# Supplementary material for: Characterizing Membrane Association and Periplasmic Transfer of Bacterial Lipoproteins through Molecular Dynamics Simulations
Source: Structure. 2020 Apr 7;28(4):475–487.e3. doi: 10.1016/j.str.2020.01.012 (PMC7139219; doi:10.1016/j.str.2020.01.012)
Supplement: Data S2. Final Coordinates from Simulations (A–L), Related to Figure 3 [file mmc4.zip › A-L/ACRA-3-atomistic.pdb]

TITLE     Protein
REMARK    THIS IS A SIMULATION BOX
CRYST1  129.112  129.112  197.926  90.00  90.00  90.00 P 1           1
MODEL        1
ATOM      1  N   CYSTA   1      59.885  36.511  97.128  1.00  0.00           N
ATOM      3  CA  CYSTA   1      61.305  36.121  97.238  1.00  0.00           C
ATOM      5  C   CYSTA   1      61.515  35.651  98.718  1.00  0.00           C
ATOM      6  O   CYSTA   1      60.515  35.281  99.318  1.00  0.00           O
ATOM      7  CB  CYSTA   1      62.355  37.211  96.808  1.00  0.00           C
ATOM     10  SG  CYSTA   1      61.795  38.631  95.808  1.00  0.00           S
ATOM     11  C1  CYSTA   1      62.285  38.301  94.068  1.00  0.00           C
ATOM     14  CA1 CYSTA   1      59.025  36.581  96.068  1.00  0.00           C
ATOM     15  OA1 CYSTA   1      57.855  36.811  96.358  1.00  0.00           O
ATOM     16  CA2 CYSTA   1      59.425  36.531  94.608  1.00  0.00           C
ATOM     19  C11 CYSTA   1      63.775  37.961  93.748  1.00  0.00           C
ATOM     21  O11 CYSTA   1      63.975  36.571  94.028  1.00  0.00           O
ATOM     22  CX1 CYSTA   1      64.895  35.761  93.488  1.00  0.00           C
ATOM     23  OX1 CYSTA   1      65.125  34.641  93.928  1.00  0.00           O
ATOM     24  CX2 CYSTA   1      65.615  36.261  92.218  1.00  0.00           C
ATOM     27  C12 CYSTA   1      64.775  38.881  94.498  1.00  0.00           C
ATOM     30  O12 CYSTA   1      66.125  38.721  94.028  1.00  0.00           O
ATOM     31  CD1 CYSTA   1      66.515  39.501  93.028  1.00  0.00           C
ATOM     32  OD1 CYSTA   1      65.815  40.321  92.458  1.00  0.00           O
ATOM     33  CD2 CYSTA   1      67.945  39.131  92.658  1.00  0.00           C
ATOM     36  CA3 CYSTA   1      58.405  35.911  93.598  1.00  0.00           C
ATOM     39  CA4 CYSTA   1      58.685  36.311  92.118  1.00  0.00           C
ATOM     42  CA5 CYSTA   1      57.995  35.441  91.028  1.00  0.00           C
ATOM     45  CA6 CYSTA   1      57.365  36.211  89.828  1.00  0.00           C
ATOM     48  CA7 CYSTA   1      57.895  35.831  88.418  1.00  0.00           C
ATOM     51  CA8 CYSTA   1      56.965  36.331  87.278  1.00  0.00           C
ATOM     54  CA9 CYSTA   1      57.485  36.121  85.838  1.00  0.00           C
ATOM     57 0CA1 CYSTA   1      57.115  34.771  85.168  1.00  0.00           C
ATOM     60 1CA1 CYSTA   1      58.345  33.941  84.768  1.00  0.00           C
ATOM     63 2CA1 CYSTA   1      58.025  32.569  84.158  1.00  0.00           C
ATOM     66 3CA1 CYSTA   1      59.295  31.729  83.888  1.00  0.00           C
ATOM     69 4CA1 CYSTA   1      59.855  31.839  82.458  1.00  0.00           C
ATOM     72 5CA1 CYSTA   1      59.035  31.059  81.418  1.00  0.00           C
ATOM     75 6CA1 CYSTA   1      59.745  30.929  80.068  1.00  0.00           C
ATOM     79  CD3 CYSTA   1      68.685  40.181  91.798  1.00  0.00           C
ATOM     82  CD4 CYSTA   1      68.325  40.201  90.308  1.00  0.00           C
ATOM     85  CD5 CYSTA   1      69.225  41.211  89.558  1.00  0.00           C
ATOM     88  CD6 CYSTA   1      68.835  41.491  88.108  1.00  0.00           C
ATOM     91  CD7 CYSTA   1      69.145  40.311  87.178  1.00  0.00           C
ATOM     94  CD8 CYSTA   1      69.225  40.701  85.698  1.00  0.00           C
ATOM     97  CD9 CYSTA   1      69.595  39.511  84.798  1.00  0.00           C
ATOM    100 0CD1 CYSTA   1      70.295  39.931  83.488  1.00  0.00           C
ATOM    103 1CD1 CYSTA   1      69.375  40.601  82.458  1.00  0.00           C
ATOM    106 2CD1 CYSTA   1      70.115  41.731  81.728  1.00  0.00           C
ATOM    109 3CD1 CYSTA   1      69.395  42.331  80.518  1.00  0.00           C
ATOM    112 4CD1 CYSTA   1      69.435  41.451  79.248  1.00  0.00           C
ATOM    115 5CD1 CYSTA   1      69.075  42.261  77.998  1.00  0.00           C
ATOM    118 6CD1 CYSTA   1      69.065  41.471  76.688  1.00  0.00           C
ATOM    122  CX3 CYSTA   1      65.525  35.231  91.068  1.00  0.00           C
ATOM    125  CX4 CYSTA   1      66.035  35.751  89.708  1.00  0.00           C
ATOM    128  CX5 CYSTA   1      65.845  34.711  88.588  1.00  0.00           C
ATOM    131  CX6 CYSTA   1      66.915  33.611  88.538  1.00  0.00           C
ATOM    134  CX7 CYSTA   1      66.395  32.349  87.838  1.00  0.00           C
ATOM    137  CX8 CYSTA   1      67.365  31.159  87.938  1.00  0.00           C
ATOM    140  CX9 CYSTA   1      66.815  29.889  87.368  1.00  0.00           C
ATOM    142 0CX1 CYSTA   1      67.455  29.029  86.548  1.00  0.00           C
ATOM    144 1CX1 CYSTA   1      68.865  29.099  85.988  1.00  0.00           C
ATOM    147 2CX1 CYSTA   1      68.875  28.969  84.458  1.00  0.00           C
ATOM    150 3CX1 CYSTA   1      68.215  27.679  83.938  1.00  0.00           C
ATOM    153 4CX1 CYSTA   1      68.055  27.639  82.408  1.00  0.00           C
ATOM    156 5CX1 CYSTA   1      66.965  26.649  81.928  1.00  0.00           C
ATOM    159 6CX1 CYSTA   1      67.445  25.199  81.778  1.00  0.00           C
ATOM    162 7CX1 CYSTA   1      67.385  24.349  83.058  1.00  0.00           C
ATOM    165 8CX1 CYSTA   1      67.855  22.909  82.838  1.00  0.00           C
ATOM    169  N   ASP A   2      62.745  35.591  99.338  1.00  0.00           N
ATOM    171  CA  ASP A   2      63.075  34.611 100.398  1.00  0.00           C
ATOM    173  CB  ASP A   2      64.585  34.211 100.338  1.00  0.00           C
ATOM    176  CG  ASP A   2      65.555  35.191 101.018  1.00  0.00           C
ATOM    177  OD1 ASP A   2      66.555  34.721 101.618  1.00  0.00           O
ATOM    178  OD2 ASP A   2      65.325  36.421 100.928  1.00  0.00           O
ATOM    179  C   ASP A   2      62.755  34.861 101.898  1.00  0.00           C
ATOM    180  O   ASP A   2      62.345  33.931 102.578  1.00  0.00           O
ATOM    181  N   ASP A   3      62.975  36.071 102.468  1.00  0.00           N
ATOM    183  CA  ASP A   3      62.865  36.421 103.888  1.00  0.00           C
ATOM    185  CB  ASP A   3      63.215  37.921 104.128  1.00  0.00           C
ATOM    188  CG  ASP A   3      62.545  38.931 103.208  1.00  0.00           C
ATOM    189  OD1 ASP A   3      62.855  40.131 103.368  1.00  0.00           O
ATOM    190  OD2 ASP A   3      61.715  38.571 102.338  1.00  0.00           O
ATOM    191  C   ASP A   3      61.505  36.111 104.488  1.00  0.00           C
ATOM    192  O   ASP A   3      61.345  35.651 105.618  1.00  0.00           O
ATOM    193  N   LYS A   4      60.485  36.321 103.678  1.00  0.00           N
ATOM    195  CA  LYS A   4      59.215  35.661 103.818  1.00  0.00           C
ATOM    197  CB  LYS A   4      58.135  36.541 103.148  1.00  0.00           C
ATOM    200  CG  LYS A   4      58.365  36.701 101.648  1.00  0.00           C
ATOM    203  CD  LYS A   4      57.475  37.741 100.988  1.00  0.00           C
ATOM    206  CE  LYS A   4      57.245  37.321  99.538  1.00  0.00           C
ATOM    209  NZ  LYS A   4      56.505  38.341  98.808  1.00  0.00           N
ATOM    213  C   LYS A   4      59.315  34.251 103.228  1.00  0.00           C
ATOM    214  O   LYS A   4      59.505  33.981 102.048  1.00  0.00           O
ATOM    215  N   GLN A   5      59.205  33.239 104.068  1.00  0.00           N
ATOM    217  CA  GLN A   5      58.105  33.029 104.968  1.00  0.00           C
ATOM    219  CB  GLN A   5      56.735  33.099 104.198  1.00  0.00           C
ATOM    222  CG  GLN A   5      55.575  33.801 104.968  1.00  0.00           C
ATOM    225  CD  GLN A   5      54.395  34.291 104.098  1.00  0.00           C
ATOM    226  OE1 GLN A   5      53.405  34.821 104.598  1.00  0.00           O
ATOM    227  NE2 GLN A   5      54.465  34.091 102.768  1.00  0.00           N
ATOM    230  C   GLN A   5      58.495  31.639 105.458  1.00  0.00           C
ATOM    231  O   GLN A   5      59.635  31.239 105.278  1.00  0.00           O
ATOM    232  N   ALA A   6      57.595  30.889 106.108  1.00  0.00           N
ATOM    234  CA  ALA A   6      57.955  29.689 106.838  1.00  0.00           C
ATOM    236  CB  ALA A   6      58.645  28.559 106.048  1.00  0.00           C
ATOM    240  C   ALA A   6      58.645  29.919 108.178  1.00  0.00           C
ATOM    241  O   ALA A   6      59.435  30.829 108.428  1.00  0.00           O
ATOM    242  N   GLN A   7      58.245  29.049 109.098  1.00  0.00           N
ATOM    244  CA  GLN A   7      58.265  29.259 110.508  1.00  0.00           C
ATOM    246  CB  GLN A   7      56.795  29.439 110.958  1.00  0.00           C
ATOM    249  CG  GLN A   7      56.585  29.929 112.408  1.00  0.00           C
ATOM    252  CD  GLN A   7      55.135  30.249 112.758  1.00  0.00           C
ATOM    253  OE1 GLN A   7      54.805  30.519 113.908  1.00  0.00           O
ATOM    254  NE2 GLN A   7      54.215  30.219 111.758  1.00  0.00           N
ATOM    257  C   GLN A   7      58.865  27.979 111.018  1.00  0.00           C
ATOM    258  O   GLN A   7      58.295  26.899 110.858  1.00  0.00           O
ATOM    259  N   GLN A   8      60.075  28.009 111.588  1.00  0.00           N
ATOM    261  CA  GLN A   8      60.345  28.919 112.678  1.00  0.00           C
ATOM    263  CB  GLN A   8      61.145  28.159 113.758  1.00  0.00           C
ATOM    266  CG  GLN A   8      61.025  28.719 115.198  1.00  0.00           C
ATOM    269  CD  GLN A   8      59.635  29.239 115.538  1.00  0.00           C
ATOM    270  OE1 GLN A   8      59.475  30.369 116.008  1.00  0.00           O
ATOM    271  NE2 GLN A   8      58.585  28.429 115.298  1.00  0.00           N
ATOM    274  C   GLN A   8      61.155  30.119 112.278  1.00  0.00           C
ATOM    275  O   GLN A   8      61.995  30.079 111.388  1.00  0.00           O
ATOM    276  N   GLY A   9      60.935  31.239 113.008  1.00  0.00           N
ATOM    278  CA  GLY A   9      61.805  32.399 112.978  1.00  0.00           C
ATOM    281  C   GLY A   9      63.215  32.029 113.378  1.00  0.00           C
ATOM    282  O   GLY A   9      63.525  31.739 114.528  1.00  0.00           O
ATOM    283  N   GLY A  10      64.115  31.999 112.388  1.00  0.00           N
ATOM    285  CA  GLY A  10      65.485  31.539 112.518  1.00  0.00           C
ATOM    288  C   GLY A  10      66.375  32.559 111.928  1.00  0.00           C
ATOM    289  O   GLY A  10      67.015  32.309 110.918  1.00  0.00           O
ATOM    290  N   GLN A  11      66.475  33.761 112.518  1.00  0.00           N
ATOM    292  CA  GLN A  11      66.335  33.961 113.928  1.00  0.00           C
ATOM    294  CB  GLN A  11      67.715  33.641 114.618  1.00  0.00           C
ATOM    297  CG  GLN A  11      69.145  33.481 113.888  1.00  0.00           C
ATOM    300  CD  GLN A  11      69.775  34.181 112.638  1.00  0.00           C
ATOM    301  OE1 GLN A  11      70.875  34.741 112.838  1.00  0.00           O
ATOM    302  NE2 GLN A  11      69.275  34.081 111.388  1.00  0.00           N
ATOM    305  C   GLN A  11      65.425  35.191 114.258  1.00  0.00           C
ATOM    306  O   GLN A  11      64.965  35.881 113.358  1.00  0.00           O
ATOM    307  N   GLN A  12      64.965  35.441 115.518  1.00  0.00           N
ATOM    309  CA  GLN A  12      64.015  36.491 115.958  1.00  0.00           C
ATOM    311  CB  GLN A  12      62.745  35.801 116.548  1.00  0.00           C
ATOM    314  CG  GLN A  12      61.435  36.501 116.118  1.00  0.00           C
ATOM    317  CD  GLN A  12      60.975  36.151 114.698  1.00  0.00           C
ATOM    318  OE1 GLN A  12      59.805  36.401 114.398  1.00  0.00           O
ATOM    319  NE2 GLN A  12      61.855  35.621 113.828  1.00  0.00           N
ATOM    322  C   GLN A  12      64.535  37.581 116.968  1.00  0.00           C
ATOM    323  O   GLN A  12      65.505  38.291 116.718  1.00  0.00           O
ATOM    324  N   MET A  13      63.845  37.891 118.088  1.00  0.00           N
ATOM    326  CA  MET A  13      64.175  38.841 119.168  1.00  0.00           C
ATOM    328  CB  MET A  13      64.345  40.411 118.618  1.00  0.00           C
ATOM    331  CG  MET A  13      65.415  41.281 117.688  1.00  0.00           C
ATOM    334  SD  MET A  13      65.575  41.531 115.828  1.00  0.00           S
ATOM    335  CE  MET A  13      64.475  42.621 114.818  1.00  0.00           C
ATOM    339  C   MET A  13      63.025  38.501 120.258  1.00  0.00           C
ATOM    340  O   MET A  13      62.115  37.871 119.718  1.00  0.00           O
ATOM    341  N   PRO A  14      62.745  38.751 121.638  1.00  0.00           N
ATOM    342  CD  PRO A  14      61.435  39.411 121.638  1.00  0.00           C
ATOM    345  CA  PRO A  14      62.445  37.741 122.798  1.00  0.00           C
ATOM    347  CB  PRO A  14      61.225  38.381 123.518  1.00  0.00           C
ATOM    350  CG  PRO A  14      61.455  39.771 123.078  1.00  0.00           C
ATOM    353  C   PRO A  14      63.145  37.481 124.178  1.00  0.00           C
ATOM    354  O   PRO A  14      64.095  38.111 124.638  1.00  0.00           O
ATOM    355  N   ALA A  15      62.455  36.591 124.948  1.00  0.00           N
ATOM    357  CA  ALA A  15      62.505  36.121 126.328  1.00  0.00           C
ATOM    359  CB  ALA A  15      63.885  35.721 126.818  1.00  0.00           C
ATOM    363  C   ALA A  15      61.685  36.951 127.328  1.00  0.00           C
ATOM    364  O   ALA A  15      61.155  36.481 128.328  1.00  0.00           O
ATOM    365  N   VAL A  16      61.545  38.241 127.048  1.00  0.00           N
ATOM    367  CA  VAL A  16      61.615  39.271 128.058  1.00  0.00           C
ATOM    369  CB  VAL A  16      62.795  40.141 127.578  1.00  0.00           C
ATOM    371  CG1 VAL A  16      62.815  41.591 128.038  1.00  0.00           C
ATOM    375  CG2 VAL A  16      64.055  39.471 128.118  1.00  0.00           C
ATOM    379  C   VAL A  16      60.315  40.011 128.278  1.00  0.00           C
ATOM    380  O   VAL A  16      60.235  40.971 129.038  1.00  0.00           O
ATOM    381  N   GLY A  17      59.195  39.591 127.658  1.00  0.00           N
ATOM    383  CA  GLY A  17      58.005  40.441 127.558  1.00  0.00           C
ATOM    386  C   GLY A  17      58.165  41.371 126.398  1.00  0.00           C
ATOM    387  O   GLY A  17      58.855  42.381 126.458  1.00  0.00           O
ATOM    388  N   VAL A  18      57.505  41.011 125.298  1.00  0.00           N
ATOM    390  CA  VAL A  18      57.515  41.801 124.098  1.00  0.00           C
ATOM    392  CB  VAL A  18      58.415  41.211 123.028  1.00  0.00           C
ATOM    394  CG1 VAL A  18      57.875  40.981 121.618  1.00  0.00           C
ATOM    398  CG2 VAL A  18      59.485  42.271 122.848  1.00  0.00           C
ATOM    402  C   VAL A  18      56.105  41.941 123.678  1.00  0.00           C
ATOM    403  O   VAL A  18      55.425  40.961 123.398  1.00  0.00           O
ATOM    404  N   VAL A  19      55.635  43.191 123.658  1.00  0.00           N
ATOM    406  CA  VAL A  19      54.225  43.471 123.508  1.00  0.00           C
ATOM    408  CB  VAL A  19      53.675  44.141 124.738  1.00  0.00           C
ATOM    410  CG1 VAL A  19      52.145  44.291 124.578  1.00  0.00           C
ATOM    414  CG2 VAL A  19      54.035  43.291 125.978  1.00  0.00           C
ATOM    418  C   VAL A  19      54.045  44.341 122.268  1.00  0.00           C
ATOM    419  O   VAL A  19      54.795  45.281 122.038  1.00  0.00           O
ATOM    420  N   THR A  20      53.065  43.961 121.418  1.00  0.00           N
ATOM    422  CA  THR A  20      52.665  44.641 120.198  1.00  0.00           C
ATOM    424  CB  THR A  20      51.635  43.841 119.408  1.00  0.00           C
ATOM    426  OG1 THR A  20      52.195  42.621 118.928  1.00  0.00           O
ATOM    428  CG2 THR A  20      51.135  44.591 118.168  1.00  0.00           C
ATOM    432  C   THR A  20      52.035  45.981 120.488  1.00  0.00           C
ATOM    433  O   THR A  20      50.935  46.041 121.048  1.00  0.00           O
ATOM    434  N   VAL A  21      52.685  47.091 120.088  1.00  0.00           N
ATOM    436  CA  VAL A  21      52.205  48.431 120.358  1.00  0.00           C
ATOM    438  CB  VAL A  21      53.365  49.411 120.508  1.00  0.00           C
ATOM    440  CG1 VAL A  21      52.845  50.801 120.938  1.00  0.00           C
ATOM    444  CG2 VAL A  21      54.325  48.861 121.578  1.00  0.00           C
ATOM    448  C   VAL A  21      51.255  48.891 119.258  1.00  0.00           C
ATOM    449  O   VAL A  21      51.425  48.561 118.078  1.00  0.00           O
ATOM    450  N   LYS A  22      50.185  49.641 119.608  1.00  0.00           N
ATOM    452  CA  LYS A  22      49.195  50.041 118.628  1.00  0.00           C
ATOM    454  CB  LYS A  22      47.785  49.501 118.958  1.00  0.00           C
ATOM    457  CG  LYS A  22      47.705  47.991 119.168  1.00  0.00           C
ATOM    460  CD  LYS A  22      47.875  47.581 120.638  1.00  0.00           C
ATOM    463  CE  LYS A  22      47.255  46.231 120.968  1.00  0.00           C
ATOM    466  NZ  LYS A  22      47.975  45.141 120.298  1.00  0.00           N
ATOM    470  C   LYS A  22      49.145  51.541 118.448  1.00  0.00           C
ATOM    471  O   LYS A  22      50.075  52.291 118.728  1.00  0.00           O
ATOM    472  N   THR A  23      48.045  52.021 117.878  1.00  0.00           N
ATOM    474  CA  THR A  23      47.885  53.321 117.288  1.00  0.00           C
ATOM    476  CB  THR A  23      47.485  53.181 115.818  1.00  0.00           C
ATOM    478  OG1 THR A  23      46.525  52.141 115.678  1.00  0.00           O
ATOM    480  CG2 THR A  23      48.725  52.761 114.998  1.00  0.00           C
ATOM    484  C   THR A  23      46.785  54.061 118.018  1.00  0.00           C
ATOM    485  O   THR A  23      45.675  53.571 118.208  1.00  0.00           O
ATOM    486  N   GLU A  24      47.055  55.291 118.478  1.00  0.00           N
ATOM    488  CA  GLU A  24      46.105  56.061 119.248  1.00  0.00           C
ATOM    490  CB  GLU A  24      46.465  56.051 120.758  1.00  0.00           C
ATOM    493  CG  GLU A  24      46.145  54.691 121.428  1.00  0.00           C
ATOM    496  CD  GLU A  24      46.745  54.581 122.828  1.00  0.00           C
ATOM    497  OE1 GLU A  24      47.995  54.601 122.938  1.00  0.00           O
ATOM    498  OE2 GLU A  24      45.965  54.451 123.808  1.00  0.00           O
ATOM    499  C   GLU A  24      46.105  57.471 118.708  1.00  0.00           C
ATOM    500  O   GLU A  24      47.155  57.871 118.188  1.00  0.00           O
ATOM    501  N   PRO A  25      45.005  58.221 118.738  1.00  0.00           N
ATOM    502  CD  PRO A  25      43.675  57.741 119.178  1.00  0.00           C
ATOM    505  CA  PRO A  25      44.995  59.671 118.538  1.00  0.00           C
ATOM    507  CB  PRO A  25      43.495  60.021 118.538  1.00  0.00           C
ATOM    510  CG  PRO A  25      42.875  59.001 119.498  1.00  0.00           C
ATOM    513  C   PRO A  25      45.735  60.471 119.598  1.00  0.00           C
ATOM    514  O   PRO A  25      45.935  60.011 120.728  1.00  0.00           O
ATOM    515  N   LEU A  26      46.165  61.701 119.228  1.00  0.00           N
ATOM    517  CA  LEU A  26      46.925  62.641 120.028  1.00  0.00           C
ATOM    519  CB  LEU A  26      48.125  63.371 119.338  1.00  0.00           C
ATOM    522  CG  LEU A  26      48.175  63.711 117.808  1.00  0.00           C
ATOM    524  CD1 LEU A  26      47.035  63.201 116.928  1.00  0.00           C
ATOM    528  CD2 LEU A  26      48.395  65.211 117.558  1.00  0.00           C
ATOM    532  C   LEU A  26      46.025  63.591 120.828  1.00  0.00           C
ATOM    533  O   LEU A  26      45.525  64.611 120.348  1.00  0.00           O
ATOM    534  N   GLN A  27      45.865  63.211 122.108  1.00  0.00           N
ATOM    536  CA  GLN A  27      44.925  63.711 123.098  1.00  0.00           C
ATOM    538  CB  GLN A  27      44.825  62.651 124.228  1.00  0.00           C
ATOM    541  CG  GLN A  27      44.455  61.221 123.758  1.00  0.00           C
ATOM    544  CD  GLN A  27      45.025  60.131 124.688  1.00  0.00           C
ATOM    545  OE1 GLN A  27      45.385  60.351 125.848  1.00  0.00           O
ATOM    546  NE2 GLN A  27      45.145  58.891 124.128  1.00  0.00           N
ATOM    549  C   GLN A  27      45.305  65.071 123.698  1.00  0.00           C
ATOM    550  O   GLN A  27      45.745  65.161 124.838  1.00  0.00           O
ATOM    551  N   ILE A  28      45.085  66.151 122.918  1.00  0.00           N
ATOM    553  CA  ILE A  28      45.195  67.551 123.318  1.00  0.00           C
ATOM    555  CB  ILE A  28      44.325  68.011 124.498  1.00  0.00           C
ATOM    557  CG2 ILE A  28      44.745  69.431 124.948  1.00  0.00           C
ATOM    561  CG1 ILE A  28      42.815  67.991 124.158  1.00  0.00           C
ATOM    564  CD  ILE A  28      42.125  66.631 124.288  1.00  0.00           C
ATOM    568  C   ILE A  28      46.625  68.101 123.428  1.00  0.00           C
ATOM    569  O   ILE A  28      47.385  67.831 124.358  1.00  0.00           O
ATOM    570  N   THR A  29      46.985  68.961 122.468  1.00  0.00           N
ATOM    572  CA  THR A  29      48.295  69.571 122.378  1.00  0.00           C
ATOM    574  CB  THR A  29      48.705  69.871 120.938  1.00  0.00           C
ATOM    576  OG1 THR A  29      47.745  70.681 120.288  1.00  0.00           O
ATOM    578  CG2 THR A  29      48.755  68.531 120.188  1.00  0.00           C
ATOM    582  C   THR A  29      48.435  70.811 123.238  1.00  0.00           C
ATOM    583  O   THR A  29      47.445  71.391 123.698  1.00  0.00           O
ATOM    584  N   THR A  30      49.705  71.191 123.498  1.00  0.00           N
ATOM    586  CA  THR A  30      50.225  72.381 124.168  1.00  0.00           C
ATOM    588  CB  THR A  30      51.125  73.221 123.258  1.00  0.00           C
ATOM    590  OG1 THR A  30      50.575  73.341 121.948  1.00  0.00           O
ATOM    592  CG2 THR A  30      52.455  72.481 123.048  1.00  0.00           C
ATOM    596  C   THR A  30      49.325  73.321 124.948  1.00  0.00           C
ATOM    597  O   THR A  30      48.575  74.121 124.398  1.00  0.00           O
ATOM    598  N   GLU A  31      49.445  73.291 126.298  1.00  0.00           N
ATOM    600  CA  GLU A  31      48.935  74.331 127.168  1.00  0.00           C
ATOM    602  CB  GLU A  31      48.605  73.751 128.568  1.00  0.00           C
ATOM    605  CG  GLU A  31      48.235  74.771 129.688  1.00  0.00           C
ATOM    608  CD  GLU A  31      48.085  74.121 131.068  1.00  0.00           C
ATOM    609  OE1 GLU A  31      48.015  72.871 131.128  1.00  0.00           O
ATOM    610  OE2 GLU A  31      48.075  74.841 132.098  1.00  0.00           O
ATOM    611  C   GLU A  31      49.915  75.481 127.238  1.00  0.00           C
ATOM    612  O   GLU A  31      51.115  75.281 127.408  1.00  0.00           O
ATOM    613  N   LEU A  32      49.425  76.711 127.018  1.00  0.00           N
ATOM    615  CA  LEU A  32      50.245  77.871 126.718  1.00  0.00           C
ATOM    617  CB  LEU A  32      50.345  78.131 125.178  1.00  0.00           C
ATOM    620  CG  LEU A  32      49.035  78.091 124.348  1.00  0.00           C
ATOM    622  CD1 LEU A  32      48.435  79.491 124.128  1.00  0.00           C
ATOM    626  CD2 LEU A  32      49.235  77.371 122.998  1.00  0.00           C
ATOM    630  C   LEU A  32      49.735  79.081 127.508  1.00  0.00           C
ATOM    631  O   LEU A  32      48.525  79.251 127.598  1.00  0.00           O
ATOM    632  N   PRO A  33      50.555  79.941 128.128  1.00  0.00           N
ATOM    633  CD  PRO A  33      51.915  79.621 128.578  1.00  0.00           C
ATOM    636  CA  PRO A  33      50.025  81.091 128.868  1.00  0.00           C
ATOM    638  CB  PRO A  33      51.135  81.491 129.848  1.00  0.00           C
ATOM    641  CG  PRO A  33      52.005  80.241 129.968  1.00  0.00           C
ATOM    644  C   PRO A  33      49.665  82.281 127.998  1.00  0.00           C
ATOM    645  O   PRO A  33      50.525  82.791 127.278  1.00  0.00           O
ATOM    646  N   GLY A  34      48.435  82.801 128.118  1.00  0.00           N
ATOM    648  CA  GLY A  34      48.015  84.031 127.478  1.00  0.00           C
ATOM    651  C   GLY A  34      47.335  84.901 128.478  1.00  0.00           C
ATOM    652  O   GLY A  34      46.405  84.471 129.168  1.00  0.00           O
ATOM    653  N   ARG A  35      47.785  86.171 128.568  1.00  0.00           N
ATOM    655  CA  ARG A  35      47.285  87.071 129.568  1.00  0.00           C
ATOM    657  CB  ARG A  35      48.215  88.301 129.748  1.00  0.00           C
ATOM    660  CG  ARG A  35      48.005  89.061 131.068  1.00  0.00           C
ATOM    663  CD  ARG A  35      48.955  90.261 131.178  1.00  0.00           C
ATOM    666  NE  ARG A  35      48.785  90.821 132.548  1.00  0.00           N
ATOM    668  CZ  ARG A  35      49.235  92.011 132.928  1.00  0.00           C
ATOM    669  NH1 ARG A  35      50.155  92.661 132.258  1.00  0.00           N
ATOM    672  NH2 ARG A  35      48.815  92.541 134.058  1.00  0.00           N
ATOM    675  C   ARG A  35      45.915  87.541 129.148  1.00  0.00           C
ATOM    676  O   ARG A  35      45.735  88.211 128.138  1.00  0.00           O
ATOM    677  N   THR A  36      44.885  87.211 129.928  1.00  0.00           N
ATOM    679  CA  THR A  36      43.555  87.741 129.668  1.00  0.00           C
ATOM    681  CB  THR A  36      42.475  87.041 130.478  1.00  0.00           C
ATOM    683  OG1 THR A  36      41.195  87.591 130.208  1.00  0.00           O
ATOM    685  CG2 THR A  36      42.735  87.131 131.978  1.00  0.00           C
ATOM    689  C   THR A  36      43.495  89.271 129.698  1.00  0.00           C
ATOM    690  O   THR A  36      44.155  89.921 130.508  1.00  0.00           O
ATOM    691  N   SER A  37      42.735  89.901 128.778  1.00  0.00           N
ATOM    693  CA  SER A  37      42.585  91.341 128.688  1.00  0.00           C
ATOM    695  CB  SER A  37      43.125  91.961 127.358  1.00  0.00           C
ATOM    698  OG  SER A  37      42.415  91.591 126.178  1.00  0.00           O
ATOM    700  C   SER A  37      41.115  91.631 128.938  1.00  0.00           C
ATOM    701  O   SER A  37      40.375  90.781 129.418  1.00  0.00           O
ATOM    702  N   ALA A  38      40.645  92.871 128.738  1.00  0.00           N
ATOM    704  CA  ALA A  38      39.235  93.141 128.848  1.00  0.00           C
ATOM    706  CB  ALA A  38      38.965  94.461 129.588  1.00  0.00           C
ATOM    710  C   ALA A  38      38.625  93.181 127.468  1.00  0.00           C
ATOM    711  O   ALA A  38      39.315  93.351 126.468  1.00  0.00           O
ATOM    712  N   TYR A  39      37.285  93.031 127.368  1.00  0.00           N
ATOM    714  CA  TYR A  39      36.565  93.171 126.118  1.00  0.00           C
ATOM    716  CB  TYR A  39      35.055  92.941 126.368  1.00  0.00           C
ATOM    719  CG  TYR A  39      34.305  92.801 125.068  1.00  0.00           C
ATOM    720  CD1 TYR A  39      34.545  91.711 124.218  1.00  0.00           C
ATOM    722  CE1 TYR A  39      33.835  91.571 123.018  1.00  0.00           C
ATOM    724  CZ  TYR A  39      32.875  92.531 122.668  1.00  0.00           C
ATOM    725  OH  TYR A  39      32.135  92.381 121.498  1.00  0.00           O
ATOM    727  CD2 TYR A  39      33.355  93.761 124.698  1.00  0.00           C
ATOM    729  CE2 TYR A  39      32.635  93.621 123.508  1.00  0.00           C
ATOM    731  C   TYR A  39      36.715  94.571 125.528  1.00  0.00           C
ATOM    732  O   TYR A  39      36.895  94.821 124.338  1.00  0.00           O
ATOM    733  N   ARG A  40      36.625  95.551 126.418  1.00  0.00           N
ATOM    735  CA  ARG A  40      36.855  96.901 126.068  1.00  0.00           C
ATOM    737  CB  ARG A  40      35.565  97.511 125.488  1.00  0.00           C
ATOM    740  CG  ARG A  40      35.575  99.021 125.188  1.00  0.00           C
ATOM    743  CD  ARG A  40      34.505  99.481 124.178  1.00  0.00           C
ATOM    746  NE  ARG A  40      33.245  98.721 124.458  1.00  0.00           N
ATOM    748  CZ  ARG A  40      32.735  97.711 123.758  1.00  0.00           C
ATOM    749  NH1 ARG A  40      33.295  97.271 122.658  1.00  0.00           N
ATOM    752  NH2 ARG A  40      31.665  97.131 124.268  1.00  0.00           N
ATOM    755  C   ARG A  40      37.355  97.601 127.298  1.00  0.00           C
ATOM    756  O   ARG A  40      36.915  97.291 128.408  1.00  0.00           O
ATOM    757  N   ILE A  41      38.305  98.531 127.108  1.00  0.00           N
ATOM    759  CA  ILE A  41      38.805  99.361 128.168  1.00  0.00           C
ATOM    761  CB  ILE A  41      40.285  99.161 128.558  1.00  0.00           C
ATOM    763  CG2 ILE A  41      40.445  97.701 129.028  1.00  0.00           C
ATOM    767  CG1 ILE A  41      41.255  99.521 127.408  1.00  0.00           C
ATOM    770  CD  ILE A  41      42.735  99.321 127.738  1.00  0.00           C
ATOM    774  C   ILE A  41      38.625 100.781 127.698  1.00  0.00           C
ATOM    775  O   ILE A  41      38.765 101.081 126.508  1.00  0.00           O
ATOM    776  N   ALA A  42      38.385 101.681 128.648  1.00  0.00           N
ATOM    778  CA  ALA A  42      38.685 103.081 128.468  1.00  0.00           C
ATOM    780  CB  ALA A  42      37.395 103.891 128.338  1.00  0.00           C
ATOM    784  C   ALA A  42      39.445 103.571 129.668  1.00  0.00           C
ATOM    785  O   ALA A  42      39.005 103.381 130.808  1.00  0.00           O
ATOM    786  N   GLU A  43      40.605 104.231 129.458  1.00  0.00           N
ATOM    788  CA  GLU A  43      41.295 104.911 130.538  1.00  0.00           C
ATOM    790  CB  GLU A  43      42.785 105.131 130.178  1.00  0.00           C
ATOM    793  CG  GLU A  43      43.575 103.821 129.898  1.00  0.00           C
ATOM    796  CD  GLU A  43      45.005 104.111 129.438  1.00  0.00           C
ATOM    797  OE1 GLU A  43      45.375 105.311 129.358  1.00  0.00           O
ATOM    798  OE2 GLU A  43      45.745 103.131 129.158  1.00  0.00           O
ATOM    799  C   GLU A  43      40.645 106.251 130.858  1.00  0.00           C
ATOM    800  O   GLU A  43      40.595 107.151 130.018  1.00  0.00           O
ATOM    801  N   VAL A  44      40.135 106.411 132.088  1.00  0.00           N
ATOM    803  CA  VAL A  44      39.525 107.651 132.538  1.00  0.00           C
ATOM    805  CB  VAL A  44      38.635 107.441 133.768  1.00  0.00           C
ATOM    807  CG1 VAL A  44      37.885 108.741 134.118  1.00  0.00           C
ATOM    811  CG2 VAL A  44      37.635 106.311 133.478  1.00  0.00           C
ATOM    815  C   VAL A  44      40.625 108.631 132.918  1.00  0.00           C
ATOM    816  O   VAL A  44      41.485 108.321 133.728  1.00  0.00           O
ATOM    817  N   ARG A  45      40.645 109.841 132.348  1.00  0.00           N
ATOM    819  CA  ARG A  45      41.715 110.771 132.668  1.00  0.00           C
ATOM    821  CB  ARG A  45      42.905 110.661 131.688  1.00  0.00           C
ATOM    824  CG  ARG A  45      42.555 110.561 130.198  1.00  0.00           C
ATOM    827  CD  ARG A  45      43.775 110.491 129.258  1.00  0.00           C
ATOM    830  NE  ARG A  45      44.445 109.161 129.418  1.00  0.00           N
ATOM    832  CZ  ARG A  45      45.415 108.891 130.298  1.00  0.00           C
ATOM    833  NH1 ARG A  45      46.065 109.841 130.938  1.00  0.00           N
ATOM    836  NH2 ARG A  45      45.745 107.651 130.538  1.00  0.00           N
ATOM    839  C   ARG A  45      41.185 112.171 132.868  1.00  0.00           C
ATOM    840  O   ARG A  45      40.225 112.561 132.198  1.00  0.00           O
ATOM    841  N   PRO A  46      41.725 112.911 133.848  1.00  0.00           N
ATOM    842  CD  PRO A  46      43.045 112.671 134.458  1.00  0.00           C
ATOM    845  CA  PRO A  46      41.215 114.241 134.188  1.00  0.00           C
ATOM    847  CB  PRO A  46      42.125 114.741 135.328  1.00  0.00           C
ATOM    850  CG  PRO A  46      43.435 113.971 135.148  1.00  0.00           C
ATOM    853  C   PRO A  46      41.225 115.171 132.998  1.00  0.00           C
ATOM    854  O   PRO A  46      42.235 115.251 132.308  1.00  0.00           O
ATOM    855  N   GLN A  47      40.095 115.851 132.748  1.00  0.00           N
ATOM    857  CA  GLN A  47      39.985 116.821 131.678  1.00  0.00           C
ATOM    859  CB  GLN A  47      38.635 116.711 130.938  1.00  0.00           C
ATOM    862  CG  GLN A  47      38.415 115.401 130.148  1.00  0.00           C
ATOM    865  CD  GLN A  47      39.645 114.971 129.348  1.00  0.00           C
ATOM    866  OE1 GLN A  47      40.115 115.641 128.418  1.00  0.00           O
ATOM    867  NE2 GLN A  47      40.195 113.771 129.678  1.00  0.00           N
ATOM    870  C   GLN A  47      40.125 118.241 132.178  1.00  0.00           C
ATOM    871  O   GLN A  47      40.085 119.181 131.388  1.00  0.00           O
ATOM    872  N   VAL A  48      40.365 118.451 133.478  1.00  0.00           N
ATOM    874  CA  VAL A  48      40.715 119.761 133.978  1.00  0.00           C
ATOM    876  CB  VAL A  48      39.515 120.581 134.418  1.00  0.00           C
ATOM    878  CG1 VAL A  48      39.015 120.171 135.808  1.00  0.00           C
ATOM    882  CG2 VAL A  48      39.865 122.081 134.378  1.00  0.00           C
ATOM    886  C   VAL A  48      41.745 119.621 135.068  1.00  0.00           C
ATOM    887  O   VAL A  48      41.755 118.671 135.848  1.00  0.00           O
ATOM    888  N   SER A  49      42.715 120.561 135.108  1.00  0.00           N
ATOM    890  CA  SER A  49      43.565 120.791 136.258  1.00  0.00           C
ATOM    892  CB  SER A  49      44.735 121.761 135.948  1.00  0.00           C
ATOM    895  OG  SER A  49      45.495 121.281 134.828  1.00  0.00           O
ATOM    897  C   SER A  49      42.775 121.331 137.428  1.00  0.00           C
ATOM    898  O   SER A  49      41.815 122.081 137.268  1.00  0.00           O
ATOM    899  N   GLY A  50      43.115 120.981 138.668  1.00  0.00           N
ATOM    901  CA  GLY A  50      42.345 121.491 139.798  1.00  0.00           C
ATOM    904  C   GLY A  50      42.385 120.531 140.918  1.00  0.00           C
ATOM    905  O   GLY A  50      43.095 119.541 140.888  1.00  0.00           O
ATOM    906  N   ILE A  51      41.615 120.831 141.978  1.00  0.00           N
ATOM    908  CA  ILE A  51      41.575 120.011 143.178  1.00  0.00           C
ATOM    910  CB  ILE A  51      41.475 120.781 144.498  1.00  0.00           C
ATOM    912  CG2 ILE A  51      41.625 119.761 145.638  1.00  0.00           C
ATOM    916  CG1 ILE A  51      42.555 121.871 144.718  1.00  0.00           C
ATOM    919  CD  ILE A  51      42.415 123.171 143.908  1.00  0.00           C
ATOM    923  C   ILE A  51      40.385 119.081 143.068  1.00  0.00           C
ATOM    924  O   ILE A  51      39.265 119.511 142.768  1.00  0.00           O
ATOM    925  N   ILE A  52      40.575 117.771 143.318  1.00  0.00           N
ATOM    927  CA  ILE A  52      39.475 116.821 143.398  1.00  0.00           C
ATOM    929  CB  ILE A  52      39.985 115.381 143.318  1.00  0.00           C
ATOM    931  CG2 ILE A  52      38.825 114.371 143.468  1.00  0.00           C
ATOM    935  CG1 ILE A  52      40.805 115.161 142.008  1.00  0.00           C
ATOM    938  CD  ILE A  52      39.955 114.801 140.778  1.00  0.00           C
ATOM    942  C   ILE A  52      38.575 117.041 144.618  1.00  0.00           C
ATOM    943  O   ILE A  52      39.035 117.081 145.758  1.00  0.00           O
ATOM    944  N   LEU A  53      37.245 117.161 144.408  1.00  0.00           N
ATOM    946  CA  LEU A  53      36.245 117.101 145.448  1.00  0.00           C
ATOM    948  CB  LEU A  53      35.135 118.171 145.328  1.00  0.00           C
ATOM    951  CG  LEU A  53      35.625 119.611 145.478  1.00  0.00           C
ATOM    953  CD1 LEU A  53      34.425 120.531 145.318  1.00  0.00           C
ATOM    957  CD2 LEU A  53      36.295 119.851 146.838  1.00  0.00           C
ATOM    961  C   LEU A  53      35.645 115.721 145.488  1.00  0.00           C
ATOM    962  O   LEU A  53      36.335 114.721 145.588  1.00  0.00           O
ATOM    963  N   LYS A  54      34.305 115.611 145.498  1.00  0.00           N
ATOM    965  CA  LYS A  54      33.665 114.391 145.948  1.00  0.00           C
ATOM    967  CB  LYS A  54      32.205 114.661 146.398  1.00  0.00           C
ATOM    970  CG  LYS A  54      31.455 113.391 146.828  1.00  0.00           C
ATOM    973  CD  LYS A  54      30.225 113.601 147.728  1.00  0.00           C
ATOM    976  CE  LYS A  54      29.645 112.251 148.178  1.00  0.00           C
ATOM    979  NZ  LYS A  54      28.485 112.381 149.068  1.00  0.00           N
ATOM    983  C   LYS A  54      33.655 113.331 144.878  1.00  0.00           C
ATOM    984  O   LYS A  54      33.235 113.591 143.748  1.00  0.00           O
ATOM    985  N   ARG A  55      34.095 112.111 145.228  1.00  0.00           N
ATOM    987  CA  ARG A  55      33.885 110.941 144.438  1.00  0.00           C
ATOM    989  CB  ARG A  55      34.905 109.871 144.838  1.00  0.00           C
ATOM    992  CG  ARG A  55      34.805 108.611 143.968  1.00  0.00           C
ATOM    995  CD  ARG A  55      35.795 107.491 144.278  1.00  0.00           C
ATOM    998  NE  ARG A  55      35.635 107.191 145.738  1.00  0.00           N
ATOM   1000  CZ  ARG A  55      36.485 107.571 146.688  1.00  0.00           C
ATOM   1001  NH1 ARG A  55      37.545 108.321 146.488  1.00  0.00           N
ATOM   1004  NH2 ARG A  55      36.245 107.201 147.918  1.00  0.00           N
ATOM   1007  C   ARG A  55      32.465 110.371 144.558  1.00  0.00           C
ATOM   1008  O   ARG A  55      31.895 110.191 145.628  1.00  0.00           O
ATOM   1009  N   ASN A  56      31.865 110.081 143.398  1.00  0.00           N
ATOM   1011  CA  ASN A  56      30.455 109.811 143.248  1.00  0.00           C
ATOM   1013  CB  ASN A  56      29.925 110.681 142.078  1.00  0.00           C
ATOM   1016  CG  ASN A  56      30.145 112.161 142.408  1.00  0.00           C
ATOM   1017  OD1 ASN A  56      30.045 112.631 143.548  1.00  0.00           O
ATOM   1018  ND2 ASN A  56      30.475 112.981 141.388  1.00  0.00           N
ATOM   1021  C   ASN A  56      30.195 108.321 143.008  1.00  0.00           C
ATOM   1022  O   ASN A  56      29.045 107.891 142.958  1.00  0.00           O
ATOM   1023  N   PHE A  57      31.245 107.481 142.948  1.00  0.00           N
ATOM   1025  CA  PHE A  57      31.175 106.061 142.608  1.00  0.00           C
ATOM   1027  CB  PHE A  57      31.675 105.791 141.148  1.00  0.00           C
ATOM   1030  CG  PHE A  57      33.145 106.081 140.988  1.00  0.00           C
ATOM   1031  CD1 PHE A  57      33.555 107.401 140.778  1.00  0.00           C
ATOM   1033  CE1 PHE A  57      34.915 107.731 140.668  1.00  0.00           C
ATOM   1035  CZ  PHE A  57      35.875 106.741 140.818  1.00  0.00           C
ATOM   1037  CD2 PHE A  57      34.125 105.081 141.098  1.00  0.00           C
ATOM   1039  CE2 PHE A  57      35.485 105.421 141.058  1.00  0.00           C
ATOM   1041  C   PHE A  57      32.015 105.251 143.588  1.00  0.00           C
ATOM   1042  O   PHE A  57      32.715 105.811 144.438  1.00  0.00           O
ATOM   1043  N   LYS A  58      31.955 103.911 143.478  1.00  0.00           N
ATOM   1045  CA  LYS A  58      32.685 102.981 144.308  1.00  0.00           C
ATOM   1047  CB  LYS A  58      31.705 102.051 145.078  1.00  0.00           C
ATOM   1050  CG  LYS A  58      30.765 102.811 146.038  1.00  0.00           C
ATOM   1053  CD  LYS A  58      29.695 101.911 146.698  1.00  0.00           C
ATOM   1056  CE  LYS A  58      28.695 102.701 147.568  1.00  0.00           C
ATOM   1059  NZ  LYS A  58      27.505 101.891 147.878  1.00  0.00           N
ATOM   1063  C   LYS A  58      33.615 102.161 143.438  1.00  0.00           C
ATOM   1064  O   LYS A  58      33.305 101.851 142.288  1.00  0.00           O
ATOM   1065  N   GLU A  59      34.825 101.791 143.918  1.00  0.00           N
ATOM   1067  CA  GLU A  59      35.735 100.911 143.208  1.00  0.00           C
ATOM   1069  CB  GLU A  59      37.145 100.811 143.848  1.00  0.00           C
ATOM   1072  CG  GLU A  59      37.925 102.141 143.898  1.00  0.00           C
ATOM   1075  CD  GLU A  59      39.265 101.991 144.598  1.00  0.00           C
ATOM   1076  OE1 GLU A  59      39.645 100.871 145.018  1.00  0.00           O
ATOM   1077  OE2 GLU A  59      39.945 103.031 144.808  1.00  0.00           O
ATOM   1078  C   GLU A  59      35.175  99.521 143.018  1.00  0.00           C
ATOM   1079  O   GLU A  59      34.595  98.901 143.908  1.00  0.00           O
ATOM   1080  N   GLY A  60      35.365  99.011 141.778  1.00  0.00           N
ATOM   1082  CA  GLY A  60      34.785  97.741 141.338  1.00  0.00           C
ATOM   1085  C   GLY A  60      33.335  97.811 140.918  1.00  0.00           C
ATOM   1086  O   GLY A  60      32.715  96.781 140.668  1.00  0.00           O
ATOM   1087  N   SER A  61      32.725  99.011 140.818  1.00  0.00           N
ATOM   1089  CA  SER A  61      31.295  99.151 140.538  1.00  0.00           C
ATOM   1091  CB  SER A  61      30.585 100.381 141.218  1.00  0.00           C
ATOM   1094  OG  SER A  61      30.985 101.691 140.778  1.00  0.00           O
ATOM   1096  C   SER A  61      30.945  99.131 139.058  1.00  0.00           C
ATOM   1097  O   SER A  61      31.725  99.561 138.208  1.00  0.00           O
ATOM   1098  N   ASP A  62      29.755  98.591 138.718  1.00  0.00           N
ATOM   1100  CA  ASP A  62      29.185  98.661 137.378  1.00  0.00           C
ATOM   1102  CB  ASP A  62      27.995  97.651 137.228  1.00  0.00           C
ATOM   1105  CG  ASP A  62      28.355  96.161 137.208  1.00  0.00           C
ATOM   1106  OD1 ASP A  62      29.535  95.781 137.048  1.00  0.00           O
ATOM   1107  OD2 ASP A  62      27.395  95.341 137.228  1.00  0.00           O
ATOM   1108  C   ASP A  62      28.725 100.101 136.998  1.00  0.00           C
ATOM   1109  O   ASP A  62      27.705 100.621 137.458  1.00  0.00           O
ATOM   1110  N   ILE A  63      29.465 100.791 136.098  1.00  0.00           N
ATOM   1112  CA  ILE A  63      29.315 102.211 135.808  1.00  0.00           C
ATOM   1114  CB  ILE A  63      30.615 102.991 136.048  1.00  0.00           C
ATOM   1116  CG2 ILE A  63      30.555 104.431 135.488  1.00  0.00           C
ATOM   1120  CG1 ILE A  63      30.925 102.971 137.568  1.00  0.00           C
ATOM   1123  CD  ILE A  63      32.065 103.911 137.988  1.00  0.00           C
ATOM   1127  C   ILE A  63      28.875 102.371 134.378  1.00  0.00           C
ATOM   1128  O   ILE A  63      29.315 101.651 133.488  1.00  0.00           O
ATOM   1129  N   GLU A  64      27.955 103.311 134.088  1.00  0.00           N
ATOM   1131  CA  GLU A  64      27.495 103.531 132.728  1.00  0.00           C
ATOM   1133  CB  GLU A  64      25.955 103.421 132.598  1.00  0.00           C
ATOM   1136  CG  GLU A  64      25.425 101.981 132.888  1.00  0.00           C
ATOM   1139  CD  GLU A  64      25.975 100.911 131.958  1.00  0.00           C
ATOM   1140  OE1 GLU A  64      25.825 101.041 130.718  1.00  0.00           O
ATOM   1141  OE2 GLU A  64      26.605  99.931 132.458  1.00  0.00           O
ATOM   1142  C   GLU A  64      28.055 104.821 132.138  1.00  0.00           C
ATOM   1143  O   GLU A  64      28.615 105.681 132.818  1.00  0.00           O
ATOM   1144  N   ALA A  65      27.975 104.971 130.798  1.00  0.00           N
ATOM   1146  CA  ALA A  65      28.415 106.181 130.128  1.00  0.00           C
ATOM   1148  CB  ALA A  65      28.295 106.001 128.598  1.00  0.00           C
ATOM   1152  C   ALA A  65      27.665 107.441 130.538  1.00  0.00           C
ATOM   1153  O   ALA A  65      26.435 107.531 130.448  1.00  0.00           O
ATOM   1154  N   GLY A  66      28.395 108.481 130.978  1.00  0.00           N
ATOM   1156  CA  GLY A  66      27.775 109.731 131.408  1.00  0.00           C
ATOM   1159  C   GLY A  66      27.425 109.771 132.868  1.00  0.00           C
ATOM   1160  O   GLY A  66      26.835 110.751 133.328  1.00  0.00           O
ATOM   1161  N   VAL A  67      27.805 108.731 133.638  1.00  0.00           N
ATOM   1163  CA  VAL A  67      27.745 108.721 135.088  1.00  0.00           C
ATOM   1165  CB  VAL A  67      27.785 107.311 135.668  1.00  0.00           C
ATOM   1167  CG1 VAL A  67      27.875 107.301 137.208  1.00  0.00           C
ATOM   1171  CG2 VAL A  67      26.505 106.561 135.238  1.00  0.00           C
ATOM   1175  C   VAL A  67      28.875 109.571 135.668  1.00  0.00           C
ATOM   1176  O   VAL A  67      30.045 109.331 135.368  1.00  0.00           O
ATOM   1177  N   SER A  68      28.525 110.581 136.498  1.00  0.00           N
ATOM   1179  CA  SER A  68      29.485 111.401 137.218  1.00  0.00           C
ATOM   1181  CB  SER A  68      28.775 112.531 138.028  1.00  0.00           C
ATOM   1184  OG  SER A  68      29.685 113.411 138.688  1.00  0.00           O
ATOM   1186  C   SER A  68      30.385 110.591 138.138  1.00  0.00           C
ATOM   1187  O   SER A  68      29.945 109.671 138.828  1.00  0.00           O
ATOM   1188  N   LEU A  69      31.685 110.921 138.178  1.00  0.00           N
ATOM   1190  CA  LEU A  69      32.685 110.131 138.858  1.00  0.00           C
ATOM   1192  CB  LEU A  69      33.835 109.741 137.908  1.00  0.00           C
ATOM   1195  CG  LEU A  69      33.405 108.851 136.738  1.00  0.00           C
ATOM   1197  CD1 LEU A  69      34.645 108.571 135.878  1.00  0.00           C
ATOM   1201  CD2 LEU A  69      32.765 107.531 137.208  1.00  0.00           C
ATOM   1205  C   LEU A  69      33.285 110.911 139.998  1.00  0.00           C
ATOM   1206  O   LEU A  69      33.335 110.481 141.138  1.00  0.00           O
ATOM   1207  N   TYR A  70      33.705 112.141 139.718  1.00  0.00           N
ATOM   1209  CA  TYR A  70      34.275 113.011 140.708  1.00  0.00           C
ATOM   1211  CB  TYR A  70      35.815 113.161 140.728  1.00  0.00           C
ATOM   1214  CG  TYR A  70      36.515 111.861 140.888  1.00  0.00           C
ATOM   1215  CD1 TYR A  70      36.895 111.401 142.168  1.00  0.00           C
ATOM   1217  CE1 TYR A  70      37.735 110.291 142.298  1.00  0.00           C
ATOM   1219  CZ  TYR A  70      38.185 109.621 141.158  1.00  0.00           C
ATOM   1220  OH  TYR A  70      39.115 108.571 141.288  1.00  0.00           O
ATOM   1222  CD2 TYR A  70      36.955 111.161 139.758  1.00  0.00           C
ATOM   1224  CE2 TYR A  70      37.765 110.031 139.888  1.00  0.00           C
ATOM   1226  C   TYR A  70      33.745 114.371 140.398  1.00  0.00           C
ATOM   1227  O   TYR A  70      33.205 114.611 139.318  1.00  0.00           O
ATOM   1228  N   GLN A  71      33.905 115.301 141.318  1.00  0.00           N
ATOM   1230  CA  GLN A  71      33.605 116.671 141.058  1.00  0.00           C
ATOM   1232  CB  GLN A  71      32.495 117.091 142.048  1.00  0.00           C
ATOM   1235  CG  GLN A  71      31.875 118.471 141.798  1.00  0.00           C
ATOM   1238  CD  GLN A  71      31.485 118.661 140.338  1.00  0.00           C
ATOM   1239  OE1 GLN A  71      30.745 117.861 139.758  1.00  0.00           O
ATOM   1240  NE2 GLN A  71      31.985 119.751 139.708  1.00  0.00           N
ATOM   1243  C   GLN A  71      34.895 117.411 141.318  1.00  0.00           C
ATOM   1244  O   GLN A  71      35.515 117.191 142.348  1.00  0.00           O
ATOM   1245  N   ILE A  72      35.355 118.281 140.418  1.00  0.00           N
ATOM   1247  CA  ILE A  72      36.325 119.321 140.748  1.00  0.00           C
ATOM   1249  CB  ILE A  72      37.075 119.781 139.498  1.00  0.00           C
ATOM   1251  CG2 ILE A  72      37.965 121.021 139.748  1.00  0.00           C
ATOM   1255  CG1 ILE A  72      37.895 118.621 138.898  1.00  0.00           C
ATOM   1258  CD  ILE A  72      39.065 118.171 139.778  1.00  0.00           C
ATOM   1262  C   ILE A  72      35.565 120.451 141.408  1.00  0.00           C
ATOM   1263  O   ILE A  72      34.395 120.671 141.088  1.00  0.00           O
ATOM   1264  N   ASP A  73      36.195 121.191 142.358  1.00  0.00           N
ATOM   1266  CA  ASP A  73      35.635 122.411 142.928  1.00  0.00           C
ATOM   1268  CB  ASP A  73      36.535 122.991 144.058  1.00  0.00           C
ATOM   1271  CG  ASP A  73      35.955 124.201 144.788  1.00  0.00           C
ATOM   1272  OD1 ASP A  73      34.895 124.711 144.378  1.00  0.00           O
ATOM   1273  OD2 ASP A  73      36.615 124.611 145.778  1.00  0.00           O
ATOM   1274  C   ASP A  73      35.325 123.431 141.828  1.00  0.00           C
ATOM   1275  O   ASP A  73      36.265 123.991 141.258  1.00  0.00           O
ATOM   1276  N   PRO A  74      34.075 123.681 141.458  1.00  0.00           N
ATOM   1277  CD  PRO A  74      32.855 123.241 142.148  1.00  0.00           C
ATOM   1280  CA  PRO A  74      33.765 124.611 140.408  1.00  0.00           C
ATOM   1282  CB  PRO A  74      32.335 124.221 140.028  1.00  0.00           C
ATOM   1285  CG  PRO A  74      31.705 123.891 141.378  1.00  0.00           C
ATOM   1288  C   PRO A  74      33.835 126.041 140.898  1.00  0.00           C
ATOM   1289  O   PRO A  74      33.515 126.891 140.088  1.00  0.00           O
ATOM   1290  N   ALA A  75      34.215 126.381 142.148  1.00  0.00           N
ATOM   1292  CA  ALA A  75      34.225 127.761 142.608  1.00  0.00           C
ATOM   1294  CB  ALA A  75      34.605 127.791 144.098  1.00  0.00           C
ATOM   1298  C   ALA A  75      35.165 128.691 141.828  1.00  0.00           C
ATOM   1299  O   ALA A  75      34.795 129.811 141.458  1.00  0.00           O
ATOM   1300  N   THR A  76      36.395 128.241 141.518  1.00  0.00           N
ATOM   1302  CA  THR A  76      37.355 128.961 140.658  1.00  0.00           C
ATOM   1304  CB  THR A  76      38.765 128.351 140.668  1.00  0.00           C
ATOM   1306  OG1 THR A  76      39.705 129.081 139.908  1.00  0.00           O
ATOM   1308  CG2 THR A  76      38.785 126.901 140.168  1.00  0.00           C
ATOM   1312  C   THR A  76      36.835 129.141 139.248  1.00  0.00           C
ATOM   1313  O   THR A  76      36.855 130.231 138.668  1.00  0.00           O
ATOM   1314  N   TYR A  77      36.245 128.061 138.708  1.00  0.00           N
ATOM   1316  CA  TYR A  77      35.545 128.041 137.438  1.00  0.00           C
ATOM   1318  CB  TYR A  77      35.125 126.601 137.048  1.00  0.00           C
ATOM   1321  CG  TYR A  77      36.385 125.781 136.928  1.00  0.00           C
ATOM   1322  CD1 TYR A  77      37.145 125.911 135.748  1.00  0.00           C
ATOM   1324  CE1 TYR A  77      38.405 125.331 135.658  1.00  0.00           C
ATOM   1326  CZ  TYR A  77      38.915 124.591 136.738  1.00  0.00           C
ATOM   1327  OH  TYR A  77      40.255 124.181 136.678  1.00  0.00           O
ATOM   1329  CD2 TYR A  77      36.875 124.981 137.968  1.00  0.00           C
ATOM   1331  CE2 TYR A  77      38.135 124.371 137.878  1.00  0.00           C
ATOM   1333  C   TYR A  77      34.335 128.961 137.398  1.00  0.00           C
ATOM   1334  O   TYR A  77      34.175 129.741 136.468  1.00  0.00           O
ATOM   1335  N   GLN A  78      33.455 128.941 138.418  1.00  0.00           N
ATOM   1337  CA  GLN A  78      32.275 129.781 138.518  1.00  0.00           C
ATOM   1339  CB  GLN A  78      31.445 129.441 139.788  1.00  0.00           C
ATOM   1342  CG  GLN A  78      30.065 130.141 139.868  1.00  0.00           C
ATOM   1345  CD  GLN A  78      29.155 129.851 138.668  1.00  0.00           C
ATOM   1346  OE1 GLN A  78      29.195 128.781 138.048  1.00  0.00           O
ATOM   1347  NE2 GLN A  78      28.285 130.821 138.318  1.00  0.00           N
ATOM   1350  C   GLN A  78      32.635 131.241 138.528  1.00  0.00           C
ATOM   1351  O   GLN A  78      32.025 132.031 137.808  1.00  0.00           O
ATOM   1352  N   ALA A  79      33.665 131.631 139.298  1.00  0.00           N
ATOM   1354  CA  ALA A  79      34.185 132.991 139.248  1.00  0.00           C
ATOM   1356  CB  ALA A  79      35.255 133.191 140.338  1.00  0.00           C
ATOM   1360  C   ALA A  79      34.715 133.421 137.888  1.00  0.00           C
ATOM   1361  O   ALA A  79      34.355 134.491 137.408  1.00  0.00           O
ATOM   1362  N   THR A  80      35.555 132.611 137.198  1.00  0.00           N
ATOM   1364  CA  THR A  80      36.035 132.921 135.838  1.00  0.00           C
ATOM   1366  CB  THR A  80      37.285 132.111 135.418  1.00  0.00           C
ATOM   1368  OG1 THR A  80      37.925 132.671 134.288  1.00  0.00           O
ATOM   1370  CG2 THR A  80      36.985 130.651 135.098  1.00  0.00           C
ATOM   1374  C   THR A  80      34.925 132.841 134.778  1.00  0.00           C
ATOM   1375  O   THR A  80      34.915 133.591 133.788  1.00  0.00           O
ATOM   1376  N   TYR A  81      33.915 131.981 134.988  1.00  0.00           N
ATOM   1378  CA  TYR A  81      32.665 131.941 134.248  1.00  0.00           C
ATOM   1380  CB  TYR A  81      31.855 130.691 134.698  1.00  0.00           C
ATOM   1383  CG  TYR A  81      30.605 130.411 133.918  1.00  0.00           C
ATOM   1384  CD1 TYR A  81      30.695 130.061 132.568  1.00  0.00           C
ATOM   1386  CE1 TYR A  81      29.555 129.681 131.858  1.00  0.00           C
ATOM   1388  CZ  TYR A  81      28.325 129.581 132.508  1.00  0.00           C
ATOM   1389  OH  TYR A  81      27.185 129.181 131.768  1.00  0.00           O
ATOM   1391  CD2 TYR A  81      29.355 130.341 134.558  1.00  0.00           C
ATOM   1393  CE2 TYR A  81      28.225 129.901 133.868  1.00  0.00           C
ATOM   1395  C   TYR A  81      31.885 133.241 134.358  1.00  0.00           C
ATOM   1396  O   TYR A  81      31.745 133.931 133.358  1.00  0.00           O
ATOM   1397  N   ASP A  82      31.435 133.601 135.578  1.00  0.00           N
ATOM   1399  CA  ASP A  82      30.635 134.771 135.918  1.00  0.00           C
ATOM   1401  CB  ASP A  82      30.115 134.721 137.388  1.00  0.00           C
ATOM   1404  CG  ASP A  82      28.925 133.781 137.488  1.00  0.00           C
ATOM   1405  OD1 ASP A  82      28.555 133.131 136.458  1.00  0.00           O
ATOM   1406  OD2 ASP A  82      28.335 133.671 138.598  1.00  0.00           O
ATOM   1407  C   ASP A  82      31.325 136.081 135.588  1.00  0.00           C
ATOM   1408  O   ASP A  82      30.695 137.031 135.108  1.00  0.00           O
ATOM   1409  N   SER A  83      32.655 136.121 135.738  1.00  0.00           N
ATOM   1411  CA  SER A  83      33.545 137.121 135.178  1.00  0.00           C
ATOM   1413  CB  SER A  83      34.985 136.701 135.588  1.00  0.00           C
ATOM   1416  OG  SER A  83      36.035 137.551 135.158  1.00  0.00           O
ATOM   1418  C   SER A  83      33.455 137.231 133.648  1.00  0.00           C
ATOM   1419  O   SER A  83      33.175 138.291 133.108  1.00  0.00           O
ATOM   1420  N   ALA A  84      33.575 136.111 132.908  1.00  0.00           N
ATOM   1422  CA  ALA A  84      33.375 136.081 131.478  1.00  0.00           C
ATOM   1424  CB  ALA A  84      33.785 134.701 130.938  1.00  0.00           C
ATOM   1428  C   ALA A  84      31.965 136.461 131.008  1.00  0.00           C
ATOM   1429  O   ALA A  84      31.805 137.101 129.968  1.00  0.00           O
ATOM   1430  N   LYS A  85      30.895 136.091 131.758  1.00  0.00           N
ATOM   1432  CA  LYS A  85      29.535 136.631 131.588  1.00  0.00           C
ATOM   1434  CB  LYS A  85      28.485 136.071 132.588  1.00  0.00           C
ATOM   1437  CG  LYS A  85      28.595 134.601 133.008  1.00  0.00           C
ATOM   1440  CD  LYS A  85      28.295 133.551 131.938  1.00  0.00           C
ATOM   1443  CE  LYS A  85      26.855 133.081 132.028  1.00  0.00           C
ATOM   1446  NZ  LYS A  85      26.595 132.401 133.308  1.00  0.00           N
ATOM   1450  C   LYS A  85      29.495 138.141 131.818  1.00  0.00           C
ATOM   1451  O   LYS A  85      28.845 138.881 131.088  1.00  0.00           O
ATOM   1452  N   GLY A  86      30.195 138.631 132.858  1.00  0.00           N
ATOM   1454  CA  GLY A  86      30.355 140.051 133.138  1.00  0.00           C
ATOM   1457  C   GLY A  86      31.015 140.781 132.008  1.00  0.00           C
ATOM   1458  O   GLY A  86      30.605 141.881 131.648  1.00  0.00           O
ATOM   1459  N   ASP A  87      32.065 140.211 131.418  1.00  0.00           N
ATOM   1461  CA  ASP A  87      32.805 140.851 130.358  1.00  0.00           C
ATOM   1463  CB  ASP A  87      34.205 140.221 130.338  1.00  0.00           C
ATOM   1466  CG  ASP A  87      34.885 140.481 131.668  1.00  0.00           C
ATOM   1467  OD1 ASP A  87      34.455 141.381 132.458  1.00  0.00           O
ATOM   1468  OD2 ASP A  87      35.945 139.841 131.868  1.00  0.00           O
ATOM   1469  C   ASP A  87      32.125 140.761 128.998  1.00  0.00           C
ATOM   1470  O   ASP A  87      32.225 141.641 128.138  1.00  0.00           O
ATOM   1471  N   LEU A  88      31.305 139.701 128.818  1.00  0.00           N
ATOM   1473  CA  LEU A  88      30.295 139.601 127.788  1.00  0.00           C
ATOM   1475  CB  LEU A  88      29.595 138.221 127.848  1.00  0.00           C
ATOM   1478  CG  LEU A  88      28.535 137.951 126.748  1.00  0.00           C
ATOM   1480  CD1 LEU A  88      29.215 137.731 125.388  1.00  0.00           C
ATOM   1484  CD2 LEU A  88      27.615 136.781 127.088  1.00  0.00           C
ATOM   1488  C   LEU A  88      29.255 140.711 127.858  1.00  0.00           C
ATOM   1489  O   LEU A  88      28.905 141.311 126.858  1.00  0.00           O
ATOM   1490  N   ALA A  89      28.765 141.041 129.068  1.00  0.00           N
ATOM   1492  CA  ALA A  89      27.945 142.201 129.308  1.00  0.00           C
ATOM   1494  CB  ALA A  89      27.415 142.151 130.748  1.00  0.00           C
ATOM   1498  C   ALA A  89      28.635 143.541 128.978  1.00  0.00           C
ATOM   1499  O   ALA A  89      28.055 144.431 128.358  1.00  0.00           O
ATOM   1500  N   LYS A  90      29.915 143.711 129.328  1.00  0.00           N
ATOM   1502  CA  LYS A  90      30.685 144.871 128.898  1.00  0.00           C
ATOM   1504  CB  LYS A  90      32.135 144.791 129.448  1.00  0.00           C
ATOM   1507  CG  LYS A  90      32.205 144.861 130.988  1.00  0.00           C
ATOM   1510  CD  LYS A  90      33.645 144.691 131.518  1.00  0.00           C
ATOM   1513  CE  LYS A  90      34.665 145.671 130.928  1.00  0.00           C
ATOM   1516  NZ  LYS A  90      34.275 147.051 131.238  1.00  0.00           N
ATOM   1520  C   LYS A  90      30.785 145.061 127.378  1.00  0.00           C
ATOM   1521  O   LYS A  90      30.515 146.131 126.838  1.00  0.00           O
ATOM   1522  N   ALA A  91      31.105 143.971 126.648  1.00  0.00           N
ATOM   1524  CA  ALA A  91      31.095 143.901 125.208  1.00  0.00           C
ATOM   1526  CB  ALA A  91      31.735 142.561 124.798  1.00  0.00           C
ATOM   1530  C   ALA A  91      29.725 144.111 124.578  1.00  0.00           C
ATOM   1531  O   ALA A  91      29.605 144.861 123.618  1.00  0.00           O
ATOM   1532  N   GLN A  92      28.645 143.541 125.158  1.00  0.00           N
ATOM   1534  CA  GLN A  92      27.275 143.851 124.758  1.00  0.00           C
ATOM   1536  CB  GLN A  92      26.245 142.991 125.558  1.00  0.00           C
ATOM   1539  CG  GLN A  92      26.115 141.531 125.068  1.00  0.00           C
ATOM   1542  CD  GLN A  92      25.145 140.741 125.958  1.00  0.00           C
ATOM   1543  OE1 GLN A  92      23.945 140.611 125.678  1.00  0.00           O
ATOM   1544  NE2 GLN A  92      25.645 140.271 127.118  1.00  0.00           N
ATOM   1547  C   GLN A  92      26.845 145.311 124.858  1.00  0.00           C
ATOM   1548  O   GLN A  92      26.145 145.841 123.998  1.00  0.00           O
ATOM   1549  N   ALA A  93      27.225 145.981 125.958  1.00  0.00           N
ATOM   1551  CA  ALA A  93      27.015 147.391 126.148  1.00  0.00           C
ATOM   1553  CB  ALA A  93      27.265 147.711 127.618  1.00  0.00           C
ATOM   1557  C   ALA A  93      27.835 148.311 125.258  1.00  0.00           C
ATOM   1558  O   ALA A  93      27.285 149.251 124.678  1.00  0.00           O
ATOM   1559  N   ALA A  94      29.145 148.051 125.088  1.00  0.00           N
ATOM   1561  CA  ALA A  94      29.975 148.761 124.118  1.00  0.00           C
ATOM   1563  CB  ALA A  94      31.445 148.311 124.238  1.00  0.00           C
ATOM   1567  C   ALA A  94      29.495 148.571 122.688  1.00  0.00           C
ATOM   1568  O   ALA A  94      29.285 149.531 121.938  1.00  0.00           O
ATOM   1569  N   ALA A  95      29.175 147.321 122.318  1.00  0.00           N
ATOM   1571  CA  ALA A  95      28.555 147.011 121.058  1.00  0.00           C
ATOM   1573  CB  ALA A  95      28.415 145.501 120.878  1.00  0.00           C
ATOM   1577  C   ALA A  95      27.205 147.681 120.848  1.00  0.00           C
ATOM   1578  O   ALA A  95      26.855 148.031 119.718  1.00  0.00           O
ATOM   1579  N   ASN A  96      26.385 147.841 121.898  1.00  0.00           N
ATOM   1581  CA  ASN A  96      25.135 148.581 121.828  1.00  0.00           C
ATOM   1583  CB  ASN A  96      24.305 148.451 123.148  1.00  0.00           C
ATOM   1586  CG  ASN A  96      22.825 148.691 122.868  1.00  0.00           C
ATOM   1587  OD1 ASN A  96      22.435 148.721 121.708  1.00  0.00           O
ATOM   1588  ND2 ASN A  96      21.975 148.831 123.908  1.00  0.00           N
ATOM   1591  C   ASN A  96      25.345 150.051 121.478  1.00  0.00           C
ATOM   1592  O   ASN A  96      24.735 150.571 120.548  1.00  0.00           O
ATOM   1593  N   ILE A  97      26.295 150.731 122.158  1.00  0.00           N
ATOM   1595  CA  ILE A  97      26.655 152.111 121.858  1.00  0.00           C
ATOM   1597  CB  ILE A  97      27.655 152.661 122.878  1.00  0.00           C
ATOM   1599  CG2 ILE A  97      28.085 154.101 122.508  1.00  0.00           C
ATOM   1603  CG1 ILE A  97      27.105 152.631 124.328  1.00  0.00           C
ATOM   1606  CD  ILE A  97      25.825 153.451 124.538  1.00  0.00           C
ATOM   1610  C   ILE A  97      27.195 152.261 120.448  1.00  0.00           C
ATOM   1611  O   ILE A  97      26.755 153.131 119.688  1.00  0.00           O
ATOM   1612  N   ALA A  98      28.095 151.351 120.038  1.00  0.00           N
ATOM   1614  CA  ALA A  98      28.585 151.231 118.688  1.00  0.00           C
ATOM   1616  CB  ALA A  98      29.625 150.101 118.638  1.00  0.00           C
ATOM   1620  C   ALA A  98      27.495 151.001 117.628  1.00  0.00           C
ATOM   1621  O   ALA A  98      27.445 151.661 116.598  1.00  0.00           O
ATOM   1622  N   GLN A  99      26.545 150.071 117.878  1.00  0.00           N
ATOM   1624  CA  GLN A  99      25.425 149.841 116.978  1.00  0.00           C
ATOM   1626  CB  GLN A  99      24.595 148.621 117.438  1.00  0.00           C
ATOM   1629  CG  GLN A  99      23.525 148.161 116.408  1.00  0.00           C
ATOM   1632  CD  GLN A  99      24.185 147.661 115.118  1.00  0.00           C
ATOM   1633  OE1 GLN A  99      24.915 146.671 115.178  1.00  0.00           O
ATOM   1634  NE2 GLN A  99      23.975 148.291 113.948  1.00  0.00           N
ATOM   1637  C   GLN A  99      24.475 151.031 116.858  1.00  0.00           C
ATOM   1638  O   GLN A  99      24.065 151.441 115.778  1.00  0.00           O
ATOM   1639  N   LEU A 100      24.095 151.641 118.008  1.00  0.00           N
ATOM   1641  CA  LEU A 100      23.275 152.841 117.998  1.00  0.00           C
ATOM   1643  CB  LEU A 100      22.895 153.311 119.428  1.00  0.00           C
ATOM   1646  CG  LEU A 100      21.915 152.441 120.238  1.00  0.00           C
ATOM   1648  CD1 LEU A 100      21.625 153.111 121.598  1.00  0.00           C
ATOM   1652  CD2 LEU A 100      20.615 152.171 119.488  1.00  0.00           C
ATOM   1656  C   LEU A 100      23.925 154.031 117.298  1.00  0.00           C
ATOM   1657  O   LEU A 100      23.265 154.701 116.508  1.00  0.00           O
ATOM   1658  N   THR A 101      25.235 154.291 117.538  1.00  0.00           N
ATOM   1660  CA  THR A 101      25.995 155.351 116.848  1.00  0.00           C
ATOM   1662  CB  THR A 101      27.365 155.661 117.498  1.00  0.00           C
ATOM   1664  OG1 THR A 101      27.925 156.911 117.128  1.00  0.00           O
ATOM   1666  CG2 THR A 101      28.445 154.621 117.228  1.00  0.00           C
ATOM   1670  C   THR A 101      26.015 155.101 115.338  1.00  0.00           C
ATOM   1671  O   THR A 101      25.645 155.991 114.578  1.00  0.00           O
ATOM   1672  N   VAL A 102      26.285 153.851 114.858  1.00  0.00           N
ATOM   1674  CA  VAL A 102      26.165 153.501 113.438  1.00  0.00           C
ATOM   1676  CB  VAL A 102      26.535 152.041 113.148  1.00  0.00           C
ATOM   1678  CG1 VAL A 102      26.225 151.621 111.688  1.00  0.00           C
ATOM   1682  CG2 VAL A 102      28.035 151.841 113.378  1.00  0.00           C
ATOM   1686  C   VAL A 102      24.785 153.761 112.868  1.00  0.00           C
ATOM   1687  O   VAL A 102      24.615 154.501 111.918  1.00  0.00           O
ATOM   1688  N   ASN A 103      23.725 153.201 113.478  1.00  0.00           N
ATOM   1690  CA  ASN A 103      22.365 153.281 112.968  1.00  0.00           C
ATOM   1692  CB  ASN A 103      21.375 152.541 113.908  1.00  0.00           C
ATOM   1695  CG  ASN A 103      21.615 151.041 113.868  1.00  0.00           C
ATOM   1696  OD1 ASN A 103      22.305 150.491 113.008  1.00  0.00           O
ATOM   1697  ND2 ASN A 103      21.025 150.331 114.848  1.00  0.00           N
ATOM   1700  C   ASN A 103      21.855 154.701 112.868  1.00  0.00           C
ATOM   1701  O   ASN A 103      21.195 155.101 111.908  1.00  0.00           O
ATOM   1702  N   ARG A 104      22.145 155.481 113.928  1.00  0.00           N
ATOM   1704  CA  ARG A 104      21.825 156.881 113.988  1.00  0.00           C
ATOM   1706  CB  ARG A 104      21.985 157.431 115.428  1.00  0.00           C
ATOM   1709  CG  ARG A 104      20.935 156.831 116.398  1.00  0.00           C
ATOM   1712  CD  ARG A 104      21.235 157.121 117.878  1.00  0.00           C
ATOM   1715  NE  ARG A 104      20.445 156.181 118.758  1.00  0.00           N
ATOM   1717  CZ  ARG A 104      19.225 156.401 119.258  1.00  0.00           C
ATOM   1718  NH1 ARG A 104      18.475 157.421 118.928  1.00  0.00           N
ATOM   1721  NH2 ARG A 104      18.725 155.611 120.188  1.00  0.00           N
ATOM   1724  C   ARG A 104      22.515 157.711 112.898  1.00  0.00           C
ATOM   1725  O   ARG A 104      21.915 158.561 112.248  1.00  0.00           O
ATOM   1726  N   TYR A 105      23.815 157.461 112.658  1.00  0.00           N
ATOM   1728  CA  TYR A 105      24.635 158.191 111.708  1.00  0.00           C
ATOM   1730  CB  TYR A 105      26.065 158.241 112.298  1.00  0.00           C
ATOM   1733  CG  TYR A 105      26.145 159.071 113.578  1.00  0.00           C
ATOM   1734  CD1 TYR A 105      25.205 160.061 113.918  1.00  0.00           C
ATOM   1736  CE1 TYR A 105      25.275 160.741 115.148  1.00  0.00           C
ATOM   1738  CZ  TYR A 105      26.315 160.461 116.028  1.00  0.00           C
ATOM   1739  OH  TYR A 105      26.295 161.031 117.318  1.00  0.00           O
ATOM   1741  CD2 TYR A 105      27.215 158.851 114.458  1.00  0.00           C
ATOM   1743  CE2 TYR A 105      27.305 159.551 115.668  1.00  0.00           C
ATOM   1745  C   TYR A 105      24.615 157.631 110.288  1.00  0.00           C
ATOM   1746  O   TYR A 105      25.055 158.281 109.338  1.00  0.00           O
ATOM   1747  N   GLN A 106      24.055 156.431 110.088  1.00  0.00           N
ATOM   1749  CA  GLN A 106      23.855 155.801 108.798  1.00  0.00           C
ATOM   1751  CB  GLN A 106      23.665 154.281 108.988  1.00  0.00           C
ATOM   1754  CG  GLN A 106      23.645 153.441 107.698  1.00  0.00           C
ATOM   1757  CD  GLN A 106      23.365 151.971 108.018  1.00  0.00           C
ATOM   1758  OE1 GLN A 106      22.945 151.611 109.118  1.00  0.00           O
ATOM   1759  NE2 GLN A 106      23.545 151.071 107.028  1.00  0.00           N
ATOM   1762  C   GLN A 106      22.605 156.341 108.118  1.00  0.00           C
ATOM   1763  O   GLN A 106      22.555 156.551 106.908  1.00  0.00           O
ATOM   1764  N   LYS A 107      21.535 156.611 108.898  1.00  0.00           N
ATOM   1766  CA  LYS A 107      20.255 156.891 108.278  1.00  0.00           C
ATOM   1768  CB  LYS A 107      19.105 156.831 109.318  1.00  0.00           C
ATOM   1771  CG  LYS A 107      18.955 158.091 110.168  1.00  0.00           C
ATOM   1774  CD  LYS A 107      17.905 157.971 111.278  1.00  0.00           C
ATOM   1777  CE  LYS A 107      18.455 157.271 112.508  1.00  0.00           C
ATOM   1780  NZ  LYS A 107      17.545 157.451 113.628  1.00  0.00           N
ATOM   1784  C   LYS A 107      20.245 158.251 107.588  1.00  0.00           C
ATOM   1785  O   LYS A 107      19.485 158.481 106.648  1.00  0.00           O
ATOM   1786  N   LEU A 108      21.135 159.161 108.018  1.00  0.00           N
ATOM   1788  CA  LEU A 108      21.185 160.541 107.588  1.00  0.00           C
ATOM   1790  CB  LEU A 108      21.265 161.511 108.798  1.00  0.00           C
ATOM   1793  CG  LEU A 108      20.055 161.521 109.758  1.00  0.00           C
ATOM   1795  CD1 LEU A 108      20.255 162.553 110.868  1.00  0.00           C
ATOM   1799  CD2 LEU A 108      18.735 161.791 109.028  1.00  0.00           C
ATOM   1803  C   LEU A 108      22.375 160.811 106.678  1.00  0.00           C
ATOM   1804  O   LEU A 108      22.745 161.961 106.468  1.00  0.00           O
ATOM   1805  N   LEU A 109      23.025 159.781 106.098  1.00  0.00           N
ATOM   1807  CA  LEU A 109      24.205 159.991 105.258  1.00  0.00           C
ATOM   1809  CB  LEU A 109      24.845 158.661 104.798  1.00  0.00           C
ATOM   1812  CG  LEU A 109      25.645 157.961 105.888  1.00  0.00           C
ATOM   1814  CD1 LEU A 109      26.235 156.661 105.318  1.00  0.00           C
ATOM   1818  CD2 LEU A 109      26.755 158.861 106.428  1.00  0.00           C
ATOM   1822  C   LEU A 109      24.015 160.761 103.978  1.00  0.00           C
ATOM   1823  O   LEU A 109      23.255 160.341 103.108  1.00  0.00           O
ATOM   1824  N   GLY A 110      24.785 161.841 103.748  1.00  0.00           N
ATOM   1826  CA  GLY A 110      24.785 162.481 102.438  1.00  0.00           C
ATOM   1829  C   GLY A 110      23.805 163.583 102.348  1.00  0.00           C
ATOM   1830  O   GLY A 110      22.935 163.593 101.478  1.00  0.00           O
ATOM   1831  N   THR A 111      23.885 164.483 103.308  1.00  0.00           N
ATOM   1833  CA  THR A 111      23.005 165.613 103.458  1.00  0.00           C
ATOM   1835  CB  THR A 111      21.595 165.213 103.898  1.00  0.00           C
ATOM   1837  OG1 THR A 111      20.645 166.283 103.868  1.00  0.00           O
ATOM   1839  CG2 THR A 111      21.605 164.653 105.308  1.00  0.00           C
ATOM   1843  C   THR A 111      23.735 166.433 104.498  1.00  0.00           C
ATOM   1844  O   THR A 111      24.795 166.043 104.978  1.00  0.00           O
ATOM   1845  N   GLN A 112      23.185 167.593 104.888  1.00  0.00           N
ATOM   1847  CA  GLN A 112      23.725 168.463 105.908  1.00  0.00           C
ATOM   1849  CB  GLN A 112      22.715 169.633 106.088  1.00  0.00           C
ATOM   1852  CG  GLN A 112      21.335 169.173 106.638  1.00  0.00           C
ATOM   1855  CD  GLN A 112      20.305 170.293 106.728  1.00  0.00           C
ATOM   1856  OE1 GLN A 112      20.595 171.483 106.598  1.00  0.00           O
ATOM   1857  NE2 GLN A 112      19.035 169.893 106.978  1.00  0.00           N
ATOM   1860  C   GLN A 112      23.965 167.793 107.258  1.00  0.00           C
ATOM   1861  O   GLN A 112      24.885 168.143 107.998  1.00  0.00           O
ATOM   1862  N   TYR A 113      23.055 166.863 107.668  1.00  0.00           N
ATOM   1864  CA  TYR A 113      22.945 166.293 108.988  1.00  0.00           C
ATOM   1866  CB  TYR A 113      21.685 165.413 109.148  1.00  0.00           C
ATOM   1869  CG  TYR A 113      20.385 166.153 108.978  1.00  0.00           C
ATOM   1870  CD1 TYR A 113      19.925 167.073 109.948  1.00  0.00           C
ATOM   1872  CE1 TYR A 113      18.675 167.683 109.828  1.00  0.00           C
ATOM   1874  CZ  TYR A 113      17.865 167.383 108.728  1.00  0.00           C
ATOM   1875  OH  TYR A 113      16.595 167.963 108.548  1.00  0.00           O
ATOM   1877  CD2 TYR A 113      19.525 165.833 107.908  1.00  0.00           C
ATOM   1879  CE2 TYR A 113      18.285 166.473 107.768  1.00  0.00           C
ATOM   1881  C   TYR A 113      24.145 165.483 109.388  1.00  0.00           C
ATOM   1882  O   TYR A 113      24.635 165.603 110.508  1.00  0.00           O
ATOM   1883  N   ILE A 114      24.675 164.663 108.458  1.00  0.00           N
ATOM   1885  CA  ILE A 114      25.915 163.973 108.728  1.00  0.00           C
ATOM   1887  CB  ILE A 114      25.735 162.743 109.598  1.00  0.00           C
ATOM   1889  CG2 ILE A 114      24.795 161.731 108.908  1.00  0.00           C
ATOM   1893  CG1 ILE A 114      27.075 162.091 109.988  1.00  0.00           C
ATOM   1896  CD  ILE A 114      26.925 161.291 111.268  1.00  0.00           C
ATOM   1900  C   ILE A 114      26.655 163.683 107.438  1.00  0.00           C
ATOM   1901  O   ILE A 114      26.075 163.443 106.378  1.00  0.00           O
ATOM   1902  N   SER A 115      27.995 163.733 107.528  1.00  0.00           N
ATOM   1904  CA  SER A 115      28.945 163.503 106.468  1.00  0.00           C
ATOM   1906  CB  SER A 115      30.035 164.633 106.378  1.00  0.00           C
ATOM   1909  OG  SER A 115      31.065 164.563 107.368  1.00  0.00           O
ATOM   1911  C   SER A 115      29.615 162.191 106.808  1.00  0.00           C
ATOM   1912  O   SER A 115      29.605 161.761 107.958  1.00  0.00           O
ATOM   1913  N   LYS A 116      30.255 161.511 105.828  1.00  0.00           N
ATOM   1915  CA  LYS A 116      30.965 160.261 106.018  1.00  0.00           C
ATOM   1917  CB  LYS A 116      31.695 159.901 104.708  1.00  0.00           C
ATOM   1920  CG  LYS A 116      32.455 158.551 104.728  1.00  0.00           C
ATOM   1923  CD  LYS A 116      32.885 158.121 103.328  1.00  0.00           C
ATOM   1926  CE  LYS A 116      33.505 156.711 103.258  1.00  0.00           C
ATOM   1929  NZ  LYS A 116      33.915 156.431 101.858  1.00  0.00           N
ATOM   1933  C   LYS A 116      31.925 160.181 107.218  1.00  0.00           C
ATOM   1934  O   LYS A 116      32.105 159.121 107.788  1.00  0.00           O
ATOM   1935  N   GLN A 117      32.555 161.291 107.658  1.00  0.00           N
ATOM   1937  CA  GLN A 117      33.535 161.301 108.718  1.00  0.00           C
ATOM   1939  CB  GLN A 117      34.055 162.753 108.898  1.00  0.00           C
ATOM   1942  CG  GLN A 117      34.535 163.413 107.578  1.00  0.00           C
ATOM   1945  CD  GLN A 117      35.035 164.823 107.888  1.00  0.00           C
ATOM   1946  OE1 GLN A 117      35.435 165.113 109.018  1.00  0.00           O
ATOM   1947  NE2 GLN A 117      35.025 165.723 106.888  1.00  0.00           N
ATOM   1950  C   GLN A 117      33.065 160.831 110.098  1.00  0.00           C
ATOM   1951  O   GLN A 117      33.715 160.011 110.748  1.00  0.00           O
ATOM   1952  N   GLU A 118      31.895 161.291 110.568  1.00  0.00           N
ATOM   1954  CA  GLU A 118      31.345 160.851 111.838  1.00  0.00           C
ATOM   1956  CB  GLU A 118      30.445 161.931 112.458  1.00  0.00           C
ATOM   1959  CG  GLU A 118      29.715 161.481 113.758  1.00  0.00           C
ATOM   1962  CD  GLU A 118      29.105 162.663 114.488  1.00  0.00           C
ATOM   1963  OE1 GLU A 118      28.295 163.383 113.848  1.00  0.00           O
ATOM   1964  OE2 GLU A 118      29.445 162.893 115.678  1.00  0.00           O
ATOM   1965  C   GLU A 118      30.635 159.511 111.708  1.00  0.00           C
ATOM   1966  O   GLU A 118      30.535 158.731 112.648  1.00  0.00           O
ATOM   1967  N   TYR A 119      30.175 159.161 110.498  1.00  0.00           N
ATOM   1969  CA  TYR A 119      29.825 157.791 110.188  1.00  0.00           C
ATOM   1971  CB  TYR A 119      29.115 157.791 108.818  1.00  0.00           C
ATOM   1974  CG  TYR A 119      28.695 156.421 108.338  1.00  0.00           C
ATOM   1975  CD1 TYR A 119      27.735 155.711 109.068  1.00  0.00           C
ATOM   1977  CE1 TYR A 119      27.325 154.441 108.648  1.00  0.00           C
ATOM   1979  CZ  TYR A 119      27.815 153.901 107.468  1.00  0.00           C
ATOM   1980  OH  TYR A 119      27.455 152.571 107.138  1.00  0.00           O
ATOM   1982  CD2 TYR A 119      29.195 155.871 107.138  1.00  0.00           C
ATOM   1984  CE2 TYR A 119      28.735 154.631 106.688  1.00  0.00           C
ATOM   1986  C   TYR A 119      30.985 156.801 110.258  1.00  0.00           C
ATOM   1987  O   TYR A 119      30.875 155.751 110.878  1.00  0.00           O
ATOM   1988  N   ASP A 120      32.155 157.171 109.698  1.00  0.00           N
ATOM   1990  CA  ASP A 120      33.385 156.401 109.718  1.00  0.00           C
ATOM   1992  CB  ASP A 120      34.535 157.121 108.958  1.00  0.00           C
ATOM   1995  CG  ASP A 120      34.425 156.971 107.448  1.00  0.00           C
ATOM   1996  OD1 ASP A 120      33.525 156.241 106.958  1.00  0.00           O
ATOM   1997  OD2 ASP A 120      35.325 157.521 106.758  1.00  0.00           O
ATOM   1998  C   ASP A 120      33.875 156.071 111.108  1.00  0.00           C
ATOM   1999  O   ASP A 120      34.265 154.941 111.378  1.00  0.00           O
ATOM   2000  N   GLN A 121      33.835 157.041 112.058  1.00  0.00           N
ATOM   2002  CA  GLN A 121      34.135 156.771 113.458  1.00  0.00           C
ATOM   2004  CB  GLN A 121      34.255 158.071 114.308  1.00  0.00           C
ATOM   2007  CG  GLN A 121      32.985 158.601 115.008  1.00  0.00           C
ATOM   2010  CD  GLN A 121      33.325 159.771 115.928  1.00  0.00           C
ATOM   2011  OE1 GLN A 121      34.265 159.721 116.728  1.00  0.00           O
ATOM   2012  NE2 GLN A 121      32.535 160.871 115.858  1.00  0.00           N
ATOM   2015  C   GLN A 121      33.145 155.761 114.058  1.00  0.00           C
ATOM   2016  O   GLN A 121      33.545 154.821 114.738  1.00  0.00           O
ATOM   2017  N   ALA A 122      31.835 155.861 113.728  1.00  0.00           N
ATOM   2019  CA  ALA A 122      30.855 154.871 114.108  1.00  0.00           C
ATOM   2021  CB  ALA A 122      29.455 155.411 113.738  1.00  0.00           C
ATOM   2025  C   ALA A 122      31.095 153.451 113.558  1.00  0.00           C
ATOM   2026  O   ALA A 122      30.975 152.471 114.288  1.00  0.00           O
ATOM   2027  N   LEU A 123      31.495 153.281 112.278  1.00  0.00           N
ATOM   2029  CA  LEU A 123      32.025 152.001 111.808  1.00  0.00           C
ATOM   2031  CB  LEU A 123      32.395 151.891 110.308  1.00  0.00           C
ATOM   2034  CG  LEU A 123      31.235 151.881 109.288  1.00  0.00           C
ATOM   2036  CD1 LEU A 123      29.995 151.101 109.758  1.00  0.00           C
ATOM   2040  CD2 LEU A 123      30.865 153.291 108.878  1.00  0.00           C
ATOM   2044  C   LEU A 123      33.275 151.561 112.548  1.00  0.00           C
ATOM   2045  O   LEU A 123      33.435 150.381 112.848  1.00  0.00           O
ATOM   2046  N   ALA A 124      34.225 152.471 112.838  1.00  0.00           N
ATOM   2048  CA  ALA A 124      35.415 152.101 113.578  1.00  0.00           C
ATOM   2050  CB  ALA A 124      36.375 153.301 113.678  1.00  0.00           C
ATOM   2054  C   ALA A 124      35.065 151.541 114.948  1.00  0.00           C
ATOM   2055  O   ALA A 124      35.485 150.431 115.288  1.00  0.00           O
ATOM   2056  N   ASP A 125      34.155 152.221 115.678  1.00  0.00           N
ATOM   2058  CA  ASP A 125      33.615 151.781 116.948  1.00  0.00           C
ATOM   2060  CB  ASP A 125      32.575 152.811 117.498  1.00  0.00           C
ATOM   2063  CG  ASP A 125      33.185 154.151 117.898  1.00  0.00           C
ATOM   2064  OD1 ASP A 125      34.425 154.281 117.928  1.00  0.00           O
ATOM   2065  OD2 ASP A 125      32.375 155.011 118.328  1.00  0.00           O
ATOM   2066  C   ASP A 125      32.925 150.431 116.848  1.00  0.00           C
ATOM   2067  O   ASP A 125      33.115 149.551 117.688  1.00  0.00           O
ATOM   2068  N   ALA A 126      32.115 150.211 115.778  1.00  0.00           N
ATOM   2070  CA  ALA A 126      31.445 148.961 115.488  1.00  0.00           C
ATOM   2072  CB  ALA A 126      30.525 149.161 114.278  1.00  0.00           C
ATOM   2076  C   ALA A 126      32.365 147.791 115.208  1.00  0.00           C
ATOM   2077  O   ALA A 126      32.225 146.731 115.808  1.00  0.00           O
ATOM   2078  N   GLN A 127      33.375 147.971 114.348  1.00  0.00           N
ATOM   2080  CA  GLN A 127      34.395 146.981 114.068  1.00  0.00           C
ATOM   2082  CB  GLN A 127      35.415 147.491 113.008  1.00  0.00           C
ATOM   2085  CG  GLN A 127      34.795 147.721 111.618  1.00  0.00           C
ATOM   2088  CD  GLN A 127      35.735 148.411 110.648  1.00  0.00           C
ATOM   2089  OE1 GLN A 127      35.325 148.841 109.558  1.00  0.00           O
ATOM   2090  NE2 GLN A 127      37.035 148.541 111.008  1.00  0.00           N
ATOM   2093  C   GLN A 127      35.195 146.601 115.288  1.00  0.00           C
ATOM   2094  O   GLN A 127      35.475 145.431 115.558  1.00  0.00           O
ATOM   2095  N   GLN A 128      35.575 147.611 116.088  1.00  0.00           N
ATOM   2097  CA  GLN A 128      36.215 147.431 117.368  1.00  0.00           C
ATOM   2099  CB  GLN A 128      36.745 148.791 117.888  1.00  0.00           C
ATOM   2102  CG  GLN A 128      37.895 149.421 117.038  1.00  0.00           C
ATOM   2105  CD  GLN A 128      38.315 150.781 117.588  1.00  0.00           C
ATOM   2106  OE1 GLN A 128      37.535 151.731 117.678  1.00  0.00           O
ATOM   2107  NE2 GLN A 128      39.595 150.901 118.038  1.00  0.00           N
ATOM   2110  C   GLN A 128      35.345 146.711 118.398  1.00  0.00           C
ATOM   2111  O   GLN A 128      35.795 145.781 119.078  1.00  0.00           O
ATOM   2112  N   ALA A 129      34.045 147.061 118.488  1.00  0.00           N
ATOM   2114  CA  ALA A 129      33.075 146.351 119.278  1.00  0.00           C
ATOM   2116  CB  ALA A 129      31.715 147.071 119.198  1.00  0.00           C
ATOM   2120  C   ALA A 129      32.915 144.901 118.858  1.00  0.00           C
ATOM   2121  O   ALA A 129      32.945 143.991 119.688  1.00  0.00           O
ATOM   2122  N   ASN A 130      32.845 144.631 117.538  1.00  0.00           N
ATOM   2124  CA  ASN A 130      32.765 143.281 117.018  1.00  0.00           C
ATOM   2126  CB  ASN A 130      32.625 143.301 115.468  1.00  0.00           C
ATOM   2129  CG  ASN A 130      31.315 143.971 115.018  1.00  0.00           C
ATOM   2130  OD1 ASN A 130      30.345 144.111 115.768  1.00  0.00           O
ATOM   2131  ND2 ASN A 130      31.285 144.421 113.748  1.00  0.00           N
ATOM   2134  C   ASN A 130      33.965 142.421 117.468  1.00  0.00           C
ATOM   2135  O   ASN A 130      33.795 141.291 117.918  1.00  0.00           O
ATOM   2136  N   ALA A 131      35.205 142.961 117.448  1.00  0.00           N
ATOM   2138  CA  ALA A 131      36.395 142.331 118.008  1.00  0.00           C
ATOM   2140  CB  ALA A 131      37.615 143.221 117.708  1.00  0.00           C
ATOM   2144  C   ALA A 131      36.335 142.041 119.508  1.00  0.00           C
ATOM   2145  O   ALA A 131      36.715 140.961 119.978  1.00  0.00           O
ATOM   2146  N   ALA A 132      35.815 143.001 120.308  1.00  0.00           N
ATOM   2148  CA  ALA A 132      35.545 142.851 121.728  1.00  0.00           C
ATOM   2150  CB  ALA A 132      35.035 144.191 122.298  1.00  0.00           C
ATOM   2154  C   ALA A 132      34.535 141.751 122.028  1.00  0.00           C
ATOM   2155  O   ALA A 132      34.725 140.951 122.958  1.00  0.00           O
ATOM   2156  N   VAL A 133      33.465 141.671 121.218  1.00  0.00           N
ATOM   2158  CA  VAL A 133      32.495 140.591 121.178  1.00  0.00           C
ATOM   2160  CB  VAL A 133      31.305 140.891 120.278  1.00  0.00           C
ATOM   2162  CG1 VAL A 133      30.335 139.691 120.138  1.00  0.00           C
ATOM   2166  CG2 VAL A 133      30.545 142.091 120.868  1.00  0.00           C
ATOM   2170  C   VAL A 133      33.115 139.251 120.828  1.00  0.00           C
ATOM   2171  O   VAL A 133      32.845 138.261 121.518  1.00  0.00           O
ATOM   2172  N   THR A 134      34.005 139.161 119.828  1.00  0.00           N
ATOM   2174  CA  THR A 134      34.675 137.911 119.498  1.00  0.00           C
ATOM   2176  CB  THR A 134      35.545 138.101 118.268  1.00  0.00           C
ATOM   2178  OG1 THR A 134      34.755 138.491 117.148  1.00  0.00           O
ATOM   2180  CG2 THR A 134      36.225 136.801 117.858  1.00  0.00           C
ATOM   2184  C   THR A 134      35.505 137.331 120.658  1.00  0.00           C
ATOM   2185  O   THR A 134      35.415 136.151 120.988  1.00  0.00           O
ATOM   2186  N   ALA A 135      36.285 138.181 121.338  1.00  0.00           N
ATOM   2188  CA  ALA A 135      37.015 137.891 122.558  1.00  0.00           C
ATOM   2190  CB  ALA A 135      37.845 139.131 122.898  1.00  0.00           C
ATOM   2194  C   ALA A 135      36.155 137.531 123.778  1.00  0.00           C
ATOM   2195  O   ALA A 135      36.435 136.581 124.508  1.00  0.00           O
ATOM   2196  N   ALA A 136      35.055 138.261 124.008  1.00  0.00           N
ATOM   2198  CA  ALA A 136      34.035 137.931 124.988  1.00  0.00           C
ATOM   2200  CB  ALA A 136      32.975 139.041 125.008  1.00  0.00           C
ATOM   2204  C   ALA A 136      33.335 136.601 124.718  1.00  0.00           C
ATOM   2205  O   ALA A 136      33.095 135.801 125.628  1.00  0.00           O
ATOM   2206  N   LYS A 137      33.015 136.311 123.448  1.00  0.00           N
ATOM   2208  CA  LYS A 137      32.535 135.011 123.018  1.00  0.00           C
ATOM   2210  CB  LYS A 137      32.155 134.981 121.518  1.00  0.00           C
ATOM   2213  CG  LYS A 137      30.895 135.791 121.138  1.00  0.00           C
ATOM   2216  CD  LYS A 137      29.635 135.381 121.908  1.00  0.00           C
ATOM   2219  CE  LYS A 137      28.365 136.071 121.418  1.00  0.00           C
ATOM   2222  NZ  LYS A 137      27.985 135.571 120.088  1.00  0.00           N
ATOM   2226  C   LYS A 137      33.505 133.881 123.278  1.00  0.00           C
ATOM   2227  O   LYS A 137      33.135 132.821 123.768  1.00  0.00           O
ATOM   2228  N   ALA A 138      34.805 134.111 122.988  1.00  0.00           N
ATOM   2230  CA  ALA A 138      35.885 133.221 123.368  1.00  0.00           C
ATOM   2232  CB  ALA A 138      37.215 133.761 122.818  1.00  0.00           C
ATOM   2236  C   ALA A 138      36.055 133.011 124.858  1.00  0.00           C
ATOM   2237  O   ALA A 138      36.155 131.881 125.318  1.00  0.00           O
ATOM   2238  N   ALA A 139      36.045 134.101 125.658  1.00  0.00           N
ATOM   2240  CA  ALA A 139      36.175 134.061 127.098  1.00  0.00           C
ATOM   2242  CB  ALA A 139      36.245 135.511 127.638  1.00  0.00           C
ATOM   2246  C   ALA A 139      35.035 133.321 127.768  1.00  0.00           C
ATOM   2247  O   ALA A 139      35.235 132.471 128.638  1.00  0.00           O
ATOM   2248  N   VAL A 140      33.785 133.601 127.338  1.00  0.00           N
ATOM   2250  CA  VAL A 140      32.625 132.831 127.728  1.00  0.00           C
ATOM   2252  CB  VAL A 140      31.335 133.441 127.178  1.00  0.00           C
ATOM   2254  CG1 VAL A 140      30.115 132.501 127.368  1.00  0.00           C
ATOM   2258  CG2 VAL A 140      31.055 134.781 127.858  1.00  0.00           C
ATOM   2262  C   VAL A 140      32.715 131.391 127.298  1.00  0.00           C
ATOM   2263  O   VAL A 140      32.535 130.501 128.118  1.00  0.00           O
ATOM   2264  N   GLU A 141      33.035 131.111 126.028  1.00  0.00           N
ATOM   2266  CA  GLU A 141      33.115 129.751 125.548  1.00  0.00           C
ATOM   2268  CB  GLU A 141      33.155 129.701 123.988  1.00  0.00           C
ATOM   2271  CG  GLU A 141      33.015 128.291 123.348  1.00  0.00           C
ATOM   2274  CD  GLU A 141      31.615 127.741 123.518  1.00  0.00           C
ATOM   2275  OE1 GLU A 141      30.995 128.071 124.558  1.00  0.00           O
ATOM   2276  OE2 GLU A 141      31.095 127.011 122.638  1.00  0.00           O
ATOM   2277  C   GLU A 141      34.185 128.911 126.228  1.00  0.00           C
ATOM   2278  O   GLU A 141      33.945 127.761 126.578  1.00  0.00           O
ATOM   2279  N   THR A 142      35.375 129.481 126.498  1.00  0.00           N
ATOM   2281  CA  THR A 142      36.405 128.781 127.258  1.00  0.00           C
ATOM   2283  CB  THR A 142      37.785 129.431 127.218  1.00  0.00           C
ATOM   2285  OG1 THR A 142      38.755 128.511 127.678  1.00  0.00           O
ATOM   2287  CG2 THR A 142      37.935 130.701 128.068  1.00  0.00           C
ATOM   2291  C   THR A 142      35.965 128.491 128.678  1.00  0.00           C
ATOM   2292  O   THR A 142      36.115 127.381 129.188  1.00  0.00           O
ATOM   2293  N   ALA A 143      35.315 129.461 129.338  1.00  0.00           N
ATOM   2295  CA  ALA A 143      34.715 129.241 130.638  1.00  0.00           C
ATOM   2297  CB  ALA A 143      34.285 130.591 131.248  1.00  0.00           C
ATOM   2301  C   ALA A 143      33.585 128.221 130.658  1.00  0.00           C
ATOM   2302  O   ALA A 143      33.505 127.401 131.568  1.00  0.00           O
ATOM   2303  N   ARG A 144      32.705 128.201 129.638  1.00  0.00           N
ATOM   2305  CA  ARG A 144      31.725 127.161 129.438  1.00  0.00           C
ATOM   2307  CB  ARG A 144      30.875 127.431 128.168  1.00  0.00           C
ATOM   2310  CG  ARG A 144      29.845 128.561 128.338  1.00  0.00           C
ATOM   2313  CD  ARG A 144      29.165 128.971 127.038  1.00  0.00           C
ATOM   2316  NE  ARG A 144      28.325 127.811 126.628  1.00  0.00           N
ATOM   2318  CZ  ARG A 144      27.925 127.571 125.378  1.00  0.00           C
ATOM   2319  NH1 ARG A 144      28.395 128.221 124.348  1.00  0.00           N
ATOM   2322  NH2 ARG A 144      27.085 126.581 125.188  1.00  0.00           N
ATOM   2325  C   ARG A 144      32.285 125.751 129.328  1.00  0.00           C
ATOM   2326  O   ARG A 144      31.825 124.851 130.018  1.00  0.00           O
ATOM   2327  N   ILE A 145      33.275 125.531 128.458  1.00  0.00           N
ATOM   2329  CA  ILE A 145      33.985 124.251 128.338  1.00  0.00           C
ATOM   2331  CB  ILE A 145      34.805 124.151 127.048  1.00  0.00           C
ATOM   2333  CG2 ILE A 145      35.905 123.071 127.148  1.00  0.00           C
ATOM   2337  CG1 ILE A 145      33.935 123.801 125.808  1.00  0.00           C
ATOM   2340  CD  ILE A 145      32.955 124.881 125.328  1.00  0.00           C
ATOM   2344  C   ILE A 145      34.765 123.881 129.608  1.00  0.00           C
ATOM   2345  O   ILE A 145      34.645 122.771 130.128  1.00  0.00           O
ATOM   2346  N   ASN A 146      35.515 124.821 130.218  1.00  0.00           N
ATOM   2348  CA  ASN A 146      36.165 124.591 131.508  1.00  0.00           C
ATOM   2350  CB  ASN A 146      37.055 125.801 131.908  1.00  0.00           C
ATOM   2353  CG  ASN A 146      38.205 125.961 130.918  1.00  0.00           C
ATOM   2354  OD1 ASN A 146      38.615 125.031 130.218  1.00  0.00           O
ATOM   2355  ND2 ASN A 146      38.765 127.181 130.848  1.00  0.00           N
ATOM   2358  C   ASN A 146      35.205 124.271 132.658  1.00  0.00           C
ATOM   2359  O   ASN A 146      35.445 123.351 133.428  1.00  0.00           O
ATOM   2360  N   LEU A 147      34.075 125.001 132.758  1.00  0.00           N
ATOM   2362  CA  LEU A 147      32.985 124.721 133.668  1.00  0.00           C
ATOM   2364  CB  LEU A 147      31.905 125.821 133.568  1.00  0.00           C
ATOM   2367  CG  LEU A 147      30.755 125.731 134.598  1.00  0.00           C
ATOM   2369  CD1 LEU A 147      31.245 126.041 136.018  1.00  0.00           C
ATOM   2373  CD2 LEU A 147      29.645 126.701 134.208  1.00  0.00           C
ATOM   2377  C   LEU A 147      32.345 123.361 133.418  1.00  0.00           C
ATOM   2378  O   LEU A 147      32.025 122.621 134.348  1.00  0.00           O
ATOM   2379  N   ALA A 148      32.175 122.981 132.138  1.00  0.00           N
ATOM   2381  CA  ALA A 148      31.665 121.671 131.778  1.00  0.00           C
ATOM   2383  CB  ALA A 148      31.305 121.631 130.278  1.00  0.00           C
ATOM   2387  C   ALA A 148      32.585 120.531 132.208  1.00  0.00           C
ATOM   2388  O   ALA A 148      32.095 119.491 132.648  1.00  0.00           O
ATOM   2389  N   TYR A 149      33.915 120.741 132.148  1.00  0.00           N
ATOM   2391  CA  TYR A 149      34.925 119.791 132.578  1.00  0.00           C
ATOM   2393  CB  TYR A 149      36.315 120.071 131.918  1.00  0.00           C
ATOM   2396  CG  TYR A 149      36.415 119.761 130.438  1.00  0.00           C
ATOM   2397  CD1 TYR A 149      36.005 118.531 129.878  1.00  0.00           C
ATOM   2399  CE1 TYR A 149      36.275 118.231 128.528  1.00  0.00           C
ATOM   2401  CZ  TYR A 149      36.985 119.141 127.738  1.00  0.00           C
ATOM   2402  OH  TYR A 149      37.315 118.871 126.398  1.00  0.00           O
ATOM   2404  CD2 TYR A 149      37.105 120.661 129.618  1.00  0.00           C
ATOM   2406  CE2 TYR A 149      37.405 120.351 128.288  1.00  0.00           C
ATOM   2408  C   TYR A 149      35.145 119.711 134.088  1.00  0.00           C
ATOM   2409  O   TYR A 149      35.855 118.831 134.558  1.00  0.00           O
ATOM   2410  N   THR A 150      34.545 120.611 134.908  1.00  0.00           N
ATOM   2412  CA  THR A 150      34.605 120.501 136.378  1.00  0.00           C
ATOM   2414  CB  THR A 150      33.975 121.651 137.178  1.00  0.00           C
ATOM   2416  OG1 THR A 150      32.555 121.721 137.068  1.00  0.00           O
ATOM   2418  CG2 THR A 150      34.545 122.961 136.688  1.00  0.00           C
ATOM   2422  C   THR A 150      33.985 119.231 136.898  1.00  0.00           C
ATOM   2423  O   THR A 150      34.525 118.561 137.788  1.00  0.00           O
ATOM   2424  N   LYS A 151      32.835 118.841 136.338  1.00  0.00           N
ATOM   2426  CA  LYS A 151      32.275 117.531 136.528  1.00  0.00           C
ATOM   2428  CB  LYS A 151      30.745 117.461 136.248  1.00  0.00           C
ATOM   2431  CG  LYS A 151      30.155 118.691 135.538  1.00  0.00           C
ATOM   2434  CD  LYS A 151      28.695 118.451 135.118  1.00  0.00           C
ATOM   2437  CE  LYS A 151      28.045 119.611 134.348  1.00  0.00           C
ATOM   2440  NZ  LYS A 151      28.725 119.801 133.058  1.00  0.00           N
ATOM   2444  C   LYS A 151      33.065 116.471 135.778  1.00  0.00           C
ATOM   2445  O   LYS A 151      33.255 116.491 134.558  1.00  0.00           O
ATOM   2446  N   VAL A 152      33.555 115.471 136.538  1.00  0.00           N
ATOM   2448  CA  VAL A 152      34.205 114.331 135.928  1.00  0.00           C
ATOM   2450  CB  VAL A 152      35.295 113.711 136.788  1.00  0.00           C
ATOM   2452  CG1 VAL A 152      35.965 112.541 136.038  1.00  0.00           C
ATOM   2456  CG2 VAL A 152      36.325 114.791 137.118  1.00  0.00           C
ATOM   2460  C   VAL A 152      33.125 113.321 135.688  1.00  0.00           C
ATOM   2461  O   VAL A 152      32.285 113.061 136.538  1.00  0.00           O
ATOM   2462  N   THR A 153      33.095 112.721 134.488  1.00  0.00           N
ATOM   2464  CA  THR A 153      32.035 111.811 134.128  1.00  0.00           C
ATOM   2466  CB  THR A 153      30.875 112.491 133.418  1.00  0.00           C
ATOM   2468  OG1 THR A 153      29.845 111.601 133.048  1.00  0.00           O
ATOM   2470  CG2 THR A 153      31.335 113.171 132.128  1.00  0.00           C
ATOM   2474  C   THR A 153      32.655 110.711 133.318  1.00  0.00           C
ATOM   2475  O   THR A 153      33.695 110.901 132.668  1.00  0.00           O
ATOM   2476  N   SER A 154      32.065 109.511 133.418  1.00  0.00           N
ATOM   2478  CA  SER A 154      32.535 108.311 132.748  1.00  0.00           C
ATOM   2480  CB  SER A 154      31.745 107.041 133.178  1.00  0.00           C
ATOM   2483  OG  SER A 154      32.465 105.861 132.848  1.00  0.00           O
ATOM   2485  C   SER A 154      32.455 108.441 131.238  1.00  0.00           C
ATOM   2486  O   SER A 154      31.395 108.791 130.718  1.00  0.00           O
ATOM   2487  N   PRO A 155      33.515 108.141 130.488  1.00  0.00           N
ATOM   2488  CD  PRO A 155      34.895 108.321 130.968  1.00  0.00           C
ATOM   2491  CA  PRO A 155      33.455 108.171 129.028  1.00  0.00           C
ATOM   2493  CB  PRO A 155      34.915 107.951 128.588  1.00  0.00           C
ATOM   2496  CG  PRO A 155      35.735 108.581 129.718  1.00  0.00           C
ATOM   2499  C   PRO A 155      32.565 107.071 128.498  1.00  0.00           C
ATOM   2500  O   PRO A 155      31.785 107.331 127.598  1.00  0.00           O
ATOM   2501  N   ILE A 156      32.675 105.851 129.078  1.00  0.00           N
ATOM   2503  CA  ILE A 156      31.975 104.661 128.608  1.00  0.00           C
ATOM   2505  CB  ILE A 156      32.845 103.661 127.838  1.00  0.00           C
ATOM   2507  CG2 ILE A 156      33.405 104.361 126.588  1.00  0.00           C
ATOM   2511  CG1 ILE A 156      33.965 103.021 128.698  1.00  0.00           C
ATOM   2514  CD  ILE A 156      34.585 101.771 128.038  1.00  0.00           C
ATOM   2518  C   ILE A 156      31.285 103.951 129.758  1.00  0.00           C
ATOM   2519  O   ILE A 156      31.455 104.241 130.938  1.00  0.00           O
ATOM   2520  N   SER A 157      30.415 102.981 129.418  1.00  0.00           N
ATOM   2522  CA  SER A 157      29.935 101.981 130.348  1.00  0.00           C
ATOM   2524  CB  SER A 157      28.575 101.391 129.908  1.00  0.00           C
ATOM   2527  OG  SER A 157      28.525 100.951 128.548  1.00  0.00           O
ATOM   2529  C   SER A 157      30.905 100.841 130.638  1.00  0.00           C
ATOM   2530  O   SER A 157      31.835 100.571 129.888  1.00  0.00           O
ATOM   2531  N   GLY A 158      30.675 100.131 131.758  1.00  0.00           N
ATOM   2533  CA  GLY A 158      31.425  98.951 132.188  1.00  0.00           C
ATOM   2536  C   GLY A 158      31.725  98.971 133.658  1.00  0.00           C
ATOM   2537  O   GLY A 158      31.505  99.961 134.348  1.00  0.00           O
ATOM   2538  N   ARG A 159      32.285  97.891 134.228  1.00  0.00           N
ATOM   2540  CA  ARG A 159      32.795  97.971 135.578  1.00  0.00           C
ATOM   2542  CB  ARG A 159      33.135  96.611 136.258  1.00  0.00           C
ATOM   2545  CG  ARG A 159      34.145  95.701 135.518  1.00  0.00           C
ATOM   2548  CD  ARG A 159      33.615  94.681 134.508  1.00  0.00           C
ATOM   2551  NE  ARG A 159      32.785  93.671 135.238  1.00  0.00           N
ATOM   2553  CZ  ARG A 159      31.465  93.801 135.408  1.00  0.00           C
ATOM   2554  NH1 ARG A 159      30.725  94.651 134.728  1.00  0.00           N
ATOM   2557  NH2 ARG A 159      30.855  93.251 136.428  1.00  0.00           N
ATOM   2560  C   ARG A 159      34.015  98.861 135.658  1.00  0.00           C
ATOM   2561  O   ARG A 159      34.865  98.841 134.768  1.00  0.00           O
ATOM   2562  N   ILE A 160      34.155  99.651 136.718  1.00  0.00           N
ATOM   2564  CA  ILE A 160      35.355 100.431 136.938  1.00  0.00           C
ATOM   2566  CB  ILE A 160      35.025 101.771 137.588  1.00  0.00           C
ATOM   2568  CG2 ILE A 160      34.525 101.561 139.038  1.00  0.00           C
ATOM   2572  CG1 ILE A 160      36.175 102.791 137.458  1.00  0.00           C
ATOM   2575  CD  ILE A 160      35.715 104.231 137.758  1.00  0.00           C
ATOM   2579  C   ILE A 160      36.355  99.601 137.708  1.00  0.00           C
ATOM   2580  O   ILE A 160      35.995  98.651 138.408  1.00  0.00           O
ATOM   2581  N   GLY A 161      37.665  99.921 137.568  1.00  0.00           N
ATOM   2583  CA  GLY A 161      38.735  99.311 138.348  1.00  0.00           C
ATOM   2586  C   GLY A 161      38.885  99.981 139.688  1.00  0.00           C
ATOM   2587  O   GLY A 161      38.025  99.891 140.578  1.00  0.00           O
ATOM   2588  N   LYS A 162      40.005 100.691 139.878  1.00  0.00           N
ATOM   2590  CA  LYS A 162      40.315 101.431 141.078  1.00  0.00           C
ATOM   2592  CB  LYS A 162      41.495 100.771 141.818  1.00  0.00           C
ATOM   2595  CG  LYS A 162      41.115  99.361 142.278  1.00  0.00           C
ATOM   2598  CD  LYS A 162      42.095  98.791 143.298  1.00  0.00           C
ATOM   2601  CE  LYS A 162      41.565  97.441 143.788  1.00  0.00           C
ATOM   2604  NZ  LYS A 162      42.255  97.071 145.038  1.00  0.00           N
ATOM   2608  C   LYS A 162      40.645 102.881 140.828  1.00  0.00           C
ATOM   2609  O   LYS A 162      41.065 103.291 139.738  1.00  0.00           O
ATOM   2610  N   SER A 163      40.485 103.691 141.888  1.00  0.00           N
ATOM   2612  CA  SER A 163      40.745 105.111 141.878  1.00  0.00           C
ATOM   2614  CB  SER A 163      39.865 105.871 142.898  1.00  0.00           C
ATOM   2617  OG  SER A 163      38.485 105.721 142.588  1.00  0.00           O
ATOM   2619  C   SER A 163      42.185 105.421 142.258  1.00  0.00           C
ATOM   2620  O   SER A 163      42.735 104.871 143.208  1.00  0.00           O
ATOM   2621  N   ASN A 164      42.855 106.321 141.508  1.00  0.00           N
ATOM   2623  CA  ASN A 164      44.275 106.531 141.718  1.00  0.00           C
ATOM   2625  CB  ASN A 164      44.975 106.721 140.358  1.00  0.00           C
ATOM   2628  CG  ASN A 164      45.095 105.371 139.668  1.00  0.00           C
ATOM   2629  OD1 ASN A 164      45.565 104.391 140.268  1.00  0.00           O
ATOM   2630  ND2 ASN A 164      44.735 105.291 138.378  1.00  0.00           N
ATOM   2633  C   ASN A 164      44.545 107.741 142.578  1.00  0.00           C
ATOM   2634  O   ASN A 164      45.705 108.021 142.898  1.00  0.00           O
ATOM   2635  N   VAL A 165      43.525 108.511 142.988  1.00  0.00           N
ATOM   2637  CA  VAL A 165      43.735 109.761 143.698  1.00  0.00           C
ATOM   2639  CB  VAL A 165      43.855 110.991 142.788  1.00  0.00           C
ATOM   2641  CG1 VAL A 165      45.255 111.051 142.148  1.00  0.00           C
ATOM   2645  CG2 VAL A 165      42.775 111.001 141.678  1.00  0.00           C
ATOM   2649  C   VAL A 165      42.595 109.951 144.678  1.00  0.00           C
ATOM   2650  O   VAL A 165      41.455 109.571 144.428  1.00  0.00           O
ATOM   2651  N   THR A 166      42.885 110.581 145.828  1.00  0.00           N
ATOM   2653  CA  THR A 166      41.915 110.981 146.848  1.00  0.00           C
ATOM   2655  CB  THR A 166      42.405 110.791 148.268  1.00  0.00           C
ATOM   2657  OG1 THR A 166      43.645 111.461 148.498  1.00  0.00           O
ATOM   2659  CG2 THR A 166      42.625 109.301 148.418  1.00  0.00           C
ATOM   2663  C   THR A 166      41.525 112.431 146.788  1.00  0.00           C
ATOM   2664  O   THR A 166      42.265 113.311 146.358  1.00  0.00           O
ATOM   2665  N   GLU A 167      40.315 112.701 147.298  1.00  0.00           N
ATOM   2667  CA  GLU A 167      39.725 114.001 147.398  1.00  0.00           C
ATOM   2669  CB  GLU A 167      38.365 113.871 148.118  1.00  0.00           C
ATOM   2672  CG  GLU A 167      37.495 112.721 147.538  1.00  0.00           C
ATOM   2675  CD  GLU A 167      36.095 112.661 148.118  1.00  0.00           C
ATOM   2676  OE1 GLU A 167      35.815 113.351 149.128  1.00  0.00           O
ATOM   2677  OE2 GLU A 167      35.295 111.811 147.638  1.00  0.00           O
ATOM   2678  C   GLU A 167      40.625 114.961 148.178  1.00  0.00           C
ATOM   2679  O   GLU A 167      41.295 114.591 149.128  1.00  0.00           O
ATOM   2680  N   GLY A 168      40.645 116.231 147.778  1.00  0.00           N
ATOM   2682  CA  GLY A 168      41.485 117.281 148.368  1.00  0.00           C
ATOM   2685  C   GLY A 168      42.845 117.351 147.738  1.00  0.00           C
ATOM   2686  O   GLY A 168      43.735 118.061 148.188  1.00  0.00           O
ATOM   2687  N   ALA A 169      43.055 116.601 146.638  1.00  0.00           N
ATOM   2689  CA  ALA A 169      44.325 116.541 145.948  1.00  0.00           C
ATOM   2691  CB  ALA A 169      44.675 115.071 145.708  1.00  0.00           C
ATOM   2695  C   ALA A 169      44.315 117.251 144.618  1.00  0.00           C
ATOM   2696  O   ALA A 169      43.335 117.201 143.878  1.00  0.00           O
ATOM   2697  N   LEU A 170      45.425 117.931 144.268  1.00  0.00           N
ATOM   2699  CA  LEU A 170      45.625 118.421 142.918  1.00  0.00           C
ATOM   2701  CB  LEU A 170      46.765 119.471 142.768  1.00  0.00           C
ATOM   2704  CG  LEU A 170      46.455 120.911 143.238  1.00  0.00           C
ATOM   2706  CD1 LEU A 170      47.675 121.801 143.028  1.00  0.00           C
ATOM   2710  CD2 LEU A 170      45.295 121.511 142.448  1.00  0.00           C
ATOM   2714  C   LEU A 170      45.835 117.331 141.858  1.00  0.00           C
ATOM   2715  O   LEU A 170      46.635 116.401 142.008  1.00  0.00           O
ATOM   2716  N   VAL A 171      45.145 117.501 140.728  1.00  0.00           N
ATOM   2718  CA  VAL A 171      45.305 116.781 139.498  1.00  0.00           C
ATOM   2720  CB  VAL A 171      44.105 115.871 139.188  1.00  0.00           C
ATOM   2722  CG1 VAL A 171      44.035 114.761 140.268  1.00  0.00           C
ATOM   2726  CG2 VAL A 171      42.785 116.671 139.148  1.00  0.00           C
ATOM   2730  C   VAL A 171      45.485 117.811 138.398  1.00  0.00           C
ATOM   2731  O   VAL A 171      45.035 118.951 138.518  1.00  0.00           O
ATOM   2732  N   GLN A 172      46.155 117.451 137.288  1.00  0.00           N
ATOM   2734  CA  GLN A 172      46.315 118.311 136.138  1.00  0.00           C
ATOM   2736  CB  GLN A 172      47.805 118.451 135.738  1.00  0.00           C
ATOM   2739  CG  GLN A 172      48.725 118.851 136.928  1.00  0.00           C
ATOM   2742  CD  GLN A 172      48.225 120.111 137.628  1.00  0.00           C
ATOM   2743  OE1 GLN A 172      47.935 120.131 138.818  1.00  0.00           O
ATOM   2744  NE2 GLN A 172      48.135 121.211 136.838  1.00  0.00           N
ATOM   2747  C   GLN A 172      45.495 117.731 134.988  1.00  0.00           C
ATOM   2748  O   GLN A 172      45.245 116.531 134.948  1.00  0.00           O
ATOM   2749  N   ASN A 173      45.055 118.531 133.998  1.00  0.00           N
ATOM   2751  CA  ASN A 173      44.535 118.001 132.748  1.00  0.00           C
ATOM   2753  CB  ASN A 173      43.815 119.091 131.878  1.00  0.00           C
ATOM   2756  CG  ASN A 173      43.165 118.571 130.588  1.00  0.00           C
ATOM   2757  OD1 ASN A 173      43.135 117.381 130.268  1.00  0.00           O
ATOM   2758  ND2 ASN A 173      42.635 119.511 129.768  1.00  0.00           N
ATOM   2761  C   ASN A 173      45.635 117.361 131.928  1.00  0.00           C
ATOM   2762  O   ASN A 173      46.695 117.961 131.688  1.00  0.00           O
ATOM   2763  N   GLY A 174      45.405 116.141 131.438  1.00  0.00           N
ATOM   2765  CA  GLY A 174      46.335 115.511 130.518  1.00  0.00           C
ATOM   2768  C   GLY A 174      47.575 115.021 131.188  1.00  0.00           C
ATOM   2769  O   GLY A 174      48.585 114.791 130.518  1.00  0.00           O
ATOM   2770  N   GLN A 175      47.485 114.781 132.518  1.00  0.00           N
ATOM   2772  CA  GLN A 175      48.415 113.961 133.268  1.00  0.00           C
ATOM   2774  CB  GLN A 175      47.925 113.661 134.708  1.00  0.00           C
ATOM   2777  CG  GLN A 175      48.015 114.891 135.618  1.00  0.00           C
ATOM   2780  CD  GLN A 175      47.635 114.611 137.058  1.00  0.00           C
ATOM   2781  OE1 GLN A 175      48.385 114.951 137.978  1.00  0.00           O
ATOM   2782  NE2 GLN A 175      46.435 114.031 137.298  1.00  0.00           N
ATOM   2785  C   GLN A 175      48.715 112.621 132.658  1.00  0.00           C
ATOM   2786  O   GLN A 175      47.895 112.001 131.978  1.00  0.00           O
ATOM   2787  N   ALA A 176      49.905 112.091 132.978  1.00  0.00           N
ATOM   2789  CA  ALA A 176      50.125 110.671 132.848  1.00  0.00           C
ATOM   2791  CB  ALA A 176      51.555 110.411 133.278  1.00  0.00           C
ATOM   2795  C   ALA A 176      49.175 109.811 133.698  1.00  0.00           C
ATOM   2796  O   ALA A 176      48.525 108.891 133.198  1.00  0.00           O
ATOM   2797  N   THR A 177      49.015 110.201 134.988  1.00  0.00           N
ATOM   2799  CA  THR A 177      48.075 109.591 135.908  1.00  0.00           C
ATOM   2801  CB  THR A 177      48.235 110.101 137.328  1.00  0.00           C
ATOM   2803  OG1 THR A 177      48.225 111.511 137.368  1.00  0.00           O
ATOM   2805  CG2 THR A 177      49.615 109.691 137.878  1.00  0.00           C
ATOM   2809  C   THR A 177      46.615 109.711 135.488  1.00  0.00           C
ATOM   2810  O   THR A 177      45.925 110.711 135.718  1.00  0.00           O
ATOM   2811  N   ALA A 178      46.095 108.621 134.898  1.00  0.00           N
ATOM   2813  CA  ALA A 178      44.685 108.361 134.748  1.00  0.00           C
ATOM   2815  CB  ALA A 178      44.475 107.071 133.928  1.00  0.00           C
ATOM   2819  C   ALA A 178      43.995 108.271 136.108  1.00  0.00           C
ATOM   2820  O   ALA A 178      44.585 107.811 137.088  1.00  0.00           O
ATOM   2821  N   LEU A 179      42.735 108.731 136.198  1.00  0.00           N
ATOM   2823  CA  LEU A 179      41.915 108.671 137.408  1.00  0.00           C
ATOM   2825  CB  LEU A 179      40.595 109.471 137.258  1.00  0.00           C
ATOM   2828  CG  LEU A 179      40.745 110.951 136.878  1.00  0.00           C
ATOM   2830  CD1 LEU A 179      39.375 111.621 136.688  1.00  0.00           C
ATOM   2834  CD2 LEU A 179      41.555 111.741 137.918  1.00  0.00           C
ATOM   2838  C   LEU A 179      41.535 107.251 137.798  1.00  0.00           C
ATOM   2839  O   LEU A 179      41.465 106.901 138.978  1.00  0.00           O
ATOM   2840  N   ALA A 180      41.235 106.451 136.768  1.00  0.00           N
ATOM   2842  CA  ALA A 180      40.675 105.131 136.888  1.00  0.00           C
ATOM   2844  CB  ALA A 180      39.215 105.181 137.388  1.00  0.00           C
ATOM   2848  C   ALA A 180      40.705 104.521 135.498  1.00  0.00           C
ATOM   2849  O   ALA A 180      41.075 105.181 134.528  1.00  0.00           O
ATOM   2850  N   THR A 181      40.305 103.251 135.358  1.00  0.00           N
ATOM   2852  CA  THR A 181      40.135 102.621 134.058  1.00  0.00           C
ATOM   2854  CB  THR A 181      41.325 101.761 133.598  1.00  0.00           C
ATOM   2856  OG1 THR A 181      41.635 100.721 134.508  1.00  0.00           O
ATOM   2858  CG2 THR A 181      42.625 102.581 133.478  1.00  0.00           C
ATOM   2862  C   THR A 181      38.865 101.801 134.138  1.00  0.00           C
ATOM   2863  O   THR A 181      38.515 101.281 135.198  1.00  0.00           O
ATOM   2864  N   VAL A 182      38.075 101.711 133.048  1.00  0.00           N
ATOM   2866  CA  VAL A 182      36.785 101.011 133.028  1.00  0.00           C
ATOM   2868  CB  VAL A 182      35.645 101.911 132.528  1.00  0.00           C
ATOM   2870  CG1 VAL A 182      34.295 101.161 132.428  1.00  0.00           C
ATOM   2874  CG2 VAL A 182      35.465 103.061 133.508  1.00  0.00           C
ATOM   2878  C   VAL A 182      36.855  99.831 132.088  1.00  0.00           C
ATOM   2879  O   VAL A 182      37.255  99.981 130.938  1.00  0.00           O
ATOM   2880  N   GLN A 183      36.445  98.631 132.548  1.00  0.00           N
ATOM   2882  CA  GLN A 183      36.445  97.401 131.778  1.00  0.00           C
ATOM   2884  CB  GLN A 183      37.165  96.251 132.538  1.00  0.00           C
ATOM   2887  CG  GLN A 183      38.645  96.531 132.878  1.00  0.00           C
ATOM   2890  CD  GLN A 183      39.285  95.351 133.608  1.00  0.00           C
ATOM   2891  OE1 GLN A 183      38.595  94.421 134.018  1.00  0.00           O
ATOM   2892  NE2 GLN A 183      40.615  95.401 133.808  1.00  0.00           N
ATOM   2895  C   GLN A 183      35.025  96.941 131.538  1.00  0.00           C
ATOM   2896  O   GLN A 183      34.205  96.851 132.448  1.00  0.00           O
ATOM   2897  N   GLN A 184      34.665  96.561 130.298  1.00  0.00           N
ATOM   2899  CA  GLN A 184      33.455  95.801 130.038  1.00  0.00           C
ATOM   2901  CB  GLN A 184      32.685  96.331 128.808  1.00  0.00           C
ATOM   2904  CG  GLN A 184      32.135  97.761 128.998  1.00  0.00           C
ATOM   2907  CD  GLN A 184      31.325  98.241 127.788  1.00  0.00           C
ATOM   2908  OE1 GLN A 184      31.875  98.401 126.698  1.00  0.00           O
ATOM   2909  NE2 GLN A 184      30.005  98.451 127.928  1.00  0.00           N
ATOM   2912  C   GLN A 184      33.795  94.321 129.888  1.00  0.00           C
ATOM   2913  O   GLN A 184      34.875  93.981 129.408  1.00  0.00           O
ATOM   2914  N   LEU A 185      32.875  93.411 130.328  1.00  0.00           N
ATOM   2916  CA  LEU A 185      33.125  91.981 130.468  1.00  0.00           C
ATOM   2918  CB  LEU A 185      33.935  91.651 131.758  1.00  0.00           C
ATOM   2921  CG  LEU A 185      35.415  92.061 131.798  1.00  0.00           C
ATOM   2923  CD1 LEU A 185      36.015  91.601 133.128  1.00  0.00           C
ATOM   2927  CD2 LEU A 185      36.185  91.411 130.638  1.00  0.00           C
ATOM   2931  C   LEU A 185      31.865  91.091 130.538  1.00  0.00           C
ATOM   2932  O   LEU A 185      31.815  90.141 131.308  1.00  0.00           O
ATOM   2933  N   ASP A 186      30.795  91.321 129.728  1.00  0.00           N
ATOM   2935  CA  ASP A 186      29.825  90.251 129.418  1.00  0.00           C
ATOM   2937  CB  ASP A 186      28.495  90.881 128.868  1.00  0.00           C
ATOM   2940  CG  ASP A 186      27.215  90.021 128.798  1.00  0.00           C
ATOM   2941  OD1 ASP A 186      27.065  89.031 129.558  1.00  0.00           O
ATOM   2942  OD2 ASP A 186      26.305  90.501 128.068  1.00  0.00           O
ATOM   2943  C   ASP A 186      30.525  89.141 128.598  1.00  0.00           C
ATOM   2944  O   ASP A 186      30.395  87.961 128.888  1.00  0.00           O
ATOM   2945  N   PRO A 187      31.435  89.481 127.668  1.00  0.00           N
ATOM   2946  CD  PRO A 187      31.165  90.471 126.618  1.00  0.00           C
ATOM   2949  CA  PRO A 187      32.345  88.471 127.138  1.00  0.00           C
ATOM   2951  CB  PRO A 187      31.865  88.311 125.698  1.00  0.00           C
ATOM   2954  CG  PRO A 187      31.245  89.671 125.318  1.00  0.00           C
ATOM   2957  C   PRO A 187      33.775  88.981 127.178  1.00  0.00           C
ATOM   2958  O   PRO A 187      34.105  89.981 126.558  1.00  0.00           O
ATOM   2959  N   ILE A 188      34.695  88.321 127.888  1.00  0.00           N
ATOM   2961  CA  ILE A 188      36.085  88.731 127.958  1.00  0.00           C
ATOM   2963  CB  ILE A 188      36.725  88.051 129.158  1.00  0.00           C
ATOM   2965  CG2 ILE A 188      36.875  86.541 128.938  1.00  0.00           C
ATOM   2969  CG1 ILE A 188      38.065  88.681 129.588  1.00  0.00           C
ATOM   2972  CD  ILE A 188      38.355  88.431 131.068  1.00  0.00           C
ATOM   2976  C   ILE A 188      36.865  88.551 126.638  1.00  0.00           C
ATOM   2977  O   ILE A 188      36.655  87.591 125.898  1.00  0.00           O
ATOM   2978  N   TYR A 189      37.795  89.471 126.298  1.00  0.00           N
ATOM   2980  CA  TYR A 189      38.845  89.181 125.328  1.00  0.00           C
ATOM   2982  CB  TYR A 189      39.305  90.391 124.468  1.00  0.00           C
ATOM   2985  CG  TYR A 189      38.315  90.871 123.418  1.00  0.00           C
ATOM   2986  CD1 TYR A 189      37.685  89.981 122.528  1.00  0.00           C
ATOM   2988  CE1 TYR A 189      36.855  90.461 121.498  1.00  0.00           C
ATOM   2990  CZ  TYR A 189      36.625  91.841 121.358  1.00  0.00           C
ATOM   2991  OH  TYR A 189      35.775  92.361 120.348  1.00  0.00           O
ATOM   2993  CD2 TYR A 189      38.125  92.251 123.228  1.00  0.00           C
ATOM   2995  CE2 TYR A 189      37.265  92.731 122.218  1.00  0.00           C
ATOM   2997  C   TYR A 189      40.055  88.651 126.078  1.00  0.00           C
ATOM   2998  O   TYR A 189      40.565  89.251 127.008  1.00  0.00           O
ATOM   2999  N   VAL A 190      40.595  87.501 125.668  1.00  0.00           N
ATOM   3001  CA  VAL A 190      41.905  87.071 126.128  1.00  0.00           C
ATOM   3003  CB  VAL A 190      41.945  85.581 126.428  1.00  0.00           C
ATOM   3005  CG1 VAL A 190      43.335  85.061 126.828  1.00  0.00           C
ATOM   3009  CG2 VAL A 190      40.945  85.301 127.558  1.00  0.00           C
ATOM   3013  C   VAL A 190      42.905  87.421 125.058  1.00  0.00           C
ATOM   3014  O   VAL A 190      42.735  87.031 123.898  1.00  0.00           O
ATOM   3015  N   ASP A 191      43.975  88.161 125.408  1.00  0.00           N
ATOM   3017  CA  ASP A 191      45.125  88.281 124.538  1.00  0.00           C
ATOM   3019  CB  ASP A 191      45.995  89.511 124.928  1.00  0.00           C
ATOM   3022  CG  ASP A 191      45.305  90.861 124.838  1.00  0.00           C
ATOM   3023  OD1 ASP A 191      44.175  91.001 124.298  1.00  0.00           O
ATOM   3024  OD2 ASP A 191      45.975  91.831 125.318  1.00  0.00           O
ATOM   3025  C   ASP A 191      45.945  86.991 124.658  1.00  0.00           C
ATOM   3026  O   ASP A 191      46.615  86.731 125.668  1.00  0.00           O
ATOM   3027  N   VAL A 192      45.935  86.121 123.648  1.00  0.00           N
ATOM   3029  CA  VAL A 192      46.625  84.851 123.708  1.00  0.00           C
ATOM   3031  CB  VAL A 192      45.995  83.811 122.788  1.00  0.00           C
ATOM   3033  CG1 VAL A 192      46.825  82.501 122.738  1.00  0.00           C
ATOM   3037  CG2 VAL A 192      44.545  83.581 123.258  1.00  0.00           C
ATOM   3041  C   VAL A 192      48.085  85.041 123.368  1.00  0.00           C
ATOM   3042  O   VAL A 192      48.455  85.131 122.198  1.00  0.00           O
ATOM   3043  N   THR A 193      48.955  85.181 124.378  1.00  0.00           N
ATOM   3045  CA  THR A 193      50.395  85.321 124.218  1.00  0.00           C
ATOM   3047  CB  THR A 193      51.165  85.681 125.498  1.00  0.00           C
ATOM   3049  OG1 THR A 193      50.535  86.751 126.178  1.00  0.00           O
ATOM   3051  CG2 THR A 193      52.595  86.121 125.178  1.00  0.00           C
ATOM   3055  C   THR A 193      51.035  84.081 123.648  1.00  0.00           C
ATOM   3056  O   THR A 193      50.755  82.961 124.078  1.00  0.00           O
ATOM   3057  N   GLN A 194      51.925  84.251 122.668  1.00  0.00           N
ATOM   3059  CA  GLN A 194      52.645  83.171 122.078  1.00  0.00           C
ATOM   3061  CB  GLN A 194      51.895  82.801 120.778  1.00  0.00           C
ATOM   3064  CG  GLN A 194      52.225  81.451 120.138  1.00  0.00           C
ATOM   3067  CD  GLN A 194      52.555  80.391 121.188  1.00  0.00           C
ATOM   3068  OE1 GLN A 194      53.715  80.071 121.428  1.00  0.00           O
ATOM   3069  NE2 GLN A 194      51.505  79.891 121.878  1.00  0.00           N
ATOM   3072  C   GLN A 194      54.065  83.671 121.838  1.00  0.00           C
ATOM   3073  O   GLN A 194      54.465  84.681 122.428  1.00  0.00           O
ATOM   3074  N   SER A 195      54.905  82.991 121.038  1.00  0.00           N
ATOM   3076  CA  SER A 195      56.315  83.331 120.938  1.00  0.00           C
ATOM   3078  CB  SER A 195      57.195  82.481 121.898  1.00  0.00           C
ATOM   3081  OG  SER A 195      56.895  81.091 121.778  1.00  0.00           O
ATOM   3083  C   SER A 195      56.935  83.231 119.558  1.00  0.00           C
ATOM   3084  O   SER A 195      56.665  82.371 118.738  1.00  0.00           O
ATOM   3085  N   SER A 196      57.855  84.171 119.288  1.00  0.00           N
ATOM   3087  CA  SER A 196      58.625  84.391 118.078  1.00  0.00           C
ATOM   3089  CB  SER A 196      59.765  85.321 118.518  1.00  0.00           C
ATOM   3092  OG  SER A 196      59.215  86.471 119.118  1.00  0.00           O
ATOM   3094  C   SER A 196      59.425  83.261 117.498  1.00  0.00           C
ATOM   3095  O   SER A 196      59.475  83.031 116.288  1.00  0.00           O
ATOM   3096  N   ASN A 197      60.155  82.541 118.368  1.00  0.00           N
ATOM   3098  CA  ASN A 197      61.055  81.481 117.988  1.00  0.00           C
ATOM   3100  CB  ASN A 197      62.075  81.221 119.138  1.00  0.00           C
ATOM   3103  CG  ASN A 197      61.405  80.651 120.378  1.00  0.00           C
ATOM   3104  OD1 ASN A 197      60.415  81.231 120.848  1.00  0.00           O
ATOM   3105  ND2 ASN A 197      61.895  79.531 120.938  1.00  0.00           N
ATOM   3108  C   ASN A 197      60.225  80.261 117.658  1.00  0.00           C
ATOM   3109  O   ASN A 197      60.625  79.371 116.918  1.00  0.00           O
ATOM   3110  N   ASP A 198      58.995  80.231 118.188  1.00  0.00           N
ATOM   3112  CA  ASP A 198      58.115  79.111 118.048  1.00  0.00           C
ATOM   3114  CB  ASP A 198      57.105  79.061 119.208  1.00  0.00           C
ATOM   3117  CG  ASP A 198      56.695  77.631 119.438  1.00  0.00           C
ATOM   3118  OD1 ASP A 198      57.625  76.781 119.498  1.00  0.00           O
ATOM   3119  OD2 ASP A 198      55.485  77.341 119.598  1.00  0.00           O
ATOM   3120  C   ASP A 198      57.465  79.121 116.688  1.00  0.00           C
ATOM   3121  O   ASP A 198      56.965  78.091 116.248  1.00  0.00           O
ATOM   3122  N   PHE A 199      57.535  80.231 115.908  1.00  0.00           N
ATOM   3124  CA  PHE A 199      57.125  80.341 114.508  1.00  0.00           C
ATOM   3126  CB  PHE A 199      57.785  81.531 113.738  1.00  0.00           C
ATOM   3129  CG  PHE A 199      56.935  82.771 113.688  1.00  0.00           C
ATOM   3130  CD1 PHE A 199      55.585  82.731 113.308  1.00  0.00           C
ATOM   3132  CE1 PHE A 199      54.835  83.911 113.168  1.00  0.00           C
ATOM   3134  CZ  PHE A 199      55.455  85.151 113.378  1.00  0.00           C
ATOM   3136  CD2 PHE A 199      57.545  84.021 113.858  1.00  0.00           C
ATOM   3138  CE2 PHE A 199      56.815  85.201 113.698  1.00  0.00           C
ATOM   3140  C   PHE A 199      57.295  79.111 113.648  1.00  0.00           C
ATOM   3141  O   PHE A 199      56.345  78.701 112.988  1.00  0.00           O
ATOM   3142  N   LEU A 200      58.455  78.451 113.638  1.00  0.00           N
ATOM   3144  CA  LEU A 200      58.645  77.241 112.858  1.00  0.00           C
ATOM   3146  CB  LEU A 200      60.135  76.851 112.848  1.00  0.00           C
ATOM   3149  CG  LEU A 200      61.065  77.941 112.278  1.00  0.00           C
ATOM   3151  CD1 LEU A 200      62.515  77.471 112.388  1.00  0.00           C
ATOM   3155  CD2 LEU A 200      60.765  78.301 110.818  1.00  0.00           C
ATOM   3159  C   LEU A 200      57.775  76.061 113.288  1.00  0.00           C
ATOM   3160  O   LEU A 200      57.385  75.241 112.468  1.00  0.00           O
ATOM   3161  N   ARG A 201      57.395  75.971 114.578  1.00  0.00           N
ATOM   3163  CA  ARG A 201      56.545  74.961 115.178  1.00  0.00           C
ATOM   3165  CB  ARG A 201      56.885  74.721 116.668  1.00  0.00           C
ATOM   3168  CG  ARG A 201      58.115  73.831 116.958  1.00  0.00           C
ATOM   3171  CD  ARG A 201      58.545  73.851 118.438  1.00  0.00           C
ATOM   3174  NE  ARG A 201      57.365  73.371 119.228  1.00  0.00           N
ATOM   3176  CZ  ARG A 201      57.085  73.741 120.468  1.00  0.00           C
ATOM   3177  NH1 ARG A 201      57.785  74.651 121.108  1.00  0.00           N
ATOM   3180  NH2 ARG A 201      56.045  73.231 121.088  1.00  0.00           N
ATOM   3183  C   ARG A 201      55.095  75.391 115.108  1.00  0.00           C
ATOM   3184  O   ARG A 201      54.235  74.611 114.738  1.00  0.00           O
ATOM   3185  N   LEU A 202      54.785  76.671 115.398  1.00  0.00           N
ATOM   3187  CA  LEU A 202      53.475  77.251 115.218  1.00  0.00           C
ATOM   3189  CB  LEU A 202      53.445  78.731 115.628  1.00  0.00           C
ATOM   3192  CG  LEU A 202      53.785  78.991 117.098  1.00  0.00           C
ATOM   3194  CD1 LEU A 202      53.985  80.491 117.298  1.00  0.00           C
ATOM   3198  CD2 LEU A 202      52.715  78.431 118.058  1.00  0.00           C
ATOM   3202  C   LEU A 202      53.025  77.191 113.778  1.00  0.00           C
ATOM   3203  O   LEU A 202      51.935  76.731 113.478  1.00  0.00           O
ATOM   3204  N   LYS A 203      53.875  77.611 112.818  1.00  0.00           N
ATOM   3206  CA  LYS A 203      53.615  77.491 111.408  1.00  0.00           C
ATOM   3208  CB  LYS A 203      54.605  78.321 110.558  1.00  0.00           C
ATOM   3211  CG  LYS A 203      54.075  78.841 109.198  1.00  0.00           C
ATOM   3214  CD  LYS A 203      53.575  77.741 108.238  1.00  0.00           C
ATOM   3217  CE  LYS A 203      53.285  78.151 106.798  1.00  0.00           C
ATOM   3220  NZ  LYS A 203      52.125  79.061 106.658  1.00  0.00           N
ATOM   3224  C   LYS A 203      53.595  76.011 111.028  1.00  0.00           C
ATOM   3225  O   LYS A 203      52.755  75.621 110.228  1.00  0.00           O
ATOM   3226  N   GLN A 204      54.415  75.121 111.638  1.00  0.00           N
ATOM   3228  CA  GLN A 204      54.235  73.691 111.438  1.00  0.00           C
ATOM   3230  CB  GLN A 204      55.255  72.851 112.258  1.00  0.00           C
ATOM   3233  CG  GLN A 204      55.315  71.351 111.878  1.00  0.00           C
ATOM   3236  CD  GLN A 204      55.835  71.171 110.458  1.00  0.00           C
ATOM   3237  OE1 GLN A 204      56.335  72.091 109.808  1.00  0.00           O
ATOM   3238  NE2 GLN A 204      55.755  69.921 109.938  1.00  0.00           N
ATOM   3241  C   GLN A 204      52.845  73.201 111.838  1.00  0.00           C
ATOM   3242  O   GLN A 204      52.215  72.471 111.078  1.00  0.00           O
ATOM   3243  N   GLU A 205      52.305  73.611 112.998  1.00  0.00           N
ATOM   3245  CA  GLU A 205      50.945  73.251 113.368  1.00  0.00           C
ATOM   3247  CB  GLU A 205      50.765  73.201 114.898  1.00  0.00           C
ATOM   3250  CG  GLU A 205      50.985  74.511 115.688  1.00  0.00           C
ATOM   3253  CD  GLU A 205      50.595  74.341 117.158  1.00  0.00           C
ATOM   3254  OE1 GLU A 205      51.025  73.321 117.748  1.00  0.00           O
ATOM   3255  OE2 GLU A 205      49.885  75.221 117.708  1.00  0.00           O
ATOM   3256  C   GLU A 205      49.835  74.001 112.638  1.00  0.00           C
ATOM   3257  O   GLU A 205      48.785  73.441 112.328  1.00  0.00           O
ATOM   3258  N   LEU A 206      50.035  75.261 112.218  1.00  0.00           N
ATOM   3260  CA  LEU A 206      49.135  75.891 111.258  1.00  0.00           C
ATOM   3262  CB  LEU A 206      49.435  77.411 111.048  1.00  0.00           C
ATOM   3265  CG  LEU A 206      49.355  78.301 112.318  1.00  0.00           C
ATOM   3267  CD1 LEU A 206      49.795  79.741 111.988  1.00  0.00           C
ATOM   3271  CD2 LEU A 206      47.985  78.311 112.998  1.00  0.00           C
ATOM   3275  C   LEU A 206      49.095  75.171 109.898  1.00  0.00           C
ATOM   3276  O   LEU A 206      48.035  75.011 109.278  1.00  0.00           O
ATOM   3277  N   ALA A 207      50.275  74.731 109.428  1.00  0.00           N
ATOM   3279  CA  ALA A 207      50.515  74.081 108.148  1.00  0.00           C
ATOM   3281  CB  ALA A 207      51.985  74.231 107.728  1.00  0.00           C
ATOM   3285  C   ALA A 207      50.215  72.601 108.138  1.00  0.00           C
ATOM   3286  O   ALA A 207      49.955  72.031 107.078  1.00  0.00           O
ATOM   3287  N   ASN A 208      50.195  71.911 109.288  1.00  0.00           N
ATOM   3289  CA  ASN A 208      49.685  70.541 109.308  1.00  0.00           C
ATOM   3291  CB  ASN A 208      50.345  69.721 110.458  1.00  0.00           C
ATOM   3294  CG  ASN A 208      49.915  70.081 111.878  1.00  0.00           C
ATOM   3295  OD1 ASN A 208      48.875  70.701 112.108  1.00  0.00           O
ATOM   3296  ND2 ASN A 208      50.735  69.701 112.888  1.00  0.00           N
ATOM   3299  C   ASN A 208      48.155  70.571 109.308  1.00  0.00           C
ATOM   3300  O   ASN A 208      47.485  69.581 109.018  1.00  0.00           O
ATOM   3301  N   GLY A 209      47.585  71.751 109.638  1.00  0.00           N
ATOM   3303  CA  GLY A 209      46.185  72.051 109.548  1.00  0.00           C
ATOM   3306  C   GLY A 209      45.335  71.401 110.598  1.00  0.00           C
ATOM   3307  O   GLY A 209      44.115  71.401 110.508  1.00  0.00           O
ATOM   3308  N   THR A 210      45.945  70.841 111.648  1.00  0.00           N
ATOM   3310  CA  THR A 210      45.175  70.121 112.648  1.00  0.00           C
ATOM   3312  CB  THR A 210      45.975  69.041 113.358  1.00  0.00           C
ATOM   3314  OG1 THR A 210      47.025  69.611 114.138  1.00  0.00           O
ATOM   3316  CG2 THR A 210      46.635  68.111 112.338  1.00  0.00           C
ATOM   3320  C   THR A 210      44.535  71.031 113.678  1.00  0.00           C
ATOM   3321  O   THR A 210      43.595  70.621 114.338  1.00  0.00           O
ATOM   3322  N   LEU A 211      44.995  72.301 113.828  1.00  0.00           N
ATOM   3324  CA  LEU A 211      44.375  73.231 114.768  1.00  0.00           C
ATOM   3326  CB  LEU A 211      45.275  74.451 115.088  1.00  0.00           C
ATOM   3329  CG  LEU A 211      46.775  74.191 115.278  1.00  0.00           C
ATOM   3331  CD1 LEU A 211      47.375  75.511 115.758  1.00  0.00           C
ATOM   3335  CD2 LEU A 211      47.095  73.061 116.258  1.00  0.00           C
ATOM   3339  C   LEU A 211      43.085  73.841 114.238  1.00  0.00           C
ATOM   3340  O   LEU A 211      42.235  74.331 114.978  1.00  0.00           O
ATOM   3341  N   LYS A 212      42.945  73.871 112.908  1.00  0.00           N
ATOM   3343  CA  LYS A 212      42.005  74.711 112.208  1.00  0.00           C
ATOM   3345  CB  LYS A 212      42.715  75.801 111.348  1.00  0.00           C
ATOM   3348  CG  LYS A 212      43.055  77.121 112.068  1.00  0.00           C
ATOM   3351  CD  LYS A 212      43.385  78.231 111.028  1.00  0.00           C
ATOM   3354  CE  LYS A 212      44.175  79.421 111.598  1.00  0.00           C
ATOM   3357  NZ  LYS A 212      44.725  80.281 110.528  1.00  0.00           N
ATOM   3361  C   LYS A 212      41.085  73.831 111.378  1.00  0.00           C
ATOM   3362  O   LYS A 212      40.975  73.961 110.158  1.00  0.00           O
ATOM   3363  N   GLN A 213      40.405  72.881 112.038  1.00  0.00           N
ATOM   3365  CA  GLN A 213      39.485  71.931 111.438  1.00  0.00           C
ATOM   3367  CB  GLN A 213      38.985  70.851 112.458  1.00  0.00           C
ATOM   3370  CG  GLN A 213      40.065  70.051 113.218  1.00  0.00           C
ATOM   3373  CD  GLN A 213      40.495  70.761 114.498  1.00  0.00           C
ATOM   3374  OE1 GLN A 213      40.375  71.981 114.618  1.00  0.00           O
ATOM   3375  NE2 GLN A 213      40.975  70.031 115.518  1.00  0.00           N
ATOM   3378  C   GLN A 213      38.255  72.561 110.818  1.00  0.00           C
ATOM   3379  O   GLN A 213      37.765  72.141 109.768  1.00  0.00           O
ATOM   3380  N   GLU A 214      37.685  73.571 111.498  1.00  0.00           N
ATOM   3382  CA  GLU A 214      36.365  74.111 111.208  1.00  0.00           C
ATOM   3384  CB  GLU A 214      35.575  74.081 112.548  1.00  0.00           C
ATOM   3387  CG  GLU A 214      34.145  74.681 112.518  1.00  0.00           C
ATOM   3390  CD  GLU A 214      33.205  73.881 111.648  1.00  0.00           C
ATOM   3391  OE1 GLU A 214      33.555  72.751 111.228  1.00  0.00           O
ATOM   3392  OE2 GLU A 214      32.105  74.421 111.338  1.00  0.00           O
ATOM   3393  C   GLU A 214      36.435  75.501 110.568  1.00  0.00           C
ATOM   3394  O   GLU A 214      36.305  75.691 109.358  1.00  0.00           O
ATOM   3395  N   ASN A 215      36.685  76.521 111.398  1.00  0.00           N
ATOM   3397  CA  ASN A 215      36.955  77.891 111.018  1.00  0.00           C
ATOM   3399  CB  ASN A 215      35.675  78.781 111.158  1.00  0.00           C
ATOM   3402  CG  ASN A 215      34.685  78.541 110.018  1.00  0.00           C
ATOM   3403  OD1 ASN A 215      33.495  78.331 110.238  1.00  0.00           O
ATOM   3404  ND2 ASN A 215      35.175  78.591 108.758  1.00  0.00           N
ATOM   3407  C   ASN A 215      38.065  78.371 111.948  1.00  0.00           C
ATOM   3408  O   ASN A 215      38.745  77.571 112.608  1.00  0.00           O
ATOM   3409  N   GLY A 216      38.355  79.681 112.008  1.00  0.00           N
ATOM   3411  CA  GLY A 216      39.305  80.211 112.978  1.00  0.00           C
ATOM   3414  C   GLY A 216      38.755  80.221 114.378  1.00  0.00           C
ATOM   3415  O   GLY A 216      39.455  79.881 115.328  1.00  0.00           O
ATOM   3416  N   LYS A 217      37.485  80.611 114.538  1.00  0.00           N
ATOM   3418  CA  LYS A 217      36.825  80.701 115.828  1.00  0.00           C
ATOM   3420  CB  LYS A 217      35.715  81.771 115.778  1.00  0.00           C
ATOM   3423  CG  LYS A 217      34.575  81.551 114.768  1.00  0.00           C
ATOM   3426  CD  LYS A 217      33.285  82.281 115.198  1.00  0.00           C
ATOM   3429  CE  LYS A 217      33.445  83.801 115.268  1.00  0.00           C
ATOM   3432  NZ  LYS A 217      32.205  84.481 115.688  1.00  0.00           N
ATOM   3436  C   LYS A 217      36.325  79.371 116.398  1.00  0.00           C
ATOM   3437  O   LYS A 217      35.125  79.091 116.428  1.00  0.00           O
ATOM   3438  N   ALA A 218      37.225  78.501 116.908  1.00  0.00           N
ATOM   3440  CA  ALA A 218      36.865  77.201 117.468  1.00  0.00           C
ATOM   3442  CB  ALA A 218      38.045  76.221 117.358  1.00  0.00           C
ATOM   3446  C   ALA A 218      36.305  77.251 118.898  1.00  0.00           C
ATOM   3447  O   ALA A 218      35.525  78.131 119.248  1.00  0.00           O
ATOM   3448  N   LYS A 219      36.715  76.321 119.778  1.00  0.00           N
ATOM   3450  CA  LYS A 219      36.585  76.481 121.208  1.00  0.00           C
ATOM   3452  CB  LYS A 219      35.535  75.511 121.848  1.00  0.00           C
ATOM   3455  CG  LYS A 219      34.085  75.711 121.368  1.00  0.00           C
ATOM   3458  CD  LYS A 219      33.485  77.111 121.638  1.00  0.00           C
ATOM   3461  CE  LYS A 219      33.435  77.521 123.098  1.00  0.00           C
ATOM   3464  NZ  LYS A 219      32.435  76.771 123.868  1.00  0.00           N
ATOM   3468  C   LYS A 219      37.955  76.231 121.808  1.00  0.00           C
ATOM   3469  O   LYS A 219      38.765  75.621 121.128  1.00  0.00           O
ATOM   3470  N   VAL A 220      38.255  76.741 123.028  1.00  0.00           N
ATOM   3472  CA  VAL A 220      39.495  76.541 123.758  1.00  0.00           C
ATOM   3474  CB  VAL A 220      40.495  77.671 123.488  1.00  0.00           C
ATOM   3476  CG1 VAL A 220      41.525  77.821 124.608  1.00  0.00           C
ATOM   3480  CG2 VAL A 220      41.255  77.351 122.188  1.00  0.00           C
ATOM   3484  C   VAL A 220      39.255  76.271 125.228  1.00  0.00           C
ATOM   3485  O   VAL A 220      38.705  77.111 125.938  1.00  0.00           O
ATOM   3486  N   SER A 221      39.645  75.071 125.738  1.00  0.00           N
ATOM   3488  CA  SER A 221      39.585  74.731 127.148  1.00  0.00           C
ATOM   3490  CB  SER A 221      39.735  73.201 127.418  1.00  0.00           C
ATOM   3493  OG  SER A 221      41.095  72.741 127.468  1.00  0.00           O
ATOM   3495  C   SER A 221      40.555  75.571 127.988  1.00  0.00           C
ATOM   3496  O   SER A 221      41.695  75.831 127.608  1.00  0.00           O
ATOM   3497  N   LEU A 222      40.085  76.091 129.148  1.00  0.00           N
ATOM   3499  CA  LEU A 222      40.785  77.131 129.888  1.00  0.00           C
ATOM   3501  CB  LEU A 222      39.845  78.281 130.298  1.00  0.00           C
ATOM   3504  CG  LEU A 222      39.495  79.271 129.188  1.00  0.00           C
ATOM   3506  CD1 LEU A 222      38.725  80.441 129.828  1.00  0.00           C
ATOM   3510  CD2 LEU A 222      40.775  79.771 128.498  1.00  0.00           C
ATOM   3514  C   LEU A 222      41.375  76.641 131.178  1.00  0.00           C
ATOM   3515  O   LEU A 222      40.735  75.901 131.918  1.00  0.00           O
ATOM   3516  N   ILE A 223      42.595  77.101 131.528  1.00  0.00           N
ATOM   3518  CA  ILE A 223      43.245  76.741 132.778  1.00  0.00           C
ATOM   3520  CB  ILE A 223      44.515  75.931 132.488  1.00  0.00           C
ATOM   3522  CG2 ILE A 223      45.265  75.541 133.778  1.00  0.00           C
ATOM   3526  CG1 ILE A 223      44.175  74.681 131.638  1.00  0.00           C
ATOM   3529  CD  ILE A 223      43.185  73.721 132.328  1.00  0.00           C
ATOM   3533  C   ILE A 223      43.595  77.991 133.578  1.00  0.00           C
ATOM   3534  O   ILE A 223      44.465  78.761 133.208  1.00  0.00           O
ATOM   3535  N   THR A 224      42.915  78.251 134.718  1.00  0.00           N
ATOM   3537  CA  THR A 224      43.255  79.331 135.648  1.00  0.00           C
ATOM   3539  CB  THR A 224      42.035  80.031 136.238  1.00  0.00           C
ATOM   3541  OG1 THR A 224      42.345  81.371 136.618  1.00  0.00           O
ATOM   3543  CG2 THR A 224      41.465  79.331 137.468  1.00  0.00           C
ATOM   3547  C   THR A 224      44.195  78.851 136.748  1.00  0.00           C
ATOM   3548  O   THR A 224      44.555  77.671 136.828  1.00  0.00           O
ATOM   3549  N   SER A 225      44.615  79.781 137.648  1.00  0.00           N
ATOM   3551  CA  SER A 225      45.625  79.631 138.688  1.00  0.00           C
ATOM   3553  CB  SER A 225      45.815  80.951 139.508  1.00  0.00           C
ATOM   3556  OG  SER A 225      44.665  81.371 140.248  1.00  0.00           O
ATOM   3558  C   SER A 225      45.465  78.441 139.638  1.00  0.00           C
ATOM   3559  O   SER A 225      46.435  77.751 139.938  1.00  0.00           O
ATOM   3560  N   ASP A 226      44.225  78.111 140.058  1.00  0.00           N
ATOM   3562  CA  ASP A 226      43.895  77.061 141.008  1.00  0.00           C
ATOM   3564  CB  ASP A 226      42.535  77.431 141.678  1.00  0.00           C
ATOM   3567  CG  ASP A 226      41.285  77.421 140.808  1.00  0.00           C
ATOM   3568  OD1 ASP A 226      41.395  77.091 139.598  1.00  0.00           O
ATOM   3569  OD2 ASP A 226      40.215  77.791 141.348  1.00  0.00           O
ATOM   3570  C   ASP A 226      43.845  75.681 140.358  1.00  0.00           C
ATOM   3571  O   ASP A 226      43.685  74.631 140.998  1.00  0.00           O
ATOM   3572  N   GLY A 227      44.015  75.651 139.018  1.00  0.00           N
ATOM   3574  CA  GLY A 227      43.955  74.441 138.238  1.00  0.00           C
ATOM   3577  C   GLY A 227      42.545  73.981 137.898  1.00  0.00           C
ATOM   3578  O   GLY A 227      42.385  72.891 137.378  1.00  0.00           O
ATOM   3579  N   ILE A 228      41.515  74.831 138.088  1.00  0.00           N
ATOM   3581  CA  ILE A 228      40.165  74.481 137.678  1.00  0.00           C
ATOM   3583  CB  ILE A 228      39.125  74.741 138.748  1.00  0.00           C
ATOM   3585  CG2 ILE A 228      37.705  74.451 138.228  1.00  0.00           C
ATOM   3589  CG1 ILE A 228      39.475  73.921 140.008  1.00  0.00           C
ATOM   3592  CD  ILE A 228      38.705  74.391 141.228  1.00  0.00           C
ATOM   3596  C   ILE A 228      39.775  75.221 136.418  1.00  0.00           C
ATOM   3597  O   ILE A 228      39.905  76.441 136.328  1.00  0.00           O
ATOM   3598  N   LYS A 229      39.325  74.491 135.398  1.00  0.00           N
ATOM   3600  CA  LYS A 229      38.855  75.051 134.148  1.00  0.00           C
ATOM   3602  CB  LYS A 229      38.715  73.961 133.058  1.00  0.00           C
ATOM   3605  CG  LYS A 229      37.425  73.121 133.038  1.00  0.00           C
ATOM   3608  CD  LYS A 229      37.075  72.381 134.328  1.00  0.00           C
ATOM   3611  CE  LYS A 229      35.655  71.821 134.318  1.00  0.00           C
ATOM   3614  NZ  LYS A 229      34.655  72.911 134.308  1.00  0.00           N
ATOM   3618  C   LYS A 229      37.555  75.811 134.298  1.00  0.00           C
ATOM   3619  O   LYS A 229      36.705  75.491 135.138  1.00  0.00           O
ATOM   3620  N   PHE A 230      37.345  76.821 133.438  1.00  0.00           N
ATOM   3622  CA  PHE A 230      36.105  77.581 133.378  1.00  0.00           C
ATOM   3624  CB  PHE A 230      36.225  78.701 132.288  1.00  0.00           C
ATOM   3627  CG  PHE A 230      35.155  79.751 132.438  1.00  0.00           C
ATOM   3628  CD1 PHE A 230      35.095  80.471 133.638  1.00  0.00           C
ATOM   3630  CE1 PHE A 230      34.065  81.391 133.878  1.00  0.00           C
ATOM   3632  CZ  PHE A 230      33.145  81.681 132.878  1.00  0.00           C
ATOM   3634  CD2 PHE A 230      34.235  80.071 131.418  1.00  0.00           C
ATOM   3636  CE2 PHE A 230      33.255  81.041 131.638  1.00  0.00           C
ATOM   3638  C   PHE A 230      34.915  76.631 133.138  1.00  0.00           C
ATOM   3639  O   PHE A 230      35.115  75.581 132.518  1.00  0.00           O
ATOM   3640  N   PRO A 231      33.695  76.841 133.628  1.00  0.00           N
ATOM   3641  CD  PRO A 231      33.435  77.721 134.768  1.00  0.00           C
ATOM   3644  CA  PRO A 231      32.555  75.941 133.408  1.00  0.00           C
ATOM   3646  CB  PRO A 231      31.405  76.681 134.078  1.00  0.00           C
ATOM   3649  CG  PRO A 231      32.075  77.281 135.308  1.00  0.00           C
ATOM   3652  C   PRO A 231      32.275  75.551 131.978  1.00  0.00           C
ATOM   3653  O   PRO A 231      31.705  74.481 131.768  1.00  0.00           O
ATOM   3654  N   GLN A 232      32.705  76.361 131.008  1.00  0.00           N
ATOM   3656  CA  GLN A 232      32.715  76.051 129.608  1.00  0.00           C
ATOM   3658  CB  GLN A 232      31.535  76.711 128.848  1.00  0.00           C
ATOM   3661  CG  GLN A 232      31.515  78.261 128.778  1.00  0.00           C
ATOM   3664  CD  GLN A 232      30.905  78.961 130.008  1.00  0.00           C
ATOM   3665  OE1 GLN A 232      30.705  78.441 131.108  1.00  0.00           O
ATOM   3666  NE2 GLN A 232      30.565  80.251 129.818  1.00  0.00           N
ATOM   3669  C   GLN A 232      34.015  76.521 128.988  1.00  0.00           C
ATOM   3670  O   GLN A 232      34.705  77.411 129.478  1.00  0.00           O
ATOM   3671  N   ASP A 233      34.375  75.951 127.838  1.00  0.00           N
ATOM   3673  CA  ASP A 233      35.365  76.511 126.938  1.00  0.00           C
ATOM   3675  CB  ASP A 233      35.685  75.501 125.818  1.00  0.00           C
ATOM   3678  CG  ASP A 233      35.825  74.081 126.318  1.00  0.00           C
ATOM   3679  OD1 ASP A 233      36.145  73.811 127.508  1.00  0.00           O
ATOM   3680  OD2 ASP A 233      35.465  73.221 125.488  1.00  0.00           O
ATOM   3681  C   ASP A 233      34.865  77.801 126.268  1.00  0.00           C
ATOM   3682  O   ASP A 233      33.665  78.001 126.108  1.00  0.00           O
ATOM   3683  N   GLY A 234      35.755  78.701 125.798  1.00  0.00           N
ATOM   3685  CA  GLY A 234      35.345  79.851 124.988  1.00  0.00           C
ATOM   3688  C   GLY A 234      35.845  79.771 123.588  1.00  0.00           C
ATOM   3689  O   GLY A 234      36.595  78.861 123.248  1.00  0.00           O
ATOM   3690  N   THR A 235      35.435  80.711 122.718  1.00  0.00           N
ATOM   3692  CA  THR A 235      35.785  80.691 121.298  1.00  0.00           C
ATOM   3694  CB  THR A 235      34.605  81.091 120.408  1.00  0.00           C
ATOM   3696  OG1 THR A 235      34.935  81.131 119.038  1.00  0.00           O
ATOM   3698  CG2 THR A 235      34.055  82.471 120.758  1.00  0.00           C
ATOM   3702  C   THR A 235      37.075  81.481 120.998  1.00  0.00           C
ATOM   3703  O   THR A 235      37.145  82.711 121.008  1.00  0.00           O
ATOM   3704  N   LEU A 236      38.195  80.781 120.798  1.00  0.00           N
ATOM   3706  CA  LEU A 236      39.455  81.401 120.448  1.00  0.00           C
ATOM   3708  CB  LEU A 236      40.685  80.621 121.008  1.00  0.00           C
ATOM   3711  CG  LEU A 236      42.085  81.201 120.718  1.00  0.00           C
ATOM   3713  CD1 LEU A 236      43.115  80.681 121.718  1.00  0.00           C
ATOM   3717  CD2 LEU A 236      42.625  80.871 119.328  1.00  0.00           C
ATOM   3721  C   LEU A 236      39.475  81.521 118.938  1.00  0.00           C
ATOM   3722  O   LEU A 236      39.225  80.561 118.208  1.00  0.00           O
ATOM   3723  N   GLU A 237      39.765  82.721 118.428  1.00  0.00           N
ATOM   3725  CA  GLU A 237      39.845  82.971 117.018  1.00  0.00           C
ATOM   3727  CB  GLU A 237      39.325  84.411 116.818  1.00  0.00           C
ATOM   3730  CG  GLU A 237      39.175  84.881 115.368  1.00  0.00           C
ATOM   3733  CD  GLU A 237      40.495  85.391 114.838  1.00  0.00           C
ATOM   3734  OE1 GLU A 237      41.125  86.261 115.488  1.00  0.00           O
ATOM   3735  OE2 GLU A 237      40.895  84.911 113.748  1.00  0.00           O
ATOM   3736  C   GLU A 237      41.295  82.741 116.558  1.00  0.00           C
ATOM   3737  O   GLU A 237      42.195  83.421 117.018  1.00  0.00           O
ATOM   3738  N   PHE A 238      41.555  81.731 115.688  1.00  0.00           N
ATOM   3740  CA  PHE A 238      42.905  81.321 115.308  1.00  0.00           C
ATOM   3742  CB  PHE A 238      42.935  79.821 114.848  1.00  0.00           C
ATOM   3745  CG  PHE A 238      42.565  78.791 115.868  1.00  0.00           C
ATOM   3746  CD1 PHE A 238      43.315  78.641 117.048  1.00  0.00           C
ATOM   3748  CE1 PHE A 238      43.035  77.601 117.938  1.00  0.00           C
ATOM   3750  CZ  PHE A 238      42.035  76.671 117.648  1.00  0.00           C
ATOM   3752  CD2 PHE A 238      41.585  77.831 115.568  1.00  0.00           C
ATOM   3754  CE2 PHE A 238      41.315  76.781 116.458  1.00  0.00           C
ATOM   3756  C   PHE A 238      43.475  82.061 114.088  1.00  0.00           C
ATOM   3757  O   PHE A 238      44.625  81.821 113.678  1.00  0.00           O
ATOM   3758  N   SER A 239      42.705  82.891 113.378  1.00  0.00           N
ATOM   3760  CA  SER A 239      43.065  83.321 112.038  1.00  0.00           C
ATOM   3762  CB  SER A 239      41.915  83.131 111.008  1.00  0.00           C
ATOM   3765  OG  SER A 239      40.645  83.611 111.448  1.00  0.00           O
ATOM   3767  C   SER A 239      43.745  84.681 112.018  1.00  0.00           C
ATOM   3768  O   SER A 239      44.715  84.871 111.288  1.00  0.00           O
ATOM   3769  N   ASP A 240      43.365  85.631 112.898  1.00  0.00           N
ATOM   3771  CA  ASP A 240      44.075  86.891 113.078  1.00  0.00           C
ATOM   3773  CB  ASP A 240      43.155  88.051 113.538  1.00  0.00           C
ATOM   3776  CG  ASP A 240      42.255  88.541 112.438  1.00  0.00           C
ATOM   3777  OD1 ASP A 240      42.675  88.501 111.248  1.00  0.00           O
ATOM   3778  OD2 ASP A 240      41.265  89.251 112.758  1.00  0.00           O
ATOM   3779  C   ASP A 240      45.245  86.781 114.038  1.00  0.00           C
ATOM   3780  O   ASP A 240      45.305  87.431 115.078  1.00  0.00           O
ATOM   3781  N   VAL A 241      46.275  86.001 113.648  1.00  0.00           N
ATOM   3783  CA  VAL A 241      47.565  86.021 114.318  1.00  0.00           C
ATOM   3785  CB  VAL A 241      48.555  84.931 113.878  1.00  0.00           C
ATOM   3787  CG1 VAL A 241      47.925  83.541 114.108  1.00  0.00           C
ATOM   3791  CG2 VAL A 241      49.065  85.141 112.438  1.00  0.00           C
ATOM   3795  C   VAL A 241      48.175  87.401 114.178  1.00  0.00           C
ATOM   3796  O   VAL A 241      48.305  87.951 113.078  1.00  0.00           O
ATOM   3797  N   THR A 242      48.495  88.051 115.298  1.00  0.00           N
ATOM   3799  CA  THR A 242      49.215  89.311 115.228  1.00  0.00           C
ATOM   3801  CB  THR A 242      49.135  90.121 116.518  1.00  0.00           C
ATOM   3803  OG1 THR A 242      47.765  90.271 116.908  1.00  0.00           O
ATOM   3805  CG2 THR A 242      49.695  91.531 116.328  1.00  0.00           C
ATOM   3809  C   THR A 242      50.645  89.031 114.818  1.00  0.00           C
ATOM   3810  O   THR A 242      51.255  88.071 115.318  1.00  0.00           O
ATOM   3811  N   VAL A 243      51.245  89.841 113.928  1.00  0.00           N
ATOM   3813  CA  VAL A 243      52.675  89.801 113.668  1.00  0.00           C
ATOM   3815  CB  VAL A 243      53.025  89.661 112.188  1.00  0.00           C
ATOM   3817  CG1 VAL A 243      54.555  89.611 111.968  1.00  0.00           C
ATOM   3821  CG2 VAL A 243      52.375  88.381 111.638  1.00  0.00           C
ATOM   3825  C   VAL A 243      53.265  91.091 114.208  1.00  0.00           C
ATOM   3826  O   VAL A 243      52.905  92.181 113.778  1.00  0.00           O
ATOM   3827  N   ASP A 244      54.155  90.981 115.208  1.00  0.00           N
ATOM   3829  CA  ASP A 244      54.855  92.091 115.798  1.00  0.00           C
ATOM   3831  CB  ASP A 244      55.205  91.761 117.288  1.00  0.00           C
ATOM   3834  CG  ASP A 244      55.725  92.921 118.118  1.00  0.00           C
ATOM   3835  OD1 ASP A 244      55.525  94.101 117.728  1.00  0.00           O
ATOM   3836  OD2 ASP A 244      56.255  92.621 119.228  1.00  0.00           O
ATOM   3837  C   ASP A 244      56.065  92.411 114.948  1.00  0.00           C
ATOM   3838  O   ASP A 244      56.695  91.521 114.358  1.00  0.00           O
ATOM   3839  N   GLN A 245      56.425  93.701 114.848  1.00  0.00           N
ATOM   3841  CA  GLN A 245      57.425  94.211 113.938  1.00  0.00           C
ATOM   3843  CB  GLN A 245      57.435  95.761 113.878  1.00  0.00           C
ATOM   3846  CG  GLN A 245      56.125  96.401 113.348  1.00  0.00           C
ATOM   3849  CD  GLN A 245      54.935  96.311 114.298  1.00  0.00           C
ATOM   3850  OE1 GLN A 245      53.895  95.731 114.028  1.00  0.00           O
ATOM   3851  NE2 GLN A 245      55.095  96.931 115.488  1.00  0.00           N
ATOM   3854  C   GLN A 245      58.825  93.791 114.308  1.00  0.00           C
ATOM   3855  O   GLN A 245      59.735  93.641 113.488  1.00  0.00           O
ATOM   3856  N   THR A 246      59.005  93.571 115.608  1.00  0.00           N
ATOM   3858  CA  THR A 246      60.245  93.241 116.238  1.00  0.00           C
ATOM   3860  CB  THR A 246      60.385  94.071 117.508  1.00  0.00           C
ATOM   3862  OG1 THR A 246      59.265  93.921 118.378  1.00  0.00           O
ATOM   3864  CG2 THR A 246      60.375  95.561 117.108  1.00  0.00           C
ATOM   3868  C   THR A 246      60.225  91.741 116.448  1.00  0.00           C
ATOM   3869  O   THR A 246      60.805  90.971 115.678  1.00  0.00           O
ATOM   3870  N   THR A 247      59.555  91.261 117.508  1.00  0.00           N
ATOM   3872  CA  THR A 247      59.545  89.861 117.898  1.00  0.00           C
ATOM   3874  CB  THR A 247      58.975  89.691 119.318  1.00  0.00           C
ATOM   3876  OG1 THR A 247      57.585  89.921 119.428  1.00  0.00           O
ATOM   3878  CG2 THR A 247      59.705  90.591 120.318  1.00  0.00           C
ATOM   3882  C   THR A 247      58.855  88.931 116.908  1.00  0.00           C
ATOM   3883  O   THR A 247      59.375  87.881 116.508  1.00  0.00           O
ATOM   3884  N   GLY A 248      57.665  89.331 116.428  1.00  0.00           N
ATOM   3886  CA  GLY A 248      56.695  88.411 115.838  1.00  0.00           C
ATOM   3889  C   GLY A 248      56.085  87.491 116.858  1.00  0.00           C
ATOM   3890  O   GLY A 248      55.835  86.331 116.548  1.00  0.00           O
ATOM   3891  N   SER A 249      55.855  87.981 118.088  1.00  0.00           N
ATOM   3893  CA  SER A 249      55.135  87.291 119.168  1.00  0.00           C
ATOM   3895  CB  SER A 249      55.355  88.021 120.528  1.00  0.00           C
ATOM   3898  OG  SER A 249      54.635  87.451 121.628  1.00  0.00           O
ATOM   3900  C   SER A 249      53.645  87.241 118.878  1.00  0.00           C
ATOM   3901  O   SER A 249      52.975  88.261 118.998  1.00  0.00           O
ATOM   3902  N   ILE A 250      53.085  86.091 118.468  1.00  0.00           N
ATOM   3904  CA  ILE A 250      51.675  86.001 118.088  1.00  0.00           C
ATOM   3906  CB  ILE A 250      51.295  84.651 117.458  1.00  0.00           C
ATOM   3908  CG2 ILE A 250      49.775  84.581 117.198  1.00  0.00           C
ATOM   3912  CG1 ILE A 250      52.085  84.341 116.158  1.00  0.00           C
ATOM   3915  CD  ILE A 250      53.485  83.781 116.418  1.00  0.00           C
ATOM   3919  C   ILE A 250      50.725  86.371 119.218  1.00  0.00           C
ATOM   3920  O   ILE A 250      50.855  85.911 120.348  1.00  0.00           O
ATOM   3921  N   THR A 251      49.725  87.221 118.928  1.00  0.00           N
ATOM   3923  CA  THR A 251      48.625  87.511 119.838  1.00  0.00           C
ATOM   3925  CB  THR A 251      48.605  88.951 120.328  1.00  0.00           C
ATOM   3927  OG1 THR A 251      49.805  89.261 121.008  1.00  0.00           O
ATOM   3929  CG2 THR A 251      47.445  89.181 121.318  1.00  0.00           C
ATOM   3933  C   THR A 251      47.345  87.231 119.098  1.00  0.00           C
ATOM   3934  O   THR A 251      47.085  87.851 118.068  1.00  0.00           O
ATOM   3935  N   LEU A 252      46.525  86.271 119.578  1.00  0.00           N
ATOM   3937  CA  LEU A 252      45.155  86.081 119.128  1.00  0.00           C
ATOM   3939  CB  LEU A 252      44.665  84.601 119.028  1.00  0.00           C
ATOM   3942  CG  LEU A 252      45.245  83.771 117.858  1.00  0.00           C
ATOM   3944  CD1 LEU A 252      45.115  84.491 116.518  1.00  0.00           C
ATOM   3948  CD2 LEU A 252      46.695  83.371 118.078  1.00  0.00           C
ATOM   3952  C   LEU A 252      44.245  86.791 120.088  1.00  0.00           C
ATOM   3953  O   LEU A 252      44.475  86.811 121.298  1.00  0.00           O
ATOM   3954  N   ARG A 253      43.165  87.401 119.568  1.00  0.00           N
ATOM   3956  CA  ARG A 253      42.145  88.001 120.418  1.00  0.00           C
ATOM   3958  CB  ARG A 253      41.665  89.371 119.858  1.00  0.00           C
ATOM   3961  CG  ARG A 253      40.455  89.991 120.568  1.00  0.00           C
ATOM   3964  CD  ARG A 253      40.045  91.381 120.038  1.00  0.00           C
ATOM   3967  NE  ARG A 253      40.465  92.401 121.058  1.00  0.00           N
ATOM   3969  CZ  ARG A 253      41.655  92.991 121.128  1.00  0.00           C
ATOM   3970  NH1 ARG A 253      42.535  92.921 120.148  1.00  0.00           N
ATOM   3973  NH2 ARG A 253      41.955  93.691 122.198  1.00  0.00           N
ATOM   3976  C   ARG A 253      41.005  87.021 120.558  1.00  0.00           C
ATOM   3977  O   ARG A 253      40.265  86.731 119.618  1.00  0.00           O
ATOM   3978  N   ALA A 254      40.875  86.411 121.738  1.00  0.00           N
ATOM   3980  CA  ALA A 254      40.045  85.261 121.928  1.00  0.00           C
ATOM   3982  CB  ALA A 254      40.915  84.171 122.578  1.00  0.00           C
ATOM   3986  C   ALA A 254      38.885  85.641 122.808  1.00  0.00           C
ATOM   3987  O   ALA A 254      39.065  86.071 123.948  1.00  0.00           O
ATOM   3988  N   ILE A 255      37.655  85.561 122.268  1.00  0.00           N
ATOM   3990  CA  ILE A 255      36.475  86.071 122.928  1.00  0.00           C
ATOM   3992  CB  ILE A 255      35.575  86.861 121.978  1.00  0.00           C
ATOM   3994  CG2 ILE A 255      35.225  86.091 120.688  1.00  0.00           C
ATOM   3998  CG1 ILE A 255      34.345  87.531 122.648  1.00  0.00           C
ATOM   4001  CD  ILE A 255      33.115  86.631 122.878  1.00  0.00           C
ATOM   4005  C   ILE A 255      35.805  84.981 123.748  1.00  0.00           C
ATOM   4006  O   ILE A 255      34.965  84.181 123.288  1.00  0.00           O
ATOM   4007  N   PHE A 256      36.185  84.901 125.038  1.00  0.00           N
ATOM   4009  CA  PHE A 256      35.675  83.891 125.938  1.00  0.00           C
ATOM   4011  CB  PHE A 256      36.645  83.491 127.088  1.00  0.00           C
ATOM   4014  CG  PHE A 256      37.825  82.701 126.588  1.00  0.00           C
ATOM   4015  CD1 PHE A 256      38.945  83.331 126.028  1.00  0.00           C
ATOM   4017  CE1 PHE A 256      40.005  82.581 125.498  1.00  0.00           C
ATOM   4019  CZ  PHE A 256      39.925  81.191 125.468  1.00  0.00           C
ATOM   4021  CD2 PHE A 256      37.815  81.301 126.648  1.00  0.00           C
ATOM   4023  CE2 PHE A 256      38.825  80.551 126.038  1.00  0.00           C
ATOM   4025  C   PHE A 256      34.365  84.401 126.508  1.00  0.00           C
ATOM   4026  O   PHE A 256      34.315  85.531 126.988  1.00  0.00           O
ATOM   4027  N   PRO A 257      33.235  83.671 126.508  1.00  0.00           N
ATOM   4028  CD  PRO A 257      33.135  82.311 126.018  1.00  0.00           C
ATOM   4031  CA  PRO A 257      32.055  84.071 127.278  1.00  0.00           C
ATOM   4033  CB  PRO A 257      31.035  82.941 127.028  1.00  0.00           C
ATOM   4036  CG  PRO A 257      31.885  81.711 126.678  1.00  0.00           C
ATOM   4039  C   PRO A 257      32.395  84.241 128.738  1.00  0.00           C
ATOM   4040  O   PRO A 257      32.935  83.321 129.338  1.00  0.00           O
ATOM   4041  N   ASN A 258      32.095  85.401 129.338  1.00  0.00           N
ATOM   4043  CA  ASN A 258      32.375  85.611 130.748  1.00  0.00           C
ATOM   4045  CB  ASN A 258      33.465  86.721 130.928  1.00  0.00           C
ATOM   4048  CG  ASN A 258      33.835  87.021 132.388  1.00  0.00           C
ATOM   4049  OD1 ASN A 258      33.375  86.411 133.348  1.00  0.00           O
ATOM   4050  ND2 ASN A 258      34.725  88.021 132.578  1.00  0.00           N
ATOM   4053  C   ASN A 258      31.065  85.991 131.408  1.00  0.00           C
ATOM   4054  O   ASN A 258      30.945  87.151 131.758  1.00  0.00           O
ATOM   4055  N   PRO A 259      30.065  85.141 131.648  1.00  0.00           N
ATOM   4056  CD  PRO A 259      30.075  83.721 131.298  1.00  0.00           C
ATOM   4059  CA  PRO A 259      28.795  85.561 132.238  1.00  0.00           C
ATOM   4061  CB  PRO A 259      27.885  84.331 132.108  1.00  0.00           C
ATOM   4064  CG  PRO A 259      28.845  83.141 131.998  1.00  0.00           C
ATOM   4067  C   PRO A 259      28.975  85.911 133.698  1.00  0.00           C
ATOM   4068  O   PRO A 259      28.185  86.641 134.288  1.00  0.00           O
ATOM   4069  N   ASP A 260      29.985  85.321 134.348  1.00  0.00           N
ATOM   4071  CA  ASP A 260      30.295  85.571 135.728  1.00  0.00           C
ATOM   4073  CB  ASP A 260      31.375  84.581 136.248  1.00  0.00           C
ATOM   4076  CG  ASP A 260      30.965  83.121 136.168  1.00  0.00           C
ATOM   4077  OD1 ASP A 260      29.775  82.851 135.858  1.00  0.00           O
ATOM   4078  OD2 ASP A 260      31.795  82.231 136.478  1.00  0.00           O
ATOM   4079  C   ASP A 260      30.665  87.021 135.978  1.00  0.00           C
ATOM   4080  O   ASP A 260      30.245  87.601 136.978  1.00  0.00           O
ATOM   4081  N   HIS A 261      31.475  87.601 135.078  1.00  0.00           N
ATOM   4083  CA  HIS A 261      32.085  88.921 135.148  1.00  0.00           C
ATOM   4085  CB  HIS A 261      31.115  90.111 135.448  1.00  0.00           C
ATOM   4088  ND1 HIS A 261      29.025  91.301 134.668  1.00  0.00           N
ATOM   4089  CG  HIS A 261      29.965  90.291 134.498  1.00  0.00           C
ATOM   4090  CE1 HIS A 261      28.195  91.181 133.638  1.00  0.00           C
ATOM   4092  NE2 HIS A 261      28.535  90.151 132.838  1.00  0.00           N
ATOM   4094  CD2 HIS A 261      29.665  89.581 133.378  1.00  0.00           C
ATOM   4096  C   HIS A 261      33.275  88.881 136.098  1.00  0.00           C
ATOM   4097  O   HIS A 261      33.745  89.911 136.598  1.00  0.00           O
ATOM   4098  N   THR A 262      33.765  87.661 136.388  1.00  0.00           N
ATOM   4100  CA  THR A 262      34.735  87.361 137.438  1.00  0.00           C
ATOM   4102  CB  THR A 262      34.265  86.311 138.448  1.00  0.00           C
ATOM   4104  OG1 THR A 262      33.995  85.061 137.838  1.00  0.00           O
ATOM   4106  CG2 THR A 262      32.975  86.791 139.118  1.00  0.00           C
ATOM   4110  C   THR A 262      36.025  86.811 136.878  1.00  0.00           C
ATOM   4111  O   THR A 262      36.995  86.651 137.608  1.00  0.00           O
ATOM   4112  N   LEU A 263      36.105  86.551 135.558  1.00  0.00           N
ATOM   4114  CA  LEU A 263      37.375  86.381 134.898  1.00  0.00           C
ATOM   4116  CB  LEU A 263      37.255  85.781 133.488  1.00  0.00           C
ATOM   4119  CG  LEU A 263      36.355  84.531 133.438  1.00  0.00           C
ATOM   4121  CD1 LEU A 263      36.235  84.011 131.998  1.00  0.00           C
ATOM   4125  CD2 LEU A 263      36.915  83.471 134.388  1.00  0.00           C
ATOM   4129  C   LEU A 263      38.075  87.711 134.878  1.00  0.00           C
ATOM   4130  O   LEU A 263      37.625  88.641 134.208  1.00  0.00           O
ATOM   4131  N   LEU A 264      39.145  87.831 135.678  1.00  0.00           N
ATOM   4133  CA  LEU A 264      39.835  89.061 135.968  1.00  0.00           C
ATOM   4135  CB  LEU A 264      40.605  88.911 137.318  1.00  0.00           C
ATOM   4138  CG  LEU A 264      39.725  88.661 138.568  1.00  0.00           C
ATOM   4140  CD1 LEU A 264      40.525  88.061 139.728  1.00  0.00           C
ATOM   4144  CD2 LEU A 264      39.025  89.951 139.018  1.00  0.00           C
ATOM   4148  C   LEU A 264      40.835  89.321 134.848  1.00  0.00           C
ATOM   4149  O   LEU A 264      41.795  88.551 134.748  1.00  0.00           O
ATOM   4150  N   PRO A 265      40.715  90.321 133.978  1.00  0.00           N
ATOM   4151  CD  PRO A 265      39.585  91.241 133.908  1.00  0.00           C
ATOM   4154  CA  PRO A 265      41.765  90.751 133.078  1.00  0.00           C
ATOM   4156  CB  PRO A 265      41.255  92.061 132.488  1.00  0.00           C
ATOM   4159  CG  PRO A 265      39.755  91.841 132.518  1.00  0.00           C
ATOM   4162  C   PRO A 265      43.085  90.941 133.758  1.00  0.00           C
ATOM   4163  O   PRO A 265      43.125  91.401 134.888  1.00  0.00           O
ATOM   4164  N   GLY A 266      44.205  90.611 133.118  1.00  0.00           N
ATOM   4166  CA  GLY A 266      45.515  90.801 133.698  1.00  0.00           C
ATOM   4169  C   GLY A 266      46.075  89.531 134.238  1.00  0.00           C
ATOM   4170  O   GLY A 266      47.285  89.441 134.428  1.00  0.00           O
ATOM   4171  N   MET A 267      45.225  88.511 134.468  1.00  0.00           N
ATOM   4173  CA  MET A 267      45.635  87.161 134.788  1.00  0.00           C
ATOM   4175  CB  MET A 267      44.415  86.291 135.188  1.00  0.00           C
ATOM   4178  CG  MET A 267      43.785  86.621 136.558  1.00  0.00           C
ATOM   4181  SD  MET A 267      44.855  86.301 137.998  1.00  0.00           S
ATOM   4182  CE  MET A 267      45.075  84.501 137.838  1.00  0.00           C
ATOM   4186  C   MET A 267      46.435  86.451 133.698  1.00  0.00           C
ATOM   4187  O   MET A 267      46.035  86.401 132.538  1.00  0.00           O
ATOM   4188  N   PHE A 268      47.585  85.851 134.078  1.00  0.00           N
ATOM   4190  CA  PHE A 268      48.575  85.211 133.208  1.00  0.00           C
ATOM   4192  CB  PHE A 268      49.985  85.281 133.868  1.00  0.00           C
ATOM   4195  CG  PHE A 268      50.275  86.681 134.298  1.00  0.00           C
ATOM   4196  CD1 PHE A 268      50.765  87.621 133.378  1.00  0.00           C
ATOM   4198  CE1 PHE A 268      51.035  88.931 133.778  1.00  0.00           C
ATOM   4200  CZ  PHE A 268      50.785  89.331 135.098  1.00  0.00           C
ATOM   4202  CD2 PHE A 268      50.065  87.081 135.638  1.00  0.00           C
ATOM   4204  CE2 PHE A 268      50.295  88.411 136.028  1.00  0.00           C
ATOM   4206  C   PHE A 268      48.245  83.751 132.948  1.00  0.00           C
ATOM   4207  O   PHE A 268      49.105  82.861 133.048  1.00  0.00           O
ATOM   4208  N   VAL A 269      46.965  83.451 132.688  1.00  0.00           N
ATOM   4210  CA  VAL A 269      46.405  82.111 132.738  1.00  0.00           C
ATOM   4212  CB  VAL A 269      44.925  82.141 133.078  1.00  0.00           C
ATOM   4214  CG1 VAL A 269      44.815  82.531 134.558  1.00  0.00           C
ATOM   4218  CG2 VAL A 269      44.165  83.101 132.148  1.00  0.00           C
ATOM   4222  C   VAL A 269      46.685  81.311 131.488  1.00  0.00           C
ATOM   4223  O   VAL A 269      47.155  81.841 130.488  1.00  0.00           O
ATOM   4224  N   ARG A 270      46.445  79.991 131.518  1.00  0.00           N
ATOM   4226  CA  ARG A 270      46.735  79.151 130.388  1.00  0.00           C
ATOM   4228  CB  ARG A 270      47.635  77.911 130.668  1.00  0.00           C
ATOM   4231  CG  ARG A 270      49.035  78.211 131.208  1.00  0.00           C
ATOM   4234  CD  ARG A 270      49.085  78.461 132.708  1.00  0.00           C
ATOM   4237  NE  ARG A 270      48.865  77.161 133.398  1.00  0.00           N
ATOM   4239  CZ  ARG A 270      48.465  77.051 134.648  1.00  0.00           C
ATOM   4240  NH1 ARG A 270      48.285  78.101 135.418  1.00  0.00           N
ATOM   4243  NH2 ARG A 270      48.285  75.871 135.208  1.00  0.00           N
ATOM   4246  C   ARG A 270      45.465  78.691 129.718  1.00  0.00           C
ATOM   4247  O   ARG A 270      44.355  78.831 130.218  1.00  0.00           O
ATOM   4248  N   ALA A 271      45.635  78.111 128.538  1.00  0.00           N
ATOM   4250  CA  ALA A 271      44.595  77.441 127.838  1.00  0.00           C
ATOM   4252  CB  ALA A 271      43.835  78.481 127.018  1.00  0.00           C
ATOM   4256  C   ALA A 271      45.285  76.421 126.948  1.00  0.00           C
ATOM   4257  O   ALA A 271      46.495  76.511 126.758  1.00  0.00           O
ATOM   4258  N   ARG A 272      44.555  75.421 126.428  1.00  0.00           N
ATOM   4260  CA  ARG A 272      45.105  74.451 125.498  1.00  0.00           C
ATOM   4262  CB  ARG A 272      45.405  73.071 126.168  1.00  0.00           C
ATOM   4265  CG  ARG A 272      44.295  72.431 127.028  1.00  0.00           C
ATOM   4268  CD  ARG A 272      44.875  71.321 127.918  1.00  0.00           C
ATOM   4271  NE  ARG A 272      43.825  70.841 128.878  1.00  0.00           N
ATOM   4273  CZ  ARG A 272      43.975  70.861 130.198  1.00  0.00           C
ATOM   4274  NH1 ARG A 272      45.115  71.171 130.788  1.00  0.00           N
ATOM   4277  NH2 ARG A 272      42.975  70.501 130.968  1.00  0.00           N
ATOM   4280  C   ARG A 272      44.275  74.381 124.228  1.00  0.00           C
ATOM   4281  O   ARG A 272      43.645  75.361 123.848  1.00  0.00           O
ATOM   4282  N   LEU A 273      44.305  73.251 123.508  1.00  0.00           N
ATOM   4284  CA  LEU A 273      43.585  73.101 122.258  1.00  0.00           C
ATOM   4286  CB  LEU A 273      44.495  73.171 121.008  1.00  0.00           C
ATOM   4289  CG  LEU A 273      45.095  74.571 120.728  1.00  0.00           C
ATOM   4291  CD1 LEU A 273      46.435  74.811 121.448  1.00  0.00           C
ATOM   4295  CD2 LEU A 273      45.295  74.701 119.208  1.00  0.00           C
ATOM   4299  C   LEU A 273      42.735  71.831 122.198  1.00  0.00           C
ATOM   4300  O   LEU A 273      42.975  70.851 122.888  1.00  0.00           O
ATOM   4301  N   GLU A 274      41.695  71.841 121.338  1.00  0.00           N
ATOM   4303  CA  GLU A 274      40.635  70.851 121.248  1.00  0.00           C
ATOM   4305  CB  GLU A 274      39.215  71.381 120.818  1.00  0.00           C
ATOM   4308  CG  GLU A 274      38.325  72.241 121.758  1.00  0.00           C
ATOM   4311  CD  GLU A 274      38.515  71.951 123.228  1.00  0.00           C
ATOM   4312  OE1 GLU A 274      37.705  71.201 123.808  1.00  0.00           O
ATOM   4313  OE2 GLU A 274      39.505  72.481 123.808  1.00  0.00           O
ATOM   4314  C   GLU A 274      41.035  69.771 120.248  1.00  0.00           C
ATOM   4315  O   GLU A 274      41.795  69.951 119.308  1.00  0.00           O
ATOM   4316  N   GLU A 275      40.425  68.601 120.408  1.00  0.00           N
ATOM   4318  CA  GLU A 275      40.715  67.371 119.718  1.00  0.00           C
ATOM   4320  CB  GLU A 275      40.475  66.161 120.648  1.00  0.00           C
ATOM   4323  CG  GLU A 275      39.005  65.891 121.058  1.00  0.00           C
ATOM   4326  CD  GLU A 275      38.345  67.151 121.598  1.00  0.00           C
ATOM   4327  OE1 GLU A 275      38.625  67.431 122.788  1.00  0.00           O
ATOM   4328  OE2 GLU A 275      37.675  67.901 120.848  1.00  0.00           O
ATOM   4329  C   GLU A 275      40.015  67.161 118.378  1.00  0.00           C
ATOM   4330  O   GLU A 275      38.865  66.771 118.218  1.00  0.00           O
ATOM   4331  N   GLY A 276      40.785  67.351 117.298  1.00  0.00           N
ATOM   4333  CA  GLY A 276      40.415  66.881 115.958  1.00  0.00           C
ATOM   4336  C   GLY A 276      41.675  66.431 115.328  1.00  0.00           C
ATOM   4337  O   GLY A 276      41.855  66.461 114.118  1.00  0.00           O
ATOM   4338  N   LEU A 277      42.615  66.091 116.218  1.00  0.00           N
ATOM   4340  CA  LEU A 277      43.935  65.611 115.938  1.00  0.00           C
ATOM   4342  CB  LEU A 277      44.905  65.821 117.138  1.00  0.00           C
ATOM   4345  CG  LEU A 277      45.185  67.231 117.728  1.00  0.00           C
ATOM   4347  CD1 LEU A 277      45.545  68.271 116.668  1.00  0.00           C
ATOM   4351  CD2 LEU A 277      44.105  67.781 118.658  1.00  0.00           C
ATOM   4355  C   LEU A 277      43.805  64.111 115.618  1.00  0.00           C
ATOM   4356  O   LEU A 277      43.785  63.241 116.488  1.00  0.00           O
ATOM   4357  N   ASN A 278      43.635  63.801 114.338  1.00  0.00           N
ATOM   4359  CA  ASN A 278      43.555  62.441 113.828  1.00  0.00           C
ATOM   4361  CB  ASN A 278      43.025  62.481 112.378  1.00  0.00           C
ATOM   4364  CG  ASN A 278      41.775  63.341 112.228  1.00  0.00           C
ATOM   4365  OD1 ASN A 278      41.015  63.641 113.158  1.00  0.00           O
ATOM   4366  ND2 ASN A 278      41.545  63.771 110.978  1.00  0.00           N
ATOM   4369  C   ASN A 278      44.815  61.541 113.878  1.00  0.00           C
ATOM   4370  O   ASN A 278      44.635  60.381 114.258  1.00  0.00           O
ATOM   4371  N   PRO A 279      46.045  61.941 113.488  1.00  0.00           N
ATOM   4372  CD  PRO A 279      46.425  63.311 113.168  1.00  0.00           C
ATOM   4375  CA  PRO A 279      47.095  61.011 113.068  1.00  0.00           C
ATOM   4377  CB  PRO A 279      48.245  61.861 112.508  1.00  0.00           C
ATOM   4380  CG  PRO A 279      47.945  63.271 113.008  1.00  0.00           C
ATOM   4383  C   PRO A 279      47.575  60.141 114.178  1.00  0.00           C
ATOM   4384  O   PRO A 279      47.735  60.621 115.288  1.00  0.00           O
ATOM   4385  N   ASN A 280      47.835  58.861 113.898  1.00  0.00           N
ATOM   4387  CA  ASN A 280      48.405  57.991 114.888  1.00  0.00           C
ATOM   4389  CB  ASN A 280      47.915  56.531 114.778  1.00  0.00           C
ATOM   4392  CG  ASN A 280      47.975  56.011 113.348  1.00  0.00           C
ATOM   4393  OD1 ASN A 280      48.725  56.441 112.478  1.00  0.00           O
ATOM   4394  ND2 ASN A 280      47.075  55.051 113.058  1.00  0.00           N
ATOM   4397  C   ASN A 280      49.915  58.101 114.888  1.00  0.00           C
ATOM   4398  O   ASN A 280      50.625  58.001 113.888  1.00  0.00           O
ATOM   4399  N   ALA A 281      50.455  58.271 116.088  1.00  0.00           N
ATOM   4401  CA  ALA A 281      51.845  58.111 116.358  1.00  0.00           C
ATOM   4403  CB  ALA A 281      52.485  59.501 116.458  1.00  0.00           C
ATOM   4407  C   ALA A 281      51.915  57.261 117.598  1.00  0.00           C
ATOM   4408  O   ALA A 281      50.935  57.081 118.328  1.00  0.00           O
ATOM   4409  N   ILE A 282      53.065  56.601 117.808  1.00  0.00           N
ATOM   4411  CA  ILE A 282      53.175  55.501 118.738  1.00  0.00           C
ATOM   4413  CB  ILE A 282      54.285  54.521 118.348  1.00  0.00           C
ATOM   4415  CG2 ILE A 282      54.555  53.581 119.538  1.00  0.00           C
ATOM   4419  CG1 ILE A 282      53.935  53.671 117.098  1.00  0.00           C
ATOM   4422  CD  ILE A 282      54.135  54.381 115.748  1.00  0.00           C
ATOM   4426  C   ILE A 282      53.365  56.041 120.138  1.00  0.00           C
ATOM   4427  O   ILE A 282      54.325  56.751 120.408  1.00  0.00           O
ATOM   4428  N   LEU A 283      52.435  55.711 121.068  1.00  0.00           N
ATOM   4430  CA  LEU A 283      52.615  55.971 122.488  1.00  0.00           C
ATOM   4432  CB  LEU A 283      51.255  56.271 123.168  1.00  0.00           C
ATOM   4435  CG  LEU A 283      50.595  57.551 122.638  1.00  0.00           C
ATOM   4437  CD1 LEU A 283      49.265  57.831 123.358  1.00  0.00           C
ATOM   4441  CD2 LEU A 283      51.515  58.771 122.768  1.00  0.00           C
ATOM   4445  C   LEU A 283      53.295  54.791 123.158  1.00  0.00           C
ATOM   4446  O   LEU A 283      52.675  53.851 123.658  1.00  0.00           O
ATOM   4447  N   VAL A 284      54.635  54.841 123.168  1.00  0.00           N
ATOM   4449  CA  VAL A 284      55.455  53.801 123.748  1.00  0.00           C
ATOM   4451  CB  VAL A 284      56.765  53.591 122.978  1.00  0.00           C
ATOM   4453  CG1 VAL A 284      57.835  54.661 123.268  1.00  0.00           C
ATOM   4457  CG2 VAL A 284      57.305  52.181 123.258  1.00  0.00           C
ATOM   4461  C   VAL A 284      55.635  54.141 125.228  1.00  0.00           C
ATOM   4462  O   VAL A 284      55.995  55.281 125.548  1.00  0.00           O
ATOM   4463  N   PRO A 285      55.355  53.271 126.198  1.00  0.00           N
ATOM   4464  CD  PRO A 285      54.645  52.011 125.998  1.00  0.00           C
ATOM   4467  CA  PRO A 285      55.755  53.431 127.588  1.00  0.00           C
ATOM   4469  CB  PRO A 285      55.505  52.051 128.208  1.00  0.00           C
ATOM   4472  CG  PRO A 285      54.315  51.531 127.408  1.00  0.00           C
ATOM   4475  C   PRO A 285      57.145  53.971 127.838  1.00  0.00           C
ATOM   4476  O   PRO A 285      58.075  53.651 127.088  1.00  0.00           O
ATOM   4477  N   GLN A 286      57.335  54.741 128.908  1.00  0.00           N
ATOM   4479  CA  GLN A 286      58.555  55.441 129.218  1.00  0.00           C
ATOM   4481  CB  GLN A 286      58.295  56.221 130.518  1.00  0.00           C
ATOM   4484  CG  GLN A 286      59.435  57.151 130.948  1.00  0.00           C
ATOM   4487  CD  GLN A 286      58.955  58.061 132.078  1.00  0.00           C
ATOM   4488  OE1 GLN A 286      59.095  57.741 133.258  1.00  0.00           O
ATOM   4489  NE2 GLN A 286      58.395  59.231 131.708  1.00  0.00           N
ATOM   4492  C   GLN A 286      59.765  54.531 129.348  1.00  0.00           C
ATOM   4493  O   GLN A 286      60.875  54.891 128.978  1.00  0.00           O
ATOM   4494  N   GLN A 287      59.515  53.321 129.888  1.00  0.00           N
ATOM   4496  CA  GLN A 287      60.495  52.421 130.448  1.00  0.00           C
ATOM   4498  CB  GLN A 287      59.735  51.331 131.248  1.00  0.00           C
ATOM   4501  CG  GLN A 287      59.005  50.201 130.468  1.00  0.00           C
ATOM   4504  CD  GLN A 287      58.285  49.231 131.418  1.00  0.00           C
ATOM   4505  OE1 GLN A 287      58.855  48.581 132.278  1.00  0.00           O
ATOM   4506  NE2 GLN A 287      56.955  49.051 131.238  1.00  0.00           N
ATOM   4509  C   GLN A 287      61.375  51.761 129.408  1.00  0.00           C
ATOM   4510  O   GLN A 287      62.515  51.361 129.678  1.00  0.00           O
ATOM   4511  N   GLY A 288      60.875  51.661 128.168  1.00  0.00           N
ATOM   4513  CA  GLY A 288      61.565  51.011 127.088  1.00  0.00           C
ATOM   4516  C   GLY A 288      62.425  51.951 126.338  1.00  0.00           C
ATOM   4517  O   GLY A 288      63.245  51.561 125.508  1.00  0.00           O
ATOM   4518  N   VAL A 289      62.195  53.261 126.558  1.00  0.00           N
ATOM   4520  CA  VAL A 289      62.885  54.311 125.858  1.00  0.00           C
ATOM   4522  CB  VAL A 289      62.075  55.591 125.728  1.00  0.00           C
ATOM   4524  CG1 VAL A 289      62.885  56.661 124.968  1.00  0.00           C
ATOM   4528  CG2 VAL A 289      60.785  55.271 124.958  1.00  0.00           C
ATOM   4532  C   VAL A 289      64.185  54.581 126.558  1.00  0.00           C
ATOM   4533  O   VAL A 289      64.245  55.021 127.698  1.00  0.00           O
ATOM   4534  N   THR A 290      65.305  54.341 125.858  1.00  0.00           N
ATOM   4536  CA  THR A 290      66.615  54.601 126.388  1.00  0.00           C
ATOM   4538  CB  THR A 290      67.645  53.531 125.988  1.00  0.00           C
ATOM   4540  OG1 THR A 290      67.995  53.611 124.618  1.00  0.00           O
ATOM   4542  CG2 THR A 290      67.065  52.121 126.208  1.00  0.00           C
ATOM   4546  C   THR A 290      66.985  56.001 125.938  1.00  0.00           C
ATOM   4547  O   THR A 290      67.055  56.321 124.748  1.00  0.00           O
ATOM   4548  N   ARG A 291      67.165  56.911 126.898  1.00  0.00           N
ATOM   4550  CA  ARG A 291      67.605  58.261 126.608  1.00  0.00           C
ATOM   4552  CB  ARG A 291      66.635  59.381 127.088  1.00  0.00           C
ATOM   4555  CG  ARG A 291      65.225  58.921 127.528  1.00  0.00           C
ATOM   4558  CD  ARG A 291      64.095  59.871 127.118  1.00  0.00           C
ATOM   4561  NE  ARG A 291      64.085  59.811 125.638  1.00  0.00           N
ATOM   4563  CZ  ARG A 291      63.255  60.451 124.848  1.00  0.00           C
ATOM   4564  NH1 ARG A 291      62.345  61.321 125.228  1.00  0.00           N
ATOM   4567  NH2 ARG A 291      63.345  60.231 123.558  1.00  0.00           N
ATOM   4570  C   ARG A 291      68.965  58.391 127.238  1.00  0.00           C
ATOM   4571  O   ARG A 291      69.165  59.151 128.188  1.00  0.00           O
ATOM   4572  N   THR A 292      69.945  57.631 126.748  1.00  0.00           N
ATOM   4574  CA  THR A 292      71.295  57.731 127.258  1.00  0.00           C
ATOM   4576  CB  THR A 292      71.555  56.921 128.538  1.00  0.00           C
ATOM   4578  OG1 THR A 292      72.705  57.441 129.198  1.00  0.00           O
ATOM   4580  CG2 THR A 292      71.725  55.411 128.308  1.00  0.00           C
ATOM   4584  C   THR A 292      72.265  57.361 126.158  1.00  0.00           C
ATOM   4585  O   THR A 292      72.005  56.361 125.478  1.00  0.00           O
ATOM   4586  N   PRO A 293      73.375  58.051 125.938  1.00  0.00           N
ATOM   4587  CD  PRO A 293      74.165  57.751 124.738  1.00  0.00           C
ATOM   4590  CA  PRO A 293      73.695  59.381 126.448  1.00  0.00           C
ATOM   4592  CB  PRO A 293      75.115  59.631 125.938  1.00  0.00           C
ATOM   4595  CG  PRO A 293      75.145  58.911 124.578  1.00  0.00           C
ATOM   4598  C   PRO A 293      72.735  60.471 125.998  1.00  0.00           C
ATOM   4599  O   PRO A 293      71.995  60.281 125.028  1.00  0.00           O
ATOM   4600  N   ARG A 294      72.725  61.611 126.728  1.00  0.00           N
ATOM   4602  CA  ARG A 294      72.005  62.811 126.328  1.00  0.00           C
ATOM   4604  CB  ARG A 294      72.405  64.021 127.218  1.00  0.00           C
ATOM   4607  CG  ARG A 294      71.915  63.951 128.668  1.00  0.00           C
ATOM   4610  CD  ARG A 294      70.395  64.001 128.858  1.00  0.00           C
ATOM   4613  NE  ARG A 294      69.945  65.431 128.768  1.00  0.00           N
ATOM   4615  CZ  ARG A 294      68.805  65.861 129.308  1.00  0.00           C
ATOM   4616  NH1 ARG A 294      67.925  64.991 129.738  1.00  0.00           N
ATOM   4619  NH2 ARG A 294      68.605  67.161 129.428  1.00  0.00           N
ATOM   4622  C   ARG A 294      72.185  63.221 124.878  1.00  0.00           C
ATOM   4623  O   ARG A 294      73.315  63.361 124.418  1.00  0.00           O
ATOM   4624  N   GLY A 295      71.055  63.451 124.178  1.00  0.00           N
ATOM   4626  CA  GLY A 295      71.025  63.781 122.758  1.00  0.00           C
ATOM   4629  C   GLY A 295      70.595  62.621 121.918  1.00  0.00           C
ATOM   4630  O   GLY A 295      69.815  62.781 120.978  1.00  0.00           O
ATOM   4631  N   ASP A 296      71.025  61.401 122.268  1.00  0.00           N
ATOM   4633  CA  ASP A 296      70.575  60.241 121.538  1.00  0.00           C
ATOM   4635  CB  ASP A 296      71.665  59.151 121.608  1.00  0.00           C
ATOM   4638  CG  ASP A 296      72.915  59.471 120.778  1.00  0.00           C
ATOM   4639  OD1 ASP A 296      72.765  59.901 119.608  1.00  0.00           O
ATOM   4640  OD2 ASP A 296      74.015  59.081 121.258  1.00  0.00           O
ATOM   4641  C   ASP A 296      69.175  59.811 122.048  1.00  0.00           C
ATOM   4642  O   ASP A 296      68.835  59.901 123.228  1.00  0.00           O
ATOM   4643  N   ALA A 297      68.295  59.341 121.158  1.00  0.00           N
ATOM   4645  CA  ALA A 297      67.175  58.511 121.528  1.00  0.00           C
ATOM   4647  CB  ALA A 297      65.825  59.241 121.428  1.00  0.00           C
ATOM   4651  C   ALA A 297      67.135  57.311 120.608  1.00  0.00           C
ATOM   4652  O   ALA A 297      67.295  57.451 119.388  1.00  0.00           O
ATOM   4653  N   THR A 298      66.945  56.111 121.168  1.00  0.00           N
ATOM   4655  CA  THR A 298      66.995  54.881 120.398  1.00  0.00           C
ATOM   4657  CB  THR A 298      68.435  54.391 120.138  1.00  0.00           C
ATOM   4659  OG1 THR A 298      68.515  53.551 118.998  1.00  0.00           O
ATOM   4661  CG2 THR A 298      69.055  53.641 121.318  1.00  0.00           C
ATOM   4665  C   THR A 298      66.185  53.891 121.198  1.00  0.00           C
ATOM   4666  O   THR A 298      66.055  54.021 122.418  1.00  0.00           O
ATOM   4667  N   VAL A 299      65.585  52.891 120.548  1.00  0.00           N
ATOM   4669  CA  VAL A 299      64.815  51.871 121.248  1.00  0.00           C
ATOM   4671  CB  VAL A 299      63.305  52.001 121.068  1.00  0.00           C
ATOM   4673  CG1 VAL A 299      62.575  50.721 121.538  1.00  0.00           C
ATOM   4677  CG2 VAL A 299      62.805  53.171 121.928  1.00  0.00           C
ATOM   4681  C   VAL A 299      65.265  50.521 120.788  1.00  0.00           C
ATOM   4682  O   VAL A 299      65.155  50.211 119.598  1.00  0.00           O
ATOM   4683  N   LEU A 300      65.745  49.681 121.738  1.00  0.00           N
ATOM   4685  CA  LEU A 300      66.145  48.321 121.508  1.00  0.00           C
ATOM   4687  CB  LEU A 300      66.705  47.641 122.798  1.00  0.00           C
ATOM   4690  CG  LEU A 300      67.255  46.221 122.568  1.00  0.00           C
ATOM   4692  CD1 LEU A 300      68.365  46.241 121.508  1.00  0.00           C
ATOM   4696  CD2 LEU A 300      67.775  45.591 123.868  1.00  0.00           C
ATOM   4700  C   LEU A 300      64.985  47.531 120.958  1.00  0.00           C
ATOM   4701  O   LEU A 300      64.005  47.251 121.648  1.00  0.00           O
ATOM   4702  N   VAL A 301      65.045  47.241 119.668  1.00  0.00           N
ATOM   4704  CA  VAL A 301      63.905  46.771 118.918  1.00  0.00           C
ATOM   4706  CB  VAL A 301      63.965  47.071 117.428  1.00  0.00           C
ATOM   4708  CG1 VAL A 301      62.565  47.071 116.788  1.00  0.00           C
ATOM   4712  CG2 VAL A 301      64.595  48.421 117.128  1.00  0.00           C
ATOM   4716  C   VAL A 301      63.845  45.281 119.038  1.00  0.00           C
ATOM   4717  O   VAL A 301      64.695  44.601 119.628  1.00  0.00           O
ATOM   4718  N   VAL A 302      62.805  44.731 118.418  1.00  0.00           N
ATOM   4720  CA  VAL A 302      62.565  43.351 118.398  1.00  0.00           C
ATOM   4722  CB  VAL A 302      61.675  43.121 119.578  1.00  0.00           C
ATOM   4724  CG1 VAL A 302      60.225  42.791 119.188  1.00  0.00           C
ATOM   4728  CG2 VAL A 302      62.455  42.091 120.358  1.00  0.00           C
ATOM   4732  C   VAL A 302      62.105  42.731 117.068  1.00  0.00           C
ATOM   4733  O   VAL A 302      61.745  43.401 116.108  1.00  0.00           O
ATOM   4734  N   GLY A 303      62.215  41.381 117.048  1.00  0.00           N
ATOM   4736  CA  GLY A 303      61.875  40.301 116.118  1.00  0.00           C
ATOM   4739  C   GLY A 303      62.455  39.971 114.748  1.00  0.00           C
ATOM   4740  O   GLY A 303      61.675  40.071 113.818  1.00  0.00           O
ATOM   4741  N   ALA A 304      63.755  39.521 114.578  1.00  0.00           N
ATOM   4743  CA  ALA A 304      64.395  39.101 113.308  1.00  0.00           C
ATOM   4745  CB  ALA A 304      64.075  40.061 112.128  1.00  0.00           C
ATOM   4749  C   ALA A 304      65.945  38.831 113.248  1.00  0.00           C
ATOM   4750  O   ALA A 304      66.555  39.151 112.238  1.00  0.00           O
ATOM   4751  N   ASP A 305      66.625  38.231 114.268  1.00  0.00           N
ATOM   4753  CA  ASP A 305      68.045  37.831 114.398  1.00  0.00           C
ATOM   4755  CB  ASP A 305      69.025  37.741 113.158  1.00  0.00           C
ATOM   4758  CG  ASP A 305      68.595  37.031 111.888  1.00  0.00           C
ATOM   4759  OD1 ASP A 305      67.575  36.311 111.888  1.00  0.00           O
ATOM   4760  OD2 ASP A 305      69.385  37.141 110.898  1.00  0.00           O
ATOM   4761  C   ASP A 305      68.375  36.791 115.518  1.00  0.00           C
ATOM   4762  O   ASP A 305      69.455  36.241 115.648  1.00  0.00           O
ATOM   4763  N   ASP A 306      67.435  36.531 116.448  1.00  0.00           N
ATOM   4765  CA  ASP A 306      67.545  36.231 117.888  1.00  0.00           C
ATOM   4767  CB  ASP A 306      67.485  34.751 118.298  1.00  0.00           C
ATOM   4770  CG  ASP A 306      66.175  34.091 117.938  1.00  0.00           C
ATOM   4771  OD1 ASP A 306      65.115  34.741 118.028  1.00  0.00           O
ATOM   4772  OD2 ASP A 306      66.225  32.879 117.618  1.00  0.00           O
ATOM   4773  C   ASP A 306      68.645  36.991 118.578  1.00  0.00           C
ATOM   4774  O   ASP A 306      69.465  36.491 119.358  1.00  0.00           O
ATOM   4775  N   LYS A 307      68.705  38.261 118.218  1.00  0.00           N
ATOM   4777  CA  LYS A 307      69.825  39.121 118.358  1.00  0.00           C
ATOM   4779  CB  LYS A 307      70.905  38.971 117.238  1.00  0.00           C
ATOM   4782  CG  LYS A 307      71.675  37.631 117.188  1.00  0.00           C
ATOM   4785  CD  LYS A 307      72.275  37.401 115.778  1.00  0.00           C
ATOM   4788  CE  LYS A 307      72.625  35.961 115.408  1.00  0.00           C
ATOM   4791  NZ  LYS A 307      73.715  35.461 116.258  1.00  0.00           N
ATOM   4795  C   LYS A 307      69.125  40.431 118.238  1.00  0.00           C
ATOM   4796  O   LYS A 307      68.695  40.861 117.178  1.00  0.00           O
ATOM   4797  N   VAL A 308      68.865  41.041 119.398  1.00  0.00           N
ATOM   4799  CA  VAL A 308      68.185  42.301 119.538  1.00  0.00           C
ATOM   4801  CB  VAL A 308      67.735  42.551 120.978  1.00  0.00           C
ATOM   4803  CG1 VAL A 308      66.565  41.621 121.338  1.00  0.00           C
ATOM   4807  CG2 VAL A 308      68.905  42.301 121.948  1.00  0.00           C
ATOM   4811  C   VAL A 308      68.965  43.451 118.918  1.00  0.00           C
ATOM   4812  O   VAL A 308      70.075  43.771 119.328  1.00  0.00           O
ATOM   4813  N   GLU A 309      68.395  44.111 117.898  1.00  0.00           N
ATOM   4815  CA  GLU A 309      69.025  45.251 117.258  1.00  0.00           C
ATOM   4817  CB  GLU A 309      69.245  45.081 115.738  1.00  0.00           C
ATOM   4820  CG  GLU A 309      69.905  46.321 115.078  1.00  0.00           C
ATOM   4823  CD  GLU A 309      70.095  46.211 113.588  1.00  0.00           C
ATOM   4824  OE1 GLU A 309      69.805  45.131 113.018  1.00  0.00           O
ATOM   4825  OE2 GLU A 309      70.495  47.231 112.968  1.00  0.00           O
ATOM   4826  C   GLU A 309      68.185  46.481 117.538  1.00  0.00           C
ATOM   4827  O   GLU A 309      66.965  46.411 117.618  1.00  0.00           O
ATOM   4828  N   THR A 310      68.835  47.611 117.798  1.00  0.00           N
ATOM   4830  CA  THR A 310      68.205  48.881 118.118  1.00  0.00           C
ATOM   4832  CB  THR A 310      69.025  49.641 119.138  1.00  0.00           C
ATOM   4834  OG1 THR A 310      68.245  50.631 119.788  1.00  0.00           O
ATOM   4836  CG2 THR A 310      70.215  50.321 118.498  1.00  0.00           C
ATOM   4840  C   THR A 310      67.955  49.721 116.868  1.00  0.00           C
ATOM   4841  O   THR A 310      68.695  49.651 115.888  1.00  0.00           O
ATOM   4842  N   ARG A 311      66.885  50.541 116.878  1.00  0.00           N
ATOM   4844  CA  ARG A 311      66.555  51.451 115.798  1.00  0.00           C
ATOM   4846  CB  ARG A 311      65.185  51.191 115.098  1.00  0.00           C
ATOM   4849  CG  ARG A 311      63.915  51.661 115.818  1.00  0.00           C
ATOM   4852  CD  ARG A 311      62.605  50.911 115.528  1.00  0.00           C
ATOM   4855  NE  ARG A 311      62.405  50.801 114.048  1.00  0.00           N
ATOM   4857  CZ  ARG A 311      61.455  50.031 113.528  1.00  0.00           C
ATOM   4858  NH1 ARG A 311      60.735  49.171 114.218  1.00  0.00           N
ATOM   4861  NH2 ARG A 311      61.205  50.171 112.248  1.00  0.00           N
ATOM   4864  C   ARG A 311      66.565  52.811 116.478  1.00  0.00           C
ATOM   4865  O   ARG A 311      65.895  53.011 117.508  1.00  0.00           O
ATOM   4866  N   PRO A 312      67.325  53.781 115.988  1.00  0.00           N
ATOM   4867  CD  PRO A 312      68.515  53.561 115.178  1.00  0.00           C
ATOM   4870  CA  PRO A 312      67.185  55.171 116.368  1.00  0.00           C
ATOM   4872  CB  PRO A 312      68.275  55.881 115.568  1.00  0.00           C
ATOM   4875  CG  PRO A 312      69.345  54.801 115.438  1.00  0.00           C
ATOM   4878  C   PRO A 312      65.795  55.691 116.088  1.00  0.00           C
ATOM   4879  O   PRO A 312      65.345  55.691 114.948  1.00  0.00           O
ATOM   4880  N   ILE A 313      65.075  56.141 117.138  1.00  0.00           N
ATOM   4882  CA  ILE A 313      63.715  56.611 116.978  1.00  0.00           C
ATOM   4884  CB  ILE A 313      62.705  55.911 117.888  1.00  0.00           C
ATOM   4886  CG2 ILE A 313      62.705  54.391 117.588  1.00  0.00           C
ATOM   4890  CG1 ILE A 313      62.915  56.161 119.398  1.00  0.00           C
ATOM   4893  CD  ILE A 313      61.695  55.711 120.218  1.00  0.00           C
ATOM   4897  C   ILE A 313      63.685  58.111 117.208  1.00  0.00           C
ATOM   4898  O   ILE A 313      64.455  58.671 117.988  1.00  0.00           O
ATOM   4899  N   VAL A 314      62.735  58.791 116.548  1.00  0.00           N
ATOM   4901  CA  VAL A 314      62.305  60.121 116.938  1.00  0.00           C
ATOM   4903  CB  VAL A 314      61.735  60.951 115.788  1.00  0.00           C
ATOM   4905  CG1 VAL A 314      61.485  62.381 116.298  1.00  0.00           C
ATOM   4909  CG2 VAL A 314      62.715  60.981 114.608  1.00  0.00           C
ATOM   4913  C   VAL A 314      61.235  60.011 118.008  1.00  0.00           C
ATOM   4914  O   VAL A 314      60.035  60.051 117.728  1.00  0.00           O
ATOM   4915  N   ALA A 315      61.625  59.881 119.278  1.00  0.00           N
ATOM   4917  CA  ALA A 315      60.685  59.971 120.368  1.00  0.00           C
ATOM   4919  CB  ALA A 315      61.095  59.051 121.528  1.00  0.00           C
ATOM   4923  C   ALA A 315      60.525  61.421 120.828  1.00  0.00           C
ATOM   4924  O   ALA A 315      61.315  61.921 121.638  1.00  0.00           O
ATOM   4925  N   SER A 316      59.465  62.061 120.288  1.00  0.00           N
ATOM   4927  CA  SER A 316      58.755  63.281 120.688  1.00  0.00           C
ATOM   4929  CB  SER A 316      57.515  63.511 119.778  1.00  0.00           C
ATOM   4932  OG  SER A 316      57.955  63.611 118.418  1.00  0.00           O
ATOM   4934  C   SER A 316      58.405  63.421 122.178  1.00  0.00           C
ATOM   4935  O   SER A 316      58.895  62.661 123.008  1.00  0.00           O
ATOM   4936  N   GLN A 317      57.615  64.451 122.598  1.00  0.00           N
ATOM   4938  CA  GLN A 317      57.255  64.691 123.998  1.00  0.00           C
ATOM   4940  CB  GLN A 317      56.485  66.041 124.168  1.00  0.00           C
ATOM   4943  CG  GLN A 317      56.195  66.511 125.628  1.00  0.00           C
ATOM   4946  CD  GLN A 317      55.465  67.851 125.768  1.00  0.00           C
ATOM   4947  OE1 GLN A 317      55.865  68.761 126.508  1.00  0.00           O
ATOM   4948  NE2 GLN A 317      54.335  67.991 125.048  1.00  0.00           N
ATOM   4951  C   GLN A 317      56.475  63.531 124.648  1.00  0.00           C
ATOM   4952  O   GLN A 317      55.765  62.781 123.968  1.00  0.00           O
ATOM   4953  N   ALA A 318      56.585  63.321 125.978  1.00  0.00           N
ATOM   4955  CA  ALA A 318      55.765  62.361 126.678  1.00  0.00           C
ATOM   4957  CB  ALA A 318      56.425  61.861 127.978  1.00  0.00           C
ATOM   4961  C   ALA A 318      54.385  62.871 127.028  1.00  0.00           C
ATOM   4962  O   ALA A 318      54.175  64.051 127.328  1.00  0.00           O
ATOM   4963  N   ILE A 319      53.405  61.971 126.988  1.00  0.00           N
ATOM   4965  CA  ILE A 319      52.075  62.201 127.498  1.00  0.00           C
ATOM   4967  CB  ILE A 319      51.065  62.371 126.378  1.00  0.00           C
ATOM   4969  CG2 ILE A 319      51.555  63.561 125.528  1.00  0.00           C
ATOM   4973  CG1 ILE A 319      50.875  61.111 125.498  1.00  0.00           C
ATOM   4976  CD  ILE A 319      49.835  61.361 124.398  1.00  0.00           C
ATOM   4980  C   ILE A 319      51.765  61.111 128.518  1.00  0.00           C
ATOM   4981  O   ILE A 319      51.675  59.901 128.258  1.00  0.00           O
ATOM   4982  N   GLY A 320      51.695  61.541 129.788  1.00  0.00           N
ATOM   4984  CA  GLY A 320      51.645  60.671 130.958  1.00  0.00           C
ATOM   4987  C   GLY A 320      52.825  59.731 131.088  1.00  0.00           C
ATOM   4988  O   GLY A 320      53.955  60.151 131.328  1.00  0.00           O
ATOM   4989  N   ASP A 321      52.565  58.421 130.958  1.00  0.00           N
ATOM   4991  CA  ASP A 321      53.565  57.371 131.078  1.00  0.00           C
ATOM   4993  CB  ASP A 321      52.875  56.121 131.728  1.00  0.00           C
ATOM   4996  CG  ASP A 321      53.775  54.901 131.868  1.00  0.00           C
ATOM   4997  OD1 ASP A 321      53.395  53.801 131.368  1.00  0.00           O
ATOM   4998  OD2 ASP A 321      54.865  55.071 132.488  1.00  0.00           O
ATOM   4999  C   ASP A 321      54.205  57.051 129.738  1.00  0.00           C
ATOM   5000  O   ASP A 321      55.105  56.211 129.628  1.00  0.00           O
ATOM   5001  N   LYS A 322      53.775  57.701 128.648  1.00  0.00           N
ATOM   5003  CA  LYS A 322      54.175  57.301 127.318  1.00  0.00           C
ATOM   5005  CB  LYS A 322      52.985  56.761 126.468  1.00  0.00           C
ATOM   5008  CG  LYS A 322      52.385  55.401 126.898  1.00  0.00           C
ATOM   5011  CD  LYS A 322      51.405  55.461 128.098  1.00  0.00           C
ATOM   5014  CE  LYS A 322      50.955  54.091 128.638  1.00  0.00           C
ATOM   5017  NZ  LYS A 322      50.125  53.371 127.668  1.00  0.00           N
ATOM   5021  C   LYS A 322      54.865  58.431 126.578  1.00  0.00           C
ATOM   5022  O   LYS A 322      54.275  59.471 126.308  1.00  0.00           O
ATOM   5023  N   TRP A 323      56.125  58.221 126.138  1.00  0.00           N
ATOM   5025  CA  TRP A 323      56.715  59.011 125.068  1.00  0.00           C
ATOM   5027  CB  TRP A 323      58.215  58.701 124.818  1.00  0.00           C
ATOM   5030  CG  TRP A 323      59.135  59.021 125.958  1.00  0.00           C
ATOM   5031  CD1 TRP A 323      59.735  58.121 126.798  1.00  0.00           C
ATOM   5033  NE1 TRP A 323      60.505  58.791 127.728  1.00  0.00           N
ATOM   5035  CE2 TRP A 323      60.405  60.121 127.528  1.00  0.00           C
ATOM   5036  CD2 TRP A 323      59.565  60.321 126.398  1.00  0.00           C
ATOM   5037  CE3 TRP A 323      59.335  61.611 125.948  1.00  0.00           C
ATOM   5039  CZ3 TRP A 323      59.915  62.691 126.628  1.00  0.00           C
ATOM   5041  CZ2 TRP A 323      60.945  61.191 128.218  1.00  0.00           C
ATOM   5043  CH2 TRP A 323      60.715  62.481 127.748  1.00  0.00           C
ATOM   5045  C   TRP A 323      55.945  58.861 123.758  1.00  0.00           C
ATOM   5046  O   TRP A 323      55.695  57.761 123.288  1.00  0.00           O
ATOM   5047  N   LEU A 324      55.585  59.991 123.118  1.00  0.00           N
ATOM   5049  CA  LEU A 324      55.125  59.971 121.748  1.00  0.00           C
ATOM   5051  CB  LEU A 324      54.455  61.321 121.348  1.00  0.00           C
ATOM   5054  CG  LEU A 324      53.815  61.331 119.938  1.00  0.00           C
ATOM   5056  CD1 LEU A 324      52.565  60.461 119.918  1.00  0.00           C
ATOM   5060  CD2 LEU A 324      53.475  62.761 119.468  1.00  0.00           C
ATOM   5064  C   LEU A 324      56.285  59.691 120.818  1.00  0.00           C
ATOM   5065  O   LEU A 324      57.365  60.251 120.968  1.00  0.00           O
ATOM   5066  N   VAL A 325      56.105  58.831 119.818  1.00  0.00           N
ATOM   5068  CA  VAL A 325      57.165  58.521 118.878  1.00  0.00           C
ATOM   5070  CB  VAL A 325      57.665  57.091 119.038  1.00  0.00           C
ATOM   5072  CG1 VAL A 325      58.895  56.891 118.148  1.00  0.00           C
ATOM   5076  CG2 VAL A 325      58.025  56.851 120.518  1.00  0.00           C
ATOM   5080  C   VAL A 325      56.585  58.751 117.508  1.00  0.00           C
ATOM   5081  O   VAL A 325      55.555  58.181 117.148  1.00  0.00           O
ATOM   5082  N   THR A 326      57.195  59.651 116.708  1.00  0.00           N
ATOM   5084  CA  THR A 326      56.625  60.001 115.398  1.00  0.00           C
ATOM   5086  CB  THR A 326      56.565  61.511 115.148  1.00  0.00           C
ATOM   5088  OG1 THR A 326      57.775  62.181 115.508  1.00  0.00           O
ATOM   5090  CG2 THR A 326      55.495  62.091 116.078  1.00  0.00           C
ATOM   5094  C   THR A 326      57.365  59.311 114.278  1.00  0.00           C
ATOM   5095  O   THR A 326      56.865  59.161 113.168  1.00  0.00           O
ATOM   5096  N   GLU A 327      58.565  58.771 114.568  1.00  0.00           N
ATOM   5098  CA  GLU A 327      59.305  58.061 113.568  1.00  0.00           C
ATOM   5100  CB  GLU A 327      60.005  59.071 112.638  1.00  0.00           C
ATOM   5103  CG  GLU A 327      60.945  58.511 111.548  1.00  0.00           C
ATOM   5106  CD  GLU A 327      61.355  59.691 110.688  1.00  0.00           C
ATOM   5107  OE1 GLU A 327      61.875  60.661 111.278  1.00  0.00           O
ATOM   5108  OE2 GLU A 327      61.055  59.691 109.468  1.00  0.00           O
ATOM   5109  C   GLU A 327      60.275  57.081 114.188  1.00  0.00           C
ATOM   5110  O   GLU A 327      60.655  57.211 115.348  1.00  0.00           O
ATOM   5111  N   GLY A 328      60.625  56.031 113.438  1.00  0.00           N
ATOM   5113  CA  GLY A 328      61.325  54.861 113.938  1.00  0.00           C
ATOM   5116  C   GLY A 328      60.355  53.741 114.208  1.00  0.00           C
ATOM   5117  O   GLY A 328      60.285  52.811 113.408  1.00  0.00           O
ATOM   5118  N   LEU A 329      59.575  53.801 115.298  1.00  0.00           N
ATOM   5120  CA  LEU A 329      58.545  52.811 115.608  1.00  0.00           C
ATOM   5122  CB  LEU A 329      57.875  53.031 116.998  1.00  0.00           C
ATOM   5125  CG  LEU A 329      58.795  52.831 118.228  1.00  0.00           C
ATOM   5127  CD1 LEU A 329      58.075  53.201 119.528  1.00  0.00           C
ATOM   5131  CD2 LEU A 329      59.275  51.391 118.348  1.00  0.00           C
ATOM   5135  C   LEU A 329      57.445  52.711 114.548  1.00  0.00           C
ATOM   5136  O   LEU A 329      57.065  53.691 113.908  1.00  0.00           O
ATOM   5137  N   LYS A 330      56.905  51.511 114.308  1.00  0.00           N
ATOM   5139  CA  LYS A 330      55.915  51.301 113.278  1.00  0.00           C
ATOM   5141  CB  LYS A 330      56.505  50.501 112.088  1.00  0.00           C
ATOM   5144  CG  LYS A 330      57.715  51.181 111.418  1.00  0.00           C
ATOM   5147  CD  LYS A 330      58.385  50.301 110.348  1.00  0.00           C
ATOM   5150  CE  LYS A 330      57.495  49.981 109.138  1.00  0.00           C
ATOM   5153  NZ  LYS A 330      58.105  48.991 108.228  1.00  0.00           N
ATOM   5157  C   LYS A 330      54.685  50.611 113.818  1.00  0.00           C
ATOM   5158  O   LYS A 330      54.655  50.071 114.918  1.00  0.00           O
ATOM   5159  N   ALA A 331      53.565  50.711 113.068  1.00  0.00           N
ATOM   5161  CA  ALA A 331      52.275  50.161 113.458  1.00  0.00           C
ATOM   5163  CB  ALA A 331      51.195  50.561 112.438  1.00  0.00           C
ATOM   5167  C   ALA A 331      52.255  48.651 113.668  1.00  0.00           C
ATOM   5168  O   ALA A 331      52.565  47.871 112.758  1.00  0.00           O
ATOM   5169  N   GLY A 332      51.905  48.201 114.888  1.00  0.00           N
ATOM   5171  CA  GLY A 332      51.925  46.791 115.258  1.00  0.00           C
ATOM   5174  C   GLY A 332      53.315  46.251 115.518  1.00  0.00           C
ATOM   5175  O   GLY A 332      53.535  45.041 115.428  1.00  0.00           O
ATOM   5176  N   ASP A 333      54.265  47.141 115.858  1.00  0.00           N
ATOM   5178  CA  ASP A 333      55.575  46.771 116.338  1.00  0.00           C
ATOM   5180  CB  ASP A 333      56.595  47.931 116.218  1.00  0.00           C
ATOM   5183  CG  ASP A 333      57.255  47.951 114.858  1.00  0.00           C
ATOM   5184  OD1 ASP A 333      57.155  46.931 114.128  1.00  0.00           O
ATOM   5185  OD2 ASP A 333      58.035  48.901 114.568  1.00  0.00           O
ATOM   5186  C   ASP A 333      55.545  46.221 117.758  1.00  0.00           C
ATOM   5187  O   ASP A 333      55.055  46.811 118.708  1.00  0.00           O
ATOM   5188  N   ARG A 334      56.115  45.021 117.878  1.00  0.00           N
ATOM   5190  CA  ARG A 334      56.595  44.391 119.078  1.00  0.00           C
ATOM   5192  CB  ARG A 334      56.895  42.951 118.598  1.00  0.00           C
ATOM   5195  CG  ARG A 334      55.635  42.151 118.118  1.00  0.00           C
ATOM   5198  CD  ARG A 334      55.835  40.621 118.158  1.00  0.00           C
ATOM   5201  NE  ARG A 334      54.535  39.871 118.088  1.00  0.00           N
ATOM   5203  CZ  ARG A 334      53.955  39.241 119.108  1.00  0.00           C
ATOM   5204  NH1 ARG A 334      54.365  39.321 120.358  1.00  0.00           N
ATOM   5207  NH2 ARG A 334      52.905  38.471 118.918  1.00  0.00           N
ATOM   5210  C   ARG A 334      57.795  45.151 119.728  1.00  0.00           C
ATOM   5211  O   ARG A 334      58.675  45.631 119.018  1.00  0.00           O
ATOM   5212  N   VAL A 335      57.885  45.341 121.088  1.00  0.00           N
ATOM   5214  CA  VAL A 335      58.955  46.151 121.708  1.00  0.00           C
ATOM   5216  CB  VAL A 335      58.495  47.581 122.048  1.00  0.00           C
ATOM   5218  CG1 VAL A 335      59.685  48.421 122.538  1.00  0.00           C
ATOM   5222  CG2 VAL A 335      57.895  48.311 120.848  1.00  0.00           C
ATOM   5226  C   VAL A 335      59.445  45.511 123.028  1.00  0.00           C
ATOM   5227  O   VAL A 335      58.615  45.021 123.788  1.00  0.00           O
ATOM   5228  N   VAL A 336      60.765  45.451 123.338  1.00  0.00           N
ATOM   5230  CA  VAL A 336      61.345  44.821 124.538  1.00  0.00           C
ATOM   5232  CB  VAL A 336      62.855  44.581 124.358  1.00  0.00           C
ATOM   5234  CG1 VAL A 336      63.405  43.671 125.458  1.00  0.00           C
ATOM   5238  CG2 VAL A 336      63.135  43.891 123.018  1.00  0.00           C
ATOM   5242  C   VAL A 336      61.095  45.551 125.858  1.00  0.00           C
ATOM   5243  O   VAL A 336      61.735  46.551 126.148  1.00  0.00           O
ATOM   5244  N   ILE A 337      60.135  45.101 126.698  1.00  0.00           N
ATOM   5246  CA  ILE A 337      59.565  45.941 127.758  1.00  0.00           C
ATOM   5248  CB  ILE A 337      58.055  46.171 127.608  1.00  0.00           C
ATOM   5250  CG2 ILE A 337      57.515  47.061 128.748  1.00  0.00           C
ATOM   5254  CG1 ILE A 337      57.685  46.881 126.278  1.00  0.00           C
ATOM   5257  CD  ILE A 337      56.255  46.591 125.828  1.00  0.00           C
ATOM   5261  C   ILE A 337      59.845  45.481 129.188  1.00  0.00           C
ATOM   5262  O   ILE A 337      60.285  46.301 129.998  1.00  0.00           O
ATOM   5263  N   SER A 338      59.605  44.201 129.568  1.00  0.00           N
ATOM   5265  CA  SER A 338      59.885  43.721 130.928  1.00  0.00           C
ATOM   5267  CB  SER A 338      58.995  42.541 131.428  1.00  0.00           C
ATOM   5270  OG  SER A 338      57.705  42.561 130.848  1.00  0.00           O
ATOM   5272  C   SER A 338      61.325  43.251 130.938  1.00  0.00           C
ATOM   5273  O   SER A 338      62.045  43.591 130.008  1.00  0.00           O
ATOM   5274  N   GLY A 339      61.805  42.511 131.958  1.00  0.00           N
ATOM   5276  CA  GLY A 339      63.045  41.721 131.928  1.00  0.00           C
ATOM   5279  C   GLY A 339      64.285  42.351 131.328  1.00  0.00           C
ATOM   5280  O   GLY A 339      65.115  41.691 130.708  1.00  0.00           O
ATOM   5281  N   LEU A 340      64.465  43.671 131.518  1.00  0.00           N
ATOM   5283  CA  LEU A 340      65.505  44.441 130.858  1.00  0.00           C
ATOM   5285  CB  LEU A 340      65.195  45.971 130.768  1.00  0.00           C
ATOM   5288  CG  LEU A 340      64.085  46.351 129.768  1.00  0.00           C
ATOM   5290  CD1 LEU A 340      63.745  47.851 129.828  1.00  0.00           C
ATOM   5294  CD2 LEU A 340      64.435  45.951 128.328  1.00  0.00           C
ATOM   5298  C   LEU A 340      66.815  44.201 131.558  1.00  0.00           C
ATOM   5299  O   LEU A 340      67.875  44.521 131.018  1.00  0.00           O
ATOM   5300  N   GLN A 341      66.805  43.601 132.758  1.00  0.00           N
ATOM   5302  CA  GLN A 341      67.985  43.201 133.488  1.00  0.00           C
ATOM   5304  CB  GLN A 341      67.615  42.721 134.928  1.00  0.00           C
ATOM   5307  CG  GLN A 341      66.665  43.661 135.728  1.00  0.00           C
ATOM   5310  CD  GLN A 341      65.165  43.351 135.548  1.00  0.00           C
ATOM   5311  OE1 GLN A 341      64.775  42.491 134.748  1.00  0.00           O
ATOM   5312  NE2 GLN A 341      64.295  44.061 136.308  1.00  0.00           N
ATOM   5315  C   GLN A 341      68.825  42.151 132.738  1.00  0.00           C
ATOM   5316  O   GLN A 341      70.055  42.161 132.758  1.00  0.00           O
ATOM   5317  N   LYS A 342      68.175  41.211 132.018  1.00  0.00           N
ATOM   5319  CA  LYS A 342      68.895  40.141 131.338  1.00  0.00           C
ATOM   5321  CB  LYS A 342      68.065  38.841 131.278  1.00  0.00           C
ATOM   5324  CG  LYS A 342      66.665  38.981 130.658  1.00  0.00           C
ATOM   5327  CD  LYS A 342      66.075  37.611 130.278  1.00  0.00           C
ATOM   5330  CE  LYS A 342      66.595  37.051 128.958  1.00  0.00           C
ATOM   5333  NZ  LYS A 342      66.355  35.601 128.928  1.00  0.00           N
ATOM   5337  C   LYS A 342      69.235  40.451 129.898  1.00  0.00           C
ATOM   5338  O   LYS A 342      69.985  39.721 129.248  1.00  0.00           O
ATOM   5339  N   VAL A 343      68.705  41.551 129.328  1.00  0.00           N
ATOM   5341  CA  VAL A 343      68.795  41.731 127.888  1.00  0.00           C
ATOM   5343  CB  VAL A 343      67.655  42.541 127.268  1.00  0.00           C
ATOM   5345  CG1 VAL A 343      67.755  44.051 127.528  1.00  0.00           C
ATOM   5349  CG2 VAL A 343      67.595  42.261 125.758  1.00  0.00           C
ATOM   5353  C   VAL A 343      70.195  42.201 127.508  1.00  0.00           C
ATOM   5354  O   VAL A 343      70.675  43.261 127.908  1.00  0.00           O
ATOM   5355  N   ARG A 344      70.885  41.351 126.748  1.00  0.00           N
ATOM   5357  CA  ARG A 344      72.175  41.611 126.168  1.00  0.00           C
ATOM   5359  CB  ARG A 344      73.325  40.921 126.948  1.00  0.00           C
ATOM   5362  CG  ARG A 344      73.605  41.521 128.348  1.00  0.00           C
ATOM   5365  CD  ARG A 344      74.125  42.961 128.308  1.00  0.00           C
ATOM   5368  NE  ARG A 344      74.465  43.401 129.708  1.00  0.00           N
ATOM   5370  CZ  ARG A 344      75.275  44.411 129.998  1.00  0.00           C
ATOM   5371  NH1 ARG A 344      76.145  44.931 129.158  1.00  0.00           N
ATOM   5374  NH2 ARG A 344      75.175  44.951 131.188  1.00  0.00           N
ATOM   5377  C   ARG A 344      72.075  41.051 124.758  1.00  0.00           C
ATOM   5378  O   ARG A 344      71.525  39.961 124.628  1.00  0.00           O
ATOM   5379  N   PRO A 345      72.465  41.731 123.698  1.00  0.00           N
ATOM   5380  CD  PRO A 345      72.915  43.121 123.728  1.00  0.00           C
ATOM   5383  CA  PRO A 345      72.465  41.211 122.328  1.00  0.00           C
ATOM   5385  CB  PRO A 345      73.235  42.241 121.518  1.00  0.00           C
ATOM   5388  CG  PRO A 345      72.945  43.541 122.268  1.00  0.00           C
ATOM   5391  C   PRO A 345      72.935  39.791 122.098  1.00  0.00           C
ATOM   5392  O   PRO A 345      73.945  39.351 122.638  1.00  0.00           O
ATOM   5393  N   GLY A 346      72.205  39.051 121.248  1.00  0.00           N
ATOM   5395  CA  GLY A 346      72.475  37.661 120.918  1.00  0.00           C
ATOM   5398  C   GLY A 346      72.315  36.691 122.058  1.00  0.00           C
ATOM   5399  O   GLY A 346      73.135  35.791 122.248  1.00  0.00           O
ATOM   5400  N   VAL A 347      71.235  36.881 122.838  1.00  0.00           N
ATOM   5402  CA  VAL A 347      70.705  35.961 123.838  1.00  0.00           C
ATOM   5404  CB  VAL A 347      70.465  36.651 125.198  1.00  0.00           C
ATOM   5406  CG1 VAL A 347      69.575  35.841 126.158  1.00  0.00           C
ATOM   5410  CG2 VAL A 347      71.825  36.911 125.868  1.00  0.00           C
ATOM   5414  C   VAL A 347      69.405  35.401 123.298  1.00  0.00           C
ATOM   5415  O   VAL A 347      68.595  36.131 122.748  1.00  0.00           O
ATOM   5416  N   GLN A 348      69.165  34.081 123.388  1.00  0.00           N
ATOM   5418  CA  GLN A 348      67.915  33.429 123.028  1.00  0.00           C
ATOM   5420  CB  GLN A 348      68.085  31.909 123.008  1.00  0.00           C
ATOM   5423  CG  GLN A 348      68.935  31.469 121.808  1.00  0.00           C
ATOM   5426  CD  GLN A 348      68.105  31.369 120.528  1.00  0.00           C
ATOM   5427  OE1 GLN A 348      67.275  30.469 120.388  1.00  0.00           O
ATOM   5428  NE2 GLN A 348      68.385  32.249 119.538  1.00  0.00           N
ATOM   5431  C   GLN A 348      66.645  33.801 123.788  1.00  0.00           C
ATOM   5432  O   GLN A 348      66.665  34.281 124.918  1.00  0.00           O
ATOM   5433  N   VAL A 349      65.485  33.661 123.108  1.00  0.00           N
ATOM   5435  CA  VAL A 349      64.595  34.811 123.018  1.00  0.00           C
ATOM   5437  CB  VAL A 349      65.305  35.731 121.978  1.00  0.00           C
ATOM   5439  CG1 VAL A 349      65.825  37.101 122.498  1.00  0.00           C
ATOM   5443  CG2 VAL A 349      64.605  35.791 120.648  1.00  0.00           C
ATOM   5447  C   VAL A 349      63.095  34.341 122.818  1.00  0.00           C
ATOM   5448  O   VAL A 349      62.525  34.261 121.728  1.00  0.00           O
ATOM   5449  N   LYS A 350      62.355  33.981 123.908  1.00  0.00           N
ATOM   5451  CA  LYS A 350      61.005  33.409 123.888  1.00  0.00           C
ATOM   5453  CB  LYS A 350      61.005  32.049 124.628  1.00  0.00           C
ATOM   5456  CG  LYS A 350      61.855  30.959 123.958  1.00  0.00           C
ATOM   5459  CD  LYS A 350      63.355  30.989 124.288  1.00  0.00           C
ATOM   5462  CE  LYS A 350      64.215  30.189 123.298  1.00  0.00           C
ATOM   5465  NZ  LYS A 350      65.185  29.349 124.018  1.00  0.00           N
ATOM   5469  C   LYS A 350      59.925  34.301 124.558  1.00  0.00           C
ATOM   5470  O   LYS A 350      60.015  34.611 125.738  1.00  0.00           O
ATOM   5471  N   ALA A 351      58.895  34.801 123.848  1.00  0.00           N
ATOM   5473  CA  ALA A 351      57.955  35.781 124.418  1.00  0.00           C
ATOM   5475  CB  ALA A 351      56.965  36.281 123.358  1.00  0.00           C
ATOM   5479  C   ALA A 351      57.155  35.381 125.678  1.00  0.00           C
ATOM   5480  O   ALA A 351      56.725  34.251 125.848  1.00  0.00           O
ATOM   5481  N   GLN A 352      56.955  36.381 126.588  1.00  0.00           N
ATOM   5483  CA  GLN A 352      56.275  36.261 127.868  1.00  0.00           C
ATOM   5485  CB  GLN A 352      57.275  36.041 129.048  1.00  0.00           C
ATOM   5488  CG  GLN A 352      57.945  34.641 129.148  1.00  0.00           C
ATOM   5491  CD  GLN A 352      57.045  33.481 129.588  1.00  0.00           C
ATOM   5492  OE1 GLN A 352      57.245  32.329 129.208  1.00  0.00           O
ATOM   5493  NE2 GLN A 352      56.055  33.761 130.468  1.00  0.00           N
ATOM   5496  C   GLN A 352      55.455  37.521 128.158  1.00  0.00           C
ATOM   5497  O   GLN A 352      55.915  38.451 128.818  1.00  0.00           O
ATOM   5498  N   GLU A 353      54.205  37.571 127.638  1.00  0.00           N
ATOM   5500  CA  GLU A 353      53.205  38.601 127.868  1.00  0.00           C
ATOM   5502  CB  GLU A 353      52.475  38.921 126.528  1.00  0.00           C
ATOM   5505  CG  GLU A 353      53.405  39.131 125.288  1.00  0.00           C
ATOM   5508  CD  GLU A 353      52.735  39.761 124.058  1.00  0.00           C
ATOM   5509  OE1 GLU A 353      51.965  40.731 124.198  1.00  0.00           O
ATOM   5510  OE2 GLU A 353      52.995  39.271 122.918  1.00  0.00           O
ATOM   5511  C   GLU A 353      52.175  38.081 128.928  1.00  0.00           C
ATOM   5512  OT1 GLU A 353      51.845  36.861 128.858  1.00  0.00           O
ATOM   5513  OT2 GLU A 353      51.705  38.821 129.828  1.00  0.00           O
ATOM   5514  NH3 POPEB 354       1.585  -0.421  98.978  1.00  0.00           N
ATOM   5518  C12 POPEB 354       0.815  -0.441 100.258  1.00  0.00           C
ATOM   5521  C11 POPEB 354       1.425   0.519 101.288  1.00  0.00           C
ATOM   5524  P   POPEB 354       1.225   3.019 101.808  1.00  0.00           P
ATOM   5525  O13 POPEB 354      -0.195   2.979 102.208  1.00  0.00           O
ATOM   5526  O14 POPEB 354       2.245   2.859 102.858  1.00  0.00           O
ATOM   5527  O11 POPEB 354       1.505   4.349 101.008  1.00  0.00           O
ATOM   5528  O12 POPEB 354       1.445   1.849 100.748  1.00  0.00           O
ATOM   5529  C1  POPEB 354       0.825   4.759  99.848  1.00  0.00           C
ATOM   5532  C2  POPEB 354       1.885   4.889  98.758  1.00  0.00           C
ATOM   5534  O21 POPEB 354       1.335   5.499  97.578  1.00  0.00           O
ATOM   5535  C21 POPEB 354       0.695   4.719  96.738  1.00  0.00           C
ATOM   5536  O22 POPEB 354       0.395   3.549  96.898  1.00  0.00           O
ATOM   5537  C22 POPEB 354       0.485   5.549  95.468  1.00  0.00           C
ATOM   5540  C3  POPEB 354       2.655   3.539  98.558  1.00  0.00           C
ATOM   5543  O31 POPEB 354       3.355   3.429  97.298  1.00  0.00           O
ATOM   5544  C31 POPEB 354       4.405   4.199  97.168  1.00  0.00           C
ATOM   5545  O32 POPEB 354       4.785   5.059  97.948  1.00  0.00           O
ATOM   5546  C32 POPEB 354       5.035   3.819  95.818  1.00  0.00           C
ATOM   5549  C23 POPEB 354       0.115   4.749  94.198  1.00  0.00           C
ATOM   5552  C24 POPEB 354      -0.145   5.699  93.018  1.00  0.00           C
ATOM   5555  C25 POPEB 354      -0.875   5.049  91.828  1.00  0.00           C
ATOM   5558  C26 POPEB 354      -0.865   5.979  90.608  1.00  0.00           C
ATOM   5561  C27 POPEB 354      -1.595   5.429  89.378  1.00  0.00           C
ATOM   5564  C28 POPEB 354      -1.605   6.409  88.178  1.00  0.00           C
ATOM   5567  C29 POPEB 354      -0.215   6.639  87.648  1.00  0.00           C
ATOM   5569 0C21 POPEB 354       0.135   7.019  86.408  1.00  0.00           C
ATOM   5571 1C21 POPEB 354      -0.755   7.369  85.238  1.00  0.00           C
ATOM   5574 2C21 POPEB 354      -0.665   8.879  84.948  1.00  0.00           C
ATOM   5577 3C21 POPEB 354      -1.035   9.249  83.508  1.00  0.00           C
ATOM   5580 4C21 POPEB 354      -0.665  10.709  83.188  1.00  0.00           C
ATOM   5583 5C21 POPEB 354      -0.885  11.089  81.718  1.00  0.00           C
ATOM   5586 6C21 POPEB 354      -2.315  11.529  81.388  1.00  0.00           C
ATOM   5589 7C21 POPEB 354      -2.435  11.989  79.928  1.00  0.00           C
ATOM   5592 8C21 POPEB 354      -3.815  12.549  79.578  1.00  0.00           C
ATOM   5596  C33 POPEB 354       6.555   4.079  95.658  1.00  0.00           C
ATOM   5599  C34 POPEB 354       7.055   3.409  94.378  1.00  0.00           C
ATOM   5602  C35 POPEB 354       7.805   2.089  94.608  1.00  0.00           C
ATOM   5605  C36 POPEB 354       8.285   1.539  93.268  1.00  0.00           C
ATOM   5608  C37 POPEB 354       9.215   0.319  93.258  1.00  0.00           C
ATOM   5611  C38 POPEB 354       9.575  -0.111  91.818  1.00  0.00           C
ATOM   5614  C39 POPEB 354       8.475  -0.901  91.098  1.00  0.00           C
ATOM   5617 0C31 POPEB 354       8.765  -1.101  89.608  1.00  0.00           C
ATOM   5620 1C31 POPEB 354       7.725  -1.961  88.858  1.00  0.00           C
ATOM   5623 2C31 POPEB 354       7.815  -3.471  89.168  1.00  0.00           C
ATOM   5626 3C31 POPEB 354       6.905  -3.981  90.298  1.00  0.00           C
ATOM   5629 4C31 POPEB 354       5.405  -3.751  90.038  1.00  0.00           C
ATOM   5632 5C31 POPEB 354       4.515  -4.611  90.958  1.00  0.00           C
ATOM   5635 6C31 POPEB 354       3.025  -4.491  90.628  1.00  0.00           C
ATOM   5639  NH3 POPEC 355      34.415  14.359  58.258  1.00  0.00           N
ATOM   5643  C12 POPEC 355      35.365  15.179  57.388  1.00  0.00           C
ATOM   5646  C11 POPEC 355      36.135  16.339  58.088  1.00  0.00           C
ATOM   5649  P   POPEC 355      37.945  18.219  57.378  1.00  0.00           P
ATOM   5650  O13 POPEC 355      39.045  18.189  56.388  1.00  0.00           O
ATOM   5651  O14 POPEC 355      37.155  19.469  57.448  1.00  0.00           O
ATOM   5652  O11 POPEC 355      38.535  17.989  58.828  1.00  0.00           O
ATOM   5653  O12 POPEC 355      36.985  16.979  57.128  1.00  0.00           O
ATOM   5654  C1  POPEC 355      39.945  17.819  59.018  1.00  0.00           C
ATOM   5657  C2  POPEC 355      40.235  17.089  60.348  1.00  0.00           C
ATOM   5659  O21 POPEC 355      41.595  16.629  60.318  1.00  0.00           O
ATOM   5660  C21 POPEC 355      42.185  16.299  61.478  1.00  0.00           C
ATOM   5661  O22 POPEC 355      42.845  15.279  61.608  1.00  0.00           O
ATOM   5662  C22 POPEC 355      42.155  17.429  62.508  1.00  0.00           C
ATOM   5665  C3  POPEC 355      39.275  15.889  60.438  1.00  0.00           C
ATOM   5668  O31 POPEC 355      39.475  15.069  61.608  1.00  0.00           O
ATOM   5669  C31 POPEC 355      38.615  14.049  61.568  1.00  0.00           C
ATOM   5670  O32 POPEC 355      37.815  13.859  60.678  1.00  0.00           O
ATOM   5671  C32 POPEC 355      38.685  13.199  62.838  1.00  0.00           C
ATOM   5674  C23 POPEC 355      43.475  17.499  63.328  1.00  0.00           C
ATOM   5677  C24 POPEC 355      43.815  18.909  63.828  1.00  0.00           C
ATOM   5680  C25 POPEC 355      43.065  19.349  65.098  1.00  0.00           C
ATOM   5683  C26 POPEC 355      43.695  18.799  66.388  1.00  0.00           C
ATOM   5686  C27 POPEC 355      43.025  19.279  67.688  1.00  0.00           C
ATOM   5689  C28 POPEC 355      43.915  19.129  68.938  1.00  0.00           C
ATOM   5692  C29 POPEC 355      44.265  17.689  69.258  1.00  0.00           C
ATOM   5694 0C21 POPEC 355      44.185  17.069  70.448  1.00  0.00           C
ATOM   5696 1C21 POPEC 355      43.745  17.679  71.748  1.00  0.00           C
ATOM   5699 2C21 POPEC 355      44.315  16.929  72.968  1.00  0.00           C
ATOM   5702 3C21 POPEC 355      43.855  17.569  74.288  1.00  0.00           C
ATOM   5705 4C21 POPEC 355      44.505  16.949  75.538  1.00  0.00           C
ATOM   5708 5C21 POPEC 355      44.025  17.669  76.808  1.00  0.00           C
ATOM   5711 6C21 POPEC 355      44.985  17.559  77.998  1.00  0.00           C
ATOM   5714 7C21 POPEC 355      44.735  18.679  79.008  1.00  0.00           C
ATOM   5717 8C21 POPEC 355      45.725  18.729  80.178  1.00  0.00           C
ATOM   5721  C33 POPEC 355      39.685  13.689  63.908  1.00  0.00           C
ATOM   5724  C34 POPEC 355      39.785  12.679  65.058  1.00  0.00           C
ATOM   5727  C35 POPEC 355      40.835  13.049  66.108  1.00  0.00           C
ATOM   5730  C36 POPEC 355      40.275  13.939  67.228  1.00  0.00           C
ATOM   5733  C37 POPEC 355      41.325  14.379  68.248  1.00  0.00           C
ATOM   5736  C38 POPEC 355      41.975  13.209  68.998  1.00  0.00           C
ATOM   5739  C39 POPEC 355      43.045  13.689  69.978  1.00  0.00           C
ATOM   5742 0C31 POPEC 355      43.795  12.539  70.658  1.00  0.00           C
ATOM   5745 1C31 POPEC 355      45.155  12.979  71.188  1.00  0.00           C
ATOM   5748 2C31 POPEC 355      45.705  12.009  72.238  1.00  0.00           C
ATOM   5751 3C31 POPEC 355      47.165  12.259  72.608  1.00  0.00           C
ATOM   5754 4C31 POPEC 355      48.145  11.829  71.508  1.00  0.00           C
ATOM   5757 5C31 POPEC 355      49.405  11.139  72.048  1.00  0.00           C
ATOM   5760 6C31 POPEC 355      50.345  10.659  70.938  1.00  0.00           C
ATOM   5764  NH3 POPED 356      91.505   5.539  58.008  1.00  0.00           N
ATOM   5768  C12 POPED 356      90.325   5.979  57.178  1.00  0.00           C
ATOM   5771  C11 POPED 356      90.635   6.049  55.678  1.00  0.00           C
ATOM   5774  P   POPED 356      89.355   8.189  55.008  1.00  0.00           P
ATOM   5775  O13 POPED 356      90.705   8.779  54.978  1.00  0.00           O
ATOM   5776  O14 POPED 356      88.375   8.689  54.018  1.00  0.00           O
ATOM   5777  O11 POPED 356      88.725   8.409  56.438  1.00  0.00           O
ATOM   5778  O12 POPED 356      89.515   6.599  54.948  1.00  0.00           O
ATOM   5779  C1  POPED 356      88.365   9.739  56.828  1.00  0.00           C
ATOM   5782  C2  POPED 356      87.405   9.699  58.058  1.00  0.00           C
ATOM   5784  O21 POPED 356      88.085   9.249  59.238  1.00  0.00           O
ATOM   5785  C21 POPED 356      88.945  10.109  59.728  1.00  0.00           C
ATOM   5786  O22 POPED 356      89.205  11.219  59.268  1.00  0.00           O
ATOM   5787  C22 POPED 356      89.535   9.509  60.988  1.00  0.00           C
ATOM   5790  C3  POPED 356      86.215   8.739  57.798  1.00  0.00           C
ATOM   5793  O31 POPED 356      85.275   8.809  58.888  1.00  0.00           O
ATOM   5794  C31 POPED 356      85.315   7.829  59.788  1.00  0.00           C
ATOM   5795  O32 POPED 356      85.865   6.749  59.668  1.00  0.00           O
ATOM   5796  C32 POPED 356      84.605   8.309  61.048  1.00  0.00           C
ATOM   5799  C23 POPED 356      90.325  10.559  61.788  1.00  0.00           C
ATOM   5802  C24 POPED 356      89.415  11.589  62.468  1.00  0.00           C
ATOM   5805  C25 POPED 356      90.205  12.649  63.248  1.00  0.00           C
ATOM   5808  C26 POPED 356      90.945  12.069  64.458  1.00  0.00           C
ATOM   5811  C27 POPED 356      91.965  13.039  65.048  1.00  0.00           C
ATOM   5814  C28 POPED 356      92.945  12.349  66.018  1.00  0.00           C
ATOM   5817  C29 POPED 356      92.275  11.869  67.278  1.00  0.00           C
ATOM   5819 0C21 POPED 356      92.195  12.579  68.428  1.00  0.00           C
ATOM   5821 1C21 POPED 356      92.765  13.969  68.608  1.00  0.00           C
ATOM   5824 2C21 POPED 356      92.755  14.469  70.058  1.00  0.00           C
ATOM   5827 3C21 POPED 356      93.585  13.589  71.018  1.00  0.00           C
ATOM   5830 4C21 POPED 356      94.055  14.319  72.278  1.00  0.00           C
ATOM   5833 5C21 POPED 356      92.915  14.889  73.128  1.00  0.00           C
ATOM   5836 6C21 POPED 356      93.425  15.549  74.418  1.00  0.00           C
ATOM   5839 7C21 POPED 356      92.295  16.159  75.238  1.00  0.00           C
ATOM   5842 8C21 POPED 356      92.755  16.669  76.608  1.00  0.00           C
ATOM   5846  C33 POPED 356      84.545   7.219  62.138  1.00  0.00           C
ATOM   5849  C34 POPED 356      83.985   7.739  63.468  1.00  0.00           C
ATOM   5852  C35 POPED 356      83.945   6.659  64.568  1.00  0.00           C
ATOM   5855  C36 POPED 356      83.775   7.249  65.968  1.00  0.00           C
ATOM   5858  C37 POPED 356      83.645   6.169  67.058  1.00  0.00           C
ATOM   5861  C38 POPED 356      83.685   6.759  68.478  1.00  0.00           C
ATOM   5864  C39 POPED 356      83.175   5.789  69.558  1.00  0.00           C
ATOM   5867 0C31 POPED 356      84.125   4.629  69.908  1.00  0.00           C
ATOM   5870 1C31 POPED 356      83.535   3.719  70.998  1.00  0.00           C
ATOM   5873 2C31 POPED 356      84.325   2.419  71.238  1.00  0.00           C
ATOM   5876 3C31 POPED 356      85.625   2.599  72.038  1.00  0.00           C
ATOM   5879 4C31 POPED 356      85.395   2.799  73.548  1.00  0.00           C
ATOM   5882 5C31 POPED 356      86.715   2.859  74.338  1.00  0.00           C
ATOM   5885 6C31 POPED 356      86.505   2.969  75.848  1.00  0.00           C
ATOM   5889  NH3 POPEE 357     103.335  40.421  58.518  1.00  0.00           N
ATOM   5893  C12 POPEE 357     102.075  40.531  59.338  1.00  0.00           C
ATOM   5896  C11 POPEE 357     101.245  39.251  59.228  1.00  0.00           C
ATOM   5899  P   POPEE 357      99.595  38.771  61.228  1.00  0.00           P
ATOM   5900  O13 POPEE 357      98.345  39.411  61.688  1.00  0.00           O
ATOM   5901  O14 POPEE 357      99.595  37.301  61.048  1.00  0.00           O
ATOM   5902  O11 POPEE 357     100.775  39.141  62.228  1.00  0.00           O
ATOM   5903  O12 POPEE 357     100.005  39.461  59.878  1.00  0.00           O
ATOM   5904  C1  POPEE 357     101.145  38.341  63.368  1.00  0.00           C
ATOM   5907  C2  POPEE 357     100.595  38.921  64.718  1.00  0.00           C
ATOM   5909  O21 POPEE 357     100.695  37.971  65.798  1.00  0.00           O
ATOM   5910  C21 POPEE 357     101.925  37.561  66.098  1.00  0.00           C
ATOM   5911  O22 POPEE 357     102.405  36.491  65.748  1.00  0.00           O
ATOM   5912  C22 POPEE 357     102.635  38.601  66.988  1.00  0.00           C
ATOM   5915  C3  POPEE 357      99.115  39.351  64.588  1.00  0.00           C
ATOM   5918  O31 POPEE 357      98.435  39.431  65.858  1.00  0.00           O
ATOM   5919  C31 POPEE 357      97.215  39.951  65.728  1.00  0.00           C
ATOM   5920  O32 POPEE 357      96.805  40.551  64.748  1.00  0.00           O
ATOM   5921  C32 POPEE 357      96.355  39.701  66.968  1.00  0.00           C
ATOM   5924  C23 POPEE 357     102.985  38.101  68.418  1.00  0.00           C
ATOM   5927  C24 POPEE 357     103.015  39.221  69.478  1.00  0.00           C
ATOM   5930  C25 POPEE 357     103.355  38.731  70.908  1.00  0.00           C
ATOM   5933  C26 POPEE 357     102.145  38.291  71.768  1.00  0.00           C
ATOM   5936  C27 POPEE 357     102.605  37.821  73.158  1.00  0.00           C
ATOM   5939  C28 POPEE 357     101.535  37.131  74.028  1.00  0.00           C
ATOM   5942  C29 POPEE 357     100.515  38.081  74.618  1.00  0.00           C
ATOM   5944 0C21 POPEE 357     100.145  38.211  75.908  1.00  0.00           C
ATOM   5946 1C21 POPEE 357     100.625  37.441  77.118  1.00  0.00           C
ATOM   5949 2C21 POPEE 357     101.325  38.331  78.168  1.00  0.00           C
ATOM   5952 3C21 POPEE 357     100.405  39.371  78.818  1.00  0.00           C
ATOM   5955 4C21 POPEE 357     101.145  40.441  79.638  1.00  0.00           C
ATOM   5958 5C21 POPEE 357     101.805  39.921  80.918  1.00  0.00           C
ATOM   5961 6C21 POPEE 357     102.385  41.061  81.768  1.00  0.00           C
ATOM   5964 7C21 POPEE 357     102.985  40.561  83.098  1.00  0.00           C
ATOM   5967 8C21 POPEE 357     103.715  41.661  83.868  1.00  0.00           C
ATOM   5971  C33 POPEE 357      97.125  38.981  68.078  1.00  0.00           C
ATOM   5974  C34 POPEE 357      96.315  38.541  69.288  1.00  0.00           C
ATOM   5977  C35 POPEE 357      97.275  37.951  70.338  1.00  0.00           C
ATOM   5980  C36 POPEE 357      96.545  37.221  71.458  1.00  0.00           C
ATOM   5983  C37 POPEE 357      97.485  36.841  72.608  1.00  0.00           C
ATOM   5986  C38 POPEE 357      96.745  36.021  73.658  1.00  0.00           C
ATOM   5989  C39 POPEE 357      97.635  35.651  74.848  1.00  0.00           C
ATOM   5992 0C31 POPEE 357      96.995  34.551  75.688  1.00  0.00           C
ATOM   5995 1C31 POPEE 357      97.925  34.031  76.768  1.00  0.00           C
ATOM   5998 2C31 POPEE 357      97.405  32.739  77.398  1.00  0.00           C
ATOM   6001 3C31 POPEE 357      98.485  31.959  78.148  1.00  0.00           C
ATOM   6004 4C31 POPEE 357      99.235  32.789  79.188  1.00  0.00           C
ATOM   6007 5C31 POPEE 357     100.475  32.039  79.688  1.00  0.00           C
ATOM   6010 6C31 POPEE 357     101.205  32.799  80.788  1.00  0.00           C
ATOM   6014  NH3 POPEF 358      81.595 117.771  55.988  1.00  0.00           N
ATOM   6018  C12 POPEF 358      80.185 117.931  55.508  1.00  0.00           C
ATOM   6021  C11 POPEF 358      79.265 116.701  55.598  1.00  0.00           C
ATOM   6024  P   POPEF 358      76.645 116.301  55.628  1.00  0.00           P
ATOM   6025  O13 POPEF 358      75.455 117.171  55.728  1.00  0.00           O
ATOM   6026  O14 POPEF 358      76.575 115.281  54.568  1.00  0.00           O
ATOM   6027  O11 POPEF 358      76.925 115.641  57.018  1.00  0.00           O
ATOM   6028  O12 POPEF 358      77.935 117.181  55.408  1.00  0.00           O
ATOM   6029  C1  POPEF 358      77.095 116.451  58.188  1.00  0.00           C
ATOM   6032  C2  POPEF 358      76.205 115.851  59.308  1.00  0.00           C
ATOM   6034  O21 POPEF 358      76.165 116.721  60.468  1.00  0.00           O
ATOM   6035  C21 POPEF 358      75.355 117.771  60.338  1.00  0.00           C
ATOM   6036  O22 POPEF 358      74.595 117.941  59.378  1.00  0.00           O
ATOM   6037  C22 POPEF 358      75.495 118.711  61.528  1.00  0.00           C
ATOM   6040  C3  POPEF 358      76.725 114.421  59.678  1.00  0.00           C
ATOM   6043  O31 POPEF 358      77.745 114.451  60.698  1.00  0.00           O
ATOM   6044  C31 POPEF 358      77.455 114.341  62.008  1.00  0.00           C
ATOM   6045  O32 POPEF 358      78.285 114.511  62.888  1.00  0.00           O
ATOM   6046  C32 POPEF 358      76.005 113.911  62.278  1.00  0.00           C
ATOM   6049  C23 POPEF 358      74.235 118.791  62.418  1.00  0.00           C
ATOM   6052  C24 POPEF 358      74.095 117.611  63.398  1.00  0.00           C
ATOM   6055  C25 POPEF 358      75.005 117.681  64.628  1.00  0.00           C
ATOM   6058  C26 POPEF 358      74.365 118.371  65.848  1.00  0.00           C
ATOM   6061  C27 POPEF 358      75.115 118.051  67.158  1.00  0.00           C
ATOM   6064  C28 POPEF 358      74.505 118.751  68.388  1.00  0.00           C
ATOM   6067  C29 POPEF 358      75.315 118.481  69.638  1.00  0.00           C
ATOM   6069 0C21 POPEF 358      74.845 118.141  70.858  1.00  0.00           C
ATOM   6071 1C21 POPEF 358      73.405 118.011  71.278  1.00  0.00           C
ATOM   6074 2C21 POPEF 358      73.105 118.501  72.708  1.00  0.00           C
ATOM   6077 3C21 POPEF 358      73.735 117.661  73.838  1.00  0.00           C
ATOM   6080 4C21 POPEF 358      73.235 118.071  75.238  1.00  0.00           C
ATOM   6083 5C21 POPEF 358      74.375 118.451  76.198  1.00  0.00           C
ATOM   6086 6C21 POPEF 358      73.915 118.861  77.608  1.00  0.00           C
ATOM   6089 7C21 POPEF 358      75.085 119.311  78.498  1.00  0.00           C
ATOM   6092 8C21 POPEF 358      74.655 119.791  79.888  1.00  0.00           C
ATOM   6096  C33 POPEF 358      75.685 113.771  63.778  1.00  0.00           C
ATOM   6099  C34 POPEF 358      74.335 113.071  63.988  1.00  0.00           C
ATOM   6102  C35 POPEF 358      73.965 112.931  65.468  1.00  0.00           C
ATOM   6105  C36 POPEF 358      73.785 114.281  66.188  1.00  0.00           C
ATOM   6108  C37 POPEF 358      72.865 114.191  67.408  1.00  0.00           C
ATOM   6111  C38 POPEF 358      73.405 113.311  68.538  1.00  0.00           C
ATOM   6114  C39 POPEF 358      74.365 114.041  69.488  1.00  0.00           C
ATOM   6117 0C31 POPEF 358      74.565 113.251  70.788  1.00  0.00           C
ATOM   6120 1C31 POPEF 358      75.285 114.021  71.898  1.00  0.00           C
ATOM   6123 2C31 POPEF 358      75.075 113.361  73.268  1.00  0.00           C
ATOM   6126 3C31 POPEF 358      76.205 113.631  74.258  1.00  0.00           C
ATOM   6129 4C31 POPEF 358      76.295 115.091  74.718  1.00  0.00           C
ATOM   6132 5C31 POPEF 358      77.675 115.431  75.288  1.00  0.00           C
ATOM   6135 6C31 POPEF 358      77.715 116.771  76.008  1.00  0.00           C
ATOM   6139  NH3 POPEG 359      84.575  52.441  59.458  1.00  0.00           N
ATOM   6143  C12 POPEG 359      84.015  53.841  59.608  1.00  0.00           C
ATOM   6146  C11 POPEG 359      83.245  54.261  58.338  1.00  0.00           C
ATOM   6149  P   POPEG 359      81.565  56.251  58.978  1.00  0.00           P
ATOM   6150  O13 POPEG 359      80.515  56.281  57.938  1.00  0.00           O
ATOM   6151  O14 POPEG 359      81.975  57.541  59.558  1.00  0.00           O
ATOM   6152  O11 POPEG 359      81.185  55.211  60.128  1.00  0.00           O
ATOM   6153  O12 POPEG 359      82.865  55.621  58.328  1.00  0.00           O
ATOM   6154  C1  POPEG 359      80.205  55.451  61.148  1.00  0.00           C
ATOM   6157  C2  POPEG 359      80.795  55.281  62.578  1.00  0.00           C
ATOM   6159  O21 POPEG 359      79.865  55.761  63.588  1.00  0.00           O
ATOM   6160  C21 POPEG 359      80.255  55.561  64.848  1.00  0.00           C
ATOM   6161  O22 POPEG 359      81.285  55.031  65.178  1.00  0.00           O
ATOM   6162  C22 POPEG 359      79.255  56.211  65.808  1.00  0.00           C
ATOM   6165  C3  POPEG 359      82.195  55.981  62.668  1.00  0.00           C
ATOM   6168  O31 POPEG 359      83.215  54.961  62.648  1.00  0.00           O
ATOM   6169  C31 POPEG 359      84.115  54.841  63.628  1.00  0.00           C
ATOM   6170  O32 POPEG 359      84.665  53.801  63.928  1.00  0.00           O
ATOM   6171  C32 POPEG 359      84.535  56.191  64.218  1.00  0.00           C
ATOM   6174  C23 POPEG 359      79.625  56.041  67.318  1.00  0.00           C
ATOM   6177  C24 POPEG 359      79.145  54.721  67.938  1.00  0.00           C
ATOM   6180  C25 POPEG 359      80.205  53.601  68.018  1.00  0.00           C
ATOM   6183  C26 POPEG 359      81.295  53.861  69.068  1.00  0.00           C
ATOM   6186  C27 POPEG 359      82.295  52.691  69.218  1.00  0.00           C
ATOM   6189  C28 POPEG 359      83.495  52.961  70.158  1.00  0.00           C
ATOM   6192  C29 POPEG 359      83.175  53.841  71.338  1.00  0.00           C
ATOM   6194 0C21 POPEG 359      83.215  53.531  72.648  1.00  0.00           C
ATOM   6196 1C21 POPEG 359      83.605  52.211  73.248  1.00  0.00           C
ATOM   6199 2C21 POPEG 359      83.295  52.081  74.758  1.00  0.00           C
ATOM   6202 3C21 POPEG 359      83.935  53.161  75.658  1.00  0.00           C
ATOM   6205 4C21 POPEG 359      83.565  53.001  77.138  1.00  0.00           C
ATOM   6208 5C21 POPEG 359      83.875  54.251  77.968  1.00  0.00           C
ATOM   6211 6C21 POPEG 359      83.205  54.281  79.348  1.00  0.00           C
ATOM   6214 7C21 POPEG 359      81.675  54.391  79.298  1.00  0.00           C
ATOM   6217 8C21 POPEG 359      81.025  54.581  80.678  1.00  0.00           C
ATOM   6221  C33 POPEG 359      86.055  56.231  64.488  1.00  0.00           C
ATOM   6224  C34 POPEG 359      86.535  57.631  64.878  1.00  0.00           C
ATOM   6227  C35 POPEG 359      86.145  57.971  66.318  1.00  0.00           C
ATOM   6230  C36 POPEG 359      86.705  59.301  66.818  1.00  0.00           C
ATOM   6233  C37 POPEG 359      86.625  59.411  68.338  1.00  0.00           C
ATOM   6236  C38 POPEG 359      87.145  60.751  68.868  1.00  0.00           C
ATOM   6239  C39 POPEG 359      87.255  60.791  70.398  1.00  0.00           C
ATOM   6242 0C31 POPEG 359      85.905  60.641  71.108  1.00  0.00           C
ATOM   6245 1C31 POPEG 359      86.065  60.701  72.618  1.00  0.00           C
ATOM   6248 2C31 POPEG 359      84.765  60.461  73.388  1.00  0.00           C
ATOM   6251 3C31 POPEG 359      84.875  61.001  74.818  1.00  0.00           C
ATOM   6254 4C31 POPEG 359      83.725  60.541  75.718  1.00  0.00           C
ATOM   6257 5C31 POPEG 359      83.975  60.961  77.168  1.00  0.00           C
ATOM   6260 6C31 POPEG 359      82.835  60.591  78.108  1.00  0.00           C
ATOM   6264  NH3 POPEH 360      43.185 116.601  59.038  1.00  0.00           N
ATOM   6268  C12 POPEH 360      44.555 116.961  59.548  1.00  0.00           C
ATOM   6271  C11 POPEH 360      44.935 118.371  59.098  1.00  0.00           C
ATOM   6274  P   POPEH 360      43.005 119.881  58.228  1.00  0.00           P
ATOM   6275  O13 POPEH 360      43.865 120.341  57.108  1.00  0.00           O
ATOM   6276  O14 POPEH 360      42.015 118.801  57.928  1.00  0.00           O
ATOM   6277  O11 POPEH 360      42.325 121.141  58.908  1.00  0.00           O
ATOM   6278  O12 POPEH 360      43.905 119.311  59.388  1.00  0.00           O
ATOM   6279  C1  POPEH 360      43.175 122.121  59.528  1.00  0.00           C
ATOM   6282  C2  POPEH 360      42.825 122.311  61.028  1.00  0.00           C
ATOM   6284  O21 POPEH 360      43.705 121.451  61.778  1.00  0.00           O
ATOM   6285  C21 POPEH 360      43.955 121.821  63.008  1.00  0.00           C
ATOM   6286  O22 POPEH 360      43.645 122.871  63.528  1.00  0.00           O
ATOM   6287  C22 POPEH 360      44.725 120.681  63.678  1.00  0.00           C
ATOM   6290  C3  POPEH 360      41.345 121.971  61.328  1.00  0.00           C
ATOM   6293  O31 POPEH 360      40.825 122.721  62.448  1.00  0.00           O
ATOM   6294  C31 POPEH 360      40.645 122.091  63.588  1.00  0.00           C
ATOM   6295  O32 POPEH 360      41.065 120.971  63.858  1.00  0.00           O
ATOM   6296  C32 POPEH 360      39.715 122.901  64.478  1.00  0.00           C
ATOM   6299  C23 POPEH 360      45.365 121.081  65.018  1.00  0.00           C
ATOM   6302  C24 POPEH 360      45.845 119.851  65.788  1.00  0.00           C
ATOM   6305  C25 POPEH 360      46.385 120.181  67.178  1.00  0.00           C
ATOM   6308  C26 POPEH 360      46.435 118.971  68.118  1.00  0.00           C
ATOM   6311  C27 POPEH 360      47.205 117.761  67.538  1.00  0.00           C
ATOM   6314  C28 POPEH 360      47.265 116.581  68.528  1.00  0.00           C
ATOM   6317  C29 POPEH 360      45.915 115.941  68.738  1.00  0.00           C
ATOM   6319 0C21 POPEH 360      45.535 114.731  68.278  1.00  0.00           C
ATOM   6321 1C21 POPEH 360      46.385 113.791  67.448  1.00  0.00           C
ATOM   6324 2C21 POPEH 360      47.015 112.721  68.358  1.00  0.00           C
ATOM   6327 3C21 POPEH 360      47.875 111.701  67.588  1.00  0.00           C
ATOM   6330 4C21 POPEH 360      48.655 110.771  68.528  1.00  0.00           C
ATOM   6333 5C21 POPEH 360      47.785 109.881  69.428  1.00  0.00           C
ATOM   6336 6C21 POPEH 360      48.635 109.171  70.488  1.00  0.00           C
ATOM   6339 7C21 POPEH 360      47.835 108.151  71.308  1.00  0.00           C
ATOM   6342 8C21 POPEH 360      48.675 107.461  72.378  1.00  0.00           C
ATOM   6346  C33 POPEH 360      40.385 123.501  65.738  1.00  0.00           C
ATOM   6349  C34 POPEH 360      39.375 123.681  66.888  1.00  0.00           C
ATOM   6352  C35 POPEH 360      39.365 122.451  67.808  1.00  0.00           C
ATOM   6355  C36 POPEH 360      38.125 122.281  68.698  1.00  0.00           C
ATOM   6358  C37 POPEH 360      38.015 120.821  69.188  1.00  0.00           C
ATOM   6361  C38 POPEH 360      36.765 120.521  70.028  1.00  0.00           C
ATOM   6364  C39 POPEH 360      36.925 120.741  71.538  1.00  0.00           C
ATOM   6367 0C31 POPEH 360      36.385 119.551  72.348  1.00  0.00           C
ATOM   6370 1C31 POPEH 360      36.365 119.751  73.868  1.00  0.00           C
ATOM   6373 2C31 POPEH 360      36.465 118.421  74.628  1.00  0.00           C
ATOM   6376 3C31 POPEH 360      36.145 118.521  76.118  1.00  0.00           C
ATOM   6379 4C31 POPEH 360      34.665 118.211  76.428  1.00  0.00           C
ATOM   6382 5C31 POPEH 360      34.325 118.311  77.918  1.00  0.00           C
ATOM   6385 6C31 POPEH 360      32.865 117.951  78.228  1.00  0.00           C
ATOM   6389  NH3 POPEI 361      86.945  47.681  62.218  1.00  0.00           N
ATOM   6393  C12 POPEI 361      87.915  48.161  61.178  1.00  0.00           C
ATOM   6396  C11 POPEI 361      87.785  49.671  60.938  1.00  0.00           C
ATOM   6399  P   POPEI 361      88.585  51.411  59.088  1.00  0.00           P
ATOM   6400  O13 POPEI 361      89.195  51.211  57.758  1.00  0.00           O
ATOM   6401  O14 POPEI 361      87.265  52.091  59.228  1.00  0.00           O
ATOM   6402  O11 POPEI 361      89.705  52.191  59.908  1.00  0.00           O
ATOM   6403  O12 POPEI 361      88.615  50.021  59.848  1.00  0.00           O
ATOM   6404  C1  POPEI 361      89.315  53.351  60.638  1.00  0.00           C
ATOM   6407  C2  POPEI 361      90.445  53.781  61.618  1.00  0.00           C
ATOM   6409  O21 POPEI 361      90.425  52.961  62.808  1.00  0.00           O
ATOM   6410  C21 POPEI 361      89.475  53.231  63.688  1.00  0.00           C
ATOM   6411  O22 POPEI 361      88.525  54.001  63.518  1.00  0.00           O
ATOM   6412  C22 POPEI 361      89.685  52.421  64.958  1.00  0.00           C
ATOM   6415  C3  POPEI 361      90.395  55.331  61.858  1.00  0.00           C
ATOM   6418  O31 POPEI 361      91.045  55.741  63.068  1.00  0.00           O
ATOM   6419  C31 POPEI 361      90.675  56.941  63.538  1.00  0.00           C
ATOM   6420  O32 POPEI 361      89.895  57.701  62.978  1.00  0.00           O
ATOM   6421  C32 POPEI 361      91.245  57.121  64.948  1.00  0.00           C
ATOM   6424  C23 POPEI 361      88.825  53.001  66.098  1.00  0.00           C
ATOM   6427  C24 POPEI 361      89.025  52.261  67.428  1.00  0.00           C
ATOM   6430  C25 POPEI 361      88.005  52.671  68.498  1.00  0.00           C
ATOM   6433  C26 POPEI 361      88.175  54.121  68.988  1.00  0.00           C
ATOM   6436  C27 POPEI 361      87.075  54.521  69.988  1.00  0.00           C
ATOM   6439  C28 POPEI 361      87.285  55.911  70.618  1.00  0.00           C
ATOM   6442  C29 POPEI 361      85.995  56.481  71.158  1.00  0.00           C
ATOM   6444 0C21 POPEI 361      85.555  56.451  72.428  1.00  0.00           C
ATOM   6446 1C21 POPEI 361      86.265  55.871  73.638  1.00  0.00           C
ATOM   6449 2C21 POPEI 361      85.985  56.751  74.868  1.00  0.00           C
ATOM   6452 3C21 POPEI 361      86.725  56.271  76.128  1.00  0.00           C
ATOM   6455 4C21 POPEI 361      86.435  57.181  77.328  1.00  0.00           C
ATOM   6458 5C21 POPEI 361      87.135  56.721  78.618  1.00  0.00           C
ATOM   6461 6C21 POPEI 361      86.775  57.611  79.808  1.00  0.00           C
ATOM   6464 7C21 POPEI 361      87.565  57.261  81.078  1.00  0.00           C
ATOM   6467 8C21 POPEI 361      87.195  58.141  82.268  1.00  0.00           C
ATOM   6471  C33 POPEI 361      90.155  57.111  66.048  1.00  0.00           C
ATOM   6474  C34 POPEI 361      90.675  56.731  67.448  1.00  0.00           C
ATOM   6477  C35 POPEI 361      91.205  57.901  68.278  1.00  0.00           C
ATOM   6480  C36 POPEI 361      91.385  57.541  69.768  1.00  0.00           C
ATOM   6483  C37 POPEI 361      92.035  58.671  70.578  1.00  0.00           C
ATOM   6486  C38 POPEI 361      91.595  58.751  72.048  1.00  0.00           C
ATOM   6489  C39 POPEI 361      91.845  57.481  72.888  1.00  0.00           C
ATOM   6492 0C31 POPEI 361      91.805  57.741  74.408  1.00  0.00           C
ATOM   6495 1C31 POPEI 361      91.475  56.491  75.238  1.00  0.00           C
ATOM   6498 2C31 POPEI 361      91.255  56.811  76.728  1.00  0.00           C
ATOM   6501 3C31 POPEI 361      90.925  55.561  77.568  1.00  0.00           C
ATOM   6504 4C31 POPEI 361      91.075  55.791  79.088  1.00  0.00           C
ATOM   6507 5C31 POPEI 361      90.925  54.501  79.898  1.00  0.00           C
ATOM   6510 6C31 POPEI 361      91.195  54.691  81.398  1.00  0.00           C
ATOM   6514  NH3 POPEJ 362     126.307   3.059 101.738  1.00  0.00           N
ATOM   6518  C12 POPEJ 362     125.137   2.489 102.498  1.00  0.00           C
ATOM   6521  C11 POPEJ 362     125.207   0.959 102.638  1.00  0.00           C
ATOM   6524  P   POPEJ 362     126.697  -1.061 102.188  1.00  0.00           P
ATOM   6525  O13 POPEJ 362     128.097  -1.531 102.368  1.00  0.00           O
ATOM   6526  O14 POPEJ 362     125.697  -1.791 102.988  1.00  0.00           O
ATOM   6527  O11 POPEJ 362     126.337  -1.061 100.658  1.00  0.00           O
ATOM   6528  O12 POPEJ 362     126.567   0.469 102.558  1.00  0.00           O
ATOM   6529  C1  POPEJ 362     126.337  -2.221  99.828  1.00  0.00           C
ATOM   6532  C2  POPEJ 362     127.257  -2.041  98.578  1.00  0.00           C
ATOM   6534  O21 POPEJ 362     127.287  -0.671  98.098  1.00  0.00           O
ATOM   6535  C21 POPEJ 362     126.127  -0.141  97.718  1.00  0.00           C
ATOM   6536  O22 POPEJ 362     125.037  -0.671  97.778  1.00  0.00           O
ATOM   6537  C22 POPEJ 362     126.377   1.189  96.998  1.00  0.00           C
ATOM   6540  C3  POPEJ 362     126.987  -3.081  97.418  1.00  0.00           C
ATOM   6543  O31 POPEJ 362     127.947  -3.291  96.348  1.00  0.00           O
ATOM   6544  C31 POPEJ 362     129.067  -2.611  96.178  1.00  0.00           C
ATOM   6545  O32 POPEJ 362     129.577  -1.831  96.968  1.00  0.00           O
ATOM   6546  C32 POPEJ 362     129.557  -2.891  94.748  1.00  0.00           C
ATOM   6549  C23 POPEJ 362     125.067   1.659  96.318  1.00  0.00           C
ATOM   6552  C24 POPEJ 362     125.147   2.999  95.558  1.00  0.00           C
ATOM   6555  C25 POPEJ 362     125.977   3.029  94.258  1.00  0.00           C
ATOM   6558  C26 POPEJ 362     125.287   2.629  92.928  1.00  0.00           C
ATOM   6561  C27 POPEJ 362     124.147   3.589  92.528  1.00  0.00           C
ATOM   6564  C28 POPEJ 362     123.337   3.119  91.308  1.00  0.00           C
ATOM   6567  C29 POPEJ 362     122.087   3.949  91.168  1.00  0.00           C
ATOM   6569 0C21 POPEJ 362     121.637   4.619  90.098  1.00  0.00           C
ATOM   6571 1C21 POPEJ 362     122.237   4.679  88.718  1.00  0.00           C
ATOM   6574 2C21 POPEJ 362     121.557   3.679  87.758  1.00  0.00           C
ATOM   6577 3C21 POPEJ 362     120.017   3.799  87.698  1.00  0.00           C
ATOM   6580 4C21 POPEJ 362     119.407   2.859  86.648  1.00  0.00           C
ATOM   6583 5C21 POPEJ 362     117.867   2.779  86.738  1.00  0.00           C
ATOM   6586 6C21 POPEJ 362     117.307   1.709  85.788  1.00  0.00           C
ATOM   6589 7C21 POPEJ 362     115.797   1.499  85.938  1.00  0.00           C
ATOM   6592 8C21 POPEJ 362     115.257   0.429  84.988  1.00  0.00           C
ATOM   6596  C33 POPEJ 362     129.967  -1.581  94.038  1.00  0.00           C
ATOM   6599  C34 POPEJ 362     130.757  -1.771  92.738  1.00  0.00           C
ATOM   6602  C35 POPEJ 362     130.887  -0.411  92.038  1.00  0.00           C
ATOM   6605  C36 POPEJ 362     131.677  -0.421  90.718  1.00  0.00           C
ATOM   6608  C37 POPEJ 362     131.407   0.859  89.898  1.00  0.00           C
ATOM   6611  C38 POPEJ 362     132.467   1.959  90.048  1.00  0.00           C
ATOM   6614  C39 POPEJ 362     133.657   1.789  89.088  1.00  0.00           C
ATOM   6617 0C31 POPEJ 362     134.437   3.099  88.858  1.00  0.00           C
ATOM   6620 1C31 POPEJ 362     135.617   2.909  87.878  1.00  0.00           C
ATOM   6623 2C31 POPEJ 362     136.667   4.039  87.928  1.00  0.00           C
ATOM   6626 3C31 POPEJ 362     138.027   3.629  87.318  1.00  0.00           C
ATOM   6629 4C31 POPEJ 362     138.927   2.879  88.308  1.00  0.00           C
ATOM   6632 5C31 POPEJ 362     140.387   2.699  87.848  1.00  0.00           C
ATOM   6635 6C31 POPEJ 362     141.227   1.979  88.908  1.00  0.00           C
ATOM   6639  NH3 POPEK 363      44.955 110.171  58.718  1.00  0.00           N
ATOM   6643  C12 POPEK 363      46.315 109.861  58.148  1.00  0.00           C
ATOM   6646  C11 POPEK 363      46.955 111.091  57.438  1.00  0.00           C
ATOM   6649  P   POPEK 363      45.755 113.361  57.978  1.00  0.00           P
ATOM   6650  O13 POPEK 363      46.165 114.401  57.018  1.00  0.00           O
ATOM   6651  O14 POPEK 363      44.535 112.601  57.628  1.00  0.00           O
ATOM   6652  O11 POPEK 363      45.495 114.021  59.388  1.00  0.00           O
ATOM   6653  O12 POPEK 363      46.895 112.291  58.208  1.00  0.00           O
ATOM   6654  C1  POPEK 363      46.235 113.701  60.568  1.00  0.00           C
ATOM   6657  C2  POPEK 363      45.235 113.471  61.728  1.00  0.00           C
ATOM   6659  O21 POPEK 363      45.865 112.771  62.818  1.00  0.00           O
ATOM   6660  C21 POPEK 363      46.035 111.471  62.708  1.00  0.00           C
ATOM   6661  O22 POPEK 363      45.995 110.801  61.678  1.00  0.00           O
ATOM   6662  C22 POPEK 363      46.215 110.911  64.128  1.00  0.00           C
ATOM   6665  C3  POPEK 363      43.925 112.801  61.208  1.00  0.00           C
ATOM   6668  O31 POPEK 363      43.155 112.141  62.228  1.00  0.00           O
ATOM   6669  C31 POPEK 363      42.385 112.951  62.948  1.00  0.00           C
ATOM   6670  O32 POPEK 363      42.295 114.161  62.808  1.00  0.00           O
ATOM   6671  C32 POPEK 363      41.595 112.091  63.918  1.00  0.00           C
ATOM   6674  C23 POPEK 363      45.475 109.561  64.338  1.00  0.00           C
ATOM   6677  C24 POPEK 363      45.225 109.201  65.808  1.00  0.00           C
ATOM   6680  C25 POPEK 363      44.295 110.171  66.568  1.00  0.00           C
ATOM   6683  C26 POPEK 363      43.955 109.681  67.988  1.00  0.00           C
ATOM   6686  C27 POPEK 363      43.285 110.771  68.848  1.00  0.00           C
ATOM   6689  C28 POPEK 363      42.965 110.321  70.288  1.00  0.00           C
ATOM   6692  C29 POPEK 363      44.215 110.061  71.098  1.00  0.00           C
ATOM   6694 0C21 POPEK 363      44.515 110.531  72.318  1.00  0.00           C
ATOM   6696 1C21 POPEK 363      43.625 111.361  73.218  1.00  0.00           C
ATOM   6699 2C21 POPEK 363      43.815 112.881  73.068  1.00  0.00           C
ATOM   6702 3C21 POPEK 363      45.195 113.411  73.488  1.00  0.00           C
ATOM   6705 4C21 POPEK 363      45.155 114.921  73.758  1.00  0.00           C
ATOM   6708 5C21 POPEK 363      46.545 115.571  73.828  1.00  0.00           C
ATOM   6711 6C21 POPEK 363      46.485 117.051  74.218  1.00  0.00           C
ATOM   6714 7C21 POPEK 363      46.425 117.271  75.738  1.00  0.00           C
ATOM   6717 8C21 POPEK 363      46.185 118.721  76.138  1.00  0.00           C
ATOM   6721  C33 POPEK 363      40.975 112.901  65.068  1.00  0.00           C
ATOM   6724  C34 POPEK 363      40.265 112.011  66.078  1.00  0.00           C
ATOM   6727  C35 POPEK 363      39.885 112.801  67.328  1.00  0.00           C
ATOM   6730  C36 POPEK 363      39.215 111.931  68.398  1.00  0.00           C
ATOM   6733  C37 POPEK 363      39.565 112.351  69.828  1.00  0.00           C
ATOM   6736  C38 POPEK 363      39.145 111.271  70.838  1.00  0.00           C
ATOM   6739  C39 POPEK 363      39.735 111.471  72.238  1.00  0.00           C
ATOM   6742 0C31 POPEK 363      38.805 112.241  73.178  1.00  0.00           C
ATOM   6745 1C31 POPEK 363      39.265 112.221  74.638  1.00  0.00           C
ATOM   6748 2C31 POPEK 363      38.235 112.911  75.538  1.00  0.00           C
ATOM   6751 3C31 POPEK 363      38.695 113.151  76.988  1.00  0.00           C
ATOM   6754 4C31 POPEK 363      37.675 114.001  77.748  1.00  0.00           C
ATOM   6757 5C31 POPEK 363      38.195 114.521  79.098  1.00  0.00           C
ATOM   6760 6C31 POPEK 363      37.265 115.571  79.718  1.00  0.00           C
ATOM   6764  NH3 POPEL 364      40.245 132.081  56.668  1.00  0.00           N
ATOM   6768  C12 POPEL 364      41.305 132.531  55.698  1.00  0.00           C
ATOM   6771  C11 POPEL 364      41.725 131.411  54.708  1.00  0.00           C
ATOM   6774  P   POPEL 364      43.015 129.181  54.468  1.00  0.00           P
ATOM   6775  O13 POPEL 364      41.965 128.551  53.628  1.00  0.00           O
ATOM   6776  O14 POPEL 364      44.175 129.781  53.788  1.00  0.00           O
ATOM   6777  O11 POPEL 364      43.525 128.151  55.538  1.00  0.00           O
ATOM   6778  O12 POPEL 364      42.295 130.271  55.378  1.00  0.00           O
ATOM   6779  C1  POPEL 364      42.765 127.701  56.658  1.00  0.00           C
ATOM   6782  C2  POPEL 364      43.645 127.721  57.938  1.00  0.00           C
ATOM   6784  O21 POPEL 364      42.765 127.741  59.088  1.00  0.00           O
ATOM   6785  C21 POPEL 364      43.075 126.871  60.048  1.00  0.00           C
ATOM   6786  O22 POPEL 364      43.995 126.071  60.008  1.00  0.00           O
ATOM   6787  C22 POPEL 364      42.225 127.141  61.288  1.00  0.00           C
ATOM   6790  C3  POPEL 364      44.565 128.971  57.968  1.00  0.00           C
ATOM   6793  O31 POPEL 364      45.335 129.041  59.188  1.00  0.00           O
ATOM   6794  C31 POPEL 364      44.775 129.661  60.208  1.00  0.00           C
ATOM   6795  O32 POPEL 364      43.845 130.451  60.148  1.00  0.00           O
ATOM   6796  C32 POPEL 364      45.385 129.161  61.518  1.00  0.00           C
ATOM   6799  C23 POPEL 364      42.925 126.681  62.578  1.00  0.00           C
ATOM   6802  C24 POPEL 364      42.475 127.461  63.818  1.00  0.00           C
ATOM   6805  C25 POPEL 364      43.365 127.161  65.028  1.00  0.00           C
ATOM   6808  C26 POPEL 364      42.825 127.731  66.348  1.00  0.00           C
ATOM   6811  C27 POPEL 364      43.735 127.371  67.538  1.00  0.00           C
ATOM   6814  C28 POPEL 364      43.035 127.541  68.908  1.00  0.00           C
ATOM   6817  C29 POPEL 364      43.665 126.631  69.928  1.00  0.00           C
ATOM   6819 0C21 POPEL 364      43.955 126.881  71.208  1.00  0.00           C
ATOM   6821 1C21 POPEL 364      43.675 128.131  72.008  1.00  0.00           C
ATOM   6824 2C21 POPEL 364      43.455 127.771  73.488  1.00  0.00           C
ATOM   6827 3C21 POPEL 364      43.655 128.961  74.438  1.00  0.00           C
ATOM   6830 4C21 POPEL 364      43.945 128.491  75.868  1.00  0.00           C
ATOM   6833 5C21 POPEL 364      44.375 129.611  76.828  1.00  0.00           C
ATOM   6836 6C21 POPEL 364      43.205 130.221  77.628  1.00  0.00           C
ATOM   6839 7C21 POPEL 364      43.675 130.911  78.908  1.00  0.00           C
ATOM   6842 8C21 POPEL 364      42.535 131.461  79.768  1.00  0.00           C
ATOM   6846  C33 POPEL 364      46.645 129.931  61.948  1.00  0.00           C
ATOM   6849  C34 POPEL 364      46.995 129.651  63.418  1.00  0.00           C
ATOM   6852  C35 POPEL 364      47.175 128.161  63.768  1.00  0.00           C
ATOM   6855  C36 POPEL 364      47.565 127.941  65.238  1.00  0.00           C
ATOM   6858  C37 POPEL 364      47.505 126.471  65.668  1.00  0.00           C
ATOM   6861  C38 POPEL 364      47.615 126.311  67.188  1.00  0.00           C
ATOM   6864  C39 POPEL 364      47.345 124.881  67.688  1.00  0.00           C
ATOM   6867 0C31 POPEL 364      47.525 124.761  69.208  1.00  0.00           C
ATOM   6870 1C31 POPEL 364      47.005 123.441  69.798  1.00  0.00           C
ATOM   6873 2C31 POPEL 364      47.335 123.291  71.288  1.00  0.00           C
ATOM   6876 3C31 POPEL 364      46.765 122.021  71.928  1.00  0.00           C
ATOM   6879 4C31 POPEL 364      45.235 122.031  72.078  1.00  0.00           C
ATOM   6882 5C31 POPEL 364      44.715 120.841  72.888  1.00  0.00           C
ATOM   6885 6C31 POPEL 364      43.195 120.891  73.118  1.00  0.00           C
ATOM   6889  NH3 POPEM 365      28.905  99.801  56.708  1.00  0.00           N
ATOM   6893  C12 POPEM 365      30.125  99.041  56.258  1.00  0.00           C
ATOM   6896  C11 POPEM 365      31.335  99.971  56.028  1.00  0.00           C
ATOM   6899  P   POPEM 365      31.475 101.811  57.928  1.00  0.00           P
ATOM   6900  O13 POPEM 365      32.375 102.891  57.478  1.00  0.00           O
ATOM   6901  O14 POPEM 365      30.025 101.931  57.698  1.00  0.00           O
ATOM   6902  O11 POPEM 365      31.645 101.381  59.448  1.00  0.00           O
ATOM   6903  O12 POPEM 365      31.915 100.461  57.238  1.00  0.00           O
ATOM   6904  C1  POPEM 365      32.605 101.761  60.428  1.00  0.00           C
ATOM   6907  C2  POPEM 365      32.735 100.651  61.538  1.00  0.00           C
ATOM   6909  O21 POPEM 365      33.315 101.091  62.788  1.00  0.00           O
ATOM   6910  C21 POPEM 365      34.595 101.401  62.738  1.00  0.00           C
ATOM   6911  O22 POPEM 365      35.225 101.691  61.738  1.00  0.00           O
ATOM   6912  C22 POPEM 365      35.235 101.191  64.118  1.00  0.00           C
ATOM   6915  C3  POPEM 365      33.455  99.341  61.038  1.00  0.00           C
ATOM   6918  O31 POPEM 365      33.945  98.521  62.128  1.00  0.00           O
ATOM   6919  C31 POPEM 365      33.025  97.941  62.898  1.00  0.00           C
ATOM   6920  O32 POPEM 365      31.825  98.061  62.798  1.00  0.00           O
ATOM   6921  C32 POPEM 365      33.725  97.171  64.028  1.00  0.00           C
ATOM   6924  C23 POPEM 365      34.915 102.281  65.158  1.00  0.00           C
ATOM   6927  C24 POPEM 365      35.155 101.811  66.588  1.00  0.00           C
ATOM   6930  C25 POPEM 365      34.855 102.911  67.618  1.00  0.00           C
ATOM   6933  C26 POPEM 365      35.025 102.391  69.058  1.00  0.00           C
ATOM   6936  C27 POPEM 365      35.345 103.511  70.058  1.00  0.00           C
ATOM   6939  C28 POPEM 365      35.825 102.941  71.398  1.00  0.00           C
ATOM   6942  C29 POPEM 365      36.375 104.041  72.278  1.00  0.00           C
ATOM   6944 0C21 POPEM 365      35.815 104.541  73.398  1.00  0.00           C
ATOM   6946 1C21 POPEM 365      34.535 104.091  74.048  1.00  0.00           C
ATOM   6949 2C21 POPEM 365      34.745 103.671  75.518  1.00  0.00           C
ATOM   6952 3C21 POPEM 365      34.115 104.661  76.498  1.00  0.00           C
ATOM   6955 4C21 POPEM 365      34.635 104.471  77.928  1.00  0.00           C
ATOM   6958 5C21 POPEM 365      33.925 105.361  78.958  1.00  0.00           C
ATOM   6961 6C21 POPEM 365      32.475 104.931  79.248  1.00  0.00           C
ATOM   6964 7C21 POPEM 365      31.855 105.721  80.398  1.00  0.00           C
ATOM   6967 8C21 POPEM 365      30.385 105.381  80.648  1.00  0.00           C
ATOM   6971  C33 POPEM 365      33.205  95.721  64.158  1.00  0.00           C
ATOM   6974  C34 POPEM 365      34.235  94.771  64.788  1.00  0.00           C
ATOM   6977  C35 POPEM 365      34.535  95.101  66.258  1.00  0.00           C
ATOM   6980  C36 POPEM 365      34.085  93.981  67.208  1.00  0.00           C
ATOM   6983  C37 POPEM 365      34.265  94.351  68.678  1.00  0.00           C
ATOM   6986  C38 POPEM 365      34.045  93.181  69.638  1.00  0.00           C
ATOM   6989  C39 POPEM 365      32.715  92.421  69.418  1.00  0.00           C
ATOM   6992 0C31 POPEM 365      32.425  91.401  70.528  1.00  0.00           C
ATOM   6995 1C31 POPEM 365      31.915  92.061  71.828  1.00  0.00           C
ATOM   6998 2C31 POPEM 365      31.905  91.111  73.038  1.00  0.00           C
ATOM   7001 3C31 POPEM 365      30.565  90.391  73.288  1.00  0.00           C
ATOM   7004 4C31 POPEM 365      30.145  89.421  72.178  1.00  0.00           C
ATOM   7007 5C31 POPEM 365      28.965  88.541  72.588  1.00  0.00           C
ATOM   7010 6C31 POPEM 365      28.585  87.501  71.528  1.00  0.00           C
ATOM   7014  NH3 POPEN 366      75.585  85.121  99.848  1.00  0.00           N
ATOM   7018  C12 POPEN 366      76.955  85.721  99.628  1.00  0.00           C
ATOM   7021  C11 POPEN 366      77.735  85.831 100.958  1.00  0.00           C
ATOM   7024  P   POPEN 366      80.325  85.981 100.508  1.00  0.00           P
ATOM   7025  O13 POPEN 366      80.485  84.741 101.298  1.00  0.00           O
ATOM   7026  O14 POPEN 366      81.365  87.011 100.638  1.00  0.00           O
ATOM   7027  O11 POPEN 366      80.095  85.561  99.008  1.00  0.00           O
ATOM   7028  O12 POPEN 366      78.915  86.621 100.808  1.00  0.00           O
ATOM   7029  C1  POPEN 366      81.025  85.831  97.958  1.00  0.00           C
ATOM   7032  C2  POPEN 366      80.235  86.411  96.768  1.00  0.00           C
ATOM   7034  O21 POPEN 366      81.035  86.391  95.578  1.00  0.00           O
ATOM   7035  C21 POPEN 366      81.925  87.321  95.348  1.00  0.00           C
ATOM   7036  O22 POPEN 366      82.265  88.231  96.088  1.00  0.00           O
ATOM   7037  C22 POPEN 366      82.525  87.041  93.958  1.00  0.00           C
ATOM   7040  C3  POPEN 366      79.585  87.771  97.148  1.00  0.00           C
ATOM   7043  O31 POPEN 366      78.965  88.421  96.018  1.00  0.00           O
ATOM   7044  C31 POPEN 366      77.765  87.941  95.678  1.00  0.00           C
ATOM   7045  O32 POPEN 366      77.155  87.061  96.268  1.00  0.00           O
ATOM   7046  C32 POPEN 366      77.255  88.671  94.428  1.00  0.00           C
ATOM   7049  C23 POPEN 366      81.505  86.651  92.858  1.00  0.00           C
ATOM   7052  C24 POPEN 366      82.095  85.601  91.908  1.00  0.00           C
ATOM   7055  C25 POPEN 366      81.285  85.341  90.638  1.00  0.00           C
ATOM   7058  C26 POPEN 366      81.535  86.381  89.538  1.00  0.00           C
ATOM   7061  C27 POPEN 366      80.755  86.051  88.268  1.00  0.00           C
ATOM   7064  C28 POPEN 366      81.045  86.991  87.078  1.00  0.00           C
ATOM   7067  C29 POPEN 366      82.365  86.711  86.408  1.00  0.00           C
ATOM   7069 0C21 POPEN 366      82.575  86.101  85.228  1.00  0.00           C
ATOM   7071 1C21 POPEN 366      81.525  85.511  84.308  1.00  0.00           C
ATOM   7074 2C21 POPEN 366      81.625  86.011  82.848  1.00  0.00           C
ATOM   7077 3C21 POPEN 366      81.225  87.481  82.658  1.00  0.00           C
ATOM   7080 4C21 POPEN 366      81.435  87.981  81.218  1.00  0.00           C
ATOM   7083 5C21 POPEN 366      80.465  87.371  80.198  1.00  0.00           C
ATOM   7086 6C21 POPEN 366      80.835  87.681  78.738  1.00  0.00           C
ATOM   7089 7C21 POPEN 366      79.855  87.051  77.738  1.00  0.00           C
ATOM   7092 8C21 POPEN 366      80.245  87.281  76.278  1.00  0.00           C
ATOM   7096  C33 POPEN 366      78.345  89.001  93.378  1.00  0.00           C
ATOM   7099  C34 POPEN 366      79.055  90.351  93.568  1.00  0.00           C
ATOM   7102  C35 POPEN 366      78.185  91.561  93.218  1.00  0.00           C
ATOM   7105  C36 POPEN 366      78.925  92.911  93.248  1.00  0.00           C
ATOM   7108  C37 POPEN 366      77.975  94.061  92.848  1.00  0.00           C
ATOM   7111  C38 POPEN 366      78.625  95.451  92.788  1.00  0.00           C
ATOM   7114  C39 POPEN 366      77.525  96.521  92.758  1.00  0.00           C
ATOM   7117 0C31 POPEN 366      78.025  97.971  92.678  1.00  0.00           C
ATOM   7120 1C31 POPEN 366      76.915  98.951  93.098  1.00  0.00           C
ATOM   7123 2C31 POPEN 366      77.405 100.391  93.278  1.00  0.00           C
ATOM   7126 3C31 POPEN 366      77.915 101.041  91.998  1.00  0.00           C
ATOM   7129 4C31 POPEN 366      76.825 101.381  90.968  1.00  0.00           C
ATOM   7132 5C31 POPEN 366      77.285 102.521  90.048  1.00  0.00           C
ATOM   7135 6C31 POPEN 366      76.335 102.791  88.878  1.00  0.00           C
ATOM   7139  NH3 POPEO 367      33.065  20.889  99.868  1.00  0.00           N
ATOM   7143  C12 POPEO 367      31.955  20.129 100.548  1.00  0.00           C
ATOM   7146  C11 POPEO 367      30.615  20.899 100.628  1.00  0.00           C
ATOM   7149  P   POPEO 367      31.065  23.539 100.858  1.00  0.00           P
ATOM   7150  O13 POPEO 367      30.715  24.549 101.888  1.00  0.00           O
ATOM   7151  O14 POPEO 367      32.495  23.409 100.488  1.00  0.00           O
ATOM   7152  O11 POPEO 367      30.215  23.779  99.538  1.00  0.00           O
ATOM   7153  O12 POPEO 367      30.655  22.109 101.388  1.00  0.00           O
ATOM   7154  C1  POPEO 367      30.425  23.139  98.268  1.00  0.00           C
ATOM   7157  C2  POPEO 367      30.905  24.119  97.158  1.00  0.00           C
ATOM   7159  O21 POPEO 367      30.865  23.439  95.898  1.00  0.00           O
ATOM   7160  C21 POPEO 367      29.785  23.609  95.158  1.00  0.00           C
ATOM   7161  O22 POPEO 367      28.745  24.129  95.518  1.00  0.00           O
ATOM   7162  C22 POPEO 367      30.065  23.049  93.758  1.00  0.00           C
ATOM   7165  C3  POPEO 367      32.375  24.559  97.378  1.00  0.00           C
ATOM   7168  O31 POPEO 367      32.685  25.819  96.768  1.00  0.00           O
ATOM   7169  C31 POPEO 367      32.925  25.849  95.468  1.00  0.00           C
ATOM   7170  O32 POPEO 367      32.825  24.919  94.678  1.00  0.00           O
ATOM   7171  C32 POPEO 367      33.385  27.269  95.138  1.00  0.00           C
ATOM   7174  C23 POPEO 367      29.285  23.739  92.598  1.00  0.00           C
ATOM   7177  C24 POPEO 367      30.215  24.439  91.598  1.00  0.00           C
ATOM   7180  C25 POPEO 367      29.485  25.119  90.428  1.00  0.00           C
ATOM   7183  C26 POPEO 367      28.825  24.149  89.438  1.00  0.00           C
ATOM   7186  C27 POPEO 367      28.435  24.839  88.118  1.00  0.00           C
ATOM   7189  C28 POPEO 367      27.765  23.879  87.108  1.00  0.00           C
ATOM   7192  C29 POPEO 367      27.425  24.589  85.818  1.00  0.00           C
ATOM   7194 0C21 POPEO 367      26.225  24.649  85.198  1.00  0.00           C
ATOM   7196 1C21 POPEO 367      24.925  24.009  85.628  1.00  0.00           C
ATOM   7199 2C21 POPEO 367      23.805  25.049  85.808  1.00  0.00           C
ATOM   7202 3C21 POPEO 367      22.395  24.449  85.928  1.00  0.00           C
ATOM   7205 4C21 POPEO 367      21.295  25.519  85.778  1.00  0.00           C
ATOM   7208 5C21 POPEO 367      21.195  26.489  86.968  1.00  0.00           C
ATOM   7211 6C21 POPEO 367      21.015  27.949  86.538  1.00  0.00           C
ATOM   7214 7C21 POPEO 367      20.965  28.909  87.738  1.00  0.00           C
ATOM   7217 8C21 POPEO 367      21.095  30.389  87.348  1.00  0.00           C
ATOM   7221  C33 POPEO 367      33.445  27.589  93.628  1.00  0.00           C
ATOM   7224  C34 POPEO 367      33.765  29.079  93.408  1.00  0.00           C
ATOM   7227  C35 POPEO 367      34.055  29.419  91.938  1.00  0.00           C
ATOM   7230  C36 POPEO 367      35.495  29.119  91.528  1.00  0.00           C
ATOM   7233  C37 POPEO 367      35.775  29.429  90.048  1.00  0.00           C
ATOM   7236  C38 POPEO 367      37.255  29.729  89.758  1.00  0.00           C
ATOM   7239  C39 POPEO 367      37.625  31.149  90.208  1.00  0.00           C
ATOM   7242 0C31 POPEO 367      39.125  31.449  90.148  1.00  0.00           C
ATOM   7245 1C31 POPEO 367      39.425  32.879  90.618  1.00  0.00           C
ATOM   7248 2C31 POPEO 367      40.925  33.199  90.818  1.00  0.00           C
ATOM   7251 3C31 POPEO 367      41.835  32.739  89.668  1.00  0.00           C
ATOM   7254 4C31 POPEO 367      41.465  33.309  88.288  1.00  0.00           C
ATOM   7257 5C31 POPEO 367      41.955  32.399  87.158  1.00  0.00           C
ATOM   7260 6C31 POPEO 367      41.495  32.829  85.758  1.00  0.00           C
ATOM   7264  NH3 POPEP 368      67.695  91.831  56.568  1.00  0.00           N
ATOM   7268  C12 POPEP 368      67.835  90.991  57.808  1.00  0.00           C
ATOM   7271  C11 POPEP 368      68.535  89.671  57.428  1.00  0.00           C
ATOM   7274  P   POPEP 368      70.855  90.711  56.798  1.00  0.00           P
ATOM   7275  O13 POPEP 368      72.005  90.241  55.988  1.00  0.00           O
ATOM   7276  O14 POPEP 368      70.425  92.131  56.658  1.00  0.00           O
ATOM   7277  O11 POPEP 368      70.995  90.361  58.318  1.00  0.00           O
ATOM   7278  O12 POPEP 368      69.565  89.871  56.458  1.00  0.00           O
ATOM   7279  C1  POPEP 368      71.875  91.061  59.208  1.00  0.00           C
ATOM   7282  C2  POPEP 368      71.145  92.121  60.088  1.00  0.00           C
ATOM   7284  O21 POPEP 368      72.105  92.701  60.978  1.00  0.00           O
ATOM   7285  C21 POPEP 368      71.775  93.791  61.658  1.00  0.00           C
ATOM   7286  O22 POPEP 368      70.825  94.521  61.418  1.00  0.00           O
ATOM   7287  C22 POPEP 368      72.755  93.951  62.828  1.00  0.00           C
ATOM   7290  C3  POPEP 368      69.995  91.451  60.888  1.00  0.00           C
ATOM   7293  O31 POPEP 368      68.955  92.421  61.168  1.00  0.00           O
ATOM   7294  C31 POPEP 368      67.745  91.901  61.278  1.00  0.00           C
ATOM   7295  O32 POPEP 368      67.455  90.751  61.038  1.00  0.00           O
ATOM   7296  C32 POPEP 368      66.735  92.961  61.688  1.00  0.00           C
ATOM   7299  C23 POPEP 368      72.085  94.441  64.138  1.00  0.00           C
ATOM   7302  C24 POPEP 368      72.985  94.211  65.378  1.00  0.00           C
ATOM   7305  C25 POPEP 368      72.355  94.691  66.698  1.00  0.00           C
ATOM   7308  C26 POPEP 368      72.695  96.151  67.048  1.00  0.00           C
ATOM   7311  C27 POPEP 368      71.805  96.701  68.188  1.00  0.00           C
ATOM   7314  C28 POPEP 368      72.025  98.201  68.478  1.00  0.00           C
ATOM   7317  C29 POPEP 368      73.345  98.471  69.168  1.00  0.00           C
ATOM   7319 0C21 POPEP 368      73.545  98.781  70.468  1.00  0.00           C
ATOM   7321 1C21 POPEP 368      72.495  98.911  71.548  1.00  0.00           C
ATOM   7324 2C21 POPEP 368      72.695  97.991  72.768  1.00  0.00           C
ATOM   7327 3C21 POPEP 368      73.145  98.741  74.028  1.00  0.00           C
ATOM   7330 4C21 POPEP 368      73.105  97.851  75.278  1.00  0.00           C
ATOM   7333 5C21 POPEP 368      73.235  98.651  76.578  1.00  0.00           C
ATOM   7336 6C21 POPEP 368      73.135  97.781  77.838  1.00  0.00           C
ATOM   7339 7C21 POPEP 368      72.975  98.631  79.108  1.00  0.00           C
ATOM   7342 8C21 POPEP 368      72.685  97.831  80.378  1.00  0.00           C
ATOM   7346  C33 POPEP 368      65.725  92.391  62.708  1.00  0.00           C
ATOM   7349  C34 POPEP 368      64.815  93.461  63.318  1.00  0.00           C
ATOM   7352  C35 POPEP 368      64.425  93.171  64.778  1.00  0.00           C
ATOM   7355  C36 POPEP 368      63.155  92.331  64.998  1.00  0.00           C
ATOM   7358  C37 POPEP 368      62.965  92.011  66.498  1.00  0.00           C
ATOM   7361  C38 POPEP 368      61.505  91.761  66.918  1.00  0.00           C
ATOM   7364  C39 POPEP 368      60.885  90.521  66.258  1.00  0.00           C
ATOM   7367 0C31 POPEP 368      59.585  90.051  66.938  1.00  0.00           C
ATOM   7370 1C31 POPEP 368      58.455  91.091  66.848  1.00  0.00           C
ATOM   7373 2C31 POPEP 368      57.055  90.581  67.258  1.00  0.00           C
ATOM   7376 3C31 POPEP 368      56.995  89.971  68.658  1.00  0.00           C
ATOM   7379 4C31 POPEP 368      55.565  89.551  69.038  1.00  0.00           C
ATOM   7382 5C31 POPEP 368      55.455  89.071  70.488  1.00  0.00           C
ATOM   7385 6C31 POPEP 368      54.025  88.741  70.928  1.00  0.00           C
ATOM   7389  NH3 POPEQ 369      63.135  39.611  99.988  1.00  0.00           N
ATOM   7393  C12 POPEQ 369      63.785  40.121  98.728  1.00  0.00           C
ATOM   7396  C11 POPEQ 369      65.105  39.391  98.418  1.00  0.00           C
ATOM   7399  P   POPEQ 369      66.845  41.261  98.898  1.00  0.00           P
ATOM   7400  O13 POPEQ 369      68.255  41.461  98.548  1.00  0.00           O
ATOM   7401  O14 POPEQ 369      66.525  40.881 100.288  1.00  0.00           O
ATOM   7402  O11 POPEQ 369      66.045  42.561  98.538  1.00  0.00           O
ATOM   7403  O12 POPEQ 369      66.125  40.251  97.898  1.00  0.00           O
ATOM   7404  C1  POPEQ 369      66.355  43.281  97.338  1.00  0.00           C
ATOM   7407  C2  POPEQ 369      65.085  43.571  96.518  1.00  0.00           C
ATOM   7409  O21 POPEQ 369      65.415  44.601  95.578  1.00  0.00           O
ATOM   7410  C21 POPEQ 369      64.555  44.731  94.588  1.00  0.00           C
ATOM   7411  O22 POPEQ 369      63.865  43.831  94.108  1.00  0.00           O
ATOM   7412  C22 POPEQ 369      64.465  46.211  94.238  1.00  0.00           C
ATOM   7415  C3  POPEQ 369      63.935  44.041  97.468  1.00  0.00           C
ATOM   7418  O31 POPEQ 369      62.745  44.431  96.778  1.00  0.00           O
ATOM   7419  C31 POPEQ 369      61.815  43.501  96.608  1.00  0.00           C
ATOM   7420  O32 POPEQ 369      61.875  42.351  97.018  1.00  0.00           O
ATOM   7421  C32 POPEQ 369      60.595  44.171  95.948  1.00  0.00           C
ATOM   7424  C23 POPEQ 369      64.255  46.471  92.738  1.00  0.00           C
ATOM   7427  C24 POPEQ 369      63.795  47.901  92.438  1.00  0.00           C
ATOM   7430  C25 POPEQ 369      63.655  48.141  90.928  1.00  0.00           C
ATOM   7433  C26 POPEQ 369      65.005  48.211  90.198  1.00  0.00           C
ATOM   7436  C27 POPEQ 369      64.895  48.791  88.788  1.00  0.00           C
ATOM   7439  C28 POPEQ 369      66.285  49.121  88.208  1.00  0.00           C
ATOM   7442  C29 POPEQ 369      66.205  49.881  86.908  1.00  0.00           C
ATOM   7444 0C21 POPEQ 369      66.955  49.671  85.808  1.00  0.00           C
ATOM   7446 1C21 POPEQ 369      68.045  48.631  85.638  1.00  0.00           C
ATOM   7449 2C21 POPEQ 369      67.625  47.531  84.638  1.00  0.00           C
ATOM   7452 3C21 POPEQ 369      67.605  48.021  83.178  1.00  0.00           C
ATOM   7455 4C21 POPEQ 369      67.115  46.961  82.178  1.00  0.00           C
ATOM   7458 5C21 POPEQ 369      65.625  46.631  82.328  1.00  0.00           C
ATOM   7461 6C21 POPEQ 369      65.115  45.711  81.218  1.00  0.00           C
ATOM   7464 7C21 POPEQ 369      63.665  45.271  81.428  1.00  0.00           C
ATOM   7467 8C21 POPEQ 369      63.065  44.571  80.208  1.00  0.00           C
ATOM   7471  C33 POPEQ 369      60.235  43.691  94.518  1.00  0.00           C
ATOM   7474  C34 POPEQ 369      59.365  44.731  93.798  1.00  0.00           C
ATOM   7477  C35 POPEQ 369      58.905  44.351  92.378  1.00  0.00           C
ATOM   7480  C36 POPEQ 369      58.185  45.521  91.668  1.00  0.00           C
ATOM   7483  C37 POPEQ 369      57.005  45.111  90.778  1.00  0.00           C
ATOM   7486  C38 POPEQ 369      56.375  46.301  90.038  1.00  0.00           C
ATOM   7489  C39 POPEQ 369      55.095  45.971  89.248  1.00  0.00           C
ATOM   7492 0C31 POPEQ 369      55.245  46.121  87.718  1.00  0.00           C
ATOM   7495 1C31 POPEQ 369      53.895  46.041  86.988  1.00  0.00           C
ATOM   7498 2C31 POPEQ 369      54.015  46.001  85.448  1.00  0.00           C
ATOM   7501 3C31 POPEQ 369      54.195  47.371  84.778  1.00  0.00           C
ATOM   7504 4C31 POPEQ 369      54.225  47.281  83.238  1.00  0.00           C
ATOM   7507 5C31 POPEQ 369      53.975  48.631  82.548  1.00  0.00           C
ATOM   7510 6C31 POPEQ 369      54.155  48.611  81.028  1.00  0.00           C
ATOM   7514  NH3 POPER 370      46.845 102.831  95.568  1.00  0.00           N
ATOM   7518  C12 POPER 370      47.555 101.531  95.318  1.00  0.00           C
ATOM   7521  C11 POPER 370      46.585 100.461  94.788  1.00  0.00           C
ATOM   7524  P   POPER 370      47.755  98.201  95.528  1.00  0.00           P
ATOM   7525  O13 POPER 370      47.165  96.871  95.198  1.00  0.00           O
ATOM   7526  O14 POPER 370      47.465  98.731  96.878  1.00  0.00           O
ATOM   7527  O11 POPER 370      49.305  98.191  95.218  1.00  0.00           O
ATOM   7528  O12 POPER 370      47.245  99.241  94.478  1.00  0.00           O
ATOM   7529  C1  POPER 370      49.815  97.391  94.138  1.00  0.00           C
ATOM   7532  C2  POPER 370      49.105  97.561  92.748  1.00  0.00           C
ATOM   7534  O21 POPER 370      49.685  96.651  91.808  1.00  0.00           O
ATOM   7535  C21 POPER 370      49.395  95.361  91.938  1.00  0.00           C
ATOM   7536  O22 POPER 370      48.685  94.861  92.788  1.00  0.00           O
ATOM   7537  C22 POPER 370      50.085  94.621  90.778  1.00  0.00           C
ATOM   7540  C3  POPER 370      49.225  99.011  92.178  1.00  0.00           C
ATOM   7543  O31 POPER 370      48.155  99.421  91.308  1.00  0.00           O
ATOM   7544  C31 POPER 370      47.685  98.651  90.308  1.00  0.00           C
ATOM   7545  O32 POPER 370      46.495  98.551  90.058  1.00  0.00           O
ATOM   7546  C32 POPER 370      48.785  97.971  89.458  1.00  0.00           C
ATOM   7549  C23 POPER 370      50.325  93.111  90.988  1.00  0.00           C
ATOM   7552  C24 POPER 370      50.045  92.331  89.698  1.00  0.00           C
ATOM   7555  C25 POPER 370      48.565  91.921  89.578  1.00  0.00           C
ATOM   7558  C26 POPER 370      48.135  91.611  88.138  1.00  0.00           C
ATOM   7561  C27 POPER 370      46.865  90.751  88.088  1.00  0.00           C
ATOM   7564  C28 POPER 370      46.095  90.911  86.768  1.00  0.00           C
ATOM   7567  C29 POPER 370      44.785  90.171  86.798  1.00  0.00           C
ATOM   7569 0C21 POPER 370      43.795  90.281  85.898  1.00  0.00           C
ATOM   7571 1C21 POPER 370      43.815  91.131  84.648  1.00  0.00           C
ATOM   7574 2C21 POPER 370      44.125  90.291  83.388  1.00  0.00           C
ATOM   7577 3C21 POPER 370      45.485  89.601  83.478  1.00  0.00           C
ATOM   7580 4C21 POPER 370      45.875  88.721  82.278  1.00  0.00           C
ATOM   7583 5C21 POPER 370      47.155  87.931  82.608  1.00  0.00           C
ATOM   7586 6C21 POPER 370      47.405  86.751  81.658  1.00  0.00           C
ATOM   7589 7C21 POPER 370      48.615  85.911  82.078  1.00  0.00           C
ATOM   7592 8C21 POPER 370      48.845  84.681  81.188  1.00  0.00           C
ATOM   7596  C33 POPER 370      48.765  98.301  87.948  1.00  0.00           C
ATOM   7599  C34 POPER 370      49.775  97.441  87.178  1.00  0.00           C
ATOM   7602  C35 POPER 370      49.905  97.771  85.678  1.00  0.00           C
ATOM   7605  C36 POPER 370      48.615  97.581  84.888  1.00  0.00           C
ATOM   7608  C37 POPER 370      48.845  97.571  83.368  1.00  0.00           C
ATOM   7611  C38 POPER 370      47.535  97.731  82.588  1.00  0.00           C
ATOM   7614  C39 POPER 370      47.695  97.711  81.058  1.00  0.00           C
ATOM   7617 0C31 POPER 370      47.195  96.421  80.408  1.00  0.00           C
ATOM   7620 1C31 POPER 370      46.965  96.551  78.888  1.00  0.00           C
ATOM   7623 2C31 POPER 370      48.255  96.671  78.078  1.00  0.00           C
ATOM   7626 3C31 POPER 370      48.895  95.301  77.808  1.00  0.00           C
ATOM   7629 4C31 POPER 370      50.335  95.401  77.278  1.00  0.00           C
ATOM   7632 5C31 POPER 370      50.875  94.031  76.858  1.00  0.00           C
ATOM   7635 6C31 POPER 370      52.335  94.061  76.398  1.00  0.00           C
ATOM   7639  NH3 POPES 371       0.635  48.041  60.608  1.00  0.00           N
ATOM   7643  C12 POPES 371       1.875  48.461  59.848  1.00  0.00           C
ATOM   7646  C11 POPES 371       1.855  49.941  59.428  1.00  0.00           C
ATOM   7649  P   POPES 371       3.755  51.721  59.198  1.00  0.00           P
ATOM   7650  O13 POPES 371       5.195  51.721  58.858  1.00  0.00           O
ATOM   7651  O14 POPES 371       2.955  52.801  58.578  1.00  0.00           O
ATOM   7652  O11 POPES 371       3.625  51.861  60.778  1.00  0.00           O
ATOM   7653  O12 POPES 371       3.125  50.311  58.868  1.00  0.00           O
ATOM   7654  C1  POPES 371       4.825  52.291  61.438  1.00  0.00           C
ATOM   7657  C2  POPES 371       4.615  52.691  62.908  1.00  0.00           C
ATOM   7659  O21 POPES 371       3.905  51.631  63.548  1.00  0.00           O
ATOM   7660  C21 POPES 371       4.395  51.271  64.718  1.00  0.00           C
ATOM   7661  O22 POPES 371       5.495  51.561  65.158  1.00  0.00           O
ATOM   7662  C22 POPES 371       3.305  50.551  65.478  1.00  0.00           C
ATOM   7665  C3  POPES 371       3.785  54.001  63.018  1.00  0.00           C
ATOM   7668  O31 POPES 371       3.365  54.261  64.388  1.00  0.00           O
ATOM   7669  C31 POPES 371       4.065  55.191  65.038  1.00  0.00           C
ATOM   7670  O32 POPES 371       4.925  55.911  64.578  1.00  0.00           O
ATOM   7671  C32 POPES 371       3.515  55.291  66.478  1.00  0.00           C
ATOM   7674  C23 POPES 371       3.735  50.201  66.908  1.00  0.00           C
ATOM   7677  C24 POPES 371       2.575  49.561  67.678  1.00  0.00           C
ATOM   7680  C25 POPES 371       2.955  49.121  69.088  1.00  0.00           C
ATOM   7683  C26 POPES 371       3.205  50.301  70.038  1.00  0.00           C
ATOM   7686  C27 POPES 371       3.435  49.851  71.488  1.00  0.00           C
ATOM   7689  C28 POPES 371       2.175  49.241  72.138  1.00  0.00           C
ATOM   7692  C29 POPES 371       2.495  48.671  73.488  1.00  0.00           C
ATOM   7694 0C21 POPES 371       2.595  47.371  73.808  1.00  0.00           C
ATOM   7696 1C21 POPES 371       2.395  46.171  72.918  1.00  0.00           C
ATOM   7699 2C21 POPES 371       1.255  45.241  73.368  1.00  0.00           C
ATOM   7702 3C21 POPES 371       1.385  44.771  74.828  1.00  0.00           C
ATOM   7705 4C21 POPES 371       0.585  43.511  75.158  1.00  0.00           C
ATOM   7708 5C21 POPES 371      -0.935  43.741  75.198  1.00  0.00           C
ATOM   7711 6C21 POPES 371      -1.715  42.421  75.368  1.00  0.00           C
ATOM   7714 7C21 POPES 371      -3.215  42.601  75.618  1.00  0.00           C
ATOM   7717 8C21 POPES 371      -3.895  43.621  74.698  1.00  0.00           C
ATOM   7721  C33 POPES 371       4.575  55.411  67.598  1.00  0.00           C
ATOM   7724  C34 POPES 371       3.975  55.001  68.948  1.00  0.00           C
ATOM   7727  C35 POPES 371       4.915  55.191  70.148  1.00  0.00           C
ATOM   7730  C36 POPES 371       4.375  54.561  71.448  1.00  0.00           C
ATOM   7733  C37 POPES 371       5.315  54.781  72.638  1.00  0.00           C
ATOM   7736  C38 POPES 371       5.195  53.771  73.798  1.00  0.00           C
ATOM   7739  C39 POPES 371       3.905  53.841  74.648  1.00  0.00           C
ATOM   7742 0C31 POPES 371       4.145  53.291  76.068  1.00  0.00           C
ATOM   7745 1C31 POPES 371       2.875  53.061  76.908  1.00  0.00           C
ATOM   7748 2C31 POPES 371       3.185  52.791  78.388  1.00  0.00           C
ATOM   7751 3C31 POPES 371       2.045  52.091  79.158  1.00  0.00           C
ATOM   7754 4C31 POPES 371       2.225  52.151  80.678  1.00  0.00           C
ATOM   7757 5C31 POPES 371       1.225  51.251  81.438  1.00  0.00           C
ATOM   7760 6C31 POPES 371       1.225  51.481  82.958  1.00  0.00           C
ATOM   7764  NH3 POPET 372      78.415  50.021 101.178  1.00  0.00           N
ATOM   7768  C12 POPET 372      78.875  50.431 102.548  1.00  0.00           C
ATOM   7771  C11 POPET 372      80.355  50.851 102.478  1.00  0.00           C
ATOM   7774  P   POPET 372      81.185  53.211 101.668  1.00  0.00           P
ATOM   7775  O13 POPET 372      82.575  53.011 102.118  1.00  0.00           O
ATOM   7776  O14 POPET 372      80.285  54.051 102.498  1.00  0.00           O
ATOM   7777  O11 POPET 372      81.155  53.781 100.198  1.00  0.00           O
ATOM   7778  O12 POPET 372      80.535  51.801 101.428  1.00  0.00           O
ATOM   7779  C1  POPET 372      81.865  53.161  99.128  1.00  0.00           C
ATOM   7782  C2  POPET 372      80.925  52.831  97.928  1.00  0.00           C
ATOM   7784  O21 POPET 372      80.835  54.001  97.078  1.00  0.00           O
ATOM   7785  C21 POPET 372      80.695  53.701  95.788  1.00  0.00           C
ATOM   7786  O22 POPET 372      80.695  52.581  95.328  1.00  0.00           O
ATOM   7787  C22 POPET 372      80.605  54.961  94.938  1.00  0.00           C
ATOM   7790  C3  POPET 372      79.535  52.361  98.448  1.00  0.00           C
ATOM   7793  O31 POPET 372      78.765  51.621  97.488  1.00  0.00           O
ATOM   7794  C31 POPET 372      77.835  52.301  96.838  1.00  0.00           C
ATOM   7795  O32 POPET 372      77.645  53.501  96.898  1.00  0.00           O
ATOM   7796  C32 POPET 372      77.095  51.361  95.888  1.00  0.00           C
ATOM   7799  C23 POPET 372      80.905  54.591  93.468  1.00  0.00           C
ATOM   7802  C24 POPET 372      81.065  55.781  92.508  1.00  0.00           C
ATOM   7805  C25 POPET 372      79.755  56.341  91.948  1.00  0.00           C
ATOM   7808  C26 POPET 372      80.025  57.451  90.928  1.00  0.00           C
ATOM   7811  C27 POPET 372      78.745  58.141  90.438  1.00  0.00           C
ATOM   7814  C28 POPET 372      79.025  59.431  89.638  1.00  0.00           C
ATOM   7817  C29 POPET 372      79.845  59.171  88.398  1.00  0.00           C
ATOM   7819 0C21 POPET 372      80.865  59.911  87.928  1.00  0.00           C
ATOM   7821 1C21 POPET 372      81.375  61.201  88.508  1.00  0.00           C
ATOM   7824 2C21 POPET 372      82.875  61.191  88.878  1.00  0.00           C
ATOM   7827 3C21 POPET 372      83.815  61.041  87.668  1.00  0.00           C
ATOM   7830 4C21 POPET 372      85.115  61.831  87.878  1.00  0.00           C
ATOM   7833 5C21 POPET 372      86.265  61.431  86.948  1.00  0.00           C
ATOM   7836 6C21 POPET 372      86.905  60.101  87.358  1.00  0.00           C
ATOM   7839 7C21 POPET 372      88.245  59.851  86.678  1.00  0.00           C
ATOM   7842 8C21 POPET 372      88.865  58.531  87.108  1.00  0.00           C
ATOM   7846  C33 POPET 372      77.705  51.421  94.478  1.00  0.00           C
ATOM   7849  C34 POPET 372      77.095  50.391  93.518  1.00  0.00           C
ATOM   7852  C35 POPET 372      77.595  50.631  92.088  1.00  0.00           C
ATOM   7855  C36 POPET 372      77.035  49.641  91.058  1.00  0.00           C
ATOM   7858  C37 POPET 372      77.095  50.251  89.648  1.00  0.00           C
ATOM   7861  C38 POPET 372      76.935  49.241  88.508  1.00  0.00           C
ATOM   7864  C39 POPET 372      75.515  48.681  88.338  1.00  0.00           C
ATOM   7867 0C31 POPET 372      75.075  48.741  86.868  1.00  0.00           C
ATOM   7870 1C31 POPET 372      73.965  47.771  86.478  1.00  0.00           C
ATOM   7873 2C31 POPET 372      73.565  47.991  85.008  1.00  0.00           C
ATOM   7876 3C31 POPET 372      72.485  47.031  84.488  1.00  0.00           C
ATOM   7879 4C31 POPET 372      73.045  45.641  84.158  1.00  0.00           C
ATOM   7882 5C31 POPET 372      72.145  44.841  83.208  1.00  0.00           C
ATOM   7885 6C31 POPET 372      72.845  43.611  82.638  1.00  0.00           C
ATOM   7889  NH3 POPEU 373     113.077  79.251  62.858  1.00  0.00           N
ATOM   7893  C12 POPEU 373     112.837  80.641  62.358  1.00  0.00           C
ATOM   7896  C11 POPEU 373     112.847  80.671  60.818  1.00  0.00           C
ATOM   7899  P   POPEU 373     110.555  79.591  60.218  1.00  0.00           P
ATOM   7900  O13 POPEU 373     110.085  78.361  59.578  1.00  0.00           O
ATOM   7901  O14 POPEU 373     110.215  80.911  59.638  1.00  0.00           O
ATOM   7902  O11 POPEU 373     110.355  79.481  61.778  1.00  0.00           O
ATOM   7903  O12 POPEU 373     112.117  79.601  60.198  1.00  0.00           O
ATOM   7904  C1  POPEU 373     109.565  78.401  62.318  1.00  0.00           C
ATOM   7907  C2  POPEU 373     109.395  78.521  63.868  1.00  0.00           C
ATOM   7909  O21 POPEU 373     110.535  78.011  64.598  1.00  0.00           O
ATOM   7910  C21 POPEU 373     111.195  78.911  65.298  1.00  0.00           C
ATOM   7911  O22 POPEU 373     111.335  80.081  64.998  1.00  0.00           O
ATOM   7912  C22 POPEU 373     111.897  78.271  66.488  1.00  0.00           C
ATOM   7915  C3  POPEU 373     108.165  77.751  64.408  1.00  0.00           C
ATOM   7918  O31 POPEU 373     108.065  77.911  65.838  1.00  0.00           O
ATOM   7919  C31 POPEU 373     107.135  78.751  66.268  1.00  0.00           C
ATOM   7920  O32 POPEU 373     106.285  79.291  65.588  1.00  0.00           O
ATOM   7921  C32 POPEU 373     107.275  78.971  67.778  1.00  0.00           C
ATOM   7924  C23 POPEU 373     112.957  79.241  67.068  1.00  0.00           C
ATOM   7927  C24 POPEU 373     113.667  78.711  68.328  1.00  0.00           C
ATOM   7930  C25 POPEU 373     112.737  78.491  69.528  1.00  0.00           C
ATOM   7933  C26 POPEU 373     113.497  78.131  70.808  1.00  0.00           C
ATOM   7936  C27 POPEU 373     112.597  77.981  72.038  1.00  0.00           C
ATOM   7939  C28 POPEU 373     113.337  77.601  73.338  1.00  0.00           C
ATOM   7942  C29 POPEU 373     114.047  78.761  73.988  1.00  0.00           C
ATOM   7944 0C21 POPEU 373     115.117  78.671  74.808  1.00  0.00           C
ATOM   7946 1C21 POPEU 373     115.797  77.391  75.248  1.00  0.00           C
ATOM   7949 2C21 POPEU 373     116.347  77.451  76.688  1.00  0.00           C
ATOM   7952 3C21 POPEU 373     115.247  77.331  77.758  1.00  0.00           C
ATOM   7955 4C21 POPEU 373     115.817  77.051  79.158  1.00  0.00           C
ATOM   7958 5C21 POPEU 373     114.747  76.991  80.258  1.00  0.00           C
ATOM   7961 6C21 POPEU 373     113.887  75.721  80.218  1.00  0.00           C
ATOM   7964 7C21 POPEU 373     112.847  75.691  81.348  1.00  0.00           C
ATOM   7967 8C21 POPEU 373     111.987  74.421  81.348  1.00  0.00           C
ATOM   7971  C33 POPEU 373     106.875  80.411  68.148  1.00  0.00           C
ATOM   7974  C34 POPEU 373     107.125  80.751  69.618  1.00  0.00           C
ATOM   7977  C35 POPEU 373     106.835  82.221  69.918  1.00  0.00           C
ATOM   7980  C36 POPEU 373     107.305  82.641  71.308  1.00  0.00           C
ATOM   7983  C37 POPEU 373     106.795  84.031  71.698  1.00  0.00           C
ATOM   7986  C38 POPEU 373     107.295  84.451  73.078  1.00  0.00           C
ATOM   7989  C39 POPEU 373     106.595  85.711  73.588  1.00  0.00           C
ATOM   7992 0C31 POPEU 373     106.975  86.081  75.018  1.00  0.00           C
ATOM   7995 1C31 POPEU 373     106.105  87.241  75.518  1.00  0.00           C
ATOM   7998 2C31 POPEU 373     105.945  87.311  77.038  1.00  0.00           C
ATOM   8001 3C31 POPEU 373     104.785  88.241  77.398  1.00  0.00           C
ATOM   8004 4C31 POPEU 373     104.545  88.341  78.908  1.00  0.00           C
ATOM   8007 5C31 POPEU 373     103.385  89.271  79.248  1.00  0.00           C
ATOM   8010 6C31 POPEU 373     103.215  89.451  80.758  1.00  0.00           C
ATOM   8014  NH3 POPEV 374      25.895  99.801 101.528  1.00  0.00           N
ATOM   8018  C12 POPEV 374      27.235 100.481 101.668  1.00  0.00           C
ATOM   8021  C11 POPEV 374      28.375  99.461 101.928  1.00  0.00           C
ATOM   8024  P   POPEV 374      28.945  96.991 102.518  1.00  0.00           P
ATOM   8025  O13 POPEV 374      28.245  95.791 102.998  1.00  0.00           O
ATOM   8026  O14 POPEV 374      29.965  97.531 103.438  1.00  0.00           O
ATOM   8027  O11 POPEV 374      29.595  96.691 101.108  1.00  0.00           O
ATOM   8028  O12 POPEV 374      27.895  98.141 102.218  1.00  0.00           O
ATOM   8029  C1  POPEV 374      28.915  96.851  99.868  1.00  0.00           C
ATOM   8032  C2  POPEV 374      29.975  97.071  98.768  1.00  0.00           C
ATOM   8034  O21 POPEV 374      29.415  96.791  97.478  1.00  0.00           O
ATOM   8035  C21 POPEV 374      28.695  97.781  96.958  1.00  0.00           C
ATOM   8036  O22 POPEV 374      28.515  98.871  97.458  1.00  0.00           O
ATOM   8037  C22 POPEV 374      28.095  97.291  95.628  1.00  0.00           C
ATOM   8040  C3  POPEV 374      31.165  96.101  99.018  1.00  0.00           C
ATOM   8043  O31 POPEV 374      32.035  95.991  97.858  1.00  0.00           O
ATOM   8044  C31 POPEV 374      32.315  94.751  97.458  1.00  0.00           C
ATOM   8045  O32 POPEV 374      32.025  93.741  98.078  1.00  0.00           O
ATOM   8046  C32 POPEV 374      32.985  94.781  96.098  1.00  0.00           C
ATOM   8049  C23 POPEV 374      28.515  98.071  94.348  1.00  0.00           C
ATOM   8052  C24 POPEV 374      27.935  97.381  93.098  1.00  0.00           C
ATOM   8055  C25 POPEV 374      28.255  98.071  91.758  1.00  0.00           C
ATOM   8058  C26 POPEV 374      27.615  97.321  90.578  1.00  0.00           C
ATOM   8061  C27 POPEV 374      27.755  98.021  89.218  1.00  0.00           C
ATOM   8064  C28 POPEV 374      27.245  97.181  88.018  1.00  0.00           C
ATOM   8067  C29 POPEV 374      28.225  96.091  87.668  1.00  0.00           C
ATOM   8069 0C21 POPEV 374      28.365  95.451  86.488  1.00  0.00           C
ATOM   8071 1C21 POPEV 374      27.565  95.661  85.228  1.00  0.00           C
ATOM   8074 2C21 POPEV 374      28.455  95.531  83.978  1.00  0.00           C
ATOM   8077 3C21 POPEV 374      27.645  95.571  82.668  1.00  0.00           C
ATOM   8080 4C21 POPEV 374      28.495  95.191  81.438  1.00  0.00           C
ATOM   8083 5C21 POPEV 374      27.675  95.041  80.138  1.00  0.00           C
ATOM   8086 6C21 POPEV 374      26.845  93.751  80.088  1.00  0.00           C
ATOM   8089 7C21 POPEV 374      26.455  93.361  78.648  1.00  0.00           C
ATOM   8092 8C21 POPEV 374      25.735  92.021  78.538  1.00  0.00           C
ATOM   8096  C33 POPEV 374      31.955  95.031  94.978  1.00  0.00           C
ATOM   8099  C34 POPEV 374      32.565  95.081  93.578  1.00  0.00           C
ATOM   8102  C35 POPEV 374      31.475  95.041  92.498  1.00  0.00           C
ATOM   8105  C36 POPEV 374      32.005  95.101  91.058  1.00  0.00           C
ATOM   8108  C37 POPEV 374      30.845  95.061  90.048  1.00  0.00           C
ATOM   8111  C38 POPEV 374      30.635  93.701  89.358  1.00  0.00           C
ATOM   8114  C39 POPEV 374      31.445  93.561  88.068  1.00  0.00           C
ATOM   8117 0C31 POPEV 374      30.945  92.431  87.158  1.00  0.00           C
ATOM   8120 1C31 POPEV 374      31.705  92.391  85.828  1.00  0.00           C
ATOM   8123 2C31 POPEV 374      31.195  91.311  84.858  1.00  0.00           C
ATOM   8126 3C31 POPEV 374      32.205  90.981  83.738  1.00  0.00           C
ATOM   8129 4C31 POPEV 374      32.665  92.201  82.928  1.00  0.00           C
ATOM   8132 5C31 POPEV 374      33.685  91.841  81.838  1.00  0.00           C
ATOM   8135 6C31 POPEV 374      34.365  93.071  81.238  1.00  0.00           C
ATOM   8139  NH3 POPEW 375     116.717  62.981 103.748  1.00  0.00           N
ATOM   8143  C12 POPEW 375     117.287  64.101 104.608  1.00  0.00           C
ATOM   8146  C11 POPEW 375     118.657  64.631 104.118  1.00  0.00           C
ATOM   8149  P   POPEW 375     120.517  66.371 104.758  1.00  0.00           P
ATOM   8150  O13 POPEW 375     120.637  67.531 105.678  1.00  0.00           O
ATOM   8151  O14 POPEW 375     121.527  65.301 104.868  1.00  0.00           O
ATOM   8152  O11 POPEW 375     120.507  66.821 103.248  1.00  0.00           O
ATOM   8153  O12 POPEW 375     119.087  65.711 104.958  1.00  0.00           O
ATOM   8154  C1  POPEW 375     119.527  67.711 102.718  1.00  0.00           C
ATOM   8157  C2  POPEW 375     120.167  68.791 101.788  1.00  0.00           C
ATOM   8159  O21 POPEW 375     120.107  68.461 100.378  1.00  0.00           O
ATOM   8160  C21 POPEW 375     120.727  67.401  99.928  1.00  0.00           C
ATOM   8161  O22 POPEW 375     121.527  66.701 100.538  1.00  0.00           O
ATOM   8162  C22 POPEW 375     120.197  67.061  98.508  1.00  0.00           C
ATOM   8165  C3  POPEW 375     121.577  69.241 102.288  1.00  0.00           C
ATOM   8168  O31 POPEW 375     121.737  70.661 102.228  1.00  0.00           O
ATOM   8169  C31 POPEW 375     121.197  71.321 103.258  1.00  0.00           C
ATOM   8170  O32 POPEW 375     120.557  70.821 104.168  1.00  0.00           O
ATOM   8171  C32 POPEW 375     121.577  72.791 103.198  1.00  0.00           C
ATOM   8174  C23 POPEW 375     120.787  67.841  97.308  1.00  0.00           C
ATOM   8177  C24 POPEW 375     119.867  68.911  96.688  1.00  0.00           C
ATOM   8180  C25 POPEW 375     118.747  68.351  95.788  1.00  0.00           C
ATOM   8183  C26 POPEW 375     118.047  69.431  94.938  1.00  0.00           C
ATOM   8186  C27 POPEW 375     116.887  68.901  94.078  1.00  0.00           C
ATOM   8189  C28 POPEW 375     116.067  70.001  93.368  1.00  0.00           C
ATOM   8192  C29 POPEW 375     116.747  70.611  92.158  1.00  0.00           C
ATOM   8194 0C21 POPEW 375     116.157  71.161  91.078  1.00  0.00           C
ATOM   8196 1C21 POPEW 375     114.667  71.331  90.838  1.00  0.00           C
ATOM   8199 2C21 POPEW 375     114.187  70.711  89.498  1.00  0.00           C
ATOM   8202 3C21 POPEW 375     114.547  71.521  88.238  1.00  0.00           C
ATOM   8205 4C21 POPEW 375     113.957  70.881  86.968  1.00  0.00           C
ATOM   8208 5C21 POPEW 375     113.977  71.811  85.748  1.00  0.00           C
ATOM   8211 6C21 POPEW 375     115.297  71.851  84.958  1.00  0.00           C
ATOM   8214 7C21 POPEW 375     115.267  72.941  83.878  1.00  0.00           C
ATOM   8217 8C21 POPEW 375     116.497  72.991  82.988  1.00  0.00           C
ATOM   8221  C33 POPEW 375     121.547  73.391 101.768  1.00  0.00           C
ATOM   8224  C34 POPEW 375     120.127  73.531 101.218  1.00  0.00           C
ATOM   8227  C35 POPEW 375     120.087  73.861  99.718  1.00  0.00           C
ATOM   8230  C36 POPEW 375     120.687  75.221  99.368  1.00  0.00           C
ATOM   8233  C37 POPEW 375     120.217  75.721  97.998  1.00  0.00           C
ATOM   8236  C38 POPEW 375     120.827  77.071  97.598  1.00  0.00           C
ATOM   8239  C39 POPEW 375     120.067  77.651  96.408  1.00  0.00           C
ATOM   8242 0C31 POPEW 375     120.567  79.031  95.938  1.00  0.00           C
ATOM   8245 1C31 POPEW 375     119.607  79.621  94.908  1.00  0.00           C
ATOM   8248 2C31 POPEW 375     120.137  80.901  94.248  1.00  0.00           C
ATOM   8251 3C31 POPEW 375     119.097  81.551  93.318  1.00  0.00           C
ATOM   8254 4C31 POPEW 375     118.667  80.631  92.168  1.00  0.00           C
ATOM   8257 5C31 POPEW 375     117.867  81.371  91.078  1.00  0.00           C
ATOM   8260 6C31 POPEW 375     116.497  81.841  91.548  1.00  0.00           C
ATOM   8264  NH3 POPEX 376      89.865  84.531 100.388  1.00  0.00           N
ATOM   8268  C12 POPEX 376      88.835  85.331 101.138  1.00  0.00           C
ATOM   8271  C11 POPEX 376      88.955  86.841 100.938  1.00  0.00           C
ATOM   8274  P   POPEX 376      86.945  87.791 102.478  1.00  0.00           P
ATOM   8275  O13 POPEX 376      87.645  88.961 103.058  1.00  0.00           O
ATOM   8276  O14 POPEX 376      86.885  86.561 103.308  1.00  0.00           O
ATOM   8277  O11 POPEX 376      85.505  88.131 101.908  1.00  0.00           O
ATOM   8278  O12 POPEX 376      87.695  87.451 101.138  1.00  0.00           O
ATOM   8279  C1  POPEX 376      85.375  88.981 100.748  1.00  0.00           C
ATOM   8282  C2  POPEX 376      85.545  88.241  99.378  1.00  0.00           C
ATOM   8284  O21 POPEX 376      85.285  89.171  98.298  1.00  0.00           O
ATOM   8285  C21 POPEX 376      86.155  89.101  97.298  1.00  0.00           C
ATOM   8286  O22 POPEX 376      87.275  88.621  97.358  1.00  0.00           O
ATOM   8287  C22 POPEX 376      85.585  89.731  96.038  1.00  0.00           C
ATOM   8290  C3  POPEX 376      84.615  86.981  99.288  1.00  0.00           C
ATOM   8293  O31 POPEX 376      84.295  86.601  97.938  1.00  0.00           O
ATOM   8294  C31 POPEX 376      84.945  85.701  97.188  1.00  0.00           C
ATOM   8295  O32 POPEX 376      84.525  85.311  96.108  1.00  0.00           O
ATOM   8296  C32 POPEX 376      86.305  85.261  97.748  1.00  0.00           C
ATOM   8299  C23 POPEX 376      86.055  88.961  94.788  1.00  0.00           C
ATOM   8302  C24 POPEX 376      85.475  89.531  93.488  1.00  0.00           C
ATOM   8305  C25 POPEX 376      85.885  88.731  92.248  1.00  0.00           C
ATOM   8308  C26 POPEX 376      85.085  89.131  90.998  1.00  0.00           C
ATOM   8311  C27 POPEX 376      85.745  88.641  89.698  1.00  0.00           C
ATOM   8314  C28 POPEX 376      84.955  88.991  88.428  1.00  0.00           C
ATOM   8317  C29 POPEX 376      84.935  90.471  88.138  1.00  0.00           C
ATOM   8319 0C21 POPEX 376      84.175  91.091  87.218  1.00  0.00           C
ATOM   8321 1C21 POPEX 376      83.185  90.431  86.278  1.00  0.00           C
ATOM   8324 2C21 POPEX 376      81.795  91.081  86.388  1.00  0.00           C
ATOM   8327 3C21 POPEX 376      80.745  90.441  85.468  1.00  0.00           C
ATOM   8330 4C21 POPEX 376      79.335  90.971  85.778  1.00  0.00           C
ATOM   8333 5C21 POPEX 376      78.195  90.091  85.268  1.00  0.00           C
ATOM   8336 6C21 POPEX 376      78.125  89.951  83.738  1.00  0.00           C
ATOM   8339 7C21 POPEX 376      76.875  89.181  83.298  1.00  0.00           C
ATOM   8342 8C21 POPEX 376      76.955  88.671  81.858  1.00  0.00           C
ATOM   8346  C33 POPEX 376      87.015  84.231  96.818  1.00  0.00           C
ATOM   8349  C34 POPEX 376      88.545  84.311  96.878  1.00  0.00           C
ATOM   8352  C35 POPEX 376      89.245  84.121  95.518  1.00  0.00           C
ATOM   8355  C36 POPEX 376      88.815  85.191  94.498  1.00  0.00           C
ATOM   8358  C37 POPEX 376      89.875  85.541  93.438  1.00  0.00           C
ATOM   8361  C38 POPEX 376      89.305  86.451  92.348  1.00  0.00           C
ATOM   8364  C39 POPEX 376      88.445  85.731  91.288  1.00  0.00           C
ATOM   8367 0C31 POPEX 376      89.295  85.031  90.228  1.00  0.00           C
ATOM   8370 1C31 POPEX 376      88.455  84.341  89.138  1.00  0.00           C
ATOM   8373 2C31 POPEX 376      89.335  83.741  88.038  1.00  0.00           C
ATOM   8376 3C31 POPEX 376      88.585  82.881  87.008  1.00  0.00           C
ATOM   8379 4C31 POPEX 376      87.385  83.591  86.358  1.00  0.00           C
ATOM   8382 5C31 POPEX 376      87.065  83.001  84.978  1.00  0.00           C
ATOM   8385 6C31 POPEX 376      85.725  83.451  84.378  1.00  0.00           C
ATOM   8389  NH3 POPEY 377      23.345  88.441  58.078  1.00  0.00           N
ATOM   8393  C12 POPEY 377      22.825  87.291  58.908  1.00  0.00           C
ATOM   8396  C11 POPEY 377      21.605  86.631  58.248  1.00  0.00           C
ATOM   8399  P   POPEY 377      21.375  84.141  58.978  1.00  0.00           P
ATOM   8400  O13 POPEY 377      20.825  83.711  57.678  1.00  0.00           O
ATOM   8401  O14 POPEY 377      22.835  83.961  59.148  1.00  0.00           O
ATOM   8402  O11 POPEY 377      20.665  83.451  60.218  1.00  0.00           O
ATOM   8403  O12 POPEY 377      21.035  85.681  59.158  1.00  0.00           O
ATOM   8404  C1  POPEY 377      19.665  84.001  61.068  1.00  0.00           C
ATOM   8407  C2  POPEY 377      20.135  84.291  62.528  1.00  0.00           C
ATOM   8409  O21 POPEY 377      18.965  84.551  63.338  1.00  0.00           O
ATOM   8410  C21 POPEY 377      19.125  84.421  64.648  1.00  0.00           C
ATOM   8411  O22 POPEY 377      20.015  83.791  65.198  1.00  0.00           O
ATOM   8412  C22 POPEY 377      18.005  85.181  65.378  1.00  0.00           C
ATOM   8415  C3  POPEY 377      21.095  85.521  62.568  1.00  0.00           C
ATOM   8418  O31 POPEY 377      21.475  85.961  63.898  1.00  0.00           O
ATOM   8419  C31 POPEY 377      22.655  85.481  64.328  1.00  0.00           C
ATOM   8420  O32 POPEY 377      23.375  84.731  63.698  1.00  0.00           O
ATOM   8421  C32 POPEY 377      23.035  86.121  65.658  1.00  0.00           C
ATOM   8424  C23 POPEY 377      18.265  85.341  66.908  1.00  0.00           C
ATOM   8427  C24 POPEY 377      17.225  86.221  67.648  1.00  0.00           C
ATOM   8430  C25 POPEY 377      15.865  85.561  67.908  1.00  0.00           C
ATOM   8433  C26 POPEY 377      15.935  84.391  68.888  1.00  0.00           C
ATOM   8436  C27 POPEY 377      15.085  84.531  70.168  1.00  0.00           C
ATOM   8439  C28 POPEY 377      15.255  83.321  71.098  1.00  0.00           C
ATOM   8442  C29 POPEY 377      14.295  83.301  72.268  1.00  0.00           C
ATOM   8444 0C21 POPEY 377      13.305  82.421  72.468  1.00  0.00           C
ATOM   8446 1C21 POPEY 377      12.925  81.241  71.598  1.00  0.00           C
ATOM   8449 2C21 POPEY 377      12.275  80.091  72.388  1.00  0.00           C
ATOM   8452 3C21 POPEY 377      13.235  79.391  73.368  1.00  0.00           C
ATOM   8455 4C21 POPEY 377      12.645  78.151  74.048  1.00  0.00           C
ATOM   8458 5C21 POPEY 377      11.445  78.431  74.958  1.00  0.00           C
ATOM   8461 6C21 POPEY 377      11.035  77.191  75.768  1.00  0.00           C
ATOM   8464 7C21 POPEY 377       9.785  77.411  76.628  1.00  0.00           C
ATOM   8467 8C21 POPEY 377       9.415  76.201  77.488  1.00  0.00           C
ATOM   8471  C33 POPEY 377      23.365  85.101  66.778  1.00  0.00           C
ATOM   8474  C34 POPEY 377      22.105  84.531  67.448  1.00  0.00           C
ATOM   8477  C35 POPEY 377      22.195  84.541  68.978  1.00  0.00           C
ATOM   8480  C36 POPEY 377      20.895  84.121  69.678  1.00  0.00           C
ATOM   8483  C37 POPEY 377      21.065  83.991  71.208  1.00  0.00           C
ATOM   8486  C38 POPEY 377      19.875  83.281  71.858  1.00  0.00           C
ATOM   8489  C39 POPEY 377      20.125  82.811  73.298  1.00  0.00           C
ATOM   8492 0C31 POPEY 377      21.055  81.591  73.368  1.00  0.00           C
ATOM   8495 1C31 POPEY 377      20.925  80.771  74.658  1.00  0.00           C
ATOM   8498 2C31 POPEY 377      21.975  81.071  75.738  1.00  0.00           C
ATOM   8501 3C31 POPEY 377      21.945  82.481  76.328  1.00  0.00           C
ATOM   8504 4C31 POPEY 377      22.875  82.581  77.548  1.00  0.00           C
ATOM   8507 5C31 POPEY 377      22.995  84.001  78.128  1.00  0.00           C
ATOM   8510 6C31 POPEY 377      23.745  84.041  79.458  1.00  0.00           C
ATOM   8514  NH3 POPEZ 378     126.557   4.609  58.758  1.00  0.00           N
ATOM   8518  C12 POPEZ 378     125.707   3.369  58.618  1.00  0.00           C
ATOM   8521  C11 POPEZ 378     125.157   3.289  57.178  1.00  0.00           C
ATOM   8524  P   POPEZ 378     124.167   0.849  57.248  1.00  0.00           P
ATOM   8525  O13 POPEZ 378     122.917   0.229  56.758  1.00  0.00           O
ATOM   8526  O14 POPEZ 378     125.427   0.389  56.628  1.00  0.00           O
ATOM   8527  O11 POPEZ 378     124.287   0.689  58.808  1.00  0.00           O
ATOM   8528  O12 POPEZ 378     124.037   2.409  57.068  1.00  0.00           O
ATOM   8529  C1  POPEZ 378     125.037  -0.361  59.428  1.00  0.00           C
ATOM   8532  C2  POPEZ 378     125.337   0.099  60.868  1.00  0.00           C
ATOM   8534  O21 POPEZ 378     126.237  -0.821  61.538  1.00  0.00           O
ATOM   8535  C21 POPEZ 378     126.857  -0.251  62.568  1.00  0.00           C
ATOM   8536  O22 POPEZ 378     126.887   0.939  62.788  1.00  0.00           O
ATOM   8537  C22 POPEZ 378     127.467  -1.281  63.508  1.00  0.00           C
ATOM   8540  C3  POPEZ 378     124.017   0.299  61.678  1.00  0.00           C
ATOM   8543  O31 POPEZ 378     124.207   1.279  62.708  1.00  0.00           O
ATOM   8544  C31 POPEZ 378     123.507   1.179  63.818  1.00  0.00           C
ATOM   8545  O32 POPEZ 378     122.627   0.359  64.038  1.00  0.00           O
ATOM   8546  C32 POPEZ 378     123.977   2.329  64.728  1.00  0.00           C
ATOM   8549  C23 POPEZ 378     126.757  -1.141  64.878  1.00  0.00           C
ATOM   8552  C24 POPEZ 378     127.567  -1.581  66.098  1.00  0.00           C
ATOM   8555  C25 POPEZ 378     126.707  -1.401  67.358  1.00  0.00           C
ATOM   8558  C26 POPEZ 378     127.387  -1.721  68.688  1.00  0.00           C
ATOM   8561  C27 POPEZ 378     126.387  -1.541  69.858  1.00  0.00           C
ATOM   8564  C28 POPEZ 378     126.767  -2.311  71.138  1.00  0.00           C
ATOM   8567  C29 POPEZ 378     127.817  -1.621  71.968  1.00  0.00           C
ATOM   8569 0C21 POPEZ 378     127.777  -1.401  73.298  1.00  0.00           C
ATOM   8571 1C21 POPEZ 378     126.657  -1.781  74.228  1.00  0.00           C
ATOM   8574 2C21 POPEZ 378     126.827  -3.151  74.908  1.00  0.00           C
ATOM   8577 3C21 POPEZ 378     127.957  -3.211  75.948  1.00  0.00           C
ATOM   8580 4C21 POPEZ 378     127.847  -4.451  76.858  1.00  0.00           C
ATOM   8583 5C21 POPEZ 378     129.047  -4.611  77.808  1.00  0.00           C
ATOM   8586 6C21 POPEZ 378     128.887  -5.801  78.768  1.00  0.00           C
ATOM   8589 7C21 POPEZ 378     130.137  -6.081  79.608  1.00  0.00           C
ATOM   8592 8C21 POPEZ 378     129.957  -7.241  80.598  1.00  0.00           C
ATOM   8596  C33 POPEZ 378     123.487   2.319  66.198  1.00  0.00           C
ATOM   8599  C34 POPEZ 378     123.297   3.759  66.728  1.00  0.00           C
ATOM   8602  C35 POPEZ 378     122.887   3.839  68.198  1.00  0.00           C
ATOM   8605  C36 POPEZ 378     122.777   5.289  68.678  1.00  0.00           C
ATOM   8608  C37 POPEZ 378     122.947   5.479  70.198  1.00  0.00           C
ATOM   8611  C38 POPEZ 378     121.677   5.919  70.938  1.00  0.00           C
ATOM   8614  C39 POPEZ 378     121.997   6.279  72.398  1.00  0.00           C
ATOM   8617 0C31 POPEZ 378     120.897   7.069  73.128  1.00  0.00           C
ATOM   8620 1C31 POPEZ 378     121.437   7.679  74.438  1.00  0.00           C
ATOM   8623 2C31 POPEZ 378     120.397   8.499  75.218  1.00  0.00           C
ATOM   8626 3C31 POPEZ 378     121.017   9.419  76.288  1.00  0.00           C
ATOM   8629 4C31 POPEZ 378     121.847  10.569  75.698  1.00  0.00           C
ATOM   8632 5C31 POPEZ 378     122.327  11.579  76.738  1.00  0.00           C
ATOM   8635 6C31 POPEZ 378     123.137  12.709  76.098  1.00  0.00           C
ATOM   8639  NH3 POPEa 379       9.055 104.361 101.248  1.00  0.00           N
ATOM   8643  C12 POPEa 379       8.325 105.531 101.848  1.00  0.00           C
ATOM   8646  C11 POPEa 379       9.015 106.901 101.548  1.00  0.00           C
ATOM   8649  P   POPEa 379      10.945 106.831  99.758  1.00  0.00           P
ATOM   8650  O13 POPEa 379      12.285 107.431  99.668  1.00  0.00           O
ATOM   8651  O14 POPEa 379      10.785 105.421  99.318  1.00  0.00           O
ATOM   8652  O11 POPEa 379       9.855 107.731  99.028  1.00  0.00           O
ATOM   8653  O12 POPEa 379      10.425 106.831 101.258  1.00  0.00           O
ATOM   8654  C1  POPEa 379      10.155 108.511  97.868  1.00  0.00           C
ATOM   8657  C2  POPEa 379       9.465 109.911  97.968  1.00  0.00           C
ATOM   8659  O21 POPEa 379       8.795 110.281  96.738  1.00  0.00           O
ATOM   8660  C21 POPEa 379       9.565 110.281  95.658  1.00  0.00           C
ATOM   8661  O22 POPEa 379      10.775 110.221  95.638  1.00  0.00           O
ATOM   8662  C22 POPEa 379       8.685 110.321  94.398  1.00  0.00           C
ATOM   8665  C3  POPEa 379      10.405 111.021  98.528  1.00  0.00           C
ATOM   8668  O31 POPEa 379       9.835 112.361  98.528  1.00  0.00           O
ATOM   8669  C31 POPEa 379       9.065 112.681  99.558  1.00  0.00           C
ATOM   8670  O32 POPEa 379       8.645 111.891 100.388  1.00  0.00           O
ATOM   8671  C32 POPEa 379       8.795 114.181  99.548  1.00  0.00           C
ATOM   8674  C23 POPEa 379       9.165 111.321  93.328  1.00  0.00           C
ATOM   8677  C24 POPEa 379       8.675 110.961  91.918  1.00  0.00           C
ATOM   8680  C25 POPEa 379       7.155 111.071  91.728  1.00  0.00           C
ATOM   8683  C26 POPEa 379       6.685 110.291  90.498  1.00  0.00           C
ATOM   8686  C27 POPEa 379       5.175 110.071  90.498  1.00  0.00           C
ATOM   8689  C28 POPEa 379       4.725 109.041  89.448  1.00  0.00           C
ATOM   8692  C29 POPEa 379       3.265 108.731  89.648  1.00  0.00           C
ATOM   8694 0C21 POPEa 379       2.265 108.951  88.778  1.00  0.00           C
ATOM   8696 1C21 POPEa 379       2.375 109.521  87.388  1.00  0.00           C
ATOM   8699 2C21 POPEa 379       2.385 108.421  86.308  1.00  0.00           C
ATOM   8702 3C21 POPEa 379       1.135 107.541  86.328  1.00  0.00           C
ATOM   8705 4C21 POPEa 379       1.075 106.481  85.218  1.00  0.00           C
ATOM   8708 5C21 POPEa 379       0.935 107.081  83.818  1.00  0.00           C
ATOM   8711 6C21 POPEa 379       0.665 106.011  82.758  1.00  0.00           C
ATOM   8714 7C21 POPEa 379       0.485 106.591  81.348  1.00  0.00           C
ATOM   8717 8C21 POPEa 379       0.225 105.501  80.298  1.00  0.00           C
ATOM   8721  C33 POPEa 379       8.085 114.701  98.278  1.00  0.00           C
ATOM   8724  C34 POPEa 379       6.595 115.021  98.418  1.00  0.00           C
ATOM   8727  C35 POPEa 379       5.665 113.811  98.268  1.00  0.00           C
ATOM   8730  C36 POPEa 379       5.485 113.281  96.838  1.00  0.00           C
ATOM   8733  C37 POPEa 379       4.585 112.041  96.838  1.00  0.00           C
ATOM   8736  C38 POPEa 379       4.505 111.291  95.498  1.00  0.00           C
ATOM   8739  C39 POPEa 379       3.435 111.791  94.518  1.00  0.00           C
ATOM   8742 0C31 POPEa 379       3.865 112.981  93.658  1.00  0.00           C
ATOM   8745 1C31 POPEa 379       3.045 113.081  92.358  1.00  0.00           C
ATOM   8748 2C31 POPEa 379       3.465 114.271  91.488  1.00  0.00           C
ATOM   8751 3C31 POPEa 379       2.635 114.391  90.198  1.00  0.00           C
ATOM   8754 4C31 POPEa 379       3.145 113.551  89.018  1.00  0.00           C
ATOM   8757 5C31 POPEa 379       4.575 113.921  88.588  1.00  0.00           C
ATOM   8760 6C31 POPEa 379       4.895 113.551  87.138  1.00  0.00           C
ATOM   8764  NH3 POPEb 380      36.715  12.279  96.118  1.00  0.00           N
ATOM   8768  C12 POPEb 380      35.895  12.819  97.248  1.00  0.00           C
ATOM   8771  C11 POPEb 380      36.785  13.369  98.358  1.00  0.00           C
ATOM   8774  P   POPEb 380      36.505  15.309 100.098  1.00  0.00           P
ATOM   8775  O13 POPEb 380      35.455  15.699 101.058  1.00  0.00           O
ATOM   8776  O14 POPEb 380      37.785  14.849 100.678  1.00  0.00           O
ATOM   8777  O11 POPEb 380      36.695  16.549  99.148  1.00  0.00           O
ATOM   8778  O12 POPEb 380      35.945  14.179  99.178  1.00  0.00           O
ATOM   8779  C1  POPEb 380      37.825  17.429  99.108  1.00  0.00           C
ATOM   8782  C2  POPEb 380      38.105  17.829  97.638  1.00  0.00           C
ATOM   8784  O21 POPEb 380      36.905  18.399  97.038  1.00  0.00           O
ATOM   8785  C21 POPEb 380      36.905  19.729  97.008  1.00  0.00           C
ATOM   8786  O22 POPEb 380      37.865  20.439  97.228  1.00  0.00           O
ATOM   8787  C22 POPEb 380      35.545  20.249  96.498  1.00  0.00           C
ATOM   8790  C3  POPEb 380      38.505  16.519  96.888  1.00  0.00           C
ATOM   8793  O31 POPEb 380      38.665  16.719  95.478  1.00  0.00           O
ATOM   8794  C31 POPEb 380      38.035  15.849  94.688  1.00  0.00           C
ATOM   8795  O32 POPEb 380      37.435  14.849  95.068  1.00  0.00           O
ATOM   8796  C32 POPEb 380      38.225  16.259  93.238  1.00  0.00           C
ATOM   8799  C23 POPEb 380      35.535  21.739  96.028  1.00  0.00           C
ATOM   8802  C24 POPEb 380      34.995  21.979  94.588  1.00  0.00           C
ATOM   8805  C25 POPEb 380      35.885  21.329  93.518  1.00  0.00           C
ATOM   8808  C26 POPEb 380      35.875  21.939  92.108  1.00  0.00           C
ATOM   8811  C27 POPEb 380      36.915  21.269  91.188  1.00  0.00           C
ATOM   8814  C28 POPEb 380      37.075  21.969  89.828  1.00  0.00           C
ATOM   8817  C29 POPEb 380      36.125  21.479  88.768  1.00  0.00           C
ATOM   8819 0C21 POPEb 380      36.245  21.729  87.448  1.00  0.00           C
ATOM   8821 1C21 POPEb 380      37.335  22.569  86.818  1.00  0.00           C
ATOM   8824 2C21 POPEb 380      36.865  24.029  86.708  1.00  0.00           C
ATOM   8827 3C21 POPEb 380      37.925  24.979  86.168  1.00  0.00           C
ATOM   8830 4C21 POPEb 380      37.565  26.469  86.328  1.00  0.00           C
ATOM   8833 5C21 POPEb 380      36.185  26.869  85.778  1.00  0.00           C
ATOM   8836 6C21 POPEb 380      35.035  26.799  86.798  1.00  0.00           C
ATOM   8839 7C21 POPEb 380      33.775  27.519  86.298  1.00  0.00           C
ATOM   8842 8C21 POPEb 380      32.585  27.449  87.258  1.00  0.00           C
ATOM   8846  C33 POPEb 380      36.875  16.359  92.498  1.00  0.00           C
ATOM   8849  C34 POPEb 380      36.535  15.079  91.738  1.00  0.00           C
ATOM   8852  C35 POPEb 380      37.525  14.769  90.608  1.00  0.00           C
ATOM   8855  C36 POPEb 380      37.465  15.739  89.428  1.00  0.00           C
ATOM   8858  C37 POPEb 380      38.585  15.439  88.428  1.00  0.00           C
ATOM   8861  C38 POPEb 380      38.385  16.179  87.108  1.00  0.00           C
ATOM   8864  C39 POPEb 380      39.535  15.959  86.118  1.00  0.00           C
ATOM   8867 0C31 POPEb 380      39.815  14.489  85.788  1.00  0.00           C
ATOM   8870 1C31 POPEb 380      40.625  14.369  84.498  1.00  0.00           C
ATOM   8873 2C31 POPEb 380      40.735  12.929  83.978  1.00  0.00           C
ATOM   8876 3C31 POPEb 380      41.045  12.879  82.478  1.00  0.00           C
ATOM   8879 4C31 POPEb 380      39.815  13.129  81.608  1.00  0.00           C
ATOM   8882 5C31 POPEb 380      40.145  13.129  80.108  1.00  0.00           C
ATOM   8885 6C31 POPEb 380      38.915  13.389  79.238  1.00  0.00           C
ATOM   8889  NH3 POPEc 381      21.285  20.819  60.468  1.00  0.00           N
ATOM   8893  C12 POPEc 381      20.255  20.059  59.698  1.00  0.00           C
ATOM   8896  C11 POPEc 381      19.605  18.989  60.568  1.00  0.00           C
ATOM   8899  P   POPEc 381      17.215  18.499  59.618  1.00  0.00           P
ATOM   8900  O13 POPEc 381      17.045  19.969  59.558  1.00  0.00           O
ATOM   8901  O14 POPEc 381      16.725  17.769  58.428  1.00  0.00           O
ATOM   8902  O11 POPEc 381      16.565  17.969  60.958  1.00  0.00           O
ATOM   8903  O12 POPEc 381      18.765  18.209  59.738  1.00  0.00           O
ATOM   8904  C1  POPEc 381      17.065  16.869  61.738  1.00  0.00           C
ATOM   8907  C2  POPEc 381      17.475  17.319  63.178  1.00  0.00           C
ATOM   8909  O21 POPEc 381      18.155  16.219  63.798  1.00  0.00           O
ATOM   8910  C21 POPEc 381      19.125  16.529  64.638  1.00  0.00           C
ATOM   8911  O22 POPEc 381      19.585  17.639  64.818  1.00  0.00           O
ATOM   8912  C22 POPEc 381      19.595  15.279  65.388  1.00  0.00           C
ATOM   8915  C3  POPEc 381      16.225  17.729  64.018  1.00  0.00           C
ATOM   8918  O31 POPEc 381      16.485  18.769  64.988  1.00  0.00           O
ATOM   8919  C31 POPEc 381      16.765  18.379  66.228  1.00  0.00           C
ATOM   8920  O32 POPEc 381      16.935  17.229  66.598  1.00  0.00           O
ATOM   8921  C32 POPEc 381      16.955  19.579  67.148  1.00  0.00           C
ATOM   8924  C23 POPEc 381      20.415  15.669  66.638  1.00  0.00           C
ATOM   8927  C24 POPEc 381      20.805  14.469  67.508  1.00  0.00           C
ATOM   8930  C25 POPEc 381      21.655  14.859  68.728  1.00  0.00           C
ATOM   8933  C26 POPEc 381      22.035  13.639  69.598  1.00  0.00           C
ATOM   8936  C27 POPEc 381      22.695  14.049  70.918  1.00  0.00           C
ATOM   8939  C28 POPEc 381      22.935  12.859  71.878  1.00  0.00           C
ATOM   8942  C29 POPEc 381      24.125  11.999  71.538  1.00  0.00           C
ATOM   8944 0C21 POPEc 381      25.335  12.059  72.128  1.00  0.00           C
ATOM   8946 1C21 POPEc 381      25.775  13.039  73.178  1.00  0.00           C
ATOM   8949 2C21 POPEc 381      25.805  12.469  74.608  1.00  0.00           C
ATOM   8952 3C21 POPEc 381      27.115  12.759  75.358  1.00  0.00           C
ATOM   8955 4C21 POPEc 381      27.035  12.359  76.838  1.00  0.00           C
ATOM   8958 5C21 POPEc 381      28.275  12.769  77.658  1.00  0.00           C
ATOM   8961 6C21 POPEc 381      29.245  11.599  77.888  1.00  0.00           C
ATOM   8964 7C21 POPEc 381      30.575  12.059  78.508  1.00  0.00           C
ATOM   8967 8C21 POPEc 381      31.575  10.919  78.708  1.00  0.00           C
ATOM   8971  C33 POPEc 381      15.645  20.019  67.828  1.00  0.00           C
ATOM   8974  C34 POPEc 381      15.855  21.089  68.898  1.00  0.00           C
ATOM   8977  C35 POPEc 381      14.565  21.389  69.668  1.00  0.00           C
ATOM   8980  C36 POPEc 381      14.275  20.409  70.818  1.00  0.00           C
ATOM   8983  C37 POPEc 381      12.875  20.649  71.418  1.00  0.00           C
ATOM   8986  C38 POPEc 381      12.455  19.589  72.448  1.00  0.00           C
ATOM   8989  C39 POPEc 381      12.905  19.859  73.888  1.00  0.00           C
ATOM   8992 0C31 POPEc 381      12.755  18.619  74.788  1.00  0.00           C
ATOM   8995 1C31 POPEc 381      12.935  18.949  76.278  1.00  0.00           C
ATOM   8998 2C31 POPEc 381      13.175  17.719  77.168  1.00  0.00           C
ATOM   9001 3C31 POPEc 381      14.585  17.129  76.978  1.00  0.00           C
ATOM   9004 4C31 POPEc 381      14.815  15.779  77.678  1.00  0.00           C
ATOM   9007 5C31 POPEc 381      16.145  15.139  77.248  1.00  0.00           C
ATOM   9010 6C31 POPEc 381      16.275  13.659  77.638  1.00  0.00           C
ATOM   9014  NH3 POPEd 382      88.385  27.159  57.088  1.00  0.00           N
ATOM   9018  C12 POPEd 382      89.605  28.029  57.208  1.00  0.00           C
ATOM   9021  C11 POPEd 382      90.575  27.449  58.248  1.00  0.00           C
ATOM   9024  P   POPEd 382      92.715  28.149  59.578  1.00  0.00           P
ATOM   9025  O13 POPEd 382      93.335  26.839  59.338  1.00  0.00           O
ATOM   9026  O14 POPEd 382      93.625  29.309  59.618  1.00  0.00           O
ATOM   9027  O11 POPEd 382      91.885  28.079  60.918  1.00  0.00           O
ATOM   9028  O12 POPEd 382      91.625  28.389  58.468  1.00  0.00           O
ATOM   9029  C1  POPEd 382      90.925  29.069  61.248  1.00  0.00           C
ATOM   9032  C2  POPEd 382      90.095  28.569  62.448  1.00  0.00           C
ATOM   9034  O21 POPEd 382      89.075  29.549  62.668  1.00  0.00           O
ATOM   9035  C21 POPEd 382      87.865  29.229  63.168  1.00  0.00           C
ATOM   9036  O22 POPEd 382      86.895  29.959  63.058  1.00  0.00           O
ATOM   9037  C22 POPEd 382      87.795  27.879  63.878  1.00  0.00           C
ATOM   9040  C3  POPEd 382      91.045  28.329  63.678  1.00  0.00           C
ATOM   9043  O31 POPEd 382      90.565  28.899  64.918  1.00  0.00           O
ATOM   9044  C31 POPEd 382      91.025  30.109  65.208  1.00  0.00           C
ATOM   9045  O32 POPEd 382      91.895  30.709  64.608  1.00  0.00           O
ATOM   9046  C32 POPEd 382      90.295  30.679  66.428  1.00  0.00           C
ATOM   9049  C23 POPEd 382      86.575  27.819  64.808  1.00  0.00           C
ATOM   9052  C24 POPEd 382      86.655  26.629  65.768  1.00  0.00           C
ATOM   9055  C25 POPEd 382      85.465  26.609  66.728  1.00  0.00           C
ATOM   9058  C26 POPEd 382      85.485  25.409  67.688  1.00  0.00           C
ATOM   9061  C27 POPEd 382      84.915  25.729  69.078  1.00  0.00           C
ATOM   9064  C28 POPEd 382      85.065  24.549  70.058  1.00  0.00           C
ATOM   9067  C29 POPEd 382      85.125  25.059  71.478  1.00  0.00           C
ATOM   9069 0C21 POPEd 382      84.925  24.339  72.588  1.00  0.00           C
ATOM   9071 1C21 POPEd 382      84.565  22.879  72.658  1.00  0.00           C
ATOM   9074 2C21 POPEd 382      84.405  22.429  74.128  1.00  0.00           C
ATOM   9077 3C21 POPEd 382      83.305  23.199  74.888  1.00  0.00           C
ATOM   9080 4C21 POPEd 382      83.075  22.709  76.318  1.00  0.00           C
ATOM   9083 5C21 POPEd 382      82.475  21.299  76.408  1.00  0.00           C
ATOM   9086 6C21 POPEd 382      81.045  21.189  75.858  1.00  0.00           C
ATOM   9089 7C21 POPEd 382      80.465  19.779  76.008  1.00  0.00           C
ATOM   9092 8C21 POPEd 382      79.055  19.609  75.448  1.00  0.00           C
ATOM   9096  C33 POPEd 382      89.135  29.809  66.958  1.00  0.00           C
ATOM   9099  C34 POPEd 382      88.475  30.439  68.198  1.00  0.00           C
ATOM   9102  C35 POPEd 382      86.995  30.069  68.328  1.00  0.00           C
ATOM   9105  C36 POPEd 382      86.495  30.229  69.758  1.00  0.00           C
ATOM   9108  C37 POPEd 382      84.965  30.289  69.868  1.00  0.00           C
ATOM   9111  C38 POPEd 382      84.475  30.409  71.318  1.00  0.00           C
ATOM   9114  C39 POPEd 382      85.035  29.269  72.178  1.00  0.00           C
ATOM   9117 0C31 POPEd 382      84.355  29.079  73.538  1.00  0.00           C
ATOM   9120 1C31 POPEd 382      85.095  28.009  74.358  1.00  0.00           C
ATOM   9123 2C31 POPEd 382      84.735  27.989  75.838  1.00  0.00           C
ATOM   9126 3C31 POPEd 382      85.505  26.939  76.658  1.00  0.00           C
ATOM   9129 4C31 POPEd 382      87.035  27.089  76.658  1.00  0.00           C
ATOM   9132 5C31 POPEd 382      87.765  26.139  75.688  1.00  0.00           C
ATOM   9135 6C31 POPEd 382      89.265  25.999  75.998  1.00  0.00           C
ATOM   9139  NH3 POPEe 383      97.475  41.991  61.588  1.00  0.00           N
ATOM   9143  C12 POPEe 383      96.135  42.041  62.268  1.00  0.00           C
ATOM   9146  C11 POPEe 383      95.135  43.011  61.588  1.00  0.00           C
ATOM   9149  P   POPEe 383      92.975  41.781  62.458  1.00  0.00           P
ATOM   9150  O13 POPEe 383      91.545  42.091  62.208  1.00  0.00           O
ATOM   9151  O14 POPEe 383      93.235  40.341  62.568  1.00  0.00           O
ATOM   9152  O11 POPEe 383      93.465  42.581  63.748  1.00  0.00           O
ATOM   9153  O12 POPEe 383      93.875  42.391  61.308  1.00  0.00           O
ATOM   9154  C1  POPEe 383      93.355  41.981  65.048  1.00  0.00           C
ATOM   9157  C2  POPEe 383      94.155  42.751  66.158  1.00  0.00           C
ATOM   9159  O21 POPEe 383      93.915  42.331  67.518  1.00  0.00           O
ATOM   9160  C21 POPEe 383      93.395  41.201  67.908  1.00  0.00           C
ATOM   9161  O22 POPEe 383      92.915  40.321  67.218  1.00  0.00           O
ATOM   9162  C22 POPEe 383      93.565  41.101  69.428  1.00  0.00           C
ATOM   9165  C3  POPEe 383      93.915  44.291  66.068  1.00  0.00           C
ATOM   9168  O31 POPEe 383      94.415  45.021  67.218  1.00  0.00           O
ATOM   9169  C31 POPEe 383      93.515  45.251  68.178  1.00  0.00           C
ATOM   9170  O32 POPEe 383      92.325  44.971  68.098  1.00  0.00           O
ATOM   9171  C32 POPEe 383      94.195  45.951  69.378  1.00  0.00           C
ATOM   9174  C23 POPEe 383      92.365  41.701  70.178  1.00  0.00           C
ATOM   9177  C24 POPEe 383      92.735  42.191  71.578  1.00  0.00           C
ATOM   9180  C25 POPEe 383      93.185  41.081  72.538  1.00  0.00           C
ATOM   9183  C26 POPEe 383      92.055  40.181  73.068  1.00  0.00           C
ATOM   9186  C27 POPEe 383      92.565  38.821  73.568  1.00  0.00           C
ATOM   9189  C28 POPEe 383      91.435  37.931  74.148  1.00  0.00           C
ATOM   9192  C29 POPEe 383      91.025  38.351  75.538  1.00  0.00           C
ATOM   9194 0C21 POPEe 383      91.335  37.711  76.688  1.00  0.00           C
ATOM   9196 1C21 POPEe 383      92.165  36.451  76.808  1.00  0.00           C
ATOM   9199 2C21 POPEe 383      93.665  36.741  77.008  1.00  0.00           C
ATOM   9202 3C21 POPEe 383      94.145  36.411  78.438  1.00  0.00           C
ATOM   9205 4C21 POPEe 383      95.465  37.111  78.788  1.00  0.00           C
ATOM   9208 5C21 POPEe 383      95.855  36.931  80.258  1.00  0.00           C
ATOM   9211 6C21 POPEe 383      97.095  37.761  80.628  1.00  0.00           C
ATOM   9214 7C21 POPEe 383      97.445  37.641  82.118  1.00  0.00           C
ATOM   9217 8C21 POPEe 383      98.775  38.291  82.478  1.00  0.00           C
ATOM   9221  C33 POPEe 383      93.225  46.441  70.478  1.00  0.00           C
ATOM   9224  C34 POPEe 383      93.915  46.891  71.788  1.00  0.00           C
ATOM   9227  C35 POPEe 383      94.655  45.771  72.548  1.00  0.00           C
ATOM   9230  C36 POPEe 383      94.975  46.161  73.998  1.00  0.00           C
ATOM   9233  C37 POPEe 383      95.685  45.061  74.788  1.00  0.00           C
ATOM   9236  C38 POPEe 383      95.885  45.421  76.268  1.00  0.00           C
ATOM   9239  C39 POPEe 383      96.485  44.271  77.088  1.00  0.00           C
ATOM   9242 0C31 POPEe 383      96.565  44.561  78.588  1.00  0.00           C
ATOM   9245 1C31 POPEe 383      97.095  43.371  79.398  1.00  0.00           C
ATOM   9248 2C31 POPEe 383      97.035  43.591  80.918  1.00  0.00           C
ATOM   9251 3C31 POPEe 383      97.635  42.421  81.698  1.00  0.00           C
ATOM   9254 4C31 POPEe 383      97.615  42.631  83.218  1.00  0.00           C
ATOM   9257 5C31 POPEe 383      96.335  42.151  83.908  1.00  0.00           C
ATOM   9260 6C31 POPEe 383      96.405  42.271  85.438  1.00  0.00           C
ATOM   9264  NH3 POPEf 384      72.575  29.039  60.258  1.00  0.00           N
ATOM   9268  C12 POPEf 384      71.825  29.669  59.108  1.00  0.00           C
ATOM   9271  C11 POPEf 384      70.995  28.589  58.408  1.00  0.00           C
ATOM   9274  P   POPEf 384      69.345  28.159  56.478  1.00  0.00           P
ATOM   9275  O13 POPEf 384      67.875  28.299  56.568  1.00  0.00           O
ATOM   9276  O14 POPEf 384      69.945  28.499  55.178  1.00  0.00           O
ATOM   9277  O11 POPEf 384      69.775  26.709  56.978  1.00  0.00           O
ATOM   9278  O12 POPEf 384      70.035  29.149  57.508  1.00  0.00           O
ATOM   9279  C1  POPEf 384      68.755  25.869  57.528  1.00  0.00           C
ATOM   9282  C2  POPEf 384      69.315  24.789  58.508  1.00  0.00           C
ATOM   9284  O21 POPEf 384      68.375  24.529  59.578  1.00  0.00           O
ATOM   9285  C21 POPEf 384      68.055  25.499  60.428  1.00  0.00           C
ATOM   9286  O22 POPEf 384      68.485  26.639  60.448  1.00  0.00           O
ATOM   9287  C22 POPEf 384      67.055  24.889  61.418  1.00  0.00           C
ATOM   9290  C3  POPEf 384      70.745  25.049  59.058  1.00  0.00           C
ATOM   9293  O31 POPEf 384      70.975  24.399  60.338  1.00  0.00           O
ATOM   9294  C31 POPEf 384      71.415  25.169  61.328  1.00  0.00           C
ATOM   9295  O32 POPEf 384      71.625  26.379  61.248  1.00  0.00           O
ATOM   9296  C32 POPEf 384      71.675  24.319  62.588  1.00  0.00           C
ATOM   9299  C23 POPEf 384      66.995  25.609  62.788  1.00  0.00           C
ATOM   9302  C24 POPEf 384      66.485  24.649  63.878  1.00  0.00           C
ATOM   9305  C25 POPEf 384      65.625  25.299  64.968  1.00  0.00           C
ATOM   9308  C26 POPEf 384      66.315  26.429  65.758  1.00  0.00           C
ATOM   9311  C27 POPEf 384      67.515  25.959  66.588  1.00  0.00           C
ATOM   9314  C28 POPEf 384      68.035  27.059  67.538  1.00  0.00           C
ATOM   9317  C29 POPEf 384      69.275  26.659  68.298  1.00  0.00           C
ATOM   9319 0C21 POPEf 384      70.015  27.509  69.038  1.00  0.00           C
ATOM   9321 1C21 POPEf 384      69.695  28.969  69.278  1.00  0.00           C
ATOM   9324 2C21 POPEf 384      69.885  29.389  70.758  1.00  0.00           C
ATOM   9327 3C21 POPEf 384      71.325  29.519  71.258  1.00  0.00           C
ATOM   9330 4C21 POPEf 384      71.965  30.879  70.968  1.00  0.00           C
ATOM   9333 5C21 POPEf 384      73.325  31.069  71.658  1.00  0.00           C
ATOM   9336 6C21 POPEf 384      74.055  32.319  71.178  1.00  0.00           C
ATOM   9339 7C21 POPEf 384      75.285  32.669  72.038  1.00  0.00           C
ATOM   9342 8C21 POPEf 384      76.095  33.841  71.488  1.00  0.00           C
ATOM   9346  C33 POPEf 384      71.145  24.979  63.888  1.00  0.00           C
ATOM   9349  C34 POPEf 384      71.215  24.079  65.138  1.00  0.00           C
ATOM   9352  C35 POPEf 384      72.605  23.579  65.568  1.00  0.00           C
ATOM   9355  C36 POPEf 384      72.555  22.779  66.888  1.00  0.00           C
ATOM   9358  C37 POPEf 384      73.895  22.119  67.258  1.00  0.00           C
ATOM   9361  C38 POPEf 384      73.865  21.199  68.498  1.00  0.00           C
ATOM   9364  C39 POPEf 384      73.845  21.939  69.848  1.00  0.00           C
ATOM   9367 0C31 POPEf 384      74.085  21.019  71.068  1.00  0.00           C
ATOM   9370 1C31 POPEf 384      73.895  21.739  72.408  1.00  0.00           C
ATOM   9373 2C31 POPEf 384      74.495  21.039  73.638  1.00  0.00           C
ATOM   9376 3C31 POPEf 384      73.845  19.699  74.018  1.00  0.00           C
ATOM   9379 4C31 POPEf 384      74.355  19.199  75.388  1.00  0.00           C
ATOM   9382 5C31 POPEf 384      73.795  17.829  75.798  1.00  0.00           C
ATOM   9385 6C31 POPEf 384      74.175  17.429  77.238  1.00  0.00           C
ATOM   9389  NH3 POPEg 385     123.467  98.601 100.378  1.00  0.00           N
ATOM   9393  C12 POPEg 385     124.337  97.401 100.088  1.00  0.00           C
ATOM   9396  C11 POPEg 385     125.367  97.671  98.978  1.00  0.00           C
ATOM   9399  P   POPEg 385     126.337  95.241  98.528  1.00  0.00           P
ATOM   9400  O13 POPEg 385     127.667  94.601  98.548  1.00  0.00           O
ATOM   9401  O14 POPEg 385     125.217  94.551  99.208  1.00  0.00           O
ATOM   9402  O11 POPEg 385     125.987  95.441  97.008  1.00  0.00           O
ATOM   9403  O12 POPEg 385     126.457  96.741  99.028  1.00  0.00           O
ATOM   9404  C1  POPEg 385     126.797  96.261  96.158  1.00  0.00           C
ATOM   9407  C2  POPEg 385     127.627  95.361  95.198  1.00  0.00           C
ATOM   9409  O21 POPEg 385     128.207  96.101  94.118  1.00  0.00           O
ATOM   9410  C21 POPEg 385     127.437  96.621  93.188  1.00  0.00           C
ATOM   9411  O22 POPEg 385     126.217  96.661  93.198  1.00  0.00           O
ATOM   9412  C22 POPEg 385     128.317  97.161  92.068  1.00  0.00           C
ATOM   9415  C3  POPEg 385     126.797  94.121  94.728  1.00  0.00           C
ATOM   9418  O31 POPEg 385     127.347  93.481  93.558  1.00  0.00           O
ATOM   9419  C31 POPEg 385     128.547  92.941  93.688  1.00  0.00           C
ATOM   9420  O32 POPEg 385     129.117  92.721  94.738  1.00  0.00           O
ATOM   9421  C32 POPEg 385     129.107  92.651  92.268  1.00  0.00           C
ATOM   9424  C23 POPEg 385     127.487  97.641  90.868  1.00  0.00           C
ATOM   9427  C24 POPEg 385     128.337  98.381  89.818  1.00  0.00           C
ATOM   9430  C25 POPEg 385     127.487  98.961  88.678  1.00  0.00           C
ATOM   9433  C26 POPEg 385     127.327  98.011  87.478  1.00  0.00           C
ATOM   9436  C27 POPEg 385     126.527  98.671  86.348  1.00  0.00           C
ATOM   9439  C28 POPEg 385     126.187  97.741  85.168  1.00  0.00           C
ATOM   9442  C29 POPEg 385     125.167  96.711  85.558  1.00  0.00           C
ATOM   9444 0C21 POPEg 385     124.887  95.561  84.908  1.00  0.00           C
ATOM   9446 1C21 POPEg 385     125.527  95.081  83.628  1.00  0.00           C
ATOM   9449 2C21 POPEg 385     126.477  93.891  83.868  1.00  0.00           C
ATOM   9452 3C21 POPEg 385     125.787  92.641  84.418  1.00  0.00           C
ATOM   9455 4C21 POPEg 385     126.707  91.411  84.388  1.00  0.00           C
ATOM   9458 5C21 POPEg 385     125.967  90.071  84.498  1.00  0.00           C
ATOM   9461 6C21 POPEg 385     125.597  89.681  85.928  1.00  0.00           C
ATOM   9464 7C21 POPEg 385     125.037  88.251  86.008  1.00  0.00           C
ATOM   9467 8C21 POPEg 385     124.867  87.741  87.438  1.00  0.00           C
ATOM   9471  C33 POPEg 385     128.227  93.121  91.078  1.00  0.00           C
ATOM   9474  C34 POPEg 385     128.997  93.641  89.848  1.00  0.00           C
ATOM   9477  C35 POPEg 385     129.577  92.581  88.898  1.00  0.00           C
ATOM   9480  C36 POPEg 385     129.507  93.041  87.438  1.00  0.00           C
ATOM   9483  C37 POPEg 385     130.457  92.281  86.508  1.00  0.00           C
ATOM   9486  C38 POPEg 385     130.407  92.791  85.048  1.00  0.00           C
ATOM   9489  C39 POPEg 385     131.427  92.061  84.168  1.00  0.00           C
ATOM   9492 0C31 POPEg 385     131.567  92.651  82.748  1.00  0.00           C
ATOM   9495 1C31 POPEg 385     132.727  91.951  82.028  1.00  0.00           C
ATOM   9498 2C31 POPEg 385     133.267  92.671  80.778  1.00  0.00           C
ATOM   9501 3C31 POPEg 385     134.447  91.871  80.188  1.00  0.00           C
ATOM   9504 4C31 POPEg 385     135.017  92.461  78.898  1.00  0.00           C
ATOM   9507 5C31 POPEg 385     135.877  91.421  78.158  1.00  0.00           C
ATOM   9510 6C31 POPEg 385     136.507  91.941  76.868  1.00  0.00           C
ATOM   9514  NH3 POPEh 386     129.177  74.561 104.558  1.00  0.00           N
ATOM   9518  C12 POPEh 386     129.067  75.831 105.368  1.00  0.00           C
ATOM   9521  C11 POPEh 386     127.907  75.751 106.368  1.00  0.00           C
ATOM   9524  P   POPEh 386     127.017  78.181 106.818  1.00  0.00           P
ATOM   9525  O13 POPEh 386     125.637  77.771 106.538  1.00  0.00           O
ATOM   9526  O14 POPEh 386     127.167  79.231 107.858  1.00  0.00           O
ATOM   9527  O11 POPEh 386     127.657  78.701 105.458  1.00  0.00           O
ATOM   9528  O12 POPEh 386     127.867  76.901 107.218  1.00  0.00           O
ATOM   9529  C1  POPEh 386     127.017  79.831 104.828  1.00  0.00           C
ATOM   9532  C2  POPEh 386     126.937  79.741 103.278  1.00  0.00           C
ATOM   9534  O21 POPEh 386     126.057  78.661 102.948  1.00  0.00           O
ATOM   9535  C21 POPEh 386     125.287  78.591 101.848  1.00  0.00           C
ATOM   9536  O22 POPEh 386     124.837  77.531 101.448  1.00  0.00           O
ATOM   9537  C22 POPEh 386     124.947  79.931 101.188  1.00  0.00           C
ATOM   9540  C3  POPEh 386     128.357  79.541 102.668  1.00  0.00           C
ATOM   9543  O31 POPEh 386     128.367  79.081 101.298  1.00  0.00           O
ATOM   9544  C31 POPEh 386     128.417  80.011 100.368  1.00  0.00           C
ATOM   9545  O32 POPEh 386     128.187  81.201 100.518  1.00  0.00           O
ATOM   9546  C32 POPEh 386     128.887  79.371  99.068  1.00  0.00           C
ATOM   9549  C23 POPEh 386     123.797  79.781 100.148  1.00  0.00           C
ATOM   9552  C24 POPEh 386     123.607  80.971  99.208  1.00  0.00           C
ATOM   9555  C25 POPEh 386     124.587  81.031  98.028  1.00  0.00           C
ATOM   9558  C26 POPEh 386     124.307  80.001  96.918  1.00  0.00           C
ATOM   9561  C27 POPEh 386     125.117  80.321  95.648  1.00  0.00           C
ATOM   9564  C28 POPEh 386     125.117  79.221  94.568  1.00  0.00           C
ATOM   9567  C29 POPEh 386     126.137  79.541  93.508  1.00  0.00           C
ATOM   9569 0C21 POPEh 386     126.037  79.371  92.178  1.00  0.00           C
ATOM   9571 1C21 POPEh 386     124.897  78.751  91.408  1.00  0.00           C
ATOM   9574 2C21 POPEh 386     125.367  77.591  90.498  1.00  0.00           C
ATOM   9577 3C21 POPEh 386     126.337  78.011  89.368  1.00  0.00           C
ATOM   9580 4C21 POPEh 386     126.437  76.931  88.278  1.00  0.00           C
ATOM   9583 5C21 POPEh 386     127.617  77.141  87.318  1.00  0.00           C
ATOM   9586 6C21 POPEh 386     127.657  76.091  86.208  1.00  0.00           C
ATOM   9589 7C21 POPEh 386     128.927  76.191  85.348  1.00  0.00           C
ATOM   9592 8C21 POPEh 386     129.187  74.951  84.488  1.00  0.00           C
ATOM   9596  C33 POPEh 386     127.757  78.911  98.128  1.00  0.00           C
ATOM   9599  C34 POPEh 386     128.217  77.791  97.188  1.00  0.00           C
ATOM   9602  C35 POPEh 386     129.537  78.061  96.438  1.00  0.00           C
ATOM   9605  C36 POPEh 386     129.437  79.171  95.388  1.00  0.00           C
ATOM   9608  C37 POPEh 386     130.807  79.691  94.948  1.00  0.00           C
ATOM   9611  C38 POPEh 386     130.707  80.821  93.928  1.00  0.00           C
ATOM   9614  C39 POPEh 386     132.037  81.531  93.658  1.00  0.00           C
ATOM   9617 0C31 POPEh 386     131.837  82.751  92.748  1.00  0.00           C
ATOM   9620 1C31 POPEh 386     132.987  83.781  92.778  1.00  0.00           C
ATOM   9623 2C31 POPEh 386     132.707  85.031  91.918  1.00  0.00           C
ATOM   9626 3C31 POPEh 386     131.457  85.821  92.348  1.00  0.00           C
ATOM   9629 4C31 POPEh 386     131.147  87.021  91.448  1.00  0.00           C
ATOM   9632 5C31 POPEh 386     129.827  87.721  91.808  1.00  0.00           C
ATOM   9635 6C31 POPEh 386     129.937  88.571  93.068  1.00  0.00           C
ATOM   9639  NH3 POPEi 387     117.437 120.171  58.828  1.00  0.00           N
ATOM   9643  C12 POPEi 387     116.187 119.571  58.228  1.00  0.00           C
ATOM   9646  C11 POPEi 387     114.967 120.271  58.818  1.00  0.00           C
ATOM   9649  P   POPEi 387     112.887 118.761  58.138  1.00  0.00           P
ATOM   9650  O13 POPEi 387     111.535 119.091  57.638  1.00  0.00           O
ATOM   9651  O14 POPEi 387     113.627 117.721  57.408  1.00  0.00           O
ATOM   9652  O11 POPEi 387     112.787 118.391  59.668  1.00  0.00           O
ATOM   9653  O12 POPEi 387     113.777 120.061  58.068  1.00  0.00           O
ATOM   9654  C1  POPEi 387     112.277 119.411  60.538  1.00  0.00           C
ATOM   9657  C2  POPEi 387     112.097 118.821  61.948  1.00  0.00           C
ATOM   9659  O21 POPEi 387     111.375 119.721  62.808  1.00  0.00           O
ATOM   9660  C21 POPEi 387     111.957 120.881  63.098  1.00  0.00           C
ATOM   9661  O22 POPEi 387     113.077 121.221  62.778  1.00  0.00           O
ATOM   9662  C22 POPEi 387     110.985 121.751  63.898  1.00  0.00           C
ATOM   9665  C3  POPEi 387     113.417 118.271  62.568  1.00  0.00           C
ATOM   9668  O31 POPEi 387     113.067 117.251  63.518  1.00  0.00           O
ATOM   9669  C31 POPEi 387     113.287 117.551  64.798  1.00  0.00           C
ATOM   9670  O32 POPEi 387     113.947 118.481  65.208  1.00  0.00           O
ATOM   9671  C32 POPEi 387     112.507 116.581  65.688  1.00  0.00           C
ATOM   9674  C23 POPEi 387     111.405 121.891  65.388  1.00  0.00           C
ATOM   9677  C24 POPEi 387     111.195 120.591  66.178  1.00  0.00           C
ATOM   9680  C25 POPEi 387     109.985 120.631  67.128  1.00  0.00           C
ATOM   9683  C26 POPEi 387     110.265 121.311  68.468  1.00  0.00           C
ATOM   9686  C27 POPEi 387     109.035 121.321  69.398  1.00  0.00           C
ATOM   9689  C28 POPEi 387     109.295 122.001  70.748  1.00  0.00           C
ATOM   9692  C29 POPEi 387     110.165 121.161  71.658  1.00  0.00           C
ATOM   9694 0C21 POPEi 387     110.035 121.041  72.998  1.00  0.00           C
ATOM   9696 1C21 POPEi 387     109.005 121.721  73.858  1.00  0.00           C
ATOM   9699 2C21 POPEi 387     108.615 120.921  75.118  1.00  0.00           C
ATOM   9702 3C21 POPEi 387     109.765 120.731  76.118  1.00  0.00           C
ATOM   9705 4C21 POPEi 387     109.315 120.651  77.588  1.00  0.00           C
ATOM   9708 5C21 POPEi 387     108.205 119.631  77.878  1.00  0.00           C
ATOM   9711 6C21 POPEi 387     107.845 119.601  79.368  1.00  0.00           C
ATOM   9714 7C21 POPEi 387     106.455 119.021  79.658  1.00  0.00           C
ATOM   9717 8C21 POPEi 387     106.035 119.211  81.118  1.00  0.00           C
ATOM   9721  C33 POPEi 387     112.617 116.991  67.178  1.00  0.00           C
ATOM   9724  C34 POPEi 387     111.545 116.391  68.078  1.00  0.00           C
ATOM   9727  C35 POPEi 387     111.625 116.991  69.488  1.00  0.00           C
ATOM   9730  C36 POPEi 387     110.655 116.341  70.488  1.00  0.00           C
ATOM   9733  C37 POPEi 387     110.695 117.051  71.838  1.00  0.00           C
ATOM   9736  C38 POPEi 387     109.795 116.391  72.888  1.00  0.00           C
ATOM   9739  C39 POPEi 387     110.005 117.011  74.278  1.00  0.00           C
ATOM   9742 0C31 POPEi 387     111.235 116.391  74.948  1.00  0.00           C
ATOM   9745 1C31 POPEi 387     112.237 117.411  75.488  1.00  0.00           C
ATOM   9748 2C31 POPEi 387     113.597 116.771  75.778  1.00  0.00           C
ATOM   9751 3C31 POPEi 387     113.527 115.511  76.668  1.00  0.00           C
ATOM   9754 4C31 POPEi 387     112.797 115.741  77.998  1.00  0.00           C
ATOM   9757 5C31 POPEi 387     113.097 114.621  78.998  1.00  0.00           C
ATOM   9760 6C31 POPEi 387     112.377 114.771  80.338  1.00  0.00           C
ATOM   9764  NH3 POPEj 388     131.097 127.721  60.158  1.00  0.00           N
ATOM   9768  C12 POPEj 388     131.037 126.461  60.968  1.00  0.00           C
ATOM   9771  C11 POPEj 388     129.677 125.761  60.798  1.00  0.00           C
ATOM   9774  P   POPEj 388     130.447 123.351  61.418  1.00  0.00           P
ATOM   9775  O13 POPEj 388     130.667 123.191  59.968  1.00  0.00           O
ATOM   9776  O14 POPEj 388     131.677 123.491  62.228  1.00  0.00           O
ATOM   9777  O11 POPEj 388     129.567 122.171  61.998  1.00  0.00           O
ATOM   9778  O12 POPEj 388     129.577 124.651  61.678  1.00  0.00           O
ATOM   9779  C1  POPEj 388     129.007 122.231  63.308  1.00  0.00           C
ATOM   9782  C2  POPEj 388     127.457 122.041  63.278  1.00  0.00           C
ATOM   9784  O21 POPEj 388     126.817 122.781  64.338  1.00  0.00           O
ATOM   9785  C21 POPEj 388     127.157 122.511  65.578  1.00  0.00           C
ATOM   9786  O22 POPEj 388     127.937 121.651  65.958  1.00  0.00           O
ATOM   9787  C22 POPEj 388     126.417 123.471  66.508  1.00  0.00           C
ATOM   9790  C3  POPEj 388     127.067 120.531  63.238  1.00  0.00           C
ATOM   9793  O31 POPEj 388     125.637 120.331  63.228  1.00  0.00           O
ATOM   9794  C31 POPEj 388     125.007 119.341  63.898  1.00  0.00           C
ATOM   9795  O32 POPEj 388     123.837 119.061  63.728  1.00  0.00           O
ATOM   9796  C32 POPEj 388     125.847 118.671  65.008  1.00  0.00           C
ATOM   9799  C23 POPEj 388     126.477 123.051  67.998  1.00  0.00           C
ATOM   9802  C24 POPEj 388     125.137 123.251  68.728  1.00  0.00           C
ATOM   9805  C25 POPEj 388     125.137 122.621  70.128  1.00  0.00           C
ATOM   9808  C26 POPEj 388     123.757 122.711  70.798  1.00  0.00           C
ATOM   9811  C27 POPEj 388     123.797 122.311  72.278  1.00  0.00           C
ATOM   9814  C28 POPEj 388     123.047 123.281  73.218  1.00  0.00           C
ATOM   9817  C29 POPEj 388     123.617 124.671  73.158  1.00  0.00           C
ATOM   9819 0C21 POPEj 388     123.227 125.711  73.918  1.00  0.00           C
ATOM   9821 1C21 POPEj 388     122.157 125.691  74.978  1.00  0.00           C
ATOM   9824 2C21 POPEj 388     122.787 125.511  76.368  1.00  0.00           C
ATOM   9827 3C21 POPEj 388     121.747 125.631  77.498  1.00  0.00           C
ATOM   9830 4C21 POPEj 388     122.347 125.471  78.908  1.00  0.00           C
ATOM   9833 5C21 POPEj 388     123.137 124.171  79.088  1.00  0.00           C
ATOM   9836 6C21 POPEj 388     123.427 123.861  80.568  1.00  0.00           C
ATOM   9839 7C21 POPEj 388     124.367 122.661  80.728  1.00  0.00           C
ATOM   9842 8C21 POPEj 388     124.497 122.181  82.178  1.00  0.00           C
ATOM   9846  C33 POPEj 388     124.987 117.671  65.828  1.00  0.00           C
ATOM   9849  C34 POPEj 388     125.697 117.051  67.048  1.00  0.00           C
ATOM   9852  C35 POPEj 388     125.687 117.941  68.298  1.00  0.00           C
ATOM   9855  C36 POPEj 388     125.627 117.121  69.608  1.00  0.00           C
ATOM   9858  C37 POPEj 388     125.717 118.021  70.848  1.00  0.00           C
ATOM   9861  C38 POPEj 388     125.367 117.331  72.178  1.00  0.00           C
ATOM   9864  C39 POPEj 388     126.217 116.091  72.518  1.00  0.00           C
ATOM   9867 0C31 POPEj 388     126.557 116.001  74.018  1.00  0.00           C
ATOM   9870 1C31 POPEj 388     127.857 116.741  74.368  1.00  0.00           C
ATOM   9873 2C31 POPEj 388     128.137 116.811  75.878  1.00  0.00           C
ATOM   9876 3C31 POPEj 388     128.477 115.451  76.518  1.00  0.00           C
ATOM   9879 4C31 POPEj 388     128.777 115.581  78.018  1.00  0.00           C
ATOM   9882 5C31 POPEj 388     129.227 114.261  78.648  1.00  0.00           C
ATOM   9885 6C31 POPEj 388     129.477 114.371  80.158  1.00  0.00           C
ATOM   9889  NH3 POPEk 389      44.555  98.671  97.178  1.00  0.00           N
ATOM   9893  C12 POPEk 389      44.655  99.701  98.268  1.00  0.00           C
ATOM   9896  C11 POPEk 389      43.845 100.961  97.928  1.00  0.00           C
ATOM   9899  P   POPEk 389      43.285 102.461  95.898  1.00  0.00           P
ATOM   9900  O13 POPEk 389      42.025 101.741  95.628  1.00  0.00           O
ATOM   9901  O14 POPEk 389      43.215 103.771  96.568  1.00  0.00           O
ATOM   9902  O11 POPEk 389      44.115 102.651  94.558  1.00  0.00           O
ATOM   9903  O12 POPEk 389      44.295 101.531  96.688  1.00  0.00           O
ATOM   9904  C1  POPEk 389      43.965 103.851  93.788  1.00  0.00           C
ATOM   9907  C2  POPEk 389      42.805 103.771  92.768  1.00  0.00           C
ATOM   9909  O21 POPEk 389      43.105 104.591  91.608  1.00  0.00           O
ATOM   9910  C21 POPEk 389      42.985 105.911  91.758  1.00  0.00           C
ATOM   9911  O22 POPEk 389      42.935 106.511  92.808  1.00  0.00           O
ATOM   9912  C22 POPEk 389      42.905 106.541  90.368  1.00  0.00           C
ATOM   9915  C3  POPEk 389      41.395 104.071  93.398  1.00  0.00           C
ATOM   9918  O31 POPEk 389      40.535 104.811  92.498  1.00  0.00           O
ATOM   9919  C31 POPEk 389      40.035 105.941  93.008  1.00  0.00           C
ATOM   9920  O32 POPEk 389      39.965 106.211  94.188  1.00  0.00           O
ATOM   9921  C32 POPEk 389      39.665 106.901  91.878  1.00  0.00           C
ATOM   9924  C23 POPEk 389      43.205 108.061  90.358  1.00  0.00           C
ATOM   9927  C24 POPEk 389      43.135 108.671  88.958  1.00  0.00           C
ATOM   9930  C25 POPEk 389      41.795 109.311  88.598  1.00  0.00           C
ATOM   9933  C26 POPEk 389      40.875 108.441  87.718  1.00  0.00           C
ATOM   9936  C27 POPEk 389      39.635 109.201  87.248  1.00  0.00           C
ATOM   9939  C28 POPEk 389      38.745 108.411  86.268  1.00  0.00           C
ATOM   9942  C29 POPEk 389      39.425 108.061  84.968  1.00  0.00           C
ATOM   9944 0C21 POPEk 389      39.365 108.751  83.818  1.00  0.00           C
ATOM   9946 1C21 POPEk 389      38.645 110.061  83.598  1.00  0.00           C
ATOM   9949 2C21 POPEk 389      39.345 110.911  82.518  1.00  0.00           C
ATOM   9952 3C21 POPEk 389      39.235 110.321  81.098  1.00  0.00           C
ATOM   9955 4C21 POPEk 389      40.075 111.071  80.068  1.00  0.00           C
ATOM   9958 5C21 POPEk 389      41.585 110.841  80.228  1.00  0.00           C
ATOM   9961 6C21 POPEk 389      42.405 111.661  79.238  1.00  0.00           C
ATOM   9964 7C21 POPEk 389      43.815 111.101  79.028  1.00  0.00           C
ATOM   9967 8C21 POPEk 389      44.645 111.931  78.058  1.00  0.00           C
ATOM   9971  C33 POPEk 389      38.145 107.111  91.758  1.00  0.00           C
ATOM   9974  C34 POPEk 389      37.755 107.551  90.348  1.00  0.00           C
ATOM   9977  C35 POPEk 389      36.295 107.221  89.998  1.00  0.00           C
ATOM   9980  C36 POPEk 389      36.075 107.301  88.488  1.00  0.00           C
ATOM   9983  C37 POPEk 389      34.655 106.881  88.058  1.00  0.00           C
ATOM   9986  C38 POPEk 389      34.645 105.981  86.818  1.00  0.00           C
ATOM   9989  C39 POPEk 389      35.455 106.521  85.628  1.00  0.00           C
ATOM   9992 0C31 POPEk 389      35.295 105.631  84.388  1.00  0.00           C
ATOM   9995 1C31 POPEk 389      36.545 105.561  83.508  1.00  0.00           C
ATOM   9998 2C31 POPEk 389      36.315 104.591  82.348  1.00  0.00           C
ATOM  10001 3C31 POPEk 389      37.575 104.201  81.568  1.00  0.00           C
ATOM  10004 4C31 POPEk 389      37.265 103.071  80.568  1.00  0.00           C
ATOM  10007 5C31 POPEk 389      38.475 102.661  79.718  1.00  0.00           C
ATOM  10010 6C31 POPEk 389      38.235 101.361  78.938  1.00  0.00           C
ATOM  10014  NH3 POPEl 390      18.255  94.191  60.338  1.00  0.00           N
ATOM  10018  C12 POPEl 390      19.285  93.631  59.398  1.00  0.00           C
ATOM  10021  C11 POPEl 390      18.685  92.711  58.318  1.00  0.00           C
ATOM  10024  P   POPEl 390      20.365  90.691  58.108  1.00  0.00           P
ATOM  10025  O13 POPEl 390      19.915  89.611  57.208  1.00  0.00           O
ATOM  10026  O14 POPEl 390      21.845  90.821  58.208  1.00  0.00           O
ATOM  10027  O11 POPEl 390      19.755  90.511  59.538  1.00  0.00           O
ATOM  10028  O12 POPEl 390      19.745  92.071  57.598  1.00  0.00           O
ATOM  10029  C1  POPEl 390      19.815  89.211  60.148  1.00  0.00           C
ATOM  10032  C2  POPEl 390      20.175  89.291  61.658  1.00  0.00           C
ATOM  10034  O21 POPEl 390      19.015  89.111  62.458  1.00  0.00           O
ATOM  10035  C21 POPEl 390      18.015  89.951  62.268  1.00  0.00           C
ATOM  10036  O22 POPEl 390      18.045  91.021  61.678  1.00  0.00           O
ATOM  10037  C22 POPEl 390      16.755  89.341  62.878  1.00  0.00           C
ATOM  10040  C3  POPEl 390      21.025  90.531  62.048  1.00  0.00           C
ATOM  10043  O31 POPEl 390      21.605  90.351  63.348  1.00  0.00           O
ATOM  10044  C31 POPEl 390      20.995  90.941  64.368  1.00  0.00           C
ATOM  10045  O32 POPEl 390      20.055  91.711  64.308  1.00  0.00           O
ATOM  10046  C32 POPEl 390      21.665  90.391  65.628  1.00  0.00           C
ATOM  10049  C23 POPEl 390      15.835  90.421  63.488  1.00  0.00           C
ATOM  10052  C24 POPEl 390      16.195  90.791  64.928  1.00  0.00           C
ATOM  10055  C25 POPEl 390      15.535  89.831  65.928  1.00  0.00           C
ATOM  10058  C26 POPEl 390      15.685  90.271  67.388  1.00  0.00           C
ATOM  10061  C27 POPEl 390      14.625  89.611  68.278  1.00  0.00           C
ATOM  10064  C28 POPEl 390      14.865  89.801  69.788  1.00  0.00           C
ATOM  10067  C29 POPEl 390      14.725  91.231  70.228  1.00  0.00           C
ATOM  10069 0C21 POPEl 390      14.735  91.641  71.508  1.00  0.00           C
ATOM  10071 1C21 POPEl 390      14.925  90.751  72.718  1.00  0.00           C
ATOM  10074 2C21 POPEl 390      15.735  91.441  73.828  1.00  0.00           C
ATOM  10077 3C21 POPEl 390      16.055  90.491  74.998  1.00  0.00           C
ATOM  10080 4C21 POPEl 390      17.255  90.951  75.838  1.00  0.00           C
ATOM  10083 5C21 POPEl 390      16.945  92.151  76.738  1.00  0.00           C
ATOM  10086 6C21 POPEl 390      18.215  92.791  77.308  1.00  0.00           C
ATOM  10089 7C21 POPEl 390      17.915  93.981  78.218  1.00  0.00           C
ATOM  10092 8C21 POPEl 390      19.165  94.771  78.598  1.00  0.00           C
ATOM  10096  C33 POPEl 390      21.005  90.841  66.948  1.00  0.00           C
ATOM  10099  C34 POPEl 390      21.545  90.051  68.158  1.00  0.00           C
ATOM  10102  C35 POPEl 390      20.985  90.541  69.498  1.00  0.00           C
ATOM  10105  C36 POPEl 390      19.565  90.031  69.788  1.00  0.00           C
ATOM  10108  C37 POPEl 390      19.555  88.831  70.758  1.00  0.00           C
ATOM  10111  C38 POPEl 390      18.135  88.351  71.088  1.00  0.00           C
ATOM  10114  C39 POPEl 390      18.115  87.101  71.968  1.00  0.00           C
ATOM  10117 0C31 POPEl 390      18.435  87.391  73.448  1.00  0.00           C
ATOM  10120 1C31 POPEl 390      18.955  86.141  74.168  1.00  0.00           C
ATOM  10123 2C31 POPEl 390      19.195  86.351  75.678  1.00  0.00           C
ATOM  10126 3C31 POPEl 390      17.875  86.491  76.458  1.00  0.00           C
ATOM  10129 4C31 POPEl 390      18.065  86.321  77.968  1.00  0.00           C
ATOM  10132 5C31 POPEl 390      16.725  86.261  78.708  1.00  0.00           C
ATOM  10135 6C31 POPEl 390      16.845  85.901  80.188  1.00  0.00           C
ATOM  10139  NH3 POPEm 391      22.045 113.171 100.188  1.00  0.00           N
ATOM  10143  C12 POPEm 391      23.405 112.871 100.738  1.00  0.00           C
ATOM  10146  C11 POPEm 391      24.055 111.691  99.998  1.00  0.00           C
ATOM  10149  P   POPEm 391      22.375 109.671 100.438  1.00  0.00           P
ATOM  10150  O13 POPEm 391      23.095 109.421 101.698  1.00  0.00           O
ATOM  10151  O14 POPEm 391      20.925 110.021 100.508  1.00  0.00           O
ATOM  10152  O11 POPEm 391      22.575 108.441  99.488  1.00  0.00           O
ATOM  10153  O12 POPEm 391      23.085 110.751  99.568  1.00  0.00           O
ATOM  10154  C1  POPEm 391      21.765 108.171  98.338  1.00  0.00           C
ATOM  10157  C2  POPEm 391      21.735 109.291  97.258  1.00  0.00           C
ATOM  10159  O21 POPEm 391      21.015 108.781  96.118  1.00  0.00           O
ATOM  10160  C21 POPEm 391      19.695 108.861  96.178  1.00  0.00           C
ATOM  10161  O22 POPEm 391      19.045 109.231  97.138  1.00  0.00           O
ATOM  10162  C22 POPEm 391      19.125 108.471  94.808  1.00  0.00           C
ATOM  10165  C3  POPEm 391      23.175 109.731  96.818  1.00  0.00           C
ATOM  10168  O31 POPEm 391      23.325 109.731  95.378  1.00  0.00           O
ATOM  10169  C31 POPEm 391      23.755 108.571  94.898  1.00  0.00           C
ATOM  10170  O32 POPEm 391      24.365 107.721  95.538  1.00  0.00           O
ATOM  10171  C32 POPEm 391      23.385 108.521  93.408  1.00  0.00           C
ATOM  10174  C23 POPEm 391      18.365 109.611  94.088  1.00  0.00           C
ATOM  10177  C24 POPEm 391      18.565 109.531  92.568  1.00  0.00           C
ATOM  10180  C25 POPEm 391      17.315 109.851  91.728  1.00  0.00           C
ATOM  10183  C26 POPEm 391      16.925 111.331  91.668  1.00  0.00           C
ATOM  10186  C27 POPEm 391      15.625 111.601  90.888  1.00  0.00           C
ATOM  10189  C28 POPEm 391      15.665 111.301  89.368  1.00  0.00           C
ATOM  10192  C29 POPEm 391      15.475 109.871  88.908  1.00  0.00           C
ATOM  10194 0C21 POPEm 391      14.675 109.471  87.908  1.00  0.00           C
ATOM  10196 1C21 POPEm 391      13.805 110.361  87.048  1.00  0.00           C
ATOM  10199 2C21 POPEm 391      13.515 109.761  85.668  1.00  0.00           C
ATOM  10202 3C21 POPEm 391      14.755 109.691  84.768  1.00  0.00           C
ATOM  10205 4C21 POPEm 391      14.405 109.521  83.278  1.00  0.00           C
ATOM  10208 5C21 POPEm 391      15.015 110.621  82.398  1.00  0.00           C
ATOM  10211 6C21 POPEm 391      16.545 110.591  82.388  1.00  0.00           C
ATOM  10214 7C21 POPEm 391      17.155 111.581  81.388  1.00  0.00           C
ATOM  10217 8C21 POPEm 391      18.675 111.741  81.558  1.00  0.00           C
ATOM  10221  C33 POPEm 391      23.145 107.121  92.788  1.00  0.00           C
ATOM  10224  C34 POPEm 391      23.175 107.211  91.258  1.00  0.00           C
ATOM  10227  C35 POPEm 391      23.085 105.851  90.558  1.00  0.00           C
ATOM  10230  C36 POPEm 391      23.205 106.021  89.038  1.00  0.00           C
ATOM  10233  C37 POPEm 391      22.905 104.731  88.258  1.00  0.00           C
ATOM  10236  C38 POPEm 391      23.045 104.941  86.758  1.00  0.00           C
ATOM  10239  C39 POPEm 391      22.455 103.801  85.928  1.00  0.00           C
ATOM  10242 0C31 POPEm 391      22.575 104.101  84.428  1.00  0.00           C
ATOM  10245 1C31 POPEm 391      22.235 102.901  83.548  1.00  0.00           C
ATOM  10248 2C31 POPEm 391      22.565 103.191  82.078  1.00  0.00           C
ATOM  10251 3C31 POPEm 391      22.635 101.921  81.228  1.00  0.00           C
ATOM  10254 4C31 POPEm 391      22.895 102.231  79.758  1.00  0.00           C
ATOM  10257 5C31 POPEm 391      23.235 100.991  78.918  1.00  0.00           C
ATOM  10260 6C31 POPEm 391      23.695 101.351  77.508  1.00  0.00           C
ATOM  10264  NH3 POPEn 392      36.085  69.341  58.368  1.00  0.00           N
ATOM  10268  C12 POPEn 392      35.235  70.601  58.428  1.00  0.00           C
ATOM  10271  C11 POPEn 392      36.045  71.881  58.148  1.00  0.00           C
ATOM  10274  P   POPEn 392      36.015  74.461  58.188  1.00  0.00           P
ATOM  10275  O13 POPEn 392      36.445  74.421  56.768  1.00  0.00           O
ATOM  10276  O14 POPEn 392      35.195  75.601  58.658  1.00  0.00           O
ATOM  10277  O11 POPEn 392      37.295  74.341  59.118  1.00  0.00           O
ATOM  10278  O12 POPEn 392      35.305  73.061  58.518  1.00  0.00           O
ATOM  10279  C1  POPEn 392      37.175  74.001  60.508  1.00  0.00           C
ATOM  10282  C2  POPEn 392      38.575  74.121  61.158  1.00  0.00           C
ATOM  10284  O21 POPEn 392      38.675  73.891  62.568  1.00  0.00           O
ATOM  10285  C21 POPEn 392      38.085  72.911  63.198  1.00  0.00           C
ATOM  10286  O22 POPEn 392      37.325  72.061  62.758  1.00  0.00           O
ATOM  10287  C22 POPEn 392      38.595  72.941  64.648  1.00  0.00           C
ATOM  10290  C3  POPEn 392      39.125  75.541  60.858  1.00  0.00           C
ATOM  10293  O31 POPEn 392      40.105  76.011  61.808  1.00  0.00           O
ATOM  10294  C31 POPEn 392      41.305  75.501  61.678  1.00  0.00           C
ATOM  10295  O32 POPEn 392      41.675  74.681  60.858  1.00  0.00           O
ATOM  10296  C32 POPEn 392      42.185  76.131  62.758  1.00  0.00           C
ATOM  10299  C23 POPEn 392      38.205  74.231  65.428  1.00  0.00           C
ATOM  10302  C24 POPEn 392      39.075  74.471  66.678  1.00  0.00           C
ATOM  10305  C25 POPEn 392      38.345  75.311  67.738  1.00  0.00           C
ATOM  10308  C26 POPEn 392      39.255  75.781  68.888  1.00  0.00           C
ATOM  10311  C27 POPEn 392      38.475  76.441  70.048  1.00  0.00           C
ATOM  10314  C28 POPEn 392      39.365  77.331  70.948  1.00  0.00           C
ATOM  10317  C29 POPEn 392      38.585  77.891  72.118  1.00  0.00           C
ATOM  10319 0C21 POPEn 392      39.065  78.181  73.338  1.00  0.00           C
ATOM  10321 1C21 POPEn 392      40.495  78.081  73.828  1.00  0.00           C
ATOM  10324 2C21 POPEn 392      40.775  76.821  74.668  1.00  0.00           C
ATOM  10327 3C21 POPEn 392      41.025  75.581  73.788  1.00  0.00           C
ATOM  10330 4C21 POPEn 392      41.385  74.301  74.548  1.00  0.00           C
ATOM  10333 5C21 POPEn 392      42.495  73.461  73.868  1.00  0.00           C
ATOM  10336 6C21 POPEn 392      42.175  72.831  72.488  1.00  0.00           C
ATOM  10339 7C21 POPEn 392      41.985  73.791  71.308  1.00  0.00           C
ATOM  10342 8C21 POPEn 392      41.925  73.071  69.958  1.00  0.00           C
ATOM  10346  C33 POPEn 392      43.525  76.621  62.178  1.00  0.00           C
ATOM  10349  C34 POPEn 392      44.365  77.431  63.178  1.00  0.00           C
ATOM  10352  C35 POPEn 392      43.695  78.751  63.568  1.00  0.00           C
ATOM  10355  C36 POPEn 392      44.615  79.721  64.308  1.00  0.00           C
ATOM  10358  C37 POPEn 392      44.075  81.161  64.238  1.00  0.00           C
ATOM  10361  C38 POPEn 392      44.965  82.211  64.908  1.00  0.00           C
ATOM  10364  C39 POPEn 392      44.755  82.311  66.418  1.00  0.00           C
ATOM  10367 0C31 POPEn 392      45.585  83.461  66.988  1.00  0.00           C
ATOM  10370 1C31 POPEn 392      45.405  83.711  68.488  1.00  0.00           C
ATOM  10373 2C31 POPEn 392      46.455  84.711  68.998  1.00  0.00           C
ATOM  10376 3C31 POPEn 392      46.175  85.271  70.398  1.00  0.00           C
ATOM  10379 4C31 POPEn 392      46.035  84.191  71.468  1.00  0.00           C
ATOM  10382 5C31 POPEn 392      45.835  84.791  72.868  1.00  0.00           C
ATOM  10385 6C31 POPEn 392      45.665  83.731  73.958  1.00  0.00           C
ATOM  10389  NH3 POPEo 393      23.875  99.991  57.538  1.00  0.00           N
ATOM  10393  C12 POPEo 393      25.355  99.731  57.398  1.00  0.00           C
ATOM  10396  C11 POPEo 393      25.605  98.221  57.268  1.00  0.00           C
ATOM  10399  P   POPEo 393      27.585  96.881  58.298  1.00  0.00           P
ATOM  10400  O13 POPEo 393      26.545  95.891  58.648  1.00  0.00           O
ATOM  10401  O14 POPEo 393      28.875  96.331  57.808  1.00  0.00           O
ATOM  10402  O11 POPEo 393      27.865  97.801  59.518  1.00  0.00           O
ATOM  10403  O12 POPEo 393      27.015  97.941  57.248  1.00  0.00           O
ATOM  10404  C1  POPEo 393      28.165  97.251  60.798  1.00  0.00           C
ATOM  10407  C2  POPEo 393      27.535  98.161  61.868  1.00  0.00           C
ATOM  10409  O21 POPEo 393      27.385  97.381  63.068  1.00  0.00           O
ATOM  10410  C21 POPEo 393      27.925  97.861  64.188  1.00  0.00           C
ATOM  10411  O22 POPEo 393      28.715  97.241  64.878  1.00  0.00           O
ATOM  10412  C22 POPEo 393      27.395  99.251  64.568  1.00  0.00           C
ATOM  10415  C3  POPEo 393      26.165  98.671  61.338  1.00  0.00           C
ATOM  10418  O31 POPEo 393      25.485  99.511  62.288  1.00  0.00           O
ATOM  10419  C31 POPEo 393      24.425 100.121  61.748  1.00  0.00           C
ATOM  10420  O32 POPEo 393      24.105 100.061  60.578  1.00  0.00           O
ATOM  10421  C32 POPEo 393      23.715 100.921  62.848  1.00  0.00           C
ATOM  10424  C23 POPEo 393      28.085  99.821  65.828  1.00  0.00           C
ATOM  10427  C24 POPEo 393      29.555 100.201  65.598  1.00  0.00           C
ATOM  10430  C25 POPEo 393      29.905 101.681  65.868  1.00  0.00           C
ATOM  10433  C26 POPEo 393      29.515 102.171  67.268  1.00  0.00           C
ATOM  10436  C27 POPEo 393      30.225 103.471  67.708  1.00  0.00           C
ATOM  10439  C28 POPEo 393      29.875 104.701  66.848  1.00  0.00           C
ATOM  10442  C29 POPEo 393      31.045 105.271  66.088  1.00  0.00           C
ATOM  10444 0C21 POPEo 393      31.885 106.251  66.488  1.00  0.00           C
ATOM  10446 1C21 POPEo 393      31.865 106.971  67.808  1.00  0.00           C
ATOM  10449 2C21 POPEo 393      33.255 107.041  68.458  1.00  0.00           C
ATOM  10452 3C21 POPEo 393      34.305 107.811  67.638  1.00  0.00           C
ATOM  10455 4C21 POPEo 393      35.455 108.371  68.488  1.00  0.00           C
ATOM  10458 5C21 POPEo 393      36.545 109.051  67.658  1.00  0.00           C
ATOM  10461 6C21 POPEo 393      37.535 108.061  67.048  1.00  0.00           C
ATOM  10464 7C21 POPEo 393      38.585 108.761  66.178  1.00  0.00           C
ATOM  10467 8C21 POPEo 393      39.615 107.801  65.578  1.00  0.00           C
ATOM  10471  C33 POPEo 393      22.675 100.081  63.628  1.00  0.00           C
ATOM  10474  C34 POPEo 393      23.255  99.001  64.568  1.00  0.00           C
ATOM  10477  C35 POPEo 393      23.745  99.511  65.938  1.00  0.00           C
ATOM  10480  C36 POPEo 393      23.995  98.351  66.918  1.00  0.00           C
ATOM  10483  C37 POPEo 393      24.525  98.791  68.298  1.00  0.00           C
ATOM  10486  C38 POPEo 393      24.345  97.701  69.378  1.00  0.00           C
ATOM  10489  C39 POPEo 393      24.795  98.121  70.788  1.00  0.00           C
ATOM  10492 0C31 POPEo 393      26.195  97.611  71.178  1.00  0.00           C
ATOM  10495 1C31 POPEo 393      26.645  98.151  72.538  1.00  0.00           C
ATOM  10498 2C31 POPEo 393      28.005  97.601  73.008  1.00  0.00           C
ATOM  10501 3C31 POPEo 393      28.635  98.411  74.158  1.00  0.00           C
ATOM  10504 4C31 POPEo 393      27.805  98.421  75.448  1.00  0.00           C
ATOM  10507 5C31 POPEo 393      28.365  99.391  76.498  1.00  0.00           C
ATOM  10510 6C31 POPEo 393      27.505  99.471  77.768  1.00  0.00           C
ATOM  10514  NH3 POPEp 394      78.875  89.671  59.848  1.00  0.00           N
ATOM  10518  C12 POPEp 394      77.985  88.981  58.858  1.00  0.00           C
ATOM  10521  C11 POPEp 394      76.665  89.711  58.648  1.00  0.00           C
ATOM  10524  P   POPEp 394      75.255  89.381  60.858  1.00  0.00           P
ATOM  10525  O13 POPEp 394      74.435  90.611  60.898  1.00  0.00           O
ATOM  10526  O14 POPEp 394      74.745  88.171  61.508  1.00  0.00           O
ATOM  10527  O11 POPEp 394      76.635  89.701  61.628  1.00  0.00           O
ATOM  10528  O12 POPEp 394      75.675  89.031  59.388  1.00  0.00           O
ATOM  10529  C1  POPEp 394      76.395  90.131  62.998  1.00  0.00           C
ATOM  10532  C2  POPEp 394      77.465  89.651  64.008  1.00  0.00           C
ATOM  10534  O21 POPEp 394      76.905  89.881  65.328  1.00  0.00           O
ATOM  10535  C21 POPEp 394      76.205  88.861  65.808  1.00  0.00           C
ATOM  10536  O22 POPEp 394      76.225  87.721  65.378  1.00  0.00           O
ATOM  10537  C22 POPEp 394      75.405  89.311  67.028  1.00  0.00           C
ATOM  10540  C3  POPEp 394      78.805  90.411  63.838  1.00  0.00           C
ATOM  10543  O31 POPEp 394      79.695  90.211  64.968  1.00  0.00           O
ATOM  10544  C31 POPEp 394      79.725  91.251  65.808  1.00  0.00           C
ATOM  10545  O32 POPEp 394      79.055  92.261  65.708  1.00  0.00           O
ATOM  10546  C32 POPEp 394      80.765  91.021  66.908  1.00  0.00           C
ATOM  10549  C23 POPEp 394      76.095  88.991  68.368  1.00  0.00           C
ATOM  10552  C24 POPEp 394      75.095  89.081  69.518  1.00  0.00           C
ATOM  10555  C25 POPEp 394      75.695  88.741  70.878  1.00  0.00           C
ATOM  10558  C26 POPEp 394      74.625  88.751  71.978  1.00  0.00           C
ATOM  10561  C27 POPEp 394      75.165  88.411  73.368  1.00  0.00           C
ATOM  10564  C28 POPEp 394      74.015  88.311  74.368  1.00  0.00           C
ATOM  10567  C29 POPEp 394      74.465  87.951  75.758  1.00  0.00           C
ATOM  10569 0C21 POPEp 394      73.775  88.111  76.908  1.00  0.00           C
ATOM  10571 1C21 POPEp 394      72.365  88.621  77.128  1.00  0.00           C
ATOM  10574 2C21 POPEp 394      71.345  88.731  75.978  1.00  0.00           C
ATOM  10577 3C21 POPEp 394      69.905  88.671  76.488  1.00  0.00           C
ATOM  10580 4C21 POPEp 394      68.855  88.961  75.408  1.00  0.00           C
ATOM  10583 5C21 POPEp 394      67.435  88.641  75.888  1.00  0.00           C
ATOM  10586 6C21 POPEp 394      66.345  89.081  74.908  1.00  0.00           C
ATOM  10589 7C21 POPEp 394      64.965  88.531  75.258  1.00  0.00           C
ATOM  10592 8C21 POPEp 394      63.905  88.811  74.188  1.00  0.00           C
ATOM  10596  C33 POPEp 394      80.775  92.181  67.938  1.00  0.00           C
ATOM  10599  C34 POPEp 394      79.645  92.101  68.988  1.00  0.00           C
ATOM  10602  C35 POPEp 394      79.955  91.121  70.128  1.00  0.00           C
ATOM  10605  C36 POPEp 394      78.845  91.101  71.198  1.00  0.00           C
ATOM  10608  C37 POPEp 394      78.885  89.881  72.138  1.00  0.00           C
ATOM  10611  C38 POPEp 394      80.175  89.701  72.948  1.00  0.00           C
ATOM  10614  C39 POPEp 394      80.455  90.761  74.028  1.00  0.00           C
ATOM  10617 0C31 POPEp 394      79.255  91.031  74.958  1.00  0.00           C
ATOM  10620 1C31 POPEp 394      79.625  91.761  76.248  1.00  0.00           C
ATOM  10623 2C31 POPEp 394      78.385  92.061  77.108  1.00  0.00           C
ATOM  10626 3C31 POPEp 394      78.625  93.081  78.228  1.00  0.00           C
ATOM  10629 4C31 POPEp 394      79.605  92.611  79.308  1.00  0.00           C
ATOM  10632 5C31 POPEp 394      79.735  93.611  80.468  1.00  0.00           C
ATOM  10635 6C31 POPEp 394      80.975  93.361  81.328  1.00  0.00           C
ATOM  10639  NH3 POPEq 395      53.235 120.131  60.918  1.00  0.00           N
ATOM  10643  C12 POPEq 395      53.275 121.641  60.918  1.00  0.00           C
ATOM  10646  C11 POPEq 395      52.365 122.271  59.838  1.00  0.00           C
ATOM  10649  P   POPEq 395      51.415 124.601  59.138  1.00  0.00           P
ATOM  10650  O13 POPEq 395      52.075 125.841  58.668  1.00  0.00           O
ATOM  10651  O14 POPEq 395      50.815 123.801  58.058  1.00  0.00           O
ATOM  10652  O11 POPEq 395      50.295 124.961  60.188  1.00  0.00           O
ATOM  10653  O12 POPEq 395      52.415 123.701  59.968  1.00  0.00           O
ATOM  10654  C1  POPEq 395      50.345 126.181  60.918  1.00  0.00           C
ATOM  10657  C2  POPEq 395      50.175 125.911  62.418  1.00  0.00           C
ATOM  10659  O21 POPEq 395      50.275 127.151  63.148  1.00  0.00           O
ATOM  10660  C21 POPEq 395      51.425 127.771  63.228  1.00  0.00           C
ATOM  10661  O22 POPEq 395      52.485 127.461  62.718  1.00  0.00           O
ATOM  10662  C22 POPEq 395      51.235 129.011  64.088  1.00  0.00           C
ATOM  10665  C3  POPEq 395      51.105 124.801  62.988  1.00  0.00           C
ATOM  10668  O31 POPEq 395      51.045 124.821  64.428  1.00  0.00           O
ATOM  10669  C31 POPEq 395      51.895 123.961  64.978  1.00  0.00           C
ATOM  10670  O32 POPEq 395      52.645 123.221  64.368  1.00  0.00           O
ATOM  10671  C32 POPEq 395      51.855 124.091  66.498  1.00  0.00           C
ATOM  10674  C23 POPEq 395      52.395 130.021  63.918  1.00  0.00           C
ATOM  10677  C24 POPEq 395      52.135 131.321  64.678  1.00  0.00           C
ATOM  10680  C25 POPEq 395      51.835 131.061  66.158  1.00  0.00           C
ATOM  10683  C26 POPEq 395      51.695 132.321  67.008  1.00  0.00           C
ATOM  10686  C27 POPEq 395      51.255 131.961  68.438  1.00  0.00           C
ATOM  10689  C28 POPEq 395      51.375 133.131  69.418  1.00  0.00           C
ATOM  10692  C29 POPEq 395      52.795 133.341  69.888  1.00  0.00           C
ATOM  10694 0C21 POPEq 395      53.285 133.061  71.118  1.00  0.00           C
ATOM  10696 1C21 POPEq 395      52.515 132.501  72.288  1.00  0.00           C
ATOM  10699 2C21 POPEq 395      52.155 133.601  73.318  1.00  0.00           C
ATOM  10702 3C21 POPEq 395      53.375 134.141  74.068  1.00  0.00           C
ATOM  10705 4C21 POPEq 395      53.075 135.311  75.018  1.00  0.00           C
ATOM  10708 5C21 POPEq 395      52.465 136.531  74.298  1.00  0.00           C
ATOM  10711 6C21 POPEq 395      52.775 137.861  74.988  1.00  0.00           C
ATOM  10714 7C21 POPEq 395      52.195 139.061  74.228  1.00  0.00           C
ATOM  10717 8C21 POPEq 395      52.805 140.411  74.608  1.00  0.00           C
ATOM  10721  C33 POPEq 395      51.515 125.521  66.988  1.00  0.00           C
ATOM  10724  C34 POPEq 395      51.525 125.671  68.518  1.00  0.00           C
ATOM  10727  C35 POPEq 395      51.285 127.141  68.918  1.00  0.00           C
ATOM  10730  C36 POPEq 395      50.735 127.311  70.338  1.00  0.00           C
ATOM  10733  C37 POPEq 395      50.475 128.781  70.688  1.00  0.00           C
ATOM  10736  C38 POPEq 395      49.805 128.981  72.058  1.00  0.00           C
ATOM  10739  C39 POPEq 395      50.485 128.191  73.168  1.00  0.00           C
ATOM  10742 0C31 POPEq 395      50.045 128.581  74.578  1.00  0.00           C
ATOM  10745 1C31 POPEq 395      50.785 127.721  75.618  1.00  0.00           C
ATOM  10748 2C31 POPEq 395      50.595 128.201  77.058  1.00  0.00           C
ATOM  10751 3C31 POPEq 395      51.855 128.011  77.918  1.00  0.00           C
ATOM  10754 4C31 POPEq 395      52.955 129.041  77.588  1.00  0.00           C
ATOM  10757 5C31 POPEq 395      54.305 128.731  78.238  1.00  0.00           C
ATOM  10760 6C31 POPEq 395      55.365 129.801  77.988  1.00  0.00           C
ATOM  10764  NH3 POPEr 396      19.005 122.991  58.088  1.00  0.00           N
ATOM  10768  C12 POPEr 396      19.865 123.671  57.068  1.00  0.00           C
ATOM  10771  C11 POPEr 396      20.975 124.431  57.798  1.00  0.00           C
ATOM  10774  P   POPEr 396      23.015 125.981  57.468  1.00  0.00           P
ATOM  10775  O13 POPEr 396      24.325 125.311  57.278  1.00  0.00           O
ATOM  10776  O14 POPEr 396      22.845 127.321  56.868  1.00  0.00           O
ATOM  10777  O11 POPEr 396      22.635 126.071  59.008  1.00  0.00           O
ATOM  10778  O12 POPEr 396      21.875 125.041  56.888  1.00  0.00           O
ATOM  10779  C1  POPEr 396      23.265 125.311  60.038  1.00  0.00           C
ATOM  10782  C2  POPEr 396      22.435 125.381  61.358  1.00  0.00           C
ATOM  10784  O21 POPEr 396      23.175 124.711  62.378  1.00  0.00           O
ATOM  10785  C21 POPEr 396      22.925 124.861  63.688  1.00  0.00           C
ATOM  10786  O22 POPEr 396      23.375 124.101  64.528  1.00  0.00           O
ATOM  10787  C22 POPEr 396      22.135 126.131  64.068  1.00  0.00           C
ATOM  10790  C3  POPEr 396      21.045 124.731  61.128  1.00  0.00           C
ATOM  10793  O31 POPEr 396      20.345 124.351  62.338  1.00  0.00           O
ATOM  10794  C31 POPEr 396      19.235 123.651  62.058  1.00  0.00           C
ATOM  10795  O32 POPEr 396      18.835 123.471  60.918  1.00  0.00           O
ATOM  10796  C32 POPEr 396      18.525 123.251  63.358  1.00  0.00           C
ATOM  10799  C23 POPEr 396      21.915 126.311  65.608  1.00  0.00           C
ATOM  10802  C24 POPEr 396      21.225 127.641  65.948  1.00  0.00           C
ATOM  10805  C25 POPEr 396      22.185 128.831  66.138  1.00  0.00           C
ATOM  10808  C26 POPEr 396      22.525 129.141  67.608  1.00  0.00           C
ATOM  10811  C27 POPEr 396      23.455 130.361  67.788  1.00  0.00           C
ATOM  10814  C28 POPEr 396      23.745 130.761  69.238  1.00  0.00           C
ATOM  10817  C29 POPEr 396      24.815 131.831  69.298  1.00  0.00           C
ATOM  10819 0C21 POPEr 396      25.095 132.581  70.378  1.00  0.00           C
ATOM  10821 1C21 POPEr 396      24.455 132.461  71.728  1.00  0.00           C
ATOM  10824 2C21 POPEr 396      25.495 132.411  72.868  1.00  0.00           C
ATOM  10827 3C21 POPEr 396      24.845 132.021  74.198  1.00  0.00           C
ATOM  10830 4C21 POPEr 396      25.855 131.771  75.328  1.00  0.00           C
ATOM  10833 5C21 POPEr 396      26.495 133.071  75.838  1.00  0.00           C
ATOM  10836 6C21 POPEr 396      27.135 132.901  77.218  1.00  0.00           C
ATOM  10839 7C21 POPEr 396      27.595 134.251  77.788  1.00  0.00           C
ATOM  10842 8C21 POPEr 396      27.855 134.241  79.288  1.00  0.00           C
ATOM  10846  C33 POPEr 396      17.075 122.681  63.198  1.00  0.00           C
ATOM  10849  C34 POPEr 396      15.965 123.421  63.978  1.00  0.00           C
ATOM  10852  C35 POPEr 396      15.785 122.971  65.428  1.00  0.00           C
ATOM  10855  C36 POPEr 396      14.435 123.401  66.048  1.00  0.00           C
ATOM  10858  C37 POPEr 396      13.895 122.341  67.008  1.00  0.00           C
ATOM  10861  C38 POPEr 396      12.515 122.641  67.618  1.00  0.00           C
ATOM  10864  C39 POPEr 396      12.555 123.561  68.848  1.00  0.00           C
ATOM  10867 0C31 POPEr 396      11.215 123.581  69.598  1.00  0.00           C
ATOM  10870 1C31 POPEr 396      11.315 124.211  70.998  1.00  0.00           C
ATOM  10873 2C31 POPEr 396      10.025 124.021  71.818  1.00  0.00           C
ATOM  10876 3C31 POPEr 396      10.095 124.531  73.268  1.00  0.00           C
ATOM  10879 4C31 POPEr 396      11.195 123.841  74.098  1.00  0.00           C
ATOM  10882 5C31 POPEr 396      10.975 123.951  75.618  1.00  0.00           C
ATOM  10885 6C31 POPEr 396      12.145 123.401  76.438  1.00  0.00           C
ATOM  10889  NH3 POPEs 397      26.085  47.801 103.548  1.00  0.00           N
ATOM  10893  C12 POPEs 397      26.685  48.371 102.288  1.00  0.00           C
ATOM  10896  C11 POPEs 397      25.635  48.701 101.208  1.00  0.00           C
ATOM  10899  P   POPEs 397      23.375  49.251 102.438  1.00  0.00           P
ATOM  10900  O13 POPEs 397      23.525  47.841 102.828  1.00  0.00           O
ATOM  10901  O14 POPEs 397      23.185  50.241 103.518  1.00  0.00           O
ATOM  10902  O11 POPEs 397      22.115  49.411 101.478  1.00  0.00           O
ATOM  10903  O12 POPEs 397      24.645  49.671 101.588  1.00  0.00           O
ATOM  10904  C1  POPEs 397      21.455  48.271 100.938  1.00  0.00           C
ATOM  10907  C2  POPEs 397      22.365  47.511  99.948  1.00  0.00           C
ATOM  10909  O21 POPEs 397      22.035  47.721  98.568  1.00  0.00           O
ATOM  10910  C21 POPEs 397      22.515  48.851  98.058  1.00  0.00           C
ATOM  10911  O22 POPEs 397      22.725  49.881  98.678  1.00  0.00           O
ATOM  10912  C22 POPEs 397      22.935  48.581  96.628  1.00  0.00           C
ATOM  10915  C3  POPEs 397      22.385  46.011 100.268  1.00  0.00           C
ATOM  10918  O31 POPEs 397      23.475  45.391  99.568  1.00  0.00           O
ATOM  10919  C31 POPEs 397      24.145  44.471 100.248  1.00  0.00           C
ATOM  10920  O32 POPEs 397      23.995  44.221 101.428  1.00  0.00           O
ATOM  10921  C32 POPEs 397      25.125  43.771  99.298  1.00  0.00           C
ATOM  10924  C23 POPEs 397      22.685  49.701  95.608  1.00  0.00           C
ATOM  10927  C24 POPEs 397      23.545  49.421  94.378  1.00  0.00           C
ATOM  10930  C25 POPEs 397      23.125  50.231  93.168  1.00  0.00           C
ATOM  10933  C26 POPEs 397      23.985  49.971  91.928  1.00  0.00           C
ATOM  10936  C27 POPEs 397      23.475  50.811  90.758  1.00  0.00           C
ATOM  10939  C28 POPEs 397      24.405  50.761  89.528  1.00  0.00           C
ATOM  10942  C29 POPEs 397      24.045  51.531  88.278  1.00  0.00           C
ATOM  10944 0C21 POPEs 397      23.125  52.501  88.088  1.00  0.00           C
ATOM  10946 1C21 POPEs 397      22.205  53.121  89.108  1.00  0.00           C
ATOM  10949 2C21 POPEs 397      21.435  54.331  88.558  1.00  0.00           C
ATOM  10952 3C21 POPEs 397      20.375  54.001  87.488  1.00  0.00           C
ATOM  10955 4C21 POPEs 397      19.875  55.261  86.758  1.00  0.00           C
ATOM  10958 5C21 POPEs 397      19.285  56.341  87.668  1.00  0.00           C
ATOM  10961 6C21 POPEs 397      18.935  57.621  86.888  1.00  0.00           C
ATOM  10964 7C21 POPEs 397      18.395  58.731  87.798  1.00  0.00           C
ATOM  10967 8C21 POPEs 397      18.175  60.051  87.048  1.00  0.00           C
ATOM  10971  C33 POPEs 397      24.585  43.611  97.848  1.00  0.00           C
ATOM  10974  C34 POPEs 397      25.495  42.761  96.928  1.00  0.00           C
ATOM  10977  C35 POPEs 397      25.315  42.991  95.408  1.00  0.00           C
ATOM  10980  C36 POPEs 397      23.935  42.601  94.898  1.00  0.00           C
ATOM  10983  C37 POPEs 397      23.645  42.991  93.438  1.00  0.00           C
ATOM  10986  C38 POPEs 397      22.135  43.041  93.158  1.00  0.00           C
ATOM  10989  C39 POPEs 397      21.725  43.651  91.818  1.00  0.00           C
ATOM  10992 0C31 POPEs 397      21.875  42.711  90.618  1.00  0.00           C
ATOM  10995 1C31 POPEs 397      21.015  43.181  89.438  1.00  0.00           C
ATOM  10998 2C31 POPEs 397      21.225  42.381  88.148  1.00  0.00           C
ATOM  11001 3C31 POPEs 397      20.285  42.831  87.028  1.00  0.00           C
ATOM  11004 4C31 POPEs 397      18.975  42.041  87.008  1.00  0.00           C
ATOM  11007 5C31 POPEs 397      17.895  42.671  86.128  1.00  0.00           C
ATOM  11010 6C31 POPEs 397      16.625  41.831  86.068  1.00  0.00           C
ATOM  11014  NH3 POPEt 398       5.375  82.931  58.528  1.00  0.00           N
ATOM  11018  C12 POPEt 398       4.865  83.811  57.418  1.00  0.00           C
ATOM  11021  C11 POPEt 398       3.645  84.661  57.848  1.00  0.00           C
ATOM  11024  P   POPEt 398       4.515  85.871  60.038  1.00  0.00           P
ATOM  11025  O13 POPEt 398       4.575  84.481  60.538  1.00  0.00           O
ATOM  11026  O14 POPEt 398       5.755  86.651  59.998  1.00  0.00           O
ATOM  11027  O11 POPEt 398       3.355  86.681  60.788  1.00  0.00           O
ATOM  11028  O12 POPEt 398       3.995  85.851  58.548  1.00  0.00           O
ATOM  11029  C1  POPEt 398       3.615  87.231  62.088  1.00  0.00           C
ATOM  11032  C2  POPEt 398       2.325  87.601  62.868  1.00  0.00           C
ATOM  11034  O21 POPEt 398       2.605  88.501  63.968  1.00  0.00           O
ATOM  11035  C21 POPEt 398       2.975  87.981  65.128  1.00  0.00           C
ATOM  11036  O22 POPEt 398       3.375  86.851  65.328  1.00  0.00           O
ATOM  11037  C22 POPEt 398       2.845  89.021  66.248  1.00  0.00           C
ATOM  11040  C3  POPEt 398       1.495  86.341  63.258  1.00  0.00           C
ATOM  11043  O31 POPEt 398       0.495  86.641  64.258  1.00  0.00           O
ATOM  11044  C31 POPEt 398      -0.305  85.611  64.478  1.00  0.00           C
ATOM  11045  O32 POPEt 398      -0.165  84.491  63.998  1.00  0.00           O
ATOM  11046  C32 POPEt 398      -1.475  86.061  65.358  1.00  0.00           C
ATOM  11049  C23 POPEt 398       1.865  88.601  67.378  1.00  0.00           C
ATOM  11052  C24 POPEt 398       2.145  89.411  68.648  1.00  0.00           C
ATOM  11055  C25 POPEt 398       1.285  89.011  69.858  1.00  0.00           C
ATOM  11058  C26 POPEt 398       1.705  89.801  71.098  1.00  0.00           C
ATOM  11061  C27 POPEt 398       0.775  89.621  72.308  1.00  0.00           C
ATOM  11064  C28 POPEt 398       1.095  90.571  73.478  1.00  0.00           C
ATOM  11067  C29 POPEt 398       2.385  90.251  74.168  1.00  0.00           C
ATOM  11069 0C21 POPEt 398       2.705  90.501  75.448  1.00  0.00           C
ATOM  11071 1C21 POPEt 398       1.845  91.201  76.478  1.00  0.00           C
ATOM  11074 2C21 POPEt 398       1.335  90.221  77.558  1.00  0.00           C
ATOM  11077 3C21 POPEt 398       2.465  89.611  78.408  1.00  0.00           C
ATOM  11080 4C21 POPEt 398       1.965  88.651  79.508  1.00  0.00           C
ATOM  11083 5C21 POPEt 398       1.325  87.371  78.958  1.00  0.00           C
ATOM  11086 6C21 POPEt 398       0.405  86.681  79.978  1.00  0.00           C
ATOM  11089 7C21 POPEt 398      -0.485  85.611  79.328  1.00  0.00           C
ATOM  11092 8C21 POPEt 398      -1.625  85.151  80.228  1.00  0.00           C
ATOM  11096  C33 POPEt 398      -1.395  85.491  66.778  1.00  0.00           C
ATOM  11099  C34 POPEt 398      -2.345  86.211  67.748  1.00  0.00           C
ATOM  11102  C35 POPEt 398      -1.845  86.121  69.188  1.00  0.00           C
ATOM  11105  C36 POPEt 398      -2.695  86.951  70.138  1.00  0.00           C
ATOM  11108  C37 POPEt 398      -2.065  87.061  71.528  1.00  0.00           C
ATOM  11111  C38 POPEt 398      -2.915  87.951  72.448  1.00  0.00           C
ATOM  11114  C39 POPEt 398      -2.335  88.081  73.858  1.00  0.00           C
ATOM  11117 0C31 POPEt 398      -3.265  88.921  74.738  1.00  0.00           C
ATOM  11120 1C31 POPEt 398      -2.885  88.871  76.218  1.00  0.00           C
ATOM  11123 2C31 POPEt 398      -3.935  89.571  77.088  1.00  0.00           C
ATOM  11126 3C31 POPEt 398      -3.655  89.501  78.588  1.00  0.00           C
ATOM  11129 4C31 POPEt 398      -2.295  90.091  78.968  1.00  0.00           C
ATOM  11132 5C31 POPEt 398      -2.275  90.721  80.368  1.00  0.00           C
ATOM  11135 6C31 POPEt 398      -0.975  91.491  80.638  1.00  0.00           C
ATOM  11139  NH3 POPEu 399      46.835 100.871  57.508  1.00  0.00           N
ATOM  11143  C12 POPEu 399      46.185  99.581  57.928  1.00  0.00           C
ATOM  11146  C11 POPEu 399      45.095  99.151  56.918  1.00  0.00           C
ATOM  11149  P   POPEu 399      43.575  97.181  56.198  1.00  0.00           P
ATOM  11150  O13 POPEu 399      42.965  98.281  55.438  1.00  0.00           O
ATOM  11151  O14 POPEu 399      43.915  95.941  55.458  1.00  0.00           O
ATOM  11152  O11 POPEu 399      42.605  96.771  57.368  1.00  0.00           O
ATOM  11153  O12 POPEu 399      44.815  97.741  57.018  1.00  0.00           O
ATOM  11154  C1  POPEu 399      41.965  97.791  58.118  1.00  0.00           C
ATOM  11157  C2  POPEu 399      42.625  97.971  59.498  1.00  0.00           C
ATOM  11159  O21 POPEu 399      42.085  96.981  60.378  1.00  0.00           O
ATOM  11160  C21 POPEu 399      40.895  97.141  60.918  1.00  0.00           C
ATOM  11161  O22 POPEu 399      40.125  98.061  60.708  1.00  0.00           O
ATOM  11162  C22 POPEu 399      40.665  95.961  61.848  1.00  0.00           C
ATOM  11165  C3  POPEu 399      42.525  99.481  59.948  1.00  0.00           C
ATOM  11168  O31 POPEu 399      42.965  99.911  61.238  1.00  0.00           O
ATOM  11169  C31 POPEu 399      43.545  99.181  62.148  1.00  0.00           C
ATOM  11170  O32 POPEu 399      43.865  98.011  62.098  1.00  0.00           O
ATOM  11171  C32 POPEu 399      43.625 100.051  63.408  1.00  0.00           C
ATOM  11174  C23 POPEu 399      39.735  96.301  63.038  1.00  0.00           C
ATOM  11177  C24 POPEu 399      39.445  95.061  63.888  1.00  0.00           C
ATOM  11180  C25 POPEu 399      38.505  95.351  65.068  1.00  0.00           C
ATOM  11183  C26 POPEu 399      39.225  96.071  66.218  1.00  0.00           C
ATOM  11186  C27 POPEu 399      38.285  96.431  67.378  1.00  0.00           C
ATOM  11189  C28 POPEu 399      38.995  97.281  68.448  1.00  0.00           C
ATOM  11192  C29 POPEu 399      37.985  98.041  69.278  1.00  0.00           C
ATOM  11194 0C21 POPEu 399      37.855  98.041  70.618  1.00  0.00           C
ATOM  11196 1C21 POPEu 399      38.715  97.301  71.618  1.00  0.00           C
ATOM  11199 2C21 POPEu 399      39.205  98.261  72.718  1.00  0.00           C
ATOM  11202 3C21 POPEu 399      40.145  97.571  73.708  1.00  0.00           C
ATOM  11205 4C21 POPEu 399      40.725  98.541  74.758  1.00  0.00           C
ATOM  11208 5C21 POPEu 399      41.775  97.881  75.668  1.00  0.00           C
ATOM  11211 6C21 POPEu 399      43.115  97.621  74.948  1.00  0.00           C
ATOM  11214 7C21 POPEu 399      44.035  96.681  75.738  1.00  0.00           C
ATOM  11217 8C21 POPEu 399      45.375  96.431  75.028  1.00  0.00           C
ATOM  11221  C33 POPEu 399      43.775  99.151  64.638  1.00  0.00           C
ATOM  11224  C34 POPEu 399      43.675  99.911  65.958  1.00  0.00           C
ATOM  11227  C35 POPEu 399      43.735  98.961  67.158  1.00  0.00           C
ATOM  11230  C36 POPEu 399      43.495  99.641  68.508  1.00  0.00           C
ATOM  11233  C37 POPEu 399      43.445  98.621  69.648  1.00  0.00           C
ATOM  11236  C38 POPEu 399      42.855  99.161  70.958  1.00  0.00           C
ATOM  11239  C39 POPEu 399      43.495 100.461  71.478  1.00  0.00           C
ATOM  11242 0C31 POPEu 399      44.995 100.371  71.808  1.00  0.00           C
ATOM  11245 1C31 POPEu 399      45.395 101.541  72.718  1.00  0.00           C
ATOM  11248 2C31 POPEu 399      46.905 101.771  72.868  1.00  0.00           C
ATOM  11251 3C31 POPEu 399      47.175 102.911  73.858  1.00  0.00           C
ATOM  11254 4C31 POPEu 399      48.635 103.401  73.878  1.00  0.00           C
ATOM  11257 5C31 POPEu 399      48.855 104.461  74.978  1.00  0.00           C
ATOM  11260 6C31 POPEu 399      50.225 105.131  74.928  1.00  0.00           C
ATOM  11264  NH3 POPEv 400      71.175  40.641  96.748  1.00  0.00           N
ATOM  11268  C12 POPEv 400      72.225  39.561  96.848  1.00  0.00           C
ATOM  11271  C11 POPEv 400      71.815  38.251  96.148  1.00  0.00           C
ATOM  11274  P   POPEv 400      72.985  36.391  97.558  1.00  0.00           P
ATOM  11275  O13 POPEv 400      72.625  34.971  97.358  1.00  0.00           O
ATOM  11276  O14 POPEv 400      72.365  37.081  98.698  1.00  0.00           O
ATOM  11277  O11 POPEv 400      74.555  36.441  97.758  1.00  0.00           O
ATOM  11278  O12 POPEv 400      72.835  37.241  96.218  1.00  0.00           O
ATOM  11279  C1  POPEv 400      75.455  35.961  96.758  1.00  0.00           C
ATOM  11282  C2  POPEv 400      76.065  37.151  95.968  1.00  0.00           C
ATOM  11284  O21 POPEv 400      77.015  36.651  95.028  1.00  0.00           O
ATOM  11285  C21 POPEv 400      76.625  36.381  93.778  1.00  0.00           C
ATOM  11286  O22 POPEv 400      76.865  35.331  93.208  1.00  0.00           O
ATOM  11287  C22 POPEv 400      76.135  37.641  93.048  1.00  0.00           C
ATOM  11290  C3  POPEv 400      76.815  38.111  96.918  1.00  0.00           C
ATOM  11293  O31 POPEv 400      76.775  39.461  96.418  1.00  0.00           O
ATOM  11294  C31 POPEv 400      77.875  39.851  95.788  1.00  0.00           C
ATOM  11295  O32 POPEv 400      78.775  39.121  95.428  1.00  0.00           O
ATOM  11296  C32 POPEv 400      77.875  41.371  95.638  1.00  0.00           C
ATOM  11299  C23 POPEv 400      77.145  37.961  91.928  1.00  0.00           C
ATOM  11302  C24 POPEv 400      76.855  39.241  91.148  1.00  0.00           C
ATOM  11305  C25 POPEv 400      77.775  39.391  89.928  1.00  0.00           C
ATOM  11308  C26 POPEv 400      76.995  39.891  88.708  1.00  0.00           C
ATOM  11311  C27 POPEv 400      77.885  40.171  87.488  1.00  0.00           C
ATOM  11314  C28 POPEv 400      77.075  40.711  86.298  1.00  0.00           C
ATOM  11317  C29 POPEv 400      76.185  39.661  85.688  1.00  0.00           C
ATOM  11319 0C21 POPEv 400      74.895  39.821  85.318  1.00  0.00           C
ATOM  11321 1C21 POPEv 400      74.135  41.121  85.408  1.00  0.00           C
ATOM  11324 2C21 POPEv 400      73.585  41.381  86.818  1.00  0.00           C
ATOM  11327 3C21 POPEv 400      73.085  42.821  87.008  1.00  0.00           C
ATOM  11330 4C21 POPEv 400      72.635  43.061  88.448  1.00  0.00           C
ATOM  11333 5C21 POPEv 400      72.185  44.501  88.758  1.00  0.00           C
ATOM  11336 6C21 POPEv 400      73.165  45.231  89.688  1.00  0.00           C
ATOM  11339 7C21 POPEv 400      72.655  46.591  90.188  1.00  0.00           C
ATOM  11342 8C21 POPEv 400      73.495  47.161  91.328  1.00  0.00           C
ATOM  11346  C33 POPEv 400      77.095  41.921  94.428  1.00  0.00           C
ATOM  11349  C34 POPEv 400      77.365  43.431  94.258  1.00  0.00           C
ATOM  11352  C35 POPEv 400      76.775  44.021  92.968  1.00  0.00           C
ATOM  11355  C36 POPEv 400      77.615  43.721  91.718  1.00  0.00           C
ATOM  11358  C37 POPEv 400      77.035  44.421  90.488  1.00  0.00           C
ATOM  11361  C38 POPEv 400      77.725  44.031  89.178  1.00  0.00           C
ATOM  11364  C39 POPEv 400      77.075  44.751  87.988  1.00  0.00           C
ATOM  11367 0C31 POPEv 400      77.785  44.491  86.648  1.00  0.00           C
ATOM  11370 1C31 POPEv 400      77.085  45.231  85.508  1.00  0.00           C
ATOM  11373 2C31 POPEv 400      77.735  44.991  84.148  1.00  0.00           C
ATOM  11376 3C31 POPEv 400      77.135  45.901  83.068  1.00  0.00           C
ATOM  11379 4C31 POPEv 400      77.345  45.381  81.638  1.00  0.00           C
ATOM  11382 5C31 POPEv 400      76.725  46.311  80.598  1.00  0.00           C
ATOM  11385 6C31 POPEv 400      76.845  45.801  79.158  1.00  0.00           C
ATOM  11389  NH3 POPEw 401      93.335  58.121 105.898  1.00  0.00           N
ATOM  11393  C12 POPEw 401      93.965  57.341 107.008  1.00  0.00           C
ATOM  11396  C11 POPEw 401      95.255  58.041 107.428  1.00  0.00           C
ATOM  11399  P   POPEw 401      96.225  60.261 108.318  1.00  0.00           P
ATOM  11400  O13 POPEw 401      95.875  61.691 108.228  1.00  0.00           O
ATOM  11401  O14 POPEw 401      96.505  59.811 109.698  1.00  0.00           O
ATOM  11402  O11 POPEw 401      97.385  59.911 107.298  1.00  0.00           O
ATOM  11403  O12 POPEw 401      94.985  59.421 107.768  1.00  0.00           O
ATOM  11404  C1  POPEw 401      97.855  60.801 106.288  1.00  0.00           C
ATOM  11407  C2  POPEw 401      96.945  60.891 105.018  1.00  0.00           C
ATOM  11409  O21 POPEw 401      97.735  60.871 103.798  1.00  0.00           O
ATOM  11410  C21 POPEw 401      98.545  61.901 103.578  1.00  0.00           C
ATOM  11411  O22 POPEw 401      98.835  62.781 104.368  1.00  0.00           O
ATOM  11412  C22 POPEw 401      98.985  61.951 102.118  1.00  0.00           C
ATOM  11415  C3  POPEw 401      95.925  62.081 105.068  1.00  0.00           C
ATOM  11418  O31 POPEw 401      95.105  62.231 103.878  1.00  0.00           O
ATOM  11419  C31 POPEw 401      94.055  61.391 103.838  1.00  0.00           C
ATOM  11420  O32 POPEw 401      93.805  60.551 104.688  1.00  0.00           O
ATOM  11421  C32 POPEw 401      93.105  61.751 102.698  1.00  0.00           C
ATOM  11424  C23 POPEw 401      97.955  62.651 101.208  1.00  0.00           C
ATOM  11427  C24 POPEw 401      98.545  63.121  99.868  1.00  0.00           C
ATOM  11430  C25 POPEw 401      98.725  62.051  98.788  1.00  0.00           C
ATOM  11433  C26 POPEw 401      99.005  62.691  97.418  1.00  0.00           C
ATOM  11436  C27 POPEw 401      98.925  61.731  96.208  1.00  0.00           C
ATOM  11439  C28 POPEw 401      99.335  62.401  94.878  1.00  0.00           C
ATOM  11442  C29 POPEw 401     100.825  62.641  94.838  1.00  0.00           C
ATOM  11444 0C21 POPEw 401     101.655  62.491  93.778  1.00  0.00           C
ATOM  11446 1C21 POPEw 401     101.285  62.121  92.368  1.00  0.00           C
ATOM  11449 2C21 POPEw 401     102.095  62.951  91.358  1.00  0.00           C
ATOM  11452 3C21 POPEw 401     102.145  62.321  89.958  1.00  0.00           C
ATOM  11455 4C21 POPEw 401     102.825  63.221  88.898  1.00  0.00           C
ATOM  11458 5C21 POPEw 401     104.305  63.521  89.178  1.00  0.00           C
ATOM  11461 6C21 POPEw 401     104.885  64.581  88.228  1.00  0.00           C
ATOM  11464 7C21 POPEw 401     106.255  65.111  88.678  1.00  0.00           C
ATOM  11467 8C21 POPEw 401     106.755  66.281  87.828  1.00  0.00           C
ATOM  11471  C33 POPEw 401      93.725  62.321 101.398  1.00  0.00           C
ATOM  11474  C34 POPEw 401      93.985  61.241 100.348  1.00  0.00           C
ATOM  11477  C35 POPEw 401      93.635  61.691  98.918  1.00  0.00           C
ATOM  11480  C36 POPEw 401      94.785  62.401  98.208  1.00  0.00           C
ATOM  11483  C37 POPEw 401      94.365  62.971  96.848  1.00  0.00           C
ATOM  11486  C38 POPEw 401      95.555  63.601  96.118  1.00  0.00           C
ATOM  11489  C39 POPEw 401      95.115  64.621  95.058  1.00  0.00           C
ATOM  11492 0C31 POPEw 401      94.575  64.001  93.768  1.00  0.00           C
ATOM  11495 1C31 POPEw 401      94.065  65.091  92.818  1.00  0.00           C
ATOM  11498 2C31 POPEw 401      93.785  64.591  91.398  1.00  0.00           C
ATOM  11501 3C31 POPEw 401      93.325  65.741  90.498  1.00  0.00           C
[truncated: 1,848,138 more chars]
