# Supplementary material for: Characterizing Membrane Association and Periplasmic Transfer of Bacterial Lipoproteins through Molecular Dynamics Simulations
Source: Structure. 2020 Apr 7;28(4):475–487.e3. doi: 10.1016/j.str.2020.01.012 (PMC7139219; doi:10.1016/j.str.2020.01.012)
Supplement: Data S2. Final Coordinates from Simulations (A–L), Related to Figure 3 [file mmc4.zip › A-L/ACRA-4-atomistic.pdb]

TITLE     Protein
REMARK    THIS IS A SIMULATION BOX
CRYST1  128.980  128.980  198.400  90.00  90.00  90.00 P 1           1
MODEL        1
ATOM      1  N   CYSTA   1     101.905  61.260 109.800  1.00  0.00           N
ATOM      3  CA  CYSTA   1     103.035  61.910 110.430  1.00  0.00           C
ATOM      5  C   CYSTA   1     102.705  62.840 111.580  1.00  0.00           C
ATOM      6  O   CYSTA   1     103.585  63.470 112.160  1.00  0.00           O
ATOM      7  CB  CYSTA   1     104.045  62.500 109.430  1.00  0.00           C
ATOM     10  SG  CYSTA   1     104.415  61.320 108.110  1.00  0.00           S
ATOM     11  C1  CYSTA   1     106.195  61.180 108.420  1.00  0.00           C
ATOM     14  CA1 CYSTA   1     100.945  61.750 109.010  1.00  0.00           C
ATOM     15  OA1 CYSTA   1     100.095  60.920 108.700  1.00  0.00           O
ATOM     16  CA2 CYSTA   1     100.805  63.210 108.620  1.00  0.00           C
ATOM     19  C11 CYSTA   1     106.965  60.410 107.320  1.00  0.00           C
ATOM     21  O11 CYSTA   1     107.015  61.170 106.110  1.00  0.00           O
ATOM     22  CX1 CYSTA   1     106.125  61.010 105.160  1.00  0.00           C
ATOM     23  OX1 CYSTA   1     105.105  60.340 105.200  1.00  0.00           O
ATOM     24  CX2 CYSTA   1     106.585  61.760 103.930  1.00  0.00           C
ATOM     27  C12 CYSTA   1     106.545  58.900 107.190  1.00  0.00           C
ATOM     30  O12 CYSTA   1     107.015  58.230 106.000  1.00  0.00           O
ATOM     31  CD1 CYSTA   1     108.305  58.250 105.720  1.00  0.00           C
ATOM     32  OD1 CYSTA   1     109.175  58.770 106.410  1.00  0.00           O
ATOM     33  CD2 CYSTA   1     108.565  57.570 104.380  1.00  0.00           C
ATOM     36  CA3 CYSTA   1     101.105  63.530 107.130  1.00  0.00           C
ATOM     39  CA4 CYSTA   1     100.605  64.940 106.750  1.00  0.00           C
ATOM     42  CA5 CYSTA   1     100.835  65.380 105.290  1.00  0.00           C
ATOM     45  CA6 CYSTA   1     102.035  66.330 105.070  1.00  0.00           C
ATOM     48  CA7 CYSTA   1     103.425  65.680 105.230  1.00  0.00           C
ATOM     51  CA8 CYSTA   1     104.565  66.710 105.270  1.00  0.00           C
ATOM     54  CA9 CYSTA   1     105.195  67.090 103.920  1.00  0.00           C
ATOM     57 0CA1 CYSTA   1     104.245  67.690 102.880  1.00  0.00           C
ATOM     60 1CA1 CYSTA   1     105.005  68.340 101.720  1.00  0.00           C
ATOM     63 2CA1 CYSTA   1     104.105  68.840 100.580  1.00  0.00           C
ATOM     66 3CA1 CYSTA   1     104.905  69.670  99.570  1.00  0.00           C
ATOM     69 4CA1 CYSTA   1     104.125  70.050  98.300  1.00  0.00           C
ATOM     72 5CA1 CYSTA   1     103.885  68.860  97.360  1.00  0.00           C
ATOM     75 6CA1 CYSTA   1     103.455  69.290  95.950  1.00  0.00           C
ATOM     79  CD3 CYSTA   1     107.465  57.820 103.320  1.00  0.00           C
ATOM     82  CD4 CYSTA   1     106.355  56.770 103.410  1.00  0.00           C
ATOM     85  CD5 CYSTA   1     104.975  57.300 103.030  1.00  0.00           C
ATOM     88  CD6 CYSTA   1     104.915  57.950 101.640  1.00  0.00           C
ATOM     91  CD7 CYSTA   1     103.475  58.170 101.160  1.00  0.00           C
ATOM     94  CD8 CYSTA   1     103.415  59.120  99.970  1.00  0.00           C
ATOM     97  CD9 CYSTA   1     101.985  59.410  99.500  1.00  0.00           C
ATOM    100 0CD1 CYSTA   1     101.965  60.340  98.280  1.00  0.00           C
ATOM    103 1CD1 CYSTA   1     102.205  61.820  98.610  1.00  0.00           C
ATOM    106 2CD1 CYSTA   1     102.495  62.660  97.350  1.00  0.00           C
ATOM    109 3CD1 CYSTA   1     102.985  64.090  97.630  1.00  0.00           C
ATOM    112 4CD1 CYSTA   1     103.805  64.680  96.460  1.00  0.00           C
ATOM    115 5CD1 CYSTA   1     103.125  64.570  95.100  1.00  0.00           C
ATOM    118 6CD1 CYSTA   1     103.905  65.220  93.950  1.00  0.00           C
ATOM    122  CX3 CYSTA   1     106.755  63.290 104.140  1.00  0.00           C
ATOM    125  CX4 CYSTA   1     107.855  63.910 103.260  1.00  0.00           C
ATOM    128  CX5 CYSTA   1     107.495  64.160 101.790  1.00  0.00           C
ATOM    131  CX6 CYSTA   1     106.925  62.930 101.060  1.00  0.00           C
ATOM    134  CX7 CYSTA   1     106.955  63.050  99.540  1.00  0.00           C
ATOM    137  CX8 CYSTA   1     106.115  61.970  98.830  1.00  0.00           C
ATOM    140  CX9 CYSTA   1     106.665  60.570  98.980  1.00  0.00           C
ATOM    142 0CX1 CYSTA   1     106.835  59.650  98.000  1.00  0.00           C
ATOM    144 1CX1 CYSTA   1     106.545  59.820  96.530  1.00  0.00           C
ATOM    147 2CX1 CYSTA   1     105.045  59.650  96.180  1.00  0.00           C
ATOM    150 3CX1 CYSTA   1     104.785  59.550  94.670  1.00  0.00           C
ATOM    153 4CX1 CYSTA   1     103.315  59.780  94.240  1.00  0.00           C
ATOM    156 5CX1 CYSTA   1     102.295  58.860  94.910  1.00  0.00           C
ATOM    159 6CX1 CYSTA   1     101.165  58.390  93.960  1.00  0.00           C
ATOM    162 7CX1 CYSTA   1     100.065  57.630  94.710  1.00  0.00           C
ATOM    165 8CX1 CYSTA   1      98.905  57.170  93.820  1.00  0.00           C
ATOM    169  N   ASP A   2     101.435  62.830 112.030  1.00  0.00           N
ATOM    171  CA  ASP A   2     101.135  62.760 113.440  1.00  0.00           C
ATOM    173  CB  ASP A   2      99.765  63.390 113.840  1.00  0.00           C
ATOM    176  CG  ASP A   2      99.505  64.820 113.350  1.00  0.00           C
ATOM    177  OD1 ASP A   2      98.755  65.550 114.050  1.00  0.00           O
ATOM    178  OD2 ASP A   2      99.895  65.190 112.210  1.00  0.00           O
ATOM    179  C   ASP A   2     101.215  61.260 113.790  1.00  0.00           C
ATOM    180  O   ASP A   2     100.215  60.530 113.790  1.00  0.00           O
ATOM    181  N   ASP A   3     102.435  60.730 113.990  1.00  0.00           N
ATOM    183  CA  ASP A   3     102.745  59.320 114.120  1.00  0.00           C
ATOM    185  CB  ASP A   3     103.715  58.880 112.980  1.00  0.00           C
ATOM    188  CG  ASP A   3     105.125  59.450 113.060  1.00  0.00           C
ATOM    189  OD1 ASP A   3     106.065  58.620 113.010  1.00  0.00           O
ATOM    190  OD2 ASP A   3     105.315  60.690 113.130  1.00  0.00           O
ATOM    191  C   ASP A   3     103.325  59.120 115.510  1.00  0.00           C
ATOM    192  O   ASP A   3     104.205  59.870 115.930  1.00  0.00           O
ATOM    193  N   LYS A   4     102.745  58.180 116.290  1.00  0.00           N
ATOM    195  CA  LYS A   4     102.055  58.480 117.550  1.00  0.00           C
ATOM    197  CB  LYS A   4     102.535  57.770 118.850  1.00  0.00           C
ATOM    200  CG  LYS A   4     103.985  58.070 119.240  1.00  0.00           C
ATOM    203  CD  LYS A   4     104.975  57.110 118.580  1.00  0.00           C
ATOM    206  CE  LYS A   4     106.155  57.830 117.950  1.00  0.00           C
ATOM    209  NZ  LYS A   4     107.155  56.870 117.440  1.00  0.00           N
ATOM    213  C   LYS A   4     101.795  59.950 117.820  1.00  0.00           C
ATOM    214  O   LYS A   4     102.655  60.790 118.050  1.00  0.00           O
ATOM    215  N   GLN A   5     100.555  60.360 117.670  1.00  0.00           N
ATOM    217  CA  GLN A   5      99.575  60.020 118.650  1.00  0.00           C
ATOM    219  CB  GLN A   5      99.935  60.780 119.970  1.00  0.00           C
ATOM    222  CG  GLN A   5      99.705  62.310 120.030  1.00  0.00           C
ATOM    225  CD  GLN A   5     100.165  63.190 118.860  1.00  0.00           C
ATOM    226  OE1 GLN A   5      99.825  63.040 117.680  1.00  0.00           O
ATOM    227  NE2 GLN A   5     101.005  64.200 119.180  1.00  0.00           N
ATOM    230  C   GLN A   5      98.285  60.440 117.970  1.00  0.00           C
ATOM    231  O   GLN A   5      98.225  60.550 116.750  1.00  0.00           O
ATOM    232  N   ALA A   6      97.175  60.670 118.710  1.00  0.00           N
ATOM    234  CA  ALA A   6      96.435  59.590 119.330  1.00  0.00           C
ATOM    236  CB  ALA A   6      97.115  58.950 120.530  1.00  0.00           C
ATOM    240  C   ALA A   6      95.975  58.540 118.330  1.00  0.00           C
ATOM    241  O   ALA A   6      94.815  58.420 117.960  1.00  0.00           O
ATOM    242  N   GLN A   7      96.905  57.710 117.840  1.00  0.00           N
ATOM    244  CA  GLN A   7      96.535  56.480 117.170  1.00  0.00           C
ATOM    246  CB  GLN A   7      97.765  55.890 116.450  1.00  0.00           C
ATOM    249  CG  GLN A   7      97.845  54.340 116.280  1.00  0.00           C
ATOM    252  CD  GLN A   7      98.995  53.660 117.020  1.00  0.00           C
ATOM    253  OE1 GLN A   7      98.935  52.490 117.380  1.00  0.00           O
ATOM    254  NE2 GLN A   7     100.095  54.410 117.260  1.00  0.00           N
ATOM    257  C   GLN A   7      95.805  55.570 118.100  1.00  0.00           C
ATOM    258  O   GLN A   7      94.745  55.070 117.740  1.00  0.00           O
ATOM    259  N   GLN A   8      96.315  55.500 119.350  1.00  0.00           N
ATOM    261  CA  GLN A   8      95.555  55.400 120.590  1.00  0.00           C
ATOM    263  CB  GLN A   8      94.265  54.530 120.590  1.00  0.00           C
ATOM    266  CG  GLN A   8      94.455  53.000 120.440  1.00  0.00           C
ATOM    269  CD  GLN A   8      95.125  52.540 119.140  1.00  0.00           C
ATOM    270  OE1 GLN A   8      94.445  52.250 118.160  1.00  0.00           O
ATOM    271  NE2 GLN A   8      96.475  52.440 119.140  1.00  0.00           N
ATOM    274  C   GLN A   8      96.505  54.830 121.630  1.00  0.00           C
ATOM    275  O   GLN A   8      97.295  53.940 121.340  1.00  0.00           O
ATOM    276  N   GLY A   9      96.455  55.250 122.900  1.00  0.00           N
ATOM    278  CA  GLY A   9      95.595  56.280 123.430  1.00  0.00           C
ATOM    281  C   GLY A   9      96.335  57.590 123.500  1.00  0.00           C
ATOM    282  O   GLY A   9      97.535  57.680 123.260  1.00  0.00           O
ATOM    283  N   GLY A  10      95.685  58.680 123.900  1.00  0.00           N
ATOM    285  CA  GLY A  10      94.265  58.810 124.230  1.00  0.00           C
ATOM    288  C   GLY A  10      93.945  60.220 123.930  1.00  0.00           C
ATOM    289  O   GLY A  10      94.745  60.920 123.350  1.00  0.00           O
ATOM    290  N   GLN A  11      92.815  60.790 124.340  1.00  0.00           N
ATOM    292  CA  GLN A  11      91.845  60.330 125.290  1.00  0.00           C
ATOM    294  CB  GLN A  11      92.325  60.850 126.650  1.00  0.00           C
ATOM    297  CG  GLN A  11      91.355  60.790 127.860  1.00  0.00           C
ATOM    300  CD  GLN A  11      91.245  62.090 128.670  1.00  0.00           C
ATOM    301  OE1 GLN A  11      90.275  62.310 129.380  1.00  0.00           O
ATOM    302  NE2 GLN A  11      92.225  63.000 128.540  1.00  0.00           N
ATOM    305  C   GLN A  11      90.435  60.800 125.000  1.00  0.00           C
ATOM    306  O   GLN A  11      89.665  59.990 124.490  1.00  0.00           O
ATOM    307  N   GLN A  12      90.015  62.060 125.310  1.00  0.00           N
ATOM    309  CA  GLN A  12      88.605  62.450 125.100  1.00  0.00           C
ATOM    311  CB  GLN A  12      87.675  62.080 126.280  1.00  0.00           C
ATOM    314  CG  GLN A  12      87.165  60.600 126.240  1.00  0.00           C
ATOM    317  CD  GLN A  12      87.605  59.720 127.410  1.00  0.00           C
ATOM    318  OE1 GLN A  12      87.185  59.940 128.550  1.00  0.00           O
ATOM    319  NE2 GLN A  12      88.485  58.720 127.140  1.00  0.00           N
ATOM    322  C   GLN A  12      88.115  63.690 124.310  1.00  0.00           C
ATOM    323  O   GLN A  12      87.185  63.380 123.590  1.00  0.00           O
ATOM    324  N   MET A  13      88.625  64.990 124.330  1.00  0.00           N
ATOM    326  CA  MET A  13      87.965  66.240 123.780  1.00  0.00           C
ATOM    328  CB  MET A  13      86.635  65.990 123.000  1.00  0.00           C
ATOM    331  CG  MET A  13      85.285  65.840 123.760  1.00  0.00           C
ATOM    334  SD  MET A  13      85.245  65.060 125.420  1.00  0.00           S
ATOM    335  CE  MET A  13      84.315  63.580 124.920  1.00  0.00           C
ATOM    339  C   MET A  13      88.805  67.340 122.990  1.00  0.00           C
ATOM    340  O   MET A  13      89.985  67.120 122.720  1.00  0.00           O
ATOM    341  N   PRO A  14      88.265  68.580 122.660  1.00  0.00           N
ATOM    342  CD  PRO A  14      87.065  69.070 123.360  1.00  0.00           C
ATOM    345  CA  PRO A  14      89.015  69.730 122.040  1.00  0.00           C
ATOM    347  CB  PRO A  14      88.485  70.900 122.880  1.00  0.00           C
ATOM    350  CG  PRO A  14      87.025  70.550 123.060  1.00  0.00           C
ATOM    353  C   PRO A  14      88.745  69.930 120.510  1.00  0.00           C
ATOM    354  O   PRO A  14      88.655  68.940 119.820  1.00  0.00           O
ATOM    355  N   ALA A  15      88.645  71.110 119.800  1.00  0.00           N
ATOM    357  CA  ALA A  15      89.165  72.470 119.970  1.00  0.00           C
ATOM    359  CB  ALA A  15      90.065  72.890 118.780  1.00  0.00           C
ATOM    363  C   ALA A  15      88.105  73.550 119.880  1.00  0.00           C
ATOM    364  O   ALA A  15      87.975  74.420 120.730  1.00  0.00           O
ATOM    365  N   VAL A  16      87.355  73.560 118.760  1.00  0.00           N
ATOM    367  CA  VAL A  16      87.385  74.630 117.760  1.00  0.00           C
ATOM    369  CB  VAL A  16      87.105  73.930 116.410  1.00  0.00           C
ATOM    371  CG1 VAL A  16      85.695  74.120 115.850  1.00  0.00           C
ATOM    375  CG2 VAL A  16      88.145  74.370 115.370  1.00  0.00           C
ATOM    379  C   VAL A  16      86.475  75.810 118.100  1.00  0.00           C
ATOM    380  O   VAL A  16      86.135  76.670 117.280  1.00  0.00           O
ATOM    381  N   GLY A  17      86.115  75.910 119.390  1.00  0.00           N
ATOM    383  CA  GLY A  17      85.075  76.750 119.950  1.00  0.00           C
ATOM    386  C   GLY A  17      84.095  75.830 120.570  1.00  0.00           C
ATOM    387  O   GLY A  17      82.965  75.710 120.120  1.00  0.00           O
ATOM    388  N   VAL A  18      84.545  75.130 121.630  1.00  0.00           N
ATOM    390  CA  VAL A  18      83.855  73.980 122.170  1.00  0.00           C
ATOM    392  CB  VAL A  18      84.625  72.690 122.040  1.00  0.00           C
ATOM    394  CG1 VAL A  18      83.905  71.550 122.800  1.00  0.00           C
ATOM    398  CG2 VAL A  18      84.695  72.360 120.550  1.00  0.00           C
ATOM    402  C   VAL A  18      83.515  74.180 123.610  1.00  0.00           C
ATOM    403  O   VAL A  18      84.365  74.310 124.490  1.00  0.00           O
ATOM    404  N   VAL A  19      82.195  74.140 123.840  1.00  0.00           N
ATOM    406  CA  VAL A  19      81.545  74.650 125.010  1.00  0.00           C
ATOM    408  CB  VAL A  19      80.525  75.710 124.620  1.00  0.00           C
ATOM    410  CG1 VAL A  19      79.855  76.310 125.870  1.00  0.00           C
ATOM    414  CG2 VAL A  19      81.275  76.810 123.840  1.00  0.00           C
ATOM    418  C   VAL A  19      80.855  73.490 125.690  1.00  0.00           C
ATOM    419  O   VAL A  19      80.175  72.690 125.060  1.00  0.00           O
ATOM    420  N   THR A  20      81.015  73.380 127.020  1.00  0.00           N
ATOM    422  CA  THR A  20      80.225  72.460 127.840  1.00  0.00           C
ATOM    424  CB  THR A  20      80.675  72.490 129.300  1.00  0.00           C
ATOM    426  OG1 THR A  20      82.065  72.240 129.430  1.00  0.00           O
ATOM    428  CG2 THR A  20      79.935  71.440 130.130  1.00  0.00           C
ATOM    432  C   THR A  20      78.735  72.780 127.820  1.00  0.00           C
ATOM    433  O   THR A  20      78.315  73.820 128.320  1.00  0.00           O
ATOM    434  N   VAL A  21      77.915  71.880 127.260  1.00  0.00           N
ATOM    436  CA  VAL A  21      76.475  72.030 127.080  1.00  0.00           C
ATOM    438  CB  VAL A  21      76.065  71.390 125.760  1.00  0.00           C
ATOM    440  CG1 VAL A  21      74.575  71.590 125.470  1.00  0.00           C
ATOM    444  CG2 VAL A  21      76.885  71.990 124.600  1.00  0.00           C
ATOM    448  C   VAL A  21      75.735  71.450 128.280  1.00  0.00           C
ATOM    449  O   VAL A  21      76.185  70.480 128.890  1.00  0.00           O
ATOM    450  N   LYS A  22      74.605  72.050 128.740  1.00  0.00           N
ATOM    452  CA  LYS A  22      74.085  71.780 130.080  1.00  0.00           C
ATOM    454  CB  LYS A  22      74.135  73.030 131.020  1.00  0.00           C
ATOM    457  CG  LYS A  22      75.525  73.630 131.210  1.00  0.00           C
ATOM    460  CD  LYS A  22      75.855  74.790 130.260  1.00  0.00           C
ATOM    463  CE  LYS A  22      77.085  75.590 130.710  1.00  0.00           C
ATOM    466  NZ  LYS A  22      78.195  74.670 131.020  1.00  0.00           N
ATOM    470  C   LYS A  22      72.685  71.200 130.060  1.00  0.00           C
ATOM    471  O   LYS A  22      72.185  70.650 129.090  1.00  0.00           O
ATOM    472  N   THR A  23      72.025  71.250 131.230  1.00  0.00           N
ATOM    474  CA  THR A  23      70.785  70.550 131.520  1.00  0.00           C
ATOM    476  CB  THR A  23      70.945  69.610 132.720  1.00  0.00           C
ATOM    478  OG1 THR A  23      71.765  70.140 133.760  1.00  0.00           O
ATOM    480  CG2 THR A  23      71.705  68.380 132.200  1.00  0.00           C
ATOM    484  C   THR A  23      69.655  71.520 131.810  1.00  0.00           C
ATOM    485  O   THR A  23      69.745  72.390 132.660  1.00  0.00           O
ATOM    486  N   GLU A  24      68.505  71.390 131.110  1.00  0.00           N
ATOM    488  CA  GLU A  24      67.385  72.320 131.170  1.00  0.00           C
ATOM    490  CB  GLU A  24      67.385  73.300 129.970  1.00  0.00           C
ATOM    493  CG  GLU A  24      68.595  74.260 129.940  1.00  0.00           C
ATOM    496  CD  GLU A  24      68.595  75.090 128.670  1.00  0.00           C
ATOM    497  OE1 GLU A  24      69.185  74.630 127.660  1.00  0.00           O
ATOM    498  OE2 GLU A  24      67.965  76.190 128.670  1.00  0.00           O
ATOM    499  C   GLU A  24      66.075  71.510 131.120  1.00  0.00           C
ATOM    500  O   GLU A  24      66.045  70.490 130.430  1.00  0.00           O
ATOM    501  N   PRO A  25      64.995  71.860 131.830  1.00  0.00           N
ATOM    502  CD  PRO A  25      64.915  73.010 132.740  1.00  0.00           C
ATOM    505  CA  PRO A  25      63.665  71.340 131.550  1.00  0.00           C
ATOM    507  CB  PRO A  25      62.765  72.000 132.620  1.00  0.00           C
ATOM    510  CG  PRO A  25      63.435  73.360 132.830  1.00  0.00           C
ATOM    513  C   PRO A  25      63.155  71.650 130.150  1.00  0.00           C
ATOM    514  O   PRO A  25      63.595  72.610 129.510  1.00  0.00           O
ATOM    515  N   LEU A  26      62.205  70.840 129.680  1.00  0.00           N
ATOM    517  CA  LEU A  26      61.505  70.990 128.430  1.00  0.00           C
ATOM    519  CB  LEU A  26      61.225  69.670 127.650  1.00  0.00           C
ATOM    522  CG  LEU A  26      61.035  68.290 128.350  1.00  0.00           C
ATOM    524  CD1 LEU A  26      61.165  68.160 129.880  1.00  0.00           C
ATOM    528  CD2 LEU A  26      59.695  67.680 127.910  1.00  0.00           C
ATOM    532  C   LEU A  26      60.275  71.890 128.580  1.00  0.00           C
ATOM    533  O   LEU A  26      59.305  71.580 129.270  1.00  0.00           O
ATOM    534  N   GLN A  27      60.345  73.080 127.940  1.00  0.00           N
ATOM    536  CA  GLN A  27      59.535  74.240 128.240  1.00  0.00           C
ATOM    538  CB  GLN A  27      60.375  75.540 128.040  1.00  0.00           C
ATOM    541  CG  GLN A  27      61.545  75.670 129.050  1.00  0.00           C
ATOM    544  CD  GLN A  27      62.765  76.410 128.460  1.00  0.00           C
ATOM    545  OE1 GLN A  27      62.675  77.410 127.750  1.00  0.00           O
ATOM    546  NE2 GLN A  27      63.975  75.880 128.740  1.00  0.00           N
ATOM    549  C   GLN A  27      58.275  74.300 127.380  1.00  0.00           C
ATOM    550  O   GLN A  27      58.195  75.020 126.390  1.00  0.00           O
ATOM    551  N   ILE A  28      57.275  73.500 127.780  1.00  0.00           N
ATOM    553  CA  ILE A  28      55.975  73.350 127.130  1.00  0.00           C
ATOM    555  CB  ILE A  28      55.145  74.630 126.950  1.00  0.00           C
ATOM    557  CG2 ILE A  28      53.875  74.330 126.120  1.00  0.00           C
ATOM    561  CG1 ILE A  28      54.715  75.260 128.310  1.00  0.00           C
ATOM    564  CD  ILE A  28      55.785  76.060 129.050  1.00  0.00           C
ATOM    568  C   ILE A  28      56.075  72.500 125.880  1.00  0.00           C
ATOM    569  O   ILE A  28      56.925  72.690 125.000  1.00  0.00           O
ATOM    570  N   THR A  29      55.215  71.470 125.780  1.00  0.00           N
ATOM    572  CA  THR A  29      55.165  70.530 124.680  1.00  0.00           C
ATOM    574  CB  THR A  29      55.295  69.060 125.080  1.00  0.00           C
ATOM    576  OG1 THR A  29      54.195  68.560 125.840  1.00  0.00           O
ATOM    578  CG2 THR A  29      56.555  68.890 125.950  1.00  0.00           C
ATOM    582  C   THR A  29      53.865  70.730 123.960  1.00  0.00           C
ATOM    583  O   THR A  29      52.805  70.800 124.580  1.00  0.00           O
ATOM    584  N   THR A  30      53.945  70.820 122.610  1.00  0.00           N
ATOM    586  CA  THR A  30      52.835  70.590 121.670  1.00  0.00           C
ATOM    588  CB  THR A  30      52.375  69.140 121.450  1.00  0.00           C
ATOM    590  OG1 THR A  30      52.355  68.380 122.650  1.00  0.00           O
ATOM    592  CG2 THR A  30      53.395  68.440 120.530  1.00  0.00           C
ATOM    596  C   THR A  30      51.635  71.520 121.720  1.00  0.00           C
ATOM    597  O   THR A  30      50.705  71.380 122.500  1.00  0.00           O
ATOM    598  N   GLU A  31      51.585  72.460 120.760  1.00  0.00           N
ATOM    600  CA  GLU A  31      50.365  73.110 120.360  1.00  0.00           C
ATOM    602  CB  GLU A  31      50.645  74.560 119.900  1.00  0.00           C
ATOM    605  CG  GLU A  31      49.395  75.350 119.460  1.00  0.00           C
ATOM    608  CD  GLU A  31      49.735  76.640 118.750  1.00  0.00           C
ATOM    609  OE1 GLU A  31      50.465  77.490 119.320  1.00  0.00           O
ATOM    610  OE2 GLU A  31      49.255  76.790 117.590  1.00  0.00           O
ATOM    611  C   GLU A  31      49.605  72.310 119.300  1.00  0.00           C
ATOM    612  O   GLU A  31      50.155  71.850 118.300  1.00  0.00           O
ATOM    613  N   LEU A  32      48.285  72.130 119.540  1.00  0.00           N
ATOM    615  CA  LEU A  32      47.415  71.230 118.820  1.00  0.00           C
ATOM    617  CB  LEU A  32      47.275  69.880 119.570  1.00  0.00           C
ATOM    620  CG  LEU A  32      47.045  69.930 121.100  1.00  0.00           C
ATOM    622  CD1 LEU A  32      45.575  69.740 121.490  1.00  0.00           C
ATOM    626  CD2 LEU A  32      47.945  68.920 121.840  1.00  0.00           C
ATOM    630  C   LEU A  32      46.045  71.900 118.590  1.00  0.00           C
ATOM    631  O   LEU A  32      45.475  72.460 119.530  1.00  0.00           O
ATOM    632  N   PRO A  33      45.465  71.970 117.390  1.00  0.00           N
ATOM    633  CD  PRO A  33      46.125  71.620 116.130  1.00  0.00           C
ATOM    636  CA  PRO A  33      44.095  72.430 117.170  1.00  0.00           C
ATOM    638  CB  PRO A  33      43.905  72.390 115.640  1.00  0.00           C
ATOM    641  CG  PRO A  33      45.325  72.370 115.070  1.00  0.00           C
ATOM    644  C   PRO A  33      43.015  71.610 117.850  1.00  0.00           C
ATOM    645  O   PRO A  33      42.985  70.400 117.650  1.00  0.00           O
ATOM    646  N   GLY A  34      42.065  72.240 118.580  1.00  0.00           N
ATOM    648  CA  GLY A  34      40.865  71.560 119.040  1.00  0.00           C
ATOM    651  C   GLY A  34      39.695  72.430 118.720  1.00  0.00           C
ATOM    652  O   GLY A  34      39.665  73.590 119.140  1.00  0.00           O
ATOM    653  N   ARG A  35      38.695  71.930 117.970  1.00  0.00           N
ATOM    655  CA  ARG A  35      37.595  72.780 117.540  1.00  0.00           C
ATOM    657  CB  ARG A  35      36.825  72.190 116.350  1.00  0.00           C
ATOM    660  CG  ARG A  35      35.915  73.230 115.660  1.00  0.00           C
ATOM    663  CD  ARG A  35      35.105  72.640 114.500  1.00  0.00           C
ATOM    666  NE  ARG A  35      34.325  73.760 113.890  1.00  0.00           N
ATOM    668  CZ  ARG A  35      33.335  73.580 113.030  1.00  0.00           C
ATOM    669  NH1 ARG A  35      32.995  72.400 112.590  1.00  0.00           N
ATOM    672  NH2 ARG A  35      32.645  74.630 112.640  1.00  0.00           N
ATOM    675  C   ARG A  35      36.635  73.060 118.680  1.00  0.00           C
ATOM    676  O   ARG A  35      35.935  72.180 119.180  1.00  0.00           O
ATOM    677  N   THR A  36      36.555  74.310 119.140  1.00  0.00           N
ATOM    679  CA  THR A  36      35.715  74.690 120.270  1.00  0.00           C
ATOM    681  CB  THR A  36      36.045  76.080 120.790  1.00  0.00           C
ATOM    683  OG1 THR A  36      35.235  76.480 121.870  1.00  0.00           O
ATOM    685  CG2 THR A  36      35.885  77.120 119.680  1.00  0.00           C
ATOM    689  C   THR A  36      34.215  74.460 120.030  1.00  0.00           C
ATOM    690  O   THR A  36      33.705  74.690 118.930  1.00  0.00           O
ATOM    691  N   SER A  37      33.495  73.960 121.060  1.00  0.00           N
ATOM    693  CA  SER A  37      32.085  73.630 120.980  1.00  0.00           C
ATOM    695  CB  SER A  37      31.785  72.130 121.290  1.00  0.00           C
ATOM    698  OG  SER A  37      32.015  71.740 122.650  1.00  0.00           O
ATOM    700  C   SER A  37      31.355  74.560 121.920  1.00  0.00           C
ATOM    701  O   SER A  37      31.885  75.580 122.350  1.00  0.00           O
ATOM    702  N   ALA A  38      30.075  74.290 122.230  1.00  0.00           N
ATOM    704  CA  ALA A  38      29.375  75.100 123.210  1.00  0.00           C
ATOM    706  CB  ALA A  38      28.005  75.580 122.680  1.00  0.00           C
ATOM    710  C   ALA A  38      29.195  74.310 124.490  1.00  0.00           C
ATOM    711  O   ALA A  38      29.185  73.080 124.490  1.00  0.00           O
ATOM    712  N   TYR A  39      29.025  75.010 125.640  1.00  0.00           N
ATOM    714  CA  TYR A  39      28.815  74.410 126.950  1.00  0.00           C
ATOM    716  CB  TYR A  39      28.535  75.480 128.050  1.00  0.00           C
ATOM    719  CG  TYR A  39      28.535  74.900 129.450  1.00  0.00           C
ATOM    720  CD1 TYR A  39      29.645  74.190 129.920  1.00  0.00           C
ATOM    722  CE1 TYR A  39      29.655  73.660 131.220  1.00  0.00           C
ATOM    724  CZ  TYR A  39      28.535  73.810 132.040  1.00  0.00           C
ATOM    725  OH  TYR A  39      28.495  73.140 133.270  1.00  0.00           O
ATOM    727  CD2 TYR A  39      27.425  75.080 130.300  1.00  0.00           C
ATOM    729  CE2 TYR A  39      27.425  74.540 131.590  1.00  0.00           C
ATOM    731  C   TYR A  39      27.585  73.540 126.910  1.00  0.00           C
ATOM    732  O   TYR A  39      27.545  72.440 127.440  1.00  0.00           O
ATOM    733  N   ARG A  40      26.575  74.050 126.220  1.00  0.00           N
ATOM    735  CA  ARG A  40      25.395  73.330 125.880  1.00  0.00           C
ATOM    737  CB  ARG A  40      24.415  73.440 127.040  1.00  0.00           C
ATOM    740  CG  ARG A  40      23.005  72.900 126.830  1.00  0.00           C
ATOM    743  CD  ARG A  40      22.405  72.300 128.100  1.00  0.00           C
ATOM    746  NE  ARG A  40      22.565  73.310 129.180  1.00  0.00           N
ATOM    748  CZ  ARG A  40      23.515  73.340 130.110  1.00  0.00           C
ATOM    749  NH1 ARG A  40      24.215  72.280 130.450  1.00  0.00           N
ATOM    752  NH2 ARG A  40      23.725  74.490 130.730  1.00  0.00           N
ATOM    755  C   ARG A  40      24.865  73.850 124.580  1.00  0.00           C
ATOM    756  O   ARG A  40      24.965  75.040 124.300  1.00  0.00           O
ATOM    757  N   ILE A  41      24.295  72.970 123.760  1.00  0.00           N
ATOM    759  CA  ILE A  41      23.475  73.350 122.650  1.00  0.00           C
ATOM    761  CB  ILE A  41      23.995  72.830 121.310  1.00  0.00           C
ATOM    763  CG2 ILE A  41      25.355  73.500 121.050  1.00  0.00           C
ATOM    767  CG1 ILE A  41      24.115  71.290 121.260  1.00  0.00           C
ATOM    770  CD  ILE A  41      24.495  70.770 119.870  1.00  0.00           C
ATOM    774  C   ILE A  41      22.075  72.870 122.920  1.00  0.00           C
ATOM    775  O   ILE A  41      21.835  71.990 123.750  1.00  0.00           O
ATOM    776  N   ALA A  42      21.145  73.450 122.160  1.00  0.00           N
ATOM    778  CA  ALA A  42      19.925  72.820 121.760  1.00  0.00           C
ATOM    780  CB  ALA A  42      18.715  73.200 122.630  1.00  0.00           C
ATOM    784  C   ALA A  42      19.665  73.290 120.350  1.00  0.00           C
ATOM    785  O   ALA A  42      19.985  74.430 120.000  1.00  0.00           O
ATOM    786  N   GLU A  43      19.065  72.430 119.520  1.00  0.00           N
ATOM    788  CA  GLU A  43      18.565  72.860 118.230  1.00  0.00           C
ATOM    790  CB  GLU A  43      18.765  71.780 117.160  1.00  0.00           C
ATOM    793  CG  GLU A  43      20.235  71.400 116.910  1.00  0.00           C
ATOM    796  CD  GLU A  43      20.225  70.560 115.660  1.00  0.00           C
ATOM    797  OE1 GLU A  43      19.485  69.540 115.660  1.00  0.00           O
ATOM    798  OE2 GLU A  43      20.865  70.930 114.650  1.00  0.00           O
ATOM    799  C   GLU A  43      17.085  73.140 118.300  1.00  0.00           C
ATOM    800  O   GLU A  43      16.285  72.240 118.550  1.00  0.00           O
ATOM    801  N   VAL A  44      16.675  74.390 118.050  1.00  0.00           N
ATOM    803  CA  VAL A  44      15.275  74.760 117.980  1.00  0.00           C
ATOM    805  CB  VAL A  44      15.105  76.270 118.040  1.00  0.00           C
ATOM    807  CG1 VAL A  44      13.615  76.630 118.140  1.00  0.00           C
ATOM    811  CG2 VAL A  44      15.895  76.810 119.240  1.00  0.00           C
ATOM    815  C   VAL A  44      14.665  74.220 116.700  1.00  0.00           C
ATOM    816  O   VAL A  44      15.155  74.500 115.610  1.00  0.00           O
ATOM    817  N   ARG A  45      13.595  73.420 116.780  1.00  0.00           N
ATOM    819  CA  ARG A  45      12.925  72.920 115.610  1.00  0.00           C
ATOM    821  CB  ARG A  45      13.405  71.490 115.230  1.00  0.00           C
ATOM    824  CG  ARG A  45      13.595  70.490 116.390  1.00  0.00           C
ATOM    827  CD  ARG A  45      14.135  69.100 115.970  1.00  0.00           C
ATOM    830  NE  ARG A  45      15.575  69.250 115.570  1.00  0.00           N
ATOM    832  CZ  ARG A  45      16.065  69.160 114.340  1.00  0.00           C
ATOM    833  NH1 ARG A  45      15.335  68.770 113.310  1.00  0.00           N
ATOM    836  NH2 ARG A  45      17.325  69.430 114.100  1.00  0.00           N
ATOM    839  C   ARG A  45      11.415  73.100 115.740  1.00  0.00           C
ATOM    840  O   ARG A  45      10.875  72.860 116.820  1.00  0.00           O
ATOM    841  N   PRO A  46      10.675  73.620 114.730  1.00  0.00           N
ATOM    842  CD  PRO A  46      11.055  73.490 113.320  1.00  0.00           C
ATOM    845  CA  PRO A  46       9.235  73.770 114.810  1.00  0.00           C
ATOM    847  CB  PRO A  46       8.855  74.470 113.490  1.00  0.00           C
ATOM    850  CG  PRO A  46       9.815  73.850 112.480  1.00  0.00           C
ATOM    853  C   PRO A  46       8.515  72.450 114.950  1.00  0.00           C
ATOM    854  O   PRO A  46       8.935  71.440 114.360  1.00  0.00           O
ATOM    855  N   GLN A  47       7.425  72.460 115.730  1.00  0.00           N
ATOM    857  CA  GLN A  47       6.665  71.290 116.080  1.00  0.00           C
ATOM    859  CB  GLN A  47       6.395  71.330 117.600  1.00  0.00           C
ATOM    862  CG  GLN A  47       7.665  71.290 118.490  1.00  0.00           C
ATOM    865  CD  GLN A  47       8.575  70.090 118.190  1.00  0.00           C
ATOM    866  OE1 GLN A  47       8.175  68.920 118.240  1.00  0.00           O
ATOM    867  NE2 GLN A  47       9.855  70.390 117.880  1.00  0.00           N
ATOM    870  C   GLN A  47       5.355  71.260 115.310  1.00  0.00           C
ATOM    871  O   GLN A  47       4.525  70.360 115.480  1.00  0.00           O
ATOM    872  N   VAL A  48       5.125  72.220 114.410  1.00  0.00           N
ATOM    874  CA  VAL A  48       3.975  72.190 113.540  1.00  0.00           C
ATOM    876  CB  VAL A  48       2.855  73.090 114.060  1.00  0.00           C
ATOM    878  CG1 VAL A  48       3.065  74.580 113.730  1.00  0.00           C
ATOM    882  CG2 VAL A  48       1.485  72.570 113.580  1.00  0.00           C
ATOM    886  C   VAL A  48       4.445  72.550 112.150  1.00  0.00           C
ATOM    887  O   VAL A  48       5.445  73.250 111.980  1.00  0.00           O
ATOM    888  N   SER A  49       3.745  72.040 111.110  1.00  0.00           N
ATOM    890  CA  SER A  49       3.775  72.600 109.770  1.00  0.00           C
ATOM    892  CB  SER A  49       3.135  71.670 108.680  1.00  0.00           C
ATOM    895  OG  SER A  49       3.755  70.380 108.620  1.00  0.00           O
ATOM    897  C   SER A  49       2.995  73.880 109.730  1.00  0.00           C
ATOM    898  O   SER A  49       1.995  74.040 110.420  1.00  0.00           O
ATOM    899  N   GLY A  50       3.395  74.830 108.880  1.00  0.00           N
ATOM    901  CA  GLY A  50       2.535  75.960 108.640  1.00  0.00           C
ATOM    904  C   GLY A  50       3.285  77.130 108.180  1.00  0.00           C
ATOM    905  O   GLY A  50       4.495  77.110 107.960  1.00  0.00           O
ATOM    906  N   ILE A  51       2.535  78.220 107.990  1.00  0.00           N
ATOM    908  CA  ILE A  51       3.085  79.450 107.470  1.00  0.00           C
ATOM    910  CB  ILE A  51       2.235  80.220 106.460  1.00  0.00           C
ATOM    912  CG2 ILE A  51       2.875  81.590 106.130  1.00  0.00           C
ATOM    916  CG1 ILE A  51       2.095  79.410 105.150  1.00  0.00           C
ATOM    919  CD  ILE A  51       1.305  78.110 105.270  1.00  0.00           C
ATOM    923  C   ILE A  51       3.425  80.290 108.660  1.00  0.00           C
ATOM    924  O   ILE A  51       2.615  80.540 109.560  1.00  0.00           O
ATOM    925  N   ILE A  52       4.685  80.700 108.670  1.00  0.00           N
ATOM    927  CA  ILE A  52       5.305  81.520 109.660  1.00  0.00           C
ATOM    929  CB  ILE A  52       6.685  81.840 109.140  1.00  0.00           C
ATOM    931  CG2 ILE A  52       7.395  82.640 110.210  1.00  0.00           C
ATOM    935  CG1 ILE A  52       7.555  80.610 108.760  1.00  0.00           C
ATOM    938  CD  ILE A  52       7.465  79.450 109.750  1.00  0.00           C
ATOM    942  C   ILE A  52       4.595  82.860 109.920  1.00  0.00           C
ATOM    943  O   ILE A  52       4.305  83.580 108.980  1.00  0.00           O
ATOM    944  N   LEU A  53       4.435  83.230 111.210  1.00  0.00           N
ATOM    946  CA  LEU A  53       4.275  84.610 111.620  1.00  0.00           C
ATOM    948  CB  LEU A  53       2.825  84.960 112.050  1.00  0.00           C
ATOM    951  CG  LEU A  53       1.705  84.640 111.050  1.00  0.00           C
ATOM    953  CD1 LEU A  53       0.375  84.970 111.740  1.00  0.00           C
ATOM    957  CD2 LEU A  53       1.785  85.450 109.740  1.00  0.00           C
ATOM    961  C   LEU A  53       5.245  84.940 112.780  1.00  0.00           C
ATOM    962  O   LEU A  53       6.275  84.310 112.970  1.00  0.00           O
ATOM    963  N   LYS A  54       4.915  86.010 113.540  1.00  0.00           N
ATOM    965  CA  LYS A  54       5.865  86.960 114.100  1.00  0.00           C
ATOM    967  CB  LYS A  54       5.165  88.170 114.780  1.00  0.00           C
ATOM    970  CG  LYS A  54       6.185  89.170 115.360  1.00  0.00           C
ATOM    973  CD  LYS A  54       5.735  90.610 115.630  1.00  0.00           C
ATOM    976  CE  LYS A  54       6.985  91.450 115.960  1.00  0.00           C
ATOM    979  NZ  LYS A  54       6.685  92.890 116.050  1.00  0.00           N
ATOM    983  C   LYS A  54       7.025  86.460 114.950  1.00  0.00           C
ATOM    984  O   LYS A  54       6.815  85.820 115.970  1.00  0.00           O
ATOM    985  N   ARG A  55       8.275  86.840 114.570  1.00  0.00           N
ATOM    987  CA  ARG A  55       9.455  86.770 115.430  1.00  0.00           C
ATOM    989  CB  ARG A  55      10.775  87.120 114.680  1.00  0.00           C
ATOM    992  CG  ARG A  55      12.055  86.760 115.480  1.00  0.00           C
ATOM    995  CD  ARG A  55      13.415  86.900 114.780  1.00  0.00           C
ATOM    998  NE  ARG A  55      13.665  88.360 114.520  1.00  0.00           N
ATOM   1000  CZ  ARG A  55      13.815  88.910 113.330  1.00  0.00           C
ATOM   1001  NH1 ARG A  55      13.705  88.180 112.240  1.00  0.00           N
ATOM   1004  NH2 ARG A  55      13.995  90.200 113.170  1.00  0.00           N
ATOM   1007  C   ARG A  55       9.365  87.590 116.720  1.00  0.00           C
ATOM   1008  O   ARG A  55       8.995  88.770 116.740  1.00  0.00           O
ATOM   1009  N   ASN A  56       9.755  86.980 117.850  1.00  0.00           N
ATOM   1011  CA  ASN A  56       9.665  87.560 119.170  1.00  0.00           C
ATOM   1013  CB  ASN A  56       8.685  86.680 119.990  1.00  0.00           C
ATOM   1016  CG  ASN A  56       7.275  86.700 119.390  1.00  0.00           C
ATOM   1017  OD1 ASN A  56       6.695  87.750 119.130  1.00  0.00           O
ATOM   1018  ND2 ASN A  56       6.675  85.500 119.160  1.00  0.00           N
ATOM   1021  C   ASN A  56      11.075  87.690 119.790  1.00  0.00           C
ATOM   1022  O   ASN A  56      11.255  87.770 121.010  1.00  0.00           O
ATOM   1023  N   PHE A  57      12.135  87.710 118.950  1.00  0.00           N
ATOM   1025  CA  PHE A  57      13.535  87.820 119.360  1.00  0.00           C
ATOM   1027  CB  PHE A  57      14.145  86.470 119.870  1.00  0.00           C
ATOM   1030  CG  PHE A  57      14.445  85.480 118.780  1.00  0.00           C
ATOM   1031  CD1 PHE A  57      13.415  84.690 118.300  1.00  0.00           C
ATOM   1033  CE1 PHE A  57      13.645  83.780 117.270  1.00  0.00           C
ATOM   1035  CZ  PHE A  57      14.905  83.720 116.660  1.00  0.00           C
ATOM   1037  CD2 PHE A  57      15.735  85.320 118.250  1.00  0.00           C
ATOM   1039  CE2 PHE A  57      15.955  84.490 117.150  1.00  0.00           C
ATOM   1041  C   PHE A  57      14.415  88.410 118.240  1.00  0.00           C
ATOM   1042  O   PHE A  57      13.935  88.840 117.200  1.00  0.00           O
ATOM   1043  N   LYS A  58      15.755  88.470 118.480  1.00  0.00           N
ATOM   1045  CA  LYS A  58      16.775  89.040 117.610  1.00  0.00           C
ATOM   1047  CB  LYS A  58      17.255  90.400 118.180  1.00  0.00           C
ATOM   1050  CG  LYS A  58      16.155  91.460 118.300  1.00  0.00           C
ATOM   1053  CD  LYS A  58      16.595  92.670 119.150  1.00  0.00           C
ATOM   1056  CE  LYS A  58      15.655  93.870 119.000  1.00  0.00           C
ATOM   1059  NZ  LYS A  58      16.085  94.970 119.890  1.00  0.00           N
ATOM   1063  C   LYS A  58      17.955  88.070 117.630  1.00  0.00           C
ATOM   1064  O   LYS A  58      18.245  87.490 118.670  1.00  0.00           O
ATOM   1065  N   GLU A  59      18.665  87.820 116.510  1.00  0.00           N
ATOM   1067  CA  GLU A  59      19.785  86.880 116.530  1.00  0.00           C
ATOM   1069  CB  GLU A  59      20.505  86.770 115.180  1.00  0.00           C
ATOM   1072  CG  GLU A  59      19.635  86.460 113.960  1.00  0.00           C
ATOM   1075  CD  GLU A  59      20.595  86.130 112.830  1.00  0.00           C
ATOM   1076  OE1 GLU A  59      21.575  86.910 112.640  1.00  0.00           O
ATOM   1077  OE2 GLU A  59      20.445  85.030 112.250  1.00  0.00           O
ATOM   1078  C   GLU A  59      20.895  87.250 117.500  1.00  0.00           C
ATOM   1079  O   GLU A  59      21.165  88.430 117.750  1.00  0.00           O
ATOM   1080  N   GLY A  60      21.565  86.250 118.100  1.00  0.00           N
ATOM   1082  CA  GLY A  60      22.615  86.450 119.100  1.00  0.00           C
ATOM   1085  C   GLY A  60      22.135  86.990 120.420  1.00  0.00           C
ATOM   1086  O   GLY A  60      22.935  87.320 121.290  1.00  0.00           O
ATOM   1087  N   SER A  61      20.815  87.110 120.630  1.00  0.00           N
ATOM   1089  CA  SER A  61      20.285  87.640 121.860  1.00  0.00           C
ATOM   1091  CB  SER A  61      18.835  88.230 121.750  1.00  0.00           C
ATOM   1094  OG  SER A  61      17.775  87.280 121.690  1.00  0.00           O
ATOM   1096  C   SER A  61      20.375  86.610 122.960  1.00  0.00           C
ATOM   1097  O   SER A  61      20.395  85.400 122.700  1.00  0.00           O
ATOM   1098  N   ASP A  62      20.445  87.090 124.220  1.00  0.00           N
ATOM   1100  CA  ASP A  62      20.185  86.290 125.380  1.00  0.00           C
ATOM   1102  CB  ASP A  62      20.795  86.940 126.650  1.00  0.00           C
ATOM   1105  CG  ASP A  62      22.305  86.780 126.700  1.00  0.00           C
ATOM   1106  OD1 ASP A  62      22.845  85.930 125.950  1.00  0.00           O
ATOM   1107  OD2 ASP A  62      22.905  87.360 127.640  1.00  0.00           O
ATOM   1108  C   ASP A  62      18.695  85.990 125.550  1.00  0.00           C
ATOM   1109  O   ASP A  62      17.835  86.870 125.700  1.00  0.00           O
ATOM   1110  N   ILE A  63      18.395  84.680 125.500  1.00  0.00           N
ATOM   1112  CA  ILE A  63      17.085  84.070 125.480  1.00  0.00           C
ATOM   1114  CB  ILE A  63      16.825  83.320 124.160  1.00  0.00           C
ATOM   1116  CG2 ILE A  63      15.495  82.520 124.190  1.00  0.00           C
ATOM   1120  CG1 ILE A  63      16.885  84.360 123.000  1.00  0.00           C
ATOM   1123  CD  ILE A  63      16.245  83.900 121.690  1.00  0.00           C
ATOM   1127  C   ILE A  63      16.995  83.150 126.690  1.00  0.00           C
ATOM   1128  O   ILE A  63      17.955  82.490 127.090  1.00  0.00           O
ATOM   1129  N   GLU A  64      15.815  83.130 127.340  1.00  0.00           N
ATOM   1131  CA  GLU A  64      15.535  82.210 128.420  1.00  0.00           C
ATOM   1133  CB  GLU A  64      14.975  82.900 129.690  1.00  0.00           C
ATOM   1136  CG  GLU A  64      16.035  83.770 130.400  1.00  0.00           C
ATOM   1139  CD  GLU A  64      17.205  82.960 130.960  1.00  0.00           C
ATOM   1140  OE1 GLU A  64      16.965  81.830 131.470  1.00  0.00           O
ATOM   1141  OE2 GLU A  64      18.345  83.500 130.930  1.00  0.00           O
ATOM   1142  C   GLU A  64      14.605  81.120 127.960  1.00  0.00           C
ATOM   1143  O   GLU A  64      13.975  81.190 126.910  1.00  0.00           O
ATOM   1144  N   ALA A  65      14.535  80.040 128.750  1.00  0.00           N
ATOM   1146  CA  ALA A  65      13.645  78.940 128.520  1.00  0.00           C
ATOM   1148  CB  ALA A  65      13.925  77.880 129.610  1.00  0.00           C
ATOM   1152  C   ALA A  65      12.155  79.310 128.530  1.00  0.00           C
ATOM   1153  O   ALA A  65      11.655  80.000 129.420  1.00  0.00           O
ATOM   1154  N   GLY A  66      11.375  78.870 127.530  1.00  0.00           N
ATOM   1156  CA  GLY A  66       9.945  79.130 127.410  1.00  0.00           C
ATOM   1159  C   GLY A  66       9.595  80.500 126.910  1.00  0.00           C
ATOM   1160  O   GLY A  66       8.425  80.890 126.840  1.00  0.00           O
ATOM   1161  N   VAL A  67      10.625  81.270 126.490  1.00  0.00           N
ATOM   1163  CA  VAL A  67      10.495  82.520 125.780  1.00  0.00           C
ATOM   1165  CB  VAL A  67      11.785  83.340 125.730  1.00  0.00           C
ATOM   1167  CG1 VAL A  67      11.675  84.570 124.800  1.00  0.00           C
ATOM   1171  CG2 VAL A  67      12.125  83.820 127.150  1.00  0.00           C
ATOM   1175  C   VAL A  67      10.055  82.210 124.380  1.00  0.00           C
ATOM   1176  O   VAL A  67      10.745  81.510 123.640  1.00  0.00           O
ATOM   1177  N   SER A  68       8.875  82.730 123.990  1.00  0.00           N
ATOM   1179  CA  SER A  68       8.335  82.590 122.650  1.00  0.00           C
ATOM   1181  CB  SER A  68       6.935  83.210 122.480  1.00  0.00           C
ATOM   1184  OG  SER A  68       6.425  83.090 121.150  1.00  0.00           O
ATOM   1186  C   SER A  68       9.285  83.170 121.630  1.00  0.00           C
ATOM   1187  O   SER A  68       9.785  84.280 121.800  1.00  0.00           O
ATOM   1188  N   LEU A  69       9.565  82.400 120.590  1.00  0.00           N
ATOM   1190  CA  LEU A  69      10.565  82.740 119.610  1.00  0.00           C
ATOM   1192  CB  LEU A  69      11.385  81.480 119.220  1.00  0.00           C
ATOM   1195  CG  LEU A  69      12.275  80.950 120.360  1.00  0.00           C
ATOM   1197  CD1 LEU A  69      12.985  79.650 119.950  1.00  0.00           C
ATOM   1201  CD2 LEU A  69      13.325  81.980 120.800  1.00  0.00           C
ATOM   1205  C   LEU A  69       9.875  83.300 118.410  1.00  0.00           C
ATOM   1206  O   LEU A  69      10.305  84.270 117.790  1.00  0.00           O
ATOM   1207  N   TYR A  70       8.725  82.700 118.060  1.00  0.00           N
ATOM   1209  CA  TYR A  70       8.095  82.950 116.790  1.00  0.00           C
ATOM   1211  CB  TYR A  70       8.665  82.140 115.600  1.00  0.00           C
ATOM   1214  CG  TYR A  70      10.165  82.100 115.520  1.00  0.00           C
ATOM   1215  CD1 TYR A  70      10.875  83.190 114.970  1.00  0.00           C
ATOM   1217  CE1 TYR A  70      12.205  83.030 114.540  1.00  0.00           C
ATOM   1219  CZ  TYR A  70      12.825  81.780 114.660  1.00  0.00           C
ATOM   1220  OH  TYR A  70      14.065  81.560 114.030  1.00  0.00           O
ATOM   1222  CD2 TYR A  70      10.845  80.900 115.740  1.00  0.00           C
ATOM   1224  CE2 TYR A  70      12.165  80.730 115.310  1.00  0.00           C
ATOM   1226  C   TYR A  70       6.655  82.540 116.930  1.00  0.00           C
ATOM   1227  O   TYR A  70       6.255  81.930 117.930  1.00  0.00           O
ATOM   1228  N   GLN A  71       5.845  82.800 115.900  1.00  0.00           N
ATOM   1230  CA  GLN A  71       4.475  82.370 115.880  1.00  0.00           C
ATOM   1232  CB  GLN A  71       3.575  83.630 116.060  1.00  0.00           C
ATOM   1235  CG  GLN A  71       2.055  83.420 116.330  1.00  0.00           C
ATOM   1238  CD  GLN A  71       1.725  82.480 117.480  1.00  0.00           C
ATOM   1239  OE1 GLN A  71       2.015  82.760 118.640  1.00  0.00           O
ATOM   1240  NE2 GLN A  71       1.045  81.350 117.170  1.00  0.00           N
ATOM   1243  C   GLN A  71       4.295  81.700 114.530  1.00  0.00           C
ATOM   1244  O   GLN A  71       5.015  81.930 113.570  1.00  0.00           O
ATOM   1245  N   ILE A  72       3.305  80.840 114.420  1.00  0.00           N
ATOM   1247  CA  ILE A  72       2.775  80.300 113.190  1.00  0.00           C
ATOM   1249  CB  ILE A  72       2.735  78.770 113.220  1.00  0.00           C
ATOM   1251  CG2 ILE A  72       1.935  78.160 112.040  1.00  0.00           C
ATOM   1255  CG1 ILE A  72       4.165  78.170 113.320  1.00  0.00           C
ATOM   1258  CD  ILE A  72       5.105  78.570 112.180  1.00  0.00           C
ATOM   1262  C   ILE A  72       1.395  80.880 113.160  1.00  0.00           C
ATOM   1263  O   ILE A  72       0.825  81.080 114.240  1.00  0.00           O
ATOM   1264  N   ASP A  73       0.815  81.210 111.990  1.00  0.00           N
ATOM   1266  CA  ASP A  73      -0.565  81.660 111.900  1.00  0.00           C
ATOM   1268  CB  ASP A  73      -0.975  81.870 110.410  1.00  0.00           C
ATOM   1271  CG  ASP A  73      -2.315  82.580 110.270  1.00  0.00           C
ATOM   1272  OD1 ASP A  73      -2.895  82.940 111.330  1.00  0.00           O
ATOM   1273  OD2 ASP A  73      -2.805  82.760 109.130  1.00  0.00           O
ATOM   1274  C   ASP A  73      -1.545  80.740 112.660  1.00  0.00           C
ATOM   1275  O   ASP A  73      -1.795  79.610 112.240  1.00  0.00           O
ATOM   1276  N   PRO A  74      -2.125  81.140 113.800  1.00  0.00           N
ATOM   1277  CD  PRO A  74      -2.015  82.460 114.450  1.00  0.00           C
ATOM   1280  CA  PRO A  74      -3.025  80.270 114.520  1.00  0.00           C
ATOM   1282  CB  PRO A  74      -3.045  80.860 115.930  1.00  0.00           C
ATOM   1285  CG  PRO A  74      -2.905  82.370 115.700  1.00  0.00           C
ATOM   1288  C   PRO A  74      -4.375  80.290 113.860  1.00  0.00           C
ATOM   1289  O   PRO A  74      -5.265  79.610 114.360  1.00  0.00           O
ATOM   1290  N   ALA A  75      -4.595  81.000 112.730  1.00  0.00           N
ATOM   1292  CA  ALA A  75      -5.875  81.130 112.070  1.00  0.00           C
ATOM   1294  CB  ALA A  75      -5.695  81.950 110.780  1.00  0.00           C
ATOM   1298  C   ALA A  75      -6.505  79.820 111.650  1.00  0.00           C
ATOM   1299  O   ALA A  75      -7.675  79.550 111.910  1.00  0.00           O
ATOM   1300  N   THR A  76      -5.715  78.940 111.010  1.00  0.00           N
ATOM   1302  CA  THR A  76      -6.205  77.640 110.580  1.00  0.00           C
ATOM   1304  CB  THR A  76      -5.305  77.050 109.510  1.00  0.00           C
ATOM   1306  OG1 THR A  76      -5.995  76.010 108.860  1.00  0.00           O
ATOM   1308  CG2 THR A  76      -3.955  76.520 110.000  1.00  0.00           C
ATOM   1312  C   THR A  76      -6.385  76.710 111.770  1.00  0.00           C
ATOM   1313  O   THR A  76      -7.295  75.890 111.840  1.00  0.00           O
ATOM   1314  N   TYR A  77      -5.535  76.890 112.800  1.00  0.00           N
ATOM   1316  CA  TYR A  77      -5.545  76.070 113.990  1.00  0.00           C
ATOM   1318  CB  TYR A  77      -4.225  76.200 114.780  1.00  0.00           C
ATOM   1321  CG  TYR A  77      -3.145  75.580 113.930  1.00  0.00           C
ATOM   1322  CD1 TYR A  77      -3.065  74.180 113.870  1.00  0.00           C
ATOM   1324  CE1 TYR A  77      -2.185  73.560 112.970  1.00  0.00           C
ATOM   1326  CZ  TYR A  77      -1.365  74.340 112.150  1.00  0.00           C
ATOM   1327  OH  TYR A  77      -0.565  73.680 111.200  1.00  0.00           O
ATOM   1329  CD2 TYR A  77      -2.275  76.350 113.140  1.00  0.00           C
ATOM   1331  CE2 TYR A  77      -1.375  75.740 112.260  1.00  0.00           C
ATOM   1333  C   TYR A  77      -6.725  76.390 114.850  1.00  0.00           C
ATOM   1334  O   TYR A  77      -7.265  75.550 115.560  1.00  0.00           O
ATOM   1335  N   GLN A  78      -7.175  77.650 114.780  1.00  0.00           N
ATOM   1337  CA  GLN A  78      -8.375  78.120 115.400  1.00  0.00           C
ATOM   1339  CB  GLN A  78      -8.355  79.660 115.340  1.00  0.00           C
ATOM   1342  CG  GLN A  78      -9.375  80.320 116.290  1.00  0.00           C
ATOM   1345  CD  GLN A  78      -9.035  80.100 117.750  1.00  0.00           C
ATOM   1346  OE1 GLN A  78      -7.895  80.300 118.210  1.00  0.00           O
ATOM   1347  NE2 GLN A  78     -10.035  79.670 118.550  1.00  0.00           N
ATOM   1350  C   GLN A  78      -9.615  77.570 114.720  1.00  0.00           C
ATOM   1351  O   GLN A  78     -10.575  77.200 115.380  1.00  0.00           O
ATOM   1352  N   ALA A  79      -9.625  77.470 113.370  1.00  0.00           N
ATOM   1354  CA  ALA A  79     -10.725  76.890 112.640  1.00  0.00           C
ATOM   1356  CB  ALA A  79     -10.435  77.100 111.140  1.00  0.00           C
ATOM   1360  C   ALA A  79     -10.975  75.410 112.980  1.00  0.00           C
ATOM   1361  O   ALA A  79     -12.065  75.020 113.410  1.00  0.00           O
ATOM   1362  N   THR A  80      -9.915  74.570 112.920  1.00  0.00           N
ATOM   1364  CA  THR A  80      -9.925  73.180 113.370  1.00  0.00           C
ATOM   1366  CB  THR A  80      -8.675  72.380 112.950  1.00  0.00           C
ATOM   1368  OG1 THR A  80      -8.815  70.980 113.160  1.00  0.00           O
ATOM   1370  CG2 THR A  80      -7.415  72.820 113.710  1.00  0.00           C
ATOM   1374  C   THR A  80     -10.215  73.030 114.860  1.00  0.00           C
ATOM   1375  O   THR A  80     -11.035  72.210 115.270  1.00  0.00           O
ATOM   1376  N   TYR A  81      -9.595  73.870 115.730  1.00  0.00           N
ATOM   1378  CA  TYR A  81      -9.845  73.850 117.160  1.00  0.00           C
ATOM   1380  CB  TYR A  81      -8.875  74.840 117.880  1.00  0.00           C
ATOM   1383  CG  TYR A  81      -9.005  74.910 119.370  1.00  0.00           C
ATOM   1384  CD1 TYR A  81      -8.575  73.830 120.160  1.00  0.00           C
ATOM   1386  CE1 TYR A  81      -8.575  73.930 121.560  1.00  0.00           C
ATOM   1388  CZ  TYR A  81      -8.925  75.130 122.180  1.00  0.00           C
ATOM   1389  OH  TYR A  81      -8.925  75.220 123.590  1.00  0.00           O
ATOM   1391  CD2 TYR A  81      -9.415  76.090 120.010  1.00  0.00           C
ATOM   1393  CE2 TYR A  81      -9.325  76.220 121.400  1.00  0.00           C
ATOM   1395  C   TYR A  81     -11.265  74.180 117.540  1.00  0.00           C
ATOM   1396  O   TYR A  81     -11.885  73.460 118.330  1.00  0.00           O
ATOM   1397  N   ASP A  82     -11.815  75.270 116.970  1.00  0.00           N
ATOM   1399  CA  ASP A  82     -13.185  75.700 117.150  1.00  0.00           C
ATOM   1401  CB  ASP A  82     -13.415  77.150 116.650  1.00  0.00           C
ATOM   1404  CG  ASP A  82     -12.675  78.160 117.510  1.00  0.00           C
ATOM   1405  OD1 ASP A  82     -12.265  77.810 118.650  1.00  0.00           O
ATOM   1406  OD2 ASP A  82     -12.605  79.350 117.110  1.00  0.00           O
ATOM   1407  C   ASP A  82     -14.165  74.690 116.580  1.00  0.00           C
ATOM   1408  O   ASP A  82     -15.175  74.380 117.210  1.00  0.00           O
ATOM   1409  N   SER A  83     -13.875  74.090 115.400  1.00  0.00           N
ATOM   1411  CA  SER A  83     -14.645  72.990 114.820  1.00  0.00           C
ATOM   1413  CB  SER A  83     -14.045  72.570 113.450  1.00  0.00           C
ATOM   1416  OG  SER A  83     -14.875  71.650 112.740  1.00  0.00           O
ATOM   1418  C   SER A  83     -14.695  71.790 115.760  1.00  0.00           C
ATOM   1419  O   SER A  83     -15.785  71.340 116.110  1.00  0.00           O
ATOM   1420  N   ALA A  84     -13.545  71.370 116.330  1.00  0.00           N
ATOM   1422  CA  ALA A  84     -13.455  70.330 117.340  1.00  0.00           C
ATOM   1424  CB  ALA A  84     -11.975  70.010 117.620  1.00  0.00           C
ATOM   1428  C   ALA A  84     -14.195  70.620 118.650  1.00  0.00           C
ATOM   1429  O   ALA A  84     -14.735  69.710 119.290  1.00  0.00           O
ATOM   1430  N   LYS A  85     -14.255  71.890 119.100  1.00  0.00           N
ATOM   1432  CA  LYS A  85     -15.135  72.300 120.200  1.00  0.00           C
ATOM   1434  CB  LYS A  85     -15.065  73.830 120.520  1.00  0.00           C
ATOM   1437  CG  LYS A  85     -13.695  74.470 120.840  1.00  0.00           C
ATOM   1440  CD  LYS A  85     -12.785  73.780 121.870  1.00  0.00           C
ATOM   1443  CE  LYS A  85     -12.565  74.600 123.140  1.00  0.00           C
ATOM   1446  NZ  LYS A  85     -11.925  75.890 122.820  1.00  0.00           N
ATOM   1450  C   LYS A  85     -16.605  72.020 119.920  1.00  0.00           C
ATOM   1451  O   LYS A  85     -17.365  71.560 120.770  1.00  0.00           O
ATOM   1452  N   GLY A  86     -16.995  72.300 118.660  1.00  0.00           N
ATOM   1454  CA  GLY A  86     -18.295  72.060 118.070  1.00  0.00           C
ATOM   1457  C   GLY A  86     -18.675  70.610 117.960  1.00  0.00           C
ATOM   1458  O   GLY A  86     -19.765  70.210 118.350  1.00  0.00           O
ATOM   1459  N   ASP A  87     -17.765  69.780 117.440  1.00  0.00           N
ATOM   1461  CA  ASP A  87     -17.925  68.340 117.430  1.00  0.00           C
ATOM   1463  CB  ASP A  87     -16.845  67.670 116.550  1.00  0.00           C
ATOM   1466  CG  ASP A  87     -17.175  67.890 115.090  1.00  0.00           C
ATOM   1467  OD1 ASP A  87     -17.935  68.820 114.740  1.00  0.00           O
ATOM   1468  OD2 ASP A  87     -16.675  67.060 114.290  1.00  0.00           O
ATOM   1469  C   ASP A  87     -17.965  67.720 118.820  1.00  0.00           C
ATOM   1470  O   ASP A  87     -18.735  66.800 119.080  1.00  0.00           O
ATOM   1471  N   LEU A  88     -17.195  68.270 119.780  1.00  0.00           N
ATOM   1473  CA  LEU A  88     -17.375  67.980 121.190  1.00  0.00           C
ATOM   1475  CB  LEU A  88     -16.265  68.610 122.070  1.00  0.00           C
ATOM   1478  CG  LEU A  88     -16.295  68.180 123.550  1.00  0.00           C
ATOM   1480  CD1 LEU A  88     -15.895  66.710 123.720  1.00  0.00           C
ATOM   1484  CD2 LEU A  88     -15.385  69.070 124.420  1.00  0.00           C
ATOM   1488  C   LEU A  88     -18.745  68.380 121.690  1.00  0.00           C
ATOM   1489  O   LEU A  88     -19.385  67.630 122.430  1.00  0.00           O
ATOM   1490  N   ALA A  89     -19.295  69.550 121.290  1.00  0.00           N
ATOM   1492  CA  ALA A  89     -20.665  69.920 121.550  1.00  0.00           C
ATOM   1494  CB  ALA A  89     -20.935  71.380 121.150  1.00  0.00           C
ATOM   1498  C   ALA A  89     -21.725  69.010 120.940  1.00  0.00           C
ATOM   1499  O   ALA A  89     -22.725  68.710 121.610  1.00  0.00           O
ATOM   1500  N   LYS A  90     -21.535  68.540 119.690  1.00  0.00           N
ATOM   1502  CA  LYS A  90     -22.315  67.460 119.100  1.00  0.00           C
ATOM   1504  CB  LYS A  90     -21.855  67.180 117.640  1.00  0.00           C
ATOM   1507  CG  LYS A  90     -22.185  68.290 116.620  1.00  0.00           C
ATOM   1510  CD  LYS A  90     -21.475  68.130 115.250  1.00  0.00           C
ATOM   1513  CE  LYS A  90     -21.625  66.760 114.560  1.00  0.00           C
ATOM   1516  NZ  LYS A  90     -22.995  66.520 114.090  1.00  0.00           N
ATOM   1520  C   LYS A  90     -22.255  66.150 119.890  1.00  0.00           C
ATOM   1521  O   LYS A  90     -23.285  65.560 120.230  1.00  0.00           O
ATOM   1522  N   ALA A  91     -21.035  65.710 120.280  1.00  0.00           N
ATOM   1524  CA  ALA A  91     -20.815  64.540 121.100  1.00  0.00           C
ATOM   1526  CB  ALA A  91     -19.315  64.300 121.300  1.00  0.00           C
ATOM   1530  C   ALA A  91     -21.475  64.640 122.470  1.00  0.00           C
ATOM   1531  O   ALA A  91     -22.145  63.710 122.920  1.00  0.00           O
ATOM   1532  N   GLN A  92     -21.365  65.810 123.140  1.00  0.00           N
ATOM   1534  CA  GLN A  92     -22.075  66.100 124.370  1.00  0.00           C
ATOM   1536  CB  GLN A  92     -21.685  67.500 124.920  1.00  0.00           C
ATOM   1539  CG  GLN A  92     -20.235  67.560 125.460  1.00  0.00           C
ATOM   1542  CD  GLN A  92     -19.905  68.970 125.920  1.00  0.00           C
ATOM   1543  OE1 GLN A  92     -19.575  69.160 127.090  1.00  0.00           O
ATOM   1544  NE2 GLN A  92     -19.985  69.980 125.030  1.00  0.00           N
ATOM   1547  C   GLN A  92     -23.585  66.080 124.260  1.00  0.00           C
ATOM   1548  O   GLN A  92     -24.285  65.550 125.120  1.00  0.00           O
ATOM   1549  N   ALA A  93     -24.135  66.670 123.190  1.00  0.00           N
ATOM   1551  CA  ALA A  93     -25.545  66.630 122.910  1.00  0.00           C
ATOM   1553  CB  ALA A  93     -25.805  67.530 121.720  1.00  0.00           C
ATOM   1557  C   ALA A  93     -26.125  65.260 122.620  1.00  0.00           C
ATOM   1558  O   ALA A  93     -27.165  64.890 123.150  1.00  0.00           O
ATOM   1559  N   ALA A  94     -25.425  64.450 121.790  1.00  0.00           N
ATOM   1561  CA  ALA A  94     -25.755  63.060 121.580  1.00  0.00           C
ATOM   1563  CB  ALA A  94     -24.815  62.480 120.510  1.00  0.00           C
ATOM   1567  C   ALA A  94     -25.665  62.240 122.860  1.00  0.00           C
ATOM   1568  O   ALA A  94     -26.565  61.470 123.200  1.00  0.00           O
ATOM   1569  N   ALA A  95     -24.595  62.450 123.630  1.00  0.00           N
ATOM   1571  CA  ALA A  95     -24.355  61.690 124.830  1.00  0.00           C
ATOM   1573  CB  ALA A  95     -22.855  61.780 125.180  1.00  0.00           C
ATOM   1577  C   ALA A  95     -25.225  62.120 126.010  1.00  0.00           C
ATOM   1578  O   ALA A  95     -25.485  61.320 126.910  1.00  0.00           O
ATOM   1579  N   ASN A  96     -25.745  63.360 126.050  1.00  0.00           N
ATOM   1581  CA  ASN A  96     -26.795  63.780 126.970  1.00  0.00           C
ATOM   1583  CB  ASN A  96     -26.995  65.320 126.820  1.00  0.00           C
ATOM   1586  CG  ASN A  96     -27.925  65.960 127.860  1.00  0.00           C
ATOM   1587  OD1 ASN A  96     -28.405  65.350 128.820  1.00  0.00           O
ATOM   1588  ND2 ASN A  96     -28.165  67.280 127.670  1.00  0.00           N
ATOM   1591  C   ASN A  96     -28.105  63.030 126.750  1.00  0.00           C
ATOM   1592  O   ASN A  96     -28.675  62.470 127.680  1.00  0.00           O
ATOM   1593  N   ILE A  97     -28.595  62.950 125.500  1.00  0.00           N
ATOM   1595  CA  ILE A  97     -29.815  62.250 125.120  1.00  0.00           C
ATOM   1597  CB  ILE A  97     -30.125  62.510 123.650  1.00  0.00           C
ATOM   1599  CG2 ILE A  97     -31.355  61.710 123.200  1.00  0.00           C
ATOM   1603  CG1 ILE A  97     -30.325  64.020 123.320  1.00  0.00           C
ATOM   1606  CD  ILE A  97     -31.645  64.630 123.820  1.00  0.00           C
ATOM   1610  C   ILE A  97     -29.725  60.750 125.420  1.00  0.00           C
ATOM   1611  O   ILE A  97     -30.605  60.130 126.040  1.00  0.00           O
ATOM   1612  N   ALA A  98     -28.555  60.160 125.070  1.00  0.00           N
ATOM   1614  CA  ALA A  98     -28.225  58.790 125.340  1.00  0.00           C
ATOM   1616  CB  ALA A  98     -27.015  58.410 124.470  1.00  0.00           C
ATOM   1620  C   ALA A  98     -27.935  58.500 126.820  1.00  0.00           C
ATOM   1621  O   ALA A  98     -28.145  57.400 127.310  1.00  0.00           O
ATOM   1622  N   GLN A  99     -27.525  59.500 127.630  1.00  0.00           N
ATOM   1624  CA  GLN A  99     -27.365  59.300 129.060  1.00  0.00           C
ATOM   1626  CB  GLN A  99     -26.365  60.320 129.640  1.00  0.00           C
ATOM   1629  CG  GLN A  99     -26.095  60.180 131.160  1.00  0.00           C
ATOM   1632  CD  GLN A  99     -25.605  58.770 131.500  1.00  0.00           C
ATOM   1633  OE1 GLN A  99     -24.485  58.400 131.130  1.00  0.00           O
ATOM   1634  NE2 GLN A  99     -26.405  57.990 132.260  1.00  0.00           N
ATOM   1637  C   GLN A  99     -28.655  59.460 129.840  1.00  0.00           C
ATOM   1638  O   GLN A  99     -28.975  58.690 130.750  1.00  0.00           O
ATOM   1639  N   LEU A 100     -29.465  60.490 129.500  1.00  0.00           N
ATOM   1641  CA  LEU A 100     -30.775  60.710 130.080  1.00  0.00           C
ATOM   1643  CB  LEU A 100     -31.575  61.850 129.390  1.00  0.00           C
ATOM   1646  CG  LEU A 100     -31.235  63.310 129.640  1.00  0.00           C
ATOM   1648  CD1 LEU A 100     -32.315  64.180 129.010  1.00  0.00           C
ATOM   1652  CD2 LEU A 100     -31.175  63.590 131.130  1.00  0.00           C
ATOM   1656  C   LEU A 100     -31.695  59.520 129.920  1.00  0.00           C
ATOM   1657  O   LEU A 100     -32.395  59.130 130.850  1.00  0.00           O
ATOM   1658  N   THR A 101     -31.705  58.940 128.710  1.00  0.00           N
ATOM   1660  CA  THR A 101     -32.555  57.820 128.400  1.00  0.00           C
ATOM   1662  CB  THR A 101     -32.585  57.500 126.920  1.00  0.00           C
ATOM   1664  OG1 THR A 101     -33.805  56.820 126.670  1.00  0.00           O
ATOM   1666  CG2 THR A 101     -31.405  56.640 126.450  1.00  0.00           C
ATOM   1670  C   THR A 101     -32.215  56.580 129.190  1.00  0.00           C
ATOM   1671  O   THR A 101     -33.105  55.900 129.680  1.00  0.00           O
ATOM   1672  N   VAL A 102     -30.915  56.270 129.380  1.00  0.00           N
ATOM   1674  CA  VAL A 102     -30.495  55.110 130.130  1.00  0.00           C
ATOM   1676  CB  VAL A 102     -28.995  54.870 130.050  1.00  0.00           C
ATOM   1678  CG1 VAL A 102     -28.545  53.690 130.940  1.00  0.00           C
ATOM   1682  CG2 VAL A 102     -28.635  54.500 128.600  1.00  0.00           C
ATOM   1686  C   VAL A 102     -31.005  55.170 131.550  1.00  0.00           C
ATOM   1687  O   VAL A 102     -31.615  54.220 132.000  1.00  0.00           O
ATOM   1688  N   ASN A 103     -30.935  56.320 132.250  1.00  0.00           N
ATOM   1690  CA  ASN A 103     -31.635  56.470 133.530  1.00  0.00           C
ATOM   1692  CB  ASN A 103     -31.495  57.890 134.120  1.00  0.00           C
ATOM   1695  CG  ASN A 103     -30.055  58.270 134.410  1.00  0.00           C
ATOM   1696  OD1 ASN A 103     -29.375  57.710 135.280  1.00  0.00           O
ATOM   1697  ND2 ASN A 103     -29.595  59.330 133.720  1.00  0.00           N
ATOM   1700  C   ASN A 103     -33.145  56.230 133.470  1.00  0.00           C
ATOM   1701  O   ASN A 103     -33.735  55.620 134.360  1.00  0.00           O
ATOM   1702  N   ARG A 104     -33.815  56.750 132.430  1.00  0.00           N
ATOM   1704  CA  ARG A 104     -35.255  56.710 132.330  1.00  0.00           C
ATOM   1706  CB  ARG A 104     -35.765  57.790 131.360  1.00  0.00           C
ATOM   1709  CG  ARG A 104     -35.445  59.210 131.860  1.00  0.00           C
ATOM   1712  CD  ARG A 104     -35.625  60.230 130.730  1.00  0.00           C
ATOM   1715  NE  ARG A 104     -35.005  61.520 131.150  1.00  0.00           N
ATOM   1717  CZ  ARG A 104     -35.685  62.620 131.490  1.00  0.00           C
ATOM   1718  NH1 ARG A 104     -36.975  62.640 131.710  1.00  0.00           N
ATOM   1721  NH2 ARG A 104     -35.025  63.750 131.600  1.00  0.00           N
ATOM   1724  C   ARG A 104     -35.815  55.350 131.970  1.00  0.00           C
ATOM   1725  O   ARG A 104     -36.905  55.000 132.410  1.00  0.00           O
ATOM   1726  N   TYR A 105     -35.045  54.560 131.210  1.00  0.00           N
ATOM   1728  CA  TYR A 105     -35.445  53.240 130.790  1.00  0.00           C
ATOM   1730  CB  TYR A 105     -35.075  53.070 129.280  1.00  0.00           C
ATOM   1733  CG  TYR A 105     -35.895  53.980 128.360  1.00  0.00           C
ATOM   1734  CD1 TYR A 105     -37.035  54.690 128.800  1.00  0.00           C
ATOM   1736  CE1 TYR A 105     -37.695  55.590 127.960  1.00  0.00           C
ATOM   1738  CZ  TYR A 105     -37.255  55.790 126.650  1.00  0.00           C
ATOM   1739  OH  TYR A 105     -37.855  56.840 125.920  1.00  0.00           O
ATOM   1741  CD2 TYR A 105     -35.525  54.120 127.010  1.00  0.00           C
ATOM   1743  CE2 TYR A 105     -36.215  55.000 126.150  1.00  0.00           C
ATOM   1745  C   TYR A 105     -34.835  52.150 131.670  1.00  0.00           C
ATOM   1746  O   TYR A 105     -35.255  51.000 131.610  1.00  0.00           O
ATOM   1747  N   GLN A 106     -33.905  52.540 132.580  1.00  0.00           N
ATOM   1749  CA  GLN A 106     -33.325  51.680 133.600  1.00  0.00           C
ATOM   1751  CB  GLN A 106     -31.865  52.120 133.880  1.00  0.00           C
ATOM   1754  CG  GLN A 106     -31.015  51.250 134.830  1.00  0.00           C
ATOM   1757  CD  GLN A 106     -29.555  51.720 134.820  1.00  0.00           C
ATOM   1758  OE1 GLN A 106     -29.145  52.730 134.230  1.00  0.00           O
ATOM   1759  NE2 GLN A 106     -28.705  51.000 135.590  1.00  0.00           N
ATOM   1762  C   GLN A 106     -34.115  51.750 134.910  1.00  0.00           C
ATOM   1763  O   GLN A 106     -34.275  50.760 135.600  1.00  0.00           O
ATOM   1764  N   LYS A 107     -34.695  52.930 135.270  1.00  0.00           N
ATOM   1766  CA  LYS A 107     -35.425  53.080 136.520  1.00  0.00           C
ATOM   1768  CB  LYS A 107     -35.755  54.580 136.820  1.00  0.00           C
ATOM   1771  CG  LYS A 107     -36.975  55.160 136.060  1.00  0.00           C
ATOM   1774  CD  LYS A 107     -37.365  56.620 136.350  1.00  0.00           C
ATOM   1777  CE  LYS A 107     -37.115  57.580 135.190  1.00  0.00           C
ATOM   1780  NZ  LYS A 107     -37.825  58.870 135.350  1.00  0.00           N
ATOM   1784  C   LYS A 107     -36.725  52.260 136.550  1.00  0.00           C
ATOM   1785  O   LYS A 107     -37.275  51.970 137.620  1.00  0.00           O
ATOM   1786  N   LEU A 108     -37.255  51.900 135.360  1.00  0.00           N
ATOM   1788  CA  LEU A 108     -38.545  51.270 135.200  1.00  0.00           C
ATOM   1790  CB  LEU A 108     -39.435  52.070 134.200  1.00  0.00           C
ATOM   1793  CG  LEU A 108     -39.815  53.510 134.610  1.00  0.00           C
ATOM   1795  CD1 LEU A 108     -40.805  54.170 133.640  1.00  0.00           C
ATOM   1799  CD2 LEU A 108     -40.435  53.570 136.010  1.00  0.00           C
ATOM   1803  C   LEU A 108     -38.445  49.800 134.750  1.00  0.00           C
ATOM   1804  O   LEU A 108     -39.415  49.210 134.290  1.00  0.00           O
ATOM   1805  N   LEU A 109     -37.275  49.140 134.880  1.00  0.00           N
ATOM   1807  CA  LEU A 109     -37.115  47.740 134.480  1.00  0.00           C
ATOM   1809  CB  LEU A 109     -35.625  47.320 134.510  1.00  0.00           C
ATOM   1812  CG  LEU A 109     -34.775  48.030 133.450  1.00  0.00           C
ATOM   1814  CD1 LEU A 109     -33.285  47.680 133.610  1.00  0.00           C
ATOM   1818  CD2 LEU A 109     -35.255  47.680 132.030  1.00  0.00           C
ATOM   1822  C   LEU A 109     -37.935  46.710 135.240  1.00  0.00           C
ATOM   1823  O   LEU A 109     -38.175  46.840 136.440  1.00  0.00           O
ATOM   1824  N   GLY A 110     -38.355  45.610 134.570  1.00  0.00           N
ATOM   1826  CA  GLY A 110     -38.955  44.440 135.240  1.00  0.00           C
ATOM   1829  C   GLY A 110     -40.415  44.530 135.520  1.00  0.00           C
ATOM   1830  O   GLY A 110     -40.935  44.000 136.500  1.00  0.00           O
ATOM   1831  N   THR A 111     -41.115  45.280 134.670  1.00  0.00           N
ATOM   1833  CA  THR A 111     -42.505  45.640 134.880  1.00  0.00           C
ATOM   1835  CB  THR A 111     -42.595  46.800 135.860  1.00  0.00           C
ATOM   1837  OG1 THR A 111     -43.905  47.090 136.310  1.00  0.00           O
ATOM   1839  CG2 THR A 111     -42.005  48.070 135.250  1.00  0.00           C
ATOM   1843  C   THR A 111     -43.175  45.960 133.560  1.00  0.00           C
ATOM   1844  O   THR A 111     -42.605  45.800 132.480  1.00  0.00           O
ATOM   1845  N   GLN A 112     -44.435  46.420 133.620  1.00  0.00           N
ATOM   1847  CA  GLN A 112     -45.235  46.840 132.490  1.00  0.00           C
ATOM   1849  CB  GLN A 112     -46.655  47.220 132.980  1.00  0.00           C
ATOM   1852  CG  GLN A 112     -46.715  48.470 133.890  1.00  0.00           C
ATOM   1855  CD  GLN A 112     -48.125  48.700 134.410  1.00  0.00           C
ATOM   1856  OE1 GLN A 112     -49.065  47.970 134.120  1.00  0.00           O
ATOM   1857  NE2 GLN A 112     -48.275  49.780 135.200  1.00  0.00           N
ATOM   1860  C   GLN A 112     -44.715  48.050 131.730  1.00  0.00           C
ATOM   1861  O   GLN A 112     -45.005  48.230 130.550  1.00  0.00           O
ATOM   1862  N   TYR A 113     -44.015  48.960 132.420  1.00  0.00           N
ATOM   1864  CA  TYR A 113     -43.505  50.190 131.870  1.00  0.00           C
ATOM   1866  CB  TYR A 113     -42.935  51.080 133.000  1.00  0.00           C
ATOM   1869  CG  TYR A 113     -44.035  51.520 133.940  1.00  0.00           C
ATOM   1870  CD1 TYR A 113     -45.095  52.290 133.440  1.00  0.00           C
ATOM   1872  CE1 TYR A 113     -46.095  52.770 134.290  1.00  0.00           C
ATOM   1874  CZ  TYR A 113     -46.035  52.490 135.650  1.00  0.00           C
ATOM   1875  OH  TYR A 113     -46.985  53.070 136.510  1.00  0.00           O
ATOM   1877  CD2 TYR A 113     -44.005  51.220 135.310  1.00  0.00           C
ATOM   1879  CE2 TYR A 113     -45.015  51.690 136.170  1.00  0.00           C
ATOM   1881  C   TYR A 113     -42.485  50.030 130.780  1.00  0.00           C
ATOM   1882  O   TYR A 113     -42.545  50.700 129.750  1.00  0.00           O
ATOM   1883  N   ILE A 114     -41.525  49.120 130.970  1.00  0.00           N
ATOM   1885  CA  ILE A 114     -40.525  48.900 129.960  1.00  0.00           C
ATOM   1887  CB  ILE A 114     -39.455  49.980 129.960  1.00  0.00           C
ATOM   1889  CG2 ILE A 114     -38.755  50.050 131.330  1.00  0.00           C
ATOM   1893  CG1 ILE A 114     -38.445  49.850 128.800  1.00  0.00           C
ATOM   1896  CD  ILE A 114     -37.795  51.190 128.480  1.00  0.00           C
ATOM   1900  C   ILE A 114     -39.935  47.520 130.130  1.00  0.00           C
ATOM   1901  O   ILE A 114     -39.885  46.950 131.220  1.00  0.00           O
ATOM   1902  N   SER A 115     -39.515  46.920 129.020  1.00  0.00           N
ATOM   1904  CA  SER A 115     -38.895  45.610 128.960  1.00  0.00           C
ATOM   1906  CB  SER A 115     -39.505  44.680 127.870  1.00  0.00           C
ATOM   1909  OG  SER A 115     -39.395  45.230 126.560  1.00  0.00           O
ATOM   1911  C   SER A 115     -37.415  45.780 128.730  1.00  0.00           C
ATOM   1912  O   SER A 115     -36.915  46.870 128.500  1.00  0.00           O
ATOM   1913  N   LYS A 116     -36.645  44.690 128.800  1.00  0.00           N
ATOM   1915  CA  LYS A 116     -35.255  44.750 128.440  1.00  0.00           C
ATOM   1917  CB  LYS A 116     -34.545  43.410 128.770  1.00  0.00           C
ATOM   1920  CG  LYS A 116     -33.095  43.340 128.290  1.00  0.00           C
ATOM   1923  CD  LYS A 116     -32.385  42.050 128.680  1.00  0.00           C
ATOM   1926  CE  LYS A 116     -30.865  42.200 128.530  1.00  0.00           C
ATOM   1929  NZ  LYS A 116     -30.165  41.090 129.200  1.00  0.00           N
ATOM   1933  C   LYS A 116     -34.995  45.230 127.010  1.00  0.00           C
ATOM   1934  O   LYS A 116     -33.985  45.880 126.740  1.00  0.00           O
ATOM   1935  N   GLN A 117     -35.895  44.910 126.060  1.00  0.00           N
ATOM   1937  CA  GLN A 117     -35.885  45.360 124.680  1.00  0.00           C
ATOM   1939  CB  GLN A 117     -37.205  44.940 123.960  1.00  0.00           C
ATOM   1942  CG  GLN A 117     -37.325  43.400 123.840  1.00  0.00           C
ATOM   1945  CD  GLN A 117     -38.335  42.920 122.790  1.00  0.00           C
ATOM   1946  OE1 GLN A 117     -38.025  42.750 121.610  1.00  0.00           O
ATOM   1947  NE2 GLN A 117     -39.575  42.610 123.230  1.00  0.00           N
ATOM   1950  C   GLN A 117     -35.565  46.820 124.460  1.00  0.00           C
ATOM   1951  O   GLN A 117     -34.505  47.160 123.940  1.00  0.00           O
ATOM   1952  N   GLU A 118     -36.435  47.730 124.920  1.00  0.00           N
ATOM   1954  CA  GLU A 118     -36.205  49.160 124.830  1.00  0.00           C
ATOM   1956  CB  GLU A 118     -37.505  49.980 125.030  1.00  0.00           C
ATOM   1959  CG  GLU A 118     -37.335  51.510 124.870  1.00  0.00           C
ATOM   1962  CD  GLU A 118     -38.685  52.210 124.680  1.00  0.00           C
ATOM   1963  OE1 GLU A 118     -39.625  51.860 125.420  1.00  0.00           O
ATOM   1964  OE2 GLU A 118     -38.765  53.060 123.750  1.00  0.00           O
ATOM   1965  C   GLU A 118     -34.985  49.670 125.610  1.00  0.00           C
ATOM   1966  O   GLU A 118     -34.245  50.520 125.130  1.00  0.00           O
ATOM   1967  N   TYR A 119     -34.705  49.110 126.800  1.00  0.00           N
ATOM   1969  CA  TYR A 119     -33.475  49.360 127.540  1.00  0.00           C
ATOM   1971  CB  TYR A 119     -33.615  48.670 128.930  1.00  0.00           C
ATOM   1974  CG  TYR A 119     -32.415  48.850 129.820  1.00  0.00           C
ATOM   1975  CD1 TYR A 119     -31.995  50.150 130.150  1.00  0.00           C
ATOM   1977  CE1 TYR A 119     -30.825  50.350 130.890  1.00  0.00           C
ATOM   1979  CZ  TYR A 119     -30.095  49.260 131.370  1.00  0.00           C
ATOM   1980  OH  TYR A 119     -28.845  49.490 131.970  1.00  0.00           O
ATOM   1982  CD2 TYR A 119     -31.685  47.750 130.320  1.00  0.00           C
ATOM   1984  CE2 TYR A 119     -30.545  47.950 131.120  1.00  0.00           C
ATOM   1986  C   TYR A 119     -32.155  48.990 126.850  1.00  0.00           C
ATOM   1987  O   TYR A 119     -31.215  49.770 126.810  1.00  0.00           O
ATOM   1988  N   ASP A 120     -32.055  47.800 126.220  1.00  0.00           N
ATOM   1990  CA  ASP A 120     -30.905  47.400 125.430  1.00  0.00           C
ATOM   1992  CB  ASP A 120     -31.045  45.950 124.870  1.00  0.00           C
ATOM   1995  CG  ASP A 120     -30.515  44.920 125.840  1.00  0.00           C
ATOM   1996  OD1 ASP A 120     -30.885  44.900 127.030  1.00  0.00           O
ATOM   1997  OD2 ASP A 120     -29.655  44.110 125.410  1.00  0.00           O
ATOM   1998  C   ASP A 120     -30.615  48.340 124.270  1.00  0.00           C
ATOM   1999  O   ASP A 120     -29.455  48.650 123.990  1.00  0.00           O
ATOM   2000  N   GLN A 121     -31.655  48.820 123.570  1.00  0.00           N
ATOM   2002  CA  GLN A 121     -31.485  49.790 122.510  1.00  0.00           C
ATOM   2004  CB  GLN A 121     -32.675  49.820 121.500  1.00  0.00           C
ATOM   2007  CG  GLN A 121     -34.085  49.960 122.110  1.00  0.00           C
ATOM   2010  CD  GLN A 121     -35.215  49.860 121.070  1.00  0.00           C
ATOM   2011  OE1 GLN A 121     -35.005  49.470 119.920  1.00  0.00           O
ATOM   2012  NE2 GLN A 121     -36.445  50.260 121.460  1.00  0.00           N
ATOM   2015  C   GLN A 121     -30.945  51.140 123.000  1.00  0.00           C
ATOM   2016  O   GLN A 121     -30.035  51.700 122.410  1.00  0.00           O
ATOM   2017  N   ALA A 122     -31.405  51.620 124.170  1.00  0.00           N
ATOM   2019  CA  ALA A 122     -30.785  52.720 124.900  1.00  0.00           C
ATOM   2021  CB  ALA A 122     -31.655  53.020 126.130  1.00  0.00           C
ATOM   2025  C   ALA A 122     -29.325  52.520 125.320  1.00  0.00           C
ATOM   2026  O   ALA A 122     -28.495  53.430 125.200  1.00  0.00           O
ATOM   2027  N   LEU A 123     -28.925  51.310 125.790  1.00  0.00           N
ATOM   2029  CA  LEU A 123     -27.505  50.990 125.980  1.00  0.00           C
ATOM   2031  CB  LEU A 123     -27.175  49.580 126.570  1.00  0.00           C
ATOM   2034  CG  LEU A 123     -27.325  49.380 128.090  1.00  0.00           C
ATOM   2036  CD1 LEU A 123     -27.085  50.660 128.910  1.00  0.00           C
ATOM   2040  CD2 LEU A 123     -28.665  48.750 128.460  1.00  0.00           C
ATOM   2044  C   LEU A 123     -26.685  51.080 124.720  1.00  0.00           C
ATOM   2045  O   LEU A 123     -25.545  51.530 124.750  1.00  0.00           O
ATOM   2046  N   ALA A 124     -27.245  50.640 123.570  1.00  0.00           N
ATOM   2048  CA  ALA A 124     -26.565  50.740 122.290  1.00  0.00           C
ATOM   2050  CB  ALA A 124     -27.425  50.120 121.170  1.00  0.00           C
ATOM   2054  C   ALA A 124     -26.225  52.170 121.950  1.00  0.00           C
ATOM   2055  O   ALA A 124     -25.055  52.470 121.690  1.00  0.00           O
ATOM   2056  N   ASP A 125     -27.185  53.110 122.090  1.00  0.00           N
ATOM   2058  CA  ASP A 125     -26.925  54.530 121.930  1.00  0.00           C
ATOM   2060  CB  ASP A 125     -28.215  55.430 121.890  1.00  0.00           C
ATOM   2063  CG  ASP A 125     -28.865  55.330 120.520  1.00  0.00           C
ATOM   2064  OD1 ASP A 125     -28.695  54.240 119.910  1.00  0.00           O
ATOM   2065  OD2 ASP A 125     -29.525  56.290 120.030  1.00  0.00           O
ATOM   2066  C   ASP A 125     -25.895  55.050 122.930  1.00  0.00           C
ATOM   2067  O   ASP A 125     -24.965  55.740 122.510  1.00  0.00           O
ATOM   2068  N   ALA A 126     -25.945  54.690 124.230  1.00  0.00           N
ATOM   2070  CA  ALA A 126     -24.925  55.080 125.190  1.00  0.00           C
ATOM   2072  CB  ALA A 126     -25.355  54.610 126.600  1.00  0.00           C
ATOM   2076  C   ALA A 126     -23.505  54.590 124.900  1.00  0.00           C
ATOM   2077  O   ALA A 126     -22.535  55.350 124.930  1.00  0.00           O
ATOM   2078  N   GLN A 127     -23.335  53.310 124.540  1.00  0.00           N
ATOM   2080  CA  GLN A 127     -22.075  52.730 124.120  1.00  0.00           C
ATOM   2082  CB  GLN A 127     -22.215  51.210 123.910  1.00  0.00           C
ATOM   2085  CG  GLN A 127     -22.485  50.430 125.220  1.00  0.00           C
ATOM   2088  CD  GLN A 127     -22.815  48.960 124.950  1.00  0.00           C
ATOM   2089  OE1 GLN A 127     -23.335  48.280 125.840  1.00  0.00           O
ATOM   2090  NE2 GLN A 127     -22.545  48.490 123.720  1.00  0.00           N
ATOM   2093  C   GLN A 127     -21.495  53.330 122.850  1.00  0.00           C
ATOM   2094  O   GLN A 127     -20.295  53.600 122.760  1.00  0.00           O
ATOM   2095  N   GLN A 128     -22.335  53.570 121.840  1.00  0.00           N
ATOM   2097  CA  GLN A 128     -21.925  54.250 120.640  1.00  0.00           C
ATOM   2099  CB  GLN A 128     -22.985  54.020 119.520  1.00  0.00           C
ATOM   2102  CG  GLN A 128     -23.145  52.540 119.080  1.00  0.00           C
ATOM   2105  CD  GLN A 128     -24.315  52.340 118.100  1.00  0.00           C
ATOM   2106  OE1 GLN A 128     -25.325  51.730 118.430  1.00  0.00           O
ATOM   2107  NE2 GLN A 128     -24.145  52.810 116.850  1.00  0.00           N
ATOM   2110  C   GLN A 128     -21.655  55.750 120.880  1.00  0.00           C
ATOM   2111  O   GLN A 128     -20.805  56.350 120.230  1.00  0.00           O
ATOM   2112  N   ALA A 129     -22.375  56.400 121.810  1.00  0.00           N
ATOM   2114  CA  ALA A 129     -22.175  57.780 122.230  1.00  0.00           C
ATOM   2116  CB  ALA A 129     -23.335  58.280 123.120  1.00  0.00           C
ATOM   2120  C   ALA A 129     -20.865  58.030 122.940  1.00  0.00           C
ATOM   2121  O   ALA A 129     -20.185  59.010 122.660  1.00  0.00           O
ATOM   2122  N   ASN A 130     -20.445  57.100 123.830  1.00  0.00           N
ATOM   2124  CA  ASN A 130     -19.135  57.080 124.480  1.00  0.00           C
ATOM   2126  CB  ASN A 130     -19.025  55.800 125.350  1.00  0.00           C
ATOM   2129  CG  ASN A 130     -19.955  55.890 126.550  1.00  0.00           C
ATOM   2130  OD1 ASN A 130     -20.305  56.960 127.050  1.00  0.00           O
ATOM   2131  ND2 ASN A 130     -20.375  54.710 127.060  1.00  0.00           N
ATOM   2134  C   ASN A 130     -18.005  57.060 123.470  1.00  0.00           C
ATOM   2135  O   ASN A 130     -17.065  57.840 123.500  1.00  0.00           O
ATOM   2136  N   ALA A 131     -18.125  56.210 122.450  1.00  0.00           N
ATOM   2138  CA  ALA A 131     -17.225  56.180 121.320  1.00  0.00           C
ATOM   2140  CB  ALA A 131     -17.675  55.040 120.410  1.00  0.00           C
ATOM   2144  C   ALA A 131     -17.165  57.470 120.510  1.00  0.00           C
ATOM   2145  O   ALA A 131     -16.115  57.890 120.020  1.00  0.00           O
ATOM   2146  N   ALA A 132     -18.305  58.130 120.350  1.00  0.00           N
ATOM   2148  CA  ALA A 132     -18.385  59.460 119.800  1.00  0.00           C
ATOM   2150  CB  ALA A 132     -19.875  59.750 119.550  1.00  0.00           C
ATOM   2154  C   ALA A 132     -17.655  60.530 120.640  1.00  0.00           C
ATOM   2155  O   ALA A 132     -16.845  61.300 120.130  1.00  0.00           O
ATOM   2156  N   VAL A 133     -17.845  60.510 121.970  1.00  0.00           N
ATOM   2158  CA  VAL A 133     -17.085  61.280 122.930  1.00  0.00           C
ATOM   2160  CB  VAL A 133     -17.655  61.130 124.340  1.00  0.00           C
ATOM   2162  CG1 VAL A 133     -16.785  61.850 125.390  1.00  0.00           C
ATOM   2166  CG2 VAL A 133     -19.075  61.730 124.360  1.00  0.00           C
ATOM   2170  C   VAL A 133     -15.585  60.960 122.870  1.00  0.00           C
ATOM   2171  O   VAL A 133     -14.755  61.860 122.850  1.00  0.00           O
ATOM   2172  N   THR A 134     -15.205  59.670 122.760  1.00  0.00           N
ATOM   2174  CA  THR A 134     -13.815  59.230 122.640  1.00  0.00           C
ATOM   2176  CB  THR A 134     -13.695  57.690 122.540  1.00  0.00           C
ATOM   2178  OG1 THR A 134     -14.095  57.060 123.740  1.00  0.00           O
ATOM   2180  CG2 THR A 134     -12.245  57.230 122.280  1.00  0.00           C
ATOM   2184  C   THR A 134     -13.105  59.840 121.430  1.00  0.00           C
ATOM   2185  O   THR A 134     -11.985  60.370 121.520  1.00  0.00           O
ATOM   2186  N   ALA A 135     -13.765  59.810 120.260  1.00  0.00           N
ATOM   2188  CA  ALA A 135     -13.355  60.480 119.040  1.00  0.00           C
ATOM   2190  CB  ALA A 135     -14.315  60.030 117.930  1.00  0.00           C
ATOM   2194  C   ALA A 135     -13.325  62.010 119.140  1.00  0.00           C
ATOM   2195  O   ALA A 135     -12.385  62.670 118.700  1.00  0.00           O
ATOM   2196  N   ALA A 136     -14.355  62.620 119.760  1.00  0.00           N
ATOM   2198  CA  ALA A 136     -14.425  64.050 120.020  1.00  0.00           C
ATOM   2200  CB  ALA A 136     -15.795  64.380 120.610  1.00  0.00           C
ATOM   2204  C   ALA A 136     -13.335  64.580 120.940  1.00  0.00           C
ATOM   2205  O   ALA A 136     -12.735  65.630 120.690  1.00  0.00           O
ATOM   2206  N   LYS A 137     -13.015  63.850 122.020  1.00  0.00           N
ATOM   2208  CA  LYS A 137     -11.875  64.110 122.880  1.00  0.00           C
ATOM   2210  CB  LYS A 137     -11.775  63.150 124.090  1.00  0.00           C
ATOM   2213  CG  LYS A 137     -12.865  63.290 125.170  1.00  0.00           C
ATOM   2216  CD  LYS A 137     -13.035  64.710 125.730  1.00  0.00           C
ATOM   2219  CE  LYS A 137     -14.095  64.800 126.840  1.00  0.00           C
ATOM   2222  NZ  LYS A 137     -13.665  64.000 128.000  1.00  0.00           N
ATOM   2226  C   LYS A 137     -10.585  64.050 122.110  1.00  0.00           C
ATOM   2227  O   LYS A 137      -9.755  64.930 122.250  1.00  0.00           O
ATOM   2228  N   ALA A 138     -10.425  63.050 121.210  1.00  0.00           N
ATOM   2230  CA  ALA A 138      -9.285  62.980 120.310  1.00  0.00           C
ATOM   2232  CB  ALA A 138      -9.325  61.660 119.510  1.00  0.00           C
ATOM   2236  C   ALA A 138      -9.145  64.170 119.360  1.00  0.00           C
ATOM   2237  O   ALA A 138      -8.065  64.730 119.220  1.00  0.00           O
ATOM   2238  N   ALA A 139     -10.265  64.610 118.740  1.00  0.00           N
ATOM   2240  CA  ALA A 139     -10.325  65.790 117.900  1.00  0.00           C
ATOM   2242  CB  ALA A 139     -11.745  65.880 117.310  1.00  0.00           C
ATOM   2246  C   ALA A 139      -9.975  67.090 118.640  1.00  0.00           C
ATOM   2247  O   ALA A 139      -9.185  67.930 118.200  1.00  0.00           O
ATOM   2248  N   VAL A 140     -10.555  67.270 119.840  1.00  0.00           N
ATOM   2250  CA  VAL A 140     -10.215  68.340 120.750  1.00  0.00           C
ATOM   2252  CB  VAL A 140     -11.165  68.350 121.950  1.00  0.00           C
ATOM   2254  CG1 VAL A 140     -10.695  69.290 123.090  1.00  0.00           C
ATOM   2258  CG2 VAL A 140     -12.555  68.780 121.470  1.00  0.00           C
ATOM   2262  C   VAL A 140      -8.785  68.290 121.230  1.00  0.00           C
ATOM   2263  O   VAL A 140      -8.075  69.300 121.190  1.00  0.00           O
ATOM   2264  N   GLU A 141      -8.295  67.140 121.690  1.00  0.00           N
ATOM   2266  CA  GLU A 141      -6.965  66.990 122.240  1.00  0.00           C
ATOM   2268  CB  GLU A 141      -6.905  65.690 123.080  1.00  0.00           C
ATOM   2271  CG  GLU A 141      -5.705  65.550 124.050  1.00  0.00           C
ATOM   2274  CD  GLU A 141      -5.825  66.510 125.220  1.00  0.00           C
ATOM   2275  OE1 GLU A 141      -5.545  67.720 124.990  1.00  0.00           O
ATOM   2276  OE2 GLU A 141      -6.285  66.140 126.340  1.00  0.00           O
ATOM   2277  C   GLU A 141      -5.885  67.110 121.170  1.00  0.00           C
ATOM   2278  O   GLU A 141      -4.865  67.780 121.360  1.00  0.00           O
ATOM   2279  N   THR A 142      -6.095  66.550 119.960  1.00  0.00           N
ATOM   2281  CA  THR A 142      -5.235  66.810 118.790  1.00  0.00           C
ATOM   2283  CB  THR A 142      -5.505  65.900 117.580  1.00  0.00           C
ATOM   2285  OG1 THR A 142      -4.405  65.870 116.670  1.00  0.00           O
ATOM   2287  CG2 THR A 142      -6.715  66.300 116.750  1.00  0.00           C
ATOM   2291  C   THR A 142      -5.215  68.290 118.430  1.00  0.00           C
ATOM   2292  O   THR A 142      -4.135  68.850 118.200  1.00  0.00           O
ATOM   2293  N   ALA A 143      -6.355  69.000 118.430  1.00  0.00           N
ATOM   2295  CA  ALA A 143      -6.385  70.420 118.210  1.00  0.00           C
ATOM   2297  CB  ALA A 143      -7.805  70.890 117.870  1.00  0.00           C
ATOM   2301  C   ALA A 143      -5.755  71.250 119.310  1.00  0.00           C
ATOM   2302  O   ALA A 143      -5.065  72.230 119.030  1.00  0.00           O
ATOM   2303  N   ARG A 144      -5.925  70.870 120.600  1.00  0.00           N
ATOM   2305  CA  ARG A 144      -5.235  71.510 121.700  1.00  0.00           C
ATOM   2307  CB  ARG A 144      -5.595  70.880 123.070  1.00  0.00           C
ATOM   2310  CG  ARG A 144      -7.005  71.240 123.570  1.00  0.00           C
ATOM   2313  CD  ARG A 144      -7.455  70.340 124.720  1.00  0.00           C
ATOM   2316  NE  ARG A 144      -6.775  70.850 125.950  1.00  0.00           N
ATOM   2318  CZ  ARG A 144      -6.445  70.090 126.990  1.00  0.00           C
ATOM   2319  NH1 ARG A 144      -6.805  68.850 127.130  1.00  0.00           N
ATOM   2322  NH2 ARG A 144      -5.595  70.610 127.860  1.00  0.00           N
ATOM   2325  C   ARG A 144      -3.735  71.440 121.600  1.00  0.00           C
ATOM   2326  O   ARG A 144      -3.075  72.470 121.800  1.00  0.00           O
ATOM   2327  N   ILE A 145      -3.195  70.250 121.270  1.00  0.00           N
ATOM   2329  CA  ILE A 145      -1.775  70.020 121.030  1.00  0.00           C
ATOM   2331  CB  ILE A 145      -1.405  68.530 120.960  1.00  0.00           C
ATOM   2333  CG2 ILE A 145      -0.105  68.290 120.150  1.00  0.00           C
ATOM   2337  CG1 ILE A 145      -1.185  67.930 122.370  1.00  0.00           C
ATOM   2340  CD  ILE A 145      -2.395  67.870 123.310  1.00  0.00           C
ATOM   2344  C   ILE A 145      -1.265  70.790 119.830  1.00  0.00           C
ATOM   2345  O   ILE A 145      -0.245  71.470 119.920  1.00  0.00           O
ATOM   2346  N   ASN A 146      -2.005  70.770 118.680  1.00  0.00           N
ATOM   2348  CA  ASN A 146      -1.645  71.550 117.510  1.00  0.00           C
ATOM   2350  CB  ASN A 146      -2.545  71.160 116.300  1.00  0.00           C
ATOM   2353  CG  ASN A 146      -2.305  69.700 115.880  1.00  0.00           C
ATOM   2354  OD1 ASN A 146      -1.325  69.060 116.280  1.00  0.00           O
ATOM   2355  ND2 ASN A 146      -3.205  69.140 115.040  1.00  0.00           N
ATOM   2358  C   ASN A 146      -1.645  73.070 117.780  1.00  0.00           C
ATOM   2359  O   ASN A 146      -0.725  73.790 117.400  1.00  0.00           O
ATOM   2360  N   LEU A 147      -2.635  73.560 118.550  1.00  0.00           N
ATOM   2362  CA  LEU A 147      -2.775  74.940 118.990  1.00  0.00           C
ATOM   2364  CB  LEU A 147      -4.225  75.140 119.480  1.00  0.00           C
ATOM   2367  CG  LEU A 147      -4.625  76.570 119.870  1.00  0.00           C
ATOM   2369  CD1 LEU A 147      -4.835  77.460 118.640  1.00  0.00           C
ATOM   2373  CD2 LEU A 147      -5.875  76.510 120.740  1.00  0.00           C
ATOM   2377  C   LEU A 147      -1.805  75.320 120.120  1.00  0.00           C
ATOM   2378  O   LEU A 147      -1.625  76.480 120.460  1.00  0.00           O
ATOM   2379  N   ALA A 148      -1.155  74.310 120.720  1.00  0.00           N
ATOM   2381  CA  ALA A 148       0.015  74.510 121.540  1.00  0.00           C
ATOM   2383  CB  ALA A 148      -0.035  73.540 122.720  1.00  0.00           C
ATOM   2387  C   ALA A 148       1.315  74.370 120.760  1.00  0.00           C
ATOM   2388  O   ALA A 148       2.365  74.720 121.300  1.00  0.00           O
ATOM   2389  N   TYR A 149       1.295  74.040 119.460  1.00  0.00           N
ATOM   2391  CA  TYR A 149       2.495  74.150 118.640  1.00  0.00           C
ATOM   2393  CB  TYR A 149       2.705  72.850 117.840  1.00  0.00           C
ATOM   2396  CG  TYR A 149       3.045  71.670 118.700  1.00  0.00           C
ATOM   2397  CD1 TYR A 149       3.995  71.770 119.730  1.00  0.00           C
ATOM   2399  CE1 TYR A 149       4.505  70.620 120.350  1.00  0.00           C
ATOM   2401  CZ  TYR A 149       4.045  69.370 119.950  1.00  0.00           C
ATOM   2402  OH  TYR A 149       4.655  68.240 120.510  1.00  0.00           O
ATOM   2404  CD2 TYR A 149       2.555  70.400 118.350  1.00  0.00           C
ATOM   2406  CE2 TYR A 149       3.045  69.250 118.980  1.00  0.00           C
ATOM   2408  C   TYR A 149       2.545  75.320 117.670  1.00  0.00           C
ATOM   2409  O   TYR A 149       3.575  75.530 117.030  1.00  0.00           O
ATOM   2410  N   THR A 150       1.485  76.150 117.530  1.00  0.00           N
ATOM   2412  CA  THR A 150       1.535  77.400 116.760  1.00  0.00           C
ATOM   2414  CB  THR A 150       0.165  78.070 116.590  1.00  0.00           C
ATOM   2416  OG1 THR A 150      -0.375  78.600 117.800  1.00  0.00           O
ATOM   2418  CG2 THR A 150      -0.845  77.040 116.100  1.00  0.00           C
ATOM   2422  C   THR A 150       2.495  78.480 117.260  1.00  0.00           C
ATOM   2423  O   THR A 150       3.275  79.050 116.510  1.00  0.00           O
ATOM   2424  N   LYS A 151       2.465  78.810 118.560  1.00  0.00           N
ATOM   2426  CA  LYS A 151       3.485  79.590 119.260  1.00  0.00           C
ATOM   2428  CB  LYS A 151       3.065  80.280 120.600  1.00  0.00           C
ATOM   2431  CG  LYS A 151       2.035  79.510 121.430  1.00  0.00           C
ATOM   2434  CD  LYS A 151       1.715  80.080 122.820  1.00  0.00           C
ATOM   2437  CE  LYS A 151       0.485  79.460 123.510  1.00  0.00           C
ATOM   2440  NZ  LYS A 151       0.625  77.990 123.640  1.00  0.00           N
ATOM   2444  C   LYS A 151       4.715  78.760 119.470  1.00  0.00           C
ATOM   2445  O   LYS A 151       4.725  77.840 120.280  1.00  0.00           O
ATOM   2446  N   VAL A 152       5.785  79.110 118.730  1.00  0.00           N
ATOM   2448  CA  VAL A 152       7.095  78.510 118.860  1.00  0.00           C
ATOM   2450  CB  VAL A 152       7.955  78.720 117.620  1.00  0.00           C
ATOM   2452  CG1 VAL A 152       9.255  77.890 117.740  1.00  0.00           C
ATOM   2456  CG2 VAL A 152       7.165  78.310 116.360  1.00  0.00           C
ATOM   2460  C   VAL A 152       7.755  79.150 120.060  1.00  0.00           C
ATOM   2461  O   VAL A 152       7.635  80.350 120.300  1.00  0.00           O
ATOM   2462  N   THR A 153       8.455  78.360 120.870  1.00  0.00           N
ATOM   2464  CA  THR A 153       8.955  78.800 122.150  1.00  0.00           C
ATOM   2466  CB  THR A 153       7.955  78.480 123.260  1.00  0.00           C
ATOM   2468  OG1 THR A 153       8.315  79.070 124.500  1.00  0.00           O
ATOM   2470  CG2 THR A 153       7.815  76.980 123.520  1.00  0.00           C
ATOM   2474  C   THR A 153      10.275  78.090 122.300  1.00  0.00           C
ATOM   2475  O   THR A 153      10.485  77.030 121.700  1.00  0.00           O
ATOM   2476  N   SER A 154      11.255  78.690 122.990  1.00  0.00           N
ATOM   2478  CA  SER A 154      12.585  78.080 123.110  1.00  0.00           C
ATOM   2480  CB  SER A 154      13.595  79.050 123.770  1.00  0.00           C
ATOM   2483  OG  SER A 154      14.955  78.690 123.510  1.00  0.00           O
ATOM   2485  C   SER A 154      12.535  76.730 123.850  1.00  0.00           C
ATOM   2486  O   SER A 154      11.715  76.600 124.760  1.00  0.00           O
ATOM   2487  N   PRO A 155      13.325  75.720 123.500  1.00  0.00           N
ATOM   2488  CD  PRO A 155      13.575  75.440 122.090  1.00  0.00           C
ATOM   2491  CA  PRO A 155      13.555  74.510 124.320  1.00  0.00           C
ATOM   2493  CB  PRO A 155      14.235  73.520 123.370  1.00  0.00           C
ATOM   2496  CG  PRO A 155      13.735  73.920 121.980  1.00  0.00           C
ATOM   2499  C   PRO A 155      14.445  74.670 125.550  1.00  0.00           C
ATOM   2500  O   PRO A 155      14.285  73.890 126.490  1.00  0.00           O
ATOM   2501  N   ILE A 156      15.435  75.590 125.550  1.00  0.00           N
ATOM   2503  CA  ILE A 156      16.325  75.850 126.690  1.00  0.00           C
ATOM   2505  CB  ILE A 156      17.635  75.030 126.700  1.00  0.00           C
ATOM   2507  CG2 ILE A 156      17.305  73.520 126.800  1.00  0.00           C
ATOM   2511  CG1 ILE A 156      18.525  75.320 125.470  1.00  0.00           C
ATOM   2514  CD  ILE A 156      19.965  74.790 125.590  1.00  0.00           C
ATOM   2518  C   ILE A 156      16.695  77.340 126.770  1.00  0.00           C
ATOM   2519  O   ILE A 156      16.425  78.110 125.850  1.00  0.00           O
ATOM   2520  N   SER A 157      17.355  77.790 127.860  1.00  0.00           N
ATOM   2522  CA  SER A 157      18.005  79.110 127.940  1.00  0.00           C
ATOM   2524  CB  SER A 157      18.195  79.640 129.400  1.00  0.00           C
ATOM   2527  OG  SER A 157      18.735  78.670 130.300  1.00  0.00           O
ATOM   2529  C   SER A 157      19.345  79.200 127.200  1.00  0.00           C
ATOM   2530  O   SER A 157      19.945  78.190 126.840  1.00  0.00           O
ATOM   2531  N   GLY A 158      19.845  80.430 126.950  1.00  0.00           N
ATOM   2533  CA  GLY A 158      21.155  80.680 126.360  1.00  0.00           C
ATOM   2536  C   GLY A 158      21.095  81.740 125.310  1.00  0.00           C
ATOM   2537  O   GLY A 158      20.035  82.290 125.010  1.00  0.00           O
ATOM   2538  N   ARG A 159      22.245  82.100 124.720  1.00  0.00           N
ATOM   2540  CA  ARG A 159      22.265  82.930 123.540  1.00  0.00           C
ATOM   2542  CB  ARG A 159      23.635  83.580 123.200  1.00  0.00           C
ATOM   2545  CG  ARG A 159      24.865  82.640 123.070  1.00  0.00           C
ATOM   2548  CD  ARG A 159      25.615  82.310 124.370  1.00  0.00           C
ATOM   2551  NE  ARG A 159      26.265  83.570 124.850  1.00  0.00           N
ATOM   2553  CZ  ARG A 159      25.745  84.330 125.810  1.00  0.00           C
ATOM   2554  NH1 ARG A 159      24.955  83.930 126.780  1.00  0.00           N
ATOM   2557  NH2 ARG A 159      25.945  85.630 125.730  1.00  0.00           N
ATOM   2560  C   ARG A 159      21.765  82.170 122.320  1.00  0.00           C
ATOM   2561  O   ARG A 159      22.115  81.010 122.110  1.00  0.00           O
ATOM   2562  N   ILE A 160      20.955  82.790 121.470  1.00  0.00           N
ATOM   2564  CA  ILE A 160      20.565  82.150 120.230  1.00  0.00           C
ATOM   2566  CB  ILE A 160      19.195  82.610 119.790  1.00  0.00           C
ATOM   2568  CG2 ILE A 160      19.225  84.060 119.290  1.00  0.00           C
ATOM   2572  CG1 ILE A 160      18.585  81.640 118.750  1.00  0.00           C
ATOM   2575  CD  ILE A 160      17.065  81.570 118.870  1.00  0.00           C
ATOM   2579  C   ILE A 160      21.625  82.310 119.160  1.00  0.00           C
ATOM   2580  O   ILE A 160      22.415  83.240 119.160  1.00  0.00           O
ATOM   2581  N   GLY A 161      21.705  81.370 118.210  1.00  0.00           N
ATOM   2583  CA  GLY A 161      22.535  81.470 117.020  1.00  0.00           C
ATOM   2586  C   GLY A 161      21.865  82.320 115.970  1.00  0.00           C
ATOM   2587  O   GLY A 161      21.655  83.520 116.180  1.00  0.00           O
ATOM   2588  N   LYS A 162      21.545  81.730 114.810  1.00  0.00           N
ATOM   2590  CA  LYS A 162      20.945  82.440 113.700  1.00  0.00           C
ATOM   2592  CB  LYS A 162      21.925  82.500 112.520  1.00  0.00           C
ATOM   2595  CG  LYS A 162      23.045  83.500 112.830  1.00  0.00           C
ATOM   2598  CD  LYS A 162      23.515  84.240 111.580  1.00  0.00           C
ATOM   2601  CE  LYS A 162      24.495  85.340 111.950  1.00  0.00           C
ATOM   2604  NZ  LYS A 162      25.215  85.760 110.740  1.00  0.00           N
ATOM   2608  C   LYS A 162      19.605  81.880 113.280  1.00  0.00           C
ATOM   2609  O   LYS A 162      19.275  80.740 113.590  1.00  0.00           O
ATOM   2610  N   SER A 163      18.795  82.710 112.580  1.00  0.00           N
ATOM   2612  CA  SER A 163      17.465  82.330 112.130  1.00  0.00           C
ATOM   2614  CB  SER A 163      16.445  83.490 112.190  1.00  0.00           C
ATOM   2617  OG  SER A 163      16.205  83.910 113.530  1.00  0.00           O
ATOM   2619  C   SER A 163      17.515  81.870 110.690  1.00  0.00           C
ATOM   2620  O   SER A 163      17.935  82.610 109.800  1.00  0.00           O
ATOM   2621  N   ASN A 164      17.055  80.650 110.390  1.00  0.00           N
ATOM   2623  CA  ASN A 164      17.335  80.040 109.100  1.00  0.00           C
ATOM   2625  CB  ASN A 164      17.645  78.540 109.290  1.00  0.00           C
ATOM   2628  CG  ASN A 164      18.975  78.380 110.020  1.00  0.00           C
ATOM   2629  OD1 ASN A 164      19.985  79.030 109.770  1.00  0.00           O
ATOM   2630  ND2 ASN A 164      19.025  77.420 110.970  1.00  0.00           N
ATOM   2633  C   ASN A 164      16.195  80.190 108.110  1.00  0.00           C
ATOM   2634  O   ASN A 164      16.255  79.670 107.000  1.00  0.00           O
ATOM   2635  N   VAL A 165      15.125  80.940 108.460  1.00  0.00           N
ATOM   2637  CA  VAL A 165      14.045  81.300 107.550  1.00  0.00           C
ATOM   2639  CB  VAL A 165      12.855  80.340 107.490  1.00  0.00           C
ATOM   2641  CG1 VAL A 165      13.255  79.040 106.770  1.00  0.00           C
ATOM   2645  CG2 VAL A 165      12.325  80.030 108.890  1.00  0.00           C
ATOM   2649  C   VAL A 165      13.585  82.710 107.850  1.00  0.00           C
ATOM   2650  O   VAL A 165      13.965  83.310 108.860  1.00  0.00           O
ATOM   2651  N   THR A 166      12.795  83.300 106.930  1.00  0.00           N
ATOM   2653  CA  THR A 166      12.075  84.540 107.100  1.00  0.00           C
ATOM   2655  CB  THR A 166      12.355  85.510 105.950  1.00  0.00           C
ATOM   2657  OG1 THR A 166      12.025  84.920 104.700  1.00  0.00           O
ATOM   2659  CG2 THR A 166      13.865  85.830 105.870  1.00  0.00           C
ATOM   2663  C   THR A 166      10.585  84.180 107.160  1.00  0.00           C
ATOM   2664  O   THR A 166      10.185  83.110 106.720  1.00  0.00           O
ATOM   2665  N   GLU A 167       9.705  85.020 107.760  1.00  0.00           N
ATOM   2667  CA  GLU A 167       8.275  84.730 107.760  1.00  0.00           C
ATOM   2669  CB  GLU A 167       7.385  85.550 108.750  1.00  0.00           C
ATOM   2672  CG  GLU A 167       7.975  85.830 110.150  1.00  0.00           C
ATOM   2675  CD  GLU A 167       7.265  86.870 111.010  1.00  0.00           C
ATOM   2676  OE1 GLU A 167       6.055  87.100 110.830  1.00  0.00           O
ATOM   2677  OE2 GLU A 167       7.955  87.490 111.860  1.00  0.00           O
ATOM   2678  C   GLU A 167       7.635  84.920 106.390  1.00  0.00           C
ATOM   2679  O   GLU A 167       8.225  85.460 105.450  1.00  0.00           O
ATOM   2680  N   GLY A 168       6.385  84.440 106.240  1.00  0.00           N
ATOM   2682  CA  GLY A 168       5.745  84.310 104.940  1.00  0.00           C
ATOM   2685  C   GLY A 168       6.315  83.160 104.150  1.00  0.00           C
ATOM   2686  O   GLY A 168       6.055  83.000 102.970  1.00  0.00           O
ATOM   2687  N   ALA A 169       7.105  82.300 104.810  1.00  0.00           N
ATOM   2689  CA  ALA A 169       7.655  81.090 104.280  1.00  0.00           C
ATOM   2691  CB  ALA A 169       9.135  80.960 104.680  1.00  0.00           C
ATOM   2695  C   ALA A 169       6.875  79.920 104.810  1.00  0.00           C
ATOM   2696  O   ALA A 169       6.055  80.030 105.730  1.00  0.00           O
ATOM   2697  N   LEU A 170       7.135  78.730 104.240  1.00  0.00           N
ATOM   2699  CA  LEU A 170       6.755  77.490 104.880  1.00  0.00           C
ATOM   2701  CB  LEU A 170       6.375  76.410 103.850  1.00  0.00           C
ATOM   2704  CG  LEU A 170       4.895  76.450 103.480  1.00  0.00           C
ATOM   2706  CD1 LEU A 170       4.655  75.410 102.380  1.00  0.00           C
ATOM   2710  CD2 LEU A 170       4.035  76.150 104.700  1.00  0.00           C
ATOM   2714  C   LEU A 170       7.825  76.910 105.760  1.00  0.00           C
ATOM   2715  O   LEU A 170       9.015  77.060 105.540  1.00  0.00           O
ATOM   2716  N   VAL A 171       7.335  76.140 106.760  1.00  0.00           N
ATOM   2718  CA  VAL A 171       8.045  75.080 107.430  1.00  0.00           C
ATOM   2720  CB  VAL A 171       8.615  75.490 108.790  1.00  0.00           C
ATOM   2722  CG1 VAL A 171       9.625  76.630 108.580  1.00  0.00           C
ATOM   2726  CG2 VAL A 171       7.505  75.900 109.780  1.00  0.00           C
ATOM   2730  C   VAL A 171       7.065  73.930 107.590  1.00  0.00           C
ATOM   2731  O   VAL A 171       5.845  74.110 107.520  1.00  0.00           O
ATOM   2732  N   GLN A 172       7.565  72.710 107.800  1.00  0.00           N
ATOM   2734  CA  GLN A 172       6.765  71.530 108.030  1.00  0.00           C
ATOM   2736  CB  GLN A 172       6.885  70.430 106.930  1.00  0.00           C
ATOM   2739  CG  GLN A 172       6.795  70.940 105.480  1.00  0.00           C
ATOM   2742  CD  GLN A 172       5.565  71.770 105.220  1.00  0.00           C
ATOM   2743  OE1 GLN A 172       5.625  72.890 104.700  1.00  0.00           O
ATOM   2744  NE2 GLN A 172       4.395  71.200 105.570  1.00  0.00           N
ATOM   2747  C   GLN A 172       7.245  70.960 109.340  1.00  0.00           C
ATOM   2748  O   GLN A 172       8.385  71.180 109.750  1.00  0.00           O
ATOM   2749  N   ASN A 173       6.415  70.170 110.040  1.00  0.00           N
ATOM   2751  CA  ASN A 173       6.925  69.380 111.140  1.00  0.00           C
ATOM   2753  CB  ASN A 173       5.785  68.840 112.040  1.00  0.00           C
ATOM   2756  CG  ASN A 173       6.335  68.490 113.420  1.00  0.00           C
ATOM   2757  OD1 ASN A 173       7.475  68.800 113.760  1.00  0.00           O
ATOM   2758  ND2 ASN A 173       5.515  67.820 114.260  1.00  0.00           N
ATOM   2761  C   ASN A 173       7.925  68.290 110.650  1.00  0.00           C
ATOM   2762  O   ASN A 173       7.865  67.840 109.510  1.00  0.00           O
ATOM   2763  N   GLY A 174       8.925  67.910 111.470  1.00  0.00           N
ATOM   2765  CA  GLY A 174       9.875  66.840 111.130  1.00  0.00           C
ATOM   2768  C   GLY A 174      11.055  67.160 110.260  1.00  0.00           C
ATOM   2769  O   GLY A 174      12.105  66.560 110.410  1.00  0.00           O
ATOM   2770  N   GLN A 175      10.975  68.140 109.340  1.00  0.00           N
ATOM   2772  CA  GLN A 175      12.065  68.620 108.490  1.00  0.00           C
ATOM   2774  CB  GLN A 175      11.705  70.030 108.000  1.00  0.00           C
ATOM   2777  CG  GLN A 175      10.385  70.090 107.250  1.00  0.00           C
ATOM   2780  CD  GLN A 175      10.275  71.400 106.490  1.00  0.00           C
ATOM   2781  OE1 GLN A 175      10.115  71.380 105.270  1.00  0.00           O
ATOM   2782  NE2 GLN A 175      10.405  72.560 107.160  1.00  0.00           N
ATOM   2785  C   GLN A 175      13.535  68.720 108.950  1.00  0.00           C
ATOM   2786  O   GLN A 175      13.955  68.610 110.100  1.00  0.00           O
ATOM   2787  N   ALA A 176      14.425  68.960 107.960  1.00  0.00           N
ATOM   2789  CA  ALA A 176      15.845  68.910 108.210  1.00  0.00           C
ATOM   2791  CB  ALA A 176      16.565  68.740 106.860  1.00  0.00           C
ATOM   2795  C   ALA A 176      16.435  70.130 108.930  1.00  0.00           C
ATOM   2796  O   ALA A 176      17.065  70.020 109.980  1.00  0.00           O
ATOM   2797  N   THR A 177      16.305  71.340 108.350  1.00  0.00           N
ATOM   2799  CA  THR A 177      17.225  72.420 108.690  1.00  0.00           C
ATOM   2801  CB  THR A 177      17.765  73.240 107.500  1.00  0.00           C
ATOM   2803  OG1 THR A 177      16.885  74.240 107.010  1.00  0.00           O
ATOM   2805  CG2 THR A 177      18.045  72.330 106.290  1.00  0.00           C
ATOM   2809  C   THR A 177      16.615  73.280 109.780  1.00  0.00           C
ATOM   2810  O   THR A 177      16.085  74.350 109.510  1.00  0.00           O
ATOM   2811  N   ALA A 178      16.715  72.810 111.050  1.00  0.00           N
ATOM   2813  CA  ALA A 178      16.315  73.460 112.300  1.00  0.00           C
ATOM   2815  CB  ALA A 178      17.295  73.030 113.400  1.00  0.00           C
ATOM   2819  C   ALA A 178      16.235  74.990 112.310  1.00  0.00           C
ATOM   2820  O   ALA A 178      17.125  75.640 111.770  1.00  0.00           O
ATOM   2821  N   LEU A 179      15.225  75.610 112.960  1.00  0.00           N
ATOM   2823  CA  LEU A 179      14.965  77.060 112.910  1.00  0.00           C
ATOM   2825  CB  LEU A 179      13.845  77.490 113.900  1.00  0.00           C
ATOM   2828  CG  LEU A 179      12.525  76.730 113.780  1.00  0.00           C
ATOM   2830  CD1 LEU A 179      11.475  77.270 114.760  1.00  0.00           C
ATOM   2834  CD2 LEU A 179      12.005  76.800 112.350  1.00  0.00           C
ATOM   2838  C   LEU A 179      16.155  77.900 113.330  1.00  0.00           C
ATOM   2839  O   LEU A 179      16.465  78.920 112.720  1.00  0.00           O
ATOM   2840  N   ALA A 180      16.805  77.460 114.420  1.00  0.00           N
ATOM   2842  CA  ALA A 180      17.895  78.150 115.030  1.00  0.00           C
ATOM   2844  CB  ALA A 180      17.405  79.300 115.930  1.00  0.00           C
ATOM   2848  C   ALA A 180      18.615  77.160 115.900  1.00  0.00           C
ATOM   2849  O   ALA A 180      18.115  76.080 116.200  1.00  0.00           O
ATOM   2850  N   THR A 181      19.805  77.530 116.390  1.00  0.00           N
ATOM   2852  CA  THR A 181      20.465  76.800 117.470  1.00  0.00           C
ATOM   2854  CB  THR A 181      21.815  76.200 117.100  1.00  0.00           C
ATOM   2856  OG1 THR A 181      22.705  77.150 116.530  1.00  0.00           O
ATOM   2858  CG2 THR A 181      21.555  75.130 116.030  1.00  0.00           C
ATOM   2862  C   THR A 181      20.605  77.720 118.660  1.00  0.00           C
ATOM   2863  O   THR A 181      20.685  78.930 118.500  1.00  0.00           O
ATOM   2864  N   VAL A 182      20.595  77.190 119.890  1.00  0.00           N
ATOM   2866  CA  VAL A 182      20.775  77.980 121.110  1.00  0.00           C
ATOM   2868  CB  VAL A 182      19.555  77.930 122.020  1.00  0.00           C
ATOM   2870  CG1 VAL A 182      19.795  78.610 123.380  1.00  0.00           C
ATOM   2874  CG2 VAL A 182      18.375  78.630 121.310  1.00  0.00           C
ATOM   2878  C   VAL A 182      22.005  77.460 121.820  1.00  0.00           C
ATOM   2879  O   VAL A 182      22.185  76.250 121.950  1.00  0.00           O
ATOM   2880  N   GLN A 183      22.895  78.360 122.270  1.00  0.00           N
ATOM   2882  CA  GLN A 183      24.145  78.030 122.930  1.00  0.00           C
ATOM   2884  CB  GLN A 183      25.395  78.520 122.140  1.00  0.00           C
ATOM   2887  CG  GLN A 183      25.555  77.870 120.740  1.00  0.00           C
ATOM   2890  CD  GLN A 183      26.735  78.490 120.000  1.00  0.00           C
ATOM   2891  OE1 GLN A 183      27.355  79.480 120.400  1.00  0.00           O
ATOM   2892  NE2 GLN A 183      27.115  77.860 118.860  1.00  0.00           N
ATOM   2895  C   GLN A 183      24.205  78.650 124.310  1.00  0.00           C
ATOM   2896  O   GLN A 183      23.825  79.790 124.550  1.00  0.00           O
ATOM   2897  N   GLN A 184      24.755  77.920 125.300  1.00  0.00           N
ATOM   2899  CA  GLN A 184      25.045  78.460 126.610  1.00  0.00           C
ATOM   2901  CB  GLN A 184      24.355  77.650 127.740  1.00  0.00           C
ATOM   2904  CG  GLN A 184      22.815  77.690 127.620  1.00  0.00           C
ATOM   2907  CD  GLN A 184      22.125  76.940 128.760  1.00  0.00           C
ATOM   2908  OE1 GLN A 184      21.745  75.770 128.630  1.00  0.00           O
ATOM   2909  NE2 GLN A 184      22.015  77.590 129.940  1.00  0.00           N
ATOM   2912  C   GLN A 184      26.545  78.490 126.780  1.00  0.00           C
ATOM   2913  O   GLN A 184      27.235  77.590 126.320  1.00  0.00           O
ATOM   2914  N   LEU A 185      27.075  79.600 127.370  1.00  0.00           N
ATOM   2916  CA  LEU A 185      28.495  79.890 127.360  1.00  0.00           C
ATOM   2918  CB  LEU A 185      28.925  80.630 126.060  1.00  0.00           C
ATOM   2921  CG  LEU A 185      28.905  79.810 124.750  1.00  0.00           C
ATOM   2923  CD1 LEU A 185      29.285  80.740 123.600  1.00  0.00           C
ATOM   2927  CD2 LEU A 185      29.875  78.630 124.820  1.00  0.00           C
ATOM   2931  C   LEU A 185      28.955  80.760 128.530  1.00  0.00           C
ATOM   2932  O   LEU A 185      29.885  81.550 128.370  1.00  0.00           O
ATOM   2933  N   ASP A 186      28.385  80.600 129.740  1.00  0.00           N
ATOM   2935  CA  ASP A 186      28.985  81.070 130.990  1.00  0.00           C
ATOM   2937  CB  ASP A 186      27.915  80.990 132.130  1.00  0.00           C
ATOM   2940  CG  ASP A 186      28.335  81.550 133.480  1.00  0.00           C
ATOM   2941  OD1 ASP A 186      28.565  82.770 133.540  1.00  0.00           O
ATOM   2942  OD2 ASP A 186      28.375  80.780 134.490  1.00  0.00           O
ATOM   2943  C   ASP A 186      30.365  80.390 131.200  1.00  0.00           C
ATOM   2944  O   ASP A 186      31.365  81.080 131.430  1.00  0.00           O
ATOM   2945  N   PRO A 187      30.495  79.070 130.960  1.00  0.00           N
ATOM   2946  CD  PRO A 187      29.675  78.100 131.700  1.00  0.00           C
ATOM   2949  CA  PRO A 187      31.825  78.500 130.700  1.00  0.00           C
ATOM   2951  CB  PRO A 187      32.075  77.680 131.960  1.00  0.00           C
ATOM   2954  CG  PRO A 187      30.685  77.200 132.420  1.00  0.00           C
ATOM   2957  C   PRO A 187      31.825  77.620 129.460  1.00  0.00           C
ATOM   2958  O   PRO A 187      31.065  76.670 129.360  1.00  0.00           O
ATOM   2959  N   ILE A 188      32.685  77.880 128.450  1.00  0.00           N
ATOM   2961  CA  ILE A 188      32.715  77.090 127.220  1.00  0.00           C
ATOM   2963  CB  ILE A 188      33.445  77.880 126.130  1.00  0.00           C
ATOM   2965  CG2 ILE A 188      34.955  77.980 126.420  1.00  0.00           C
ATOM   2969  CG1 ILE A 188      33.195  77.340 124.700  1.00  0.00           C
ATOM   2972  CD  ILE A 188      33.365  78.430 123.630  1.00  0.00           C
ATOM   2976  C   ILE A 188      33.235  75.650 127.380  1.00  0.00           C
ATOM   2977  O   ILE A 188      34.175  75.390 128.130  1.00  0.00           O
ATOM   2978  N   TYR A 189      32.685  74.670 126.630  1.00  0.00           N
ATOM   2980  CA  TYR A 189      33.365  73.410 126.370  1.00  0.00           C
ATOM   2982  CB  TYR A 189      32.435  72.170 126.210  1.00  0.00           C
ATOM   2985  CG  TYR A 189      31.725  71.730 127.460  1.00  0.00           C
ATOM   2986  CD1 TYR A 189      32.355  71.660 128.710  1.00  0.00           C
ATOM   2988  CE1 TYR A 189      31.665  71.170 129.830  1.00  0.00           C
ATOM   2990  CZ  TYR A 189      30.345  70.720 129.700  1.00  0.00           C
ATOM   2991  OH  TYR A 189      29.605  70.270 130.810  1.00  0.00           O
ATOM   2993  CD2 TYR A 189      30.425  71.240 127.330  1.00  0.00           C
ATOM   2995  CE2 TYR A 189      29.735  70.740 128.440  1.00  0.00           C
ATOM   2997  C   TYR A 189      34.155  73.500 125.080  1.00  0.00           C
ATOM   2998  O   TYR A 189      33.665  73.970 124.060  1.00  0.00           O
ATOM   2999  N   VAL A 190      35.405  73.030 125.070  1.00  0.00           N
ATOM   3001  CA  VAL A 190      36.165  72.850 123.850  1.00  0.00           C
ATOM   3003  CB  VAL A 190      37.555  73.450 123.990  1.00  0.00           C
ATOM   3005  CG1 VAL A 190      38.435  73.200 122.750  1.00  0.00           C
ATOM   3009  CG2 VAL A 190      37.425  74.960 124.230  1.00  0.00           C
ATOM   3013  C   VAL A 190      36.235  71.370 123.580  1.00  0.00           C
ATOM   3014  O   VAL A 190      36.585  70.610 124.490  1.00  0.00           O
ATOM   3015  N   ASP A 191      35.915  70.930 122.340  1.00  0.00           N
ATOM   3017  CA  ASP A 191      36.085  69.560 121.920  1.00  0.00           C
ATOM   3019  CB  ASP A 191      35.055  69.160 120.810  1.00  0.00           C
ATOM   3022  CG  ASP A 191      33.605  69.160 121.290  1.00  0.00           C
ATOM   3023  OD1 ASP A 191      33.345  69.550 122.460  1.00  0.00           O
ATOM   3024  OD2 ASP A 191      32.715  68.820 120.470  1.00  0.00           O
ATOM   3025  C   ASP A 191      37.515  69.430 121.400  1.00  0.00           C
ATOM   3026  O   ASP A 191      37.865  69.870 120.310  1.00  0.00           O
ATOM   3027  N   VAL A 192      38.435  68.870 122.210  1.00  0.00           N
ATOM   3029  CA  VAL A 192      39.855  68.890 121.910  1.00  0.00           C
ATOM   3031  CB  VAL A 192      40.715  68.770 123.160  1.00  0.00           C
ATOM   3033  CG1 VAL A 192      42.215  68.810 122.810  1.00  0.00           C
ATOM   3037  CG2 VAL A 192      40.325  69.900 124.130  1.00  0.00           C
ATOM   3041  C   VAL A 192      40.195  67.800 120.920  1.00  0.00           C
ATOM   3042  O   VAL A 192      40.555  66.690 121.290  1.00  0.00           O
ATOM   3043  N   THR A 193      40.065  68.110 119.620  1.00  0.00           N
ATOM   3045  CA  THR A 193      40.385  67.250 118.500  1.00  0.00           C
ATOM   3047  CB  THR A 193      40.215  67.970 117.170  1.00  0.00           C
ATOM   3049  OG1 THR A 193      38.955  68.620 117.100  1.00  0.00           O
ATOM   3051  CG2 THR A 193      40.265  66.990 116.000  1.00  0.00           C
ATOM   3055  C   THR A 193      41.805  66.740 118.520  1.00  0.00           C
ATOM   3056  O   THR A 193      42.765  67.510 118.540  1.00  0.00           O
ATOM   3057  N   GLN A 194      42.005  65.420 118.430  1.00  0.00           N
ATOM   3059  CA  GLN A 194      43.335  64.850 118.350  1.00  0.00           C
ATOM   3061  CB  GLN A 194      43.715  64.250 119.730  1.00  0.00           C
ATOM   3064  CG  GLN A 194      45.225  64.140 120.030  1.00  0.00           C
ATOM   3067  CD  GLN A 194      45.965  65.380 119.540  1.00  0.00           C
ATOM   3068  OE1 GLN A 194      46.385  65.480 118.390  1.00  0.00           O
ATOM   3069  NE2 GLN A 194      46.055  66.410 120.400  1.00  0.00           N
ATOM   3072  C   GLN A 194      43.345  63.840 117.210  1.00  0.00           C
ATOM   3073  O   GLN A 194      42.525  63.930 116.310  1.00  0.00           O
ATOM   3074  N   SER A 195      44.325  62.910 117.160  1.00  0.00           N
ATOM   3076  CA  SER A 195      44.505  62.090 115.970  1.00  0.00           C
ATOM   3078  CB  SER A 195      45.485  62.720 114.940  1.00  0.00           C
ATOM   3081  OG  SER A 195      46.715  63.140 115.540  1.00  0.00           O
ATOM   3083  C   SER A 195      44.905  60.650 116.230  1.00  0.00           C
ATOM   3084  O   SER A 195      45.725  60.310 117.090  1.00  0.00           O
ATOM   3085  N   SER A 196      44.325  59.770 115.400  1.00  0.00           N
ATOM   3087  CA  SER A 196      44.395  58.320 115.400  1.00  0.00           C
ATOM   3089  CB  SER A 196      43.725  57.880 114.090  1.00  0.00           C
ATOM   3092  OG  SER A 196      42.465  58.540 113.970  1.00  0.00           O
ATOM   3094  C   SER A 196      45.795  57.760 115.370  1.00  0.00           C
ATOM   3095  O   SER A 196      46.175  56.900 116.150  1.00  0.00           O
ATOM   3096  N   ASN A 197      46.645  58.310 114.480  1.00  0.00           N
ATOM   3098  CA  ASN A 197      47.935  57.740 114.150  1.00  0.00           C
ATOM   3100  CB  ASN A 197      48.285  58.120 112.680  1.00  0.00           C
ATOM   3103  CG  ASN A 197      48.535  59.620 112.460  1.00  0.00           C
ATOM   3104  OD1 ASN A 197      47.585  60.370 112.180  1.00  0.00           O
ATOM   3105  ND2 ASN A 197      49.805  60.060 112.560  1.00  0.00           N
ATOM   3108  C   ASN A 197      48.995  58.250 115.090  1.00  0.00           C
ATOM   3109  O   ASN A 197      50.155  57.870 115.020  1.00  0.00           O
ATOM   3110  N   ASP A 198      48.585  59.130 116.030  1.00  0.00           N
ATOM   3112  CA  ASP A 198      49.415  59.730 117.030  1.00  0.00           C
ATOM   3114  CB  ASP A 198      48.965  61.230 117.140  1.00  0.00           C
ATOM   3117  CG  ASP A 198      50.105  62.210 117.390  1.00  0.00           C
ATOM   3118  OD1 ASP A 198      51.265  61.740 117.460  1.00  0.00           O
ATOM   3119  OD2 ASP A 198      49.865  63.450 117.440  1.00  0.00           O
ATOM   3120  C   ASP A 198      49.265  58.920 118.320  1.00  0.00           C
ATOM   3121  O   ASP A 198      49.915  59.180 119.320  1.00  0.00           O
ATOM   3122  N   PHE A 199      48.455  57.820 118.310  1.00  0.00           N
ATOM   3124  CA  PHE A 199      48.125  57.000 119.480  1.00  0.00           C
ATOM   3126  CB  PHE A 199      47.245  55.780 119.080  1.00  0.00           C
ATOM   3129  CG  PHE A 199      45.845  55.740 119.660  1.00  0.00           C
ATOM   3130  CD1 PHE A 199      45.545  56.160 120.970  1.00  0.00           C
ATOM   3132  CE1 PHE A 199      44.235  56.120 121.460  1.00  0.00           C
ATOM   3134  CZ  PHE A 199      43.195  55.650 120.650  1.00  0.00           C
ATOM   3136  CD2 PHE A 199      44.775  55.270 118.860  1.00  0.00           C
ATOM   3138  CE2 PHE A 199      43.465  55.220 119.350  1.00  0.00           C
ATOM   3140  C   PHE A 199      49.345  56.430 120.210  1.00  0.00           C
ATOM   3141  O   PHE A 199      49.405  56.440 121.430  1.00  0.00           O
ATOM   3142  N   LEU A 200      50.355  55.940 119.470  1.00  0.00           N
ATOM   3144  CA  LEU A 200      51.645  55.550 120.040  1.00  0.00           C
ATOM   3146  CB  LEU A 200      52.585  54.960 118.960  1.00  0.00           C
ATOM   3149  CG  LEU A 200      52.045  53.670 118.320  1.00  0.00           C
ATOM   3151  CD1 LEU A 200      52.965  53.160 117.200  1.00  0.00           C
ATOM   3155  CD2 LEU A 200      51.815  52.570 119.370  1.00  0.00           C
ATOM   3159  C   LEU A 200      52.375  56.680 120.740  1.00  0.00           C
ATOM   3160  O   LEU A 200      52.875  56.490 121.840  1.00  0.00           O
ATOM   3161  N   ARG A 201      52.435  57.880 120.150  1.00  0.00           N
ATOM   3163  CA  ARG A 201      52.935  59.070 120.790  1.00  0.00           C
ATOM   3165  CB  ARG A 201      53.125  60.180 119.750  1.00  0.00           C
ATOM   3168  CG  ARG A 201      54.195  59.840 118.700  1.00  0.00           C
ATOM   3171  CD  ARG A 201      54.265  60.840 117.560  1.00  0.00           C
ATOM   3174  NE  ARG A 201      54.485  62.170 118.220  1.00  0.00           N
ATOM   3176  CZ  ARG A 201      53.995  63.310 117.780  1.00  0.00           C
ATOM   3177  NH1 ARG A 201      53.275  63.440 116.700  1.00  0.00           N
ATOM   3180  NH2 ARG A 201      54.115  64.360 118.580  1.00  0.00           N
ATOM   3183  C   ARG A 201      52.125  59.630 121.950  1.00  0.00           C
ATOM   3184  O   ARG A 201      52.675  59.910 123.000  1.00  0.00           O
ATOM   3185  N   LEU A 202      50.785  59.750 121.800  1.00  0.00           N
ATOM   3187  CA  LEU A 202      49.855  60.150 122.840  1.00  0.00           C
ATOM   3189  CB  LEU A 202      48.405  60.200 122.310  1.00  0.00           C
ATOM   3192  CG  LEU A 202      48.155  61.200 121.160  1.00  0.00           C
ATOM   3194  CD1 LEU A 202      46.805  60.900 120.500  1.00  0.00           C
ATOM   3198  CD2 LEU A 202      48.245  62.660 121.610  1.00  0.00           C
ATOM   3202  C   LEU A 202      49.905  59.190 124.020  1.00  0.00           C
ATOM   3203  O   LEU A 202      50.035  59.580 125.170  1.00  0.00           O
ATOM   3204  N   LYS A 203      49.915  57.880 123.750  1.00  0.00           N
ATOM   3206  CA  LYS A 203      50.055  56.900 124.800  1.00  0.00           C
ATOM   3208  CB  LYS A 203      49.655  55.500 124.290  1.00  0.00           C
ATOM   3211  CG  LYS A 203      49.025  54.580 125.350  1.00  0.00           C
ATOM   3214  CD  LYS A 203      49.955  54.100 126.470  1.00  0.00           C
ATOM   3217  CE  LYS A 203      49.355  52.960 127.290  1.00  0.00           C
ATOM   3220  NZ  LYS A 203      48.055  53.400 127.860  1.00  0.00           N
ATOM   3224  C   LYS A 203      51.475  56.890 125.340  1.00  0.00           C
ATOM   3225  O   LYS A 203      51.695  56.610 126.510  1.00  0.00           O
ATOM   3226  N   GLN A 204      52.505  57.250 124.560  1.00  0.00           N
ATOM   3228  CA  GLN A 204      53.825  57.500 125.080  1.00  0.00           C
ATOM   3230  CB  GLN A 204      54.865  57.640 123.950  1.00  0.00           C
ATOM   3233  CG  GLN A 204      56.335  57.700 124.410  1.00  0.00           C
ATOM   3236  CD  GLN A 204      56.775  56.410 125.100  1.00  0.00           C
ATOM   3237  OE1 GLN A 204      56.055  55.430 125.230  1.00  0.00           O
ATOM   3238  NE2 GLN A 204      58.045  56.390 125.570  1.00  0.00           N
ATOM   3241  C   GLN A 204      53.905  58.660 126.070  1.00  0.00           C
ATOM   3242  O   GLN A 204      54.615  58.570 127.070  1.00  0.00           O
ATOM   3243  N   GLU A 205      53.175  59.770 125.840  1.00  0.00           N
ATOM   3245  CA  GLU A 205      53.095  60.870 126.800  1.00  0.00           C
ATOM   3247  CB  GLU A 205      53.045  62.250 126.120  1.00  0.00           C
ATOM   3250  CG  GLU A 205      51.905  62.540 125.120  1.00  0.00           C
ATOM   3253  CD  GLU A 205      52.115  63.920 124.500  1.00  0.00           C
ATOM   3254  OE1 GLU A 205      53.305  64.240 124.190  1.00  0.00           O
ATOM   3255  OE2 GLU A 205      51.115  64.650 124.310  1.00  0.00           O
ATOM   3256  C   GLU A 205      52.065  60.750 127.900  1.00  0.00           C
ATOM   3257  O   GLU A 205      52.215  61.280 129.000  1.00  0.00           O
ATOM   3258  N   LEU A 206      51.005  59.950 127.730  1.00  0.00           N
ATOM   3260  CA  LEU A 206      50.245  59.440 128.860  1.00  0.00           C
ATOM   3262  CB  LEU A 206      48.975  58.690 128.390  1.00  0.00           C
ATOM   3265  CG  LEU A 206      47.945  59.610 127.700  1.00  0.00           C
ATOM   3267  CD1 LEU A 206      46.775  58.790 127.140  1.00  0.00           C
ATOM   3271  CD2 LEU A 206      47.465  60.690 128.660  1.00  0.00           C
ATOM   3275  C   LEU A 206      51.055  58.570 129.800  1.00  0.00           C
ATOM   3276  O   LEU A 206      51.005  58.750 131.020  1.00  0.00           O
ATOM   3277  N   ALA A 207      51.865  57.660 129.220  1.00  0.00           N
ATOM   3279  CA  ALA A 207      52.655  56.670 129.920  1.00  0.00           C
ATOM   3281  CB  ALA A 207      53.045  55.550 128.930  1.00  0.00           C
ATOM   3285  C   ALA A 207      53.945  57.170 130.530  1.00  0.00           C
ATOM   3286  O   ALA A 207      54.505  56.520 131.410  1.00  0.00           O
ATOM   3287  N   ASN A 208      54.445  58.350 130.100  1.00  0.00           N
ATOM   3289  CA  ASN A 208      55.605  58.960 130.750  1.00  0.00           C
ATOM   3291  CB  ASN A 208      56.495  59.690 129.690  1.00  0.00           C
ATOM   3294  CG  ASN A 208      55.895  60.960 129.090  1.00  0.00           C
ATOM   3295  OD1 ASN A 208      54.885  61.490 129.550  1.00  0.00           O
ATOM   3296  ND2 ASN A 208      56.515  61.490 128.010  1.00  0.00           N
ATOM   3299  C   ASN A 208      55.135  59.860 131.890  1.00  0.00           C
ATOM   3300  O   ASN A 208      55.925  60.340 132.710  1.00  0.00           O
ATOM   3301  N   GLY A 209      53.795  60.020 131.970  1.00  0.00           N
ATOM   3303  CA  GLY A 209      53.035  60.650 133.010  1.00  0.00           C
ATOM   3306  C   GLY A 209      53.245  62.130 133.130  1.00  0.00           C
ATOM   3307  O   GLY A 209      52.965  62.720 134.180  1.00  0.00           O
ATOM   3308  N   THR A 210      53.715  62.800 132.080  1.00  0.00           N
ATOM   3310  CA  THR A 210      54.155  64.170 132.260  1.00  0.00           C
ATOM   3312  CB  THR A 210      55.375  64.520 131.420  1.00  0.00           C
ATOM   3314  OG1 THR A 210      55.115  64.450 130.020  1.00  0.00           O
ATOM   3316  CG2 THR A 210      56.515  63.540 131.720  1.00  0.00           C
ATOM   3320  C   THR A 210      53.055  65.170 132.000  1.00  0.00           C
ATOM   3321  O   THR A 210      53.185  66.350 132.350  1.00  0.00           O
ATOM   3322  N   LEU A 211      51.905  64.720 131.460  1.00  0.00           N
ATOM   3324  CA  LEU A 211      50.745  65.580 131.260  1.00  0.00           C
ATOM   3326  CB  LEU A 211      49.875  65.110 130.070  1.00  0.00           C
ATOM   3329  CG  LEU A 211      50.605  64.530 128.840  1.00  0.00           C
ATOM   3331  CD1 LEU A 211      49.555  64.250 127.750  1.00  0.00           C
ATOM   3335  CD2 LEU A 211      51.695  65.430 128.250  1.00  0.00           C
ATOM   3339  C   LEU A 211      49.835  65.640 132.490  1.00  0.00           C
ATOM   3340  O   LEU A 211      49.275  66.670 132.820  1.00  0.00           O
ATOM   3341  N   LYS A 212      49.665  64.510 133.200  1.00  0.00           N
ATOM   3343  CA  LYS A 212      48.675  64.380 134.260  1.00  0.00           C
ATOM   3345  CB  LYS A 212      47.935  63.020 134.120  1.00  0.00           C
ATOM   3348  CG  LYS A 212      47.015  62.930 132.890  1.00  0.00           C
ATOM   3351  CD  LYS A 212      46.475  61.500 132.700  1.00  0.00           C
ATOM   3354  CE  LYS A 212      45.435  61.340 131.590  1.00  0.00           C
ATOM   3357  NZ  LYS A 212      44.965  59.940 131.530  1.00  0.00           N
ATOM   3361  C   LYS A 212      49.285  64.510 135.650  1.00  0.00           C
ATOM   3362  O   LYS A 212      49.125  63.640 136.500  1.00  0.00           O
ATOM   3363  N   GLN A 213      49.995  65.640 135.920  1.00  0.00           N
ATOM   3365  CA  GLN A 213      50.815  65.820 137.120  1.00  0.00           C
ATOM   3367  CB  GLN A 213      51.505  67.220 137.150  1.00  0.00           C
ATOM   3370  CG  GLN A 213      52.365  67.560 135.920  1.00  0.00           C
ATOM   3373  CD  GLN A 213      51.555  68.330 134.870  1.00  0.00           C
ATOM   3374  OE1 GLN A 213      50.325  68.330 134.930  1.00  0.00           O
ATOM   3375  NE2 GLN A 213      52.265  68.950 133.900  1.00  0.00           N
ATOM   3378  C   GLN A 213      50.025  65.710 138.410  1.00  0.00           C
ATOM   3379  O   GLN A 213      50.485  65.150 139.400  1.00  0.00           O
ATOM   3380  N   GLU A 214      48.825  66.290 138.400  1.00  0.00           N
ATOM   3382  CA  GLU A 214      48.005  66.540 139.560  1.00  0.00           C
ATOM   3384  CB  GLU A 214      47.535  68.020 139.490  1.00  0.00           C
ATOM   3387  CG  GLU A 214      46.585  68.450 140.630  1.00  0.00           C
ATOM   3390  CD  GLU A 214      47.265  68.390 141.990  1.00  0.00           C
ATOM   3391  OE1 GLU A 214      48.515  68.260 142.070  1.00  0.00           O
ATOM   3392  OE2 GLU A 214      46.505  68.510 142.990  1.00  0.00           O
ATOM   3393  C   GLU A 214      46.795  65.620 139.550  1.00  0.00           C
ATOM   3394  O   GLU A 214      46.555  64.840 140.460  1.00  0.00           O
ATOM   3395  N   ASN A 215      46.025  65.710 138.460  1.00  0.00           N
ATOM   3397  CA  ASN A 215      44.755  65.090 138.240  1.00  0.00           C
ATOM   3399  CB  ASN A 215      43.605  65.730 139.070  1.00  0.00           C
ATOM   3402  CG  ASN A 215      43.495  65.260 140.510  1.00  0.00           C
ATOM   3403  OD1 ASN A 215      43.085  66.070 141.350  1.00  0.00           O
ATOM   3404  ND2 ASN A 215      43.755  63.970 140.830  1.00  0.00           N
ATOM   3407  C   ASN A 215      44.475  65.340 136.770  1.00  0.00           C
ATOM   3408  O   ASN A 215      45.335  65.890 136.070  1.00  0.00           O
ATOM   3409  N   GLY A 216      43.285  64.960 136.270  1.00  0.00           N
ATOM   3411  CA  GLY A 216      42.835  65.240 134.910  1.00  0.00           C
ATOM   3414  C   GLY A 216      42.535  66.660 134.630  1.00  0.00           C
ATOM   3415  O   GLY A 216      42.965  67.160 133.600  1.00  0.00           O
ATOM   3416  N   LYS A 217      41.795  67.370 135.500  1.00  0.00           N
ATOM   3418  CA  LYS A 217      41.515  68.790 135.270  1.00  0.00           C
ATOM   3420  CB  LYS A 217      40.185  69.250 135.890  1.00  0.00           C
ATOM   3423  CG  LYS A 217      40.065  69.030 137.410  1.00  0.00           C
ATOM   3426  CD  LYS A 217      38.795  69.640 138.020  1.00  0.00           C
ATOM   3429  CE  LYS A 217      37.485  69.110 137.430  1.00  0.00           C
ATOM   3432  NZ  LYS A 217      36.335  69.820 138.010  1.00  0.00           N
ATOM   3436  C   LYS A 217      42.675  69.680 135.680  1.00  0.00           C
ATOM   3437  O   LYS A 217      42.635  70.420 136.670  1.00  0.00           O
ATOM   3438  N   ALA A 218      43.745  69.630 134.890  1.00  0.00           N
ATOM   3440  CA  ALA A 218      44.835  70.540 135.010  1.00  0.00           C
ATOM   3442  CB  ALA A 218      46.145  69.810 134.700  1.00  0.00           C
ATOM   3446  C   ALA A 218      44.565  71.710 134.080  1.00  0.00           C
ATOM   3447  O   ALA A 218      43.455  71.860 133.570  1.00  0.00           O
ATOM   3448  N   LYS A 219      45.535  72.600 133.870  1.00  0.00           N
ATOM   3450  CA  LYS A 219      45.285  73.790 133.080  1.00  0.00           C
ATOM   3452  CB  LYS A 219      45.735  75.060 133.830  1.00  0.00           C
ATOM   3455  CG  LYS A 219      44.985  75.250 135.170  1.00  0.00           C
ATOM   3458  CD  LYS A 219      43.475  75.480 135.090  1.00  0.00           C
ATOM   3461  CE  LYS A 219      43.085  76.750 134.330  1.00  0.00           C
ATOM   3464  NZ  LYS A 219      43.565  77.980 134.990  1.00  0.00           N
ATOM   3468  C   LYS A 219      45.955  73.690 131.730  1.00  0.00           C
ATOM   3469  O   LYS A 219      46.885  72.910 131.520  1.00  0.00           O
ATOM   3470  N   VAL A 220      45.425  74.460 130.770  1.00  0.00           N
ATOM   3472  CA  VAL A 220      45.945  74.530 129.420  1.00  0.00           C
ATOM   3474  CB  VAL A 220      45.125  73.600 128.530  1.00  0.00           C
ATOM   3476  CG1 VAL A 220      45.045  74.040 127.060  1.00  0.00           C
ATOM   3480  CG2 VAL A 220      45.725  72.180 128.640  1.00  0.00           C
ATOM   3484  C   VAL A 220      45.925  75.970 128.940  1.00  0.00           C
ATOM   3485  O   VAL A 220      44.855  76.600 128.920  1.00  0.00           O
ATOM   3486  N   SER A 221      47.075  76.550 128.530  1.00  0.00           N
ATOM   3488  CA  SER A 221      47.115  77.780 127.750  1.00  0.00           C
ATOM   3490  CB  SER A 221      48.505  78.490 127.740  1.00  0.00           C
ATOM   3493  OG  SER A 221      49.565  77.670 127.260  1.00  0.00           O
ATOM   3495  C   SER A 221      46.545  77.700 126.340  1.00  0.00           C
ATOM   3496  O   SER A 221      46.675  76.690 125.630  1.00  0.00           O
ATOM   3497  N   LEU A 222      45.845  78.770 125.890  1.00  0.00           N
ATOM   3499  CA  LEU A 222      45.065  78.790 124.670  1.00  0.00           C
ATOM   3501  CB  LEU A 222      43.635  79.330 124.950  1.00  0.00           C
ATOM   3504  CG  LEU A 222      42.745  78.390 125.770  1.00  0.00           C
ATOM   3506  CD1 LEU A 222      41.375  79.050 125.950  1.00  0.00           C
ATOM   3510  CD2 LEU A 222      42.605  77.040 125.080  1.00  0.00           C
ATOM   3514  C   LEU A 222      45.655  79.710 123.630  1.00  0.00           C
ATOM   3515  O   LEU A 222      46.255  80.730 123.950  1.00  0.00           O
ATOM   3516  N   ILE A 223      45.515  79.370 122.330  1.00  0.00           N
ATOM   3518  CA  ILE A 223      45.965  80.240 121.250  1.00  0.00           C
ATOM   3520  CB  ILE A 223      47.185  79.650 120.550  1.00  0.00           C
ATOM   3522  CG2 ILE A 223      47.655  80.570 119.410  1.00  0.00           C
ATOM   3526  CG1 ILE A 223      48.345  79.400 121.550  1.00  0.00           C
ATOM   3529  CD  ILE A 223      48.935  80.680 122.160  1.00  0.00           C
ATOM   3533  C   ILE A 223      44.835  80.440 120.260  1.00  0.00           C
ATOM   3534  O   ILE A 223      44.415  79.520 119.560  1.00  0.00           O
ATOM   3535  N   THR A 224      44.295  81.680 120.160  1.00  0.00           N
ATOM   3537  CA  THR A 224      43.205  81.990 119.240  1.00  0.00           C
ATOM   3539  CB  THR A 224      42.165  82.980 119.800  1.00  0.00           C
ATOM   3541  OG1 THR A 224      40.905  82.850 119.160  1.00  0.00           O
ATOM   3543  CG2 THR A 224      42.565  84.450 119.700  1.00  0.00           C
ATOM   3547  C   THR A 224      43.745  82.390 117.880  1.00  0.00           C
ATOM   3548  O   THR A 224      44.925  82.280 117.570  1.00  0.00           O
ATOM   3549  N   SER A 225      42.845  82.830 116.970  1.00  0.00           N
ATOM   3551  CA  SER A 225      43.125  83.190 115.590  1.00  0.00           C
ATOM   3553  CB  SER A 225      41.855  83.590 114.800  1.00  0.00           C
ATOM   3556  OG  SER A 225      41.225  84.740 115.340  1.00  0.00           O
ATOM   3558  C   SER A 225      44.165  84.280 115.400  1.00  0.00           C
ATOM   3559  O   SER A 225      44.975  84.170 114.480  1.00  0.00           O
ATOM   3560  N   ASP A 226      44.205  85.330 116.250  1.00  0.00           N
ATOM   3562  CA  ASP A 226      45.205  86.390 116.260  1.00  0.00           C
ATOM   3564  CB  ASP A 226      44.625  87.700 116.900  1.00  0.00           C
ATOM   3567  CG  ASP A 226      44.205  87.590 118.360  1.00  0.00           C
ATOM   3568  OD1 ASP A 226      44.515  86.550 118.980  1.00  0.00           O
ATOM   3569  OD2 ASP A 226      43.575  88.540 118.900  1.00  0.00           O
ATOM   3570  C   ASP A 226      46.525  85.970 116.910  1.00  0.00           C
ATOM   3571  O   ASP A 226      47.525  86.670 116.800  1.00  0.00           O
ATOM   3572  N   GLY A 227      46.575  84.830 117.630  1.00  0.00           N
ATOM   3574  CA  GLY A 227      47.785  84.370 118.310  1.00  0.00           C
ATOM   3577  C   GLY A 227      47.955  85.000 119.670  1.00  0.00           C
ATOM   3578  O   GLY A 227      49.005  84.920 120.310  1.00  0.00           O
ATOM   3579  N   ILE A 228      46.885  85.640 120.160  1.00  0.00           N
ATOM   3581  CA  ILE A 228      46.805  86.090 121.530  1.00  0.00           C
ATOM   3583  CB  ILE A 228      46.125  87.450 121.640  1.00  0.00           C
ATOM   3585  CG2 ILE A 228      46.055  87.920 123.110  1.00  0.00           C
ATOM   3589  CG1 ILE A 228      46.885  88.490 120.760  1.00  0.00           C
ATOM   3592  CD  ILE A 228      46.235  89.880 120.710  1.00  0.00           C
ATOM   3596  C   ILE A 228      46.175  84.950 122.310  1.00  0.00           C
ATOM   3597  O   ILE A 228      45.375  84.170 121.810  1.00  0.00           O
ATOM   3598  N   LYS A 229      46.615  84.780 123.570  1.00  0.00           N
ATOM   3600  CA  LYS A 229      46.055  83.820 124.500  1.00  0.00           C
ATOM   3602  CB  LYS A 229      47.155  83.270 125.470  1.00  0.00           C
ATOM   3605  CG  LYS A 229      47.515  84.110 126.710  1.00  0.00           C
ATOM   3608  CD  LYS A 229      48.075  85.530 126.450  1.00  0.00           C
ATOM   3611  CE  LYS A 229      47.935  86.500 127.640  1.00  0.00           C
ATOM   3614  NZ  LYS A 229      46.515  86.720 127.960  1.00  0.00           N
ATOM   3618  C   LYS A 229      44.925  84.460 125.280  1.00  0.00           C
ATOM   3619  O   LYS A 229      44.995  85.640 125.650  1.00  0.00           O
ATOM   3620  N   PHE A 230      43.885  83.660 125.610  1.00  0.00           N
ATOM   3622  CA  PHE A 230      42.755  84.050 126.450  1.00  0.00           C
ATOM   3624  CB  PHE A 230      41.815  82.830 126.720  1.00  0.00           C
ATOM   3627  CG  PHE A 230      40.485  83.250 127.300  1.00  0.00           C
ATOM   3628  CD1 PHE A 230      39.625  84.020 126.520  1.00  0.00           C
ATOM   3630  CE1 PHE A 230      38.415  84.510 127.050  1.00  0.00           C
ATOM   3632  CZ  PHE A 230      38.035  84.170 128.350  1.00  0.00           C
ATOM   3634  CD2 PHE A 230      40.075  82.880 128.600  1.00  0.00           C
ATOM   3636  CE2 PHE A 230      38.865  83.340 129.120  1.00  0.00           C
ATOM   3638  C   PHE A 230      43.285  84.600 127.790  1.00  0.00           C
ATOM   3639  O   PHE A 230      44.325  84.110 128.230  1.00  0.00           O
ATOM   3640  N   PRO A 231      42.675  85.590 128.450  1.00  0.00           N
ATOM   3641  CD  PRO A 231      41.675  86.470 127.860  1.00  0.00           C
ATOM   3644  CA  PRO A 231      43.165  86.160 129.690  1.00  0.00           C
ATOM   3646  CB  PRO A 231      42.005  87.020 130.170  1.00  0.00           C
ATOM   3649  CG  PRO A 231      41.485  87.620 128.860  1.00  0.00           C
ATOM   3652  C   PRO A 231      43.755  85.230 130.720  1.00  0.00           C
ATOM   3653  O   PRO A 231      44.865  85.510 131.170  1.00  0.00           O
ATOM   3654  N   GLN A 232      43.035  84.140 131.060  1.00  0.00           N
ATOM   3656  CA  GLN A 232      43.495  83.060 131.890  1.00  0.00           C
ATOM   3658  CB  GLN A 232      42.565  82.810 133.120  1.00  0.00           C
ATOM   3661  CG  GLN A 232      41.085  82.400 132.840  1.00  0.00           C
ATOM   3664  CD  GLN A 232      40.095  83.570 132.700  1.00  0.00           C
ATOM   3665  OE1 GLN A 232      40.465  84.740 132.610  1.00  0.00           O
ATOM   3666  NE2 GLN A 232      38.775  83.270 132.680  1.00  0.00           N
ATOM   3669  C   GLN A 232      43.555  81.780 131.080  1.00  0.00           C
ATOM   3670  O   GLN A 232      42.805  81.570 130.130  1.00  0.00           O
ATOM   3671  N   ASP A 233      44.415  80.830 131.480  1.00  0.00           N
ATOM   3673  CA  ASP A 233      44.265  79.430 131.130  1.00  0.00           C
ATOM   3675  CB  ASP A 233      45.395  78.580 131.730  1.00  0.00           C
ATOM   3678  CG  ASP A 233      46.665  79.370 131.570  1.00  0.00           C
ATOM   3679  OD1 ASP A 233      47.055  79.660 130.410  1.00  0.00           O
ATOM   3680  OD2 ASP A 233      47.135  79.870 132.630  1.00  0.00           O
ATOM   3681  C   ASP A 233      42.945  78.850 131.620  1.00  0.00           C
ATOM   3682  O   ASP A 233      42.435  79.240 132.670  1.00  0.00           O
ATOM   3683  N   GLY A 234      42.365  77.880 130.890  1.00  0.00           N
ATOM   3685  CA  GLY A 234      41.205  77.140 131.390  1.00  0.00           C
ATOM   3688  C   GLY A 234      41.545  75.710 131.620  1.00  0.00           C
ATOM   3689  O   GLY A 234      42.685  75.280 131.430  1.00  0.00           O
ATOM   3690  N   THR A 235      40.555  74.950 132.090  1.00  0.00           N
ATOM   3692  CA  THR A 235      40.805  73.600 132.560  1.00  0.00           C
ATOM   3694  CB  THR A 235      39.965  73.310 133.810  1.00  0.00           C
ATOM   3696  OG1 THR A 235      40.725  72.710 134.840  1.00  0.00           O
ATOM   3698  CG2 THR A 235      38.725  72.450 133.600  1.00  0.00           C
ATOM   3702  C   THR A 235      40.565  72.640 131.420  1.00  0.00           C
ATOM   3703  O   THR A 235      39.555  72.690 130.730  1.00  0.00           O
ATOM   3704  N   LEU A 236      41.525  71.730 131.190  1.00  0.00           N
ATOM   3706  CA  LEU A 236      41.395  70.680 130.210  1.00  0.00           C
ATOM   3708  CB  LEU A 236      42.515  70.720 129.130  1.00  0.00           C
ATOM   3711  CG  LEU A 236      42.345  69.710 127.970  1.00  0.00           C
ATOM   3713  CD1 LEU A 236      42.965  70.230 126.680  1.00  0.00           C
ATOM   3717  CD2 LEU A 236      42.975  68.340 128.250  1.00  0.00           C
ATOM   3721  C   LEU A 236      41.425  69.410 131.000  1.00  0.00           C
ATOM   3722  O   LEU A 236      42.235  69.230 131.900  1.00  0.00           O
ATOM   3723  N   GLU A 237      40.465  68.520 130.720  1.00  0.00           N
ATOM   3725  CA  GLU A 237      40.245  67.320 131.480  1.00  0.00           C
ATOM   3727  CB  GLU A 237      38.725  67.200 131.740  1.00  0.00           C
ATOM   3730  CG  GLU A 237      38.285  66.050 132.660  1.00  0.00           C
ATOM   3733  CD  GLU A 237      38.275  64.750 131.890  1.00  0.00           C
ATOM   3734  OE1 GLU A 237      37.525  64.660 130.890  1.00  0.00           O
ATOM   3735  OE2 GLU A 237      39.075  63.850 132.260  1.00  0.00           O
ATOM   3736  C   GLU A 237      40.855  66.160 130.700  1.00  0.00           C
ATOM   3737  O   GLU A 237      40.425  65.820 129.610  1.00  0.00           O
ATOM   3738  N   PHE A 238      41.955  65.560 131.220  1.00  0.00           N
ATOM   3740  CA  PHE A 238      42.745  64.610 130.450  1.00  0.00           C
ATOM   3742  CB  PHE A 238      44.225  64.570 130.950  1.00  0.00           C
ATOM   3745  CG  PHE A 238      44.975  65.860 130.900  1.00  0.00           C
ATOM   3746  CD1 PHE A 238      45.305  66.430 129.660  1.00  0.00           C
ATOM   3748  CE1 PHE A 238      46.135  67.560 129.600  1.00  0.00           C
ATOM   3750  CZ  PHE A 238      46.665  68.110 130.770  1.00  0.00           C
ATOM   3752  CD2 PHE A 238      45.555  66.390 132.070  1.00  0.00           C
ATOM   3754  CE2 PHE A 238      46.395  67.500 132.000  1.00  0.00           C
ATOM   3756  C   PHE A 238      42.315  63.140 130.570  1.00  0.00           C
ATOM   3757  O   PHE A 238      42.965  62.260 130.010  1.00  0.00           O
ATOM   3758  N   SER A 239      41.305  62.740 131.370  1.00  0.00           N
ATOM   3760  CA  SER A 239      41.085  61.320 131.600  1.00  0.00           C
ATOM   3762  CB  SER A 239      40.945  60.910 133.080  1.00  0.00           C
ATOM   3765  OG  SER A 239      39.965  61.670 133.790  1.00  0.00           O
ATOM   3767  C   SER A 239      39.895  60.740 130.900  1.00  0.00           C
ATOM   3768  O   SER A 239      39.865  59.520 130.760  1.00  0.00           O
ATOM   3769  N   ASP A 240      38.955  61.540 130.380  1.00  0.00           N
ATOM   3771  CA  ASP A 240      37.905  61.010 129.540  1.00  0.00           C
ATOM   3773  CB  ASP A 240      36.535  61.710 129.790  1.00  0.00           C
ATOM   3776  CG  ASP A 240      36.035  61.500 131.210  1.00  0.00           C
ATOM   3777  OD1 ASP A 240      36.475  60.510 131.870  1.00  0.00           O
ATOM   3778  OD2 ASP A 240      35.125  62.250 131.640  1.00  0.00           O
ATOM   3779  C   ASP A 240      38.355  61.100 128.080  1.00  0.00           C
ATOM   3780  O   ASP A 240      37.815  61.840 127.260  1.00  0.00           O
ATOM   3781  N   VAL A 241      39.405  60.320 127.710  1.00  0.00           N
ATOM   3783  CA  VAL A 241      39.815  60.180 126.320  1.00  0.00           C
ATOM   3785  CB  VAL A 241      41.215  59.570 126.090  1.00  0.00           C
ATOM   3787  CG1 VAL A 241      42.285  60.530 126.630  1.00  0.00           C
ATOM   3791  CG2 VAL A 241      41.365  58.150 126.690  1.00  0.00           C
ATOM   3795  C   VAL A 241      38.755  59.460 125.500  1.00  0.00           C
ATOM   3796  O   VAL A 241      38.455  58.280 125.680  1.00  0.00           O
ATOM   3797  N   THR A 242      38.115  60.190 124.550  1.00  0.00           N
ATOM   3799  CA  THR A 242      37.215  59.570 123.580  1.00  0.00           C
ATOM   3801  CB  THR A 242      36.455  60.550 122.680  1.00  0.00           C
ATOM   3803  OG1 THR A 242      35.865  61.560 123.470  1.00  0.00           O
ATOM   3805  CG2 THR A 242      35.325  59.850 121.920  1.00  0.00           C
ATOM   3809  C   THR A 242      37.945  58.590 122.690  1.00  0.00           C
ATOM   3810  O   THR A 242      38.995  58.880 122.130  1.00  0.00           O
ATOM   3811  N   VAL A 243      37.395  57.380 122.510  1.00  0.00           N
ATOM   3813  CA  VAL A 243      37.945  56.410 121.590  1.00  0.00           C
ATOM   3815  CB  VAL A 243      38.265  55.120 122.330  1.00  0.00           C
ATOM   3817  CG1 VAL A 243      38.765  54.040 121.360  1.00  0.00           C
ATOM   3821  CG2 VAL A 243      39.355  55.440 123.370  1.00  0.00           C
ATOM   3825  C   VAL A 243      36.905  56.180 120.530  1.00  0.00           C
ATOM   3826  O   VAL A 243      35.885  55.530 120.780  1.00  0.00           O
ATOM   3827  N   ASP A 244      37.125  56.750 119.330  1.00  0.00           N
ATOM   3829  CA  ASP A 244      36.265  56.560 118.170  1.00  0.00           C
ATOM   3831  CB  ASP A 244      36.535  57.680 117.120  1.00  0.00           C
ATOM   3834  CG  ASP A 244      35.535  57.710 115.980  1.00  0.00           C
ATOM   3835  OD1 ASP A 244      34.365  57.290 116.200  1.00  0.00           O
ATOM   3836  OD2 ASP A 244      35.895  58.250 114.910  1.00  0.00           O
ATOM   3837  C   ASP A 244      36.425  55.150 117.600  1.00  0.00           C
ATOM   3838  O   ASP A 244      37.495  54.550 117.660  1.00  0.00           O
ATOM   3839  N   GLN A 245      35.345  54.580 117.030  1.00  0.00           N
ATOM   3841  CA  GLN A 245      35.265  53.180 116.620  1.00  0.00           C
ATOM   3843  CB  GLN A 245      33.795  52.670 116.580  1.00  0.00           C
ATOM   3846  CG  GLN A 245      32.995  52.790 117.910  1.00  0.00           C
ATOM   3849  CD  GLN A 245      32.555  54.220 118.230  1.00  0.00           C
ATOM   3850  OE1 GLN A 245      32.925  54.820 119.240  1.00  0.00           O
ATOM   3851  NE2 GLN A 245      31.755  54.800 117.320  1.00  0.00           N
ATOM   3854  C   GLN A 245      35.895  52.890 115.260  1.00  0.00           C
ATOM   3855  O   GLN A 245      36.255  51.750 114.960  1.00  0.00           O
ATOM   3856  N   THR A 246      36.055  53.920 114.400  1.00  0.00           N
ATOM   3858  CA  THR A 246      36.585  53.770 113.040  1.00  0.00           C
ATOM   3860  CB  THR A 246      35.675  54.400 111.970  1.00  0.00           C
ATOM   3862  OG1 THR A 246      35.515  55.790 112.190  1.00  0.00           O
ATOM   3864  CG2 THR A 246      34.285  53.740 112.020  1.00  0.00           C
ATOM   3868  C   THR A 246      37.955  54.400 112.890  1.00  0.00           C
ATOM   3869  O   THR A 246      38.805  53.910 112.140  1.00  0.00           O
ATOM   3870  N   THR A 247      38.235  55.500 113.620  1.00  0.00           N
ATOM   3872  CA  THR A 247      39.515  56.180 113.550  1.00  0.00           C
ATOM   3874  CB  THR A 247      39.405  57.670 113.130  1.00  0.00           C
ATOM   3876  OG1 THR A 247      38.975  58.560 114.150  1.00  0.00           O
ATOM   3878  CG2 THR A 247      38.455  57.840 111.940  1.00  0.00           C
ATOM   3882  C   THR A 247      40.235  56.150 114.880  1.00  0.00           C
ATOM   3883  O   THR A 247      41.455  56.220 114.930  1.00  0.00           O
ATOM   3884  N   GLY A 248      39.555  56.100 116.030  1.00  0.00           N
ATOM   3886  CA  GLY A 248      40.225  56.350 117.300  1.00  0.00           C
ATOM   3889  C   GLY A 248      40.775  57.740 117.520  1.00  0.00           C
ATOM   3890  O   GLY A 248      41.755  57.910 118.230  1.00  0.00           O
ATOM   3891  N   SER A 249      40.145  58.790 116.940  1.00  0.00           N
ATOM   3893  CA  SER A 249      40.415  60.180 117.320  1.00  0.00           C
ATOM   3895  CB  SER A 249      39.715  61.250 116.420  1.00  0.00           C
ATOM   3898  OG  SER A 249      39.895  62.590 116.930  1.00  0.00           O
ATOM   3900  C   SER A 249      40.015  60.460 118.750  1.00  0.00           C
ATOM   3901  O   SER A 249      38.875  60.190 119.130  1.00  0.00           O
ATOM   3902  N   ILE A 250      40.915  61.070 119.540  1.00  0.00           N
ATOM   3904  CA  ILE A 250      40.615  61.450 120.910  1.00  0.00           C
ATOM   3906  CB  ILE A 250      41.825  61.430 121.870  1.00  0.00           C
ATOM   3908  CG2 ILE A 250      41.435  61.940 123.270  1.00  0.00           C
ATOM   3912  CG1 ILE A 250      42.405  60.010 122.000  1.00  0.00           C
ATOM   3915  CD  ILE A 250      43.405  59.660 120.900  1.00  0.00           C
ATOM   3919  C   ILE A 250      39.975  62.810 120.940  1.00  0.00           C
ATOM   3920  O   ILE A 250      40.465  63.750 120.320  1.00  0.00           O
ATOM   3921  N   THR A 251      38.865  62.960 121.700  1.00  0.00           N
ATOM   3923  CA  THR A 251      38.265  64.250 122.000  1.00  0.00           C
ATOM   3925  CB  THR A 251      36.935  64.450 121.290  1.00  0.00           C
ATOM   3927  OG1 THR A 251      37.185  64.650 119.910  1.00  0.00           O
ATOM   3929  CG2 THR A 251      36.205  65.710 121.750  1.00  0.00           C
ATOM   3933  C   THR A 251      38.115  64.450 123.500  1.00  0.00           C
ATOM   3934  O   THR A 251      37.365  63.750 124.190  1.00  0.00           O
ATOM   3935  N   LEU A 252      38.815  65.450 124.070  1.00  0.00           N
ATOM   3937  CA  LEU A 252      38.585  65.860 125.450  1.00  0.00           C
ATOM   3939  CB  LEU A 252      39.845  66.330 126.220  1.00  0.00           C
ATOM   3942  CG  LEU A 252      40.975  65.280 126.420  1.00  0.00           C
ATOM   3944  CD1 LEU A 252      40.455  63.940 126.950  1.00  0.00           C
ATOM   3948  CD2 LEU A 252      41.865  65.100 125.190  1.00  0.00           C
ATOM   3952  C   LEU A 252      37.525  66.950 125.500  1.00  0.00           C
ATOM   3953  O   LEU A 252      37.455  67.830 124.650  1.00  0.00           O
ATOM   3954  N   ARG A 253      36.635  66.900 126.520  1.00  0.00           N
ATOM   3956  CA  ARG A 253      35.675  67.930 126.840  1.00  0.00           C
ATOM   3958  CB  ARG A 253      34.365  67.330 127.390  1.00  0.00           C
ATOM   3961  CG  ARG A 253      33.325  68.360 127.860  1.00  0.00           C
ATOM   3964  CD  ARG A 253      31.895  67.810 127.960  1.00  0.00           C
ATOM   3967  NE  ARG A 253      31.175  68.200 126.710  1.00  0.00           N
ATOM   3969  CZ  ARG A 253      30.915  67.430 125.670  1.00  0.00           C
ATOM   3970  NH1 ARG A 253      31.255  66.160 125.630  1.00  0.00           N
ATOM   3973  NH2 ARG A 253      30.305  67.960 124.620  1.00  0.00           N
ATOM   3976  C   ARG A 253      36.285  68.880 127.840  1.00  0.00           C
ATOM   3977  O   ARG A 253      36.365  68.630 129.050  1.00  0.00           O
ATOM   3978  N   ALA A 254      36.795  70.010 127.350  1.00  0.00           N
ATOM   3980  CA  ALA A 254      37.605  70.870 128.160  1.00  0.00           C
ATOM   3982  CB  ALA A 254      38.885  71.130 127.360  1.00  0.00           C
ATOM   3986  C   ALA A 254      36.815  72.110 128.500  1.00  0.00           C
ATOM   3987  O   ALA A 254      36.485  72.930 127.650  1.00  0.00           O
ATOM   3988  N   ILE A 255      36.435  72.230 129.780  1.00  0.00           N
ATOM   3990  CA  ILE A 255      35.615  73.310 130.300  1.00  0.00           C
ATOM   3992  CB  ILE A 255      34.695  72.780 131.400  1.00  0.00           C
ATOM   3994  CG2 ILE A 255      35.455  72.180 132.590  1.00  0.00           C
ATOM   3998  CG1 ILE A 255      33.555  73.740 131.830  1.00  0.00           C
ATOM   4001  CD  ILE A 255      33.925  74.800 132.870  1.00  0.00           C
ATOM   4005  C   ILE A 255      36.445  74.560 130.620  1.00  0.00           C
ATOM   4006  O   ILE A 255      36.805  74.890 131.760  1.00  0.00           O
ATOM   4007  N   PHE A 256      36.795  75.320 129.570  1.00  0.00           N
ATOM   4009  CA  PHE A 256      37.435  76.610 129.680  1.00  0.00           C
ATOM   4011  CB  PHE A 256      38.045  77.090 128.340  1.00  0.00           C
ATOM   4014  CG  PHE A 256      39.195  76.200 127.940  1.00  0.00           C
ATOM   4015  CD1 PHE A 256      38.975  75.020 127.210  1.00  0.00           C
ATOM   4017  CE1 PHE A 256      40.055  74.210 126.830  1.00  0.00           C
ATOM   4019  CZ  PHE A 256      41.355  74.520 127.240  1.00  0.00           C
ATOM   4021  CD2 PHE A 256      40.515  76.560 128.240  1.00  0.00           C
ATOM   4023  CE2 PHE A 256      41.585  75.700 127.950  1.00  0.00           C
ATOM   4025  C   PHE A 256      36.475  77.650 130.260  1.00  0.00           C
ATOM   4026  O   PHE A 256      35.335  77.740 129.810  1.00  0.00           O
ATOM   4027  N   PRO A 257      36.835  78.480 131.230  1.00  0.00           N
ATOM   4028  CD  PRO A 257      38.205  78.630 131.700  1.00  0.00           C
ATOM   4031  CA  PRO A 257      36.005  79.610 131.600  1.00  0.00           C
ATOM   4033  CB  PRO A 257      36.745  80.210 132.810  1.00  0.00           C
ATOM   4036  CG  PRO A 257      38.225  79.920 132.530  1.00  0.00           C
ATOM   4039  C   PRO A 257      35.835  80.580 130.440  1.00  0.00           C
ATOM   4040  O   PRO A 257      36.825  80.910 129.780  1.00  0.00           O
ATOM   4041  N   ASN A 258      34.605  81.060 130.180  1.00  0.00           N
ATOM   4043  CA  ASN A 258      34.355  82.030 129.120  1.00  0.00           C
ATOM   4045  CB  ASN A 258      33.585  81.370 127.920  1.00  0.00           C
ATOM   4048  CG  ASN A 258      33.285  82.300 126.730  1.00  0.00           C
ATOM   4049  OD1 ASN A 258      33.775  83.430 126.590  1.00  0.00           O
ATOM   4050  ND2 ASN A 258      32.395  81.820 125.820  1.00  0.00           N
ATOM   4053  C   ASN A 258      33.565  83.190 129.680  1.00  0.00           C
ATOM   4054  O   ASN A 258      32.445  83.360 129.220  1.00  0.00           O
ATOM   4055  N   PRO A 259      34.005  84.040 130.600  1.00  0.00           N
ATOM   4056  CD  PRO A 259      35.305  83.980 131.260  1.00  0.00           C
ATOM   4059  CA  PRO A 259      33.115  85.010 131.240  1.00  0.00           C
ATOM   4061  CB  PRO A 259      33.975  85.630 132.360  1.00  0.00           C
ATOM   4064  CG  PRO A 259      35.425  85.340 131.940  1.00  0.00           C
ATOM   4067  C   PRO A 259      32.635  86.060 130.260  1.00  0.00           C
ATOM   4068  O   PRO A 259      31.545  86.580 130.450  1.00  0.00           O
ATOM   4069  N   ASP A 260      33.435  86.390 129.230  1.00  0.00           N
ATOM   4071  CA  ASP A 260      33.165  87.330 128.170  1.00  0.00           C
ATOM   4073  CB  ASP A 260      34.405  87.390 127.240  1.00  0.00           C
ATOM   4076  CG  ASP A 260      35.705  87.740 127.980  1.00  0.00           C
ATOM   4077  OD1 ASP A 260      35.635  88.430 129.020  1.00  0.00           O
ATOM   4078  OD2 ASP A 260      36.775  87.350 127.450  1.00  0.00           O
ATOM   4079  C   ASP A 260      31.915  86.960 127.360  1.00  0.00           C
ATOM   4080  O   ASP A 260      31.175  87.800 126.890  1.00  0.00           O
ATOM   4081  N   HIS A 261      31.715  85.640 127.150  1.00  0.00           N
ATOM   4083  CA  HIS A 261      30.705  85.000 126.320  1.00  0.00           C
ATOM   4085  CB  HIS A 261      29.235  85.440 126.630  1.00  0.00           C
ATOM   4088  ND1 HIS A 261      27.615  85.750 128.570  1.00  0.00           N
ATOM   4089  CG  HIS A 261      28.795  85.200 128.060  1.00  0.00           C
ATOM   4090  CE1 HIS A 261      27.575  85.380 129.830  1.00  0.00           C
ATOM   4092  NE2 HIS A 261      28.625  84.600 130.160  1.00  0.00           N
ATOM   4094  CD2 HIS A 261      29.405  84.490 129.040  1.00  0.00           C
ATOM   4096  C   HIS A 261      31.065  85.110 124.840  1.00  0.00           C
ATOM   4097  O   HIS A 261      30.335  84.680 123.950  1.00  0.00           O
ATOM   4098  N   THR A 262      32.275  85.630 124.540  1.00  0.00           N
ATOM   4100  CA  THR A 262      32.695  86.010 123.210  1.00  0.00           C
ATOM   4102  CB  THR A 262      33.495  87.310 123.180  1.00  0.00           C
ATOM   4104  OG1 THR A 262      34.695  87.230 123.940  1.00  0.00           O
ATOM   4106  CG2 THR A 262      32.635  88.430 123.780  1.00  0.00           C
ATOM   4110  C   THR A 262      33.515  84.940 122.550  1.00  0.00           C
ATOM   4111  O   THR A 262      33.665  84.960 121.330  1.00  0.00           O
ATOM   4112  N   LEU A 263      34.005  83.930 123.310  1.00  0.00           N
ATOM   4114  CA  LEU A 263      34.545  82.720 122.730  1.00  0.00           C
ATOM   4116  CB  LEU A 263      35.215  81.750 123.740  1.00  0.00           C
ATOM   4119  CG  LEU A 263      36.275  82.400 124.640  1.00  0.00           C
ATOM   4121  CD1 LEU A 263      36.865  81.360 125.610  1.00  0.00           C
ATOM   4125  CD2 LEU A 263      37.345  83.110 123.800  1.00  0.00           C
ATOM   4129  C   LEU A 263      33.495  82.000 121.920  1.00  0.00           C
ATOM   4130  O   LEU A 263      32.505  81.490 122.440  1.00  0.00           O
ATOM   4131  N   LEU A 264      33.705  82.000 120.590  1.00  0.00           N
ATOM   4133  CA  LEU A 264      32.785  81.530 119.580  1.00  0.00           C
ATOM   4135  CB  LEU A 264      33.085  82.220 118.220  1.00  0.00           C
ATOM   4138  CG  LEU A 264      33.065  83.770 118.240  1.00  0.00           C
ATOM   4140  CD1 LEU A 264      33.775  84.340 117.000  1.00  0.00           C
ATOM   4144  CD2 LEU A 264      31.635  84.320 118.350  1.00  0.00           C
ATOM   4148  C   LEU A 264      32.945  80.020 119.400  1.00  0.00           C
ATOM   4149  O   LEU A 264      34.055  79.580 119.050  1.00  0.00           O
ATOM   4150  N   PRO A 265      31.935  79.200 119.620  1.00  0.00           N
ATOM   4151  CD  PRO A 265      30.725  79.520 120.370  1.00  0.00           C
ATOM   4154  CA  PRO A 265      31.925  77.810 119.180  1.00  0.00           C
ATOM   4156  CB  PRO A 265      30.585  77.270 119.680  1.00  0.00           C
ATOM   4159  CG  PRO A 265      30.305  78.150 120.890  1.00  0.00           C
ATOM   4162  C   PRO A 265      32.035  77.680 117.680  1.00  0.00           C
ATOM   4163  O   PRO A 265      31.365  78.410 116.960  1.00  0.00           O
ATOM   4164  N   GLY A 266      32.875  76.760 117.190  1.00  0.00           N
ATOM   4166  CA  GLY A 266      33.065  76.540 115.770  1.00  0.00           C
ATOM   4169  C   GLY A 266      34.445  76.910 115.340  1.00  0.00           C
ATOM   4170  O   GLY A 266      34.895  76.440 114.290  1.00  0.00           O
ATOM   4171  N   MET A 267      35.145  77.750 116.120  1.00  0.00           N
ATOM   4173  CA  MET A 267      36.525  78.130 115.910  1.00  0.00           C
ATOM   4175  CB  MET A 267      36.965  79.240 116.900  1.00  0.00           C
ATOM   4178  CG  MET A 267      36.235  80.590 116.730  1.00  0.00           C
ATOM   4181  SD  MET A 267      36.605  81.510 115.220  1.00  0.00           S
ATOM   4182  CE  MET A 267      38.365  81.800 115.570  1.00  0.00           C
ATOM   4186  C   MET A 267      37.505  76.960 116.010  1.00  0.00           C
ATOM   4187  O   MET A 267      37.305  76.050 116.810  1.00  0.00           O
ATOM   4188  N   PHE A 268      38.595  76.950 115.220  1.00  0.00           N
ATOM   4190  CA  PHE A 268      39.435  75.770 115.030  1.00  0.00           C
ATOM   4192  CB  PHE A 268      39.805  75.570 113.540  1.00  0.00           C
ATOM   4195  CG  PHE A 268      38.555  75.530 112.710  1.00  0.00           C
ATOM   4196  CD1 PHE A 268      37.835  74.340 112.610  1.00  0.00           C
ATOM   4198  CE1 PHE A 268      36.645  74.290 111.880  1.00  0.00           C
ATOM   4200  CZ  PHE A 268      36.155  75.440 111.260  1.00  0.00           C
ATOM   4202  CD2 PHE A 268      38.085  76.670 112.030  1.00  0.00           C
ATOM   4204  CE2 PHE A 268      36.875  76.630 111.320  1.00  0.00           C
ATOM   4206  C   PHE A 268      40.705  75.910 115.850  1.00  0.00           C
ATOM   4207  O   PHE A 268      41.745  75.300 115.580  1.00  0.00           O
ATOM   4208  N   VAL A 269      40.615  76.770 116.880  1.00  0.00           N
ATOM   4210  CA  VAL A 269      41.685  77.320 117.690  1.00  0.00           C
ATOM   4212  CB  VAL A 269      41.135  78.340 118.680  1.00  0.00           C
ATOM   4214  CG1 VAL A 269      40.725  79.580 117.870  1.00  0.00           C
ATOM   4218  CG2 VAL A 269      39.965  77.730 119.480  1.00  0.00           C
ATOM   4222  C   VAL A 269      42.565  76.320 118.390  1.00  0.00           C
ATOM   4223  O   VAL A 269      42.195  75.200 118.720  1.00  0.00           O
ATOM   4224  N   ARG A 270      43.825  76.710 118.630  1.00  0.00           N
ATOM   4226  CA  ARG A 270      44.795  75.810 119.180  1.00  0.00           C
ATOM   4228  CB  ARG A 270      46.145  75.900 118.440  1.00  0.00           C
ATOM   4231  CG  ARG A 270      46.065  75.580 116.920  1.00  0.00           C
ATOM   4234  CD  ARG A 270      45.895  76.770 115.970  1.00  0.00           C
ATOM   4237  NE  ARG A 270      47.125  77.590 116.130  1.00  0.00           N
ATOM   4239  CZ  ARG A 270      47.225  78.890 115.910  1.00  0.00           C
ATOM   4240  NH1 ARG A 270      46.305  79.610 115.310  1.00  0.00           N
ATOM   4243  NH2 ARG A 270      48.315  79.490 116.340  1.00  0.00           N
ATOM   4246  C   ARG A 270      44.955  76.030 120.660  1.00  0.00           C
ATOM   4247  O   ARG A 270      44.475  77.000 121.240  1.00  0.00           O
ATOM   4248  N   ALA A 271      45.625  75.080 121.320  1.00  0.00           N
ATOM   4250  CA  ALA A 271      46.005  75.180 122.690  1.00  0.00           C
ATOM   4252  CB  ALA A 271      44.845  74.700 123.570  1.00  0.00           C
ATOM   4256  C   ALA A 271      47.225  74.310 122.870  1.00  0.00           C
ATOM   4257  O   ALA A 271      47.505  73.460 122.030  1.00  0.00           O
ATOM   4258  N   ARG A 272      47.995  74.520 123.950  1.00  0.00           N
ATOM   4260  CA  ARG A 272      49.115  73.670 124.310  1.00  0.00           C
ATOM   4262  CB  ARG A 272      50.485  74.360 124.050  1.00  0.00           C
ATOM   4265  CG  ARG A 272      50.635  75.810 124.550  1.00  0.00           C
ATOM   4268  CD  ARG A 272      51.805  76.510 123.850  1.00  0.00           C
ATOM   4271  NE  ARG A 272      51.865  77.920 124.350  1.00  0.00           N
ATOM   4273  CZ  ARG A 272      52.025  78.990 123.580  1.00  0.00           C
ATOM   4274  NH1 ARG A 272      51.935  78.950 122.270  1.00  0.00           N
ATOM   4277  NH2 ARG A 272      52.225  80.140 124.170  1.00  0.00           N
ATOM   4280  C   ARG A 272      48.925  73.100 125.710  1.00  0.00           C
ATOM   4281  O   ARG A 272      47.825  72.670 126.040  1.00  0.00           O
ATOM   4282  N   LEU A 273      49.985  73.010 126.540  1.00  0.00           N
ATOM   4284  CA  LEU A 273      49.905  72.330 127.820  1.00  0.00           C
ATOM   4286  CB  LEU A 273      50.305  70.830 127.720  1.00  0.00           C
ATOM   4289  CG  LEU A 273      49.305  69.870 127.040  1.00  0.00           C
ATOM   4291  CD1 LEU A 273      49.555  69.700 125.530  1.00  0.00           C
ATOM   4295  CD2 LEU A 273      49.435  68.480 127.690  1.00  0.00           C
ATOM   4299  C   LEU A 273      50.825  73.030 128.810  1.00  0.00           C
ATOM   4300  O   LEU A 273      51.755  73.730 128.420  1.00  0.00           O
ATOM   4301  N   GLU A 274      50.575  72.880 130.130  1.00  0.00           N
ATOM   4303  CA  GLU A 274      51.325  73.600 131.150  1.00  0.00           C
ATOM   4305  CB  GLU A 274      50.375  74.120 132.250  1.00  0.00           C
ATOM   4308  CG  GLU A 274      49.235  75.000 131.690  1.00  0.00           C
ATOM   4311  CD  GLU A 274      49.755  76.240 130.980  1.00  0.00           C
ATOM   4312  OE1 GLU A 274      50.255  77.120 131.720  1.00  0.00           O
ATOM   4313  OE2 GLU A 274      49.675  76.340 129.720  1.00  0.00           O
ATOM   4314  C   GLU A 274      52.445  72.770 131.750  1.00  0.00           C
ATOM   4315  O   GLU A 274      52.525  71.550 131.580  1.00  0.00           O
ATOM   4316  N   GLU A 275      53.415  73.410 132.430  1.00  0.00           N
ATOM   4318  CA  GLU A 275      54.735  72.840 132.640  1.00  0.00           C
ATOM   4320  CB  GLU A 275      55.865  73.850 132.340  1.00  0.00           C
ATOM   4323  CG  GLU A 275      56.015  75.060 133.300  1.00  0.00           C
ATOM   4326  CD  GLU A 275      54.785  75.960 133.360  1.00  0.00           C
ATOM   4327  OE1 GLU A 275      54.585  76.720 132.390  1.00  0.00           O
ATOM   4328  OE2 GLU A 275      54.045  75.920 134.370  1.00  0.00           O
ATOM   4329  C   GLU A 275      54.965  72.140 133.970  1.00  0.00           C
ATOM   4330  O   GLU A 275      55.165  72.710 135.040  1.00  0.00           O
ATOM   4331  N   GLY A 276      55.055  70.800 133.900  1.00  0.00           N
ATOM   4333  CA  GLY A 276      55.455  69.940 135.010  1.00  0.00           C
ATOM   4336  C   GLY A 276      56.325  68.870 134.440  1.00  0.00           C
ATOM   4337  O   GLY A 276      56.455  67.760 134.960  1.00  0.00           O
ATOM   4338  N   LEU A 277      56.915  69.220 133.290  1.00  0.00           N
ATOM   4340  CA  LEU A 277      57.815  68.400 132.520  1.00  0.00           C
ATOM   4342  CB  LEU A 277      57.945  68.830 131.030  1.00  0.00           C
ATOM   4345  CG  LEU A 277      56.685  68.950 130.150  1.00  0.00           C
ATOM   4347  CD1 LEU A 277      55.865  67.670 130.120  1.00  0.00           C
ATOM   4351  CD2 LEU A 277      55.825  70.160 130.500  1.00  0.00           C
ATOM   4355  C   LEU A 277      59.205  68.530 133.110  1.00  0.00           C
ATOM   4356  O   LEU A 277      59.885  69.540 132.940  1.00  0.00           O
ATOM   4357  N   ASN A 278      59.675  67.500 133.820  1.00  0.00           N
ATOM   4359  CA  ASN A 278      60.945  67.560 134.500  1.00  0.00           C
ATOM   4361  CB  ASN A 278      60.835  66.740 135.800  1.00  0.00           C
ATOM   4364  CG  ASN A 278      59.855  67.380 136.780  1.00  0.00           C
ATOM   4365  OD1 ASN A 278      59.525  68.570 136.750  1.00  0.00           O
ATOM   4366  ND2 ASN A 278      59.365  66.530 137.700  1.00  0.00           N
ATOM   4369  C   ASN A 278      62.195  67.090 133.730  1.00  0.00           C
ATOM   4370  O   ASN A 278      63.225  67.710 134.010  1.00  0.00           O
ATOM   4371  N   PRO A 279      62.275  66.120 132.810  1.00  0.00           N
ATOM   4372  CD  PRO A 279      61.195  65.230 132.400  1.00  0.00           C
ATOM   4375  CA  PRO A 279      63.555  65.460 132.580  1.00  0.00           C
ATOM   4377  CB  PRO A 279      63.195  64.080 131.990  1.00  0.00           C
ATOM   4380  CG  PRO A 279      61.825  64.310 131.370  1.00  0.00           C
ATOM   4383  C   PRO A 279      64.455  66.240 131.650  1.00  0.00           C
ATOM   4384  O   PRO A 279      64.045  66.660 130.570  1.00  0.00           O
ATOM   4385  N   ASN A 280      65.715  66.420 132.080  1.00  0.00           N
ATOM   4387  CA  ASN A 280      66.735  67.040 131.270  1.00  0.00           C
ATOM   4389  CB  ASN A 280      67.985  67.500 132.120  1.00  0.00           C
ATOM   4392  CG  ASN A 280      68.665  66.420 132.970  1.00  0.00           C
ATOM   4393  OD1 ASN A 280      68.525  65.220 132.800  1.00  0.00           O
ATOM   4394  ND2 ASN A 280      69.435  66.850 134.000  1.00  0.00           N
ATOM   4397  C   ASN A 280      67.045  66.250 130.000  1.00  0.00           C
ATOM   4398  O   ASN A 280      67.215  65.030 129.970  1.00  0.00           O
ATOM   4399  N   ALA A 281      67.075  66.950 128.870  1.00  0.00           N
ATOM   4401  CA  ALA A 281      67.455  66.390 127.600  1.00  0.00           C
ATOM   4403  CB  ALA A 281      66.265  65.780 126.830  1.00  0.00           C
ATOM   4407  C   ALA A 281      68.075  67.570 126.910  1.00  0.00           C
ATOM   4408  O   ALA A 281      67.715  68.720 127.160  1.00  0.00           O
ATOM   4409  N   ILE A 282      69.165  67.330 126.170  1.00  0.00           N
ATOM   4411  CA  ILE A 282      70.125  68.340 125.780  1.00  0.00           C
ATOM   4413  CB  ILE A 282      71.425  67.720 125.250  1.00  0.00           C
ATOM   4415  CG2 ILE A 282      72.315  68.780 124.560  1.00  0.00           C
ATOM   4419  CG1 ILE A 282      72.215  66.980 126.360  1.00  0.00           C
ATOM   4422  CD  ILE A 282      71.705  65.580 126.700  1.00  0.00           C
ATOM   4426  C   ILE A 282      69.525  69.300 124.780  1.00  0.00           C
ATOM   4427  O   ILE A 282      69.085  68.910 123.710  1.00  0.00           O
ATOM   4428  N   LEU A 283      69.505  70.620 125.070  1.00  0.00           N
ATOM   4430  CA  LEU A 283      69.225  71.610 124.050  1.00  0.00           C
ATOM   4432  CB  LEU A 283      68.475  72.820 124.640  1.00  0.00           C
ATOM   4435  CG  LEU A 283      67.095  72.440 125.210  1.00  0.00           C
ATOM   4437  CD1 LEU A 283      66.395  73.670 125.800  1.00  0.00           C
ATOM   4441  CD2 LEU A 283      66.215  71.780 124.140  1.00  0.00           C
ATOM   4445  C   LEU A 283      70.525  72.020 123.400  1.00  0.00           C
ATOM   4446  O   LEU A 283      71.235  72.920 123.860  1.00  0.00           O
ATOM   4447  N   VAL A 284      70.875  71.330 122.300  1.00  0.00           N
ATOM   4449  CA  VAL A 284      72.075  71.640 121.570  1.00  0.00           C
ATOM   4451  CB  VAL A 284      72.815  70.430 121.010  1.00  0.00           C
ATOM   4453  CG1 VAL A 284      72.075  69.770 119.830  1.00  0.00           C
ATOM   4457  CG2 VAL A 284      74.205  70.910 120.580  1.00  0.00           C
ATOM   4461  C   VAL A 284      71.715  72.650 120.480  1.00  0.00           C
ATOM   4462  O   VAL A 284      70.755  72.430 119.750  1.00  0.00           O
ATOM   4463  N   PRO A 285      72.385  73.780 120.340  1.00  0.00           N
ATOM   4464  CD  PRO A 285      73.405  74.230 121.290  1.00  0.00           C
ATOM   4467  CA  PRO A 285      72.295  74.670 119.180  1.00  0.00           C
ATOM   4469  CB  PRO A 285      73.515  75.560 119.340  1.00  0.00           C
ATOM   4472  CG  PRO A 285      73.655  75.660 120.870  1.00  0.00           C
ATOM   4475  C   PRO A 285      72.235  74.050 117.790  1.00  0.00           C
ATOM   4476  O   PRO A 285      73.005  73.150 117.480  1.00  0.00           O
ATOM   4477  N   GLN A 286      71.385  74.610 116.900  1.00  0.00           N
ATOM   4479  CA  GLN A 286      71.125  74.170 115.540  1.00  0.00           C
ATOM   4481  CB  GLN A 286      70.195  75.220 114.870  1.00  0.00           C
ATOM   4484  CG  GLN A 286      69.585  74.800 113.520  1.00  0.00           C
ATOM   4487  CD  GLN A 286      68.405  75.700 113.150  1.00  0.00           C
ATOM   4488  OE1 GLN A 286      68.505  76.910 112.950  1.00  0.00           O
ATOM   4489  NE2 GLN A 286      67.205  75.080 113.030  1.00  0.00           N
ATOM   4492  C   GLN A 286      72.385  74.040 114.710  1.00  0.00           C
ATOM   4493  O   GLN A 286      72.545  73.100 113.930  1.00  0.00           O
ATOM   4494  N   GLN A 287      73.325  74.980 114.890  1.00  0.00           N
ATOM   4496  CA  GLN A 287      74.485  75.190 114.050  1.00  0.00           C
ATOM   4498  CB  GLN A 287      75.115  76.550 114.450  1.00  0.00           C
ATOM   4501  CG  GLN A 287      75.905  76.550 115.780  1.00  0.00           C
ATOM   4504  CD  GLN A 287      76.425  77.950 116.040  1.00  0.00           C
ATOM   4505  OE1 GLN A 287      77.185  78.540 115.270  1.00  0.00           O
ATOM   4506  NE2 GLN A 287      76.015  78.540 117.180  1.00  0.00           N
ATOM   4509  C   GLN A 287      75.545  74.110 114.180  1.00  0.00           C
ATOM   4510  O   GLN A 287      76.375  73.940 113.290  1.00  0.00           O
ATOM   4511  N   GLY A 288      75.525  73.320 115.270  1.00  0.00           N
ATOM   4513  CA  GLY A 288      76.465  72.210 115.440  1.00  0.00           C
ATOM   4516  C   GLY A 288      75.835  70.890 115.110  1.00  0.00           C
ATOM   4517  O   GLY A 288      76.505  69.870 115.080  1.00  0.00           O
ATOM   4518  N   VAL A 289      74.515  70.860 114.870  1.00  0.00           N
ATOM   4520  CA  VAL A 289      73.845  69.640 114.460  1.00  0.00           C
ATOM   4522  CB  VAL A 289      72.365  69.590 114.850  1.00  0.00           C
ATOM   4524  CG1 VAL A 289      71.715  68.270 114.430  1.00  0.00           C
ATOM   4528  CG2 VAL A 289      72.265  69.730 116.380  1.00  0.00           C
ATOM   4532  C   VAL A 289      73.985  69.480 112.960  1.00  0.00           C
ATOM   4533  O   VAL A 289      73.345  70.200 112.190  1.00  0.00           O
ATOM   4534  N   THR A 290      74.845  68.530 112.520  1.00  0.00           N
ATOM   4536  CA  THR A 290      75.015  68.240 111.110  1.00  0.00           C
ATOM   4538  CB  THR A 290      76.255  67.420 110.760  1.00  0.00           C
ATOM   4540  OG1 THR A 290      76.385  66.220 111.510  1.00  0.00           O
ATOM   4542  CG2 THR A 290      77.465  68.280 111.120  1.00  0.00           C
ATOM   4546  C   THR A 290      73.785  67.560 110.570  1.00  0.00           C
ATOM   4547  O   THR A 290      73.445  66.440 110.970  1.00  0.00           O
ATOM   4548  N   ARG A 291      73.035  68.240 109.680  1.00  0.00           N
ATOM   4550  CA  ARG A 291      71.875  67.670 109.060  1.00  0.00           C
ATOM   4552  CB  ARG A 291      70.555  68.480 109.290  1.00  0.00           C
ATOM   4555  CG  ARG A 291      70.305  69.070 110.700  1.00  0.00           C
ATOM   4558  CD  ARG A 291      68.955  68.720 111.380  1.00  0.00           C
ATOM   4561  NE  ARG A 291      69.145  67.460 112.150  1.00  0.00           N
ATOM   4563  CZ  ARG A 291      68.255  66.810 112.900  1.00  0.00           C
ATOM   4564  NH1 ARG A 291      67.065  67.270 113.220  1.00  0.00           N
ATOM   4567  NH2 ARG A 291      68.645  65.640 113.360  1.00  0.00           N
ATOM   4570  C   ARG A 291      72.195  67.500 107.570  1.00  0.00           C
ATOM   4571  O   ARG A 291      71.565  68.120 106.730  1.00  0.00           O
ATOM   4572  N   THR A 292      73.155  66.630 107.170  1.00  0.00           N
ATOM   4574  CA  THR A 292      73.115  66.040 105.830  1.00  0.00           C
ATOM   4576  CB  THR A 292      73.715  66.960 104.750  1.00  0.00           C
ATOM   4578  OG1 THR A 292      73.335  66.620 103.430  1.00  0.00           O
ATOM   4580  CG2 THR A 292      75.245  67.020 104.800  1.00  0.00           C
ATOM   4584  C   THR A 292      73.775  64.670 105.870  1.00  0.00           C
ATOM   4585  O   THR A 292      74.575  64.430 106.770  1.00  0.00           O
ATOM   4586  N   PRO A 293      73.465  63.710 104.970  1.00  0.00           N
ATOM   4587  CD  PRO A 293      74.375  62.590 104.750  1.00  0.00           C
ATOM   4590  CA  PRO A 293      72.285  63.630 104.100  1.00  0.00           C
ATOM   4592  CB  PRO A 293      72.835  62.890 102.880  1.00  0.00           C
ATOM   4595  CG  PRO A 293      73.895  61.940 103.450  1.00  0.00           C
ATOM   4598  C   PRO A 293      71.125  62.840 104.690  1.00  0.00           C
ATOM   4599  O   PRO A 293      71.315  62.030 105.590  1.00  0.00           O
ATOM   4600  N   ARG A 294      69.905  63.100 104.160  1.00  0.00           N
ATOM   4602  CA  ARG A 294      68.565  62.720 104.600  1.00  0.00           C
ATOM   4604  CB  ARG A 294      67.515  62.830 103.450  1.00  0.00           C
ATOM   4607  CG  ARG A 294      67.465  64.160 102.650  1.00  0.00           C
ATOM   4610  CD  ARG A 294      66.695  65.360 103.230  1.00  0.00           C
ATOM   4613  NE  ARG A 294      65.235  65.080 103.320  1.00  0.00           N
ATOM   4615  CZ  ARG A 294      64.445  65.890 104.010  1.00  0.00           C
ATOM   4616  NH1 ARG A 294      64.685  67.160 104.250  1.00  0.00           N
ATOM   4619  NH2 ARG A 294      63.345  65.400 104.510  1.00  0.00           N
ATOM   4622  C   ARG A 294      68.365  61.410 105.350  1.00  0.00           C
ATOM   4623  O   ARG A 294      68.715  60.340 104.870  1.00  0.00           O
ATOM   4624  N   GLY A 295      67.695  61.450 106.530  1.00  0.00           N
ATOM   4626  CA  GLY A 295      67.215  60.260 107.240  1.00  0.00           C
ATOM   4629  C   GLY A 295      68.035  59.890 108.440  1.00  0.00           C
ATOM   4630  O   GLY A 295      67.525  59.350 109.430  1.00  0.00           O
ATOM   4631  N   ASP A 296      69.315  60.200 108.370  1.00  0.00           N
ATOM   4633  CA  ASP A 296      70.265  59.960 109.420  1.00  0.00           C
ATOM   4635  CB  ASP A 296      71.645  59.780 108.750  1.00  0.00           C
ATOM   4638  CG  ASP A 296      71.745  58.380 108.200  1.00  0.00           C
ATOM   4639  OD1 ASP A 296      70.795  57.580 108.320  1.00  0.00           O
ATOM   4640  OD2 ASP A 296      72.815  58.090 107.610  1.00  0.00           O
ATOM   4641  C   ASP A 296      70.245  61.080 110.430  1.00  0.00           C
ATOM   4642  O   ASP A 296      69.445  62.010 110.320  1.00  0.00           O
ATOM   4643  N   ALA A 297      71.135  61.010 111.440  1.00  0.00           N
ATOM   4645  CA  ALA A 297      71.335  62.100 112.350  1.00  0.00           C
ATOM   4647  CB  ALA A 297      70.095  62.470 113.180  1.00  0.00           C
ATOM   4651  C   ALA A 297      72.465  61.810 113.290  1.00  0.00           C
ATOM   4652  O   ALA A 297      72.495  60.810 114.010  1.00  0.00           O
ATOM   4653  N   THR A 298      73.445  62.720 113.290  1.00  0.00           N
ATOM   4655  CA  THR A 298      74.685  62.550 114.000  1.00  0.00           C
ATOM   4657  CB  THR A 298      75.735  61.920 113.100  1.00  0.00           C
ATOM   4659  OG1 THR A 298      76.705  61.240 113.870  1.00  0.00           O
ATOM   4661  CG2 THR A 298      76.455  62.930 112.210  1.00  0.00           C
ATOM   4665  C   THR A 298      75.055  63.930 114.440  1.00  0.00           C
ATOM   4666  O   THR A 298      74.485  64.910 113.960  1.00  0.00           O
ATOM   4667  N   VAL A 299      76.005  64.040 115.370  1.00  0.00           N
ATOM   4669  CA  VAL A 299      76.735  65.260 115.610  1.00  0.00           C
ATOM   4671  CB  VAL A 299      76.395  65.990 116.910  1.00  0.00           C
ATOM   4673  CG1 VAL A 299      77.345  67.190 117.130  1.00  0.00           C
ATOM   4677  CG2 VAL A 299      74.965  66.540 116.810  1.00  0.00           C
ATOM   4681  C   VAL A 299      78.165  64.850 115.650  1.00  0.00           C
ATOM   4682  O   VAL A 299      78.525  63.870 116.310  1.00  0.00           O
ATOM   4683  N   LEU A 300      79.055  65.620 114.990  1.00  0.00           N
ATOM   4685  CA  LEU A 300      80.475  65.550 115.250  1.00  0.00           C
ATOM   4687  CB  LEU A 300      81.285  66.540 114.360  1.00  0.00           C
ATOM   4690  CG  LEU A 300      82.815  66.370 114.470  1.00  0.00           C
ATOM   4692  CD1 LEU A 300      83.255  65.050 113.820  1.00  0.00           C
ATOM   4696  CD2 LEU A 300      83.555  67.590 113.920  1.00  0.00           C
ATOM   4700  C   LEU A 300      80.795  65.790 116.720  1.00  0.00           C
ATOM   4701  O   LEU A 300      80.945  66.910 117.200  1.00  0.00           O
ATOM   4702  N   VAL A 301      80.965  64.700 117.470  1.00  0.00           N
ATOM   4704  CA  VAL A 301      81.725  64.700 118.680  1.00  0.00           C
ATOM   4706  CB  VAL A 301      81.465  63.560 119.660  1.00  0.00           C
ATOM   4708  CG1 VAL A 301      81.595  64.020 121.130  1.00  0.00           C
ATOM   4712  CG2 VAL A 301      80.045  63.070 119.430  1.00  0.00           C
ATOM   4716  C   VAL A 301      83.145  64.670 118.240  1.00  0.00           C
ATOM   4717  O   VAL A 301      83.525  64.670 117.080  1.00  0.00           O
ATOM   4718  N   VAL A 302      84.015  64.760 119.210  1.00  0.00           N
ATOM   4720  CA  VAL A 302      85.225  65.450 119.000  1.00  0.00           C
ATOM   4722  CB  VAL A 302      84.995  66.920 119.280  1.00  0.00           C
ATOM   4724  CG1 VAL A 302      84.065  67.250 120.460  1.00  0.00           C
ATOM   4728  CG2 VAL A 302      86.295  67.670 119.440  1.00  0.00           C
ATOM   4732  C   VAL A 302      86.115  64.660 119.870  1.00  0.00           C
ATOM   4733  O   VAL A 302      85.615  64.040 120.800  1.00  0.00           O
ATOM   4734  N   GLY A 303      87.395  64.560 119.520  1.00  0.00           N
ATOM   4736  CA  GLY A 303      88.315  63.750 120.280  1.00  0.00           C
ATOM   4739  C   GLY A 303      89.495  64.570 120.570  1.00  0.00           C
ATOM   4740  O   GLY A 303      89.675  65.620 119.960  1.00  0.00           O
ATOM   4741  N   ALA A 304      90.385  64.180 121.470  1.00  0.00           N
ATOM   4743  CA  ALA A 304      90.515  62.940 122.210  1.00  0.00           C
ATOM   4745  CB  ALA A 304      89.775  61.640 121.740  1.00  0.00           C
ATOM   4749  C   ALA A 304      91.975  62.660 122.200  1.00  0.00           C
ATOM   4750  O   ALA A 304      92.735  63.230 122.970  1.00  0.00           O
ATOM   4751  N   ASP A 305      92.345  61.820 121.240  1.00  0.00           N
ATOM   4753  CA  ASP A 305      93.545  61.660 120.490  1.00  0.00           C
ATOM   4755  CB  ASP A 305      93.065  60.610 119.460  1.00  0.00           C
ATOM   4758  CG  ASP A 305      92.535  59.370 120.180  1.00  0.00           C
ATOM   4759  OD1 ASP A 305      93.235  58.740 121.000  1.00  0.00           O
ATOM   4760  OD2 ASP A 305      91.325  59.110 119.970  1.00  0.00           O
ATOM   4761  C   ASP A 305      93.995  62.930 119.780  1.00  0.00           C
ATOM   4762  O   ASP A 305      94.995  62.930 119.060  1.00  0.00           O
ATOM   4763  N   ASP A 306      93.215  64.000 119.950  1.00  0.00           N
ATOM   4765  CA  ASP A 306      93.075  65.170 119.120  1.00  0.00           C
ATOM   4767  CB  ASP A 306      94.315  66.080 119.160  1.00  0.00           C
ATOM   4770  CG  ASP A 306      94.395  66.850 120.470  1.00  0.00           C
ATOM   4771  OD1 ASP A 306      93.765  66.420 121.470  1.00  0.00           O
ATOM   4772  OD2 ASP A 306      95.115  67.870 120.470  1.00  0.00           O
ATOM   4773  C   ASP A 306      92.505  64.830 117.750  1.00  0.00           C
ATOM   4774  O   ASP A 306      92.795  65.440 116.720  1.00  0.00           O
ATOM   4775  N   LYS A 307      91.625  63.810 117.710  1.00  0.00           N
ATOM   4777  CA  LYS A 307      91.025  63.340 116.490  1.00  0.00           C
ATOM   4779  CB  LYS A 307      91.565  61.940 116.160  1.00  0.00           C
ATOM   4782  CG  LYS A 307      93.085  61.880 116.060  1.00  0.00           C
ATOM   4785  CD  LYS A 307      93.535  60.450 115.760  1.00  0.00           C
ATOM   4788  CE  LYS A 307      95.045  60.270 115.720  1.00  0.00           C
ATOM   4791  NZ  LYS A 307      95.675  61.120 114.710  1.00  0.00           N
ATOM   4795  C   LYS A 307      89.525  63.260 116.610  1.00  0.00           C
ATOM   4796  O   LYS A 307      88.965  62.460 117.360  1.00  0.00           O
ATOM   4797  N   VAL A 308      88.805  64.120 115.860  1.00  0.00           N
ATOM   4799  CA  VAL A 308      87.345  64.170 115.900  1.00  0.00           C
ATOM   4801  CB  VAL A 308      86.745  65.480 115.380  1.00  0.00           C
ATOM   4803  CG1 VAL A 308      87.295  66.640 116.220  1.00  0.00           C
ATOM   4807  CG2 VAL A 308      87.065  65.770 113.900  1.00  0.00           C
ATOM   4811  C   VAL A 308      86.595  62.990 115.300  1.00  0.00           C
ATOM   4812  O   VAL A 308      86.645  62.710 114.100  1.00  0.00           O
ATOM   4813  N   GLU A 309      85.815  62.290 116.150  1.00  0.00           N
ATOM   4815  CA  GLU A 309      84.945  61.190 115.790  1.00  0.00           C
ATOM   4817  CB  GLU A 309      85.365  59.910 116.570  1.00  0.00           C
ATOM   4820  CG  GLU A 309      84.525  58.640 116.300  1.00  0.00           C
ATOM   4823  CD  GLU A 309      84.815  57.460 117.230  1.00  0.00           C
ATOM   4824  OE1 GLU A 309      85.535  57.620 118.240  1.00  0.00           O
ATOM   4825  OE2 GLU A 309      84.255  56.370 116.950  1.00  0.00           O
ATOM   4826  C   GLU A 309      83.475  61.510 116.090  1.00  0.00           C
ATOM   4827  O   GLU A 309      83.105  61.870 117.210  1.00  0.00           O
ATOM   4828  N   THR A 310      82.585  61.400 115.090  1.00  0.00           N
ATOM   4830  CA  THR A 310      81.135  61.590 115.170  1.00  0.00           C
ATOM   4832  CB  THR A 310      80.515  61.670 113.770  1.00  0.00           C
ATOM   4834  OG1 THR A 310      79.355  62.490 113.770  1.00  0.00           O
ATOM   4836  CG2 THR A 310      80.125  60.310 113.190  1.00  0.00           C
ATOM   4840  C   THR A 310      80.405  60.570 116.050  1.00  0.00           C
ATOM   4841  O   THR A 310      80.785  59.400 116.150  1.00  0.00           O
ATOM   4842  N   ARG A 311      79.305  60.970 116.730  1.00  0.00           N
ATOM   4844  CA  ARG A 311      78.425  60.060 117.440  1.00  0.00           C
ATOM   4846  CB  ARG A 311      78.355  60.260 118.990  1.00  0.00           C
ATOM   4849  CG  ARG A 311      77.295  61.260 119.550  1.00  0.00           C
ATOM   4852  CD  ARG A 311      77.395  61.770 121.010  1.00  0.00           C
ATOM   4855  NE  ARG A 311      77.855  60.670 121.910  1.00  0.00           N
ATOM   4857  CZ  ARG A 311      78.355  60.860 123.130  1.00  0.00           C
ATOM   4858  NH1 ARG A 311      78.565  62.030 123.710  1.00  0.00           N
ATOM   4861  NH2 ARG A 311      78.575  59.800 123.870  1.00  0.00           N
ATOM   4864  C   ARG A 311      77.045  60.270 116.810  1.00  0.00           C
ATOM   4865  O   ARG A 311      76.565  61.410 116.760  1.00  0.00           O
ATOM   4866  N   PRO A 312      76.385  59.230 116.330  1.00  0.00           N
ATOM   4867  CD  PRO A 312      77.015  57.980 115.920  1.00  0.00           C
ATOM   4870  CA  PRO A 312      74.985  59.290 115.930  1.00  0.00           C
ATOM   4872  CB  PRO A 312      74.685  57.890 115.390  1.00  0.00           C
ATOM   4875  CG  PRO A 312      76.045  57.430 114.890  1.00  0.00           C
ATOM   4878  C   PRO A 312      74.085  59.700 117.060  1.00  0.00           C
ATOM   4879  O   PRO A 312      74.195  59.100 118.130  1.00  0.00           O
ATOM   4880  N   ILE A 313      73.245  60.740 116.890  1.00  0.00           N
ATOM   4882  CA  ILE A 313      72.415  61.240 117.970  1.00  0.00           C
ATOM   4884  CB  ILE A 313      72.715  62.660 118.460  1.00  0.00           C
ATOM   4886  CG2 ILE A 313      74.165  62.700 118.990  1.00  0.00           C
ATOM   4890  CG1 ILE A 313      72.455  63.770 117.430  1.00  0.00           C
ATOM   4893  CD  ILE A 313      72.295  65.120 118.120  1.00  0.00           C
ATOM   4897  C   ILE A 313      70.965  61.150 117.590  1.00  0.00           C
ATOM   4898  O   ILE A 313      70.585  61.390 116.450  1.00  0.00           O
ATOM   4899  N   VAL A 314      70.115  60.850 118.590  1.00  0.00           N
ATOM   4901  CA  VAL A 314      68.695  61.090 118.540  1.00  0.00           C
ATOM   4903  CB  VAL A 314      67.845  60.160 119.390  1.00  0.00           C
ATOM   4905  CG1 VAL A 314      66.355  60.380 119.030  1.00  0.00           C
ATOM   4909  CG2 VAL A 314      68.295  58.710 119.110  1.00  0.00           C
ATOM   4913  C   VAL A 314      68.425  62.530 118.930  1.00  0.00           C
ATOM   4914  O   VAL A 314      68.305  62.880 120.110  1.00  0.00           O
ATOM   4915  N   ALA A 315      68.325  63.400 117.920  1.00  0.00           N
ATOM   4917  CA  ALA A 315      67.945  64.770 118.020  1.00  0.00           C
ATOM   4919  CB  ALA A 315      68.755  65.680 117.070  1.00  0.00           C
ATOM   4923  C   ALA A 315      66.485  64.830 117.660  1.00  0.00           C
ATOM   4924  O   ALA A 315      66.085  64.640 116.510  1.00  0.00           O
ATOM   4925  N   SER A 316      65.675  65.120 118.680  1.00  0.00           N
ATOM   4927  CA  SER A 316      64.255  65.320 118.640  1.00  0.00           C
ATOM   4929  CB  SER A 316      63.615  64.900 119.990  1.00  0.00           C
ATOM   4932  OG  SER A 316      63.815  63.500 120.170  1.00  0.00           O
ATOM   4934  C   SER A 316      63.995  66.770 118.340  1.00  0.00           C
ATOM   4935  O   SER A 316      64.905  67.560 118.150  1.00  0.00           O
ATOM   4936  N   GLN A 317      62.715  67.190 118.210  1.00  0.00           N
ATOM   4938  CA  GLN A 317      62.325  68.460 117.640  1.00  0.00           C
ATOM   4940  CB  GLN A 317      60.795  68.590 117.710  1.00  0.00           C
ATOM   4943  CG  GLN A 317      60.165  69.850 117.060  1.00  0.00           C
ATOM   4946  CD  GLN A 317      58.645  69.820 117.230  1.00  0.00           C
ATOM   4947  OE1 GLN A 317      57.845  69.710 116.300  1.00  0.00           O
ATOM   4948  NE2 GLN A 317      58.255  69.800 118.530  1.00  0.00           N
ATOM   4951  C   GLN A 317      62.955  69.710 118.260  1.00  0.00           C
ATOM   4952  O   GLN A 317      63.065  69.850 119.480  1.00  0.00           O
ATOM   4953  N   ALA A 318      63.355  70.660 117.410  1.00  0.00           N
ATOM   4955  CA  ALA A 318      63.825  71.960 117.820  1.00  0.00           C
ATOM   4957  CB  ALA A 318      64.355  72.790 116.640  1.00  0.00           C
ATOM   4961  C   ALA A 318      62.815  72.790 118.570  1.00  0.00           C
ATOM   4962  O   ALA A 318      61.615  72.820 118.280  1.00  0.00           O
ATOM   4963  N   ILE A 319      63.335  73.500 119.560  1.00  0.00           N
ATOM   4965  CA  ILE A 319      62.625  74.540 120.250  1.00  0.00           C
ATOM   4967  CB  ILE A 319      62.205  74.140 121.650  1.00  0.00           C
ATOM   4969  CG2 ILE A 319      61.065  73.100 121.490  1.00  0.00           C
ATOM   4973  CG1 ILE A 319      63.375  73.560 122.480  1.00  0.00           C
ATOM   4976  CD  ILE A 319      62.955  73.200 123.900  1.00  0.00           C
ATOM   4980  C   ILE A 319      63.565  75.730 120.190  1.00  0.00           C
ATOM   4981  O   ILE A 319      64.705  75.710 120.660  1.00  0.00           O
ATOM   4982  N   GLY A 320      63.105  76.800 119.520  1.00  0.00           N
ATOM   4984  CA  GLY A 320      63.945  77.920 119.130  1.00  0.00           C
ATOM   4987  C   GLY A 320      65.165  77.540 118.320  1.00  0.00           C
ATOM   4988  O   GLY A 320      65.075  76.930 117.250  1.00  0.00           O
ATOM   4989  N   ASP A 321      66.345  77.930 118.800  1.00  0.00           N
ATOM   4991  CA  ASP A 321      67.595  77.770 118.110  1.00  0.00           C
ATOM   4993  CB  ASP A 321      68.435  79.000 118.510  1.00  0.00           C
ATOM   4996  CG  ASP A 321      69.685  79.140 117.670  1.00  0.00           C
ATOM   4997  OD1 ASP A 321      70.675  79.700 118.220  1.00  0.00           O
ATOM   4998  OD2 ASP A 321      69.605  78.850 116.460  1.00  0.00           O
ATOM   4999  C   ASP A 321      68.315  76.470 118.480  1.00  0.00           C
ATOM   5000  O   ASP A 321      69.445  76.210 118.070  1.00  0.00           O
ATOM   5001  N   LYS A 322      67.675  75.610 119.280  1.00  0.00           N
ATOM   5003  CA  LYS A 322      68.305  74.400 119.760  1.00  0.00           C
ATOM   5005  CB  LYS A 322      68.435  74.390 121.310  1.00  0.00           C
ATOM   5008  CG  LYS A 322      69.385  75.460 121.910  1.00  0.00           C
ATOM   5011  CD  LYS A 322      68.715  76.830 122.150  1.00  0.00           C
ATOM   5014  CE  LYS A 322      69.655  77.960 122.600  1.00  0.00           C
ATOM   5017  NZ  LYS A 322      70.165  77.740 123.960  1.00  0.00           N
ATOM   5021  C   LYS A 322      67.485  73.220 119.280  1.00  0.00           C
ATOM   5022  O   LYS A 322      66.275  73.200 119.460  1.00  0.00           O
ATOM   5023  N   TRP A 323      68.105  72.190 118.670  1.00  0.00           N
ATOM   5025  CA  TRP A 323      67.485  70.880 118.620  1.00  0.00           C
ATOM   5027  CB  TRP A 323      68.135  69.910 117.590  1.00  0.00           C
ATOM   5030  CG  TRP A 323      67.945  70.290 116.150  1.00  0.00           C
ATOM   5031  CD1 TRP A 323      68.865  70.940 115.380  1.00  0.00           C
ATOM   5033  NE1 TRP A 323      68.365  71.120 114.110  1.00  0.00           N
ATOM   5035  CE2 TRP A 323      67.115  70.600 114.030  1.00  0.00           C
ATOM   5036  CD2 TRP A 323      66.805  70.040 115.290  1.00  0.00           C
ATOM   5037  CE3 TRP A 323      65.595  69.380 115.460  1.00  0.00           C
ATOM   5039  CZ3 TRP A 323      64.715  69.260 114.380  1.00  0.00           C
ATOM   5041  CZ2 TRP A 323      66.235  70.510 112.960  1.00  0.00           C
ATOM   5043  CH2 TRP A 323      65.025  69.830 113.150  1.00  0.00           C
ATOM   5045  C   TRP A 323      67.465  70.250 120.000  1.00  0.00           C
ATOM   5046  O   TRP A 323      68.465  70.270 120.730  1.00  0.00           O
ATOM   5047  N   LEU A 324      66.325  69.670 120.410  1.00  0.00           N
ATOM   5049  CA  LEU A 324      66.305  68.770 121.550  1.00  0.00           C
ATOM   5051  CB  LEU A 324      64.845  68.440 121.950  1.00  0.00           C
ATOM   5054  CG  LEU A 324      64.675  67.610 123.230  1.00  0.00           C
ATOM   5056  CD1 LEU A 324      65.115  68.410 124.460  1.00  0.00           C
ATOM   5060  CD2 LEU A 324      63.215  67.150 123.360  1.00  0.00           C
ATOM   5064  C   LEU A 324      67.075  67.500 121.240  1.00  0.00           C
ATOM   5065  O   LEU A 324      67.015  66.990 120.130  1.00  0.00           O
ATOM   5066  N   VAL A 325      67.845  66.960 122.170  1.00  0.00           N
ATOM   5068  CA  VAL A 325      68.575  65.730 121.950  1.00  0.00           C
ATOM   5070  CB  VAL A 325      70.065  65.950 121.750  1.00  0.00           C
ATOM   5072  CG1 VAL A 325      70.795  64.610 121.590  1.00  0.00           C
ATOM   5076  CG2 VAL A 325      70.275  66.860 120.520  1.00  0.00           C
ATOM   5080  C   VAL A 325      68.305  64.840 123.130  1.00  0.00           C
ATOM   5081  O   VAL A 325      68.525  65.190 124.290  1.00  0.00           O
ATOM   5082  N   THR A 326      67.745  63.650 122.860  1.00  0.00           N
ATOM   5084  CA  THR A 326      67.165  62.810 123.900  1.00  0.00           C
ATOM   5086  CB  THR A 326      65.805  62.240 123.480  1.00  0.00           C
ATOM   5088  OG1 THR A 326      65.835  61.690 122.170  1.00  0.00           O
ATOM   5090  CG2 THR A 326      64.805  63.410 123.430  1.00  0.00           C
ATOM   5094  C   THR A 326      68.095  61.690 124.260  1.00  0.00           C
ATOM   5095  O   THR A 326      68.065  61.170 125.380  1.00  0.00           O
ATOM   5096  N   GLU A 327      69.005  61.340 123.350  1.00  0.00           N
ATOM   5098  CA  GLU A 327      69.955  60.290 123.580  1.00  0.00           C
ATOM   5100  CB  GLU A 327      69.355  58.930 123.140  1.00  0.00           C
ATOM   5103  CG  GLU A 327      70.305  57.730 123.310  1.00  0.00           C
ATOM   5106  CD  GLU A 327      69.605  56.380 123.290  1.00  0.00           C
ATOM   5107  OE1 GLU A 327      69.015  56.020 122.250  1.00  0.00           O
ATOM   5108  OE2 GLU A 327      69.695  55.660 124.310  1.00  0.00           O
ATOM   5109  C   GLU A 327      71.225  60.660 122.840  1.00  0.00           C
ATOM   5110  O   GLU A 327      71.245  61.560 122.010  1.00  0.00           O
ATOM   5111  N   GLY A 328      72.365  59.990 123.090  1.00  0.00           N
ATOM   5113  CA  GLY A 328      73.625  60.280 122.410  1.00  0.00           C
ATOM   5116  C   GLY A 328      74.415  61.290 123.160  1.00  0.00           C
ATOM   5117  O   GLY A 328      75.415  60.970 123.790  1.00  0.00           O
ATOM   5118  N   LEU A 329      74.005  62.570 123.100  1.00  0.00           N
ATOM   5120  CA  LEU A 329      74.525  63.600 123.980  1.00  0.00           C
ATOM   5122  CB  LEU A 329      74.085  65.030 123.580  1.00  0.00           C
ATOM   5125  CG  LEU A 329      74.435  65.430 122.130  1.00  0.00           C
ATOM   5127  CD1 LEU A 329      73.825  66.820 121.880  1.00  0.00           C
ATOM   5131  CD2 LEU A 329      75.945  65.380 121.860  1.00  0.00           C
ATOM   5135  C   LEU A 329      74.185  63.370 125.440  1.00  0.00           C
ATOM   5136  O   LEU A 329      73.145  62.810 125.790  1.00  0.00           O
ATOM   5137  N   LYS A 330      75.115  63.760 126.310  1.00  0.00           N
ATOM   5139  CA  LYS A 330      75.125  63.410 127.700  1.00  0.00           C
ATOM   5141  CB  LYS A 330      76.245  62.380 127.980  1.00  0.00           C
ATOM   5144  CG  LYS A 330      76.135  61.110 127.110  1.00  0.00           C
ATOM   5147  CD  LYS A 330      77.355  60.200 127.240  1.00  0.00           C
ATOM   5150  CE  LYS A 330      77.525  59.610 128.630  1.00  0.00           C
ATOM   5153  NZ  LYS A 330      78.785  58.840 128.710  1.00  0.00           N
ATOM   5157  C   LYS A 330      75.345  64.660 128.520  1.00  0.00           C
ATOM   5158  O   LYS A 330      75.495  65.770 128.020  1.00  0.00           O
ATOM   5159  N   ALA A 331      75.315  64.530 129.860  1.00  0.00           N
ATOM   5161  CA  ALA A 331      75.365  65.670 130.740  1.00  0.00           C
ATOM   5163  CB  ALA A 331      74.885  65.260 132.140  1.00  0.00           C
ATOM   5167  C   ALA A 331      76.755  66.300 130.840  1.00  0.00           C
ATOM   5168  O   ALA A 331      77.695  65.720 131.400  1.00  0.00           O
ATOM   5169  N   GLY A 332      76.895  67.530 130.320  1.00  0.00           N
ATOM   5171  CA  GLY A 332      78.145  68.250 130.390  1.00  0.00           C
ATOM   5174  C   GLY A 332      79.025  67.940 129.230  1.00  0.00           C
ATOM   5175  O   GLY A 332      80.245  68.100 129.320  1.00  0.00           O
ATOM   5176  N   ASP A 333      78.455  67.470 128.110  1.00  0.00           N
ATOM   5178  CA  ASP A 333      79.235  67.250 126.920  1.00  0.00           C
ATOM   5180  CB  ASP A 333      78.515  66.330 125.900  1.00  0.00           C
ATOM   5183  CG  ASP A 333      78.585  64.880 126.330  1.00  0.00           C
ATOM   5184  OD1 ASP A 333      79.495  64.520 127.130  1.00  0.00           O
ATOM   5185  OD2 ASP A 333      77.845  64.070 125.730  1.00  0.00           O
ATOM   5186  C   ASP A 333      79.805  68.500 126.250  1.00  0.00           C
ATOM   5187  O   ASP A 333      79.155  69.530 126.090  1.00  0.00           O
ATOM   5188  N   ARG A 334      81.075  68.380 125.840  1.00  0.00           N
ATOM   5190  CA  ARG A 334      81.785  69.280 124.960  1.00  0.00           C
ATOM   5192  CB  ARG A 334      83.295  69.250 125.330  1.00  0.00           C
ATOM   5195  CG  ARG A 334      83.625  70.130 126.560  1.00  0.00           C
ATOM   5198  CD  ARG A 334      85.125  70.180 126.890  1.00  0.00           C
ATOM   5201  NE  ARG A 334      85.325  70.960 128.150  1.00  0.00           N
ATOM   5203  CZ  ARG A 334      85.675  72.240 128.260  1.00  0.00           C
ATOM   5204  NH1 ARG A 334      85.655  73.110 127.280  1.00  0.00           N
ATOM   5207  NH2 ARG A 334      86.145  72.640 129.430  1.00  0.00           N
ATOM   5210  C   ARG A 334      81.555  68.970 123.470  1.00  0.00           C
ATOM   5211  O   ARG A 334      81.975  67.940 122.950  1.00  0.00           O
ATOM   5212  N   VAL A 335      80.905  69.920 122.750  1.00  0.00           N
ATOM   5214  CA  VAL A 335      80.495  69.800 121.350  1.00  0.00           C
ATOM   5216  CB  VAL A 335      78.995  70.030 121.200  1.00  0.00           C
ATOM   5218  CG1 VAL A 335      78.565  69.790 119.740  1.00  0.00           C
ATOM   5222  CG2 VAL A 335      78.215  69.110 122.160  1.00  0.00           C
ATOM   5226  C   VAL A 335      81.195  70.810 120.430  1.00  0.00           C
ATOM   5227  O   VAL A 335      81.365  71.980 120.790  1.00  0.00           O
ATOM   5228  N   VAL A 336      81.575  70.410 119.200  1.00  0.00           N
ATOM   5230  CA  VAL A 336      82.015  71.310 118.130  1.00  0.00           C
ATOM   5232  CB  VAL A 336      82.655  70.550 116.970  1.00  0.00           C
ATOM   5234  CG1 VAL A 336      83.545  71.480 116.150  1.00  0.00           C
ATOM   5238  CG2 VAL A 336      83.525  69.430 117.540  1.00  0.00           C
ATOM   5242  C   VAL A 336      80.925  72.250 117.620  1.00  0.00           C
ATOM   5243  O   VAL A 336      79.855  71.840 117.170  1.00  0.00           O
ATOM   5244  N   ILE A 337      81.175  73.580 117.730  1.00  0.00           N
ATOM   5246  CA  ILE A 337      80.155  74.610 117.590  1.00  0.00           C
ATOM   5248  CB  ILE A 337      79.775  75.140 118.980  1.00  0.00           C
ATOM   5250  CG2 ILE A 337      79.065  76.510 118.890  1.00  0.00           C
ATOM   5254  CG1 ILE A 337      78.905  74.120 119.740  1.00  0.00           C
ATOM   5257  CD  ILE A 337      78.715  74.450 121.230  1.00  0.00           C
ATOM   5261  C   ILE A 337      80.615  75.750 116.670  1.00  0.00           C
ATOM   5262  O   ILE A 337      80.005  76.050 115.650  1.00  0.00           O
ATOM   5263  N   SER A 338      81.705  76.460 117.040  1.00  0.00           N
ATOM   5265  CA  SER A 338      82.235  77.570 116.260  1.00  0.00           C
ATOM   5267  CB  SER A 338      83.095  78.600 117.070  1.00  0.00           C
ATOM   5270  OG  SER A 338      82.545  78.920 118.350  1.00  0.00           O
ATOM   5272  C   SER A 338      83.135  76.970 115.180  1.00  0.00           C
ATOM   5273  O   SER A 338      83.325  75.770 115.170  1.00  0.00           O
ATOM   5274  N   GLY A 339      83.725  77.780 114.260  1.00  0.00           N
ATOM   5276  CA  GLY A 339      84.955  77.380 113.540  1.00  0.00           C
ATOM   5279  C   GLY A 339      84.935  76.090 112.740  1.00  0.00           C
ATOM   5280  O   GLY A 339      85.935  75.370 112.650  1.00  0.00           O
ATOM   5281  N   LEU A 340      83.795  75.800 112.110  1.00  0.00           N
ATOM   5283  CA  LEU A 340      83.535  74.550 111.420  1.00  0.00           C
ATOM   5285  CB  LEU A 340      82.015  74.270 111.350  1.00  0.00           C
ATOM   5288  CG  LEU A 340      81.345  73.980 112.710  1.00  0.00           C
ATOM   5290  CD1 LEU A 340      79.835  73.800 112.540  1.00  0.00           C
ATOM   5294  CD2 LEU A 340      81.915  72.720 113.370  1.00  0.00           C
ATOM   5298  C   LEU A 340      84.135  74.540 110.020  1.00  0.00           C
ATOM   5299  O   LEU A 340      84.235  73.520 109.350  1.00  0.00           O
ATOM   5300  N   GLN A 341      84.635  75.690 109.540  1.00  0.00           N
ATOM   5302  CA  GLN A 341      85.175  75.770 108.210  1.00  0.00           C
ATOM   5304  CB  GLN A 341      85.285  77.250 107.790  1.00  0.00           C
ATOM   5307  CG  GLN A 341      83.985  78.080 108.010  1.00  0.00           C
ATOM   5310  CD  GLN A 341      83.925  78.810 109.360  1.00  0.00           C
ATOM   5311  OE1 GLN A 341      84.695  78.520 110.270  1.00  0.00           O
ATOM   5312  NE2 GLN A 341      82.995  79.790 109.480  1.00  0.00           N
ATOM   5315  C   GLN A 341      86.535  75.080 108.100  1.00  0.00           C
ATOM   5316  O   GLN A 341      86.935  74.630 107.020  1.00  0.00           O
ATOM   5317  N   LYS A 342      87.265  74.950 109.230  1.00  0.00           N
ATOM   5319  CA  LYS A 342      88.535  74.280 109.270  1.00  0.00           C
ATOM   5321  CB  LYS A 342      89.505  75.020 110.240  1.00  0.00           C
ATOM   5324  CG  LYS A 342      89.015  75.200 111.690  1.00  0.00           C
ATOM   5327  CD  LYS A 342      90.165  75.450 112.690  1.00  0.00           C
ATOM   5330  CE  LYS A 342      90.925  74.160 113.070  1.00  0.00           C
ATOM   5333  NZ  LYS A 342      92.105  74.420 113.910  1.00  0.00           N
ATOM   5337  C   LYS A 342      88.445  72.840 109.740  1.00  0.00           C
ATOM   5338  O   LYS A 342      89.435  72.110 109.680  1.00  0.00           O
ATOM   5339  N   VAL A 343      87.295  72.380 110.260  1.00  0.00           N
ATOM   5341  CA  VAL A 343      87.265  71.140 111.020  1.00  0.00           C
ATOM   5343  CB  VAL A 343      86.165  71.100 112.070  1.00  0.00           C
ATOM   5345  CG1 VAL A 343      84.775  71.010 111.460  1.00  0.00           C
ATOM   5349  CG2 VAL A 343      86.405  69.920 113.040  1.00  0.00           C
ATOM   5353  C   VAL A 343      87.365  69.890 110.160  1.00  0.00           C
ATOM   5354  O   VAL A 343      86.545  69.620 109.290  1.00  0.00           O
ATOM   5355  N   ARG A 344      88.385  69.040 110.370  1.00  0.00           N
ATOM   5357  CA  ARG A 344      88.575  67.800 109.650  1.00  0.00           C
ATOM   5359  CB  ARG A 344      89.545  67.920 108.440  1.00  0.00           C
ATOM   5362  CG  ARG A 344      89.045  68.810 107.270  1.00  0.00           C
ATOM   5365  CD  ARG A 344      87.795  68.320 106.510  1.00  0.00           C
ATOM   5368  NE  ARG A 344      87.465  69.320 105.450  1.00  0.00           N
ATOM   5370  CZ  ARG A 344      87.015  69.070 104.220  1.00  0.00           C
ATOM   5371  NH1 ARG A 344      86.795  67.850 103.790  1.00  0.00           N
ATOM   5374  NH2 ARG A 344      86.685  70.070 103.430  1.00  0.00           N
ATOM   5377  C   ARG A 344      89.115  66.830 110.690  1.00  0.00           C
ATOM   5378  O   ARG A 344      89.815  67.280 111.610  1.00  0.00           O
ATOM   5379  N   PRO A 345      88.785  65.540 110.690  1.00  0.00           N
ATOM   5380  CD  PRO A 345      87.895  64.900 109.720  1.00  0.00           C
ATOM   5383  CA  PRO A 345      89.415  64.530 111.540  1.00  0.00           C
ATOM   5385  CB  PRO A 345      88.715  63.210 111.180  1.00  0.00           C
ATOM   5388  CG  PRO A 345      87.445  63.630 110.440  1.00  0.00           C
ATOM   5391  C   PRO A 345      90.915  64.470 111.410  1.00  0.00           C
ATOM   5392  O   PRO A 345      91.435  64.610 110.310  1.00  0.00           O
ATOM   5393  N   GLY A 346      91.615  64.290 112.540  1.00  0.00           N
ATOM   5395  CA  GLY A 346      93.075  64.210 112.570  1.00  0.00           C
ATOM   5398  C   GLY A 346      93.795  65.520 112.720  1.00  0.00           C
ATOM   5399  O   GLY A 346      95.025  65.560 112.730  1.00  0.00           O
ATOM   5400  N   VAL A 347      93.075  66.640 112.890  1.00  0.00           N
ATOM   5402  CA  VAL A 347      93.635  67.960 113.130  1.00  0.00           C
ATOM   5404  CB  VAL A 347      92.705  69.040 112.570  1.00  0.00           C
ATOM   5406  CG1 VAL A 347      93.135  70.440 113.040  1.00  0.00           C
ATOM   5410  CG2 VAL A 347      92.685  68.910 111.030  1.00  0.00           C
ATOM   5414  C   VAL A 347      93.885  68.210 114.610  1.00  0.00           C
ATOM   5415  O   VAL A 347      92.985  68.020 115.430  1.00  0.00           O
ATOM   5416  N   GLN A 348      95.105  68.670 115.000  1.00  0.00           N
ATOM   5418  CA  GLN A 348      95.415  68.990 116.390  1.00  0.00           C
ATOM   5420  CB  GLN A 348      96.915  69.370 116.550  1.00  0.00           C
ATOM   5423  CG  GLN A 348      97.885  68.180 116.440  1.00  0.00           C
ATOM   5426  CD  GLN A 348      97.765  67.260 117.650  1.00  0.00           C
ATOM   5427  OE1 GLN A 348      98.195  67.590 118.760  1.00  0.00           O
ATOM   5428  NE2 GLN A 348      97.135  66.090 117.440  1.00  0.00           N
ATOM   5431  C   GLN A 348      94.575  70.060 117.090  1.00  0.00           C
ATOM   5432  O   GLN A 348      94.305  71.130 116.540  1.00  0.00           O
ATOM   5433  N   VAL A 349      94.145  69.860 118.360  1.00  0.00           N
ATOM   5435  CA  VAL A 349      93.025  70.640 118.890  1.00  0.00           C
ATOM   5437  CB  VAL A 349      91.715  69.890 118.820  1.00  0.00           C
ATOM   5439  CG1 VAL A 349      91.135  69.970 117.400  1.00  0.00           C
ATOM   5443  CG2 VAL A 349      91.845  68.430 119.260  1.00  0.00           C
ATOM   5447  C   VAL A 349      93.205  71.290 120.260  1.00  0.00           C
ATOM   5448  O   VAL A 349      93.645  70.690 121.240  1.00  0.00           O
ATOM   5449  N   LYS A 350      92.845  72.600 120.350  1.00  0.00           N
ATOM   5451  CA  LYS A 350      93.065  73.460 121.490  1.00  0.00           C
ATOM   5453  CB  LYS A 350      94.345  74.310 121.250  1.00  0.00           C
ATOM   5456  CG  LYS A 350      95.595  73.450 121.000  1.00  0.00           C
ATOM   5459  CD  LYS A 350      95.925  73.220 119.510  1.00  0.00           C
ATOM   5462  CE  LYS A 350      97.015  72.180 119.280  1.00  0.00           C
ATOM   5465  NZ  LYS A 350      97.725  72.460 118.020  1.00  0.00           N
ATOM   5469  C   LYS A 350      91.875  74.370 121.720  1.00  0.00           C
ATOM   5470  O   LYS A 350      91.385  75.020 120.800  1.00  0.00           O
ATOM   5471  N   ALA A 351      91.295  74.400 122.940  1.00  0.00           N
ATOM   5473  CA  ALA A 351      90.075  75.170 123.170  1.00  0.00           C
ATOM   5475  CB  ALA A 351      89.285  74.700 124.410  1.00  0.00           C
ATOM   5479  C   ALA A 351      90.165  76.690 123.140  1.00  0.00           C
ATOM   5480  O   ALA A 351      91.065  77.300 123.720  1.00  0.00           O
ATOM   5481  N   GLN A 352      89.155  77.290 122.480  1.00  0.00           N
ATOM   5483  CA  GLN A 352      88.885  78.710 122.430  1.00  0.00           C
ATOM   5485  CB  GLN A 352      89.085  79.180 120.960  1.00  0.00           C
ATOM   5488  CG  GLN A 352      90.555  79.260 120.480  1.00  0.00           C
ATOM   5491  CD  GLN A 352      91.365  80.290 121.270  1.00  0.00           C
ATOM   5492  OE1 GLN A 352      92.485  80.010 121.710  1.00  0.00           O
ATOM   5493  NE2 GLN A 352      90.825  81.520 121.420  1.00  0.00           N
ATOM   5496  C   GLN A 352      87.425  78.970 122.810  1.00  0.00           C
ATOM   5497  O   GLN A 352      86.555  78.830 121.960  1.00  0.00           O
ATOM   5498  N   GLU A 353      87.115  79.370 124.060  1.00  0.00           N
ATOM   5500  CA  GLU A 353      85.765  79.760 124.460  1.00  0.00           C
ATOM   5502  CB  GLU A 353      85.275  79.000 125.740  1.00  0.00           C
ATOM   5505  CG  GLU A 353      85.145  77.460 125.550  1.00  0.00           C
ATOM   5508  CD  GLU A 353      84.425  76.720 126.690  1.00  0.00           C
ATOM   5509  OE1 GLU A 353      83.215  76.960 126.930  1.00  0.00           O
ATOM   5510  OE2 GLU A 353      85.075  75.810 127.280  1.00  0.00           O
ATOM   5511  C   GLU A 353      85.665  81.290 124.720  1.00  0.00           C
ATOM   5512  OT1 GLU A 353      86.695  81.900 125.090  1.00  0.00           O
ATOM   5513  OT2 GLU A 353      84.545  81.860 124.570  1.00  0.00           O
ATOM   5514  NH3 POPEB 354      92.125  35.110 110.020  1.00  0.00           N
ATOM   5518  C12 POPEB 354      92.405  35.670 111.380  1.00  0.00           C
ATOM   5521  C11 POPEB 354      93.285  36.930 111.240  1.00  0.00           C
ATOM   5524  P   POPEB 354      92.555  38.430 113.260  1.00  0.00           P
ATOM   5525  O13 POPEB 354      91.385  37.590 113.620  1.00  0.00           O
ATOM   5526  O14 POPEB 354      93.275  39.090 114.370  1.00  0.00           O
ATOM   5527  O11 POPEB 354      92.175  39.510 112.160  1.00  0.00           O
ATOM   5528  O12 POPEB 354      93.615  37.510 112.500  1.00  0.00           O
ATOM   5529  C1  POPEB 354      93.145  40.380 111.540  1.00  0.00           C
ATOM   5532  C2  POPEB 354      93.035  40.330 109.990  1.00  0.00           C
ATOM   5534  O21 POPEB 354      93.605  41.510 109.390  1.00  0.00           O
ATOM   5535  C21 POPEB 354      94.895  41.430 109.090  1.00  0.00           C
ATOM   5536  O22 POPEB 354      95.655  40.550 109.450  1.00  0.00           O
ATOM   5537  C22 POPEB 354      95.295  42.620 108.210  1.00  0.00           C
ATOM   5540  C3  POPEB 354      91.545  40.230 109.550  1.00  0.00           C
ATOM   5543  O31 POPEB 354      91.445  40.220 108.120  1.00  0.00           O
ATOM   5544  C31 POPEB 354      91.625  39.050 107.540  1.00  0.00           C
ATOM   5545  O32 POPEB 354      91.775  37.980 108.110  1.00  0.00           O
ATOM   5546  C32 POPEB 354      91.605  39.210 106.020  1.00  0.00           C
ATOM   5549  C23 POPEB 354      95.865  42.230 106.810  1.00  0.00           C
ATOM   5552  C24 POPEB 354      94.815  42.160 105.690  1.00  0.00           C
ATOM   5555  C25 POPEB 354      95.395  41.950 104.260  1.00  0.00           C
ATOM   5558  C26 POPEB 354      96.405  43.030 103.830  1.00  0.00           C
ATOM   5561  C27 POPEB 354      96.735  43.050 102.330  1.00  0.00           C
ATOM   5564  C28 POPEB 354      97.895  44.020 102.000  1.00  0.00           C
ATOM   5567  C29 POPEB 354      98.335  43.960 100.560  1.00  0.00           C
ATOM   5569 0C21 POPEB 354      99.575  43.730 100.100  1.00  0.00           C
ATOM   5571 1C21 POPEB 354     100.835  43.540 100.920  1.00  0.00           C
ATOM   5574 2C21 POPEB 354     102.105  43.980 100.160  1.00  0.00           C
ATOM   5577 3C21 POPEB 354     103.395  43.700 100.950  1.00  0.00           C
ATOM   5580 4C21 POPEB 354     104.675  44.010 100.160  1.00  0.00           C
ATOM   5583 5C21 POPEB 354     105.945  43.640 100.950  1.00  0.00           C
ATOM   5586 6C21 POPEB 354     107.235  43.810 100.140  1.00  0.00           C
ATOM   5589 7C21 POPEB 354     108.475  43.410 100.950  1.00  0.00           C
ATOM   5592 8C21 POPEB 354     109.795  43.540 100.170  1.00  0.00           C
ATOM   5596  C33 POPEB 354      90.175  39.380 105.470  1.00  0.00           C
ATOM   5599  C34 POPEB 354      90.125  39.720 103.970  1.00  0.00           C
ATOM   5602  C35 POPEB 354      90.755  38.660 103.040  1.00  0.00           C
ATOM   5605  C36 POPEB 354      92.205  39.000 102.650  1.00  0.00           C
ATOM   5608  C37 POPEB 354      92.985  37.770 102.170  1.00  0.00           C
ATOM   5611  C38 POPEB 354      94.395  37.710 102.750  1.00  0.00           C
ATOM   5614  C39 POPEB 354      95.445  38.610 102.070  1.00  0.00           C
ATOM   5617 0C31 POPEB 354      96.805  38.340 102.720  1.00  0.00           C
ATOM   5620 1C31 POPEB 354      97.985  39.190 102.250  1.00  0.00           C
ATOM   5623 2C31 POPEB 354      99.305  38.720 102.880  1.00  0.00           C
ATOM   5626 3C31 POPEB 354      99.335  38.800 104.420  1.00  0.00           C
ATOM   5629 4C31 POPEB 354      99.205  40.230 104.950  1.00  0.00           C
ATOM   5632 5C31 POPEB 354      99.275  40.320 106.470  1.00  0.00           C
ATOM   5635 6C31 POPEB 354      99.335  41.770 106.950  1.00  0.00           C
ATOM   5639  NH3 POPEC 355      35.875   8.130  66.840  1.00  0.00           N
ATOM   5643  C12 POPEC 355      34.515   7.690  66.360  1.00  0.00           C
ATOM   5646  C11 POPEC 355      33.705   6.910  67.430  1.00  0.00           C
ATOM   5649  P   POPEC 355      35.005   4.760  68.180  1.00  0.00           P
ATOM   5650  O13 POPEC 355      35.395   3.510  67.500  1.00  0.00           O
ATOM   5651  O14 POPEC 355      36.095   5.720  68.410  1.00  0.00           O
ATOM   5652  O11 POPEC 355      34.315   4.400  69.560  1.00  0.00           O
ATOM   5653  O12 POPEC 355      33.905   5.490  67.330  1.00  0.00           O
ATOM   5654  C1  POPEC 355      34.495   5.180  70.760  1.00  0.00           C
ATOM   5657  C2  POPEC 355      34.125   4.340  72.020  1.00  0.00           C
ATOM   5659  O21 POPEC 355      34.335   5.060  73.250  1.00  0.00           O
ATOM   5660  C21 POPEC 355      33.245   5.510  73.860  1.00  0.00           C
ATOM   5661  O22 POPEC 355      32.115   5.540  73.400  1.00  0.00           O
ATOM   5662  C22 POPEC 355      33.585   5.910  75.320  1.00  0.00           C
ATOM   5665  C3  POPEC 355      34.935   3.010  72.070  1.00  0.00           C
ATOM   5668  O31 POPEC 355      34.715   2.310  73.320  1.00  0.00           O
ATOM   5669  C31 POPEC 355      35.695   2.320  74.200  1.00  0.00           C
ATOM   5670  O32 POPEC 355      36.805   2.800  74.040  1.00  0.00           O
ATOM   5671  C32 POPEC 355      35.175   1.740  75.520  1.00  0.00           C
ATOM   5674  C23 POPEC 355      34.605   7.070  75.480  1.00  0.00           C
ATOM   5677  C24 POPEC 355      34.815   7.560  76.930  1.00  0.00           C
ATOM   5680  C25 POPEC 355      35.415   6.520  77.900  1.00  0.00           C
ATOM   5683  C26 POPEC 355      35.905   7.170  79.210  1.00  0.00           C
ATOM   5686  C27 POPEC 355      36.385   6.150  80.250  1.00  0.00           C
ATOM   5689  C28 POPEC 355      36.995   6.790  81.520  1.00  0.00           C
ATOM   5692  C29 POPEC 355      36.005   7.640  82.290  1.00  0.00           C
ATOM   5694 0C21 POPEC 355      35.355   7.300  83.420  1.00  0.00           C
ATOM   5696 1C21 POPEC 355      35.455   5.980  84.150  1.00  0.00           C
ATOM   5699 2C21 POPEC 355      36.305   6.080  85.430  1.00  0.00           C
ATOM   5702 3C21 POPEC 355      35.655   6.930  86.530  1.00  0.00           C
ATOM   5705 4C21 POPEC 355      36.415   6.870  87.860  1.00  0.00           C
ATOM   5708 5C21 POPEC 355      35.685   7.560  89.010  1.00  0.00           C
ATOM   5711 6C21 POPEC 355      35.695   9.100  88.900  1.00  0.00           C
ATOM   5714 7C21 POPEC 355      34.685   9.760  89.850  1.00  0.00           C
ATOM   5717 8C21 POPEC 355      34.685  11.280  89.760  1.00  0.00           C
ATOM   5721  C33 POPEC 355      36.295   1.470  76.540  1.00  0.00           C
ATOM   5724  C34 POPEC 355      35.805   0.980  77.920  1.00  0.00           C
ATOM   5727  C35 POPEC 355      35.515   2.100  78.920  1.00  0.00           C
ATOM   5730  C36 POPEC 355      35.455   1.620  80.380  1.00  0.00           C
ATOM   5733  C37 POPEC 355      35.265   2.780  81.370  1.00  0.00           C
ATOM   5736  C38 POPEC 355      34.865   2.380  82.800  1.00  0.00           C
ATOM   5739  C39 POPEC 355      35.915   1.580  83.590  1.00  0.00           C
ATOM   5742 0C31 POPEC 355      35.755   1.770  85.110  1.00  0.00           C
ATOM   5745 1C31 POPEC 355      36.555   0.770  85.960  1.00  0.00           C
ATOM   5748 2C31 POPEC 355      36.555   1.130  87.460  1.00  0.00           C
ATOM   5751 3C31 POPEC 355      37.085  -0.000  88.350  1.00  0.00           C
ATOM   5754 4C31 POPEC 355      37.195   0.380  89.840  1.00  0.00           C
ATOM   5757 5C31 POPEC 355      37.985  -0.680  90.630  1.00  0.00           C
ATOM   5760 6C31 POPEC 355      38.395  -0.250  92.050  1.00  0.00           C
ATOM   5764  NH3 POPED 356      62.345  43.140  64.300  1.00  0.00           N
ATOM   5768  C12 POPED 356      60.855  42.960  64.410  1.00  0.00           C
ATOM   5771  C11 POPED 356      60.275  43.770  65.580  1.00  0.00           C
ATOM   5774  P   POPED 356      58.045  43.610  66.960  1.00  0.00           P
ATOM   5775  O13 POPED 356      56.685  44.160  66.810  1.00  0.00           O
ATOM   5776  O14 POPED 356      58.035  42.260  67.570  1.00  0.00           O
ATOM   5777  O11 POPED 356      58.795  44.570  67.990  1.00  0.00           O
ATOM   5778  O12 POPED 356      58.855  43.650  65.620  1.00  0.00           O
ATOM   5779  C1  POPED 356      58.105  44.760  69.250  1.00  0.00           C
ATOM   5782  C2  POPED 356      58.865  45.760  70.170  1.00  0.00           C
ATOM   5784  O21 POPED 356      59.085  45.220  71.480  1.00  0.00           O
ATOM   5785  C21 POPED 356      58.045  44.810  72.180  1.00  0.00           C
ATOM   5786  O22 POPED 356      56.875  44.810  71.830  1.00  0.00           O
ATOM   5787  C22 POPED 356      58.615  44.170  73.460  1.00  0.00           C
ATOM   5790  C3  POPED 356      58.285  47.190  70.220  1.00  0.00           C
ATOM   5793  O31 POPED 356      59.275  48.090  70.760  1.00  0.00           O
ATOM   5794  C31 POPED 356      59.135  48.440  72.040  1.00  0.00           C
ATOM   5795  O32 POPED 356      58.195  48.130  72.740  1.00  0.00           O
ATOM   5796  C32 POPED 356      60.435  49.080  72.540  1.00  0.00           C
ATOM   5799  C23 POPED 356      58.475  45.110  74.680  1.00  0.00           C
ATOM   5802  C24 POPED 356      57.085  44.980  75.310  1.00  0.00           C
ATOM   5805  C25 POPED 356      56.725  46.110  76.270  1.00  0.00           C
ATOM   5808  C26 POPED 356      57.775  46.420  77.350  1.00  0.00           C
ATOM   5811  C27 POPED 356      57.115  46.880  78.660  1.00  0.00           C
ATOM   5814  C28 POPED 356      57.915  47.920  79.470  1.00  0.00           C
ATOM   5817  C29 POPED 356      59.305  47.480  79.870  1.00  0.00           C
ATOM   5819 0C21 POPED 356      59.635  46.670  80.890  1.00  0.00           C
ATOM   5821 1C21 POPED 356      58.705  45.970  81.850  1.00  0.00           C
ATOM   5824 2C21 POPED 356      58.785  44.430  81.770  1.00  0.00           C
ATOM   5827 3C21 POPED 356      60.215  43.870  81.800  1.00  0.00           C
ATOM   5830 4C21 POPED 356      60.295  42.340  81.820  1.00  0.00           C
ATOM   5833 5C21 POPED 356      60.215  41.700  83.220  1.00  0.00           C
ATOM   5836 6C21 POPED 356      61.435  42.030  84.110  1.00  0.00           C
ATOM   5839 7C21 POPED 356      61.665  41.010  85.220  1.00  0.00           C
ATOM   5842 8C21 POPED 356      62.915  41.300  86.060  1.00  0.00           C
ATOM   5846  C33 POPED 356      60.285  50.500  73.140  1.00  0.00           C
ATOM   5849  C34 POPED 356      59.385  50.640  74.380  1.00  0.00           C
ATOM   5852  C35 POPED 356      59.635  49.610  75.490  1.00  0.00           C
ATOM   5855  C36 POPED 356      61.075  49.580  76.040  1.00  0.00           C
ATOM   5858  C37 POPED 356      61.445  48.210  76.600  1.00  0.00           C
ATOM   5861  C38 POPED 356      62.785  48.210  77.350  1.00  0.00           C
ATOM   5864  C39 POPED 356      63.245  46.780  77.690  1.00  0.00           C
ATOM   5867 0C31 POPED 356      64.485  46.740  78.590  1.00  0.00           C
ATOM   5870 1C31 POPED 356      65.075  45.320  78.670  1.00  0.00           C
ATOM   5873 2C31 POPED 356      66.265  45.190  79.620  1.00  0.00           C
ATOM   5876 3C31 POPED 356      65.885  45.260  81.100  1.00  0.00           C
ATOM   5879 4C31 POPED 356      67.055  44.890  82.020  1.00  0.00           C
ATOM   5882 5C31 POPED 356      66.655  44.800  83.500  1.00  0.00           C
ATOM   5885 6C31 POPED 356      67.785  44.320  84.400  1.00  0.00           C
ATOM   5889  NH3 POPEE 357     104.415  80.140  69.270  1.00  0.00           N
ATOM   5893  C12 POPEE 357     105.055  81.460  69.580  1.00  0.00           C
ATOM   5896  C11 POPEE 357     104.245  82.290  70.600  1.00  0.00           C
ATOM   5899  P   POPEE 357     102.735  83.840  69.090  1.00  0.00           P
ATOM   5900  O13 POPEE 357     102.955  83.370  67.710  1.00  0.00           O
ATOM   5901  O14 POPEE 357     101.405  84.390  69.400  1.00  0.00           O
ATOM   5902  O11 POPEE 357     103.855  84.910  69.470  1.00  0.00           O
ATOM   5903  O12 POPEE 357     102.965  82.640  70.100  1.00  0.00           O
ATOM   5904  C1  POPEE 357     103.535  86.020  70.330  1.00  0.00           C
ATOM   5907  C2  POPEE 357     103.885  85.730  71.810  1.00  0.00           C
ATOM   5909  O21 POPEE 357     103.195  86.730  72.570  1.00  0.00           O
ATOM   5910  C21 POPEE 357     103.095  86.470  73.860  1.00  0.00           C
ATOM   5911  O22 POPEE 357     103.655  85.570  74.460  1.00  0.00           O
ATOM   5912  C22 POPEE 357     102.085  87.440  74.470  1.00  0.00           C
ATOM   5915  C3  POPEE 357     105.425  85.730  72.040  1.00  0.00           C
ATOM   5918  O31 POPEE 357     105.825  84.740  73.010  1.00  0.00           O
ATOM   5919  C31 POPEE 357     106.705  84.950  74.010  1.00  0.00           C
ATOM   5920  O32 POPEE 357     106.985  84.090  74.830  1.00  0.00           O
ATOM   5921  C32 POPEE 357     107.415  86.310  73.970  1.00  0.00           C
ATOM   5924  C23 POPEE 357     101.465  86.860  75.760  1.00  0.00           C
ATOM   5927  C24 POPEE 357     100.515  87.830  76.450  1.00  0.00           C
ATOM   5930  C25 POPEE 357      99.915  87.220  77.720  1.00  0.00           C
ATOM   5933  C26 POPEE 357      98.925  88.140  78.440  1.00  0.00           C
ATOM   5936  C27 POPEE 357      98.605  87.630  79.850  1.00  0.00           C
ATOM   5939  C28 POPEE 357      97.635  88.510  80.670  1.00  0.00           C
ATOM   5942  C29 POPEE 357      98.165  89.900  80.900  1.00  0.00           C
ATOM   5944 0C21 POPEE 357      97.445  90.980  81.240  1.00  0.00           C
ATOM   5946 1C21 POPEE 357      95.945  91.000  81.460  1.00  0.00           C
ATOM   5949 2C21 POPEE 357      95.545  90.450  82.840  1.00  0.00           C
ATOM   5952 3C21 POPEE 357      94.025  90.440  83.040  1.00  0.00           C
ATOM   5955 4C21 POPEE 357      93.575  89.660  84.280  1.00  0.00           C
ATOM   5958 5C21 POPEE 357      92.045  89.550  84.370  1.00  0.00           C
ATOM   5961 6C21 POPEE 357      91.575  88.350  85.210  1.00  0.00           C
ATOM   5964 7C21 POPEE 357      90.055  88.140  85.150  1.00  0.00           C
ATOM   5967 8C21 POPEE 357      89.605  86.810  85.750  1.00  0.00           C
ATOM   5971  C33 POPEE 357     108.545  86.460  75.030  1.00  0.00           C
ATOM   5974  C34 POPEE 357     108.155  87.430  76.150  1.00  0.00           C
ATOM   5977  C35 POPEE 357     109.255  87.660  77.200  1.00  0.00           C
ATOM   5980  C36 POPEE 357     109.255  86.590  78.310  1.00  0.00           C
ATOM   5983  C37 POPEE 357     109.965  87.010  79.620  1.00  0.00           C
ATOM   5986  C38 POPEE 357     111.475  86.770  79.620  1.00  0.00           C
ATOM   5989  C39 POPEE 357     112.325  88.010  79.280  1.00  0.00           C
ATOM   5992 0C31 POPEE 357     113.695  87.590  78.730  1.00  0.00           C
ATOM   5995 1C31 POPEE 357     114.765  88.700  78.700  1.00  0.00           C
ATOM   5998 2C31 POPEE 357     115.295  89.140  80.070  1.00  0.00           C
ATOM   6001 3C31 POPEE 357     115.925  88.040  80.930  1.00  0.00           C
ATOM   6004 4C31 POPEE 357     116.345  88.570  82.300  1.00  0.00           C
ATOM   6007 5C31 POPEE 357     116.915  87.490  83.220  1.00  0.00           C
ATOM   6010 6C31 POPEE 357     117.655  88.060  84.430  1.00  0.00           C
ATOM   6014  NH3 POPEF 358     120.575 100.940  67.060  1.00  0.00           N
ATOM   6018  C12 POPEF 358     120.605 102.440  66.920  1.00  0.00           C
ATOM   6021  C11 POPEF 358     119.675 102.840  65.760  1.00  0.00           C
ATOM   6024  P   POPEF 358     117.555 101.230  65.600  1.00  0.00           P
ATOM   6025  O13 POPEF 358     116.555 101.530  64.550  1.00  0.00           O
ATOM   6026  O14 POPEF 358     118.575 100.200  65.280  1.00  0.00           O
ATOM   6027  O11 POPEF 358     116.805 100.800  66.910  1.00  0.00           O
ATOM   6028  O12 POPEF 358     118.315 102.530  66.040  1.00  0.00           O
ATOM   6029  C1  POPEF 358     115.715 101.630  67.340  1.00  0.00           C
ATOM   6032  C2  POPEF 358     115.135 101.140  68.700  1.00  0.00           C
ATOM   6034  O21 POPEF 358     115.185 102.190  69.690  1.00  0.00           O
ATOM   6035  C21 POPEF 358     114.305 103.160  69.540  1.00  0.00           C
ATOM   6036  O22 POPEF 358     113.405 103.190  68.720  1.00  0.00           O
ATOM   6037  C22 POPEF 358     114.555 104.240  70.570  1.00  0.00           C
ATOM   6040  C3  POPEF 358     115.915  99.920  69.250  1.00  0.00           C
ATOM   6043  O31 POPEF 358     115.555  99.680  70.620  1.00  0.00           O
ATOM   6044  C31 POPEF 358     115.795  98.480  71.120  1.00  0.00           C
ATOM   6045  O32 POPEF 358     115.925  97.440  70.500  1.00  0.00           O
ATOM   6046  C32 POPEF 358     116.015  98.660  72.630  1.00  0.00           C
ATOM   6049  C23 POPEF 358     113.215 104.750  71.140  1.00  0.00           C
ATOM   6052  C24 POPEF 358     112.575 103.730  72.090  1.00  0.00           C
ATOM   6055  C25 POPEF 358     111.085 103.980  72.360  1.00  0.00           C
ATOM   6058  C26 POPEF 358     110.805 105.100  73.360  1.00  0.00           C
ATOM   6061  C27 POPEF 358     109.325 105.500  73.360  1.00  0.00           C
ATOM   6064  C28 POPEF 358     108.755 105.870  74.740  1.00  0.00           C
ATOM   6067  C29 POPEF 358     108.395 104.690  75.600  1.00  0.00           C
ATOM   6069 0C21 POPEF 358     108.255 104.680  76.940  1.00  0.00           C
ATOM   6071 1C21 POPEF 358     108.435 105.860  77.860  1.00  0.00           C
ATOM   6074 2C21 POPEF 358     107.105 106.560  78.190  1.00  0.00           C
ATOM   6077 3C21 POPEF 358     107.335 107.890  78.940  1.00  0.00           C
ATOM   6080 4C21 POPEF 358     106.035 108.660  79.200  1.00  0.00           C
ATOM   6083 5C21 POPEF 358     106.245 110.130  79.610  1.00  0.00           C
ATOM   6086 6C21 POPEF 358     106.525 111.030  78.400  1.00  0.00           C
ATOM   6089 7C21 POPEF 358     106.685 112.510  78.730  1.00  0.00           C
ATOM   6092 8C21 POPEF 358     107.145 113.330  77.520  1.00  0.00           C
ATOM   6096  C33 POPEF 358     115.085  97.820  73.530  1.00  0.00           C
ATOM   6099  C34 POPEF 358     114.995  98.430  74.930  1.00  0.00           C
ATOM   6102  C35 POPEF 358     114.605  97.420  76.010  1.00  0.00           C
ATOM   6105  C36 POPEF 358     114.505  98.080  77.390  1.00  0.00           C
ATOM   6108  C37 POPEF 358     114.655  97.080  78.530  1.00  0.00           C
ATOM   6111  C38 POPEF 358     114.245  97.660  79.890  1.00  0.00           C
ATOM   6114  C39 POPEF 358     115.065  98.860  80.400  1.00  0.00           C
ATOM   6117 0C31 POPEF 358     116.285  98.470  81.260  1.00  0.00           C
ATOM   6120 1C31 POPEF 358     116.725  99.620  82.190  1.00  0.00           C
ATOM   6123 2C31 POPEF 358     117.325  99.150  83.520  1.00  0.00           C
ATOM   6126 3C31 POPEF 358     118.575  98.270  83.380  1.00  0.00           C
ATOM   6129 4C31 POPEF 358     119.085  97.760  84.730  1.00  0.00           C
ATOM   6132 5C31 POPEF 358     120.295  96.830  84.590  1.00  0.00           C
ATOM   6135 6C31 POPEF 358     120.725  96.140  85.890  1.00  0.00           C
ATOM   6139  NH3 POPEG 359      23.895 113.130  65.330  1.00  0.00           N
ATOM   6143  C12 POPEG 359      24.745 113.910  66.280  1.00  0.00           C
ATOM   6146  C11 POPEG 359      25.185 115.260  65.690  1.00  0.00           C
ATOM   6149  P   POPEG 359      27.415 116.170  66.850  1.00  0.00           P
ATOM   6150  O13 POPEG 359      28.095 114.880  66.530  1.00  0.00           O
ATOM   6151  O14 POPEG 359      27.905 117.410  66.210  1.00  0.00           O
ATOM   6152  O11 POPEG 359      27.535 116.350  68.410  1.00  0.00           O
ATOM   6153  O12 POPEG 359      25.845 116.010  66.690  1.00  0.00           O
ATOM   6154  C1  POPEG 359      26.915 115.370  69.240  1.00  0.00           C
ATOM   6157  C2  POPEG 359      27.265 115.680  70.690  1.00  0.00           C
ATOM   6159  O21 POPEG 359      26.745 114.590  71.470  1.00  0.00           O
ATOM   6160  C21 POPEG 359      27.375 114.410  72.640  1.00  0.00           C
ATOM   6161  O22 POPEG 359      26.925 114.750  73.720  1.00  0.00           O
ATOM   6162  C22 POPEG 359      28.735 113.740  72.450  1.00  0.00           C
ATOM   6165  C3  POPEG 359      26.675 117.080  71.090  1.00  0.00           C
ATOM   6168  O31 POPEG 359      26.705 117.400  72.490  1.00  0.00           O
ATOM   6169  C31 POPEG 359      27.915 117.540  73.010  1.00  0.00           C
ATOM   6170  O32 POPEG 359      28.965 117.500  72.380  1.00  0.00           O
ATOM   6171  C32 POPEG 359      27.815 117.680  74.530  1.00  0.00           C
ATOM   6174  C23 POPEG 359      28.965 112.600  73.470  1.00  0.00           C
ATOM   6177  C24 POPEG 359      29.355 113.060  74.890  1.00  0.00           C
ATOM   6180  C25 POPEG 359      29.485 111.860  75.840  1.00  0.00           C
ATOM   6183  C26 POPEG 359      29.825 112.260  77.290  1.00  0.00           C
ATOM   6186  C27 POPEG 359      29.845 111.050  78.240  1.00  0.00           C
ATOM   6189  C28 POPEG 359      30.125 111.430  79.710  1.00  0.00           C
ATOM   6192  C29 POPEG 359      31.545 111.920  79.910  1.00  0.00           C
ATOM   6194 0C21 POPEG 359      32.435 111.490  80.820  1.00  0.00           C
ATOM   6196 1C21 POPEG 359      32.245 110.440  81.880  1.00  0.00           C
ATOM   6199 2C21 POPEG 359      33.535 109.670  82.220  1.00  0.00           C
ATOM   6202 3C21 POPEG 359      34.695 110.590  82.660  1.00  0.00           C
ATOM   6205 4C21 POPEG 359      35.665 109.920  83.640  1.00  0.00           C
ATOM   6208 5C21 POPEG 359      36.645 110.940  84.250  1.00  0.00           C
ATOM   6211 6C21 POPEG 359      37.215 110.470  85.590  1.00  0.00           C
ATOM   6214 7C21 POPEG 359      37.895 111.590  86.380  1.00  0.00           C
ATOM   6217 8C21 POPEG 359      38.325 111.140  87.780  1.00  0.00           C
ATOM   6221  C33 POPEG 359      29.105 117.240  75.250  1.00  0.00           C
ATOM   6224  C34 POPEG 359      28.855 116.750  76.680  1.00  0.00           C
ATOM   6227  C35 POPEG 359      30.135 116.800  77.530  1.00  0.00           C
ATOM   6230  C36 POPEG 359      30.045 116.080  78.890  1.00  0.00           C
ATOM   6233  C37 POPEG 359      28.745 116.310  79.680  1.00  0.00           C
ATOM   6236  C38 POPEG 359      28.915 116.220  81.210  1.00  0.00           C
ATOM   6239  C39 POPEG 359      29.665 114.970  81.680  1.00  0.00           C
ATOM   6242 0C31 POPEG 359      29.675 114.830  83.210  1.00  0.00           C
ATOM   6245 1C31 POPEG 359      30.855 113.970  83.690  1.00  0.00           C
ATOM   6248 2C31 POPEG 359      30.915 113.830  85.220  1.00  0.00           C
ATOM   6251 3C31 POPEG 359      29.985 112.760  85.810  1.00  0.00           C
ATOM   6254 4C31 POPEG 359      30.295 111.350  85.280  1.00  0.00           C
ATOM   6257 5C31 POPEG 359      29.635 110.230  86.080  1.00  0.00           C
ATOM   6260 6C31 POPEG 359      29.965 108.850  85.510  1.00  0.00           C
ATOM   6264  NH3 POPEH 360      19.265 117.460  65.530  1.00  0.00           N
ATOM   6268  C12 POPEH 360      18.445 117.260  64.290  1.00  0.00           C
ATOM   6271  C11 POPEH 360      18.225 115.760  64.010  1.00  0.00           C
ATOM   6274  P   POPEH 360      19.705 113.970  65.250  1.00  0.00           P
ATOM   6275  O13 POPEH 360      19.215 112.630  64.850  1.00  0.00           O
ATOM   6276  O14 POPEH 360      21.145 114.110  65.590  1.00  0.00           O
ATOM   6277  O11 POPEH 360      18.815 114.550  66.430  1.00  0.00           O
ATOM   6278  O12 POPEH 360      19.425 115.010  64.100  1.00  0.00           O
ATOM   6279  C1  POPEH 360      17.605 113.890  66.830  1.00  0.00           C
ATOM   6282  C2  POPEH 360      16.875 114.700  67.930  1.00  0.00           C
ATOM   6284  O21 POPEH 360      16.185 113.870  68.890  1.00  0.00           O
ATOM   6285  C21 POPEH 360      14.885 113.650  68.820  1.00  0.00           C
ATOM   6286  O22 POPEH 360      14.195 113.620  67.810  1.00  0.00           O
ATOM   6287  C22 POPEH 360      14.405 113.370  70.250  1.00  0.00           C
ATOM   6290  C3  POPEH 360      16.065 115.920  67.420  1.00  0.00           C
ATOM   6293  O31 POPEH 360      15.805 116.790  68.540  1.00  0.00           O
ATOM   6294  C31 POPEH 360      16.795 117.640  68.810  1.00  0.00           C
ATOM   6295  O32 POPEH 360      17.725 117.900  68.060  1.00  0.00           O
ATOM   6296  C32 POPEH 360      16.675 118.080  70.270  1.00  0.00           C
ATOM   6299  C23 POPEH 360      13.205 112.390  70.330  1.00  0.00           C
ATOM   6302  C24 POPEH 360      12.695 112.160  71.760  1.00  0.00           C
ATOM   6305  C25 POPEH 360      13.695 111.480  72.710  1.00  0.00           C
ATOM   6308  C26 POPEH 360      13.165 111.360  74.150  1.00  0.00           C
ATOM   6311  C27 POPEH 360      14.215 110.830  75.140  1.00  0.00           C
ATOM   6314  C28 POPEH 360      14.365 109.300  75.140  1.00  0.00           C
ATOM   6317  C29 POPEH 360      15.495 108.830  76.020  1.00  0.00           C
ATOM   6319 0C21 POPEH 360      15.505 107.770  76.860  1.00  0.00           C
ATOM   6321 1C21 POPEH 360      14.385 106.780  77.090  1.00  0.00           C
ATOM   6324 2C21 POPEH 360      14.795 105.310  76.840  1.00  0.00           C
ATOM   6327 3C21 POPEH 360      15.235 105.020  75.400  1.00  0.00           C
ATOM   6330 4C21 POPEH 360      15.505 103.520  75.150  1.00  0.00           C
ATOM   6333 5C21 POPEH 360      14.255 102.750  74.710  1.00  0.00           C
ATOM   6336 6C21 POPEH 360      14.115 102.670  73.180  1.00  0.00           C
ATOM   6339 7C21 POPEH 360      12.795 102.030  72.750  1.00  0.00           C
ATOM   6342 8C21 POPEH 360      12.585 101.990  71.240  1.00  0.00           C
ATOM   6346  C33 POPEH 360      17.395 117.040  71.150  1.00  0.00           C
ATOM   6349  C34 POPEH 360      17.545 117.370  72.640  1.00  0.00           C
ATOM   6352  C35 POPEH 360      18.085 116.150  73.410  1.00  0.00           C
ATOM   6355  C36 POPEH 360      18.755 116.460  74.750  1.00  0.00           C
ATOM   6358  C37 POPEH 360      19.295 115.180  75.410  1.00  0.00           C
ATOM   6361  C38 POPEH 360      20.055 115.440  76.720  1.00  0.00           C
ATOM   6364  C39 POPEH 360      20.775 114.190  77.250  1.00  0.00           C
ATOM   6367 0C31 POPEH 360      19.845 113.110  77.800  1.00  0.00           C
ATOM   6370 1C31 POPEH 360      19.405 113.360  79.250  1.00  0.00           C
ATOM   6373 2C31 POPEH 360      18.345 112.370  79.750  1.00  0.00           C
ATOM   6376 3C31 POPEH 360      18.745 110.890  79.650  1.00  0.00           C
ATOM   6379 4C31 POPEH 360      17.675 109.970  80.250  1.00  0.00           C
ATOM   6382 5C31 POPEH 360      18.035 108.490  80.190  1.00  0.00           C
ATOM   6385 6C31 POPEH 360      17.085 107.610  81.010  1.00  0.00           C
ATOM   6389  NH3 POPEI 361      27.595  39.830  65.500  1.00  0.00           N
ATOM   6393  C12 POPEI 361      27.685  38.480  64.830  1.00  0.00           C
ATOM   6396  C11 POPEI 361      27.125  37.370  65.740  1.00  0.00           C
ATOM   6399  P   POPEI 361      29.045  35.620  65.830  1.00  0.00           P
ATOM   6400  O13 POPEI 361      29.585  34.780  64.740  1.00  0.00           O
ATOM   6401  O14 POPEI 361      29.865  36.790  66.190  1.00  0.00           O
ATOM   6402  O11 POPEI 361      28.795  34.680  67.070  1.00  0.00           O
ATOM   6403  O12 POPEI 361      27.615  36.090  65.350  1.00  0.00           O
ATOM   6404  C1  POPEI 361      27.565  34.620  67.770  1.00  0.00           C
ATOM   6407  C2  POPEI 361      27.605  33.460  68.820  1.00  0.00           C
ATOM   6409  O21 POPEI 361      26.885  33.830  70.020  1.00  0.00           O
ATOM   6410  C21 POPEI 361      27.445  34.740  70.810  1.00  0.00           C
ATOM   6411  O22 POPEI 361      28.535  35.250  70.680  1.00  0.00           O
ATOM   6412  C22 POPEI 361      26.415  35.150  71.870  1.00  0.00           C
ATOM   6415  C3  POPEI 361      29.055  32.950  69.070  1.00  0.00           C
ATOM   6418  O31 POPEI 361      29.205  32.270  70.330  1.00  0.00           O
ATOM   6419  C31 POPEI 361      30.075  31.270  70.370  1.00  0.00           C
ATOM   6420  O32 POPEI 361      30.535  30.680  69.410  1.00  0.00           O
ATOM   6421  C32 POPEI 361      30.455  30.980  71.830  1.00  0.00           C
ATOM   6424  C23 POPEI 361      27.025  35.580  73.230  1.00  0.00           C
ATOM   6427  C24 POPEI 361      26.215  35.030  74.410  1.00  0.00           C
ATOM   6430  C25 POPEI 361      26.685  35.520  75.790  1.00  0.00           C
ATOM   6433  C26 POPEI 361      27.845  34.700  76.340  1.00  0.00           C
ATOM   6436  C27 POPEI 361      28.385  35.230  77.680  1.00  0.00           C
ATOM   6439  C28 POPEI 361      29.535  34.370  78.230  1.00  0.00           C
ATOM   6442  C29 POPEI 361      30.175  35.020  79.440  1.00  0.00           C
ATOM   6444 0C21 POPEI 361      30.375  34.470  80.650  1.00  0.00           C
ATOM   6446 1C21 POPEI 361      29.965  33.080  81.090  1.00  0.00           C
ATOM   6449 2C21 POPEI 361      30.135  32.870  82.610  1.00  0.00           C
ATOM   6452 3C21 POPEI 361      29.165  33.700  83.470  1.00  0.00           C
ATOM   6455 4C21 POPEI 361      29.825  34.490  84.610  1.00  0.00           C
ATOM   6458 5C21 POPEI 361      30.775  35.590  84.120  1.00  0.00           C
ATOM   6461 6C21 POPEI 361      31.175  36.600  85.210  1.00  0.00           C
ATOM   6464 7C21 POPEI 361      32.125  37.700  84.710  1.00  0.00           C
ATOM   6467 8C21 POPEI 361      32.565  38.640  85.830  1.00  0.00           C
ATOM   6471  C33 POPEI 361      29.785  31.900  72.870  1.00  0.00           C
ATOM   6474  C34 POPEI 361      28.335  31.500  73.210  1.00  0.00           C
ATOM   6477  C35 POPEI 361      28.265  30.310  74.170  1.00  0.00           C
ATOM   6480  C36 POPEI 361      28.495  30.720  75.630  1.00  0.00           C
ATOM   6483  C37 POPEI 361      28.655  29.510  76.540  1.00  0.00           C
ATOM   6486  C38 POPEI 361      28.915  29.920  77.990  1.00  0.00           C
ATOM   6489  C39 POPEI 361      29.255  28.720  78.870  1.00  0.00           C
ATOM   6492 0C31 POPEI 361      29.485  29.110  80.340  1.00  0.00           C
ATOM   6495 1C31 POPEI 361      28.465  28.450  81.270  1.00  0.00           C
ATOM   6498 2C31 POPEI 361      28.455  29.060  82.670  1.00  0.00           C
ATOM   6501 3C31 POPEI 361      27.475  28.350  83.610  1.00  0.00           C
ATOM   6504 4C31 POPEI 361      28.045  27.060  84.220  1.00  0.00           C
ATOM   6507 5C31 POPEI 361      27.015  26.300  85.060  1.00  0.00           C
ATOM   6510 6C31 POPEI 361      27.645  25.240  85.970  1.00  0.00           C
ATOM   6514  NH3 POPEJ 362     102.905  75.680 109.660  1.00  0.00           N
ATOM   6518  C12 POPEJ 362     103.275  77.080 109.280  1.00  0.00           C
ATOM   6521  C11 POPEJ 362     104.785  77.340 109.220  1.00  0.00           C
ATOM   6524  P   POPEJ 362     105.005  79.910 109.620  1.00  0.00           P
ATOM   6525  O13 POPEJ 362     106.125  80.830 109.310  1.00  0.00           O
ATOM   6526  O14 POPEJ 362     104.905  79.450 111.020  1.00  0.00           O
ATOM   6527  O11 POPEJ 362     103.655  80.610 109.230  1.00  0.00           O
ATOM   6528  O12 POPEJ 362     105.035  78.640 108.690  1.00  0.00           O
ATOM   6529  C1  POPEJ 362     103.555  81.690 108.310  1.00  0.00           C
ATOM   6532  C2  POPEJ 362     102.715  81.360 107.030  1.00  0.00           C
ATOM   6534  O21 POPEJ 362     101.315  81.340 107.390  1.00  0.00           O
ATOM   6535  C21 POPEJ 362     100.385  81.350 106.430  1.00  0.00           C
ATOM   6536  O22 POPEJ 362      99.325  80.760 106.500  1.00  0.00           O
ATOM   6537  C22 POPEJ 362     100.685  82.420 105.370  1.00  0.00           C
ATOM   6540  C3  POPEJ 362     103.165  80.050 106.300  1.00  0.00           C
ATOM   6543  O31 POPEJ 362     102.585  79.960 104.980  1.00  0.00           O
ATOM   6544  C31 POPEJ 362     103.175  79.070 104.190  1.00  0.00           C
ATOM   6545  O32 POPEJ 362     104.045  78.290 104.560  1.00  0.00           O
ATOM   6546  C32 POPEJ 362     102.615  79.180 102.770  1.00  0.00           C
ATOM   6549  C23 POPEJ 362      99.435  83.050 104.730  1.00  0.00           C
ATOM   6552  C24 POPEJ 362      99.815  84.280 103.890  1.00  0.00           C
ATOM   6555  C25 POPEJ 362     100.645  83.920 102.650  1.00  0.00           C
ATOM   6558  C26 POPEJ 362     101.215  85.150 101.950  1.00  0.00           C
ATOM   6561  C27 POPEJ 362     101.785  84.880 100.540  1.00  0.00           C
ATOM   6564  C28 POPEJ 362     102.395  86.150  99.910  1.00  0.00           C
ATOM   6567  C29 POPEJ 362     102.765  85.990  98.470  1.00  0.00           C
ATOM   6569 0C21 POPEJ 362     103.515  86.840  97.730  1.00  0.00           C
ATOM   6571 1C21 POPEJ 362     104.175  88.110  98.200  1.00  0.00           C
ATOM   6574 2C21 POPEJ 362     103.255  89.340  98.060  1.00  0.00           C
ATOM   6577 3C21 POPEJ 362     104.025  90.670  98.040  1.00  0.00           C
ATOM   6580 4C21 POPEJ 362     103.135  91.890  97.820  1.00  0.00           C
ATOM   6583 5C21 POPEJ 362     103.945  93.150  97.490  1.00  0.00           C
ATOM   6586 6C21 POPEJ 362     103.095  94.420  97.350  1.00  0.00           C
ATOM   6589 7C21 POPEJ 362     103.955  95.630  96.980  1.00  0.00           C
ATOM   6592 8C21 POPEJ 362     103.175  96.950  96.950  1.00  0.00           C
ATOM   6596  C33 POPEJ 362     103.715  79.310 101.680  1.00  0.00           C
ATOM   6599  C34 POPEJ 362     103.185  79.830 100.330  1.00  0.00           C
ATOM   6602  C35 POPEJ 362     102.275  78.840  99.570  1.00  0.00           C
ATOM   6605  C36 POPEJ 362     101.665  79.480  98.320  1.00  0.00           C
ATOM   6608  C37 POPEJ 362     100.865  78.500  97.430  1.00  0.00           C
ATOM   6611  C38 POPEJ 362     100.235  79.220  96.230  1.00  0.00           C
ATOM   6614  C39 POPEJ 362      99.675  78.300  95.140  1.00  0.00           C
ATOM   6617 0C31 POPEJ 362      98.485  77.430  95.590  1.00  0.00           C
ATOM   6620 1C31 POPEJ 362      97.635  76.920  94.420  1.00  0.00           C
ATOM   6623 2C31 POPEJ 362      98.385  76.010  93.420  1.00  0.00           C
ATOM   6626 3C31 POPEJ 362      98.685  74.620  93.980  1.00  0.00           C
ATOM   6629 4C31 POPEJ 362      99.475  73.760  92.990  1.00  0.00           C
ATOM   6632 5C31 POPEJ 362      99.935  72.430  93.600  1.00  0.00           C
ATOM   6635 6C31 POPEJ 362     100.765  71.590  92.630  1.00  0.00           C
ATOM   6639  NH3 POPEK 363      20.135  40.380  68.710  1.00  0.00           N
ATOM   6643  C12 POPEK 363      20.675  40.910  67.410  1.00  0.00           C
ATOM   6646  C11 POPEK 363      22.195  40.650  67.310  1.00  0.00           C
ATOM   6649  P   POPEK 363      24.255  41.820  66.120  1.00  0.00           P
ATOM   6650  O13 POPEK 363      25.145  40.640  65.980  1.00  0.00           O
ATOM   6651  O14 POPEK 363      24.375  42.860  65.090  1.00  0.00           O
ATOM   6652  O11 POPEK 363      24.595  42.470  67.530  1.00  0.00           O
ATOM   6653  O12 POPEK 363      22.735  41.360  66.190  1.00  0.00           O
ATOM   6654  C1  POPEK 363      23.765  43.520  68.060  1.00  0.00           C
ATOM   6657  C2  POPEK 363      24.295  44.180  69.390  1.00  0.00           C
ATOM   6659  O21 POPEK 363      25.055  43.300  70.230  1.00  0.00           O
ATOM   6660  C21 POPEK 363      24.455  42.240  70.700  1.00  0.00           C
ATOM   6661  O22 POPEK 363      23.355  41.790  70.430  1.00  0.00           O
ATOM   6662  C22 POPEK 363      25.445  41.570  71.680  1.00  0.00           C
ATOM   6665  C3  POPEK 363      23.145  44.860  70.200  1.00  0.00           C
ATOM   6668  O31 POPEK 363      23.555  45.340  71.500  1.00  0.00           O
ATOM   6669  C31 POPEK 363      23.965  46.610  71.550  1.00  0.00           C
ATOM   6670  O32 POPEK 363      24.125  47.330  70.580  1.00  0.00           O
ATOM   6671  C32 POPEK 363      24.095  47.040  73.020  1.00  0.00           C
ATOM   6674  C23 POPEK 363      25.905  42.520  72.800  1.00  0.00           C
ATOM   6677  C24 POPEK 363      26.875  41.840  73.790  1.00  0.00           C
ATOM   6680  C25 POPEK 363      27.255  42.770  74.950  1.00  0.00           C
ATOM   6683  C26 POPEK 363      26.185  42.860  76.040  1.00  0.00           C
ATOM   6686  C27 POPEK 363      26.595  43.770  77.210  1.00  0.00           C
ATOM   6689  C28 POPEK 363      25.685  43.580  78.440  1.00  0.00           C
ATOM   6692  C29 POPEK 363      25.995  44.550  79.550  1.00  0.00           C
ATOM   6694 0C21 POPEK 363      26.895  44.380  80.530  1.00  0.00           C
ATOM   6696 1C21 POPEK 363      27.795  43.180  80.710  1.00  0.00           C
ATOM   6699 2C21 POPEK 363      28.115  42.820  82.170  1.00  0.00           C
ATOM   6702 3C21 POPEK 363      26.885  42.420  83.000  1.00  0.00           C
ATOM   6705 4C21 POPEK 363      27.295  41.790  84.350  1.00  0.00           C
ATOM   6708 5C21 POPEK 363      26.095  41.440  85.250  1.00  0.00           C
ATOM   6711 6C21 POPEK 363      25.405  42.680  85.840  1.00  0.00           C
ATOM   6714 7C21 POPEK 363      24.295  42.300  86.830  1.00  0.00           C
ATOM   6717 8C21 POPEK 363      23.585  43.510  87.430  1.00  0.00           C
ATOM   6721  C33 POPEK 363      25.555  47.290  73.450  1.00  0.00           C
ATOM   6724  C34 POPEK 363      25.735  47.540  74.960  1.00  0.00           C
ATOM   6727  C35 POPEK 363      27.165  47.990  75.290  1.00  0.00           C
ATOM   6730  C36 POPEK 363      27.585  47.830  76.760  1.00  0.00           C
ATOM   6733  C37 POPEK 363      28.895  48.580  77.060  1.00  0.00           C
ATOM   6736  C38 POPEK 363      29.665  48.010  78.250  1.00  0.00           C
ATOM   6739  C39 POPEK 363      28.975  48.180  79.610  1.00  0.00           C
ATOM   6742 0C31 POPEK 363      29.685  47.370  80.690  1.00  0.00           C
ATOM   6745 1C31 POPEK 363      29.205  47.700  82.110  1.00  0.00           C
ATOM   6748 2C31 POPEK 363      29.945  46.890  83.180  1.00  0.00           C
ATOM   6751 3C31 POPEK 363      29.505  47.290  84.600  1.00  0.00           C
ATOM   6754 4C31 POPEK 363      30.305  46.560  85.680  1.00  0.00           C
ATOM   6757 5C31 POPEK 363      29.935  47.040  87.100  1.00  0.00           C
ATOM   6760 6C31 POPEK 363      30.695  46.280  88.190  1.00  0.00           C
ATOM   6764  NH3 POPEL 364     127.665  13.680  69.170  1.00  0.00           N
ATOM   6768  C12 POPEL 364     126.815  14.250  68.050  1.00  0.00           C
ATOM   6771  C11 POPEL 364     126.165  13.190  67.120  1.00  0.00           C
ATOM   6774  P   POPEL 364     124.405  11.250  67.810  1.00  0.00           P
ATOM   6775  O13 POPEL 364     124.245  10.440  66.580  1.00  0.00           O
ATOM   6776  O14 POPEL 364     124.335  10.460  69.050  1.00  0.00           O
ATOM   6777  O11 POPEL 364     123.315  12.420  67.840  1.00  0.00           O
ATOM   6778  O12 POPEL 364     125.775  12.020  67.820  1.00  0.00           O
ATOM   6779  C1  POPEL 364     121.915  12.060  67.640  1.00  0.00           C
ATOM   6782  C2  POPEL 364     120.895  12.950  68.450  1.00  0.00           C
ATOM   6784  O21 POPEL 364     120.755  12.500  69.800  1.00  0.00           O
ATOM   6785  C21 POPEL 364     121.755  12.650  70.620  1.00  0.00           C
ATOM   6786  O22 POPEL 364     122.765  13.290  70.370  1.00  0.00           O
ATOM   6787  C22 POPEL 364     121.425  11.920  71.930  1.00  0.00           C
ATOM   6790  C3  POPEL 364     119.455  12.980  67.850  1.00  0.00           C
ATOM   6793  O31 POPEL 364     118.645  13.980  68.520  1.00  0.00           O
ATOM   6794  C31 POPEL 364     117.965  13.550  69.600  1.00  0.00           C
ATOM   6795  O32 POPEL 364     117.885  12.380  69.950  1.00  0.00           O
ATOM   6796  C32 POPEL 364     117.365  14.740  70.340  1.00  0.00           C
ATOM   6799  C23 POPEL 364     120.495  12.750  72.840  1.00  0.00           C
ATOM   6802  C24 POPEL 364     119.415  11.910  73.530  1.00  0.00           C
ATOM   6805  C25 POPEL 364     119.855  11.360  74.890  1.00  0.00           C
ATOM   6808  C26 POPEL 364     119.855  12.440  75.980  1.00  0.00           C
ATOM   6811  C27 POPEL 364     120.805  12.110  77.140  1.00  0.00           C
ATOM   6814  C28 POPEL 364     120.355  12.740  78.480  1.00  0.00           C
ATOM   6817  C29 POPEL 364     119.225  11.950  79.080  1.00  0.00           C
ATOM   6819 0C21 POPEL 364     119.055  11.640  80.380  1.00  0.00           C
ATOM   6821 1C21 POPEL 364     119.915  12.080  81.530  1.00  0.00           C
ATOM   6824 2C21 POPEL 364     120.645  10.930  82.250  1.00  0.00           C
ATOM   6827 3C21 POPEL 364     121.155  11.340  83.640  1.00  0.00           C
ATOM   6830 4C21 POPEL 364     121.935  10.220  84.340  1.00  0.00           C
ATOM   6833 5C21 POPEL 364     122.125  10.430  85.850  1.00  0.00           C
ATOM   6836 6C21 POPEL 364     120.835  10.240  86.660  1.00  0.00           C
ATOM   6839 7C21 POPEL 364     121.105  10.220  88.170  1.00  0.00           C
ATOM   6842 8C21 POPEL 364     119.835  10.020  89.010  1.00  0.00           C
ATOM   6846  C33 POPEL 364     117.095  14.370  71.810  1.00  0.00           C
ATOM   6849  C34 POPEL 364     116.435  15.460  72.680  1.00  0.00           C
ATOM   6852  C35 POPEL 364     116.875  15.340  74.150  1.00  0.00           C
ATOM   6855  C36 POPEL 364     116.885  16.660  74.930  1.00  0.00           C
ATOM   6858  C37 POPEL 364     115.505  17.310  75.060  1.00  0.00           C
ATOM   6861  C38 POPEL 364     115.475  18.570  75.930  1.00  0.00           C
ATOM   6864  C39 POPEL 364     115.805  18.310  77.410  1.00  0.00           C
ATOM   6867 0C31 POPEL 364     115.915  19.590  78.240  1.00  0.00           C
ATOM   6870 1C31 POPEL 364     116.675  19.360  79.560  1.00  0.00           C
ATOM   6873 2C31 POPEL 364     117.275  20.640  80.160  1.00  0.00           C
ATOM   6876 3C31 POPEL 364     116.275  21.560  80.860  1.00  0.00           C
ATOM   6879 4C31 POPEL 364     115.825  21.000  82.220  1.00  0.00           C
ATOM   6882 5C31 POPEL 364     115.015  22.000  83.040  1.00  0.00           C
ATOM   6885 6C31 POPEL 364     114.535  21.440  84.380  1.00  0.00           C
ATOM   6889  NH3 POPEM 365     123.065  60.010  68.020  1.00  0.00           N
ATOM   6893  C12 POPEM 365     123.155  59.850  66.530  1.00  0.00           C
ATOM   6896  C11 POPEM 365     121.755  59.940  65.880  1.00  0.00           C
ATOM   6899  P   POPEM 365     120.305  61.870  66.940  1.00  0.00           P
ATOM   6900  O13 POPEM 365     119.915  63.250  66.620  1.00  0.00           O
ATOM   6901  O14 POPEM 365     119.205  60.920  67.160  1.00  0.00           O
ATOM   6902  O11 POPEM 365     121.185  61.920  68.260  1.00  0.00           O
ATOM   6903  O12 POPEM 365     121.285  61.290  65.860  1.00  0.00           O
ATOM   6904  C1  POPEM 365     120.395  62.140  69.450  1.00  0.00           C
ATOM   6907  C2  POPEM 365     121.225  62.800  70.570  1.00  0.00           C
ATOM   6909  O21 POPEM 365     120.355  63.230  71.620  1.00  0.00           O
ATOM   6910  C21 POPEM 365     119.755  62.270  72.310  1.00  0.00           C
ATOM   6911  O22 POPEM 365     119.955  61.070  72.180  1.00  0.00           O
ATOM   6912  C22 POPEM 365     118.805  62.860  73.340  1.00  0.00           C
ATOM   6915  C3  POPEM 365     121.995  64.040  70.050  1.00  0.00           C
ATOM   6918  O31 POPEM 365     123.095  64.350  70.930  1.00  0.00           O
ATOM   6919  C31 POPEM 365     122.855  65.190  71.920  1.00  0.00           C
ATOM   6920  O32 POPEM 365     121.845  65.850  72.070  1.00  0.00           O
ATOM   6921  C32 POPEM 365     124.065  65.130  72.830  1.00  0.00           C
ATOM   6924  C23 POPEM 365     119.505  63.190  74.680  1.00  0.00           C
ATOM   6927  C24 POPEM 365     118.485  63.440  75.800  1.00  0.00           C
ATOM   6930  C25 POPEM 365     119.125  63.450  77.190  1.00  0.00           C
ATOM   6933  C26 POPEM 365     118.065  63.430  78.310  1.00  0.00           C
ATOM   6936  C27 POPEM 365     118.675  63.280  79.710  1.00  0.00           C
ATOM   6939  C28 POPEM 365     117.625  62.970  80.800  1.00  0.00           C
ATOM   6942  C29 POPEM 365     117.145  61.540  80.670  1.00  0.00           C
ATOM   6944 0C21 POPEM 365     116.815  60.700  81.660  1.00  0.00           C
ATOM   6946 1C21 POPEM 365     116.775  60.980  83.140  1.00  0.00           C
ATOM   6949 2C21 POPEM 365     115.355  61.220  83.680  1.00  0.00           C
ATOM   6952 3C21 POPEM 365     114.315  60.170  83.230  1.00  0.00           C
ATOM   6955 4C21 POPEM 365     112.965  60.320  83.930  1.00  0.00           C
ATOM   6958 5C21 POPEM 365     112.495  59.040  84.650  1.00  0.00           C
ATOM   6961 6C21 POPEM 365     113.415  58.600  85.790  1.00  0.00           C
ATOM   6964 7C21 POPEM 365     112.875  57.380  86.550  1.00  0.00           C
ATOM   6967 8C21 POPEM 365     113.855  56.820  87.570  1.00  0.00           C
ATOM   6971  C33 POPEM 365     123.905  65.890  74.170  1.00  0.00           C
ATOM   6974  C34 POPEM 365     125.085  65.530  75.070  1.00  0.00           C
ATOM   6977  C35 POPEM 365     125.125  66.280  76.400  1.00  0.00           C
ATOM   6980  C36 POPEM 365     126.365  65.860  77.190  1.00  0.00           C
ATOM   6983  C37 POPEM 365     126.515  66.560  78.550  1.00  0.00           C
ATOM   6986  C38 POPEM 365     127.875  66.200  79.170  1.00  0.00           C
ATOM   6989  C39 POPEM 365     128.265  67.070  80.370  1.00  0.00           C
ATOM   6992 0C31 POPEM 365     129.785  67.110  80.560  1.00  0.00           C
ATOM   6995 1C31 POPEM 365     130.195  67.860  81.830  1.00  0.00           C
ATOM   6998 2C31 POPEM 365     131.715  67.960  82.000  1.00  0.00           C
ATOM   7001 3C31 POPEM 365     132.135  68.610  83.330  1.00  0.00           C
ATOM   7004 4C31 POPEM 365     131.755  70.100  83.420  1.00  0.00           C
ATOM   7007 5C31 POPEM 365     131.865  70.660  84.840  1.00  0.00           C
ATOM   7010 6C31 POPEM 365     131.535  72.150  84.920  1.00  0.00           C
ATOM   7014  NH3 POPEN 366      94.315  90.140 108.220  1.00  0.00           N
ATOM   7018  C12 POPEN 366      94.395  91.340 109.130  1.00  0.00           C
ATOM   7021  C11 POPEN 366      95.215  91.030 110.400  1.00  0.00           C
ATOM   7024  P   POPEN 366      96.685  88.840 110.370  1.00  0.00           P
ATOM   7025  O13 POPEN 366      95.765  88.120 109.450  1.00  0.00           O
ATOM   7026  O14 POPEN 366      96.485  88.520 111.790  1.00  0.00           O
ATOM   7027  O11 POPEN 366      98.175  88.630 109.930  1.00  0.00           O
ATOM   7028  O12 POPEN 366      96.445  90.370 110.090  1.00  0.00           O
ATOM   7029  C1  POPEN 366      98.625  87.500 109.180  1.00  0.00           C
ATOM   7032  C2  POPEN 366      98.855  87.830 107.670  1.00  0.00           C
ATOM   7034  O21 POPEN 366      99.985  88.730 107.530  1.00  0.00           O
ATOM   7035  C21 POPEN 366     100.525  88.660 106.320  1.00  0.00           C
ATOM   7036  O22 POPEN 366     100.275  87.810 105.470  1.00  0.00           O
ATOM   7037  C22 POPEN 366     101.605  89.720 106.150  1.00  0.00           C
ATOM   7040  C3  POPEN 366      97.595  88.470 107.020  1.00  0.00           C
ATOM   7043  O31 POPEN 366      97.805  88.720 105.620  1.00  0.00           O
ATOM   7044  C31 POPEN 366      96.685  88.940 104.950  1.00  0.00           C
ATOM   7045  O32 POPEN 366      95.575  88.990 105.460  1.00  0.00           O
ATOM   7046  C32 POPEN 366      97.005  89.120 103.460  1.00  0.00           C
ATOM   7049  C23 POPEN 366     101.065  91.160 106.080  1.00  0.00           C
ATOM   7052  C24 POPEN 366     102.195  92.190 106.160  1.00  0.00           C
ATOM   7055  C25 POPEN 366     102.905  92.520 104.840  1.00  0.00           C
ATOM   7058  C26 POPEN 366     102.135  93.540 103.980  1.00  0.00           C
ATOM   7061  C27 POPEN 366     102.995  94.120 102.850  1.00  0.00           C
ATOM   7064  C28 POPEN 366     102.335  95.350 102.210  1.00  0.00           C
ATOM   7067  C29 POPEN 366     103.195  96.000 101.150  1.00  0.00           C
ATOM   7069 0C21 POPEN 366     103.875  97.160 101.240  1.00  0.00           C
ATOM   7071 1C21 POPEN 366     103.965  98.090 102.430  1.00  0.00           C
ATOM   7074 2C21 POPEN 366     103.625  99.560 102.120  1.00  0.00           C
ATOM   7077 3C21 POPEN 366     102.115  99.790 101.930  1.00  0.00           C
ATOM   7080 4C21 POPEN 366     101.775 101.210 101.460  1.00  0.00           C
ATOM   7083 5C21 POPEN 366     101.525 102.230 102.590  1.00  0.00           C
ATOM   7086 6C21 POPEN 366     101.185 103.610 102.010  1.00  0.00           C
ATOM   7089 7C21 POPEN 366     100.425 104.520 102.980  1.00  0.00           C
ATOM   7092 8C21 POPEN 366      99.895 105.790 102.290  1.00  0.00           C
ATOM   7096  C33 POPEN 366      95.745  89.370 102.600  1.00  0.00           C
ATOM   7099  C34 POPEN 366      96.095  89.770 101.160  1.00  0.00           C
ATOM   7102  C35 POPEN 366      96.685  88.620 100.340  1.00  0.00           C
ATOM   7105  C36 POPEN 366      97.865  89.070  99.470  1.00  0.00           C
ATOM   7108  C37 POPEN 366      98.545  87.910  98.730  1.00  0.00           C
ATOM   7111  C38 POPEN 366      99.785  88.340  97.940  1.00  0.00           C
ATOM   7114  C39 POPEN 366      99.535  89.360  96.820  1.00  0.00           C
ATOM   7117 0C31 POPEN 366      98.695  88.810  95.660  1.00  0.00           C
ATOM   7120 1C31 POPEN 366      98.435  89.880  94.590  1.00  0.00           C
ATOM   7123 2C31 POPEN 366      97.335  89.470  93.610  1.00  0.00           C
ATOM   7126 3C31 POPEN 366      97.045  90.550  92.570  1.00  0.00           C
ATOM   7129 4C31 POPEN 366      95.775  90.250  91.760  1.00  0.00           C
ATOM   7132 5C31 POPEN 366      95.525  91.300  90.680  1.00  0.00           C
ATOM   7135 6C31 POPEN 366      94.245  91.030  89.890  1.00  0.00           C
ATOM   7139  NH3 POPEO 367      32.055 101.290 106.410  1.00  0.00           N
ATOM   7143  C12 POPEO 367      31.885 102.770 106.660  1.00  0.00           C
ATOM   7146  C11 POPEO 367      33.175 103.590 106.420  1.00  0.00           C
ATOM   7149  P   POPEO 367      32.225 106.030 106.400  1.00  0.00           P
ATOM   7150  O13 POPEO 367      30.895 105.510 106.050  1.00  0.00           O
ATOM   7151  O14 POPEO 367      32.265 107.220 107.280  1.00  0.00           O
ATOM   7152  O11 POPEO 367      32.935 106.400 105.030  1.00  0.00           O
ATOM   7153  O12 POPEO 367      33.105 104.880 107.050  1.00  0.00           O
ATOM   7154  C1  POPEO 367      32.205 107.180 104.050  1.00  0.00           C
ATOM   7157  C2  POPEO 367      31.895 106.380 102.740  1.00  0.00           C
ATOM   7159  O21 POPEO 367      32.995 106.410 101.820  1.00  0.00           O
ATOM   7160  C21 POPEO 367      33.175 107.550 101.170  1.00  0.00           C
ATOM   7161  O22 POPEO 367      32.735 108.640 101.470  1.00  0.00           O
ATOM   7162  C22 POPEO 367      33.965 107.300  99.870  1.00  0.00           C
ATOM   7165  C3  POPEO 367      30.535 106.810 102.050  1.00  0.00           C
ATOM   7168  O31 POPEO 367      30.455 106.330 100.680  1.00  0.00           O
ATOM   7169  C31 POPEO 367      29.245 106.010 100.200  1.00  0.00           C
ATOM   7170  O32 POPEO 367      28.195 106.020 100.820  1.00  0.00           O
ATOM   7171  C32 POPEO 367      29.445 105.530  98.750  1.00  0.00           C
ATOM   7174  C23 POPEO 367      33.185 107.760  98.610  1.00  0.00           C
ATOM   7177  C24 POPEO 367      33.455 106.920  97.360  1.00  0.00           C
ATOM   7180  C25 POPEO 367      34.905 106.880  96.840  1.00  0.00           C
ATOM   7183  C26 POPEO 367      35.355 108.090  96.010  1.00  0.00           C
ATOM   7186  C27 POPEO 367      36.755 107.870  95.390  1.00  0.00           C
ATOM   7189  C28 POPEO 367      37.255 109.080  94.590  1.00  0.00           C
ATOM   7192  C29 POPEO 367      38.555 108.810  93.860  1.00  0.00           C
ATOM   7194 0C21 POPEO 367      38.855 109.200  92.610  1.00  0.00           C
ATOM   7196 1C21 POPEO 367      37.945 109.990  91.690  1.00  0.00           C
ATOM   7199 2C21 POPEO 367      37.895 111.480  92.080  1.00  0.00           C
ATOM   7202 3C21 POPEO 367      36.845 112.260  91.270  1.00  0.00           C
ATOM   7205 4C21 POPEO 367      36.725 113.730  91.690  1.00  0.00           C
ATOM   7208 5C21 POPEO 367      35.945 113.940  93.000  1.00  0.00           C
ATOM   7211 6C21 POPEO 367      35.945 115.400  93.460  1.00  0.00           C
ATOM   7214 7C21 POPEO 367      35.005 115.650  94.640  1.00  0.00           C
ATOM   7217 8C21 POPEO 367      35.095 117.060  95.230  1.00  0.00           C
ATOM   7221  C33 POPEO 367      28.205 104.820  98.150  1.00  0.00           C
ATOM   7224  C34 POPEO 367      28.555 103.750  97.100  1.00  0.00           C
ATOM   7227  C35 POPEO 367      29.285 104.280  95.860  1.00  0.00           C
ATOM   7230  C36 POPEO 367      29.545 103.190  94.810  1.00  0.00           C
ATOM   7233  C37 POPEO 367      30.195 103.740  93.530  1.00  0.00           C
ATOM   7236  C38 POPEO 367      30.485 102.680  92.460  1.00  0.00           C
ATOM   7239  C39 POPEO 367      31.015 103.340  91.170  1.00  0.00           C
ATOM   7242 0C31 POPEO 367      31.455 102.370  90.070  1.00  0.00           C
ATOM   7245 1C31 POPEO 367      31.755 103.110  88.760  1.00  0.00           C
ATOM   7248 2C31 POPEO 367      32.325 102.200  87.660  1.00  0.00           C
ATOM   7251 3C31 POPEO 367      32.315 102.860  86.260  1.00  0.00           C
ATOM   7254 4C31 POPEO 367      33.035 104.210  86.180  1.00  0.00           C
ATOM   7257 5C31 POPEO 367      32.925 104.850  84.790  1.00  0.00           C
ATOM   7260 6C31 POPEO 367      33.525 106.250  84.710  1.00  0.00           C
ATOM   7264  NH3 POPEP 368       1.265  49.790  67.540  1.00  0.00           N
ATOM   7268  C12 POPEP 368       2.665  49.360  67.170  1.00  0.00           C
ATOM   7271  C11 POPEP 368       3.095  48.000  67.760  1.00  0.00           C
ATOM   7274  P   POPEP 368       5.605  48.360  68.470  1.00  0.00           P
ATOM   7275  O13 POPEP 368       6.345  47.210  69.050  1.00  0.00           O
ATOM   7276  O14 POPEP 368       6.435  49.400  67.830  1.00  0.00           O
ATOM   7277  O11 POPEP 368       4.755  48.990  69.630  1.00  0.00           O
ATOM   7278  O12 POPEP 368       4.485  47.760  67.510  1.00  0.00           O
ATOM   7279  C1  POPEP 368       5.335  49.880  70.580  1.00  0.00           C
ATOM   7282  C2  POPEP 368       5.895  49.110  71.800  1.00  0.00           C
ATOM   7284  O21 POPEP 368       5.505  49.770  73.010  1.00  0.00           O
ATOM   7285  C21 POPEP 368       4.265  49.590  73.430  1.00  0.00           C
ATOM   7286  O22 POPEP 368       3.455  48.800  72.960  1.00  0.00           O
ATOM   7287  C22 POPEP 368       4.005  50.520  74.590  1.00  0.00           C
ATOM   7290  C3  POPEP 368       7.435  48.980  71.740  1.00  0.00           C
ATOM   7293  O31 POPEP 368       7.935  48.100  72.780  1.00  0.00           O
ATOM   7294  C31 POPEP 368       8.185  48.730  73.930  1.00  0.00           C
ATOM   7295  O32 POPEP 368       7.995  49.910  74.150  1.00  0.00           O
ATOM   7296  C32 POPEP 368       8.805  47.730  74.900  1.00  0.00           C
ATOM   7299  C23 POPEP 368       2.875  50.110  75.550  1.00  0.00           C
ATOM   7302  C24 POPEP 368       3.115  50.590  76.990  1.00  0.00           C
ATOM   7305  C25 POPEP 368       3.825  49.510  77.810  1.00  0.00           C
ATOM   7308  C26 POPEP 368       4.065  49.880  79.280  1.00  0.00           C
ATOM   7311  C27 POPEP 368       4.695  48.700  80.030  1.00  0.00           C
ATOM   7314  C28 POPEP 368       4.525  48.750  81.560  1.00  0.00           C
ATOM   7317  C29 POPEP 368       5.405  49.770  82.220  1.00  0.00           C
ATOM   7319 0C21 POPEP 368       6.375  49.550  83.130  1.00  0.00           C
ATOM   7321 1C21 POPEP 368       6.795  48.220  83.710  1.00  0.00           C
ATOM   7324 2C21 POPEP 368       6.945  48.220  85.240  1.00  0.00           C
ATOM   7327 3C21 POPEP 368       5.635  48.450  86.000  1.00  0.00           C
ATOM   7330 4C21 POPEP 368       5.825  48.270  87.510  1.00  0.00           C
ATOM   7333 5C21 POPEP 368       4.555  48.550  88.320  1.00  0.00           C
ATOM   7336 6C21 POPEP 368       4.845  48.610  89.820  1.00  0.00           C
ATOM   7339 7C21 POPEP 368       3.605  48.930  90.670  1.00  0.00           C
ATOM   7342 8C21 POPEP 368       3.955  49.160  92.140  1.00  0.00           C
ATOM   7346  C33 POPEP 368       8.505  48.060  76.380  1.00  0.00           C
ATOM   7349  C34 POPEP 368       9.415  47.300  77.340  1.00  0.00           C
ATOM   7352  C35 POPEP 368       9.005  47.450  78.810  1.00  0.00           C
ATOM   7355  C36 POPEP 368       7.875  46.500  79.240  1.00  0.00           C
ATOM   7358  C37 POPEP 368       7.715  46.460  80.770  1.00  0.00           C
ATOM   7361  C38 POPEP 368       7.005  45.200  81.310  1.00  0.00           C
ATOM   7364  C39 POPEP 368       7.915  43.970  81.370  1.00  0.00           C
ATOM   7367 0C31 POPEP 368       7.285  42.780  82.110  1.00  0.00           C
ATOM   7370 1C31 POPEP 368       8.255  41.590  82.260  1.00  0.00           C
ATOM   7373 2C31 POPEP 368       7.635  40.450  83.090  1.00  0.00           C
ATOM   7376 3C31 POPEP 368       7.845  40.600  84.600  1.00  0.00           C
ATOM   7379 4C31 POPEP 368       9.175  40.010  85.080  1.00  0.00           C
ATOM   7382 5C31 POPEP 368       9.365  40.090  86.600  1.00  0.00           C
ATOM   7385 6C31 POPEP 368      10.645  39.410  87.100  1.00  0.00           C
ATOM   7389  NH3 POPEQ 369     134.705  25.920 111.440  1.00  0.00           N
ATOM   7393  C12 POPEQ 369     134.195  24.810 112.320  1.00  0.00           C
ATOM   7396  C11 POPEQ 369     132.645  24.720 112.390  1.00  0.00           C
ATOM   7399  P   POPEQ 369     131.445  27.140 112.150  1.00  0.00           P
ATOM   7400  O13 POPEQ 369     131.235  28.220 113.110  1.00  0.00           O
ATOM   7401  O14 POPEQ 369     132.485  27.380 111.130  1.00  0.00           O
ATOM   7402  O11 POPEQ 369     130.105  26.740 111.410  1.00  0.00           O
ATOM   7403  O12 POPEQ 369     131.965  25.860 112.920  1.00  0.00           O
ATOM   7404  C1  POPEQ 369     129.745  25.440 110.970  1.00  0.00           C
ATOM   7407  C2  POPEQ 369     129.985  25.290 109.450  1.00  0.00           C
ATOM   7409  O21 POPEQ 369     129.155  24.220 108.980  1.00  0.00           O
ATOM   7410  C21 POPEQ 369     127.995  24.640 108.520  1.00  0.00           C
ATOM   7411  O22 POPEQ 369     127.675  25.790 108.320  1.00  0.00           O
ATOM   7412  C22 POPEQ 369     127.075  23.440 108.280  1.00  0.00           C
ATOM   7415  C3  POPEQ 369     131.445  25.000 109.010  1.00  0.00           C
ATOM   7418  O31 POPEQ 369     131.545  24.770 107.600  1.00  0.00           O
ATOM   7419  C31 POPEQ 369     131.635  25.870 106.870  1.00  0.00           C
ATOM   7420  O32 POPEQ 369     131.615  27.010 107.310  1.00  0.00           O
ATOM   7421  C32 POPEQ 369     131.765  25.490 105.410  1.00  0.00           C
ATOM   7424  C23 POPEQ 369     125.605  23.740 108.640  1.00  0.00           C
ATOM   7427  C24 POPEQ 369     124.705  22.510 108.510  1.00  0.00           C
ATOM   7430  C25 POPEQ 369     124.405  22.090 107.070  1.00  0.00           C
ATOM   7433  C26 POPEQ 369     123.495  23.080 106.320  1.00  0.00           C
ATOM   7436  C27 POPEQ 369     122.995  22.460 105.010  1.00  0.00           C
ATOM   7439  C28 POPEQ 369     122.005  23.330 104.220  1.00  0.00           C
ATOM   7442  C29 POPEQ 369     122.695  24.390 103.400  1.00  0.00           C
ATOM   7444 0C21 POPEQ 369     122.385  24.750 102.140  1.00  0.00           C
ATOM   7446 1C21 POPEQ 369     121.315  24.140 101.280  1.00  0.00           C
ATOM   7449 2C21 POPEQ 369     121.725  24.160  99.800  1.00  0.00           C
ATOM   7452 3C21 POPEQ 369     120.785  23.330  98.910  1.00  0.00           C
ATOM   7455 4C21 POPEQ 369     121.345  23.180  97.500  1.00  0.00           C
ATOM   7458 5C21 POPEQ 369     120.855  21.920  96.770  1.00  0.00           C
ATOM   7461 6C21 POPEQ 369     119.465  22.060  96.160  1.00  0.00           C
ATOM   7464 7C21 POPEQ 369     119.095  20.820  95.340  1.00  0.00           C
ATOM   7467 8C21 POPEQ 369     117.865  21.030  94.460  1.00  0.00           C
ATOM   7471  C33 POPEQ 369     132.585  26.520 104.600  1.00  0.00           C
ATOM   7474  C34 POPEQ 369     132.495  26.230 103.100  1.00  0.00           C
ATOM   7477  C35 POPEQ 369     133.245  27.250 102.230  1.00  0.00           C
ATOM   7480  C36 POPEQ 369     132.735  27.220 100.790  1.00  0.00           C
ATOM   7483  C37 POPEQ 369     133.465  28.170  99.840  1.00  0.00           C
ATOM   7486  C38 POPEQ 369     132.585  28.460  98.610  1.00  0.00           C
ATOM   7489  C39 POPEQ 369     133.245  29.310  97.520  1.00  0.00           C
ATOM   7492 0C31 POPEQ 369     132.175  30.010  96.680  1.00  0.00           C
ATOM   7495 1C31 POPEQ 369     132.675  30.770  95.440  1.00  0.00           C
ATOM   7498 2C31 POPEQ 369     131.535  31.660  94.910  1.00  0.00           C
ATOM   7501 3C31 POPEQ 369     131.865  32.430  93.630  1.00  0.00           C
ATOM   7504 4C31 POPEQ 369     130.765  33.460  93.330  1.00  0.00           C
ATOM   7507 5C31 POPEQ 369     131.055  34.320  92.090  1.00  0.00           C
ATOM   7510 6C31 POPEQ 369     130.085  35.500  91.970  1.00  0.00           C
ATOM   7514  NH3 POPER 370      22.395  10.510 112.760  1.00  0.00           N
ATOM   7518  C12 POPER 370      22.505  11.560 113.820  1.00  0.00           C
ATOM   7521  C11 POPER 370      21.985  12.930 113.340  1.00  0.00           C
ATOM   7524  P   POPER 370      19.835  12.620 111.790  1.00  0.00           P
ATOM   7525  O13 POPER 370      19.965  11.150 111.590  1.00  0.00           O
ATOM   7526  O14 POPER 370      18.475  13.170 111.920  1.00  0.00           O
ATOM   7527  O11 POPER 370      20.625  13.430 110.700  1.00  0.00           O
ATOM   7528  O12 POPER 370      20.575  12.940 113.140  1.00  0.00           O
ATOM   7529  C1  POPER 370      21.655  12.890 109.870  1.00  0.00           C
ATOM   7532  C2  POPER 370      21.915  13.830 108.650  1.00  0.00           C
ATOM   7534  O21 POPER 370      20.715  14.080 107.880  1.00  0.00           O
ATOM   7535  C21 POPER 370      20.185  13.060 107.260  1.00  0.00           C
ATOM   7536  O22 POPER 370      20.445  11.880 107.420  1.00  0.00           O
ATOM   7537  C22 POPER 370      19.185  13.550 106.230  1.00  0.00           C
ATOM   7540  C3  POPER 370      23.095  13.360 107.740  1.00  0.00           C
ATOM   7543  O31 POPER 370      23.455  14.380 106.780  1.00  0.00           O
ATOM   7544  C31 POPER 370      24.285  13.960 105.820  1.00  0.00           C
ATOM   7545  O32 POPER 370      24.865  12.890 105.820  1.00  0.00           O
ATOM   7546  C32 POPER 370      24.355  15.000 104.700  1.00  0.00           C
ATOM   7549  C23 POPER 370      18.565  12.350 105.490  1.00  0.00           C
ATOM   7552  C24 POPER 370      17.975  12.720 104.130  1.00  0.00           C
ATOM   7555  C25 POPER 370      16.905  11.730 103.670  1.00  0.00           C
ATOM   7558  C26 POPER 370      16.715  11.800 102.150  1.00  0.00           C
ATOM   7561  C27 POPER 370      15.645  10.860 101.630  1.00  0.00           C
ATOM   7564  C28 POPER 370      15.555  10.910 100.100  1.00  0.00           C
ATOM   7567  C29 POPER 370      14.385  10.070  99.640  1.00  0.00           C
ATOM   7569 0C21 POPER 370      13.345  10.480  98.890  1.00  0.00           C
ATOM   7571 1C21 POPER 370      13.185  11.840  98.270  1.00  0.00           C
ATOM   7574 2C21 POPER 370      12.345  11.750  96.980  1.00  0.00           C
ATOM   7577 3C21 POPER 370      12.995  10.930  95.850  1.00  0.00           C
ATOM   7580 4C21 POPER 370      14.255  11.580  95.260  1.00  0.00           C
ATOM   7583 5C21 POPER 370      14.785  10.800  94.050  1.00  0.00           C
ATOM   7586 6C21 POPER 370      15.785  11.610  93.230  1.00  0.00           C
ATOM   7589 7C21 POPER 370      16.255  10.860  91.970  1.00  0.00           C
ATOM   7592 8C21 POPER 370      17.115  11.720  91.050  1.00  0.00           C
ATOM   7596  C33 POPER 370      23.795  14.490 103.350  1.00  0.00           C
ATOM   7599  C34 POPER 370      24.165  15.410 102.180  1.00  0.00           C
ATOM   7602  C35 POPER 370      23.695  14.890 100.800  1.00  0.00           C
ATOM   7605  C36 POPER 370      22.385  15.510 100.280  1.00  0.00           C
ATOM   7608  C37 POPER 370      21.405  14.470  99.710  1.00  0.00           C
ATOM   7611  C38 POPER 370      20.095  15.080  99.200  1.00  0.00           C
ATOM   7614  C39 POPER 370      20.205  15.960  97.940  1.00  0.00           C
ATOM   7617 0C31 POPER 370      18.815  16.270  97.350  1.00  0.00           C
ATOM   7620 1C31 POPER 370      18.825  17.480  96.410  1.00  0.00           C
ATOM   7623 2C31 POPER 370      17.535  17.640  95.590  1.00  0.00           C
ATOM   7626 3C31 POPER 370      17.235  16.500  94.600  1.00  0.00           C
ATOM   7629 4C31 POPER 370      18.375  16.260  93.600  1.00  0.00           C
ATOM   7632 5C31 POPER 370      18.085  15.100  92.630  1.00  0.00           C
ATOM   7635 6C31 POPER 370      19.225  14.910  91.630  1.00  0.00           C
ATOM   7639  NH3 POPES 371      58.155 131.170  66.280  1.00  0.00           N
ATOM   7643  C12 POPES 371      57.555 131.060  67.640  1.00  0.00           C
ATOM   7646  C11 POPES 371      56.075 130.730  67.530  1.00  0.00           C
ATOM   7649  P   POPES 371      54.615 128.650  67.880  1.00  0.00           P
ATOM   7650  O13 POPES 371      54.575 127.210  67.500  1.00  0.00           O
ATOM   7651  O14 POPES 371      53.425 129.480  67.670  1.00  0.00           O
ATOM   7652  O11 POPES 371      54.905 128.720  69.430  1.00  0.00           O
ATOM   7653  O12 POPES 371      55.935 129.330  67.340  1.00  0.00           O
ATOM   7654  C1  POPES 371      55.395 127.610  70.160  1.00  0.00           C
ATOM   7657  C2  POPES 371      56.805 127.890  70.700  1.00  0.00           C
ATOM   7659  O21 POPES 371      56.965 126.990  71.820  1.00  0.00           O
ATOM   7660  C21 POPES 371      58.045 126.210  71.720  1.00  0.00           C
ATOM   7661  O22 POPES 371      58.875 126.270  70.850  1.00  0.00           O
ATOM   7662  C22 POPES 371      58.125 125.270  72.920  1.00  0.00           C
ATOM   7665  C3  POPES 371      56.995 129.390  71.120  1.00  0.00           C
ATOM   7668  O31 POPES 371      58.335 129.750  71.470  1.00  0.00           O
ATOM   7669  C31 POPES 371      58.885 129.240  72.550  1.00  0.00           C
ATOM   7670  O32 POPES 371      58.275 128.680  73.450  1.00  0.00           O
ATOM   7671  C32 POPES 371      60.405 129.400  72.470  1.00  0.00           C
ATOM   7674  C23 POPES 371      59.575 124.800  73.200  1.00  0.00           C
ATOM   7677  C24 POPES 371      59.635 123.570  74.100  1.00  0.00           C
ATOM   7680  C25 POPES 371      59.165 123.780  75.550  1.00  0.00           C
ATOM   7683  C26 POPES 371      60.125 124.630  76.390  1.00  0.00           C
ATOM   7686  C27 POPES 371      59.665 124.700  77.850  1.00  0.00           C
ATOM   7689  C28 POPES 371      60.635 125.470  78.760  1.00  0.00           C
ATOM   7692  C29 POPES 371      60.095 125.510  80.170  1.00  0.00           C
ATOM   7694 0C21 POPES 371      60.695 126.090  81.220  1.00  0.00           C
ATOM   7696 1C21 POPES 371      62.045 126.770  81.210  1.00  0.00           C
ATOM   7699 2C21 POPES 371      62.625 126.860  82.640  1.00  0.00           C
ATOM   7702 3C21 POPES 371      62.865 125.500  83.330  1.00  0.00           C
ATOM   7705 4C21 POPES 371      63.265 125.690  84.800  1.00  0.00           C
ATOM   7708 5C21 POPES 371      63.325 124.390  85.610  1.00  0.00           C
ATOM   7711 6C21 POPES 371      64.555 123.530  85.280  1.00  0.00           C
ATOM   7714 7C21 POPES 371      64.915 122.540  86.400  1.00  0.00           C
ATOM   7717 8C21 POPES 371      66.275 121.880  86.180  1.00  0.00           C
ATOM   7721  C33 POPES 371      61.195 129.150  73.780  1.00  0.00           C
ATOM   7724  C34 POPES 371      62.685 128.940  73.450  1.00  0.00           C
ATOM   7727  C35 POPES 371      63.665 128.950  74.630  1.00  0.00           C
ATOM   7730  C36 POPES 371      63.415 127.930  75.740  1.00  0.00           C
ATOM   7733  C37 POPES 371      64.665 127.820  76.640  1.00  0.00           C
ATOM   7736  C38 POPES 371      64.525 126.920  77.870  1.00  0.00           C
ATOM   7739  C39 POPES 371      64.715 125.420  77.580  1.00  0.00           C
ATOM   7742 0C31 POPES 371      64.735 124.580  78.870  1.00  0.00           C
ATOM   7745 1C31 POPES 371      64.895 123.070  78.640  1.00  0.00           C
ATOM   7748 2C31 POPES 371      64.685 122.260  79.930  1.00  0.00           C
ATOM   7751 3C31 POPES 371      64.775 120.740  79.710  1.00  0.00           C
ATOM   7754 4C31 POPES 371      64.325 119.940  80.940  1.00  0.00           C
ATOM   7757 5C31 POPES 371      64.415 118.430  80.740  1.00  0.00           C
ATOM   7760 6C31 POPES 371      63.855 117.610  81.910  1.00  0.00           C
ATOM   7764  NH3 POPET 372      66.365  67.550 107.410  1.00  0.00           N
ATOM   7768  C12 POPET 372      65.775  67.640 108.790  1.00  0.00           C
ATOM   7771  C11 POPET 372      64.315  67.180 108.740  1.00  0.00           C
ATOM   7774  P   POPET 372      62.205  67.200 107.250  1.00  0.00           P
ATOM   7775  O13 POPET 372      61.435  67.840 108.330  1.00  0.00           O
ATOM   7776  O14 POPET 372      61.975  65.780 106.940  1.00  0.00           O
ATOM   7777  O11 POPET 372      61.985  68.050 105.940  1.00  0.00           O
ATOM   7778  O12 POPET 372      63.725  67.510 107.470  1.00  0.00           O
ATOM   7779  C1  POPET 372      60.775  67.930 105.180  1.00  0.00           C
ATOM   7782  C2  POPET 372      61.105  67.640 103.690  1.00  0.00           C
ATOM   7784  O21 POPET 372      60.675  68.710 102.830  1.00  0.00           O
ATOM   7785  C21 POPET 372      61.485  69.740 102.830  1.00  0.00           C
ATOM   7786  O22 POPET 372      62.395  69.960 103.610  1.00  0.00           O
ATOM   7787  C22 POPET 372      61.175  70.590 101.610  1.00  0.00           C
ATOM   7790  C3  POPET 372      60.455  66.320 103.170  1.00  0.00           C
ATOM   7793  O31 POPET 372      61.185  65.540 102.200  1.00  0.00           O
ATOM   7794  C31 POPET 372      62.065  66.020 101.340  1.00  0.00           C
ATOM   7795  O32 POPET 372      62.415  67.170 101.190  1.00  0.00           O
ATOM   7796  C32 POPET 372      62.645  64.840 100.570  1.00  0.00           C
ATOM   7799  C23 POPET 372      62.435  71.340 101.140  1.00  0.00           C
ATOM   7802  C24 POPET 372      62.135  72.190  99.910  1.00  0.00           C
ATOM   7805  C25 POPET 372      63.275  73.100  99.430  1.00  0.00           C
ATOM   7808  C26 POPET 372      63.795  74.060 100.520  1.00  0.00           C
ATOM   7811  C27 POPET 372      64.625  75.200  99.930  1.00  0.00           C
ATOM   7814  C28 POPET 372      65.605  75.830 100.930  1.00  0.00           C
ATOM   7817  C29 POPET 372      66.995  75.240 100.800  1.00  0.00           C
ATOM   7819 0C21 POPET 372      68.035  75.780 100.140  1.00  0.00           C
ATOM   7821 1C21 POPET 372      68.085  77.110  99.410  1.00  0.00           C
ATOM   7824 2C21 POPET 372      68.235  77.010  97.870  1.00  0.00           C
ATOM   7827 3C21 POPET 372      69.595  76.470  97.400  1.00  0.00           C
ATOM   7830 4C21 POPET 372      69.965  76.930  95.970  1.00  0.00           C
ATOM   7833 5C21 POPET 372      71.455  76.840  95.560  1.00  0.00           C
ATOM   7836 6C21 POPET 372      72.175  75.530  95.900  1.00  0.00           C
ATOM   7839 7C21 POPET 372      73.625  75.530  95.400  1.00  0.00           C
ATOM   7842 8C21 POPET 372      74.425  74.290  95.800  1.00  0.00           C
ATOM   7846  C33 POPET 372      63.905  65.190  99.750  1.00  0.00           C
ATOM   7849  C34 POPET 372      64.845  63.980  99.640  1.00  0.00           C
ATOM   7852  C35 POPET 372      66.005  64.190  98.670  1.00  0.00           C
ATOM   7855  C36 POPET 372      67.145  63.170  98.830  1.00  0.00           C
ATOM   7858  C37 POPET 372      67.645  62.620  97.480  1.00  0.00           C
ATOM   7861  C38 POPET 372      68.985  61.880  97.580  1.00  0.00           C
ATOM   7864  C39 POPET 372      69.445  61.240  96.260  1.00  0.00           C
ATOM   7867 0C31 POPET 372      68.745  59.910  95.970  1.00  0.00           C
ATOM   7870 1C31 POPET 372      69.395  59.110  94.840  1.00  0.00           C
ATOM   7873 2C31 POPET 372      68.845  57.680  94.770  1.00  0.00           C
ATOM   7876 3C31 POPET 372      69.635  56.760  93.830  1.00  0.00           C
ATOM   7879 4C31 POPET 372      69.535  57.130  92.340  1.00  0.00           C
ATOM   7882 5C31 POPET 372      70.455  56.270  91.480  1.00  0.00           C
ATOM   7885 6C31 POPET 372      70.355  56.580  89.980  1.00  0.00           C
ATOM   7889  NH3 POPEU 373      95.945 122.680  69.260  1.00  0.00           N
ATOM   7893  C12 POPEU 373      95.905 124.050  69.900  1.00  0.00           C
ATOM   7896  C11 POPEU 373      95.365 125.130  68.930  1.00  0.00           C
ATOM   7899  P   POPEU 373      97.395 126.510  68.020  1.00  0.00           P
ATOM   7900  O13 POPEU 373      98.635 125.970  67.430  1.00  0.00           O
ATOM   7901  O14 POPEU 373      96.885 127.810  67.510  1.00  0.00           O
ATOM   7902  O11 POPEU 373      97.525 126.600  69.590  1.00  0.00           O
ATOM   7903  O12 POPEU 373      96.255 125.410  67.860  1.00  0.00           O
ATOM   7904  C1  POPEU 373      97.235 127.840  70.230  1.00  0.00           C
ATOM   7907  C2  POPEU 373      97.025 127.620  71.730  1.00  0.00           C
ATOM   7909  O21 POPEU 373      97.275 128.850  72.400  1.00  0.00           O
ATOM   7910  C21 POPEU 373      96.305 129.390  73.070  1.00  0.00           C
ATOM   7911  O22 POPEU 373      95.125 129.130  72.990  1.00  0.00           O
ATOM   7912  C22 POPEU 373      96.935 130.360  74.090  1.00  0.00           C
ATOM   7915  C3  POPEU 373      98.025 126.590  72.320  1.00  0.00           C
ATOM   7918  O31 POPEU 373      97.525 126.120  73.600  1.00  0.00           O
ATOM   7919  C31 POPEU 373      97.175 124.850  73.670  1.00  0.00           C
ATOM   7920  O32 POPEU 373      97.275 124.020  72.780  1.00  0.00           O
ATOM   7921  C32 POPEU 373      96.495 124.610  75.010  1.00  0.00           C
ATOM   7924  C23 POPEU 373      98.085 129.710  74.920  1.00  0.00           C
ATOM   7927  C24 POPEU 373      98.165 130.250  76.360  1.00  0.00           C
ATOM   7930  C25 POPEU 373      99.405 129.790  77.140  1.00  0.00           C
ATOM   7933  C26 POPEU 373      99.495 128.280  77.400  1.00  0.00           C
ATOM   7936  C27 POPEU 373     100.765 127.900  78.190  1.00  0.00           C
ATOM   7939  C28 POPEU 373     100.845 126.400  78.540  1.00  0.00           C
ATOM   7942  C29 POPEU 373     102.215 126.010  79.040  1.00  0.00           C
ATOM   7944 0C21 POPEU 373     102.545 125.310  80.140  1.00  0.00           C
ATOM   7946 1C21 POPEU 373     101.615 124.710  81.170  1.00  0.00           C
ATOM   7949 2C21 POPEU 373     102.175 124.870  82.600  1.00  0.00           C
ATOM   7952 3C21 POPEU 373     101.295 124.150  83.640  1.00  0.00           C
ATOM   7955 4C21 POPEU 373     101.785 124.250  85.100  1.00  0.00           C
ATOM   7958 5C21 POPEU 373     103.235 123.790  85.300  1.00  0.00           C
ATOM   7961 6C21 POPEU 373     103.595 123.670  86.780  1.00  0.00           C
ATOM   7964 7C21 POPEU 373     105.005 123.150  87.030  1.00  0.00           C
ATOM   7967 8C21 POPEU 373     105.285 122.920  88.520  1.00  0.00           C
ATOM   7971  C33 POPEU 373      97.455 123.990  76.040  1.00  0.00           C
ATOM   7974  C34 POPEU 373      97.335 124.660  77.420  1.00  0.00           C
ATOM   7977  C35 POPEU 373      95.935 124.600  78.030  1.00  0.00           C
ATOM   7980  C36 POPEU 373      96.025 124.810  79.540  1.00  0.00           C
ATOM   7983  C37 POPEU 373      94.675 125.050  80.240  1.00  0.00           C
ATOM   7986  C38 POPEU 373      94.835 125.010  81.770  1.00  0.00           C
ATOM   7989  C39 POPEU 373      95.885 126.000  82.300  1.00  0.00           C
ATOM   7992 0C31 POPEU 373      95.995 125.990  83.830  1.00  0.00           C
ATOM   7995 1C31 POPEU 373      97.245 126.740  84.330  1.00  0.00           C
ATOM   7998 2C31 POPEU 373      97.535 126.500  85.820  1.00  0.00           C
ATOM   8001 3C31 POPEU 373      98.055 125.080  86.090  1.00  0.00           C
ATOM   8004 4C31 POPEU 373      98.275 124.770  87.580  1.00  0.00           C
ATOM   8007 5C31 POPEU 373      98.605 123.290  87.800  1.00  0.00           C
ATOM   8010 6C31 POPEU 373      98.655 122.890  89.270  1.00  0.00           C
ATOM   8014  NH3 POPEV 374      31.725   0.520 109.700  1.00  0.00           N
ATOM   8018  C12 POPEV 374      30.215   0.450 109.760  1.00  0.00           C
ATOM   8021  C11 POPEV 374      29.665  -0.970 109.970  1.00  0.00           C
ATOM   8024  P   POPEV 374      27.345  -2.190 109.980  1.00  0.00           P
ATOM   8025  O13 POPEV 374      27.915  -3.360 110.640  1.00  0.00           O
ATOM   8026  O14 POPEV 374      25.965  -1.850 110.370  1.00  0.00           O
ATOM   8027  O11 POPEV 374      27.395  -2.390 108.420  1.00  0.00           O
ATOM   8028  O12 POPEV 374      28.255  -0.900 110.240  1.00  0.00           O
ATOM   8029  C1  POPEV 374      27.395  -1.300 107.490  1.00  0.00           C
ATOM   8032  C2  POPEV 374      26.025  -1.080 106.810  1.00  0.00           C
ATOM   8034  O21 POPEV 374      26.205  -0.240 105.660  1.00  0.00           O
ATOM   8035  C21 POPEV 374      26.415   1.050 105.850  1.00  0.00           C
ATOM   8036  O22 POPEV 374      26.685   1.620 106.890  1.00  0.00           O
ATOM   8037  C22 POPEV 374      26.095   1.800 104.560  1.00  0.00           C
ATOM   8040  C3  POPEV 374      24.875  -0.600 107.770  1.00  0.00           C
ATOM   8043  O31 POPEV 374      23.725  -0.120 107.030  1.00  0.00           O
ATOM   8044  C31 POPEV 374      23.385   1.150 107.180  1.00  0.00           C
ATOM   8045  O32 POPEV 374      23.915   1.940 107.940  1.00  0.00           O
ATOM   8046  C32 POPEV 374      22.325   1.590 106.180  1.00  0.00           C
ATOM   8049  C23 POPEV 374      26.765   1.230 103.300  1.00  0.00           C
ATOM   8052  C24 POPEV 374      26.335   2.020 102.050  1.00  0.00           C
ATOM   8055  C25 POPEV 374      26.235   1.120 100.820  1.00  0.00           C
ATOM   8058  C26 POPEV 374      24.925   0.320 100.830  1.00  0.00           C
ATOM   8061  C27 POPEV 374      25.105  -1.070 100.240  1.00  0.00           C
ATOM   8064  C28 POPEV 374      23.825  -1.910 100.170  1.00  0.00           C
ATOM   8067  C29 POPEV 374      23.015  -2.180 101.420  1.00  0.00           C
ATOM   8069 0C21 POPEV 374      21.735  -1.840 101.620  1.00  0.00           C
ATOM   8071 1C21 POPEV 374      20.875  -0.980 100.730  1.00  0.00           C
ATOM   8074 2C21 POPEV 374      20.115  -1.670  99.580  1.00  0.00           C
ATOM   8077 3C21 POPEV 374      19.395  -0.620  98.720  1.00  0.00           C
ATOM   8080 4C21 POPEV 374      18.645  -1.180  97.510  1.00  0.00           C
ATOM   8083 5C21 POPEV 374      17.995  -0.060  96.690  1.00  0.00           C
ATOM   8086 6C21 POPEV 374      17.555  -0.500  95.280  1.00  0.00           C
ATOM   8089 7C21 POPEV 374      16.995   0.660  94.450  1.00  0.00           C
ATOM   8092 8C21 POPEV 374      17.165   0.460  92.940  1.00  0.00           C
ATOM   8096  C33 POPEV 374      21.735   0.460 105.310  1.00  0.00           C
ATOM   8099  C34 POPEV 374      20.725   0.980 104.290  1.00  0.00           C
ATOM   8102  C35 POPEV 374      21.305   2.110 103.420  1.00  0.00           C
ATOM   8105  C36 POPEV 374      20.495   2.380 102.150  1.00  0.00           C
ATOM   8108  C37 POPEV 374      21.385   2.690 100.950  1.00  0.00           C
ATOM   8111  C38 POPEV 374      21.865   4.140 100.940  1.00  0.00           C
ATOM   8114  C39 POPEV 374      23.205   4.340 100.240  1.00  0.00           C
ATOM   8117 0C31 POPEV 374      23.215   4.090  98.730  1.00  0.00           C
ATOM   8120 1C31 POPEV 374      24.575   4.500  98.180  1.00  0.00           C
ATOM   8123 2C31 POPEV 374      24.805   4.220  96.690  1.00  0.00           C
ATOM   8126 3C31 POPEV 374      26.245   4.600  96.320  1.00  0.00           C
ATOM   8129 4C31 POPEV 374      26.645   4.230  94.900  1.00  0.00           C
ATOM   8132 5C31 POPEV 374      28.145   4.440  94.680  1.00  0.00           C
ATOM   8135 6C31 POPEV 374      28.655   3.870  93.360  1.00  0.00           C
ATOM   8139  NH3 POPEW 375      42.745 101.330 108.080  1.00  0.00           N
ATOM   8143  C12 POPEW 375      42.185 102.350 109.030  1.00  0.00           C
ATOM   8146  C11 POPEW 375      40.925 103.060 108.500  1.00  0.00           C
ATOM   8149  P   POPEW 375      41.025 105.520 109.390  1.00  0.00           P
ATOM   8150  O13 POPEW 375      40.215 105.010 110.520  1.00  0.00           O
ATOM   8151  O14 POPEW 375      42.325 106.110 109.730  1.00  0.00           O
ATOM   8152  O11 POPEW 375      40.255 106.720 108.720  1.00  0.00           O
ATOM   8153  O12 POPEW 375      41.195 104.430 108.260  1.00  0.00           O
ATOM   8154  C1  POPEW 375      40.245 106.800 107.300  1.00  0.00           C
ATOM   8157  C2  POPEW 375      41.575 107.340 106.700  1.00  0.00           C
ATOM   8159  O21 POPEW 375      41.295 108.060 105.500  1.00  0.00           O
ATOM   8160  C21 POPEW 375      40.845 109.290 105.710  1.00  0.00           C
ATOM   8161  O22 POPEW 375      40.765 109.840 106.800  1.00  0.00           O
ATOM   8162  C22 POPEW 375      40.475 109.900 104.370  1.00  0.00           C
ATOM   8165  C3  POPEW 375      42.665 106.250 106.410  1.00  0.00           C
ATOM   8168  O31 POPEW 375      43.855 106.790 105.790  1.00  0.00           O
ATOM   8169  C31 POPEW 375      44.675 107.400 106.640  1.00  0.00           C
ATOM   8170  O32 POPEW 375      44.415 107.690 107.790  1.00  0.00           O
ATOM   8171  C32 POPEW 375      45.995 107.740 105.940  1.00  0.00           C
ATOM   8174  C23 POPEW 375      41.435 111.050 103.990  1.00  0.00           C
ATOM   8177  C24 POPEW 375      42.935 110.660 104.020  1.00  0.00           C
ATOM   8180  C25 POPEW 375      43.345 109.480 103.110  1.00  0.00           C
ATOM   8183  C26 POPEW 375      44.155 109.930 101.880  1.00  0.00           C
ATOM   8186  C27 POPEW 375      44.635 108.760 101.000  1.00  0.00           C
ATOM   8189  C28 POPEW 375      45.425 109.180  99.740  1.00  0.00           C
ATOM   8192  C29 POPEW 375      46.595 110.120  99.960  1.00  0.00           C
ATOM   8194 0C21 POPEW 375      47.855 110.010  99.480  1.00  0.00           C
ATOM   8196 1C21 POPEW 375      48.455 108.930  98.620  1.00  0.00           C
ATOM   8199 2C21 POPEW 375      49.845 108.460  99.110  1.00  0.00           C
ATOM   8202 3C21 POPEW 375      49.805 107.590 100.370  1.00  0.00           C
ATOM   8205 4C21 POPEW 375      51.165 107.400 101.050  1.00  0.00           C
ATOM   8208 5C21 POPEW 375      52.245 106.780 100.150  1.00  0.00           C
ATOM   8211 6C21 POPEW 375      53.545 106.490 100.900  1.00  0.00           C
ATOM   8214 7C21 POPEW 375      54.615 105.890  99.980  1.00  0.00           C
ATOM   8217 8C21 POPEW 375      55.945 105.570 100.670  1.00  0.00           C
ATOM   8221  C33 POPEW 375      46.295 109.260 105.930  1.00  0.00           C
ATOM   8224  C34 POPEW 375      47.765 109.560 105.600  1.00  0.00           C
ATOM   8227  C35 POPEW 375      47.925 110.890 104.850  1.00  0.00           C
ATOM   8230  C36 POPEW 375      49.235 111.010 104.060  1.00  0.00           C
ATOM   8233  C37 POPEW 375      49.315 112.380 103.370  1.00  0.00           C
ATOM   8236  C38 POPEW 375      50.635 112.710 102.670  1.00  0.00           C
ATOM   8239  C39 POPEW 375      50.955 111.820 101.470  1.00  0.00           C
ATOM   8242 0C31 POPEW 375      52.055 112.430 100.600  1.00  0.00           C
ATOM   8245 1C31 POPEW 375      52.205 111.750  99.230  1.00  0.00           C
ATOM   8248 2C31 POPEW 375      53.115 112.560  98.290  1.00  0.00           C
ATOM   8251 3C31 POPEW 375      53.395 111.880  96.950  1.00  0.00           C
ATOM   8254 4C31 POPEW 375      52.255 112.040  95.930  1.00  0.00           C
ATOM   8257 5C31 POPEW 375      52.765 112.170  94.490  1.00  0.00           C
ATOM   8260 6C31 POPEW 375      51.645 112.330  93.450  1.00  0.00           C
ATOM   8264  NH3 POPEX 376      39.385  34.340 107.110  1.00  0.00           N
ATOM   8268  C12 POPEX 376      39.695  35.350 108.190  1.00  0.00           C
ATOM   8271  C11 POPEX 376      38.475  36.220 108.610  1.00  0.00           C
ATOM   8274  P   POPEX 376      36.745  37.940 107.610  1.00  0.00           P
ATOM   8275  O13 POPEX 376      35.695  36.990 108.040  1.00  0.00           O
ATOM   8276  O14 POPEX 376      36.915  39.180 108.400  1.00  0.00           O
ATOM   8277  O11 POPEX 376      36.545  38.280 106.070  1.00  0.00           O
ATOM   8278  O12 POPEX 376      38.125  37.130 107.570  1.00  0.00           O
ATOM   8279  C1  POPEX 376      35.665  37.520 105.240  1.00  0.00           C
ATOM   8282  C2  POPEX 376      36.195  37.430 103.770  1.00  0.00           C
ATOM   8284  O21 POPEX 376      36.015  38.700 103.110  1.00  0.00           O
ATOM   8285  C21 POPEX 376      36.845  38.860 102.080  1.00  0.00           C
ATOM   8286  O22 POPEX 376      37.795  38.150 101.810  1.00  0.00           O
ATOM   8287  C22 POPEX 376      36.355  40.010 101.190  1.00  0.00           C
ATOM   8290  C3  POPEX 376      35.405  36.290 103.020  1.00  0.00           C
ATOM   8293  O31 POPEX 376      35.505  36.330 101.580  1.00  0.00           O
ATOM   8294  C31 POPEX 376      36.515  35.600 101.080  1.00  0.00           C
ATOM   8295  O32 POPEX 376      37.235  34.860 101.700  1.00  0.00           O
ATOM   8296  C32 POPEX 376      36.545  35.760  99.550  1.00  0.00           C
ATOM   8299  C23 POPEX 376      36.815  39.800  99.730  1.00  0.00           C
ATOM   8302  C24 POPEX 376      36.415  40.930  98.780  1.00  0.00           C
ATOM   8305  C25 POPEX 376      37.025  40.740  97.380  1.00  0.00           C
ATOM   8308  C26 POPEX 376      37.035  42.010  96.530  1.00  0.00           C
ATOM   8311  C27 POPEX 376      37.575  41.750  95.110  1.00  0.00           C
ATOM   8314  C28 POPEX 376      37.735  43.030  94.260  1.00  0.00           C
ATOM   8317  C29 POPEX 376      39.095  43.680  94.370  1.00  0.00           C
ATOM   8319 0C21 POPEX 376      39.935  43.900  93.340  1.00  0.00           C
ATOM   8321 1C21 POPEX 376      39.665  43.530  91.910  1.00  0.00           C
ATOM   8324 2C21 POPEX 376      40.825  43.860  90.950  1.00  0.00           C
ATOM   8327 3C21 POPEX 376      40.615  43.270  89.540  1.00  0.00           C
ATOM   8330 4C21 POPEX 376      41.765  43.570  88.580  1.00  0.00           C
ATOM   8333 5C21 POPEX 376      41.505  43.050  87.150  1.00  0.00           C
ATOM   8336 6C21 POPEX 376      42.645  43.400  86.180  1.00  0.00           C
ATOM   8339 7C21 POPEX 376      42.295  43.100  84.720  1.00  0.00           C
ATOM   8342 8C21 POPEX 376      43.425  43.440  83.740  1.00  0.00           C
ATOM   8346  C33 POPEX 376      37.835  35.230  98.900  1.00  0.00           C
ATOM   8349  C34 POPEX 376      37.735  35.160  97.360  1.00  0.00           C
ATOM   8352  C35 POPEX 376      37.805  36.520  96.630  1.00  0.00           C
ATOM   8355  C36 POPEX 376      39.195  37.180  96.660  1.00  0.00           C
ATOM   8358  C37 POPEX 376      39.415  38.060  95.420  1.00  0.00           C
ATOM   8361  C38 POPEX 376      40.835  38.650  95.290  1.00  0.00           C
ATOM   8364  C39 POPEX 376      41.025  39.490  94.020  1.00  0.00           C
ATOM   8367 0C31 POPEX 376      40.855  38.680  92.720  1.00  0.00           C
ATOM   8370 1C31 POPEX 376      40.925  39.540  91.440  1.00  0.00           C
ATOM   8373 2C31 POPEX 376      40.455  38.790  90.180  1.00  0.00           C
ATOM   8376 3C31 POPEX 376      41.275  37.530  89.860  1.00  0.00           C
ATOM   8379 4C31 POPEX 376      40.555  36.580  88.900  1.00  0.00           C
ATOM   8382 5C31 POPEX 376      41.235  35.210  88.800  1.00  0.00           C
ATOM   8385 6C31 POPEX 376      40.465  34.200  87.940  1.00  0.00           C
ATOM   8389  NH3 POPEY 377       5.795  26.260  69.350  1.00  0.00           N
ATOM   8393  C12 POPEY 377       6.475  27.520  69.820  1.00  0.00           C
ATOM   8396  C11 POPEY 377       6.045  28.770  69.040  1.00  0.00           C
ATOM   8399  P   POPEY 377       6.685  30.940  70.410  1.00  0.00           P
ATOM   8400  O13 POPEY 377       7.665  32.040  70.280  1.00  0.00           O
ATOM   8401  O14 POPEY 377       5.245  31.300  70.410  1.00  0.00           O
ATOM   8402  O11 POPEY 377       7.005  30.050  71.670  1.00  0.00           O
ATOM   8403  O12 POPEY 377       6.945  29.860  69.290  1.00  0.00           O
ATOM   8404  C1  POPEY 377       7.085  30.540  73.000  1.00  0.00           C
ATOM   8407  C2  POPEY 377       8.555  30.580  73.500  1.00  0.00           C
ATOM   8409  O21 POPEY 377       8.575  30.670  74.940  1.00  0.00           O
ATOM   8410  C21 POPEY 377       8.555  29.520  75.570  1.00  0.00           C
ATOM   8411  O22 POPEY 377       8.425  28.420  75.050  1.00  0.00           O
ATOM   8412  C22 POPEY 377       8.735  29.800  77.070  1.00  0.00           C
ATOM   8415  C3  POPEY 377       9.385  31.750  72.890  1.00  0.00           C
ATOM   8418  O31 POPEY 377      10.505  32.170  73.700  1.00  0.00           O
ATOM   8419  C31 POPEY 377      11.395  31.240  74.040  1.00  0.00           C
ATOM   8420  O32 POPEY 377      11.415  30.090  73.660  1.00  0.00           O
ATOM   8421  C32 POPEY 377      12.345  31.850  75.070  1.00  0.00           C
ATOM   8424  C23 POPEY 377       9.335  28.640  77.890  1.00  0.00           C
ATOM   8427  C24 POPEY 377       9.815  29.110  79.280  1.00  0.00           C
ATOM   8430  C25 POPEY 377      10.175  27.990  80.280  1.00  0.00           C
ATOM   8433  C26 POPEY 377       8.935  27.400  80.960  1.00  0.00           C
ATOM   8436  C27 POPEY 377       9.245  26.470  82.140  1.00  0.00           C
ATOM   8439  C28 POPEY 377       8.025  26.200  83.050  1.00  0.00           C
ATOM   8442  C29 POPEY 377       6.905  25.440  82.370  1.00  0.00           C
ATOM   8444 0C21 POPEY 377       6.095  24.540  82.950  1.00  0.00           C
ATOM   8446 1C21 POPEY 377       6.105  24.100  84.400  1.00  0.00           C
ATOM   8449 2C21 POPEY 377       6.775  22.730  84.590  1.00  0.00           C
ATOM   8452 3C21 POPEY 377       6.045  21.560  83.900  1.00  0.00           C
ATOM   8455 4C21 POPEY 377       6.905  20.290  83.760  1.00  0.00           C
ATOM   8458 5C21 POPEY 377       7.105  19.520  85.070  1.00  0.00           C
ATOM   8461 6C21 POPEY 377       7.935  18.250  84.850  1.00  0.00           C
ATOM   8464 7C21 POPEY 377       8.005  17.330  86.080  1.00  0.00           C
ATOM   8467 8C21 POPEY 377       8.755  16.030  85.810  1.00  0.00           C
ATOM   8471  C33 POPEY 377      13.095  30.810  75.930  1.00  0.00           C
ATOM   8474  C34 POPEY 377      13.925  31.490  77.020  1.00  0.00           C
ATOM   8477  C35 POPEY 377      14.835  30.530  77.810  1.00  0.00           C
ATOM   8480  C36 POPEY 377      14.065  29.460  78.610  1.00  0.00           C
ATOM   8483  C37 POPEY 377      15.005  28.360  79.130  1.00  0.00           C
ATOM   8486  C38 POPEY 377      14.285  27.310  79.990  1.00  0.00           C
ATOM   8489  C39 POPEY 377      14.055  27.750  81.440  1.00  0.00           C
ATOM   8492 0C31 POPEY 377      13.575  26.600  82.340  1.00  0.00           C
ATOM   8495 1C31 POPEY 377      13.575  26.990  83.820  1.00  0.00           C
ATOM   8498 2C31 POPEY 377      13.565  25.800  84.790  1.00  0.00           C
ATOM   8501 3C31 POPEY 377      12.175  25.190  85.070  1.00  0.00           C
ATOM   8504 4C31 POPEY 377      11.205  26.160  85.760  1.00  0.00           C
ATOM   8507 5C31 POPEY 377      10.055  25.430  86.470  1.00  0.00           C
ATOM   8510 6C31 POPEY 377       9.005  26.360  87.080  1.00  0.00           C
ATOM   8514  NH3 POPEZ 378      66.805  49.380  65.560  1.00  0.00           N
ATOM   8518  C12 POPEZ 378      68.285  49.180  65.410  1.00  0.00           C
ATOM   8521  C11 POPEZ 378      68.625  48.570  64.050  1.00  0.00           C
ATOM   8524  P   POPEZ 378      70.405  46.640  64.250  1.00  0.00           P
ATOM   8525  O13 POPEZ 378      69.515  46.060  65.270  1.00  0.00           O
ATOM   8526  O14 POPEZ 378      70.535  45.940  62.960  1.00  0.00           O
ATOM   8527  O11 POPEZ 378      71.825  46.900  64.890  1.00  0.00           O
ATOM   8528  O12 POPEZ 378      69.985  48.150  64.020  1.00  0.00           O
ATOM   8529  C1  POPEZ 378      72.325  46.100  65.960  1.00  0.00           C
ATOM   8532  C2  POPEZ 378      72.505  46.900  67.270  1.00  0.00           C
ATOM   8534  O21 POPEZ 378      72.735  45.930  68.310  1.00  0.00           O
ATOM   8535  C21 POPEZ 378      73.475  46.350  69.320  1.00  0.00           C
ATOM   8536  O22 POPEZ 378      73.945  47.460  69.450  1.00  0.00           O
ATOM   8537  C22 POPEZ 378      73.625  45.210  70.340  1.00  0.00           C
ATOM   8540  C3  POPEZ 378      71.275  47.770  67.630  1.00  0.00           C
ATOM   8543  O31 POPEZ 378      71.575  48.660  68.720  1.00  0.00           O
ATOM   8544  C31 POPEZ 378      70.515  49.270  69.220  1.00  0.00           C
ATOM   8545  O32 POPEZ 378      69.385  49.180  68.770  1.00  0.00           O
ATOM   8546  C32 POPEZ 378      70.895  50.000  70.510  1.00  0.00           C
ATOM   8549  C23 POPEZ 378      74.735  45.510  71.380  1.00  0.00           C
ATOM   8552  C24 POPEZ 378      74.965  44.460  72.480  1.00  0.00           C
ATOM   8555  C25 POPEZ 378      73.795  44.230  73.460  1.00  0.00           C
ATOM   8558  C26 POPEZ 378      74.305  43.760  74.830  1.00  0.00           C
ATOM   8561  C27 POPEZ 378      73.205  43.210  75.760  1.00  0.00           C
ATOM   8564  C28 POPEZ 378      73.675  42.900  77.200  1.00  0.00           C
ATOM   8567  C29 POPEZ 378      74.885  42.000  77.280  1.00  0.00           C
ATOM   8569 0C21 POPEZ 378      74.875  40.650  77.310  1.00  0.00           C
ATOM   8571 1C21 POPEZ 378      73.675  39.750  77.210  1.00  0.00           C
ATOM   8574 2C21 POPEZ 378      73.395  38.920  78.480  1.00  0.00           C
ATOM   8577 3C21 POPEZ 378      74.445  37.830  78.750  1.00  0.00           C
ATOM   8580 4C21 POPEZ 378      74.075  36.940  79.940  1.00  0.00           C
ATOM   8583 5C21 POPEZ 378      75.115  35.840  80.190  1.00  0.00           C
ATOM   8586 6C21 POPEZ 378      74.785  34.980  81.410  1.00  0.00           C
ATOM   8589 7C21 POPEZ 378      75.825  33.880  81.650  1.00  0.00           C
ATOM   8592 8C21 POPEZ 378      75.695  33.210  83.020  1.00  0.00           C
ATOM   8596  C33 POPEZ 378      69.965  49.630  71.690  1.00  0.00           C
ATOM   8599  C34 POPEZ 378      70.215  50.460  72.970  1.00  0.00           C
ATOM   8602  C35 POPEZ 378      71.555  50.190  73.680  1.00  0.00           C
ATOM   8605  C36 POPEZ 378      71.545  48.920  74.540  1.00  0.00           C
ATOM   8608  C37 POPEZ 378      72.935  48.610  75.100  1.00  0.00           C
ATOM   8611  C38 POPEZ 378      72.965  47.340  75.970  1.00  0.00           C
ATOM   8614  C39 POPEZ 378      72.135  47.470  77.250  1.00  0.00           C
ATOM   8617 0C31 POPEZ 378      72.495  46.380  78.270  1.00  0.00           C
ATOM   8620 1C31 POPEZ 378      71.705  46.500  79.580  1.00  0.00           C
ATOM   8623 2C31 POPEZ 378      72.145  45.430  80.580  1.00  0.00           C
ATOM   8626 3C31 POPEZ 378      71.255  45.360  81.830  1.00  0.00           C
ATOM   8629 4C31 POPEZ 378      71.655  44.210  82.770  1.00  0.00           C
ATOM   8632 5C31 POPEZ 378      73.075  44.360  83.340  1.00  0.00           C
ATOM   8635 6C31 POPEZ 378      73.445  43.290  84.370  1.00  0.00           C
ATOM   8639  NH3 POPEa 379      64.945   3.350 107.460  1.00  0.00           N
ATOM   8643  C12 POPEa 379      63.695   2.790 108.100  1.00  0.00           C
ATOM   8646  C11 POPEa 379      62.625   3.870 108.370  1.00  0.00           C
ATOM   8649  P   POPEa 379      60.475   2.640 107.500  1.00  0.00           P
ATOM   8650  O13 POPEa 379      60.515   1.170 107.610  1.00  0.00           O
ATOM   8651  O14 POPEa 379      59.105   3.200 107.520  1.00  0.00           O
ATOM   8652  O11 POPEa 379      61.165   3.070 106.140  1.00  0.00           O
ATOM   8653  O12 POPEa 379      61.345   3.280 108.650  1.00  0.00           O
ATOM   8654  C1  POPEa 379      60.625   4.070 105.280  1.00  0.00           C
ATOM   8657  C2  POPEa 379      60.495   3.530 103.840  1.00  0.00           C
ATOM   8659  O21 POPEa 379      59.835   4.560 103.100  1.00  0.00           O
ATOM   8660  C21 POPEa 379      60.145   4.580 101.810  1.00  0.00           C
ATOM   8661  O22 POPEa 379      60.885   3.800 101.250  1.00  0.00           O
ATOM   8662  C22 POPEa 379      59.365   5.680 101.130  1.00  0.00           C
ATOM   8665  C3  POPEa 379      59.715   2.180 103.800  1.00  0.00           C
ATOM   8668  O31 POPEa 379      59.235   1.880 102.470  1.00  0.00           O
ATOM   8669  C31 POPEa 379      60.005   1.080 101.750  1.00  0.00           C
ATOM   8670  O32 POPEa 379      61.025   0.530 102.130  1.00  0.00           O
ATOM   8671  C32 POPEa 379      59.385   0.970 100.360  1.00  0.00           C
ATOM   8674  C23 POPEa 379      59.925   5.920  99.730  1.00  0.00           C
ATOM   8677  C24 POPEa 379      59.015   6.800  98.890  1.00  0.00           C
ATOM   8680  C25 POPEa 379      59.625   7.090  97.520  1.00  0.00           C
ATOM   8683  C26 POPEa 379      58.665   7.790  96.550  1.00  0.00           C
ATOM   8686  C27 POPEa 379      59.375   8.770  95.590  1.00  0.00           C
ATOM   8689  C28 POPEa 379      60.055   8.110  94.370  1.00  0.00           C
ATOM   8692  C29 POPEa 379      61.175   7.170  94.720  1.00  0.00           C
ATOM   8694 0C21 POPEa 379      62.505   7.350  94.600  1.00  0.00           C
ATOM   8696 1C21 POPEa 379      63.195   8.570  94.070  1.00  0.00           C
ATOM   8699 2C21 POPEa 379      64.255   8.260  93.000  1.00  0.00           C
ATOM   8702 3C21 POPEa 379      64.925   9.560  92.540  1.00  0.00           C
ATOM   8705 4C21 POPEa 379      65.875   9.360  91.350  1.00  0.00           C
ATOM   8708 5C21 POPEa 379      66.505  10.690  90.930  1.00  0.00           C
ATOM   8711 6C21 POPEa 379      67.495  10.550  89.770  1.00  0.00           C
ATOM   8714 7C21 POPEa 379      67.905  11.900  89.180  1.00  0.00           C
ATOM   8717 8C21 POPEa 379      69.005  11.800  88.120  1.00  0.00           C
ATOM   8721  C33 POPEa 379      60.295   0.240  99.350  1.00  0.00           C
ATOM   8724  C34 POPEa 379      59.505  -0.180  98.110  1.00  0.00           C
ATOM   8727  C35 POPEa 379      60.395  -0.350  96.890  1.00  0.00           C
ATOM   8730  C36 POPEa 379      59.605  -0.770  95.650  1.00  0.00           C
ATOM   8733  C37 POPEa 379      60.495  -0.840  94.410  1.00  0.00           C
ATOM   8736  C38 POPEa 379      59.695  -1.130  93.130  1.00  0.00           C
ATOM   8739  C39 POPEa 379      60.575  -1.440  91.920  1.00  0.00           C
ATOM   8742 0C31 POPEa 379      61.405  -2.720  92.110  1.00  0.00           C
ATOM   8745 1C31 POPEa 379      61.985  -3.270  90.800  1.00  0.00           C
ATOM   8748 2C31 POPEa 379      62.645  -4.640  90.980  1.00  0.00           C
ATOM   8751 3C31 POPEa 379      62.575  -5.510  89.720  1.00  0.00           C
ATOM   8754 4C31 POPEa 379      61.165  -6.040  89.440  1.00  0.00           C
ATOM   8757 5C31 POPEa 379      61.075  -6.900  88.180  1.00  0.00           C
ATOM   8760 6C31 POPEa 379      59.635  -7.330  87.880  1.00  0.00           C
ATOM   8764  NH3 POPEb 380      26.645  68.840 109.900  1.00  0.00           N
ATOM   8768  C12 POPEb 380      26.425  67.380 110.160  1.00  0.00           C
ATOM   8771  C11 POPEb 380      25.905  67.150 111.590  1.00  0.00           C
ATOM   8774  P   POPEb 380      26.215  64.580 112.110  1.00  0.00           P
ATOM   8775  O13 POPEb 380      25.675  63.980 113.350  1.00  0.00           O
ATOM   8776  O14 POPEb 380      27.625  64.990 112.080  1.00  0.00           O
ATOM   8777  O11 POPEb 380      25.965  63.590 110.890  1.00  0.00           O
ATOM   8778  O12 POPEb 380      25.325  65.840 111.730  1.00  0.00           O
ATOM   8779  C1  POPEb 380      25.265  63.940 109.690  1.00  0.00           C
ATOM   8782  C2  POPEb 380      26.205  64.220 108.470  1.00  0.00           C
ATOM   8784  O21 POPEb 380      25.495  63.890 107.260  1.00  0.00           O
ATOM   8785  C21 POPEb 380      24.595  64.780 106.920  1.00  0.00           C
ATOM   8786  O22 POPEb 380      24.275  65.760 107.570  1.00  0.00           O
ATOM   8787  C22 POPEb 380      24.005  64.360 105.570  1.00  0.00           C
ATOM   8790  C3  POPEb 380      27.505  63.380 108.520  1.00  0.00           C
ATOM   8793  O31 POPEb 380      28.215  63.360 107.270  1.00  0.00           O
ATOM   8794  C31 POPEb 380      29.215  64.210 107.120  1.00  0.00           C
ATOM   8795  O32 POPEb 380      29.565  65.070 107.920  1.00  0.00           O
ATOM   8796  C32 POPEb 380      29.885  63.930 105.770  1.00  0.00           C
ATOM   8799  C23 POPEb 380      23.565  65.570 104.710  1.00  0.00           C
ATOM   8802  C24 POPEb 380      24.725  66.540 104.460  1.00  0.00           C
ATOM   8805  C25 POPEb 380      24.375  67.730 103.560  1.00  0.00           C
ATOM   8808  C26 POPEb 380      24.335  67.360 102.080  1.00  0.00           C
ATOM   8811  C27 POPEb 380      23.875  68.530 101.200  1.00  0.00           C
ATOM   8814  C28 POPEb 380      23.595  68.120  99.750  1.00  0.00           C
ATOM   8817  C29 POPEb 380      24.825  67.640  99.020  1.00  0.00           C
ATOM   8819 0C21 POPEb 380      24.855  67.280  97.730  1.00  0.00           C
ATOM   8821 1C21 POPEb 380      23.665  67.330  96.800  1.00  0.00           C
ATOM   8824 2C21 POPEb 380      24.055  67.950  95.450  1.00  0.00           C
ATOM   8827 3C21 POPEb 380      24.555  69.400  95.520  1.00  0.00           C
ATOM   8830 4C21 POPEb 380      24.945  69.920  94.130  1.00  0.00           C
ATOM   8833 5C21 POPEb 380      26.275  70.670  94.050  1.00  0.00           C
ATOM   8836 6C21 POPEb 380      26.205  72.130  94.500  1.00  0.00           C
ATOM   8839 7C21 POPEb 380      27.415  72.950  94.030  1.00  0.00           C
ATOM   8842 8C21 POPEb 380      27.095  74.420  93.760  1.00  0.00           C
ATOM   8846  C33 POPEb 380      28.935  64.070 104.560  1.00  0.00           C
ATOM   8849  C34 POPEb 380      29.695  64.090 103.230  1.00  0.00           C
ATOM   8852  C35 POPEb 380      29.675  62.740 102.500  1.00  0.00           C
ATOM   8855  C36 POPEb 380      28.465  62.590 101.560  1.00  0.00           C
ATOM   8858  C37 POPEb 380      27.975  61.150 101.410  1.00  0.00           C
ATOM   8861  C38 POPEb 380      29.065  60.210 100.880  1.00  0.00           C
ATOM   8864  C39 POPEb 380      28.575  58.800 100.510  1.00  0.00           C
ATOM   8867 0C31 POPEb 380      29.485  57.710 101.100  1.00  0.00           C
ATOM   8870 1C31 POPEb 380      29.225  56.330 100.500  1.00  0.00           C
ATOM   8873 2C31 POPEb 380      30.185  55.250 101.030  1.00  0.00           C
ATOM   8876 3C31 POPEb 380      29.675  54.450 102.230  1.00  0.00           C
ATOM   8879 4C31 POPEb 380      29.385  55.260 103.500  1.00  0.00           C
ATOM   8882 5C31 POPEb 380      29.255  54.340 104.730  1.00  0.00           C
ATOM   8885 6C31 POPEb 380      28.735  55.050 105.990  1.00  0.00           C
ATOM   8889  NH3 POPEc 381      76.825 118.120  66.240  1.00  0.00           N
ATOM   8893  C12 POPEc 381      75.505 118.760  65.890  1.00  0.00           C
ATOM   8896  C11 POPEc 381      75.615 120.300  65.710  1.00  0.00           C
ATOM   8899  P   POPEc 381      73.325 121.550  66.010  1.00  0.00           P
ATOM   8900  O13 POPEc 381      72.425 122.400  65.200  1.00  0.00           O
ATOM   8901  O14 POPEc 381      72.695 120.450  66.760  1.00  0.00           O
ATOM   8902  O11 POPEc 381      74.245 122.400  66.960  1.00  0.00           O
ATOM   8903  O12 POPEc 381      74.435 120.870  65.120  1.00  0.00           O
ATOM   8904  C1  POPEc 381      73.775 122.980  68.170  1.00  0.00           C
ATOM   8907  C2  POPEc 381      74.975 123.620  68.920  1.00  0.00           C
ATOM   8909  O21 POPEc 381      74.585 124.900  69.440  1.00  0.00           O
ATOM   8910  C21 POPEc 381      74.085 124.890  70.650  1.00  0.00           C
ATOM   8911  O22 POPEc 381      73.915 123.920  71.360  1.00  0.00           O
ATOM   8912  C22 POPEc 381      73.835 126.340  71.020  1.00  0.00           C
ATOM   8915  C3  POPEc 381      76.205 123.880  68.020  1.00  0.00           C
ATOM   8918  O31 POPEc 381      77.235 124.530  68.810  1.00  0.00           O
ATOM   8919  C31 POPEc 381      78.235 123.770  69.220  1.00  0.00           C
ATOM   8920  O32 POPEc 381      78.625 122.750  68.690  1.00  0.00           O
ATOM   8921  C32 POPEc 381      78.685 124.310  70.590  1.00  0.00           C
ATOM   8924  C23 POPEc 381      73.115 126.490  72.370  1.00  0.00           C
ATOM   8927  C24 POPEc 381      72.915 127.970  72.700  1.00  0.00           C
ATOM   8930  C25 POPEc 381      72.305 128.190  74.090  1.00  0.00           C
ATOM   8933  C26 POPEc 381      73.365 128.390  75.180  1.00  0.00           C
ATOM   8936  C27 POPEc 381      72.735 128.820  76.510  1.00  0.00           C
ATOM   8939  C28 POPEc 381      73.745 129.520  77.440  1.00  0.00           C
ATOM   8942  C29 POPEc 381      73.095 129.970  78.720  1.00  0.00           C
ATOM   8944 0C21 POPEc 381      73.725 130.560  79.740  1.00  0.00           C
ATOM   8946 1C21 POPEc 381      75.195 130.870  79.790  1.00  0.00           C
ATOM   8949 2C21 POPEc 381      75.795 130.800  81.220  1.00  0.00           C
ATOM   8952 3C21 POPEc 381      75.945 129.380  81.790  1.00  0.00           C
ATOM   8955 4C21 POPEc 381      76.605 129.390  83.180  1.00  0.00           C
ATOM   8958 5C21 POPEc 381      77.275 128.050  83.550  1.00  0.00           C
ATOM   8961 6C21 POPEc 381      78.055 128.150  84.870  1.00  0.00           C
ATOM   8964 7C21 POPEc 381      78.885 126.900  85.160  1.00  0.00           C
ATOM   8967 8C21 POPEc 381      79.815 127.040  86.360  1.00  0.00           C
ATOM   8971  C33 POPEc 381      77.475 124.320  71.560  1.00  0.00           C
ATOM   8974  C34 POPEc 381      77.825 124.350  73.060  1.00  0.00           C
ATOM   8977  C35 POPEc 381      76.545 124.340  73.910  1.00  0.00           C
ATOM   8980  C36 POPEc 381      76.805 124.180  75.410  1.00  0.00           C
ATOM   8983  C37 POPEc 381      75.515 123.940  76.220  1.00  0.00           C
ATOM   8986  C38 POPEc 381      75.765 123.250  77.560  1.00  0.00           C
ATOM   8989  C39 POPEc 381      76.785 123.960  78.450  1.00  0.00           C
ATOM   8992 0C31 POPEc 381      77.045 123.150  79.730  1.00  0.00           C
ATOM   8995 1C31 POPEc 381      78.035 123.840  80.670  1.00  0.00           C
ATOM   8998 2C31 POPEc 381      78.385 122.960  81.870  1.00  0.00           C
ATOM   9001 3C31 POPEc 381      79.225 123.700  82.900  1.00  0.00           C
ATOM   9004 4C31 POPEc 381      79.795 122.780  83.980  1.00  0.00           C
ATOM   9007 5C31 POPEc 381      80.515 123.570  85.070  1.00  0.00           C
ATOM   9010 6C31 POPEc 381      81.175 122.690  86.130  1.00  0.00           C
ATOM   9014  NH3 POPEd 382      58.095  92.300  59.350  1.00  0.00           N
ATOM   9018  C12 POPEd 382      59.335  92.210  60.180  1.00  0.00           C
ATOM   9021  C11 POPEd 382      60.535  92.790  59.420  1.00  0.00           C
ATOM   9024  P   POPEd 382      60.145  95.340  59.800  1.00  0.00           P
ATOM   9025  O13 POPEd 382      61.085  96.420  59.470  1.00  0.00           O
ATOM   9026  O14 POPEd 382      58.985  95.070  58.910  1.00  0.00           O
ATOM   9027  O11 POPEd 382      59.595  95.580  61.260  1.00  0.00           O
ATOM   9028  O12 POPEd 382      60.945  94.000  60.030  1.00  0.00           O
ATOM   9029  C1  POPEd 382      58.395  96.350  61.410  1.00  0.00           C
ATOM   9032  C2  POPEd 382      57.995  96.470  62.900  1.00  0.00           C
ATOM   9034  O21 POPEd 382      58.185  95.220  63.590  1.00  0.00           O
ATOM   9035  C21 POPEd 382      59.345  95.060  64.240  1.00  0.00           C
ATOM   9036  O22 POPEd 382      60.335  95.760  64.140  1.00  0.00           O
ATOM   9037  C22 POPEd 382      59.165  93.880  65.190  1.00  0.00           C
ATOM   9040  C3  POPEd 382      56.495  96.860  63.050  1.00  0.00           C
ATOM   9043  O31 POPEd 382      56.205  96.940  64.450  1.00  0.00           O
ATOM   9044  C31 POPEd 382      55.295  97.830  64.810  1.00  0.00           C
ATOM   9045  O32 POPEd 382      54.485  98.360  64.070  1.00  0.00           O
ATOM   9046  C32 POPEd 382      55.595  98.180  66.280  1.00  0.00           C
ATOM   9049  C23 POPEd 382      60.125  93.850  66.400  1.00  0.00           C
ATOM   9052  C24 POPEd 382      59.745  92.740  67.400  1.00  0.00           C
ATOM   9055  C25 POPEd 382      60.545  92.900  68.700  1.00  0.00           C
ATOM   9058  C26 POPEd 382      60.205  91.950  69.860  1.00  0.00           C
ATOM   9061  C27 POPEd 382      61.115  92.210  71.080  1.00  0.00           C
ATOM   9064  C28 POPEd 382      60.675  91.480  72.360  1.00  0.00           C
ATOM   9067  C29 POPEd 382      61.655  91.720  73.490  1.00  0.00           C
ATOM   9069 0C21 POPEd 382      61.445  92.440  74.610  1.00  0.00           C
ATOM   9071 1C21 POPEd 382      60.185  93.180  74.970  1.00  0.00           C
ATOM   9074 2C21 POPEd 382      59.095  92.250  75.550  1.00  0.00           C
ATOM   9077 3C21 POPEd 382      59.465  91.670  76.920  1.00  0.00           C
ATOM   9080 4C21 POPEd 382      58.315  90.930  77.590  1.00  0.00           C
ATOM   9083 5C21 POPEd 382      58.635  90.510  79.030  1.00  0.00           C
ATOM   9086 6C21 POPEd 382      57.415  89.910  79.740  1.00  0.00           C
ATOM   9089 7C21 POPEd 382      57.695  89.580  81.210  1.00  0.00           C
ATOM   9092 8C21 POPEd 382      56.445  89.090  81.950  1.00  0.00           C
ATOM   9096  C33 POPEd 382      54.405  98.550  67.190  1.00  0.00           C
ATOM   9099  C34 POPEd 382      54.945  98.750  68.620  1.00  0.00           C
ATOM   9102  C35 POPEd 382      53.955  99.190  69.710  1.00  0.00           C
ATOM   9105  C36 POPEd 382      54.655 100.060  70.760  1.00  0.00           C
ATOM   9108  C37 POPEd 382      53.755 100.500  71.930  1.00  0.00           C
ATOM   9111  C38 POPEd 382      54.555 101.170  73.060  1.00  0.00           C
ATOM   9114  C39 POPEd 382      53.695 101.530  74.280  1.00  0.00           C
ATOM   9117 0C31 POPEd 382      52.735 102.690  74.020  1.00  0.00           C
ATOM   9120 1C31 POPEd 382      51.715 102.910  75.150  1.00  0.00           C
ATOM   9123 2C31 POPEd 382      50.755 104.050  74.800  1.00  0.00           C
ATOM   9126 3C31 POPEd 382      49.555 104.160  75.750  1.00  0.00           C
ATOM   9129 4C31 POPEd 382      48.645 105.340  75.360  1.00  0.00           C
ATOM   9132 5C31 POPEd 382      47.475 105.530  76.330  1.00  0.00           C
ATOM   9135 6C31 POPEd 382      46.545 106.670  75.930  1.00  0.00           C
ATOM   9139  NH3 POPEe 383      32.245  29.710  67.450  1.00  0.00           N
ATOM   9143  C12 POPEe 383      31.125  29.200  66.570  1.00  0.00           C
ATOM   9146  C11 POPEe 383      31.465  27.830  65.950  1.00  0.00           C
ATOM   9149  P   POPEe 383      30.425  25.460  66.130  1.00  0.00           P
ATOM   9150  O13 POPEe 383      29.115  24.820  65.960  1.00  0.00           O
ATOM   9151  O14 POPEe 383      31.555  24.830  65.430  1.00  0.00           O
ATOM   9152  O11 POPEe 383      30.805  25.450  67.670  1.00  0.00           O
ATOM   9153  O12 POPEe 383      30.295  27.010  65.830  1.00  0.00           O
ATOM   9154  C1  POPEe 383      29.795  25.090  68.610  1.00  0.00           C
ATOM   9157  C2  POPEe 383      30.175  25.540  70.040  1.00  0.00           C
ATOM   9159  O21 POPEe 383      29.215  24.960  70.960  1.00  0.00           O
ATOM   9160  C21 POPEe 383      29.665  24.900  72.210  1.00  0.00           C
ATOM   9161  O22 POPEe 383      30.815  25.070  72.550  1.00  0.00           O
ATOM   9162  C22 POPEe 383      28.515  24.650  73.190  1.00  0.00           C
ATOM   9165  C3  POPEe 383      30.155  27.090  70.150  1.00  0.00           C
ATOM   9168  O31 POPEe 383      30.965  27.560  71.260  1.00  0.00           O
ATOM   9169  C31 POPEe 383      32.205  27.890  70.900  1.00  0.00           C
ATOM   9170  O32 POPEe 383      32.585  27.980  69.740  1.00  0.00           O
ATOM   9171  C32 POPEe 383      33.065  28.140  72.140  1.00  0.00           C
ATOM   9174  C23 POPEe 383      28.925  24.940  74.670  1.00  0.00           C
ATOM   9177  C24 POPEe 383      27.775  24.790  75.670  1.00  0.00           C
ATOM   9180  C25 POPEe 383      28.085  25.330  77.080  1.00  0.00           C
ATOM   9183  C26 POPEe 383      29.025  24.450  77.920  1.00  0.00           C
ATOM   9186  C27 POPEe 383      29.365  25.100  79.280  1.00  0.00           C
ATOM   9189  C28 POPEe 383      30.355  24.290  80.130  1.00  0.00           C
ATOM   9192  C29 POPEe 383      30.835  25.070  81.330  1.00  0.00           C
ATOM   9194 0C21 POPEe 383      30.795  24.690  82.630  1.00  0.00           C
ATOM   9196 1C21 POPEe 383      30.275  23.380  83.170  1.00  0.00           C
ATOM   9199 2C21 POPEe 383      31.255  22.680  84.140  1.00  0.00           C
ATOM   9202 3C21 POPEe 383      31.355  23.360  85.510  1.00  0.00           C
ATOM   9205 4C21 POPEe 383      32.035  22.470  86.560  1.00  0.00           C
ATOM   9208 5C21 POPEe 383      31.945  23.020  87.990  1.00  0.00           C
ATOM   9211 6C21 POPEe 383      32.555  24.430  88.140  1.00  0.00           C
ATOM   9214 7C21 POPEe 383      32.445  24.980  89.570  1.00  0.00           C
ATOM   9217 8C21 POPEe 383      33.095  26.360  89.710  1.00  0.00           C
ATOM   9221  C33 POPEe 383      34.545  28.280  71.730  1.00  0.00           C
ATOM   9224  C34 POPEe 383      35.525  28.420  72.910  1.00  0.00           C
ATOM   9227  C35 POPEe 383      35.655  29.840  73.460  1.00  0.00           C
ATOM   9230  C36 POPEe 383      36.915  30.000  74.330  1.00  0.00           C
ATOM   9233  C37 POPEe 383      37.005  31.340  75.060  1.00  0.00           C
ATOM   9236  C38 POPEe 383      38.185  31.400  76.050  1.00  0.00           C
ATOM   9239  C39 POPEe 383      37.825  30.860  77.440  1.00  0.00           C
ATOM   9242 0C31 POPEe 383      39.025  30.830  78.400  1.00  0.00           C
ATOM   9245 1C31 POPEe 383      38.625  30.910  79.890  1.00  0.00           C
ATOM   9248 2C31 POPEe 383      39.855  30.890  80.800  1.00  0.00           C
ATOM   9251 3C31 POPEe 383      39.575  31.290  82.260  1.00  0.00           C
ATOM   9254 4C31 POPEe 383      38.555  30.400  82.990  1.00  0.00           C
ATOM   9257 5C31 POPEe 383      38.505  30.690  84.490  1.00  0.00           C
ATOM   9260 6C31 POPEe 383      37.465  29.850  85.240  1.00  0.00           C
ATOM   9264  NH3 POPEf 384      78.865  17.690  63.710  1.00  0.00           N
ATOM   9268  C12 POPEf 384      77.815  18.190  62.770  1.00  0.00           C
ATOM   9271  C11 POPEf 384      77.375  17.020  61.890  1.00  0.00           C
ATOM   9274  P   POPEf 384      74.805  17.310  62.050  1.00  0.00           P
ATOM   9275  O13 POPEf 384      73.865  16.430  61.340  1.00  0.00           O
ATOM   9276  O14 POPEf 384      74.365  18.700  62.300  1.00  0.00           O
ATOM   9277  O11 POPEf 384      75.225  16.700  63.470  1.00  0.00           O
ATOM   9278  O12 POPEf 384      76.155  17.330  61.250  1.00  0.00           O
ATOM   9279  C1  POPEf 384      74.245  15.900  64.140  1.00  0.00           C
ATOM   9282  C2  POPEf 384      74.815  15.210  65.400  1.00  0.00           C
ATOM   9284  O21 POPEf 384      74.745  16.100  66.520  1.00  0.00           O
ATOM   9285  C21 POPEf 384      75.505  17.140  66.660  1.00  0.00           C
ATOM   9286  O22 POPEf 384      76.595  17.360  66.150  1.00  0.00           O
ATOM   9287  C22 POPEf 384      74.865  18.030  67.730  1.00  0.00           C
ATOM   9290  C3  POPEf 384      76.205  14.580  65.090  1.00  0.00           C
ATOM   9293  O31 POPEf 384      76.635  13.590  66.050  1.00  0.00           O
ATOM   9294  C31 POPEf 384      77.525  13.960  66.940  1.00  0.00           C
ATOM   9295  O32 POPEf 384      77.785  15.120  67.270  1.00  0.00           O
ATOM   9296  C32 POPEf 384      78.305  12.790  67.460  1.00  0.00           C
ATOM   9299  C23 POPEf 384      75.895  18.790  68.600  1.00  0.00           C
ATOM   9302  C24 POPEf 384      76.335  18.040  69.860  1.00  0.00           C
ATOM   9305  C25 POPEf 384      76.885  19.000  70.930  1.00  0.00           C
ATOM   9308  C26 POPEf 384      77.025  18.360  72.310  1.00  0.00           C
ATOM   9311  C27 POPEf 384      77.725  19.300  73.300  1.00  0.00           C
ATOM   9314  C28 POPEf 384      78.125  18.610  74.630  1.00  0.00           C
ATOM   9317  C29 POPEf 384      79.135  19.430  75.400  1.00  0.00           C
ATOM   9319 0C21 POPEf 384      79.195  19.630  76.730  1.00  0.00           C
ATOM   9321 1C21 POPEf 384      78.275  19.070  77.780  1.00  0.00           C
ATOM   9324 2C21 POPEf 384      79.015  18.150  78.770  1.00  0.00           C
ATOM   9327 3C21 POPEf 384      78.055  17.560  79.810  1.00  0.00           C
ATOM   9330 4C21 POPEf 384      78.675  16.510  80.740  1.00  0.00           C
ATOM   9333 5C21 POPEf 384      79.295  17.060  82.020  1.00  0.00           C
ATOM   9336 6C21 POPEf 384      79.595  15.940  83.020  1.00  0.00           C
ATOM   9339 7C21 POPEf 384      80.035  16.440  84.400  1.00  0.00           C
ATOM   9342 8C21 POPEf 384      80.035  15.330  85.440  1.00  0.00           C
ATOM   9346  C33 POPEf 384      77.935  12.370  68.890  1.00  0.00           C
ATOM   9349  C34 POPEf 384      79.035  11.500  69.510  1.00  0.00           C
ATOM   9352  C35 POPEf 384      80.115  12.340  70.200  1.00  0.00           C
ATOM   9355  C36 POPEf 384      81.345  11.500  70.550  1.00  0.00           C
ATOM   9358  C37 POPEf 384      82.465  12.310  71.210  1.00  0.00           C
ATOM   9361  C38 POPEf 384      83.815  11.610  71.020  1.00  0.00           C
ATOM   9364  C39 POPEf 384      85.005  12.350  71.650  1.00  0.00           C
ATOM   9367 0C31 POPEf 384      84.935  12.310  73.170  1.00  0.00           C
ATOM   9370 1C31 POPEf 384      86.305  12.300  73.850  1.00  0.00           C
ATOM   9373 2C31 POPEf 384      86.255  11.940  75.340  1.00  0.00           C
ATOM   9376 3C31 POPEf 384      85.905  10.470  75.620  1.00  0.00           C
ATOM   9379 4C31 POPEf 384      85.475  10.260  77.070  1.00  0.00           C
ATOM   9382 5C31 POPEf 384      85.085   8.810  77.370  1.00  0.00           C
ATOM   9385 6C31 POPEf 384      84.365   8.670  78.720  1.00  0.00           C
ATOM   9389  NH3 POPEg 385      36.635  94.500 105.840  1.00  0.00           N
ATOM   9393  C12 POPEg 385      35.445  95.420 106.010  1.00  0.00           C
ATOM   9396  C11 POPEg 385      35.835  96.890 106.210  1.00  0.00           C
ATOM   9399  P   POPEg 385      34.775  99.090 107.200  1.00  0.00           P
ATOM   9400  O13 POPEg 385      33.475  99.430 107.810  1.00  0.00           O
ATOM   9401  O14 POPEg 385      35.975  99.120 108.060  1.00  0.00           O
ATOM   9402  O11 POPEg 385      34.925 100.070 105.970  1.00  0.00           O
ATOM   9403  O12 POPEg 385      34.655  97.670 106.480  1.00  0.00           O
ATOM   9404  C1  POPEg 385      36.045 100.050 105.090  1.00  0.00           C
ATOM   9407  C2  POPEg 385      35.585  99.680 103.660  1.00  0.00           C
ATOM   9409  O21 POPEg 385      36.715  99.810 102.780  1.00  0.00           O
ATOM   9410  C21 POPEg 385      37.245  98.670 102.350  1.00  0.00           C
ATOM   9411  O22 POPEg 385      36.905  97.550 102.650  1.00  0.00           O
ATOM   9412  C22 POPEg 385      38.305  99.050 101.310  1.00  0.00           C
ATOM   9415  C3  POPEg 385      34.465 100.670 103.200  1.00  0.00           C
ATOM   9418  O31 POPEg 385      33.975 100.350 101.880  1.00  0.00           O
ATOM   9419  C31 POPEg 385      33.855 101.380 101.060  1.00  0.00           C
ATOM   9420  O32 POPEg 385      34.095 102.540 101.330  1.00  0.00           O
ATOM   9421  C32 POPEg 385      33.515 100.880  99.660  1.00  0.00           C
ATOM   9424  C23 POPEg 385      39.505  98.090 101.280  1.00  0.00           C
ATOM   9427  C24 POPEg 385      40.285  98.150  99.970  1.00  0.00           C
ATOM   9430  C25 POPEg 385      39.395  97.770  98.780  1.00  0.00           C
ATOM   9433  C26 POPEg 385      40.175  97.410  97.510  1.00  0.00           C
ATOM   9436  C27 POPEg 385      39.275  96.710  96.480  1.00  0.00           C
ATOM   9439  C28 POPEg 385      38.065  97.540  96.000  1.00  0.00           C
ATOM   9442  C29 POPEg 385      38.495  98.710  95.160  1.00  0.00           C
ATOM   9444 0C21 POPEg 385      38.305  98.890  93.840  1.00  0.00           C
ATOM   9446 1C21 POPEg 385      37.585  97.960  92.900  1.00  0.00           C
ATOM   9449 2C21 POPEg 385      36.345  98.610  92.250  1.00  0.00           C
ATOM   9452 3C21 POPEg 385      35.755  97.710  91.160  1.00  0.00           C
ATOM   9455 4C21 POPEg 385      34.605  98.370  90.380  1.00  0.00           C
ATOM   9458 5C21 POPEg 385      34.175  97.530  89.170  1.00  0.00           C
ATOM   9461 6C21 POPEg 385      33.065  98.180  88.330  1.00  0.00           C
ATOM   9464 7C21 POPEg 385      32.745  97.370  87.070  1.00  0.00           C
ATOM   9467 8C21 POPEg 385      31.645  97.980  86.210  1.00  0.00           C
ATOM   9471  C33 POPEg 385      32.825 101.960  98.800  1.00  0.00           C
ATOM   9474  C34 POPEg 385      32.965 101.700  97.300  1.00  0.00           C
ATOM   9477  C35 POPEg 385      32.305 100.400  96.850  1.00  0.00           C
ATOM   9480  C36 POPEg 385      32.815  99.840  95.520  1.00  0.00           C
ATOM   9483  C37 POPEg 385      33.235  98.370  95.680  1.00  0.00           C
ATOM   9486  C38 POPEg 385      32.925  97.490  94.470  1.00  0.00           C
ATOM   9489  C39 POPEg 385      32.625  96.040  94.900  1.00  0.00           C
ATOM   9492 0C31 POPEg 385      31.875  95.240  93.820  1.00  0.00           C
ATOM   9495 1C31 POPEg 385      32.745  94.860  92.620  1.00  0.00           C
ATOM   9498 2C31 POPEg 385      31.915  94.240  91.490  1.00  0.00           C
ATOM   9501 3C31 POPEg 385      32.785  93.740  90.330  1.00  0.00           C
ATOM   9504 4C31 POPEg 385      32.005  93.590  89.030  1.00  0.00           C
ATOM   9507 5C31 POPEg 385      32.905  93.220  87.850  1.00  0.00           C
ATOM   9510 6C31 POPEg 385      32.175  93.230  86.510  1.00  0.00           C
ATOM   9514  NH3 POPEh 386      63.675  39.600 107.090  1.00  0.00           N
ATOM   9518  C12 POPEh 386      62.845  38.810 108.070  1.00  0.00           C
ATOM   9521  C11 POPEh 386      61.515  39.520 108.360  1.00  0.00           C
ATOM   9524  P   POPEh 386      60.025  37.470 109.130  1.00  0.00           P
ATOM   9525  O13 POPEh 386      60.945  36.380 109.540  1.00  0.00           O
ATOM   9526  O14 POPEh 386      58.715  37.440 109.800  1.00  0.00           O
ATOM   9527  O11 POPEh 386      59.805  37.340 107.570  1.00  0.00           O
ATOM   9528  O12 POPEh 386      60.775  38.840 109.380  1.00  0.00           O
ATOM   9529  C1  POPEh 386      58.725  37.950 106.880  1.00  0.00           C
ATOM   9532  C2  POPEh 386      59.185  38.390 105.460  1.00  0.00           C
ATOM   9534  O21 POPEh 386      58.115  38.170 104.520  1.00  0.00           O
ATOM   9535  C21 POPEh 386      58.045  39.050 103.530  1.00  0.00           C
ATOM   9536  O22 POPEh 386      58.565  40.160 103.550  1.00  0.00           O
ATOM   9537  C22 POPEh 386      57.235  38.500 102.350  1.00  0.00           C
ATOM   9540  C3  POPEh 386      60.405  37.550 105.000  1.00  0.00           C
ATOM   9543  O31 POPEh 386      60.925  38.000 103.750  1.00  0.00           O
ATOM   9544  C31 POPEh 386      61.725  39.060 103.790  1.00  0.00           C
ATOM   9545  O32 POPEh 386      62.115  39.620 104.800  1.00  0.00           O
ATOM   9546  C32 POPEh 386      62.105  39.450 102.370  1.00  0.00           C
ATOM   9549  C23 POPEh 386      58.035  38.460 101.020  1.00  0.00           C
ATOM   9552  C24 POPEh 386      58.085  37.070 100.370  1.00  0.00           C
ATOM   9555  C25 POPEh 386      56.725  36.480  99.980  1.00  0.00           C
ATOM   9558  C26 POPEh 386      55.895  37.380  99.030  1.00  0.00           C
ATOM   9561  C27 POPEh 386      54.595  36.720  98.560  1.00  0.00           C
ATOM   9564  C28 POPEh 386      53.515  37.740  98.140  1.00  0.00           C
ATOM   9567  C29 POPEh 386      53.925  38.600  96.970  1.00  0.00           C
ATOM   9569 0C21 POPEh 386      53.495  38.500  95.700  1.00  0.00           C
ATOM   9571 1C21 POPEh 386      52.545  37.460  95.150  1.00  0.00           C
ATOM   9574 2C21 POPEh 386      53.225  36.690  94.010  1.00  0.00           C
ATOM   9577 3C21 POPEh 386      52.385  35.500  93.540  1.00  0.00           C
ATOM   9580 4C21 POPEh 386      53.155  34.630  92.540  1.00  0.00           C
ATOM   9583 5C21 POPEh 386      52.335  33.430  92.060  1.00  0.00           C
ATOM   9586 6C21 POPEh 386      51.385  33.780  90.910  1.00  0.00           C
ATOM   9589 7C21 POPEh 386      50.665  32.560  90.330  1.00  0.00           C
ATOM   9592 8C21 POPEh 386      49.895  32.900  89.050  1.00  0.00           C
ATOM   9596  C33 POPEh 386      61.695  40.890 102.010  1.00  0.00           C
ATOM   9599  C34 POPEh 386      61.485  41.010 100.500  1.00  0.00           C
ATOM   9602  C35 POPEh 386      61.105  42.410  99.990  1.00  0.00           C
ATOM   9605  C36 POPEh 386      61.255  42.430  98.470  1.00  0.00           C
ATOM   9608  C37 POPEh 386      60.845  43.720  97.740  1.00  0.00           C
ATOM   9611  C38 POPEh 386      61.515  43.740  96.360  1.00  0.00           C
ATOM   9614  C39 POPEh 386      60.915  44.730  95.350  1.00  0.00           C
ATOM   9617 0C31 POPEh 386      61.505  46.140  95.420  1.00  0.00           C
ATOM   9620 1C31 POPEh 386      60.895  47.040  94.330  1.00  0.00           C
ATOM   9623 2C31 POPEh 386      61.455  48.470  94.320  1.00  0.00           C
ATOM   9626 3C31 POPEh 386      62.735  48.620  93.480  1.00  0.00           C
ATOM   9629 4C31 POPEh 386      62.445  48.830  91.980  1.00  0.00           C
ATOM   9632 5C31 POPEh 386      63.705  49.130  91.160  1.00  0.00           C
ATOM   9635 6C31 POPEh 386      63.405  49.790  89.810  1.00  0.00           C
ATOM   9639  NH3 POPEi 387      74.125  24.090  62.710  1.00  0.00           N
ATOM   9643  C12 POPEi 387      73.125  25.210  62.890  1.00  0.00           C
ATOM   9646  C11 POPEi 387      72.025  25.250  61.810  1.00  0.00           C
ATOM   9649  P   POPEi 387      69.505  25.570  62.510  1.00  0.00           P
ATOM   9650  O13 POPEi 387      68.695  25.750  61.270  1.00  0.00           O
ATOM   9651  O14 POPEi 387      69.585  24.200  63.030  1.00  0.00           O
ATOM   9652  O11 POPEi 387      68.985  26.520  63.660  1.00  0.00           O
ATOM   9653  O12 POPEi 387      70.965  26.110  62.240  1.00  0.00           O
ATOM   9654  C1  POPEi 387      69.695  26.490  64.910  1.00  0.00           C
ATOM   9657  C2  POPEi 387      69.045  25.510  65.930  1.00  0.00           C
ATOM   9659  O21 POPEi 387      68.025  26.130  66.730  1.00  0.00           O
ATOM   9660  C21 POPEi 387      68.365  27.120  67.550  1.00  0.00           C
ATOM   9661  O22 POPEi 387      69.475  27.600  67.690  1.00  0.00           O
ATOM   9662  C22 POPEi 387      67.115  27.610  68.270  1.00  0.00           C
ATOM   9665  C3  POPEi 387      70.085  24.730  66.790  1.00  0.00           C
ATOM   9668  O31 POPEi 387      69.475  23.530  67.320  1.00  0.00           O
ATOM   9669  C31 POPEi 387      69.045  23.580  68.580  1.00  0.00           C
ATOM   9670  O32 POPEi 387      69.175  24.530  69.330  1.00  0.00           O
ATOM   9671  C32 POPEi 387      68.345  22.270  68.900  1.00  0.00           C
ATOM   9674  C23 POPEi 387      67.105  27.300  69.790  1.00  0.00           C
ATOM   9677  C24 POPEi 387      67.845  28.360  70.610  1.00  0.00           C
ATOM   9680  C25 POPEi 387      67.865  28.060  72.120  1.00  0.00           C
ATOM   9683  C26 POPEi 387      68.395  29.240  72.940  1.00  0.00           C
ATOM   9686  C27 POPEi 387      68.585  28.920  74.430  1.00  0.00           C
ATOM   9689  C28 POPEi 387      69.135  30.120  75.210  1.00  0.00           C
ATOM   9692  C29 POPEi 387      69.535  29.750  76.620  1.00  0.00           C
ATOM   9694 0C21 POPEi 387      69.025  30.250  77.760  1.00  0.00           C
ATOM   9696 1C21 POPEi 387      67.965  31.310  77.860  1.00  0.00           C
ATOM   9699 2C21 POPEi 387      67.865  31.920  79.270  1.00  0.00           C
ATOM   9702 3C21 POPEi 387      67.285  30.960  80.320  1.00  0.00           C
ATOM   9705 4C21 POPEi 387      67.345  31.530  81.740  1.00  0.00           C
ATOM   9708 5C21 POPEi 387      66.735  30.610  82.810  1.00  0.00           C
ATOM   9711 6C21 POPEi 387      67.515  29.300  82.980  1.00  0.00           C
ATOM   9714 7C21 POPEi 387      67.015  28.450  84.160  1.00  0.00           C
ATOM   9717 8C21 POPEi 387      67.855  27.200  84.370  1.00  0.00           C
ATOM   9721  C33 POPEi 387      68.605  21.790  70.350  1.00  0.00           C
ATOM   9724  C34 POPEi 387      70.075  21.450  70.650  1.00  0.00           C
ATOM   9727  C35 POPEi 387      70.725  20.430  69.690  1.00  0.00           C
ATOM   9730  C36 POPEi 387      70.225  18.990  69.890  1.00  0.00           C
ATOM   9733  C37 POPEi 387      70.975  17.920  69.070  1.00  0.00           C
ATOM   9736  C38 POPEi 387      70.925  16.530  69.750  1.00  0.00           C
ATOM   9739  C39 POPEi 387      71.875  15.500  69.110  1.00  0.00           C
ATOM   9742 0C31 POPEi 387      71.935  14.170  69.870  1.00  0.00           C
ATOM   9745 1C31 POPEi 387      72.985  13.190  69.320  1.00  0.00           C
ATOM   9748 2C31 POPEi 387      74.435  13.470  69.770  1.00  0.00           C
ATOM   9751 3C31 POPEi 387      74.675  13.230  71.280  1.00  0.00           C
ATOM   9754 4C31 POPEi 387      76.155  13.290  71.680  1.00  0.00           C
ATOM   9757 5C31 POPEi 387      76.385  13.330  73.200  1.00  0.00           C
ATOM   9760 6C31 POPEi 387      77.865  13.360  73.590  1.00  0.00           C
ATOM   9764  NH3 POPEj 388      54.135  89.970  62.420  1.00  0.00           N
ATOM   9768  C12 POPEj 388      54.245  91.010  61.340  1.00  0.00           C
ATOM   9771  C11 POPEj 388      53.085  91.990  61.300  1.00  0.00           C
ATOM   9774  P   POPEj 388      52.955  94.400  60.270  1.00  0.00           P
ATOM   9775  O13 POPEj 388      54.135  95.200  60.710  1.00  0.00           O
ATOM   9776  O14 POPEj 388      52.275  94.730  59.000  1.00  0.00           O
ATOM   9777  O11 POPEj 388      51.895  94.370  61.430  1.00  0.00           O
ATOM   9778  O12 POPEj 388      53.375  92.880  60.220  1.00  0.00           O
ATOM   9779  C1  POPEj 388      51.445  95.560  62.080  1.00  0.00           C
ATOM   9782  C2  POPEj 388      51.205  95.290  63.580  1.00  0.00           C
ATOM   9784  O21 POPEj 388      50.635  96.490  64.160  1.00  0.00           O
ATOM   9785  C21 POPEj 388      50.075  96.280  65.350  1.00  0.00           C
ATOM   9786  O22 POPEj 388      49.815  95.190  65.830  1.00  0.00           O
ATOM   9787  C22 POPEj 388      49.835  97.620  66.020  1.00  0.00           C
ATOM   9790  C3  POPEj 388      52.535  94.880  64.290  1.00  0.00           C
ATOM   9793  O31 POPEj 388      52.285  94.120  65.490  1.00  0.00           O
ATOM   9794  C31 POPEj 388      52.995  93.020  65.670  1.00  0.00           C
ATOM   9795  O32 POPEj 388      53.915  92.640  64.980  1.00  0.00           O
ATOM   9796  C32 POPEj 388      52.505  92.260  66.910  1.00  0.00           C
ATOM   9799  C23 POPEj 388      49.125  97.480  67.380  1.00  0.00           C
ATOM   9802  C24 POPEj 388      49.435  98.650  68.310  1.00  0.00           C
ATOM   9805  C25 POPEj 388      48.535  98.600  69.540  1.00  0.00           C
ATOM   9808  C26 POPEj 388      49.225  98.860  70.880  1.00  0.00           C
ATOM   9811  C27 POPEj 388      48.235  98.670  72.030  1.00  0.00           C
ATOM   9814  C28 POPEj 388      48.885  98.500  73.420  1.00  0.00           C
ATOM   9817  C29 POPEj 388      47.805  98.140  74.410  1.00  0.00           C
ATOM   9819 0C21 POPEj 388      47.995  97.770  75.690  1.00  0.00           C
ATOM   9821 1C21 POPEj 388      49.315  97.670  76.400  1.00  0.00           C
ATOM   9824 2C21 POPEj 388      49.445  96.380  77.240  1.00  0.00           C
ATOM   9827 3C21 POPEj 388      48.505  96.350  78.460  1.00  0.00           C
ATOM   9830 4C21 POPEj 388      48.725  95.140  79.390  1.00  0.00           C
ATOM   9833 5C21 POPEj 388      50.065  95.180  80.140  1.00  0.00           C
ATOM   9836 6C21 POPEj 388      50.345  93.930  80.980  1.00  0.00           C
ATOM   9839 7C21 POPEj 388      51.715  94.030  81.670  1.00  0.00           C
ATOM   9842 8C21 POPEj 388      52.125  92.860  82.560  1.00  0.00           C
ATOM   9846  C33 POPEj 388      52.335  93.130  68.180  1.00  0.00           C
ATOM   9849  C34 POPEj 388      51.715  92.350  69.350  1.00  0.00           C
ATOM   9852  C35 POPEj 388      51.235  93.220  70.520  1.00  0.00           C
ATOM   9855  C36 POPEj 388      50.205  94.280  70.100  1.00  0.00           C
ATOM   9858  C37 POPEj 388      49.465  94.940  71.280  1.00  0.00           C
ATOM   9861  C38 POPEj 388      48.365  94.060  71.900  1.00  0.00           C
ATOM   9864  C39 POPEj 388      47.645  94.800  73.040  1.00  0.00           C
ATOM   9867 0C31 POPEj 388      46.545  93.970  73.710  1.00  0.00           C
ATOM   9870 1C31 POPEj 388      46.005  94.690  74.960  1.00  0.00           C
ATOM   9873 2C31 POPEj 388      44.905  93.900  75.680  1.00  0.00           C
ATOM   9876 3C31 POPEj 388      44.655  94.400  77.110  1.00  0.00           C
ATOM   9879 4C31 POPEj 388      44.145  95.840  77.180  1.00  0.00           C
ATOM   9882 5C31 POPEj 388      43.885  96.280  78.630  1.00  0.00           C
ATOM   9885 6C31 POPEj 388      43.425  97.740  78.740  1.00  0.00           C
ATOM   9889  NH3 POPEk 389      86.185  90.290 105.480  1.00  0.00           N
ATOM   9893  C12 POPEk 389      86.675  90.570 106.880  1.00  0.00           C
ATOM   9896  C11 POPEk 389      85.535  91.240 107.670  1.00  0.00           C
ATOM   9899  P   POPEk 389      85.815  93.820 107.540  1.00  0.00           P
ATOM   9900  O13 POPEk 389      84.875  94.410 108.530  1.00  0.00           O
ATOM   9901  O14 POPEk 389      87.205  93.530 107.940  1.00  0.00           O
ATOM   9902  O11 POPEk 389      85.795  94.670 106.220  1.00  0.00           O
ATOM   9903  O12 POPEk 389      85.135  92.470 107.030  1.00  0.00           O
ATOM   9904  C1  POPEk 389      86.865  95.560 105.860  1.00  0.00           C
ATOM   9907  C2  POPEk 389      87.525  95.210 104.500  1.00  0.00           C
ATOM   9909  O21 POPEk 389      87.505  96.410 103.690  1.00  0.00           O
ATOM   9910  C21 POPEk 389      88.245  96.370 102.590  1.00  0.00           C
ATOM   9911  O22 POPEk 389      88.835  95.380 102.180  1.00  0.00           O
ATOM   9912  C22 POPEk 389      88.325  97.770 101.960  1.00  0.00           C
ATOM   9915  C3  POPEk 389      86.815  94.010 103.800  1.00  0.00           C
ATOM   9918  O31 POPEk 389      87.325  92.750 104.320  1.00  0.00           O
ATOM   9919  C31 POPEk 389      88.515  92.370 103.840  1.00  0.00           C
ATOM   9920  O32 POPEk 389      89.485  92.120 104.540  1.00  0.00           O
ATOM   9921  C32 POPEk 389      88.415  92.030 102.360  1.00  0.00           C
ATOM   9924  C23 POPEk 389      88.845  97.800 100.500  1.00  0.00           C
ATOM   9927  C24 POPEk 389      87.805  97.460  99.420  1.00  0.00           C
ATOM   9930  C25 POPEk 389      88.285  97.700  97.970  1.00  0.00           C
ATOM   9933  C26 POPEk 389      89.445  96.800  97.520  1.00  0.00           C
ATOM   9936  C27 POPEk 389      90.835  97.410  97.770  1.00  0.00           C
ATOM   9939  C28 POPEk 389      91.965  96.370  97.680  1.00  0.00           C
ATOM   9942  C29 POPEk 389      93.265  96.910  98.230  1.00  0.00           C
ATOM   9944 0C21 POPEk 389      94.265  97.460  97.520  1.00  0.00           C
ATOM   9946 1C21 POPEk 389      94.285  97.680  96.030  1.00  0.00           C
ATOM   9949 2C21 POPEk 389      95.225  96.700  95.320  1.00  0.00           C
ATOM   9952 3C21 POPEk 389      95.465  97.050  93.850  1.00  0.00           C
ATOM   9955 4C21 POPEk 389      96.415  96.040  93.170  1.00  0.00           C
ATOM   9958 5C21 POPEk 389      96.625  96.330  91.680  1.00  0.00           C
ATOM   9961 6C21 POPEk 389      97.575  95.310  91.040  1.00  0.00           C
ATOM   9964 7C21 POPEk 389      97.635  95.410  89.510  1.00  0.00           C
ATOM   9967 8C21 POPEk 389      98.425  94.270  88.880  1.00  0.00           C
ATOM   9971  C33 POPEk 389      87.315  90.980 102.150  1.00  0.00           C
ATOM   9974  C34 POPEk 389      87.175  90.510 100.710  1.00  0.00           C
ATOM   9977  C35 POPEk 389      88.315  89.660 100.170  1.00  0.00           C
ATOM   9980  C36 POPEk 389      87.985  89.260  98.730  1.00  0.00           C
ATOM   9983  C37 POPEk 389      88.705  88.000  98.240  1.00  0.00           C
ATOM   9986  C38 POPEk 389      88.315  87.660  96.800  1.00  0.00           C
ATOM   9989  C39 POPEk 389      89.375  88.010  95.750  1.00  0.00           C
ATOM   9992 0C31 POPEk 389      89.925  89.440  95.820  1.00  0.00           C
ATOM   9995 1C31 POPEk 389      91.025  89.660  94.770  1.00  0.00           C
ATOM   9998 2C31 POPEk 389      90.495  90.110  93.400  1.00  0.00           C
ATOM  10001 3C31 POPEk 389      90.195  91.620  93.300  1.00  0.00           C
ATOM  10004 4C31 POPEk 389      91.445  92.480  93.530  1.00  0.00           C
ATOM  10007 5C31 POPEk 389      91.255  93.950  93.150  1.00  0.00           C
ATOM  10010 6C31 POPEk 389      92.515  94.770  93.410  1.00  0.00           C
ATOM  10014  NH3 POPEl 390     107.325  57.770  67.020  1.00  0.00           N
ATOM  10018  C12 POPEl 390     107.415  57.550  68.500  1.00  0.00           C
ATOM  10021  C11 POPEl 390     106.405  56.500  69.010  1.00  0.00           C
ATOM  10024  P   POPEl 390     104.125  56.980  67.690  1.00  0.00           P
ATOM  10025  O13 POPEl 390     103.945  55.650  67.080  1.00  0.00           O
ATOM  10026  O14 POPEl 390     104.615  58.040  66.770  1.00  0.00           O
ATOM  10027  O11 POPEl 390     102.735  57.420  68.320  1.00  0.00           O
ATOM  10028  O12 POPEl 390     105.055  56.940  68.970  1.00  0.00           O
ATOM  10029  C1  POPEl 390     102.325  56.680  69.480  1.00  0.00           C
ATOM  10032  C2  POPEl 390     102.545  57.490  70.800  1.00  0.00           C
ATOM  10034  O21 POPEl 390     101.585  57.120  71.810  1.00  0.00           O
ATOM  10035  C21 POPEl 390     100.295  57.240  71.510  1.00  0.00           C
ATOM  10036  O22 POPEl 390      99.815  57.970  70.660  1.00  0.00           O
ATOM  10037  C22 POPEl 390      99.505  56.210  72.310  1.00  0.00           C
ATOM  10040  C3  POPEl 390     102.655  59.030  70.600  1.00  0.00           C
ATOM  10043  O31 POPEl 390     103.025  59.690  71.830  1.00  0.00           O
ATOM  10044  C31 POPEl 390     104.345  59.710  72.090  1.00  0.00           C
ATOM  10045  O32 POPEl 390     105.205  59.220  71.390  1.00  0.00           O
ATOM  10046  C32 POPEl 390     104.575  60.390  73.430  1.00  0.00           C
ATOM  10049  C23 POPEl 390      98.405  56.820  73.210  1.00  0.00           C
ATOM  10052  C24 POPEl 390      97.855  55.780  74.190  1.00  0.00           C
ATOM  10055  C25 POPEl 390      96.935  56.390  75.260  1.00  0.00           C
ATOM  10058  C26 POPEl 390      96.425  55.330  76.230  1.00  0.00           C
ATOM  10061  C27 POPEl 390      95.585  55.900  77.380  1.00  0.00           C
ATOM  10064  C28 POPEl 390      95.015  54.830  78.330  1.00  0.00           C
ATOM  10067  C29 POPEl 390      93.935  53.990  77.680  1.00  0.00           C
ATOM  10069 0C21 POPEl 390      92.765  53.600  78.220  1.00  0.00           C
ATOM  10071 1C21 POPEl 390      92.275  53.850  79.630  1.00  0.00           C
ATOM  10074 2C21 POPEl 390      91.805  52.550  80.300  1.00  0.00           C
ATOM  10077 3C21 POPEl 390      91.105  52.810  81.640  1.00  0.00           C
ATOM  10080 4C21 POPEl 390      90.825  51.510  82.420  1.00  0.00           C
ATOM  10083 5C21 POPEl 390      90.165  51.780  83.780  1.00  0.00           C
ATOM  10086 6C21 POPEl 390      90.125  50.520  84.660  1.00  0.00           C
ATOM  10089 7C21 POPEl 390      89.635  50.790  86.090  1.00  0.00           C
ATOM  10092 8C21 POPEl 390      89.775  49.570  87.020  1.00  0.00           C
ATOM  10096  C33 POPEl 390     104.955  61.880  73.270  1.00  0.00           C
ATOM  10099  C34 POPEl 390     105.135  62.620  74.600  1.00  0.00           C
ATOM  10102  C35 POPEl 390     103.865  62.600  75.470  1.00  0.00           C
ATOM  10105  C36 POPEl 390     103.985  63.370  76.790  1.00  0.00           C
ATOM  10108  C37 POPEl 390     102.655  63.310  77.570  1.00  0.00           C
ATOM  10111  C38 POPEl 390     102.825  63.590  79.060  1.00  0.00           C
ATOM  10114  C39 POPEl 390     101.485  63.520  79.810  1.00  0.00           C
ATOM  10117 0C31 POPEl 390     101.675  63.340  81.320  1.00  0.00           C
ATOM  10120 1C31 POPEl 390     100.345  63.390  82.080  1.00  0.00           C
ATOM  10123 2C31 POPEl 390     100.535  63.040  83.560  1.00  0.00           C
ATOM  10126 3C31 POPEl 390      99.265  63.250  84.410  1.00  0.00           C
ATOM  10129 4C31 POPEl 390      98.085  62.360  83.990  1.00  0.00           C
ATOM  10132 5C31 POPEl 390      96.835  62.620  84.850  1.00  0.00           C
ATOM  10135 6C31 POPEl 390      95.625  61.810  84.390  1.00  0.00           C
ATOM  10139  NH3 POPEm 391      29.715   8.930 111.840  1.00  0.00           N
ATOM  10143  C12 POPEm 391      28.645   9.750 112.520  1.00  0.00           C
ATOM  10146  C11 POPEm 391      27.725  10.470 111.500  1.00  0.00           C
ATOM  10149  P   POPEm 391      25.345   9.360 111.330  1.00  0.00           P
ATOM  10150  O13 POPEm 391      25.275   8.660 112.620  1.00  0.00           O
ATOM  10151  O14 POPEm 391      24.665  10.680 111.250  1.00  0.00           O
ATOM  10152  O11 POPEm 391      24.745   8.440 110.200  1.00  0.00           O
ATOM  10153  O12 POPEm 391      26.855   9.540 110.850  1.00  0.00           O
ATOM  10154  C1  POPEm 391      23.515   8.710 109.540  1.00  0.00           C
ATOM  10157  C2  POPEm 391      23.555   8.060 108.140  1.00  0.00           C
ATOM  10159  O21 POPEm 391      22.385   8.480 107.420  1.00  0.00           O
ATOM  10160  C21 POPEm 391      21.335   7.740 107.210  1.00  0.00           C
ATOM  10161  O22 POPEm 391      21.025   6.710 107.790  1.00  0.00           O
ATOM  10162  C22 POPEm 391      20.505   8.440 106.120  1.00  0.00           C
ATOM  10165  C3  POPEm 391      23.885   6.520 108.240  1.00  0.00           C
ATOM  10168  O31 POPEm 391      24.085   5.720 107.050  1.00  0.00           O
ATOM  10169  C31 POPEm 391      24.095   6.200 105.810  1.00  0.00           C
ATOM  10170  O32 POPEm 391      24.005   7.360 105.460  1.00  0.00           O
ATOM  10171  C32 POPEm 391      24.125   5.010 104.850  1.00  0.00           C
ATOM  10174  C23 POPEm 391      20.695   7.820 104.710  1.00  0.00           C
ATOM  10177  C24 POPEm 391      19.965   8.630 103.630  1.00  0.00           C
ATOM  10180  C25 POPEm 391      20.415   8.270 102.200  1.00  0.00           C
ATOM  10183  C26 POPEm 391      20.295   9.460 101.230  1.00  0.00           C
ATOM  10186  C27 POPEm 391      20.725   9.120  99.790  1.00  0.00           C
ATOM  10189  C28 POPEm 391      20.835  10.360  98.880  1.00  0.00           C
ATOM  10192  C29 POPEm 391      19.505  10.990  98.550  1.00  0.00           C
ATOM  10194 0C21 POPEm 391      19.245  11.790  97.490  1.00  0.00           C
ATOM  10196 1C21 POPEm 391      20.245  12.260  96.460  1.00  0.00           C
ATOM  10199 2C21 POPEm 391      20.355  11.290  95.270  1.00  0.00           C
ATOM  10202 3C21 POPEm 391      21.235  11.830  94.130  1.00  0.00           C
ATOM  10205 4C21 POPEm 391      21.505  10.770  93.040  1.00  0.00           C
ATOM  10208 5C21 POPEm 391      20.995  11.170  91.650  1.00  0.00           C
ATOM  10211 6C21 POPEm 391      21.245  10.080  90.600  1.00  0.00           C
ATOM  10214 7C21 POPEm 391      20.875  10.520  89.180  1.00  0.00           C
ATOM  10217 8C21 POPEm 391      21.075   9.430  88.130  1.00  0.00           C
ATOM  10221  C33 POPEm 391      24.415   5.400 103.390  1.00  0.00           C
ATOM  10224  C34 POPEm 391      25.885   5.740 103.080  1.00  0.00           C
ATOM  10227  C35 POPEm 391      26.035   6.180 101.610  1.00  0.00           C
ATOM  10230  C36 POPEm 391      27.365   6.850 101.240  1.00  0.00           C
ATOM  10233  C37 POPEm 391      27.275   7.420  99.810  1.00  0.00           C
ATOM  10236  C38 POPEm 391      28.545   8.100  99.280  1.00  0.00           C
ATOM  10239  C39 POPEm 391      28.285   8.950  98.010  1.00  0.00           C
ATOM  10242 0C31 POPEm 391      27.435   8.220  96.960  1.00  0.00           C
ATOM  10245 1C31 POPEm 391      26.995   9.060  95.750  1.00  0.00           C
ATOM  10248 2C31 POPEm 391      25.685   8.510  95.180  1.00  0.00           C
ATOM  10251 3C31 POPEm 391      25.135   9.230  93.950  1.00  0.00           C
ATOM  10254 4C31 POPEm 391      25.935   8.960  92.670  1.00  0.00           C
ATOM  10257 5C31 POPEm 391      25.135   9.320  91.410  1.00  0.00           C
ATOM  10260 6C31 POPEm 391      25.905   9.150  90.100  1.00  0.00           C
ATOM  10264  NH3 POPEn 392      58.695  33.140  61.680  1.00  0.00           N
ATOM  10268  C12 POPEn 392      57.905  31.990  61.140  1.00  0.00           C
ATOM  10271  C11 POPEn 392      57.305  31.100  62.220  1.00  0.00           C
ATOM  10274  P   POPEn 392      57.135  28.730  61.090  1.00  0.00           P
ATOM  10275  O13 POPEn 392      56.485  28.300  59.840  1.00  0.00           O
ATOM  10276  O14 POPEn 392      58.615  28.830  61.030  1.00  0.00           O
ATOM  10277  O11 POPEn 392      56.785  27.730  62.280  1.00  0.00           O
ATOM  10278  O12 POPEn 392      56.535  30.110  61.560  1.00  0.00           O
ATOM  10279  C1  POPEn 392      56.035  28.190  63.420  1.00  0.00           C
ATOM  10282  C2  POPEn 392      55.435  27.020  64.240  1.00  0.00           C
ATOM  10284  O21 POPEn 392      55.535  27.330  65.640  1.00  0.00           O
ATOM  10285  C21 POPEn 392      54.385  27.460  66.280  1.00  0.00           C
ATOM  10286  O22 POPEn 392      53.275  27.430  65.780  1.00  0.00           O
ATOM  10287  C22 POPEn 392      54.645  27.520  67.800  1.00  0.00           C
ATOM  10290  C3  POPEn 392      56.215  25.710  63.980  1.00  0.00           C
ATOM  10293  O31 POPEn 392      55.715  24.620  64.790  1.00  0.00           O
ATOM  10294  C31 POPEn 392      56.005  23.420  64.310  1.00  0.00           C
ATOM  10295  O32 POPEn 392      56.435  23.180  63.190  1.00  0.00           O
ATOM  10296  C32 POPEn 392      55.825  22.380  65.390  1.00  0.00           C
ATOM  10299  C23 POPEn 392      53.365  27.170  68.600  1.00  0.00           C
ATOM  10302  C24 POPEn 392      53.595  26.910  70.100  1.00  0.00           C
ATOM  10305  C25 POPEn 392      53.625  28.140  71.020  1.00  0.00           C
ATOM  10308  C26 POPEn 392      52.425  28.210  71.980  1.00  0.00           C
ATOM  10311  C27 POPEn 392      52.565  29.300  73.050  1.00  0.00           C
ATOM  10314  C28 POPEn 392      51.375  29.330  74.040  1.00  0.00           C
ATOM  10317  C29 POPEn 392      51.695  30.090  75.300  1.00  0.00           C
ATOM  10319 0C21 POPEn 392      50.885  30.890  76.020  1.00  0.00           C
ATOM  10321 1C21 POPEn 392      49.435  31.220  75.730  1.00  0.00           C
ATOM  10324 2C21 POPEn 392      49.095  32.670  76.150  1.00  0.00           C
ATOM  10327 3C21 POPEn 392      47.595  32.990  76.010  1.00  0.00           C
ATOM  10330 4C21 POPEn 392      47.245  34.450  76.340  1.00  0.00           C
ATOM  10333 5C21 POPEn 392      47.725  35.480  75.300  1.00  0.00           C
ATOM  10336 6C21 POPEn 392      46.995  35.380  73.960  1.00  0.00           C
ATOM  10339 7C21 POPEn 392      47.405  36.470  72.960  1.00  0.00           C
ATOM  10342 8C21 POPEn 392      46.715  36.310  71.600  1.00  0.00           C
ATOM  10346  C33 POPEn 392      56.635  22.760  66.620  1.00  0.00           C
ATOM  10349  C34 POPEn 392      56.545  21.700  67.710  1.00  0.00           C
ATOM  10352  C35 POPEn 392      57.355  22.100  68.940  1.00  0.00           C
ATOM  10355  C36 POPEn 392      56.825  23.390  69.580  1.00  0.00           C
ATOM  10358  C37 POPEn 392      56.885  23.360  71.110  1.00  0.00           C
ATOM  10361  C38 POPEn 392      58.255  22.940  71.650  1.00  0.00           C
ATOM  10364  C39 POPEn 392      58.325  23.070  73.170  1.00  0.00           C
ATOM  10367 0C31 POPEn 392      57.605  21.950  73.930  1.00  0.00           C
ATOM  10370 1C31 POPEn 392      57.555  22.260  75.430  1.00  0.00           C
ATOM  10373 2C31 POPEn 392      56.965  21.110  76.250  1.00  0.00           C
ATOM  10376 3C31 POPEn 392      58.005  20.040  76.630  1.00  0.00           C
ATOM  10379 4C31 POPEn 392      58.855  20.430  77.850  1.00  0.00           C
ATOM  10382 5C31 POPEn 392      59.805  19.320  78.290  1.00  0.00           C
ATOM  10385 6C31 POPEn 392      60.605  19.670  79.550  1.00  0.00           C
ATOM  10389  NH3 POPEo 393      13.675  40.120  70.960  1.00  0.00           N
ATOM  10393  C12 POPEo 393      15.155  40.360  70.790  1.00  0.00           C
ATOM  10396  C11 POPEo 393      15.435  41.210  69.540  1.00  0.00           C
ATOM  10399  P   POPEo 393      17.565  42.630  70.010  1.00  0.00           P
ATOM  10400  O13 POPEo 393      18.975  42.230  70.220  1.00  0.00           O
ATOM  10401  O14 POPEo 393      17.335  43.850  69.220  1.00  0.00           O
ATOM  10402  O11 POPEo 393      16.885  42.830  71.420  1.00  0.00           O
ATOM  10403  O12 POPEo 393      16.825  41.410  69.330  1.00  0.00           O
ATOM  10404  C1  POPEo 393      16.785  44.110  72.050  1.00  0.00           C
ATOM  10407  C2  POPEo 393      17.405  44.080  73.480  1.00  0.00           C
ATOM  10409  O21 POPEo 393      18.805  44.470  73.390  1.00  0.00           O
ATOM  10410  C21 POPEo 393      19.505  44.560  74.520  1.00  0.00           C
ATOM  10411  O22 POPEo 393      19.075  44.350  75.640  1.00  0.00           O
ATOM  10412  C22 POPEo 393      20.915  45.080  74.220  1.00  0.00           C
ATOM  10415  C3  POPEo 393      17.145  42.670  74.100  1.00  0.00           C
ATOM  10418  O31 POPEo 393      16.885  42.670  75.510  1.00  0.00           O
ATOM  10419  C31 POPEo 393      15.635  42.990  75.820  1.00  0.00           C
ATOM  10420  O32 POPEo 393      14.745  43.240  75.020  1.00  0.00           O
ATOM  10421  C32 POPEo 393      15.435  42.840  77.320  1.00  0.00           C
ATOM  10424  C23 POPEo 393      22.005  44.610  75.220  1.00  0.00           C
ATOM  10427  C24 POPEo 393      22.475  45.680  76.230  1.00  0.00           C
ATOM  10430  C25 POPEo 393      21.635  45.790  77.510  1.00  0.00           C
ATOM  10433  C26 POPEo 393      21.895  44.640  78.500  1.00  0.00           C
ATOM  10436  C27 POPEo 393      21.085  44.760  79.800  1.00  0.00           C
ATOM  10439  C28 POPEo 393      21.235  43.510  80.700  1.00  0.00           C
ATOM  10442  C29 POPEo 393      22.585  43.350  81.350  1.00  0.00           C
ATOM  10444 0C21 POPEo 393      22.835  43.240  82.670  1.00  0.00           C
ATOM  10446 1C21 POPEo 393      21.825  43.310  83.800  1.00  0.00           C
ATOM  10449 2C21 POPEo 393      21.335  41.930  84.280  1.00  0.00           C
ATOM  10452 3C21 POPEo 393      20.315  42.040  85.430  1.00  0.00           C
ATOM  10455 4C21 POPEo 393      20.135  40.740  86.240  1.00  0.00           C
ATOM  10458 5C21 POPEo 393      19.895  39.480  85.390  1.00  0.00           C
ATOM  10461 6C21 POPEo 393      18.565  39.470  84.620  1.00  0.00           C
ATOM  10464 7C21 POPEo 393      18.485  38.300  83.630  1.00  0.00           C
ATOM  10467 8C21 POPEo 393      17.105  38.120  83.000  1.00  0.00           C
ATOM  10471  C33 POPEo 393      16.575  43.460  78.150  1.00  0.00           C
ATOM  10474  C34 POPEo 393      16.325  43.300  79.650  1.00  0.00           C
ATOM  10477  C35 POPEo 393      17.425  43.970  80.490  1.00  0.00           C
ATOM  10480  C36 POPEo 393      16.995  44.210  81.940  1.00  0.00           C
ATOM  10483  C37 POPEo 393      18.185  44.620  82.820  1.00  0.00           C
ATOM  10486  C38 POPEo 393      17.775  45.020  84.240  1.00  0.00           C
ATOM  10489  C39 POPEo 393      17.095  46.390  84.330  1.00  0.00           C
ATOM  10492 0C31 POPEo 393      16.815  46.790  85.780  1.00  0.00           C
ATOM  10495 1C31 POPEo 393      16.325  48.230  85.900  1.00  0.00           C
ATOM  10498 2C31 POPEo 393      16.245  48.680  87.360  1.00  0.00           C
ATOM  10501 3C31 POPEo 393      15.875  50.170  87.480  1.00  0.00           C
ATOM  10504 4C31 POPEo 393      15.865  50.640  88.940  1.00  0.00           C
ATOM  10507 5C31 POPEo 393      15.475  52.120  89.070  1.00  0.00           C
ATOM  10510 6C31 POPEo 393      15.245  52.540  90.520  1.00  0.00           C
ATOM  10514  NH3 POPEp 394      37.455  56.520  69.290  1.00  0.00           N
ATOM  10518  C12 POPEp 394      37.405  56.520  67.790  1.00  0.00           C
ATOM  10521  C11 POPEp 394      35.995  56.850  67.290  1.00  0.00           C
ATOM  10524  P   POPEp 394      34.165  55.020  66.850  1.00  0.00           P
ATOM  10525  O13 POPEp 394      33.945  55.730  65.580  1.00  0.00           O
ATOM  10526  O14 POPEp 394      34.745  53.660  66.800  1.00  0.00           O
ATOM  10527  O11 POPEp 394      32.785  54.930  67.620  1.00  0.00           O
ATOM  10528  O12 POPEp 394      35.075  55.890  67.800  1.00  0.00           O
ATOM  10529  C1  POPEp 394      32.435  55.660  68.800  1.00  0.00           C
ATOM  10532  C2  POPEp 394      32.585  54.760  70.050  1.00  0.00           C
ATOM  10534  O21 POPEp 394      31.875  55.320  71.170  1.00  0.00           O
ATOM  10535  C21 POPEp 394      32.515  56.210  71.910  1.00  0.00           C
ATOM  10536  O22 POPEp 394      33.535  56.800  71.620  1.00  0.00           O
ATOM  10537  C22 POPEp 394      31.805  56.310  73.270  1.00  0.00           C
ATOM  10540  C3  POPEp 394      34.085  54.440  70.290  1.00  0.00           C
ATOM  10543  O31 POPEp 394      34.385  53.950  71.620  1.00  0.00           O
ATOM  10544  C31 POPEp 394      35.645  54.190  71.940  1.00  0.00           C
ATOM  10545  O32 POPEp 394      36.445  54.810  71.250  1.00  0.00           O
ATOM  10546  C32 POPEp 394      35.995  53.480  73.240  1.00  0.00           C
ATOM  10549  C23 POPEp 394      32.705  55.720  74.380  1.00  0.00           C
ATOM  10552  C24 POPEp 394      31.935  55.260  75.630  1.00  0.00           C
ATOM  10555  C25 POPEp 394      31.435  56.390  76.540  1.00  0.00           C
ATOM  10558  C26 POPEp 394      32.375  56.680  77.720  1.00  0.00           C
ATOM  10561  C27 POPEp 394      31.675  57.460  78.840  1.00  0.00           C
ATOM  10564  C28 POPEp 394      32.505  57.570  80.130  1.00  0.00           C
ATOM  10567  C29 POPEp 394      33.685  58.490  79.920  1.00  0.00           C
ATOM  10569 0C21 POPEp 394      33.985  59.620  80.600  1.00  0.00           C
ATOM  10571 1C21 POPEp 394      33.245  60.220  81.760  1.00  0.00           C
ATOM  10574 2C21 POPEp 394      34.175  60.450  82.970  1.00  0.00           C
ATOM  10577 3C21 POPEp 394      33.485  61.230  84.100  1.00  0.00           C
ATOM  10580 4C21 POPEp 394      34.415  61.450  85.300  1.00  0.00           C
ATOM  10583 5C21 POPEp 394      33.775  62.280  86.420  1.00  0.00           C
ATOM  10586 6C21 POPEp 394      32.745  61.510  87.250  1.00  0.00           C
ATOM  10589 7C21 POPEp 394      32.055  62.410  88.290  1.00  0.00           C
ATOM  10592 8C21 POPEp 394      31.165  61.660  89.280  1.00  0.00           C
ATOM  10596  C33 POPEp 394      37.515  53.460  73.460  1.00  0.00           C
ATOM  10599  C34 POPEp 394      37.995  52.440  74.500  1.00  0.00           C
ATOM  10602  C35 POPEp 394      37.255  52.510  75.850  1.00  0.00           C
ATOM  10605  C36 POPEp 394      37.985  51.630  76.870  1.00  0.00           C
ATOM  10608  C37 POPEp 394      37.385  51.560  78.280  1.00  0.00           C
ATOM  10611  C38 POPEp 394      38.345  50.770  79.180  1.00  0.00           C
ATOM  10614  C39 POPEp 394      37.995  50.610  80.660  1.00  0.00           C
ATOM  10617 0C31 POPEp 394      39.155  49.870  81.350  1.00  0.00           C
ATOM  10620 1C31 POPEp 394      38.915  49.390  82.780  1.00  0.00           C
ATOM  10623 2C31 POPEp 394      40.195  48.750  83.330  1.00  0.00           C
ATOM  10626 3C31 POPEp 394      39.975  47.540  84.260  1.00  0.00           C
ATOM  10629 4C31 POPEp 394      39.625  47.890  85.710  1.00  0.00           C
ATOM  10632 5C31 POPEp 394      40.135  46.800  86.670  1.00  0.00           C
ATOM  10635 6C31 POPEp 394      39.815  47.040  88.140  1.00  0.00           C
ATOM  10639  NH3 POPEq 395      98.895  32.470  66.470  1.00  0.00           N
ATOM  10643  C12 POPEq 395      99.795  31.280  66.380  1.00  0.00           C
ATOM  10646  C11 POPEq 395     100.715  31.100  67.580  1.00  0.00           C
ATOM  10649  P   POPEq 395     103.035  29.830  67.560  1.00  0.00           P
ATOM  10650  O13 POPEq 395     103.575  28.760  66.680  1.00  0.00           O
ATOM  10651  O14 POPEq 395     103.665  31.170  67.420  1.00  0.00           O
ATOM  10652  O11 POPEq 395     103.075  29.350  69.080  1.00  0.00           O
ATOM  10653  O12 POPEq 395     101.495  29.970  67.270  1.00  0.00           O
ATOM  10654  C1  POPEq 395     101.995  28.520  69.530  1.00  0.00           C
ATOM  10657  C2  POPEq 395     102.195  27.850  70.930  1.00  0.00           C
ATOM  10659  O21 POPEq 395     101.475  28.470  72.010  1.00  0.00           O
ATOM  10660  C21 POPEq 395     101.925  29.650  72.440  1.00  0.00           C
ATOM  10661  O22 POPEq 395     102.765  30.340  71.890  1.00  0.00           O
ATOM  10662  C22 POPEq 395     101.225  30.040  73.760  1.00  0.00           C
ATOM  10665  C3  POPEq 395     103.615  27.400  71.360  1.00  0.00           C
ATOM  10668  O31 POPEq 395     103.465  26.240  72.230  1.00  0.00           O
ATOM  10669  C31 POPEq 395     103.375  26.540  73.530  1.00  0.00           C
ATOM  10670  O32 POPEq 395     103.855  27.510  74.070  1.00  0.00           O
ATOM  10671  C32 POPEq 395     102.475  25.510  74.220  1.00  0.00           C
ATOM  10674  C23 POPEq 395     102.205  30.240  74.950  1.00  0.00           C
ATOM  10677  C24 POPEq 395     101.575  30.970  76.150  1.00  0.00           C
ATOM  10680  C25 POPEq 395     102.475  30.990  77.400  1.00  0.00           C
ATOM  10683  C26 POPEq 395     102.255  29.790  78.330  1.00  0.00           C
ATOM  10686  C27 POPEq 395     103.205  29.790  79.550  1.00  0.00           C
ATOM  10689  C28 POPEq 395     102.615  29.030  80.750  1.00  0.00           C
ATOM  10692  C29 POPEq 395     103.585  28.890  81.890  1.00  0.00           C
ATOM  10694 0C21 POPEq 395     103.445  29.340  83.160  1.00  0.00           C
ATOM  10696 1C21 POPEq 395     102.285  30.110  83.750  1.00  0.00           C
ATOM  10699 2C21 POPEq 395     101.545  29.330  84.870  1.00  0.00           C
ATOM  10702 3C21 POPEq 395     100.535  30.210  85.620  1.00  0.00           C
ATOM  10705 4C21 POPEq 395      99.845  29.480  86.770  1.00  0.00           C
ATOM  10708 5C21 POPEq 395      98.825  30.350  87.510  1.00  0.00           C
ATOM  10711 6C21 POPEq 395      98.205  29.640  88.730  1.00  0.00           C
ATOM  10714 7C21 POPEq 395      97.125  30.480  89.440  1.00  0.00           C
ATOM  10717 8C21 POPEq 395      96.535  29.780  90.670  1.00  0.00           C
ATOM  10721  C33 POPEq 395     102.055  25.880  75.680  1.00  0.00           C
ATOM  10724  C34 POPEq 395     100.715  25.250  76.090  1.00  0.00           C
ATOM  10727  C35 POPEq 395     100.495  25.080  77.600  1.00  0.00           C
ATOM  10730  C36 POPEq 395     100.125  26.370  78.360  1.00  0.00           C
ATOM  10733  C37 POPEq 395      99.935  26.140  79.870  1.00  0.00           C
ATOM  10736  C38 POPEq 395      99.295  27.350  80.580  1.00  0.00           C
ATOM  10739  C39 POPEq 395      99.495  27.350  82.110  1.00  0.00           C
ATOM  10742 0C31 POPEq 395      98.965  26.110  82.840  1.00  0.00           C
ATOM  10745 1C31 POPEq 395     100.035  25.460  83.720  1.00  0.00           C
ATOM  10748 2C31 POPEq 395      99.655  24.100  84.330  1.00  0.00           C
ATOM  10751 3C31 POPEq 395      98.625  24.150  85.470  1.00  0.00           C
ATOM  10754 4C31 POPEq 395      99.105  24.940  86.690  1.00  0.00           C
ATOM  10757 5C31 POPEq 395      98.225  24.700  87.930  1.00  0.00           C
ATOM  10760 6C31 POPEq 395      98.605  25.580  89.120  1.00  0.00           C
ATOM  10764  NH3 POPEr 396      16.675  49.420  69.430  1.00  0.00           N
ATOM  10768  C12 POPEr 396      17.545  50.510  68.850  1.00  0.00           C
ATOM  10771  C11 POPEr 396      18.965  50.580  69.430  1.00  0.00           C
ATOM  10774  P   POPEr 396      19.985  52.940  68.910  1.00  0.00           P
ATOM  10775  O13 POPEr 396      21.165  53.520  68.250  1.00  0.00           O
ATOM  10776  O14 POPEr 396      18.685  53.640  68.820  1.00  0.00           O
ATOM  10777  O11 POPEr 396      20.415  52.800  70.420  1.00  0.00           O
ATOM  10778  O12 POPEr 396      19.785  51.400  68.570  1.00  0.00           O
ATOM  10779  C1  POPEr 396      19.905  53.650  71.460  1.00  0.00           C
ATOM  10782  C2  POPEr 396      19.865  52.870  72.790  1.00  0.00           C
ATOM  10784  O21 POPEr 396      18.885  53.470  73.670  1.00  0.00           O
ATOM  10785  C21 POPEr 396      19.245  54.100  74.770  1.00  0.00           C
ATOM  10786  O22 POPEr 396      20.315  54.640  74.980  1.00  0.00           O
ATOM  10787  C22 POPEr 396      18.105  54.020  75.790  1.00  0.00           C
ATOM  10790  C3  POPEr 396      21.275  52.560  73.360  1.00  0.00           C
ATOM  10793  O31 POPEr 396      21.185  51.770  74.570  1.00  0.00           O
ATOM  10794  C31 POPEr 396      21.055  50.460  74.370  1.00  0.00           C
ATOM  10795  O32 POPEr 396      21.095  49.900  73.290  1.00  0.00           O
ATOM  10796  C32 POPEr 396      20.885  49.770  75.720  1.00  0.00           C
ATOM  10799  C23 POPEr 396      18.565  53.370  77.120  1.00  0.00           C
ATOM  10802  C24 POPEr 396      17.435  53.140  78.140  1.00  0.00           C
ATOM  10805  C25 POPEr 396      16.885  54.440  78.730  1.00  0.00           C
ATOM  10808  C26 POPEr 396      15.925  54.230  79.920  1.00  0.00           C
ATOM  10811  C27 POPEr 396      15.445  55.560  80.520  1.00  0.00           C
ATOM  10814  C28 POPEr 396      14.605  55.390  81.810  1.00  0.00           C
ATOM  10817  C29 POPEr 396      13.235  54.800  81.570  1.00  0.00           C
ATOM  10819 0C21 POPEr 396      12.115  55.150  82.230  1.00  0.00           C
ATOM  10821 1C21 POPEr 396      12.045  56.120  83.380  1.00  0.00           C
ATOM  10824 2C21 POPEr 396      10.895  55.780  84.360  1.00  0.00           C
ATOM  10827 3C21 POPEr 396      10.995  54.360  84.940  1.00  0.00           C
ATOM  10830 4C21 POPEr 396       9.965  54.070  86.050  1.00  0.00           C
ATOM  10833 5C21 POPEr 396      10.105  55.030  87.240  1.00  0.00           C
ATOM  10836 6C21 POPEr 396       9.535  54.450  88.540  1.00  0.00           C
ATOM  10839 7C21 POPEr 396       9.735  55.410  89.730  1.00  0.00           C
ATOM  10842 8C21 POPEr 396       9.465  54.730  91.070  1.00  0.00           C
ATOM  10846  C33 POPEr 396      22.175  49.750  76.560  1.00  0.00           C
ATOM  10849  C34 POPEr 396      21.935  49.630  78.080  1.00  0.00           C
ATOM  10852  C35 POPEr 396      23.275  49.580  78.810  1.00  0.00           C
ATOM  10855  C36 POPEr 396      23.335  48.920  80.190  1.00  0.00           C
ATOM  10858  C37 POPEr 396      24.805  48.700  80.570  1.00  0.00           C
ATOM  10861  C38 POPEr 396      25.065  47.530  81.530  1.00  0.00           C
ATOM  10864  C39 POPEr 396      24.835  47.860  83.000  1.00  0.00           C
ATOM  10867 0C31 POPEr 396      23.495  47.340  83.530  1.00  0.00           C
ATOM  10870 1C31 POPEr 396      23.395  47.490  85.050  1.00  0.00           C
ATOM  10873 2C31 POPEr 396      22.125  46.870  85.630  1.00  0.00           C
ATOM  10876 3C31 POPEr 396      22.155  46.910  87.150  1.00  0.00           C
ATOM  10879 4C31 POPEr 396      21.015  46.170  87.840  1.00  0.00           C
ATOM  10882 5C31 POPEr 396      21.225  46.130  89.360  1.00  0.00           C
ATOM  10885 6C31 POPEr 396      19.995  45.690  90.140  1.00  0.00           C
ATOM  10889  NH3 POPEs 397      85.245 107.170 105.680  1.00  0.00           N
ATOM  10893  C12 POPEs 397      86.135 106.690 106.800  1.00  0.00           C
ATOM  10896  C11 POPEs 397      86.945 105.450 106.380  1.00  0.00           C
ATOM  10899  P   POPEs 397      88.185 103.530 107.590  1.00  0.00           P
ATOM  10900  O13 POPEs 397      89.305 103.370 108.550  1.00  0.00           O
ATOM  10901  O14 POPEs 397      86.915 102.850 107.900  1.00  0.00           O
ATOM  10902  O11 POPEs 397      88.695 103.160 106.130  1.00  0.00           O
ATOM  10903  O12 POPEs 397      87.835 105.060 107.450  1.00  0.00           O
ATOM  10904  C1  POPEs 397      87.825 102.480 105.210  1.00  0.00           C
ATOM  10907  C2  POPEs 397      88.645 101.810 104.080  1.00  0.00           C
ATOM  10909  O21 POPEs 397      87.695 101.230 103.150  1.00  0.00           O
ATOM  10910  C21 POPEs 397      88.095 101.250 101.890  1.00  0.00           C
ATOM  10911  O22 POPEs 397      89.215 101.480 101.500  1.00  0.00           O
ATOM  10912  C22 POPEs 397      86.895 101.070 100.960  1.00  0.00           C
ATOM  10915  C3  POPEs 397      89.605 100.760 104.700  1.00  0.00           C
ATOM  10918  O31 POPEs 397      90.345  99.980 103.750  1.00  0.00           O
ATOM  10919  C31 POPEs 397      91.395 100.570 103.200  1.00  0.00           C
ATOM  10920  O32 POPEs 397      91.765 101.720 103.380  1.00  0.00           O
ATOM  10921  C32 POPEs 397      92.115  99.520 102.330  1.00  0.00           C
ATOM  10924  C23 POPEs 397      87.235 101.560  99.520  1.00  0.00           C
ATOM  10927  C24 POPEs 397      85.975 101.690  98.660  1.00  0.00           C
ATOM  10930  C25 POPEs 397      86.205 102.270  97.260  1.00  0.00           C
ATOM  10933  C26 POPEs 397      84.885 102.350  96.480  1.00  0.00           C
ATOM  10936  C27 POPEs 397      85.005 103.020  95.100  1.00  0.00           C
ATOM  10939  C28 POPEs 397      83.715 102.900  94.250  1.00  0.00           C
ATOM  10942  C29 POPEs 397      83.535 101.500  93.730  1.00  0.00           C
ATOM  10944 0C21 POPEs 397      83.045 101.120  92.540  1.00  0.00           C
ATOM  10946 1C21 POPEs 397      82.445 102.000  91.470  1.00  0.00           C
ATOM  10949 2C21 POPEs 397      81.045 101.470  91.110  1.00  0.00           C
ATOM  10952 3C21 POPEs 397      80.335 102.260  90.000  1.00  0.00           C
ATOM  10955 4C21 POPEs 397      79.045 101.560  89.570  1.00  0.00           C
ATOM  10958 5C21 POPEs 397      78.305 102.270  88.430  1.00  0.00           C
ATOM  10961 6C21 POPEs 397      77.095 101.440  87.950  1.00  0.00           C
ATOM  10964 7C21 POPEs 397      76.355 102.060  86.760  1.00  0.00           C
ATOM  10967 8C21 POPEs 397      75.205 101.180  86.270  1.00  0.00           C
ATOM  10971  C33 POPEs 397      92.805 100.100 101.080  1.00  0.00           C
ATOM  10974  C34 POPEs 397      91.765 100.800 100.210  1.00  0.00           C
ATOM  10977  C35 POPEs 397      92.225 101.280  98.840  1.00  0.00           C
ATOM  10980  C36 POPEs 397      91.255 102.380  98.370  1.00  0.00           C
ATOM  10983  C37 POPEs 397      91.645 103.010  97.030  1.00  0.00           C
ATOM  10986  C38 POPEs 397      91.045 104.410  96.870  1.00  0.00           C
ATOM  10989  C39 POPEs 397      91.085 104.910  95.430  1.00  0.00           C
ATOM  10992 0C31 POPEs 397      89.945 104.320  94.590  1.00  0.00           C
ATOM  10995 1C31 POPEs 397      90.145 104.540  93.090  1.00  0.00           C
ATOM  10998 2C31 POPEs 397      89.015 103.940  92.230  1.00  0.00           C
ATOM  11001 3C31 POPEs 397      87.725 104.770  92.270  1.00  0.00           C
ATOM  11004 4C31 POPEs 397      86.775 104.430  91.120  1.00  0.00           C
ATOM  11007 5C31 POPEs 397      85.625 105.430  90.980  1.00  0.00           C
ATOM  11010 6C31 POPEs 397      84.995 105.440  89.590  1.00  0.00           C
ATOM  11014  NH3 POPEt 398      27.165 100.090  64.780  1.00  0.00           N
ATOM  11018  C12 POPEt 398      25.845  99.340  64.930  1.00  0.00           C
ATOM  11021  C11 POPEt 398      25.425  98.550  63.670  1.00  0.00           C
ATOM  11024  P   POPEt 398      23.905  96.580  64.650  1.00  0.00           P
ATOM  11025  O13 POPEt 398      22.625  95.920  64.310  1.00  0.00           O
ATOM  11026  O14 POPEt 398      25.085  95.720  64.570  1.00  0.00           O
ATOM  11027  O11 POPEt 398      23.835  97.160  66.100  1.00  0.00           O
ATOM  11028  O12 POPEt 398      24.155  97.890  63.800  1.00  0.00           O
ATOM  11029  C1  POPEt 398      22.765  98.030  66.480  1.00  0.00           C
ATOM  11032  C2  POPEt 398      23.215  99.100  67.510  1.00  0.00           C
ATOM  11034  O21 POPEt 398      24.365  98.690  68.290  1.00  0.00           O
ATOM  11035  C21 POPEt 398      24.285  97.630  69.060  1.00  0.00           C
ATOM  11036  O22 POPEt 398      23.325  96.880  69.190  1.00  0.00           O
ATOM  11037  C22 POPEt 398      25.625  97.490  69.780  1.00  0.00           C
ATOM  11040  C3  POPEt 398      22.025  99.630  68.370  1.00  0.00           C
ATOM  11043  O31 POPEt 398      22.445 100.550  69.400  1.00  0.00           O
ATOM  11044  C31 POPEt 398      22.475 100.080  70.640  1.00  0.00           C
ATOM  11045  O32 POPEt 398      22.075  98.990  70.990  1.00  0.00           O
ATOM  11046  C32 POPEt 398      23.165 101.100  71.550  1.00  0.00           C
ATOM  11049  C23 POPEt 398      25.465  97.090  71.270  1.00  0.00           C
ATOM  11052  C24 POPEt 398      26.785  97.220  72.050  1.00  0.00           C
ATOM  11055  C25 POPEt 398      26.645  97.120  73.580  1.00  0.00           C
ATOM  11058  C26 POPEt 398      26.095  95.780  74.090  1.00  0.00           C
ATOM  11061  C27 POPEt 398      26.025  95.730  75.620  1.00  0.00           C
ATOM  11064  C28 POPEt 398      25.475  94.400  76.170  1.00  0.00           C
ATOM  11067  C29 POPEt 398      26.485  93.280  76.310  1.00  0.00           C
ATOM  11069 0C21 POPEt 398      27.075  92.880  77.450  1.00  0.00           C
ATOM  11071 1C21 POPEt 398      26.885  93.470  78.830  1.00  0.00           C
ATOM  11074 2C21 POPEt 398      26.725  92.450  79.980  1.00  0.00           C
ATOM  11077 3C21 POPEt 398      25.425  91.640  79.940  1.00  0.00           C
ATOM  11080 4C21 POPEt 398      25.125  90.970  81.290  1.00  0.00           C
ATOM  11083 5C21 POPEt 398      23.905  90.040  81.280  1.00  0.00           C
ATOM  11086 6C21 POPEt 398      23.715  89.300  82.610  1.00  0.00           C
ATOM  11089 7C21 POPEt 398      22.465  88.420  82.640  1.00  0.00           C
ATOM  11092 8C21 POPEt 398      22.375  87.520  83.870  1.00  0.00           C
ATOM  11096  C33 POPEt 398      22.835 100.900  73.050  1.00  0.00           C
ATOM  11099  C34 POPEt 398      23.565  99.710  73.700  1.00  0.00           C
ATOM  11102  C35 POPEt 398      23.045  99.380  75.110  1.00  0.00           C
ATOM  11105  C36 POPEt 398      23.385 100.450  76.160  1.00  0.00           C
ATOM  11108  C37 POPEt 398      22.565 100.260  77.450  1.00  0.00           C
ATOM  11111  C38 POPEt 398      22.725 101.420  78.430  1.00  0.00           C
ATOM  11114  C39 POPEt 398      23.985 101.330  79.310  1.00  0.00           C
ATOM  11117 0C31 POPEt 398      23.845 100.330  80.470  1.00  0.00           C
ATOM  11120 1C31 POPEt 398      24.185 100.980  81.820  1.00  0.00           C
ATOM  11123 2C31 POPEt 398      23.895 100.090  83.030  1.00  0.00           C
ATOM  11126 3C31 POPEt 398      23.895 100.900  84.340  1.00  0.00           C
ATOM  11129 4C31 POPEt 398      23.875 100.020  85.590  1.00  0.00           C
ATOM  11132 5C31 POPEt 398      23.795 100.850  86.880  1.00  0.00           C
ATOM  11135 6C31 POPEt 398      24.185 100.060  88.140  1.00  0.00           C
ATOM  11139  NH3 POPEu 399      82.125  30.940  65.160  1.00  0.00           N
ATOM  11143  C12 POPEu 399      82.365  32.310  64.570  1.00  0.00           C
ATOM  11146  C11 POPEu 399      81.075  32.930  63.970  1.00  0.00           C
ATOM  11149  P   POPEu 399      81.605  35.510  64.300  1.00  0.00           P
ATOM  11150  O13 POPEu 399      83.055  35.760  64.260  1.00  0.00           O
ATOM  11151  O14 POPEu 399      80.735  36.640  63.920  1.00  0.00           O
ATOM  11152  O11 POPEu 399      81.245  35.030  65.750  1.00  0.00           O
ATOM  11153  O12 POPEu 399      81.285  34.240  63.410  1.00  0.00           O
ATOM  11154  C1  POPEu 399      79.965  35.210  66.340  1.00  0.00           C
ATOM  11157  C2  POPEu 399      80.145  35.740  67.780  1.00  0.00           C
ATOM  11159  O21 POPEu 399      79.075  35.190  68.580  1.00  0.00           O
ATOM  11160  C21 POPEu 399      79.395  34.800  69.800  1.00  0.00           C
ATOM  11161  O22 POPEu 399      80.495  34.930  70.320  1.00  0.00           O
ATOM  11162  C22 POPEu 399      78.225  34.030  70.420  1.00  0.00           C
ATOM  11165  C3  POPEu 399      80.145  37.300  67.770  1.00  0.00           C
ATOM  11168  O31 POPEu 399      80.315  37.860  69.100  1.00  0.00           O
ATOM  11169  C31 POPEu 399      79.205  38.330  69.660  1.00  0.00           C
ATOM  11170  O32 POPEu 399      78.115  38.380  69.140  1.00  0.00           O
ATOM  11171  C32 POPEu 399      79.525  38.860  71.040  1.00  0.00           C
ATOM  11174  C23 POPEu 399      78.505  33.440  71.830  1.00  0.00           C
ATOM  11177  C24 POPEu 399      77.285  32.710  72.410  1.00  0.00           C
ATOM  11180  C25 POPEu 399      77.555  32.000  73.740  1.00  0.00           C
ATOM  11183  C26 POPEu 399      77.915  32.940  74.900  1.00  0.00           C
ATOM  11186  C27 POPEu 399      78.405  32.170  76.140  1.00  0.00           C
ATOM  11189  C28 POPEu 399      78.795  33.090  77.300  1.00  0.00           C
ATOM  11192  C29 POPEu 399      79.885  32.540  78.190  1.00  0.00           C
ATOM  11194 0C21 POPEu 399      79.785  31.440  78.950  1.00  0.00           C
ATOM  11196 1C21 POPEu 399      78.555  30.580  79.070  1.00  0.00           C
ATOM  11199 2C21 POPEu 399      78.605  29.620  80.280  1.00  0.00           C
ATOM  11202 3C21 POPEu 399      78.575  30.330  81.640  1.00  0.00           C
ATOM  11205 4C21 POPEu 399      78.585  29.340  82.820  1.00  0.00           C
ATOM  11208 5C21 POPEu 399      78.545  30.050  84.180  1.00  0.00           C
ATOM  11211 6C21 POPEu 399      78.595  29.060  85.350  1.00  0.00           C
ATOM  11214 7C21 POPEu 399      78.695  29.770  86.710  1.00  0.00           C
ATOM  11217 8C21 POPEu 399      78.845  28.800  87.890  1.00  0.00           C
ATOM  11221  C33 POPEu 399      78.385  39.740  71.610  1.00  0.00           C
ATOM  11224  C34 POPEu 399      78.435  41.140  71.000  1.00  0.00           C
ATOM  11227  C35 POPEu 399      79.435  42.070  71.700  1.00  0.00           C
ATOM  11230  C36 POPEu 399      78.835  42.690  72.970  1.00  0.00           C
ATOM  11233  C37 POPEu 399      79.725  43.770  73.590  1.00  0.00           C
ATOM  11236  C38 POPEu 399      78.955  44.660  74.570  1.00  0.00           C
ATOM  11239  C39 POPEu 399      78.765  44.000  75.950  1.00  0.00           C
ATOM  11242 0C31 POPEu 399      78.025  44.890  76.950  1.00  0.00           C
ATOM  11245 1C31 POPEu 399      78.055  44.320  78.370  1.00  0.00           C
ATOM  11248 2C31 POPEu 399      77.365  45.230  79.390  1.00  0.00           C
ATOM  11251 3C31 POPEu 399      77.605  44.770  80.840  1.00  0.00           C
ATOM  11254 4C31 POPEu 399      76.915  45.670  81.870  1.00  0.00           C
ATOM  11257 5C31 POPEu 399      77.435  45.450  83.300  1.00  0.00           C
ATOM  11260 6C31 POPEu 399      76.645  46.230  84.350  1.00  0.00           C
ATOM  11264  NH3 POPEv 400      22.245  60.540 112.500  1.00  0.00           N
ATOM  11268  C12 POPEv 400      22.985  61.200 111.360  1.00  0.00           C
ATOM  11271  C11 POPEv 400      23.725  60.160 110.510  1.00  0.00           C
ATOM  11274  P   POPEv 400      21.775  58.470 109.920  1.00  0.00           P
ATOM  11275  O13 POPEv 400      22.055  58.050 111.300  1.00  0.00           O
ATOM  11276  O14 POPEv 400      20.465  59.140 109.730  1.00  0.00           O
ATOM  11277  O11 POPEv 400      22.005  57.280 108.900  1.00  0.00           O
ATOM  11278  O12 POPEv 400      22.875  59.530 109.530  1.00  0.00           O
ATOM  11279  C1  POPEv 400      22.745  57.440 107.680  1.00  0.00           C
ATOM  11282  C2  POPEv 400      21.865  58.050 106.550  1.00  0.00           C
ATOM  11284  O21 POPEv 400      20.975  57.090 105.920  1.00  0.00           O
ATOM  11285  C21 POPEv 400      21.535  56.230 105.090  1.00  0.00           C
ATOM  11286  O22 POPEv 400      22.705  55.900 105.070  1.00  0.00           O
ATOM  11287  C22 POPEv 400      20.515  55.850 104.000  1.00  0.00           C
ATOM  11290  C3  POPEv 400      22.705  58.850 105.510  1.00  0.00           C
ATOM  11293  O31 POPEv 400      21.835  59.510 104.570  1.00  0.00           O
ATOM  11294  C31 POPEv 400      22.495  60.270 103.710  1.00  0.00           C
ATOM  11295  O32 POPEv 400      23.705  60.370 103.640  1.00  0.00           O
ATOM  11296  C32 POPEv 400      21.485  60.980 102.810  1.00  0.00           C
ATOM  11299  C23 POPEv 400      21.135  56.030 102.590  1.00  0.00           C
ATOM  11302  C24 POPEv 400      20.125  55.940 101.430  1.00  0.00           C
ATOM  11305  C25 POPEv 400      20.795  55.920 100.040  1.00  0.00           C
ATOM  11308  C26 POPEv 400      19.815  56.080  98.880  1.00  0.00           C
ATOM  11311  C27 POPEv 400      20.455  55.990  97.490  1.00  0.00           C
ATOM  11314  C28 POPEv 400      19.435  56.330  96.380  1.00  0.00           C
ATOM  11317  C29 POPEv 400      19.755  55.780  95.020  1.00  0.00           C
ATOM  11319 0C21 POPEv 400      20.535  56.360  94.080  1.00  0.00           C
ATOM  11321 1C21 POPEv 400      21.325  57.630  94.240  1.00  0.00           C
ATOM  11324 2C21 POPEv 400      22.795  57.460  93.800  1.00  0.00           C
ATOM  11327 3C21 POPEv 400      22.995  57.600  92.280  1.00  0.00           C
ATOM  11330 4C21 POPEv 400      24.325  57.030  91.770  1.00  0.00           C
ATOM  11333 5C21 POPEv 400      25.555  57.400  92.600  1.00  0.00           C
ATOM  11336 6C21 POPEv 400      26.875  57.030  91.920  1.00  0.00           C
ATOM  11339 7C21 POPEv 400      28.095  57.200  92.840  1.00  0.00           C
ATOM  11342 8C21 POPEv 400      29.435  57.070  92.110  1.00  0.00           C
ATOM  11346  C33 POPEv 400      22.095  62.190 102.090  1.00  0.00           C
ATOM  11349  C34 POPEv 400      22.595  61.860 100.680  1.00  0.00           C
ATOM  11352  C35 POPEv 400      21.425  61.740  99.700  1.00  0.00           C
ATOM  11355  C36 POPEv 400      21.855  61.470  98.260  1.00  0.00           C
ATOM  11358  C37 POPEv 400      20.685  61.700  97.280  1.00  0.00           C
ATOM  11361  C38 POPEv 400      20.705  60.810  96.030  1.00  0.00           C
ATOM  11364  C39 POPEv 400      21.535  61.360  94.850  1.00  0.00           C
ATOM  11367 0C31 POPEv 400      23.045  61.360  95.090  1.00  0.00           C
ATOM  11370 1C31 POPEv 400      23.845  61.760  93.840  1.00  0.00           C
ATOM  11373 2C31 POPEv 400      25.355  61.790  94.110  1.00  0.00           C
ATOM  11376 3C31 POPEv 400      26.165  62.540  93.050  1.00  0.00           C
ATOM  11379 4C31 POPEv 400      26.045  64.070  93.170  1.00  0.00           C
ATOM  11382 5C31 POPEv 400      26.815  64.850  92.100  1.00  0.00           C
ATOM  11385 6C31 POPEv 400      26.665  66.370  92.240  1.00  0.00           C
ATOM  11389  NH3 POPEw 401     116.145  19.680 112.000  1.00  0.00           N
ATOM  11393  C12 POPEw 401     115.975  18.830 113.230  1.00  0.00           C
ATOM  11396  C11 POPEw 401     117.325  18.200 113.630  1.00  0.00           C
ATOM  11399  P   POPEw 401     119.845  18.830 114.070  1.00  0.00           P
ATOM  11400  O13 POPEw 401     120.415  20.020 114.730  1.00  0.00           O
ATOM  11401  O14 POPEw 401     119.965  17.510 114.740  1.00  0.00           O
ATOM  11402  O11 POPEw 401     120.445  18.820 112.600  1.00  0.00           O
ATOM  11403  O12 POPEw 401     118.315  19.210 113.870  1.00  0.00           O
ATOM  11404  C1  POPEw 401     119.955  19.690 111.580  1.00  0.00           C
ATOM  11407  C2  POPEw 401     120.605  19.380 110.190  1.00  0.00           C
ATOM  11409  O21 POPEw 401     120.415  20.460 109.240  1.00  0.00           O
ATOM  11410  C21 POPEw 401     119.185  20.850 108.920  1.00  0.00           C
ATOM  11411  O22 POPEw 401     118.155  20.450 109.400  1.00  0.00           O
ATOM  11412  C22 POPEw 401     119.275  21.950 107.850  1.00  0.00           C
ATOM  11415  C3  POPEw 401     120.155  18.000 109.610  1.00  0.00           C
ATOM  11418  O31 POPEw 401     120.065  17.990 108.160  1.00  0.00           O
ATOM  11419  C31 POPEw 401     121.195  17.640 107.530  1.00  0.00           C
ATOM  11420  O32 POPEw 401     122.205  17.210 108.050  1.00  0.00           O
ATOM  11421  C32 POPEw 401     121.055  17.940 106.040  1.00  0.00           C
ATOM  11424  C23 POPEw 401     117.955  22.090 107.060  1.00  0.00           C
ATOM  11427  C24 POPEw 401     118.135  22.730 105.670  1.00  0.00           C
ATOM  11430  C25 POPEw 401     118.315  24.260 105.660  1.00  0.00           C
ATOM  11433  C26 POPEw 401     118.535  24.750 104.220  1.00  0.00           C
ATOM  11436  C27 POPEw 401     118.545  26.280 104.040  1.00  0.00           C
ATOM  11439  C28 POPEw 401     118.835  26.660 102.580  1.00  0.00           C
ATOM  11442  C29 POPEw 401     118.225  27.950 102.110  1.00  0.00           C
ATOM  11444 0C21 POPEw 401     118.535  28.590 100.970  1.00  0.00           C
ATOM  11446 1C21 POPEw 401     119.585  28.170  99.970  1.00  0.00           C
ATOM  11449 2C21 POPEw 401     119.235  26.900  99.180  1.00  0.00           C
ATOM  11452 3C21 POPEw 401     117.985  27.040  98.320  1.00  0.00           C
ATOM  11455 4C21 POPEw 401     117.645  25.730  97.580  1.00  0.00           C
ATOM  11458 5C21 POPEw 401     116.395  25.860  96.720  1.00  0.00           C
ATOM  11461 6C21 POPEw 401     115.965  24.530  96.090  1.00  0.00           C
ATOM  11464 7C21 POPEw 401     114.685  24.670  95.260  1.00  0.00           C
ATOM  11467 8C21 POPEw 401     114.185  23.330  94.710  1.00  0.00           C
ATOM  11471  C33 POPEw 401     122.435  18.160 105.400  1.00  0.00           C
ATOM  11474  C34 POPEw 401     122.345  18.790 104.010  1.00  0.00           C
ATOM  11477  C35 POPEw 401     123.665  19.450 103.600  1.00  0.00           C
ATOM  11480  C36 POPEw 401     123.505  20.200 102.270  1.00  0.00           C
ATOM  11483  C37 POPEw 401     124.815  20.830 101.790  1.00  0.00           C
ATOM  11486  C38 POPEw 401     124.625  21.620 100.500  1.00  0.00           C
ATOM  11489  C39 POPEw 401     125.775  21.410  99.510  1.00  0.00           C
ATOM  11492 0C31 POPEw 401     125.565  22.130  98.180  1.00  0.00           C
ATOM  11495 1C31 POPEw 401     126.495  21.580  97.080  1.00  0.00           C
ATOM  11498 2C31 POPEw 401     126.255  22.220  95.710  1.00  0.00           C
ATOM  11501 3C31 POPEw 401     126.805  23.650  95.590  1.00  0.00           C
[truncated: 1,848,138 more chars]
