# Supplementary material for: Characterizing Membrane Association and Periplasmic Transfer of Bacterial Lipoproteins through Molecular Dynamics Simulations
Source: Structure. 2020 Apr 7;28(4):475–487.e3. doi: 10.1016/j.str.2020.01.012 (PMC7139219; doi:10.1016/j.str.2020.01.012)
Supplement: Data S2. Final Coordinates from Simulations (A–L), Related to Figure 3 [file mmc4.zip › A-L/ACRA-5-atomistic.pdb]

TITLE     Protein
REMARK    THIS IS A SIMULATION BOX
CRYST1  129.183  129.183  197.832  90.00  90.00  90.00 P 1           1
MODEL        1
ATOM      1  N   CYSTA   1      70.280  46.777 102.651  1.00  0.00           N
ATOM      3  CA  CYSTA   1      71.530  47.237 103.251  1.00  0.00           C
ATOM      5  C   CYSTA   1      71.630  46.977 104.911  1.00  0.00           C
ATOM      6  O   CYSTA   1      70.750  47.547 105.551  1.00  0.00           O
ATOM      7  CB  CYSTA   1      72.650  47.307 102.051  1.00  0.00           C
ATOM     10  SG  CYSTA   1      72.430  46.547 100.261  1.00  0.00           S
ATOM     11  C1  CYSTA   1      72.350  47.677  98.691  1.00  0.00           C
ATOM     14  CA1 CYSTA   1      69.280  47.447 102.001  1.00  0.00           C
ATOM     15  OA1 CYSTA   1      68.330  46.757 101.641  1.00  0.00           O
ATOM     16  CA2 CYSTA   1      69.190  48.947 101.711  1.00  0.00           C
ATOM     19  C11 CYSTA   1      72.840  47.327  97.151  1.00  0.00           C
ATOM     21  O11 CYSTA   1      72.200  48.168  96.121  1.00  0.00           O
ATOM     22  CX1 CYSTA   1      71.660  47.728  94.951  1.00  0.00           C
ATOM     23  OX1 CYSTA   1      71.260  46.597  94.731  1.00  0.00           O
ATOM     24  CX2 CYSTA   1      71.600  48.857  93.861  1.00  0.00           C
ATOM     27  C12 CYSTA   1      73.130  45.827  96.731  1.00  0.00           C
ATOM     30  O12 CYSTA   1      73.840  45.827  95.461  1.00  0.00           O
ATOM     31  CD1 CYSTA   1      74.070  44.667  94.831  1.00  0.00           C
ATOM     32  OD1 CYSTA   1      73.770  43.568  95.251  1.00  0.00           O
ATOM     33  CD2 CYSTA   1      75.000  44.917  93.631  1.00  0.00           C
ATOM     36  CA3 CYSTA   1      68.340  49.257 100.411  1.00  0.00           C
ATOM     39  CA4 CYSTA   1      67.610  50.628 100.341  1.00  0.00           C
ATOM     42  CA5 CYSTA   1      66.720  50.797  99.071  1.00  0.00           C
ATOM     45  CA6 CYSTA   1      67.170  51.867  98.041  1.00  0.00           C
ATOM     48  CA7 CYSTA   1      67.340  51.377  96.571  1.00  0.00           C
ATOM     51  CA8 CYSTA   1      66.070  51.408  95.701  1.00  0.00           C
ATOM     54  CA9 CYSTA   1      66.220  50.657  94.351  1.00  0.00           C
ATOM     57 0CA1 CYSTA   1      66.910  51.397  93.191  1.00  0.00           C
ATOM     60 1CA1 CYSTA   1      66.240  52.707  92.791  1.00  0.00           C
ATOM     63 2CA1 CYSTA   1      66.670  53.287  91.431  1.00  0.00           C
ATOM     66 3CA1 CYSTA   1      66.060  54.677  91.171  1.00  0.00           C
ATOM     69 4CA1 CYSTA   1      66.330  55.247  89.771  1.00  0.00           C
ATOM     72 5CA1 CYSTA   1      65.470  54.597  88.671  1.00  0.00           C
ATOM     75 6CA1 CYSTA   1      65.730  55.177  87.271  1.00  0.00           C
ATOM     79  CD3 CYSTA   1      74.390  44.917  92.201  1.00  0.00           C
ATOM     82  CD4 CYSTA   1      74.510  43.597  91.411  1.00  0.00           C
ATOM     85  CD5 CYSTA   1      73.910  43.807  90.011  1.00  0.00           C
ATOM     88  CD6 CYSTA   1      74.210  42.737  88.951  1.00  0.00           C
ATOM     91  CD7 CYSTA   1      73.250  42.908  87.751  1.00  0.00           C
ATOM     94  CD8 CYSTA   1      73.260  41.757  86.731  1.00  0.00           C
ATOM     97  CD9 CYSTA   1      72.120  41.827  85.701  1.00  0.00           C
ATOM    100 0CD1 CYSTA   1      72.050  43.127  84.911  1.00  0.00           C
ATOM    103 1CD1 CYSTA   1      73.270  43.318  83.991  1.00  0.00           C
ATOM    106 2CD1 CYSTA   1      73.200  44.638  83.211  1.00  0.00           C
ATOM    109 3CD1 CYSTA   1      74.340  44.777  82.191  1.00  0.00           C
ATOM    112 4CD1 CYSTA   1      74.220  43.787  81.011  1.00  0.00           C
ATOM    115 5CD1 CYSTA   1      75.250  44.047  79.911  1.00  0.00           C
ATOM    118 6CD1 CYSTA   1      74.990  43.257  78.631  1.00  0.00           C
ATOM    122  CX3 CYSTA   1      70.900  48.527  92.471  1.00  0.00           C
ATOM    125  CX4 CYSTA   1      70.790  49.728  91.461  1.00  0.00           C
ATOM    128  CX5 CYSTA   1      69.360  50.107  90.971  1.00  0.00           C
ATOM    131  CX6 CYSTA   1      68.960  49.797  89.491  1.00  0.00           C
ATOM    134  CX7 CYSTA   1      67.460  50.017  89.171  1.00  0.00           C
ATOM    137  CX8 CYSTA   1      67.020  49.698  87.701  1.00  0.00           C
ATOM    140  CX9 CYSTA   1      65.610  49.158  87.621  1.00  0.00           C
ATOM    142 0CX1 CYSTA   1      64.580  49.457  86.791  1.00  0.00           C
ATOM    144 1CX1 CYSTA   1      64.460  50.457  85.651  1.00  0.00           C
ATOM    147 2CX1 CYSTA   1      63.030  51.037  85.491  1.00  0.00           C
ATOM    150 3CX1 CYSTA   1      62.510  51.027  84.031  1.00  0.00           C
ATOM    153 4CX1 CYSTA   1      61.030  51.467  83.931  1.00  0.00           C
ATOM    156 5CX1 CYSTA   1      60.340  51.138  82.591  1.00  0.00           C
ATOM    159 6CX1 CYSTA   1      60.730  52.067  81.431  1.00  0.00           C
ATOM    162 7CX1 CYSTA   1      59.890  51.787  80.171  1.00  0.00           C
ATOM    165 8CX1 CYSTA   1      60.190  52.707  78.981  1.00  0.00           C
ATOM    169  N   ASP A   2      72.510  46.217 105.751  1.00  0.00           N
ATOM    171  CA  ASP A   2      72.320  46.057 107.311  1.00  0.00           C
ATOM    173  CB  ASP A   2      71.070  45.027 107.641  1.00  0.00           C
ATOM    176  CG  ASP A   2      70.900  43.867 108.731  1.00  0.00           C
ATOM    177  OD1 ASP A   2      71.870  43.187 109.171  1.00  0.00           O
ATOM    178  OD2 ASP A   2      69.710  43.617 109.031  1.00  0.00           O
ATOM    179  C   ASP A   2      73.530  45.797 108.381  1.00  0.00           C
ATOM    180  O   ASP A   2      74.670  45.647 107.941  1.00  0.00           O
ATOM    181  N   ASP A   3      73.300  45.797 109.791  1.00  0.00           N
ATOM    183  CA  ASP A   3      74.140  45.327 110.981  1.00  0.00           C
ATOM    185  CB  ASP A   3      75.240  46.387 111.341  1.00  0.00           C
ATOM    188  CG  ASP A   3      76.440  45.928 112.171  1.00  0.00           C
ATOM    189  OD1 ASP A   3      77.160  46.837 112.671  1.00  0.00           O
ATOM    190  OD2 ASP A   3      76.740  44.707 112.281  1.00  0.00           O
ATOM    191  C   ASP A   3      73.250  45.167 112.281  1.00  0.00           C
ATOM    192  O   ASP A   3      72.190  45.777 112.321  1.00  0.00           O
ATOM    193  N   LYS A   4      73.460  44.447 113.451  1.00  0.00           N
ATOM    195  CA  LYS A   4      74.480  43.627 114.161  1.00  0.00           C
ATOM    197  CB  LYS A   4      75.100  44.337 115.411  1.00  0.00           C
ATOM    200  CG  LYS A   4      74.180  44.917 116.531  1.00  0.00           C
ATOM    203  CD  LYS A   4      73.170  44.027 117.301  1.00  0.00           C
ATOM    206  CE  LYS A   4      71.750  43.957 116.711  1.00  0.00           C
ATOM    209  NZ  LYS A   4      70.720  44.407 117.671  1.00  0.00           N
ATOM    213  C   LYS A   4      73.930  42.277 114.691  1.00  0.00           C
ATOM    214  O   LYS A   4      72.730  42.037 114.641  1.00  0.00           O
ATOM    215  N   GLN A   5      74.780  41.327 115.191  1.00  0.00           N
ATOM    217  CA  GLN A   5      74.331  40.037 115.731  1.00  0.00           C
ATOM    219  CB  GLN A   5      74.360  38.937 114.631  1.00  0.00           C
ATOM    222  CG  GLN A   5      74.640  37.437 114.941  1.00  0.00           C
ATOM    225  CD  GLN A   5      75.960  36.887 114.421  1.00  0.00           C
ATOM    226  OE1 GLN A   5      76.220  35.687 114.541  1.00  0.00           O
ATOM    227  NE2 GLN A   5      76.820  37.728 113.811  1.00  0.00           N
ATOM    230  C   GLN A   5      74.910  39.638 117.091  1.00  0.00           C
ATOM    231  O   GLN A   5      74.331  39.957 118.121  1.00  0.00           O
ATOM    232  N   ALA A   6      76.030  38.877 117.171  1.00  0.00           N
ATOM    234  CA  ALA A   6      76.740  38.647 118.421  1.00  0.00           C
ATOM    236  CB  ALA A   6      77.630  37.388 118.361  1.00  0.00           C
ATOM    240  C   ALA A   6      77.560  39.888 118.711  1.00  0.00           C
ATOM    241  O   ALA A   6      78.100  40.497 117.791  1.00  0.00           O
ATOM    242  N   GLN A   7      77.630  40.357 119.971  1.00  0.00           N
ATOM    244  CA  GLN A   7      78.590  39.827 120.921  1.00  0.00           C
ATOM    246  CB  GLN A   7      80.060  40.107 120.451  1.00  0.00           C
ATOM    249  CG  GLN A   7      80.530  41.597 120.411  1.00  0.00           C
ATOM    252  CD  GLN A   7      79.580  42.527 119.661  1.00  0.00           C
ATOM    253  OE1 GLN A   7      78.600  43.057 120.211  1.00  0.00           O
ATOM    254  NE2 GLN A   7      79.820  42.707 118.351  1.00  0.00           N
ATOM    257  C   GLN A   7      78.510  40.457 122.311  1.00  0.00           C
ATOM    258  O   GLN A   7      79.360  40.197 123.161  1.00  0.00           O
ATOM    259  N   GLN A   8      77.600  41.377 122.631  1.00  0.00           N
ATOM    261  CA  GLN A   8      76.170  41.197 122.541  1.00  0.00           C
ATOM    263  CB  GLN A   8      75.670  39.978 123.371  1.00  0.00           C
ATOM    266  CG  GLN A   8      75.550  38.597 122.661  1.00  0.00           C
ATOM    269  CD  GLN A   8      74.240  38.327 121.911  1.00  0.00           C
ATOM    270  OE1 GLN A   8      73.460  37.437 122.261  1.00  0.00           O
ATOM    271  NE2 GLN A   8      73.980  39.097 120.821  1.00  0.00           N
ATOM    274  C   GLN A   8      75.610  42.547 122.921  1.00  0.00           C
ATOM    275  O   GLN A   8      75.220  43.318 122.061  1.00  0.00           O
ATOM    276  N   GLY A   9      75.600  43.007 124.171  1.00  0.00           N
ATOM    278  CA  GLY A   9      75.720  42.408 125.491  1.00  0.00           C
ATOM    281  C   GLY A   9      74.440  42.728 126.181  1.00  0.00           C
ATOM    282  O   GLY A   9      74.420  43.357 127.221  1.00  0.00           O
ATOM    283  N   GLY A  10      73.290  42.377 125.541  1.00  0.00           N
ATOM    285  CA  GLY A  10      72.070  43.147 125.681  1.00  0.00           C
ATOM    288  C   GLY A  10      70.800  42.597 126.231  1.00  0.00           C
ATOM    289  O   GLY A  10      70.760  41.637 126.981  1.00  0.00           O
ATOM    290  N   GLN A  11      69.630  43.207 125.931  1.00  0.00           N
ATOM    292  CA  GLN A  11      69.200  44.467 125.321  1.00  0.00           C
ATOM    294  CB  GLN A  11      70.230  45.597 124.941  1.00  0.00           C
ATOM    297  CG  GLN A  11      69.650  47.058 125.101  1.00  0.00           C
ATOM    300  CD  GLN A  11      70.030  48.588 125.141  1.00  0.00           C
ATOM    301  OE1 GLN A  11      69.570  49.238 124.201  1.00  0.00           O
ATOM    302  NE2 GLN A  11      70.690  49.177 126.141  1.00  0.00           N
ATOM    305  C   GLN A  11      68.380  44.027 124.161  1.00  0.00           C
ATOM    306  O   GLN A  11      68.081  42.847 124.011  1.00  0.00           O
ATOM    307  N   GLN A  12      67.860  44.867 123.281  1.00  0.00           N
ATOM    309  CA  GLN A  12      67.860  46.257 122.861  1.00  0.00           C
ATOM    311  CB  GLN A  12      68.800  46.747 121.691  1.00  0.00           C
ATOM    314  CG  GLN A  12      68.560  46.457 120.201  1.00  0.00           C
ATOM    317  CD  GLN A  12      67.380  45.547 120.041  1.00  0.00           C
ATOM    318  OE1 GLN A  12      66.350  45.827 119.471  1.00  0.00           O
ATOM    319  NE2 GLN A  12      67.540  44.377 120.691  1.00  0.00           N
ATOM    322  C   GLN A  12      66.410  46.387 122.981  1.00  0.00           C
ATOM    323  O   GLN A  12      65.620  46.127 122.111  1.00  0.00           O
ATOM    324  N   MET A  13      66.150  46.517 124.281  1.00  0.00           N
ATOM    326  CA  MET A  13      65.040  46.457 125.141  1.00  0.00           C
ATOM    328  CB  MET A  13      65.460  47.687 126.031  1.00  0.00           C
ATOM    331  CG  MET A  13      64.450  48.827 126.311  1.00  0.00           C
ATOM    334  SD  MET A  13      63.640  49.717 124.981  1.00  0.00           S
ATOM    335  CE  MET A  13      62.610  50.647 126.141  1.00  0.00           C
ATOM    339  C   MET A  13      65.100  45.017 125.781  1.00  0.00           C
ATOM    340  O   MET A  13      65.680  44.888 126.851  1.00  0.00           O
ATOM    341  N   PRO A  14      64.630  43.867 125.211  1.00  0.00           N
ATOM    342  CD  PRO A  14      64.210  43.797 123.801  1.00  0.00           C
ATOM    345  CA  PRO A  14      64.860  42.487 125.711  1.00  0.00           C
ATOM    347  CB  PRO A  14      64.090  41.747 124.621  1.00  0.00           C
ATOM    350  CG  PRO A  14      64.550  42.397 123.361  1.00  0.00           C
ATOM    353  C   PRO A  14      64.250  41.847 126.961  1.00  0.00           C
ATOM    354  O   PRO A  14      63.100  42.097 127.281  1.00  0.00           O
ATOM    355  N   ALA A  15      64.970  40.888 127.621  1.00  0.00           N
ATOM    357  CA  ALA A  15      64.440  39.877 128.581  1.00  0.00           C
ATOM    359  CB  ALA A  15      65.490  38.767 128.821  1.00  0.00           C
ATOM    363  C   ALA A  15      63.980  40.387 129.961  1.00  0.00           C
ATOM    364  O   ALA A  15      64.410  39.947 131.021  1.00  0.00           O
ATOM    365  N   VAL A  16      63.140  41.417 129.911  1.00  0.00           N
ATOM    367  CA  VAL A  16      63.270  42.647 130.651  1.00  0.00           C
ATOM    369  CB  VAL A  16      64.350  43.498 129.931  1.00  0.00           C
ATOM    371  CG1 VAL A  16      64.270  45.017 130.071  1.00  0.00           C
ATOM    375  CG2 VAL A  16      65.780  43.037 130.281  1.00  0.00           C
ATOM    379  C   VAL A  16      61.850  43.217 130.611  1.00  0.00           C
ATOM    380  O   VAL A  16      61.570  44.397 130.771  1.00  0.00           O
ATOM    381  N   GLY A  17      60.860  42.338 130.361  1.00  0.00           N
ATOM    383  CA  GLY A  17      59.460  42.697 130.171  1.00  0.00           C
ATOM    386  C   GLY A  17      59.180  43.318 128.821  1.00  0.00           C
ATOM    387  O   GLY A  17      59.380  44.507 128.621  1.00  0.00           O
ATOM    388  N   VAL A  18      58.680  42.507 127.861  1.00  0.00           N
ATOM    390  CA  VAL A  18      58.320  42.857 126.491  1.00  0.00           C
ATOM    392  CB  VAL A  18      59.110  42.017 125.491  1.00  0.00           C
ATOM    394  CG1 VAL A  18      58.590  42.047 124.051  1.00  0.00           C
ATOM    398  CG2 VAL A  18      60.500  42.627 125.461  1.00  0.00           C
ATOM    402  C   VAL A  18      56.820  42.747 126.291  1.00  0.00           C
ATOM    403  O   VAL A  18      56.240  41.717 125.911  1.00  0.00           O
ATOM    404  N   VAL A  19      56.120  43.837 126.601  1.00  0.00           N
ATOM    406  CA  VAL A  19      54.740  43.787 127.051  1.00  0.00           C
ATOM    408  CB  VAL A  19      54.530  44.558 128.351  1.00  0.00           C
ATOM    410  CG1 VAL A  19      53.080  44.447 128.831  1.00  0.00           C
ATOM    414  CG2 VAL A  19      55.440  43.997 129.461  1.00  0.00           C
ATOM    418  C   VAL A  19      53.840  44.377 125.971  1.00  0.00           C
ATOM    419  O   VAL A  19      54.050  45.487 125.491  1.00  0.00           O
ATOM    420  N   THR A  20      52.820  43.617 125.541  1.00  0.00           N
ATOM    422  CA  THR A  20      51.800  44.037 124.571  1.00  0.00           C
ATOM    424  CB  THR A  20      50.750  42.957 124.371  1.00  0.00           C
ATOM    426  OG1 THR A  20      51.350  41.757 123.921  1.00  0.00           O
ATOM    428  CG2 THR A  20      49.680  43.347 123.331  1.00  0.00           C
ATOM    432  C   THR A  20      51.050  45.287 124.971  1.00  0.00           C
ATOM    433  O   THR A  20      50.210  45.228 125.871  1.00  0.00           O
ATOM    434  N   VAL A  21      51.300  46.408 124.271  1.00  0.00           N
ATOM    436  CA  VAL A  21      50.640  47.687 124.451  1.00  0.00           C
ATOM    438  CB  VAL A  21      51.620  48.827 124.161  1.00  0.00           C
ATOM    440  CG1 VAL A  21      51.090  50.197 124.631  1.00  0.00           C
ATOM    444  CG2 VAL A  21      52.930  48.567 124.921  1.00  0.00           C
ATOM    448  C   VAL A  21      49.380  47.737 123.591  1.00  0.00           C
ATOM    449  O   VAL A  21      49.310  47.187 122.491  1.00  0.00           O
ATOM    450  N   LYS A  22      48.300  48.367 124.101  1.00  0.00           N
ATOM    452  CA  LYS A  22      46.980  48.338 123.491  1.00  0.00           C
ATOM    454  CB  LYS A  22      45.950  47.547 124.351  1.00  0.00           C
ATOM    457  CG  LYS A  22      46.430  46.167 124.831  1.00  0.00           C
ATOM    460  CD  LYS A  22      47.090  46.207 126.221  1.00  0.00           C
ATOM    463  CE  LYS A  22      47.000  44.877 126.981  1.00  0.00           C
ATOM    466  NZ  LYS A  22      47.640  43.787 126.231  1.00  0.00           N
ATOM    470  C   LYS A  22      46.420  49.748 123.311  1.00  0.00           C
ATOM    471  O   LYS A  22      47.080  50.768 123.491  1.00  0.00           O
ATOM    472  N   THR A  23      45.140  49.827 122.911  1.00  0.00           N
ATOM    474  CA  THR A  23      44.520  51.007 122.351  1.00  0.00           C
ATOM    476  CB  THR A  23      43.750  50.728 121.071  1.00  0.00           C
ATOM    478  OG1 THR A  23      42.760  49.717 121.191  1.00  0.00           O
ATOM    480  CG2 THR A  23      44.710  50.277 119.971  1.00  0.00           C
ATOM    484  C   THR A  23      43.530  51.667 123.281  1.00  0.00           C
ATOM    485  O   THR A  23      42.750  51.018 123.981  1.00  0.00           O
ATOM    486  N   GLU A  24      43.540  53.017 123.331  1.00  0.00           N
ATOM    488  CA  GLU A  24      42.720  53.778 124.241  1.00  0.00           C
ATOM    490  CB  GLU A  24      43.480  54.047 125.571  1.00  0.00           C
ATOM    493  CG  GLU A  24      43.770  52.737 126.351  1.00  0.00           C
ATOM    496  CD  GLU A  24      44.610  52.917 127.591  1.00  0.00           C
ATOM    497  OE1 GLU A  24      45.650  53.627 127.511  1.00  0.00           O
ATOM    498  OE2 GLU A  24      44.290  52.297 128.641  1.00  0.00           O
ATOM    499  C   GLU A  24      42.320  55.087 123.571  1.00  0.00           C
ATOM    500  O   GLU A  24      43.110  55.598 122.781  1.00  0.00           O
ATOM    501  N   PRO A  25      41.140  55.657 123.801  1.00  0.00           N
ATOM    502  CD  PRO A  25      40.150  55.097 124.721  1.00  0.00           C
ATOM    505  CA  PRO A  25      40.770  56.988 123.331  1.00  0.00           C
ATOM    507  CB  PRO A  25      39.300  57.117 123.751  1.00  0.00           C
ATOM    510  CG  PRO A  25      39.180  56.247 125.001  1.00  0.00           C
ATOM    513  C   PRO A  25      41.590  58.117 123.921  1.00  0.00           C
ATOM    514  O   PRO A  25      41.970  58.047 125.091  1.00  0.00           O
ATOM    515  N   LEU A  26      41.880  59.167 123.121  1.00  0.00           N
ATOM    517  CA  LEU A  26      42.520  60.387 123.551  1.00  0.00           C
ATOM    519  CB  LEU A  26      43.280  61.257 122.491  1.00  0.00           C
ATOM    522  CG  LEU A  26      42.940  61.247 120.971  1.00  0.00           C
ATOM    524  CD1 LEU A  26      41.700  60.467 120.531  1.00  0.00           C
ATOM    528  CD2 LEU A  26      42.840  62.687 120.441  1.00  0.00           C
ATOM    532  C   LEU A  26      41.660  61.217 124.511  1.00  0.00           C
ATOM    533  O   LEU A  26      40.750  61.957 124.121  1.00  0.00           O
ATOM    534  N   GLN A  27      41.990  61.127 125.811  1.00  0.00           N
ATOM    536  CA  GLN A  27      41.350  61.817 126.901  1.00  0.00           C
ATOM    538  CB  GLN A  27      41.760  61.147 128.251  1.00  0.00           C
ATOM    541  CG  GLN A  27      41.470  59.628 128.331  1.00  0.00           C
ATOM    544  CD  GLN A  27      42.610  58.847 129.011  1.00  0.00           C
ATOM    545  OE1 GLN A  27      43.060  59.198 130.111  1.00  0.00           O
ATOM    546  NE2 GLN A  27      43.060  57.747 128.381  1.00  0.00           N
ATOM    549  C   GLN A  27      41.770  63.277 126.901  1.00  0.00           C
ATOM    550  O   GLN A  27      42.860  63.627 127.361  1.00  0.00           O
ATOM    551  N   ILE A  28      40.890  64.127 126.361  1.00  0.00           N
ATOM    553  CA  ILE A  28      40.900  65.578 126.411  1.00  0.00           C
ATOM    555  CB  ILE A  28      40.300  66.187 127.661  1.00  0.00           C
ATOM    557  CG2 ILE A  28      40.490  67.727 127.691  1.00  0.00           C
ATOM    561  CG1 ILE A  28      38.800  65.847 127.761  1.00  0.00           C
ATOM    564  CD  ILE A  28      38.490  64.527 128.481  1.00  0.00           C
ATOM    568  C   ILE A  28      42.140  66.297 125.901  1.00  0.00           C
ATOM    569  O   ILE A  28      43.270  66.207 126.391  1.00  0.00           O
ATOM    570  N   THR A  29      41.940  67.128 124.861  1.00  0.00           N
ATOM    572  CA  THR A  29      43.000  67.867 124.231  1.00  0.00           C
ATOM    574  CB  THR A  29      42.890  67.897 122.711  1.00  0.00           C
ATOM    576  OG1 THR A  29      41.730  68.567 122.231  1.00  0.00           O
ATOM    578  CG2 THR A  29      42.760  66.427 122.261  1.00  0.00           C
ATOM    582  C   THR A  29      43.090  69.228 124.881  1.00  0.00           C
ATOM    583  O   THR A  29      42.270  69.567 125.721  1.00  0.00           O
ATOM    584  N   THR A  30      44.180  69.937 124.581  1.00  0.00           N
ATOM    586  CA  THR A  30      44.550  71.297 124.971  1.00  0.00           C
ATOM    588  CB  THR A  30      44.780  72.167 123.741  1.00  0.00           C
ATOM    590  OG1 THR A  30      43.800  71.887 122.761  1.00  0.00           O
ATOM    592  CG2 THR A  30      46.120  71.757 123.101  1.00  0.00           C
ATOM    596  C   THR A  30      43.780  72.087 126.031  1.00  0.00           C
ATOM    597  O   THR A  30      42.580  72.357 125.941  1.00  0.00           O
ATOM    598  N   GLU A  31      44.490  72.537 127.081  1.00  0.00           N
ATOM    600  CA  GLU A  31      44.010  73.588 127.971  1.00  0.00           C
ATOM    602  CB  GLU A  31      44.270  73.277 129.481  1.00  0.00           C
ATOM    605  CG  GLU A  31      43.890  74.428 130.451  1.00  0.00           C
ATOM    608  CD  GLU A  31      44.300  74.198 131.911  1.00  0.00           C
ATOM    609  OE1 GLU A  31      44.320  73.017 132.341  1.00  0.00           O
ATOM    610  OE2 GLU A  31      44.660  75.187 132.611  1.00  0.00           O
ATOM    611  C   GLU A  31      44.640  74.908 127.541  1.00  0.00           C
ATOM    612  O   GLU A  31      45.860  75.047 127.501  1.00  0.00           O
ATOM    613  N   LEU A  32      43.780  75.888 127.191  1.00  0.00           N
ATOM    615  CA  LEU A  32      44.140  77.128 126.541  1.00  0.00           C
ATOM    617  CB  LEU A  32      43.720  77.068 125.041  1.00  0.00           C
ATOM    620  CG  LEU A  32      42.290  76.558 124.721  1.00  0.00           C
ATOM    622  CD1 LEU A  32      41.310  77.707 124.511  1.00  0.00           C
ATOM    626  CD2 LEU A  32      42.280  75.667 123.471  1.00  0.00           C
ATOM    630  C   LEU A  32      43.580  78.347 127.301  1.00  0.00           C
ATOM    631  O   LEU A  32      42.380  78.358 127.601  1.00  0.00           O
ATOM    632  N   PRO A  33      44.340  79.377 127.721  1.00  0.00           N
ATOM    633  CD  PRO A  33      45.780  79.487 127.511  1.00  0.00           C
ATOM    636  CA  PRO A  33      43.830  80.608 128.331  1.00  0.00           C
ATOM    638  CB  PRO A  33      45.080  81.397 128.801  1.00  0.00           C
ATOM    641  CG  PRO A  33      46.250  80.408 128.641  1.00  0.00           C
ATOM    644  C   PRO A  33      42.960  81.467 127.441  1.00  0.00           C
ATOM    645  O   PRO A  33      43.360  81.707 126.301  1.00  0.00           O
ATOM    646  N   GLY A  34      41.840  81.987 127.941  1.00  0.00           N
ATOM    648  CA  GLY A  34      41.020  82.957 127.241  1.00  0.00           C
ATOM    651  C   GLY A  34      40.690  84.027 128.211  1.00  0.00           C
ATOM    652  O   GLY A  34      40.450  83.747 129.381  1.00  0.00           O
ATOM    653  N   ARG A  35      40.650  85.287 127.771  1.00  0.00           N
ATOM    655  CA  ARG A  35      40.290  86.338 128.691  1.00  0.00           C
ATOM    657  CB  ARG A  35      40.950  87.687 128.351  1.00  0.00           C
ATOM    660  CG  ARG A  35      40.820  88.738 129.471  1.00  0.00           C
ATOM    663  CD  ARG A  35      41.480  90.058 129.111  1.00  0.00           C
ATOM    666  NE  ARG A  35      41.470  90.897 130.341  1.00  0.00           N
ATOM    668  CZ  ARG A  35      41.940  92.128 130.431  1.00  0.00           C
ATOM    669  NH1 ARG A  35      42.720  92.647 129.511  1.00  0.00           N
ATOM    672  NH2 ARG A  35      41.620  92.887 131.451  1.00  0.00           N
ATOM    675  C   ARG A  35      38.780  86.478 128.691  1.00  0.00           C
ATOM    676  O   ARG A  35      38.140  86.877 127.721  1.00  0.00           O
ATOM    677  N   THR A  36      38.160  86.127 129.821  1.00  0.00           N
ATOM    679  CA  THR A  36      36.730  86.327 129.971  1.00  0.00           C
ATOM    681  CB  THR A  36      36.100  85.557 131.131  1.00  0.00           C
ATOM    683  OG1 THR A  36      34.700  85.757 131.171  1.00  0.00           O
ATOM    685  CG2 THR A  36      36.680  85.977 132.491  1.00  0.00           C
ATOM    689  C   THR A  36      36.320  87.787 129.921  1.00  0.00           C
ATOM    690  O   THR A  36      36.970  88.658 130.511  1.00  0.00           O
ATOM    691  N   SER A  37      35.250  88.088 129.181  1.00  0.00           N
ATOM    693  CA  SER A  37      34.760  89.417 128.921  1.00  0.00           C
ATOM    695  CB  SER A  37      34.740  89.787 127.401  1.00  0.00           C
ATOM    698  OG  SER A  37      33.740  89.088 126.651  1.00  0.00           O
ATOM    700  C   SER A  37      33.390  89.468 129.541  1.00  0.00           C
ATOM    701  O   SER A  37      33.010  88.588 130.301  1.00  0.00           O
ATOM    702  N   ALA A  38      32.610  90.527 129.321  1.00  0.00           N
ATOM    704  CA  ALA A  38      31.270  90.578 129.861  1.00  0.00           C
ATOM    706  CB  ALA A  38      30.950  91.968 130.441  1.00  0.00           C
ATOM    710  C   ALA A  38      30.260  90.217 128.801  1.00  0.00           C
ATOM    711  O   ALA A  38      30.500  90.367 127.601  1.00  0.00           O
ATOM    712  N   TYR A  39      29.040  89.778 129.221  1.00  0.00           N
ATOM    714  CA  TYR A  39      27.930  89.498 128.311  1.00  0.00           C
ATOM    716  CB  TYR A  39      26.640  89.137 129.081  1.00  0.00           C
ATOM    719  CG  TYR A  39      25.550  88.607 128.171  1.00  0.00           C
ATOM    720  CD1 TYR A  39      25.770  87.457 127.401  1.00  0.00           C
ATOM    722  CE1 TYR A  39      24.770  86.957 126.561  1.00  0.00           C
ATOM    724  CZ  TYR A  39      23.550  87.628 126.451  1.00  0.00           C
ATOM    725  OH  TYR A  39      22.590  87.138 125.551  1.00  0.00           O
ATOM    727  CD2 TYR A  39      24.300  89.257 128.071  1.00  0.00           C
ATOM    729  CE2 TYR A  39      23.310  88.778 127.211  1.00  0.00           C
ATOM    731  C   TYR A  39      27.580  90.728 127.511  1.00  0.00           C
ATOM    732  O   TYR A  39      27.260  90.718 126.331  1.00  0.00           O
ATOM    733  N   ARG A  40      27.620  91.858 128.231  1.00  0.00           N
ATOM    735  CA  ARG A  40      27.440  93.108 127.601  1.00  0.00           C
ATOM    737  CB  ARG A  40      25.940  93.347 127.451  1.00  0.00           C
ATOM    740  CG  ARG A  40      25.570  94.617 126.701  1.00  0.00           C
ATOM    743  CD  ARG A  40      24.340  94.457 125.811  1.00  0.00           C
ATOM    746  NE  ARG A  40      23.270  93.897 126.701  1.00  0.00           N
ATOM    748  CZ  ARG A  40      22.770  92.677 126.611  1.00  0.00           C
ATOM    749  NH1 ARG A  40      23.040  91.867 125.611  1.00  0.00           N
ATOM    752  NH2 ARG A  40      22.030  92.227 127.601  1.00  0.00           N
ATOM    755  C   ARG A  40      28.080  94.147 128.451  1.00  0.00           C
ATOM    756  O   ARG A  40      28.010  94.088 129.681  1.00  0.00           O
ATOM    757  N   ILE A  41      28.730  95.128 127.801  1.00  0.00           N
ATOM    759  CA  ILE A  41      29.320  96.268 128.461  1.00  0.00           C
ATOM    761  CB  ILE A  41      30.840  96.437 128.261  1.00  0.00           C
ATOM    763  CG2 ILE A  41      31.510  95.177 128.841  1.00  0.00           C
ATOM    767  CG1 ILE A  41      31.300  96.707 126.811  1.00  0.00           C
ATOM    770  CD  ILE A  41      32.820  96.877 126.671  1.00  0.00           C
ATOM    774  C   ILE A  41      28.610  97.478 127.921  1.00  0.00           C
ATOM    775  O   ILE A  41      28.190  97.518 126.771  1.00  0.00           O
ATOM    776  N   ALA A  42      28.510  98.518 128.751  1.00  0.00           N
ATOM    778  CA  ALA A  42      28.480  99.888 128.301  1.00  0.00           C
ATOM    780  CB  ALA A  42      27.130 100.547 128.611  1.00  0.00           C
ATOM    784  C   ALA A  42      29.570 100.637 129.021  1.00  0.00           C
ATOM    785  O   ALA A  42      29.810 100.417 130.211  1.00  0.00           O
ATOM    786  N   GLU A  43      30.250 101.577 128.331  1.00  0.00           N
ATOM    788  CA  GLU A  43      31.090 102.528 129.011  1.00  0.00           C
ATOM    790  CB  GLU A  43      32.340 102.877 128.151  1.00  0.00           C
ATOM    793  CG  GLU A  43      33.230 101.677 127.761  1.00  0.00           C
ATOM    796  CD  GLU A  43      34.490 102.087 126.991  1.00  0.00           C
ATOM    797  OE1 GLU A  43      34.490 103.178 126.361  1.00  0.00           O
ATOM    798  OE2 GLU A  43      35.480 101.297 127.021  1.00  0.00           O
ATOM    799  C   GLU A  43      30.230 103.757 129.331  1.00  0.00           C
ATOM    800  O   GLU A  43      29.590 104.338 128.461  1.00  0.00           O
ATOM    801  N   VAL A  44      30.150 104.188 130.611  1.00  0.00           N
ATOM    803  CA  VAL A  44      29.350 105.357 130.981  1.00  0.00           C
ATOM    805  CB  VAL A  44      28.810 105.247 132.411  1.00  0.00           C
ATOM    807  CG1 VAL A  44      27.930 106.467 132.751  1.00  0.00           C
ATOM    811  CG2 VAL A  44      28.010 103.948 132.561  1.00  0.00           C
ATOM    815  C   VAL A  44      30.210 106.617 130.891  1.00  0.00           C
ATOM    816  O   VAL A  44      31.180 106.757 131.631  1.00  0.00           O
ATOM    817  N   ARG A  45      29.890 107.577 129.991  1.00  0.00           N
ATOM    819  CA  ARG A  45      30.710 108.778 129.801  1.00  0.00           C
ATOM    821  CB  ARG A  45      31.460 108.867 128.441  1.00  0.00           C
ATOM    824  CG  ARG A  45      30.720 108.337 127.201  1.00  0.00           C
ATOM    827  CD  ARG A  45      31.570 108.347 125.911  1.00  0.00           C
ATOM    830  NE  ARG A  45      32.550 107.208 125.901  1.00  0.00           N
ATOM    832  CZ  ARG A  45      33.790 107.237 126.381  1.00  0.00           C
ATOM    833  NH1 ARG A  45      34.340 108.337 126.871  1.00  0.00           N
ATOM    836  NH2 ARG A  45      34.510 106.138 126.381  1.00  0.00           N
ATOM    839  C   ARG A  45      29.970 110.077 130.111  1.00  0.00           C
ATOM    840  O   ARG A  45      28.760 110.158 129.891  1.00  0.00           O
ATOM    841  N   PRO A  46      30.640 111.098 130.681  1.00  0.00           N
ATOM    842  CD  PRO A  46      32.110 111.197 130.771  1.00  0.00           C
ATOM    845  CA  PRO A  46      30.000 112.388 130.901  1.00  0.00           C
ATOM    847  CB  PRO A  46      31.070 113.237 131.611  1.00  0.00           C
ATOM    850  CG  PRO A  46      32.410 112.647 131.151  1.00  0.00           C
ATOM    853  C   PRO A  46      29.500 113.028 129.621  1.00  0.00           C
ATOM    854  O   PRO A  46      30.200 113.028 128.611  1.00  0.00           O
ATOM    855  N   GLN A  47      28.260 113.548 129.681  1.00  0.00           N
ATOM    857  CA  GLN A  47      27.600 114.217 128.571  1.00  0.00           C
ATOM    859  CB  GLN A  47      26.110 113.798 128.491  1.00  0.00           C
ATOM    862  CG  GLN A  47      25.860 112.288 128.271  1.00  0.00           C
ATOM    865  CD  GLN A  47      26.620 111.768 127.061  1.00  0.00           C
ATOM    866  OE1 GLN A  47      26.230 112.017 125.921  1.00  0.00           O
ATOM    867  NE2 GLN A  47      27.690 110.968 127.301  1.00  0.00           N
ATOM    870  C   GLN A  47      27.620 115.727 128.751  1.00  0.00           C
ATOM    871  O   GLN A  47      27.090 116.477 127.951  1.00  0.00           O
ATOM    872  N   VAL A  48      28.240 116.217 129.841  1.00  0.00           N
ATOM    874  CA  VAL A  48      28.350 117.637 130.061  1.00  0.00           C
ATOM    876  CB  VAL A  48      27.130 118.218 130.771  1.00  0.00           C
ATOM    878  CG1 VAL A  48      27.190 118.068 132.291  1.00  0.00           C
ATOM    882  CG2 VAL A  48      26.930 119.678 130.361  1.00  0.00           C
ATOM    886  C   VAL A  48      29.660 117.888 130.791  1.00  0.00           C
ATOM    887  O   VAL A  48      30.100 117.128 131.651  1.00  0.00           O
ATOM    888  N   SER A  49      30.360 118.977 130.401  1.00  0.00           N
ATOM    890  CA  SER A  49      31.460 119.517 131.191  1.00  0.00           C
ATOM    892  CB  SER A  49      32.330 120.537 130.411  1.00  0.00           C
ATOM    895  OG  SER A  49      32.770 120.037 129.141  1.00  0.00           O
ATOM    897  C   SER A  49      30.940 120.168 132.471  1.00  0.00           C
ATOM    898  O   SER A  49      29.880 120.778 132.481  1.00  0.00           O
ATOM    899  N   GLY A  50      31.650 120.058 133.601  1.00  0.00           N
ATOM    901  CA  GLY A  50      31.140 120.648 134.841  1.00  0.00           C
ATOM    904  C   GLY A  50      31.690 119.958 136.041  1.00  0.00           C
ATOM    905  O   GLY A  50      32.510 119.058 135.931  1.00  0.00           O
ATOM    906  N   ILE A  51      31.250 120.397 137.231  1.00  0.00           N
ATOM    908  CA  ILE A  51      31.740 119.877 138.491  1.00  0.00           C
ATOM    910  CB  ILE A  51      31.870 120.928 139.601  1.00  0.00           C
ATOM    912  CG2 ILE A  51      32.360 120.258 140.901  1.00  0.00           C
ATOM    916  CG1 ILE A  51      32.850 122.067 139.251  1.00  0.00           C
ATOM    919  CD  ILE A  51      32.290 123.118 138.291  1.00  0.00           C
ATOM    923  C   ILE A  51      30.800 118.778 138.951  1.00  0.00           C
ATOM    924  O   ILE A  51      29.590 118.988 139.111  1.00  0.00           O
ATOM    925  N   ILE A  52      31.350 117.578 139.211  1.00  0.00           N
ATOM    927  CA  ILE A  52      30.640 116.477 139.841  1.00  0.00           C
ATOM    929  CB  ILE A  52      31.550 115.248 139.971  1.00  0.00           C
ATOM    931  CG2 ILE A  52      30.770 114.038 140.531  1.00  0.00           C
ATOM    935  CG1 ILE A  52      32.280 114.838 138.661  1.00  0.00           C
ATOM    938  CD  ILE A  52      31.370 114.237 137.591  1.00  0.00           C
ATOM    942  C   ILE A  52      30.090 116.888 141.211  1.00  0.00           C
ATOM    943  O   ILE A  52      30.850 117.288 142.091  1.00  0.00           O
ATOM    944  N   LEU A  53      28.770 116.778 141.451  1.00  0.00           N
ATOM    946  CA  LEU A  53      28.220 116.807 142.801  1.00  0.00           C
ATOM    948  CB  LEU A  53      26.930 117.657 142.901  1.00  0.00           C
ATOM    951  CG  LEU A  53      27.090 119.158 142.601  1.00  0.00           C
ATOM    953  CD1 LEU A  53      25.760 119.838 142.931  1.00  0.00           C
ATOM    957  CD2 LEU A  53      28.240 119.807 143.401  1.00  0.00           C
ATOM    961  C   LEU A  53      27.990 115.397 143.281  1.00  0.00           C
ATOM    962  O   LEU A  53      28.870 114.547 143.191  1.00  0.00           O
ATOM    963  N   LYS A  54      26.810 115.097 143.851  1.00  0.00           N
ATOM    965  CA  LYS A  54      26.560 113.817 144.481  1.00  0.00           C
ATOM    967  CB  LYS A  54      25.240 113.828 145.281  1.00  0.00           C
ATOM    970  CG  LYS A  54      24.980 112.588 146.151  1.00  0.00           C
ATOM    973  CD  LYS A  54      23.990 112.918 147.271  1.00  0.00           C
ATOM    976  CE  LYS A  54      23.680 111.717 148.181  1.00  0.00           C
ATOM    979  NZ  LYS A  54      22.700 112.078 149.231  1.00  0.00           N
ATOM    983  C   LYS A  54      26.630 112.607 143.571  1.00  0.00           C
ATOM    984  O   LYS A  54      26.160 112.638 142.431  1.00  0.00           O
ATOM    985  N   ARG A  55      27.220 111.497 144.071  1.00  0.00           N
ATOM    987  CA  ARG A  55      27.070 110.187 143.491  1.00  0.00           C
ATOM    989  CB  ARG A  55      28.360 109.367 143.701  1.00  0.00           C
ATOM    992  CG  ARG A  55      28.290 107.957 143.091  1.00  0.00           C
ATOM    995  CD  ARG A  55      29.570 107.128 143.211  1.00  0.00           C
ATOM    998  NE  ARG A  55      29.850 106.987 144.671  1.00  0.00           N
ATOM   1000  CZ  ARG A  55      30.820 107.597 145.361  1.00  0.00           C
ATOM   1001  NH1 ARG A  55      31.570 108.528 144.811  1.00  0.00           N
ATOM   1004  NH2 ARG A  55      30.970 107.278 146.631  1.00  0.00           N
ATOM   1007  C   ARG A  55      25.890 109.437 144.091  1.00  0.00           C
ATOM   1008  O   ARG A  55      25.770 109.307 145.311  1.00  0.00           O
ATOM   1009  N   ASN A  56      25.010 108.927 143.211  1.00  0.00           N
ATOM   1011  CA  ASN A  56      23.680 108.437 143.541  1.00  0.00           C
ATOM   1013  CB  ASN A  56      22.650 109.018 142.531  1.00  0.00           C
ATOM   1016  CG  ASN A  56      22.550 110.517 142.761  1.00  0.00           C
ATOM   1017  OD1 ASN A  56      22.780 110.977 143.881  1.00  0.00           O
ATOM   1018  ND2 ASN A  56      22.230 111.327 141.731  1.00  0.00           N
ATOM   1021  C   ASN A  56      23.630 106.907 143.521  1.00  0.00           C
ATOM   1022  O   ASN A  56      22.560 106.308 143.611  1.00  0.00           O
ATOM   1023  N   PHE A  57      24.810 106.257 143.451  1.00  0.00           N
ATOM   1025  CA  PHE A  57      24.990 104.807 143.401  1.00  0.00           C
ATOM   1027  CB  PHE A  57      25.110 104.237 141.951  1.00  0.00           C
ATOM   1030  CG  PHE A  57      26.390 104.628 141.261  1.00  0.00           C
ATOM   1031  CD1 PHE A  57      26.500 105.897 140.711  1.00  0.00           C
ATOM   1033  CE1 PHE A  57      27.670 106.308 140.061  1.00  0.00           C
ATOM   1035  CZ  PHE A  57      28.760 105.438 139.971  1.00  0.00           C
ATOM   1037  CD2 PHE A  57      27.490 103.757 141.171  1.00  0.00           C
ATOM   1039  CE2 PHE A  57      28.680 104.167 140.551  1.00  0.00           C
ATOM   1041  C   PHE A  57      26.210 104.387 144.231  1.00  0.00           C
ATOM   1042  O   PHE A  57      26.990 105.207 144.731  1.00  0.00           O
ATOM   1043  N   LYS A  58      26.420 103.067 144.381  1.00  0.00           N
ATOM   1045  CA  LYS A  58      27.560 102.467 145.041  1.00  0.00           C
ATOM   1047  CB  LYS A  58      27.180 101.548 146.241  1.00  0.00           C
ATOM   1050  CG  LYS A  58      26.420 102.198 147.401  1.00  0.00           C
ATOM   1053  CD  LYS A  58      25.620 101.177 148.241  1.00  0.00           C
ATOM   1056  CE  LYS A  58      24.740 101.858 149.311  1.00  0.00           C
ATOM   1059  NZ  LYS A  58      23.920 100.907 150.111  1.00  0.00           N
ATOM   1063  C   LYS A  58      28.230 101.577 144.011  1.00  0.00           C
ATOM   1064  O   LYS A  58      27.530 100.907 143.251  1.00  0.00           O
ATOM   1065  N   GLU A  59      29.570 101.548 143.961  1.00  0.00           N
ATOM   1067  CA  GLU A  59      30.350 100.647 143.111  1.00  0.00           C
ATOM   1069  CB  GLU A  59      31.860 100.767 143.371  1.00  0.00           C
ATOM   1072  CG  GLU A  59      32.410 102.187 143.091  1.00  0.00           C
ATOM   1075  CD  GLU A  59      33.910 102.257 143.281  1.00  0.00           C
ATOM   1076  OE1 GLU A  59      34.510 101.347 143.921  1.00  0.00           O
ATOM   1077  OE2 GLU A  59      34.500 103.237 142.781  1.00  0.00           O
ATOM   1078  C   GLU A  59      29.980  99.167 143.201  1.00  0.00           C
ATOM   1079  O   GLU A  59      29.500  98.687 144.221  1.00  0.00           O
ATOM   1080  N   GLY A  60      30.180  98.427 142.091  1.00  0.00           N
ATOM   1082  CA  GLY A  60      29.830  97.007 141.951  1.00  0.00           C
ATOM   1085  C   GLY A  60      28.360  96.688 141.811  1.00  0.00           C
ATOM   1086  O   GLY A  60      28.020  95.608 141.351  1.00  0.00           O
ATOM   1087  N   SER A  61      27.470  97.607 142.241  1.00  0.00           N
ATOM   1089  CA  SER A  61      26.050  97.377 142.431  1.00  0.00           C
ATOM   1091  CB  SER A  61      25.320  98.557 143.141  1.00  0.00           C
ATOM   1094  OG  SER A  61      25.020  99.657 142.281  1.00  0.00           O
ATOM   1096  C   SER A  61      25.280  96.998 141.191  1.00  0.00           C
ATOM   1097  O   SER A  61      25.600  97.427 140.081  1.00  0.00           O
ATOM   1098  N   ASP A  62      24.210  96.197 141.341  1.00  0.00           N
ATOM   1100  CA  ASP A  62      23.170  96.138 140.341  1.00  0.00           C
ATOM   1102  CB  ASP A  62      22.140  95.018 140.691  1.00  0.00           C
ATOM   1105  CG  ASP A  62      22.710  93.638 140.401  1.00  0.00           C
ATOM   1106  OD1 ASP A  62      23.450  93.507 139.391  1.00  0.00           O
ATOM   1107  OD2 ASP A  62      22.300  92.668 141.081  1.00  0.00           O
ATOM   1108  C   ASP A  62      22.490  97.488 140.091  1.00  0.00           C
ATOM   1109  O   ASP A  62      21.950  98.147 140.991  1.00  0.00           O
ATOM   1110  N   ILE A  63      22.510  97.927 138.811  1.00  0.00           N
ATOM   1112  CA  ILE A  63      21.960  99.158 138.321  1.00  0.00           C
ATOM   1114  CB  ILE A  63      23.070 100.147 137.931  1.00  0.00           C
ATOM   1116  CG2 ILE A  63      22.540 101.397 137.191  1.00  0.00           C
ATOM   1120  CG1 ILE A  63      23.840 100.537 139.231  1.00  0.00           C
ATOM   1123  CD  ILE A  63      24.790 101.728 139.081  1.00  0.00           C
ATOM   1127  C   ILE A  63      21.020  98.817 137.161  1.00  0.00           C
ATOM   1128  O   ILE A  63      21.180  97.817 136.471  1.00  0.00           O
ATOM   1129  N   GLU A  64      19.970  99.628 136.971  1.00  0.00           N
ATOM   1131  CA  GLU A  64      19.040  99.517 135.881  1.00  0.00           C
ATOM   1133  CB  GLU A  64      17.580  99.367 136.351  1.00  0.00           C
ATOM   1136  CG  GLU A  64      17.270  97.917 136.821  1.00  0.00           C
ATOM   1139  CD  GLU A  64      17.280  96.947 135.641  1.00  0.00           C
ATOM   1140  OE1 GLU A  64      16.650  97.297 134.611  1.00  0.00           O
ATOM   1141  OE2 GLU A  64      17.910  95.867 135.711  1.00  0.00           O
ATOM   1142  C   GLU A  64      19.180 100.678 134.931  1.00  0.00           C
ATOM   1143  O   GLU A  64      19.760 101.717 135.221  1.00  0.00           O
ATOM   1144  N   ALA A  65      18.660 100.527 133.701  1.00  0.00           N
ATOM   1146  CA  ALA A  65      18.650 101.577 132.711  1.00  0.00           C
ATOM   1148  CB  ALA A  65      18.160 101.028 131.371  1.00  0.00           C
ATOM   1152  C   ALA A  65      17.790 102.768 133.131  1.00  0.00           C
ATOM   1153  O   ALA A  65      16.640 102.637 133.531  1.00  0.00           O
ATOM   1154  N   GLY A  66      18.350 103.987 133.071  1.00  0.00           N
ATOM   1156  CA  GLY A  66      17.660 105.207 133.451  1.00  0.00           C
ATOM   1159  C   GLY A  66      17.820 105.588 134.901  1.00  0.00           C
ATOM   1160  O   GLY A  66      17.300 106.617 135.311  1.00  0.00           O
ATOM   1161  N   VAL A  67      18.570 104.807 135.691  1.00  0.00           N
ATOM   1163  CA  VAL A  67      18.920 105.147 137.061  1.00  0.00           C
ATOM   1165  CB  VAL A  67      19.400 103.927 137.841  1.00  0.00           C
ATOM   1167  CG1 VAL A  67      19.800 104.277 139.291  1.00  0.00           C
ATOM   1171  CG2 VAL A  67      18.280 102.877 137.851  1.00  0.00           C
ATOM   1175  C   VAL A  67      19.960 106.257 137.111  1.00  0.00           C
ATOM   1176  O   VAL A  67      21.010 106.168 136.491  1.00  0.00           O
ATOM   1177  N   SER A  68      19.700 107.327 137.891  1.00  0.00           N
ATOM   1179  CA  SER A  68      20.660 108.388 138.201  1.00  0.00           C
ATOM   1181  CB  SER A  68      20.100 109.428 139.211  1.00  0.00           C
ATOM   1184  OG  SER A  68      20.950 110.567 139.371  1.00  0.00           O
ATOM   1186  C   SER A  68      21.970 107.867 138.791  1.00  0.00           C
ATOM   1187  O   SER A  68      21.990 107.108 139.761  1.00  0.00           O
ATOM   1188  N   LEU A  69      23.100 108.327 138.241  1.00  0.00           N
ATOM   1190  CA  LEU A  69      24.410 107.917 138.691  1.00  0.00           C
ATOM   1192  CB  LEU A  69      25.280 107.488 137.491  1.00  0.00           C
ATOM   1195  CG  LEU A  69      24.740 106.247 136.751  1.00  0.00           C
ATOM   1197  CD1 LEU A  69      25.680 105.837 135.621  1.00  0.00           C
ATOM   1201  CD2 LEU A  69      24.530 105.047 137.691  1.00  0.00           C
ATOM   1205  C   LEU A  69      25.080 109.048 139.441  1.00  0.00           C
ATOM   1206  O   LEU A  69      25.710 108.878 140.481  1.00  0.00           O
ATOM   1207  N   TYR A  70      24.930 110.277 138.941  1.00  0.00           N
ATOM   1209  CA  TYR A  70      25.580 111.408 139.541  1.00  0.00           C
ATOM   1211  CB  TYR A  70      26.990 111.728 138.971  1.00  0.00           C
ATOM   1214  CG  TYR A  70      27.990 110.637 139.091  1.00  0.00           C
ATOM   1215  CD1 TYR A  70      28.720 110.478 140.271  1.00  0.00           C
ATOM   1217  CE1 TYR A  70      29.750 109.547 140.341  1.00  0.00           C
ATOM   1219  CZ  TYR A  70      30.090 108.787 139.231  1.00  0.00           C
ATOM   1220  OH  TYR A  70      31.190 107.927 139.341  1.00  0.00           O
ATOM   1222  CD2 TYR A  70      28.310 109.838 137.971  1.00  0.00           C
ATOM   1224  CE2 TYR A  70      29.360 108.908 138.051  1.00  0.00           C
ATOM   1226  C   TYR A  70      24.770 112.617 139.211  1.00  0.00           C
ATOM   1227  O   TYR A  70      23.930 112.597 138.311  1.00  0.00           O
ATOM   1228  N   GLN A  71      25.040 113.728 139.901  1.00  0.00           N
ATOM   1230  CA  GLN A  71      24.480 114.998 139.551  1.00  0.00           C
ATOM   1232  CB  GLN A  71      23.630 115.518 140.751  1.00  0.00           C
ATOM   1235  CG  GLN A  71      22.650 116.667 140.431  1.00  0.00           C
ATOM   1238  CD  GLN A  71      21.900 116.407 139.131  1.00  0.00           C
ATOM   1239  OE1 GLN A  71      21.310 115.358 138.911  1.00  0.00           O
ATOM   1240  NE2 GLN A  71      21.900 117.397 138.201  1.00  0.00           N
ATOM   1243  C   GLN A  71      25.630 115.937 139.221  1.00  0.00           C
ATOM   1244  O   GLN A  71      26.630 115.987 139.931  1.00  0.00           O
ATOM   1245  N   ILE A  72      25.520 116.698 138.121  1.00  0.00           N
ATOM   1247  CA  ILE A  72      26.300 117.897 137.901  1.00  0.00           C
ATOM   1249  CB  ILE A  72      26.560 118.148 136.411  1.00  0.00           C
ATOM   1251  CG2 ILE A  72      27.330 119.468 136.151  1.00  0.00           C
ATOM   1255  CG1 ILE A  72      27.280 116.938 135.771  1.00  0.00           C
ATOM   1258  CD  ILE A  72      28.720 116.717 136.251  1.00  0.00           C
ATOM   1262  C   ILE A  72      25.490 119.038 138.471  1.00  0.00           C
ATOM   1263  O   ILE A  72      24.260 119.018 138.371  1.00  0.00           O
ATOM   1264  N   ASP A  73      26.130 120.048 139.121  1.00  0.00           N
ATOM   1266  CA  ASP A  73      25.450 121.178 139.741  1.00  0.00           C
ATOM   1268  CB  ASP A  73      26.460 122.158 140.411  1.00  0.00           C
ATOM   1271  CG  ASP A  73      25.820 123.138 141.391  1.00  0.00           C
ATOM   1272  OD1 ASP A  73      24.580 123.328 141.411  1.00  0.00           O
ATOM   1273  OD2 ASP A  73      26.600 123.738 142.181  1.00  0.00           O
ATOM   1274  C   ASP A  73      24.570 121.927 138.741  1.00  0.00           C
ATOM   1275  O   ASP A  73      25.100 122.618 137.861  1.00  0.00           O
ATOM   1276  N   PRO A  74      23.240 121.848 138.801  1.00  0.00           N
ATOM   1277  CD  PRO A  74      22.440 121.208 139.851  1.00  0.00           C
ATOM   1280  CA  PRO A  74      22.420 122.418 137.771  1.00  0.00           C
ATOM   1282  CB  PRO A  74      21.060 121.737 137.971  1.00  0.00           C
ATOM   1285  CG  PRO A  74      20.990 121.488 139.471  1.00  0.00           C
ATOM   1288  C   PRO A  74      22.330 123.918 137.941  1.00  0.00           C
ATOM   1289  O   PRO A  74      21.620 124.538 137.161  1.00  0.00           O
ATOM   1290  N   ALA A  75      23.020 124.558 138.901  1.00  0.00           N
ATOM   1292  CA  ALA A  75      22.940 125.987 139.091  1.00  0.00           C
ATOM   1294  CB  ALA A  75      23.800 126.357 140.311  1.00  0.00           C
ATOM   1298  C   ALA A  75      23.380 126.838 137.911  1.00  0.00           C
ATOM   1299  O   ALA A  75      22.670 127.738 137.481  1.00  0.00           O
ATOM   1300  N   THR A  76      24.550 126.547 137.291  1.00  0.00           N
ATOM   1302  CA  THR A  76      25.000 127.307 136.111  1.00  0.00           C
ATOM   1304  CB  THR A  76      26.480 127.108 135.791  1.00  0.00           C
ATOM   1306  OG1 THR A  76      26.940 128.068 134.841  1.00  0.00           O
ATOM   1308  CG2 THR A  76      26.790 125.688 135.261  1.00  0.00           C
ATOM   1312  C   THR A  76      24.110 127.038 134.901  1.00  0.00           C
ATOM   1313  O   THR A  76      23.830 127.928 134.101  1.00  0.00           O
ATOM   1314  N   TYR A  77      23.620 125.797 134.771  1.00  0.00           N
ATOM   1316  CA  TYR A  77      22.630 125.388 133.791  1.00  0.00           C
ATOM   1318  CB  TYR A  77      22.470 123.848 133.741  1.00  0.00           C
ATOM   1321  CG  TYR A  77      23.810 123.297 133.381  1.00  0.00           C
ATOM   1322  CD1 TYR A  77      24.240 123.367 132.041  1.00  0.00           C
ATOM   1324  CE1 TYR A  77      25.550 123.037 131.701  1.00  0.00           C
ATOM   1326  CZ  TYR A  77      26.440 122.607 132.691  1.00  0.00           C
ATOM   1327  OH  TYR A  77      27.780 122.447 132.361  1.00  0.00           O
ATOM   1329  CD2 TYR A  77      24.700 122.797 134.351  1.00  0.00           C
ATOM   1331  CE2 TYR A  77      26.010 122.447 134.011  1.00  0.00           C
ATOM   1333  C   TYR A  77      21.280 126.048 133.971  1.00  0.00           C
ATOM   1334  O   TYR A  77      20.700 126.527 133.001  1.00  0.00           O
ATOM   1335  N   GLN A  78      20.790 126.138 135.211  1.00  0.00           N
ATOM   1337  CA  GLN A  78      19.590 126.838 135.591  1.00  0.00           C
ATOM   1339  CB  GLN A  78      19.320 126.638 137.101  1.00  0.00           C
ATOM   1342  CG  GLN A  78      17.950 127.137 137.601  1.00  0.00           C
ATOM   1345  CD  GLN A  78      16.770 126.448 136.901  1.00  0.00           C
ATOM   1346  OE1 GLN A  78      16.850 125.358 136.321  1.00  0.00           O
ATOM   1347  NE2 GLN A  78      15.600 127.117 137.001  1.00  0.00           N
ATOM   1350  C   GLN A  78      19.700 128.308 135.251  1.00  0.00           C
ATOM   1351  O   GLN A  78      18.790 128.868 134.661  1.00  0.00           O
ATOM   1352  N   ALA A  79      20.850 128.948 135.531  1.00  0.00           N
ATOM   1354  CA  ALA A  79      21.080 130.318 135.131  1.00  0.00           C
ATOM   1356  CB  ALA A  79      22.480 130.747 135.591  1.00  0.00           C
ATOM   1360  C   ALA A  79      20.960 130.598 133.631  1.00  0.00           C
ATOM   1361  O   ALA A  79      20.330 131.547 133.181  1.00  0.00           O
ATOM   1362  N   THR A  80      21.550 129.728 132.781  1.00  0.00           N
ATOM   1364  CA  THR A  80      21.510 129.868 131.331  1.00  0.00           C
ATOM   1366  CB  THR A  80      22.740 129.228 130.691  1.00  0.00           C
ATOM   1368  OG1 THR A  80      23.040 129.757 129.411  1.00  0.00           O
ATOM   1370  CG2 THR A  80      22.640 127.698 130.561  1.00  0.00           C
ATOM   1374  C   THR A  80      20.190 129.368 130.741  1.00  0.00           C
ATOM   1375  O   THR A  80      19.690 129.897 129.741  1.00  0.00           O
ATOM   1376  N   TYR A  81      19.540 128.367 131.381  1.00  0.00           N
ATOM   1378  CA  TYR A  81      18.170 127.948 131.121  1.00  0.00           C
ATOM   1380  CB  TYR A  81      17.840 126.717 132.021  1.00  0.00           C
ATOM   1383  CG  TYR A  81      16.500 126.088 131.771  1.00  0.00           C
ATOM   1384  CD1 TYR A  81      16.310 125.358 130.591  1.00  0.00           C
ATOM   1386  CE1 TYR A  81      15.120 124.658 130.371  1.00  0.00           C
ATOM   1388  CZ  TYR A  81      14.110 124.648 131.331  1.00  0.00           C
ATOM   1389  OH  TYR A  81      12.910 123.938 131.071  1.00  0.00           O
ATOM   1391  CD2 TYR A  81      15.480 126.088 132.741  1.00  0.00           C
ATOM   1393  CE2 TYR A  81      14.290 125.367 132.521  1.00  0.00           C
ATOM   1395  C   TYR A  81      17.150 129.038 131.361  1.00  0.00           C
ATOM   1396  O   TYR A  81      16.420 129.407 130.431  1.00  0.00           O
ATOM   1397  N   ASP A  82      17.150 129.628 132.571  1.00  0.00           N
ATOM   1399  CA  ASP A  82      16.270 130.708 132.961  1.00  0.00           C
ATOM   1401  CB  ASP A  82      16.390 130.987 134.481  1.00  0.00           C
ATOM   1404  CG  ASP A  82      15.750 129.868 135.281  1.00  0.00           C
ATOM   1405  OD1 ASP A  82      14.940 129.088 134.721  1.00  0.00           O
ATOM   1406  OD2 ASP A  82      15.910 129.888 136.531  1.00  0.00           O
ATOM   1407  C   ASP A  82      16.480 131.958 132.111  1.00  0.00           C
ATOM   1408  O   ASP A  82      15.520 132.558 131.651  1.00  0.00           O
ATOM   1409  N   SER A  83      17.750 132.298 131.811  1.00  0.00           N
ATOM   1411  CA  SER A  83      18.090 133.367 130.891  1.00  0.00           C
ATOM   1413  CB  SER A  83      19.630 133.507 130.801  1.00  0.00           C
ATOM   1416  OG  SER A  83      20.030 134.718 130.161  1.00  0.00           O
ATOM   1418  C   SER A  83      17.530 133.157 129.491  1.00  0.00           C
ATOM   1419  O   SER A  83      16.950 134.058 128.891  1.00  0.00           O
ATOM   1420  N   ALA A  84      17.610 131.918 128.961  1.00  0.00           N
ATOM   1422  CA  ALA A  84      16.980 131.538 127.711  1.00  0.00           C
ATOM   1424  CB  ALA A  84      17.490 130.148 127.271  1.00  0.00           C
ATOM   1428  C   ALA A  84      15.450 131.597 127.701  1.00  0.00           C
ATOM   1429  O   ALA A  84      14.860 131.977 126.701  1.00  0.00           O
ATOM   1430  N   LYS A  85      14.740 131.267 128.821  1.00  0.00           N
ATOM   1432  CA  LYS A  85      13.320 131.568 128.971  1.00  0.00           C
ATOM   1434  CB  LYS A  85      12.700 131.108 130.331  1.00  0.00           C
ATOM   1437  CG  LYS A  85      13.160 129.748 130.871  1.00  0.00           C
ATOM   1440  CD  LYS A  85      12.910 128.538 129.951  1.00  0.00           C
ATOM   1443  CE  LYS A  85      11.700 127.688 130.331  1.00  0.00           C
ATOM   1446  NZ  LYS A  85      11.860 127.248 131.731  1.00  0.00           N
ATOM   1450  C   LYS A  85      13.070 133.068 128.921  1.00  0.00           C
ATOM   1451  O   LYS A  85      12.150 133.548 128.261  1.00  0.00           O
ATOM   1452  N   GLY A  86      13.900 133.857 129.621  1.00  0.00           N
ATOM   1454  CA  GLY A  86      13.820 135.318 129.611  1.00  0.00           C
ATOM   1457  C   GLY A  86      14.030 135.937 128.251  1.00  0.00           C
ATOM   1458  O   GLY A  86      13.340 136.888 127.861  1.00  0.00           O
ATOM   1459  N   ASP A  87      15.000 135.437 127.501  1.00  0.00           N
ATOM   1461  CA  ASP A  87      15.250 135.788 126.121  1.00  0.00           C
ATOM   1463  CB  ASP A  87      16.650 135.288 125.691  1.00  0.00           C
ATOM   1466  CG  ASP A  87      17.740 136.238 126.161  1.00  0.00           C
ATOM   1467  OD1 ASP A  87      17.450 137.237 126.871  1.00  0.00           O
ATOM   1468  OD2 ASP A  87      18.900 136.018 125.711  1.00  0.00           O
ATOM   1469  C   ASP A  87      14.150 135.328 125.171  1.00  0.00           C
ATOM   1470  O   ASP A  87      13.750 136.057 124.261  1.00  0.00           O
ATOM   1471  N   LEU A  88      13.560 134.138 125.391  1.00  0.00           N
ATOM   1473  CA  LEU A  88      12.350 133.697 124.711  1.00  0.00           C
ATOM   1475  CB  LEU A  88      11.990 132.268 125.181  1.00  0.00           C
ATOM   1478  CG  LEU A  88      10.780 131.608 124.501  1.00  0.00           C
ATOM   1480  CD1 LEU A  88      11.090 131.238 123.041  1.00  0.00           C
ATOM   1484  CD2 LEU A  88      10.320 130.378 125.311  1.00  0.00           C
ATOM   1488  C   LEU A  88      11.180 134.648 124.911  1.00  0.00           C
ATOM   1489  O   LEU A  88      10.480 134.998 123.971  1.00  0.00           O
ATOM   1490  N   ALA A  89      10.980 135.148 126.141  1.00  0.00           N
ATOM   1492  CA  ALA A  89      10.040 136.208 126.451  1.00  0.00           C
ATOM   1494  CB  ALA A  89      10.050 136.508 127.951  1.00  0.00           C
ATOM   1498  C   ALA A  89      10.270 137.498 125.691  1.00  0.00           C
ATOM   1499  O   ALA A  89       9.310 138.078 125.171  1.00  0.00           O
ATOM   1500  N   LYS A  90      11.530 137.967 125.581  1.00  0.00           N
ATOM   1502  CA  LYS A  90      11.900 139.097 124.751  1.00  0.00           C
ATOM   1504  CB  LYS A  90      13.410 139.407 124.891  1.00  0.00           C
ATOM   1507  CG  LYS A  90      13.870 139.918 126.271  1.00  0.00           C
ATOM   1510  CD  LYS A  90      15.400 139.897 126.451  1.00  0.00           C
ATOM   1513  CE  LYS A  90      16.240 140.578 125.371  1.00  0.00           C
ATOM   1516  NZ  LYS A  90      16.100 142.028 125.461  1.00  0.00           N
ATOM   1520  C   LYS A  90      11.550 138.907 123.281  1.00  0.00           C
ATOM   1521  O   LYS A  90      10.950 139.777 122.661  1.00  0.00           O
ATOM   1522  N   ALA A  91      11.860 137.727 122.711  1.00  0.00           N
ATOM   1524  CA  ALA A  91      11.460 137.338 121.381  1.00  0.00           C
ATOM   1526  CB  ALA A  91      12.090 135.987 121.001  1.00  0.00           C
ATOM   1530  C   ALA A  91       9.960 137.288 121.181  1.00  0.00           C
ATOM   1531  O   ALA A  91       9.460 137.838 120.211  1.00  0.00           O
ATOM   1532  N   GLN A  92       9.180 136.708 122.131  1.00  0.00           N
ATOM   1534  CA  GLN A  92       7.720 136.778 122.121  1.00  0.00           C
ATOM   1536  CB  GLN A  92       7.070 135.998 123.281  1.00  0.00           C
ATOM   1539  CG  GLN A  92       7.250 134.477 123.141  1.00  0.00           C
ATOM   1542  CD  GLN A  92       6.710 133.767 124.371  1.00  0.00           C
ATOM   1543  OE1 GLN A  92       5.770 132.967 124.341  1.00  0.00           O
ATOM   1544  NE2 GLN A  92       7.340 134.088 125.521  1.00  0.00           N
ATOM   1547  C   GLN A  92       7.130 138.168 122.211  1.00  0.00           C
ATOM   1548  O   GLN A  92       6.170 138.498 121.511  1.00  0.00           O
ATOM   1549  N   ALA A  93       7.650 139.038 123.081  1.00  0.00           N
ATOM   1551  CA  ALA A  93       7.180 140.397 123.201  1.00  0.00           C
ATOM   1553  CB  ALA A  93       7.850 141.077 124.401  1.00  0.00           C
ATOM   1557  C   ALA A  93       7.440 141.197 121.931  1.00  0.00           C
ATOM   1558  O   ALA A  93       6.540 141.857 121.421  1.00  0.00           O
ATOM   1559  N   ALA A  94       8.660 141.088 121.361  1.00  0.00           N
ATOM   1561  CA  ALA A  94       9.010 141.658 120.081  1.00  0.00           C
ATOM   1563  CB  ALA A  94      10.510 141.427 119.791  1.00  0.00           C
ATOM   1567  C   ALA A  94       8.180 141.108 118.931  1.00  0.00           C
ATOM   1568  O   ALA A  94       7.620 141.877 118.151  1.00  0.00           O
ATOM   1569  N   ALA A  95       7.990 139.777 118.881  1.00  0.00           N
ATOM   1571  CA  ALA A  95       7.080 139.128 117.961  1.00  0.00           C
ATOM   1573  CB  ALA A  95       7.240 137.598 118.061  1.00  0.00           C
ATOM   1577  C   ALA A  95       5.610 139.508 118.101  1.00  0.00           C
ATOM   1578  O   ALA A  95       4.890 139.598 117.101  1.00  0.00           O
ATOM   1579  N   ASN A  96       5.080 139.748 119.311  1.00  0.00           N
ATOM   1581  CA  ASN A  96       3.720 140.227 119.521  1.00  0.00           C
ATOM   1583  CB  ASN A  96       3.390 140.128 121.031  1.00  0.00           C
ATOM   1586  CG  ASN A  96       1.920 140.318 121.361  1.00  0.00           C
ATOM   1587  OD1 ASN A  96       1.000 140.378 120.541  1.00  0.00           O
ATOM   1588  ND2 ASN A  96       1.640 140.408 122.681  1.00  0.00           N
ATOM   1591  C   ASN A  96       3.490 141.608 118.921  1.00  0.00           C
ATOM   1592  O   ASN A  96       2.480 141.857 118.261  1.00  0.00           O
ATOM   1593  N   ILE A  97       4.470 142.537 119.061  1.00  0.00           N
ATOM   1595  CA  ILE A  97       4.490 143.828 118.391  1.00  0.00           C
ATOM   1597  CB  ILE A  97       5.640 144.687 118.911  1.00  0.00           C
ATOM   1599  CG2 ILE A  97       5.730 146.068 118.221  1.00  0.00           C
ATOM   1603  CG1 ILE A  97       5.550 144.877 120.441  1.00  0.00           C
ATOM   1606  CD  ILE A  97       4.240 145.487 120.931  1.00  0.00           C
ATOM   1610  C   ILE A  97       4.560 143.717 116.881  1.00  0.00           C
ATOM   1611  O   ILE A  97       3.790 144.358 116.161  1.00  0.00           O
ATOM   1612  N   ALA A  98       5.470 142.867 116.371  1.00  0.00           N
ATOM   1614  CA  ALA A  98       5.590 142.548 114.961  1.00  0.00           C
ATOM   1616  CB  ALA A  98       6.790 141.597 114.761  1.00  0.00           C
ATOM   1620  C   ALA A  98       4.330 141.918 114.361  1.00  0.00           C
ATOM   1621  O   ALA A  98       3.830 142.318 113.311  1.00  0.00           O
ATOM   1622  N   GLN A  99       3.720 140.948 115.061  1.00  0.00           N
ATOM   1624  CA  GLN A  99       2.450 140.378 114.651  1.00  0.00           C
ATOM   1626  CB  GLN A  99       2.090 139.138 115.511  1.00  0.00           C
ATOM   1629  CG  GLN A  99       0.910 138.317 114.941  1.00  0.00           C
ATOM   1632  CD  GLN A  99       1.180 137.917 113.491  1.00  0.00           C
ATOM   1633  OE1 GLN A  99       2.100 137.137 113.231  1.00  0.00           O
ATOM   1634  NE2 GLN A  99       0.420 138.428 112.511  1.00  0.00           N
ATOM   1637  C   GLN A  99       1.270 141.337 114.701  1.00  0.00           C
ATOM   1638  O   GLN A  99       0.480 141.427 113.751  1.00  0.00           O
ATOM   1639  N   LEU A 100       1.120 142.128 115.791  1.00  0.00           N
ATOM   1641  CA  LEU A 100       0.050 143.107 115.891  1.00  0.00           C
ATOM   1643  CB  LEU A 100       0.020 143.837 117.261  1.00  0.00           C
ATOM   1646  CG  LEU A 100      -0.560 143.057 118.451  1.00  0.00           C
ATOM   1648  CD1 LEU A 100      -0.650 143.998 119.661  1.00  0.00           C
ATOM   1652  CD2 LEU A 100      -1.930 142.438 118.151  1.00  0.00           C
ATOM   1656  C   LEU A 100       0.110 144.167 114.831  1.00  0.00           C
ATOM   1657  O   LEU A 100      -0.910 144.517 114.241  1.00  0.00           O
ATOM   1658  N   THR A 101       1.330 144.708 114.561  1.00  0.00           N
ATOM   1660  CA  THR A 101       1.570 145.697 113.531  1.00  0.00           C
ATOM   1662  CB  THR A 101       2.980 146.317 113.621  1.00  0.00           C
ATOM   1664  OG1 THR A 101       3.060 147.488 112.841  1.00  0.00           O
ATOM   1666  CG2 THR A 101       4.131 145.437 113.141  1.00  0.00           C
ATOM   1670  C   THR A 101       1.200 145.157 112.161  1.00  0.00           C
ATOM   1671  O   THR A 101       0.390 145.758 111.451  1.00  0.00           O
ATOM   1672  N   VAL A 102       1.620 143.918 111.821  1.00  0.00           N
ATOM   1674  CA  VAL A 102       1.210 143.258 110.591  1.00  0.00           C
ATOM   1676  CB  VAL A 102       1.850 141.877 110.421  1.00  0.00           C
ATOM   1678  CG1 VAL A 102       1.240 141.097 109.251  1.00  0.00           C
ATOM   1682  CG2 VAL A 102       3.350 142.038 110.131  1.00  0.00           C
ATOM   1686  C   VAL A 102      -0.290 143.098 110.451  1.00  0.00           C
ATOM   1687  O   VAL A 102      -0.860 143.498 109.441  1.00  0.00           O
ATOM   1688  N   ASN A 103      -1.000 142.567 111.471  1.00  0.00           N
ATOM   1690  CA  ASN A 103      -2.450 142.397 111.381  1.00  0.00           C
ATOM   1692  CB  ASN A 103      -2.990 141.628 112.611  1.00  0.00           C
ATOM   1695  CG  ASN A 103      -2.320 140.258 112.621  1.00  0.00           C
ATOM   1696  OD1 ASN A 103      -1.890 139.748 111.581  1.00  0.00           O
ATOM   1697  ND2 ASN A 103      -2.180 139.658 113.821  1.00  0.00           N
ATOM   1700  C   ASN A 103      -3.220 143.708 111.281  1.00  0.00           C
ATOM   1701  O   ASN A 103      -4.180 143.857 110.521  1.00  0.00           O
ATOM   1702  N   ARG A 104      -2.800 144.687 112.091  1.00  0.00           N
ATOM   1704  CA  ARG A 104      -3.380 146.008 112.131  1.00  0.00           C
ATOM   1706  CB  ARG A 104      -2.920 146.817 113.371  1.00  0.00           C
ATOM   1709  CG  ARG A 104      -3.410 146.187 114.701  1.00  0.00           C
ATOM   1712  CD  ARG A 104      -2.700 146.747 115.931  1.00  0.00           C
ATOM   1715  NE  ARG A 104      -3.110 145.958 117.141  1.00  0.00           N
ATOM   1717  CZ  ARG A 104      -4.190 146.217 117.861  1.00  0.00           C
ATOM   1718  NH1 ARG A 104      -5.100 147.128 117.561  1.00  0.00           N
ATOM   1721  NH2 ARG A 104      -4.360 145.627 119.031  1.00  0.00           N
ATOM   1724  C   ARG A 104      -3.220 146.768 110.831  1.00  0.00           C
ATOM   1725  O   ARG A 104      -4.120 147.478 110.401  1.00  0.00           O
ATOM   1726  N   TYR A 105      -2.070 146.578 110.161  1.00  0.00           N
ATOM   1728  CA  TYR A 105      -1.750 147.198 108.891  1.00  0.00           C
ATOM   1730  CB  TYR A 105      -0.240 147.567 108.901  1.00  0.00           C
ATOM   1733  CG  TYR A 105       0.040 148.668 109.901  1.00  0.00           C
ATOM   1734  CD1 TYR A 105      -0.850 149.737 110.131  1.00  0.00           C
ATOM   1736  CE1 TYR A 105      -0.510 150.788 110.991  1.00  0.00           C
ATOM   1738  CZ  TYR A 105       0.680 150.738 111.721  1.00  0.00           C
ATOM   1739  OH  TYR A 105       1.000 151.677 112.711  1.00  0.00           O
ATOM   1741  CD2 TYR A 105       1.270 148.687 110.581  1.00  0.00           C
ATOM   1743  CE2 TYR A 105       1.570 149.708 111.481  1.00  0.00           C
ATOM   1745  C   TYR A 105      -2.050 146.368 107.661  1.00  0.00           C
ATOM   1746  O   TYR A 105      -2.120 146.908 106.571  1.00  0.00           O
ATOM   1747  N   GLN A 106      -2.310 145.048 107.811  1.00  0.00           N
ATOM   1749  CA  GLN A 106      -2.760 144.167 106.731  1.00  0.00           C
ATOM   1751  CB  GLN A 106      -2.600 142.668 107.071  1.00  0.00           C
ATOM   1754  CG  GLN A 106      -2.990 141.708 105.911  1.00  0.00           C
ATOM   1757  CD  GLN A 106      -2.700 140.258 106.261  1.00  0.00           C
ATOM   1758  OE1 GLN A 106      -2.440 139.918 107.421  1.00  0.00           O
ATOM   1759  NE2 GLN A 106      -2.680 139.377 105.251  1.00  0.00           N
ATOM   1762  C   GLN A 106      -4.220 144.338 106.441  1.00  0.00           C
ATOM   1763  O   GLN A 106      -4.650 144.307 105.291  1.00  0.00           O
ATOM   1764  N   LYS A 107      -5.050 144.517 107.481  1.00  0.00           N
ATOM   1766  CA  LYS A 107      -6.480 144.438 107.331  1.00  0.00           C
ATOM   1768  CB  LYS A 107      -7.180 144.447 108.721  1.00  0.00           C
ATOM   1771  CG  LYS A 107      -7.250 145.847 109.351  1.00  0.00           C
ATOM   1774  CD  LYS A 107      -7.910 145.917 110.721  1.00  0.00           C
ATOM   1777  CE  LYS A 107      -6.910 146.028 111.861  1.00  0.00           C
ATOM   1780  NZ  LYS A 107      -7.630 146.378 113.101  1.00  0.00           N
ATOM   1784  C   LYS A 107      -6.980 145.608 106.501  1.00  0.00           C
ATOM   1785  O   LYS A 107      -8.050 145.528 105.911  1.00  0.00           O
ATOM   1786  N   LEU A 108      -6.240 146.728 106.441  1.00  0.00           N
ATOM   1788  CA  LEU A 108      -6.690 147.948 105.831  1.00  0.00           C
ATOM   1790  CB  LEU A 108      -6.420 149.187 106.741  1.00  0.00           C
ATOM   1793  CG  LEU A 108      -7.150 149.257 108.081  1.00  0.00           C
ATOM   1795  CD1 LEU A 108      -6.660 150.487 108.841  1.00  0.00           C
ATOM   1799  CD2 LEU A 108      -8.670 149.317 107.911  1.00  0.00           C
ATOM   1803  C   LEU A 108      -5.970 148.218 104.531  1.00  0.00           C
ATOM   1804  O   LEU A 108      -5.900 149.358 104.101  1.00  0.00           O
ATOM   1805  N   LEU A 109      -5.350 147.248 103.861  1.00  0.00           N
ATOM   1807  CA  LEU A 109      -4.580 147.567 102.661  1.00  0.00           C
ATOM   1809  CB  LEU A 109      -3.700 146.397 102.221  1.00  0.00           C
ATOM   1812  CG  LEU A 109      -2.640 145.998 103.241  1.00  0.00           C
ATOM   1814  CD1 LEU A 109      -1.960 144.698 102.811  1.00  0.00           C
ATOM   1818  CD2 LEU A 109      -1.600 147.087 103.461  1.00  0.00           C
ATOM   1822  C   LEU A 109      -5.380 148.067 101.461  1.00  0.00           C
ATOM   1823  O   LEU A 109      -6.530 147.688 101.241  1.00  0.00           O
ATOM   1824  N   GLY A 110      -4.750 148.918 100.631  1.00  0.00           N
ATOM   1826  CA  GLY A 110      -5.260 149.237  99.301  1.00  0.00           C
ATOM   1829  C   GLY A 110      -6.310 150.297  99.261  1.00  0.00           C
ATOM   1830  O   GLY A 110      -7.180 150.277  98.391  1.00  0.00           O
ATOM   1831  N   THR A 111      -6.240 151.238 100.201  1.00  0.00           N
ATOM   1833  CA  THR A 111      -7.270 152.198 100.541  1.00  0.00           C
ATOM   1835  CB  THR A 111      -8.310 151.578 101.491  1.00  0.00           C
ATOM   1837  OG1 THR A 111      -9.450 152.388 101.751  1.00  0.00           O
ATOM   1839  CG2 THR A 111      -7.650 151.287 102.831  1.00  0.00           C
ATOM   1843  C   THR A 111      -6.520 153.328 101.231  1.00  0.00           C
ATOM   1844  O   THR A 111      -5.310 153.258 101.431  1.00  0.00           O
ATOM   1845  N   GLN A 112      -7.240 154.398 101.621  1.00  0.00           N
ATOM   1847  CA  GLN A 112      -6.690 155.618 102.201  1.00  0.00           C
ATOM   1849  CB  GLN A 112      -7.830 156.628 102.521  1.00  0.00           C
ATOM   1852  CG  GLN A 112      -8.870 156.088 103.541  1.00  0.00           C
ATOM   1855  CD  GLN A 112     -10.020 157.058 103.791  1.00  0.00           C
ATOM   1856  OE1 GLN A 112     -10.010 158.218 103.401  1.00  0.00           O
ATOM   1857  NE2 GLN A 112     -11.020 156.568 104.551  1.00  0.00           N
ATOM   1860  C   GLN A 112      -5.890 155.408 103.491  1.00  0.00           C
ATOM   1861  O   GLN A 112      -4.910 156.098 103.761  1.00  0.00           O
ATOM   1862  N   TYR A 113      -6.380 154.468 104.331  1.00  0.00           N
ATOM   1864  CA  TYR A 113      -5.950 154.187 105.681  1.00  0.00           C
ATOM   1866  CB  TYR A 113      -6.790 153.048 106.321  1.00  0.00           C
ATOM   1869  CG  TYR A 113      -8.230 153.428 106.441  1.00  0.00           C
ATOM   1870  CD1 TYR A 113      -8.620 154.408 107.361  1.00  0.00           C
ATOM   1872  CE1 TYR A 113      -9.970 154.778 107.491  1.00  0.00           C
ATOM   1874  CZ  TYR A 113     -10.930 154.128 106.701  1.00  0.00           C
ATOM   1875  OH  TYR A 113     -12.290 154.457 106.801  1.00  0.00           O
ATOM   1877  CD2 TYR A 113      -9.220 152.768 105.701  1.00  0.00           C
ATOM   1879  CE2 TYR A 113     -10.570 153.127 105.821  1.00  0.00           C
ATOM   1881  C   TYR A 113      -4.520 153.778 105.811  1.00  0.00           C
ATOM   1882  O   TYR A 113      -3.870 154.117 106.791  1.00  0.00           O
ATOM   1883  N   ILE A 114      -4.010 153.007 104.851  1.00  0.00           N
ATOM   1885  CA  ILE A 114      -2.630 152.587 104.861  1.00  0.00           C
ATOM   1887  CB  ILE A 114      -2.360 151.448 105.821  1.00  0.00           C
ATOM   1889  CG2 ILE A 114      -3.250 150.227 105.511  1.00  0.00           C
ATOM   1893  CG1 ILE A 114      -0.870 151.078 105.841  1.00  0.00           C
ATOM   1896  CD  ILE A 114      -0.480 150.398 107.121  1.00  0.00           C
ATOM   1900  C   ILE A 114      -2.180 152.248 103.461  1.00  0.00           C
ATOM   1901  O   ILE A 114      -2.930 151.687 102.661  1.00  0.00           O
ATOM   1902  N   SER A 115      -0.920 152.577 103.121  1.00  0.00           N
ATOM   1904  CA  SER A 115      -0.260 152.157 101.901  1.00  0.00           C
ATOM   1906  CB  SER A 115       0.590 153.277 101.221  1.00  0.00           C
ATOM   1909  OG  SER A 115       1.810 153.557 101.911  1.00  0.00           O
ATOM   1911  C   SER A 115       0.650 150.967 102.161  1.00  0.00           C
ATOM   1912  O   SER A 115       0.940 150.588 103.291  1.00  0.00           O
ATOM   1913  N   LYS A 116       1.160 150.367 101.071  1.00  0.00           N
ATOM   1915  CA  LYS A 116       1.980 149.177 101.131  1.00  0.00           C
ATOM   1917  CB  LYS A 116       2.290 148.697  99.681  1.00  0.00           C
ATOM   1920  CG  LYS A 116       3.110 147.418  99.671  1.00  0.00           C
ATOM   1923  CD  LYS A 116       3.390 146.817  98.291  1.00  0.00           C
ATOM   1926  CE  LYS A 116       4.340 145.627  98.471  1.00  0.00           C
ATOM   1929  NZ  LYS A 116       4.600 144.978  97.171  1.00  0.00           N
ATOM   1933  C   LYS A 116       3.250 149.377 101.951  1.00  0.00           C
ATOM   1934  O   LYS A 116       3.740 148.498 102.631  1.00  0.00           O
ATOM   1935  N   GLN A 117       3.770 150.608 101.961  1.00  0.00           N
ATOM   1937  CA  GLN A 117       5.010 150.998 102.621  1.00  0.00           C
ATOM   1939  CB  GLN A 117       5.190 152.507 102.351  1.00  0.00           C
ATOM   1942  CG  GLN A 117       5.200 152.857 100.851  1.00  0.00           C
ATOM   1945  CD  GLN A 117       5.460 154.348 100.691  1.00  0.00           C
ATOM   1946  OE1 GLN A 117       6.430 154.848 101.271  1.00  0.00           O
ATOM   1947  NE2 GLN A 117       4.620 155.048  99.911  1.00  0.00           N
ATOM   1950  C   GLN A 117       5.100 150.777 104.141  1.00  0.00           C
ATOM   1951  O   GLN A 117       6.130 150.338 104.651  1.00  0.00           O
ATOM   1952  N   GLU A 118       4.020 151.057 104.891  1.00  0.00           N
ATOM   1954  CA  GLU A 118       3.960 150.788 106.321  1.00  0.00           C
ATOM   1956  CB  GLU A 118       2.930 151.737 106.961  1.00  0.00           C
ATOM   1959  CG  GLU A 118       2.830 151.648 108.501  1.00  0.00           C
ATOM   1962  CD  GLU A 118       2.020 152.797 109.101  1.00  0.00           C
ATOM   1963  OE1 GLU A 118       0.820 152.898 108.801  1.00  0.00           O
ATOM   1964  OE2 GLU A 118       2.600 153.617 109.861  1.00  0.00           O
ATOM   1965  C   GLU A 118       3.600 149.338 106.601  1.00  0.00           C
ATOM   1966  O   GLU A 118       4.020 148.728 107.581  1.00  0.00           O
ATOM   1967  N   TYR A 119       2.900 148.697 105.661  1.00  0.00           N
ATOM   1969  CA  TYR A 119       2.740 147.258 105.661  1.00  0.00           C
ATOM   1971  CB  TYR A 119       1.680 146.918 104.601  1.00  0.00           C
ATOM   1974  CG  TYR A 119       1.390 145.458 104.481  1.00  0.00           C
ATOM   1975  CD1 TYR A 119       0.910 144.757 105.601  1.00  0.00           C
ATOM   1977  CE1 TYR A 119       0.600 143.398 105.501  1.00  0.00           C
ATOM   1979  CZ  TYR A 119       0.720 142.738 104.271  1.00  0.00           C
ATOM   1980  OH  TYR A 119       0.350 141.387 104.221  1.00  0.00           O
ATOM   1982  CD2 TYR A 119       1.550 144.778 103.261  1.00  0.00           C
ATOM   1984  CE2 TYR A 119       1.190 143.428 103.151  1.00  0.00           C
ATOM   1986  C   TYR A 119       4.050 146.498 105.491  1.00  0.00           C
ATOM   1987  O   TYR A 119       4.370 145.618 106.281  1.00  0.00           O
ATOM   1988  N   ASP A 120       4.890 146.898 104.541  1.00  0.00           N
ATOM   1990  CA  ASP A 120       6.220 146.368 104.321  1.00  0.00           C
ATOM   1992  CB  ASP A 120       6.860 147.068 103.111  1.00  0.00           C
ATOM   1995  CG  ASP A 120       6.070 146.828 101.841  1.00  0.00           C
ATOM   1996  OD1 ASP A 120       5.240 145.888 101.761  1.00  0.00           O
ATOM   1997  OD2 ASP A 120       6.350 147.587 100.871  1.00  0.00           O
ATOM   1998  C   ASP A 120       7.160 146.527 105.521  1.00  0.00           C
ATOM   1999  O   ASP A 120       7.900 145.618 105.881  1.00  0.00           O
ATOM   2000  N   GLN A 121       7.140 147.688 106.231  1.00  0.00           N
ATOM   2002  CA  GLN A 121       7.940 147.828 107.441  1.00  0.00           C
ATOM   2004  CB  GLN A 121       7.970 149.278 108.011  1.00  0.00           C
ATOM   2007  CG  GLN A 121       6.850 149.667 109.001  1.00  0.00           C
ATOM   2010  CD  GLN A 121       7.160 150.938 109.791  1.00  0.00           C
ATOM   2011  OE1 GLN A 121       8.090 150.948 110.601  1.00  0.00           O
ATOM   2012  NE2 GLN A 121       6.340 151.988 109.621  1.00  0.00           N
ATOM   2015  C   GLN A 121       7.480 146.817 108.511  1.00  0.00           C
ATOM   2016  O   GLN A 121       8.310 146.228 109.201  1.00  0.00           O
ATOM   2017  N   ALA A 122       6.160 146.597 108.611  1.00  0.00           N
ATOM   2019  CA  ALA A 122       5.560 145.567 109.431  1.00  0.00           C
ATOM   2021  CB  ALA A 122       4.030 145.777 109.441  1.00  0.00           C
ATOM   2025  C   ALA A 122       5.950 144.138 109.061  1.00  0.00           C
ATOM   2026  O   ALA A 122       6.320 143.348 109.931  1.00  0.00           O
ATOM   2027  N   LEU A 123       5.950 143.728 107.761  1.00  0.00           N
ATOM   2029  CA  LEU A 123       6.490 142.418 107.371  1.00  0.00           C
ATOM   2031  CB  LEU A 123       6.370 142.017 105.871  1.00  0.00           C
ATOM   2034  CG  LEU A 123       4.970 141.638 105.331  1.00  0.00           C
ATOM   2036  CD1 LEU A 123       4.070 140.867 106.301  1.00  0.00           C
ATOM   2040  CD2 LEU A 123       4.230 142.878 104.841  1.00  0.00           C
ATOM   2044  C   LEU A 123       7.950 142.257 107.721  1.00  0.00           C
ATOM   2045  O   LEU A 123       8.370 141.228 108.231  1.00  0.00           O
ATOM   2046  N   ALA A 124       8.760 143.308 107.491  1.00  0.00           N
ATOM   2048  CA  ALA A 124      10.160 143.328 107.851  1.00  0.00           C
ATOM   2050  CB  ALA A 124      10.810 144.648 107.371  1.00  0.00           C
ATOM   2054  C   ALA A 124      10.390 143.127 109.341  1.00  0.00           C
ATOM   2055  O   ALA A 124      11.210 142.298 109.741  1.00  0.00           O
ATOM   2056  N   ASP A 125       9.590 143.787 110.201  1.00  0.00           N
ATOM   2058  CA  ASP A 125       9.570 143.548 111.641  1.00  0.00           C
ATOM   2060  CB  ASP A 125       8.570 144.517 112.351  1.00  0.00           C
ATOM   2063  CG  ASP A 125       9.000 145.977 112.291  1.00  0.00           C
ATOM   2064  OD1 ASP A 125      10.180 146.257 111.951  1.00  0.00           O
ATOM   2065  OD2 ASP A 125       8.180 146.848 112.711  1.00  0.00           O
ATOM   2066  C   ASP A 125       9.210 142.098 111.991  1.00  0.00           C
ATOM   2067  O   ASP A 125       9.870 141.448 112.811  1.00  0.00           O
ATOM   2068  N   ALA A 126       8.170 141.518 111.341  1.00  0.00           N
ATOM   2070  CA  ALA A 126       7.780 140.128 111.501  1.00  0.00           C
ATOM   2072  CB  ALA A 126       6.460 139.908 110.751  1.00  0.00           C
ATOM   2076  C   ALA A 126       8.830 139.088 111.101  1.00  0.00           C
ATOM   2077  O   ALA A 126       9.120 138.157 111.861  1.00  0.00           O
ATOM   2078  N   GLN A 127       9.490 139.237 109.931  1.00  0.00           N
ATOM   2080  CA  GLN A 127      10.610 138.408 109.511  1.00  0.00           C
ATOM   2082  CB  GLN A 127      11.130 138.848 108.121  1.00  0.00           C
ATOM   2085  CG  GLN A 127      10.110 138.697 106.961  1.00  0.00           C
ATOM   2088  CD  GLN A 127      10.660 139.178 105.611  1.00  0.00           C
ATOM   2089  OE1 GLN A 127      10.040 138.968 104.561  1.00  0.00           O
ATOM   2090  NE2 GLN A 127      11.850 139.827 105.611  1.00  0.00           N
ATOM   2093  C   GLN A 127      11.790 138.448 110.471  1.00  0.00           C
ATOM   2094  O   GLN A 127      12.360 137.428 110.861  1.00  0.00           O
ATOM   2095  N   GLN A 128      12.150 139.658 110.921  1.00  0.00           N
ATOM   2097  CA  GLN A 128      13.130 139.868 111.971  1.00  0.00           C
ATOM   2099  CB  GLN A 128      13.420 141.378 112.141  1.00  0.00           C
ATOM   2102  CG  GLN A 128      14.210 141.988 110.971  1.00  0.00           C
ATOM   2105  CD  GLN A 128      14.420 143.468 111.261  1.00  0.00           C
ATOM   2106  OE1 GLN A 128      13.470 144.247 111.331  1.00  0.00           O
ATOM   2107  NE2 GLN A 128      15.690 143.887 111.461  1.00  0.00           N
ATOM   2110  C   GLN A 128      12.810 139.287 113.341  1.00  0.00           C
ATOM   2111  O   GLN A 128      13.650 138.697 114.001  1.00  0.00           O
ATOM   2112  N   ALA A 129      11.550 139.427 113.781  1.00  0.00           N
ATOM   2114  CA  ALA A 129      11.010 138.758 114.941  1.00  0.00           C
ATOM   2116  CB  ALA A 129       9.580 139.257 115.171  1.00  0.00           C
ATOM   2120  C   ALA A 129      11.040 137.237 114.801  1.00  0.00           C
ATOM   2121  O   ALA A 129      11.460 136.518 115.701  1.00  0.00           O
ATOM   2122  N   ASN A 130      10.680 136.698 113.621  1.00  0.00           N
ATOM   2124  CA  ASN A 130      10.810 135.277 113.311  1.00  0.00           C
ATOM   2126  CB  ASN A 130      10.270 134.947 111.881  1.00  0.00           C
ATOM   2129  CG  ASN A 130       8.760 135.177 111.801  1.00  0.00           C
ATOM   2130  OD1 ASN A 130       8.040 135.087 112.801  1.00  0.00           O
ATOM   2131  ND2 ASN A 130       8.240 135.458 110.581  1.00  0.00           N
ATOM   2134  C   ASN A 130      12.250 134.777 113.461  1.00  0.00           C
ATOM   2135  O   ASN A 130      12.480 133.758 114.101  1.00  0.00           O
ATOM   2136  N   ALA A 131      13.240 135.548 112.951  1.00  0.00           N
ATOM   2138  CA  ALA A 131      14.660 135.288 113.181  1.00  0.00           C
ATOM   2140  CB  ALA A 131      15.510 136.248 112.331  1.00  0.00           C
ATOM   2144  C   ALA A 131      15.100 135.338 114.641  1.00  0.00           C
ATOM   2145  O   ALA A 131      15.900 134.517 115.101  1.00  0.00           O
ATOM   2146  N   ALA A 132      14.590 136.298 115.431  1.00  0.00           N
ATOM   2148  CA  ALA A 132      14.740 136.337 116.871  1.00  0.00           C
ATOM   2150  CB  ALA A 132      14.070 137.618 117.401  1.00  0.00           C
ATOM   2154  C   ALA A 132      14.160 135.157 117.611  1.00  0.00           C
ATOM   2155  O   ALA A 132      14.820 134.578 118.471  1.00  0.00           O
ATOM   2156  N   VAL A 133      12.920 134.757 117.271  1.00  0.00           N
ATOM   2158  CA  VAL A 133      12.240 133.577 117.801  1.00  0.00           C
ATOM   2160  CB  VAL A 133      10.810 133.457 117.291  1.00  0.00           C
ATOM   2162  CG1 VAL A 133      10.200 132.108 117.731  1.00  0.00           C
ATOM   2166  CG2 VAL A 133       9.970 134.608 117.861  1.00  0.00           C
ATOM   2170  C   VAL A 133      13.000 132.318 117.481  1.00  0.00           C
ATOM   2171  O   VAL A 133      13.240 131.477 118.341  1.00  0.00           O
ATOM   2172  N   THR A 134      13.480 132.187 116.241  1.00  0.00           N
ATOM   2174  CA  THR A 134      14.330 131.068 115.831  1.00  0.00           C
ATOM   2176  CB  THR A 134      14.650 131.097 114.341  1.00  0.00           C
ATOM   2178  OG1 THR A 134      13.480 130.978 113.551  1.00  0.00           O
ATOM   2180  CG2 THR A 134      15.480 129.877 113.961  1.00  0.00           C
ATOM   2184  C   THR A 134      15.630 130.978 116.631  1.00  0.00           C
ATOM   2185  O   THR A 134      16.020 129.897 117.101  1.00  0.00           O
ATOM   2186  N   ALA A 135      16.300 132.108 116.891  1.00  0.00           N
ATOM   2188  CA  ALA A 135      17.390 132.168 117.851  1.00  0.00           C
ATOM   2190  CB  ALA A 135      18.060 133.548 117.751  1.00  0.00           C
ATOM   2194  C   ALA A 135      16.990 131.838 119.301  1.00  0.00           C
ATOM   2195  O   ALA A 135      17.670 131.068 119.991  1.00  0.00           O
ATOM   2196  N   ALA A 136      15.850 132.368 119.801  1.00  0.00           N
ATOM   2198  CA  ALA A 136      15.280 132.008 121.081  1.00  0.00           C
ATOM   2200  CB  ALA A 136      14.060 132.888 121.351  1.00  0.00           C
ATOM   2204  C   ALA A 136      14.910 130.537 121.251  1.00  0.00           C
ATOM   2205  O   ALA A 136      15.240 129.938 122.271  1.00  0.00           O
ATOM   2206  N   LYS A 137      14.280 129.888 120.251  1.00  0.00           N
ATOM   2208  CA  LYS A 137      14.020 128.448 120.261  1.00  0.00           C
ATOM   2210  CB  LYS A 137      13.290 127.967 118.981  1.00  0.00           C
ATOM   2213  CG  LYS A 137      11.850 128.468 118.811  1.00  0.00           C
ATOM   2216  CD  LYS A 137      10.940 128.118 120.001  1.00  0.00           C
ATOM   2219  CE  LYS A 137       9.520 128.678 119.891  1.00  0.00           C
ATOM   2222  NZ  LYS A 137       8.750 127.978 118.841  1.00  0.00           N
ATOM   2226  C   LYS A 137      15.280 127.618 120.391  1.00  0.00           C
ATOM   2227  O   LYS A 137      15.340 126.708 121.201  1.00  0.00           O
ATOM   2228  N   ALA A 138      16.310 127.967 119.611  1.00  0.00           N
ATOM   2230  CA  ALA A 138      17.630 127.388 119.711  1.00  0.00           C
ATOM   2232  CB  ALA A 138      18.510 127.967 118.601  1.00  0.00           C
ATOM   2236  C   ALA A 138      18.300 127.598 121.061  1.00  0.00           C
ATOM   2237  O   ALA A 138      18.880 126.667 121.611  1.00  0.00           O
ATOM   2238  N   ALA A 139      18.230 128.808 121.641  1.00  0.00           N
ATOM   2240  CA  ALA A 139      18.720 129.128 122.971  1.00  0.00           C
ATOM   2242  CB  ALA A 139      18.670 130.638 123.211  1.00  0.00           C
ATOM   2246  C   ALA A 139      18.020 128.408 124.111  1.00  0.00           C
ATOM   2247  O   ALA A 139      18.660 127.928 125.041  1.00  0.00           O
ATOM   2248  N   VAL A 140      16.680 128.328 124.051  1.00  0.00           N
ATOM   2250  CA  VAL A 140      15.900 127.498 124.951  1.00  0.00           C
ATOM   2252  CB  VAL A 140      14.410 127.748 124.771  1.00  0.00           C
ATOM   2254  CG1 VAL A 140      13.560 126.778 125.621  1.00  0.00           C
ATOM   2258  CG2 VAL A 140      14.120 129.198 125.201  1.00  0.00           C
ATOM   2262  C   VAL A 140      16.230 126.038 124.781  1.00  0.00           C
ATOM   2263  O   VAL A 140      16.580 125.367 125.741  1.00  0.00           O
ATOM   2264  N   GLU A 141      16.220 125.537 123.521  1.00  0.00           N
ATOM   2266  CA  GLU A 141      16.450 124.128 123.251  1.00  0.00           C
ATOM   2268  CB  GLU A 141      16.160 123.778 121.771  1.00  0.00           C
ATOM   2271  CG  GLU A 141      16.050 122.248 121.461  1.00  0.00           C
ATOM   2274  CD  GLU A 141      14.870 121.578 122.161  1.00  0.00           C
ATOM   2275  OE1 GLU A 141      14.810 121.638 123.411  1.00  0.00           O
ATOM   2276  OE2 GLU A 141      13.980 120.998 121.481  1.00  0.00           O
ATOM   2277  C   GLU A 141      17.840 123.668 123.651  1.00  0.00           C
ATOM   2278  O   GLU A 141      17.990 122.668 124.341  1.00  0.00           O
ATOM   2279  N   THR A 142      18.900 124.438 123.331  1.00  0.00           N
ATOM   2281  CA  THR A 142      20.260 124.088 123.731  1.00  0.00           C
ATOM   2283  CB  THR A 142      21.350 124.928 123.071  1.00  0.00           C
ATOM   2285  OG1 THR A 142      22.640 124.348 123.211  1.00  0.00           O
ATOM   2287  CG2 THR A 142      21.450 126.348 123.641  1.00  0.00           C
ATOM   2291  C   THR A 142      20.420 124.068 125.231  1.00  0.00           C
ATOM   2292  O   THR A 142      21.050 123.168 125.781  1.00  0.00           O
ATOM   2293  N   ALA A 143      19.820 125.037 125.951  1.00  0.00           N
ATOM   2295  CA  ALA A 143      19.760 125.017 127.391  1.00  0.00           C
ATOM   2297  CB  ALA A 143      19.210 126.348 127.901  1.00  0.00           C
ATOM   2301  C   ALA A 143      18.970 123.848 127.961  1.00  0.00           C
ATOM   2302  O   ALA A 143      19.390 123.267 128.961  1.00  0.00           O
ATOM   2303  N   ARG A 144      17.840 123.457 127.341  1.00  0.00           N
ATOM   2305  CA  ARG A 144      17.110 122.248 127.671  1.00  0.00           C
ATOM   2307  CB  ARG A 144      15.820 122.047 126.801  1.00  0.00           C
ATOM   2310  CG  ARG A 144      14.630 122.978 127.121  1.00  0.00           C
ATOM   2313  CD  ARG A 144      13.530 122.967 126.051  1.00  0.00           C
ATOM   2316  NE  ARG A 144      12.790 121.658 126.141  1.00  0.00           N
ATOM   2318  CZ  ARG A 144      12.160 121.097 125.121  1.00  0.00           C
ATOM   2319  NH1 ARG A 144      12.200 121.597 123.921  1.00  0.00           N
ATOM   2322  NH2 ARG A 144      11.530 119.958 125.291  1.00  0.00           N
ATOM   2325  C   ARG A 144      17.920 120.968 127.521  1.00  0.00           C
ATOM   2326  O   ARG A 144      17.960 120.118 128.411  1.00  0.00           O
ATOM   2327  N   ILE A 145      18.620 120.797 126.381  1.00  0.00           N
ATOM   2329  CA  ILE A 145      19.500 119.637 126.221  1.00  0.00           C
ATOM   2331  CB  ILE A 145      19.950 119.458 124.771  1.00  0.00           C
ATOM   2333  CG2 ILE A 145      21.270 118.678 124.671  1.00  0.00           C
ATOM   2337  CG1 ILE A 145      18.900 118.668 123.951  1.00  0.00           C
ATOM   2340  CD  ILE A 145      17.560 119.377 123.771  1.00  0.00           C
ATOM   2344  C   ILE A 145      20.610 119.608 127.251  1.00  0.00           C
ATOM   2345  O   ILE A 145      20.810 118.597 127.931  1.00  0.00           O
ATOM   2346  N   ASN A 146      21.290 120.747 127.491  1.00  0.00           N
ATOM   2348  CA  ASN A 146      22.310 120.878 128.531  1.00  0.00           C
ATOM   2350  CB  ASN A 146      22.990 122.268 128.431  1.00  0.00           C
ATOM   2353  CG  ASN A 146      23.600 122.418 127.051  1.00  0.00           C
ATOM   2354  OD1 ASN A 146      23.850 121.468 126.321  1.00  0.00           O
ATOM   2355  ND2 ASN A 146      23.810 123.688 126.601  1.00  0.00           N
ATOM   2358  C   ASN A 146      21.800 120.648 129.951  1.00  0.00           C
ATOM   2359  O   ASN A 146      22.460 120.008 130.771  1.00  0.00           O
ATOM   2360  N   LEU A 147      20.590 121.138 130.281  1.00  0.00           N
ATOM   2362  CA  LEU A 147      19.890 120.937 131.531  1.00  0.00           C
ATOM   2364  CB  LEU A 147      18.660 121.877 131.631  1.00  0.00           C
ATOM   2367  CG  LEU A 147      17.910 121.838 132.971  1.00  0.00           C
ATOM   2369  CD1 LEU A 147      18.750 122.438 134.111  1.00  0.00           C
ATOM   2373  CD2 LEU A 147      16.580 122.587 132.901  1.00  0.00           C
ATOM   2377  C   LEU A 147      19.480 119.477 131.771  1.00  0.00           C
ATOM   2378  O   LEU A 147      19.470 118.988 132.891  1.00  0.00           O
ATOM   2379  N   ALA A 148      19.140 118.738 130.701  1.00  0.00           N
ATOM   2381  CA  ALA A 148      18.850 117.327 130.771  1.00  0.00           C
ATOM   2383  CB  ALA A 148      18.100 116.888 129.511  1.00  0.00           C
ATOM   2387  C   ALA A 148      20.100 116.468 130.961  1.00  0.00           C
ATOM   2388  O   ALA A 148      20.030 115.347 131.481  1.00  0.00           O
ATOM   2389  N   TYR A 149      21.270 117.008 130.591  1.00  0.00           N
ATOM   2391  CA  TYR A 149      22.550 116.348 130.731  1.00  0.00           C
ATOM   2393  CB  TYR A 149      23.560 116.778 129.631  1.00  0.00           C
ATOM   2396  CG  TYR A 149      23.280 116.228 128.261  1.00  0.00           C
ATOM   2397  CD1 TYR A 149      22.990 114.868 128.061  1.00  0.00           C
ATOM   2399  CE1 TYR A 149      22.920 114.338 126.761  1.00  0.00           C
ATOM   2401  CZ  TYR A 149      23.140 115.177 125.661  1.00  0.00           C
ATOM   2402  OH  TYR A 149      23.080 114.687 124.351  1.00  0.00           O
ATOM   2404  CD2 TYR A 149      23.500 117.047 127.141  1.00  0.00           C
ATOM   2406  CE2 TYR A 149      23.440 116.518 125.851  1.00  0.00           C
ATOM   2408  C   TYR A 149      23.220 116.597 132.071  1.00  0.00           C
ATOM   2409  O   TYR A 149      24.200 115.928 132.401  1.00  0.00           O
ATOM   2410  N   THR A 150      22.690 117.537 132.901  1.00  0.00           N
ATOM   2412  CA  THR A 150      23.130 117.738 134.281  1.00  0.00           C
ATOM   2414  CB  THR A 150      22.490 118.918 135.041  1.00  0.00           C
ATOM   2416  OG1 THR A 150      21.120 118.738 135.371  1.00  0.00           O
ATOM   2418  CG2 THR A 150      22.590 120.157 134.161  1.00  0.00           C
ATOM   2422  C   THR A 150      22.950 116.518 135.141  1.00  0.00           C
ATOM   2423  O   THR A 150      23.820 116.158 135.921  1.00  0.00           O
ATOM   2424  N   LYS A 151      21.790 115.828 135.011  1.00  0.00           N
ATOM   2426  CA  LYS A 151      21.570 114.558 135.671  1.00  0.00           C
ATOM   2428  CB  LYS A 151      20.060 114.228 135.911  1.00  0.00           C
ATOM   2431  CG  LYS A 151      19.030 115.218 135.321  1.00  0.00           C
ATOM   2434  CD  LYS A 151      17.600 114.698 135.531  1.00  0.00           C
ATOM   2437  CE  LYS A 151      16.450 115.677 135.201  1.00  0.00           C
ATOM   2440  NZ  LYS A 151      16.440 116.048 133.761  1.00  0.00           N
ATOM   2444  C   LYS A 151      22.270 113.457 134.901  1.00  0.00           C
ATOM   2445  O   LYS A 151      21.860 113.057 133.811  1.00  0.00           O
ATOM   2446  N   VAL A 152      23.370 112.918 135.471  1.00  0.00           N
ATOM   2448  CA  VAL A 152      24.030 111.767 134.891  1.00  0.00           C
ATOM   2450  CB  VAL A 152      25.460 111.537 135.371  1.00  0.00           C
ATOM   2452  CG1 VAL A 152      26.120 110.397 134.581  1.00  0.00           C
ATOM   2456  CG2 VAL A 152      26.260 112.838 135.181  1.00  0.00           C
ATOM   2460  C   VAL A 152      23.210 110.547 135.191  1.00  0.00           C
ATOM   2461  O   VAL A 152      22.670 110.357 136.281  1.00  0.00           O
ATOM   2462  N   THR A 153      23.060 109.657 134.211  1.00  0.00           N
ATOM   2464  CA  THR A 153      22.120 108.588 134.351  1.00  0.00           C
ATOM   2466  CB  THR A 153      20.710 108.997 133.951  1.00  0.00           C
ATOM   2468  OG1 THR A 153      19.790 107.948 134.141  1.00  0.00           O
ATOM   2470  CG2 THR A 153      20.640 109.417 132.481  1.00  0.00           C
ATOM   2474  C   THR A 153      22.650 107.447 133.531  1.00  0.00           C
ATOM   2475  O   THR A 153      23.440 107.637 132.601  1.00  0.00           O
ATOM   2476  N   SER A 154      22.280 106.217 133.931  1.00  0.00           N
ATOM   2478  CA  SER A 154      22.810 104.988 133.381  1.00  0.00           C
ATOM   2480  CB  SER A 154      22.530 103.747 134.261  1.00  0.00           C
ATOM   2483  OG  SER A 154      23.340 102.658 133.821  1.00  0.00           O
ATOM   2485  C   SER A 154      22.240 104.708 131.991  1.00  0.00           C
ATOM   2486  O   SER A 154      21.020 104.677 131.831  1.00  0.00           O
ATOM   2487  N   PRO A 155      23.070 104.447 130.971  1.00  0.00           N
ATOM   2488  CD  PRO A 155      24.450 104.947 130.941  1.00  0.00           C
ATOM   2491  CA  PRO A 155      22.590 104.107 129.641  1.00  0.00           C
ATOM   2493  CB  PRO A 155      23.880 104.058 128.791  1.00  0.00           C
ATOM   2496  CG  PRO A 155      24.800 105.067 129.471  1.00  0.00           C
ATOM   2499  C   PRO A 155      21.900 102.768 129.561  1.00  0.00           C
ATOM   2500  O   PRO A 155      21.010 102.597 128.731  1.00  0.00           O
ATOM   2501  N   ILE A 156      22.360 101.777 130.341  1.00  0.00           N
ATOM   2503  CA  ILE A 156      21.890 100.408 130.271  1.00  0.00           C
ATOM   2505  CB  ILE A 156      22.800  99.457 129.451  1.00  0.00           C
ATOM   2507  CG2 ILE A 156      22.970 100.067 128.041  1.00  0.00           C
ATOM   2511  CG1 ILE A 156      24.160  99.147 130.101  1.00  0.00           C
ATOM   2514  CD  ILE A 156      24.870  97.927 129.491  1.00  0.00           C
ATOM   2518  C   ILE A 156      21.710  99.867 131.671  1.00  0.00           C
ATOM   2519  O   ILE A 156      22.110 100.478 132.661  1.00  0.00           O
ATOM   2520  N   SER A 157      21.060  98.697 131.801  1.00  0.00           N
ATOM   2522  CA  SER A 157      21.050  97.927 133.041  1.00  0.00           C
ATOM   2524  CB  SER A 157      19.780  97.037 133.171  1.00  0.00           C
ATOM   2527  OG  SER A 157      19.560  96.228 132.021  1.00  0.00           O
ATOM   2529  C   SER A 157      22.290  97.068 133.211  1.00  0.00           C
ATOM   2530  O   SER A 157      23.010  96.787 132.251  1.00  0.00           O
ATOM   2531  N   GLY A 158      22.560  96.597 134.441  1.00  0.00           N
ATOM   2533  CA  GLY A 158      23.690  95.718 134.721  1.00  0.00           C
ATOM   2536  C   GLY A 158      24.370  96.067 136.011  1.00  0.00           C
ATOM   2537  O   GLY A 158      24.110  97.097 136.601  1.00  0.00           O
ATOM   2538  N   ARG A 159      25.310  95.228 136.471  1.00  0.00           N
ATOM   2540  CA  ARG A 159      26.200  95.617 137.541  1.00  0.00           C
ATOM   2542  CB  ARG A 159      27.030  94.478 138.181  1.00  0.00           C
ATOM   2545  CG  ARG A 159      27.900  93.638 137.211  1.00  0.00           C
ATOM   2548  CD  ARG A 159      27.250  92.437 136.521  1.00  0.00           C
ATOM   2551  NE  ARG A 159      26.850  91.478 137.591  1.00  0.00           N
ATOM   2553  CZ  ARG A 159      25.650  91.448 138.151  1.00  0.00           C
ATOM   2554  NH1 ARG A 159      24.600  92.007 137.601  1.00  0.00           N
ATOM   2557  NH2 ARG A 159      25.510  91.067 139.391  1.00  0.00           N
ATOM   2560  C   ARG A 159      27.150  96.728 137.111  1.00  0.00           C
ATOM   2561  O   ARG A 159      27.790  96.637 136.061  1.00  0.00           O
ATOM   2562  N   ILE A 160      27.310  97.787 137.901  1.00  0.00           N
ATOM   2564  CA  ILE A 160      28.320  98.778 137.601  1.00  0.00           C
ATOM   2566  CB  ILE A 160      28.000 100.137 138.201  1.00  0.00           C
ATOM   2568  CG2 ILE A 160      28.160 100.128 139.731  1.00  0.00           C
ATOM   2572  CG1 ILE A 160      28.790 101.297 137.531  1.00  0.00           C
ATOM   2575  CD  ILE A 160      28.030 102.628 137.561  1.00  0.00           C
ATOM   2579  C   ILE A 160      29.710  98.267 137.931  1.00  0.00           C
ATOM   2580  O   ILE A 160      29.910  97.338 138.721  1.00  0.00           O
ATOM   2581  N   GLY A 161      30.750  98.838 137.301  1.00  0.00           N
ATOM   2583  CA  GLY A 161      32.120  98.598 137.671  1.00  0.00           C
ATOM   2586  C   GLY A 161      32.510  99.517 138.791  1.00  0.00           C
ATOM   2587  O   GLY A 161      31.970  99.457 139.901  1.00  0.00           O
ATOM   2588  N   LYS A 162      33.490 100.387 138.521  1.00  0.00           N
ATOM   2590  CA  LYS A 162      33.940 101.347 139.501  1.00  0.00           C
ATOM   2592  CB  LYS A 162      35.370 101.037 139.951  1.00  0.00           C
ATOM   2595  CG  LYS A 162      35.420  99.717 140.731  1.00  0.00           C
ATOM   2598  CD  LYS A 162      36.790  99.527 141.381  1.00  0.00           C
ATOM   2601  CE  LYS A 162      36.780  98.367 142.361  1.00  0.00           C
ATOM   2604  NZ  LYS A 162      38.080  98.297 143.041  1.00  0.00           N
ATOM   2608  C   LYS A 162      33.840 102.768 139.031  1.00  0.00           C
ATOM   2609  O   LYS A 162      33.620 103.057 137.861  1.00  0.00           O
ATOM   2610  N   SER A 163      33.970 103.697 140.001  1.00  0.00           N
ATOM   2612  CA  SER A 163      33.790 105.117 139.781  1.00  0.00           C
ATOM   2614  CB  SER A 163      33.070 105.777 140.951  1.00  0.00           C
ATOM   2617  OG  SER A 163      31.750 105.257 141.011  1.00  0.00           O
ATOM   2619  C   SER A 163      35.110 105.808 139.661  1.00  0.00           C
ATOM   2620  O   SER A 163      35.920 105.827 140.581  1.00  0.00           O
ATOM   2621  N   ASN A 164      35.360 106.437 138.511  1.00  0.00           N
ATOM   2623  CA  ASN A 164      36.670 106.957 138.221  1.00  0.00           C
ATOM   2625  CB  ASN A 164      36.910 106.937 136.691  1.00  0.00           C
ATOM   2628  CG  ASN A 164      36.880 105.487 136.191  1.00  0.00           C
ATOM   2629  OD1 ASN A 164      37.220 104.507 136.851  1.00  0.00           O
ATOM   2630  ND2 ASN A 164      36.460 105.327 134.911  1.00  0.00           N
ATOM   2633  C   ASN A 164      36.870 108.358 138.781  1.00  0.00           C
ATOM   2634  O   ASN A 164      38.000 108.817 138.911  1.00  0.00           O
ATOM   2635  N   VAL A 165      35.790 109.077 139.171  1.00  0.00           N
ATOM   2637  CA  VAL A 165      35.910 110.448 139.661  1.00  0.00           C
ATOM   2639  CB  VAL A 165      35.490 111.527 138.641  1.00  0.00           C
ATOM   2641  CG1 VAL A 165      36.510 111.548 137.481  1.00  0.00           C
ATOM   2645  CG2 VAL A 165      34.050 111.297 138.131  1.00  0.00           C
ATOM   2649  C   VAL A 165      35.160 110.608 140.971  1.00  0.00           C
ATOM   2650  O   VAL A 165      34.080 110.058 141.191  1.00  0.00           O
ATOM   2651  N   THR A 166      35.740 111.387 141.901  1.00  0.00           N
ATOM   2653  CA  THR A 166      35.110 111.777 143.151  1.00  0.00           C
ATOM   2655  CB  THR A 166      36.100 112.007 144.291  1.00  0.00           C
ATOM   2657  OG1 THR A 166      37.210 112.797 143.911  1.00  0.00           O
ATOM   2659  CG2 THR A 166      36.690 110.647 144.661  1.00  0.00           C
ATOM   2663  C   THR A 166      34.240 112.998 142.951  1.00  0.00           C
ATOM   2664  O   THR A 166      34.260 113.647 141.901  1.00  0.00           O
ATOM   2665  N   GLU A 167      33.420 113.338 143.961  1.00  0.00           N
ATOM   2667  CA  GLU A 167      32.660 114.567 143.971  1.00  0.00           C
ATOM   2669  CB  GLU A 167      31.610 114.578 145.101  1.00  0.00           C
ATOM   2672  CG  GLU A 167      30.790 113.267 145.141  1.00  0.00           C
ATOM   2675  CD  GLU A 167      29.610 113.278 146.101  1.00  0.00           C
ATOM   2676  OE1 GLU A 167      29.340 114.298 146.791  1.00  0.00           O
ATOM   2677  OE2 GLU A 167      28.960 112.198 146.211  1.00  0.00           O
ATOM   2678  C   GLU A 167      33.560 115.808 144.061  1.00  0.00           C
ATOM   2679  O   GLU A 167      34.670 115.788 144.601  1.00  0.00           O
ATOM   2680  N   GLY A 168      33.100 116.938 143.501  1.00  0.00           N
ATOM   2682  CA  GLY A 168      33.820 118.197 143.551  1.00  0.00           C
ATOM   2685  C   GLY A 168      34.980 118.288 142.591  1.00  0.00           C
ATOM   2686  O   GLY A 168      35.840 119.158 142.721  1.00  0.00           O
ATOM   2687  N   ALA A 169      35.020 117.418 141.571  1.00  0.00           N
ATOM   2689  CA  ALA A 169      36.030 117.458 140.541  1.00  0.00           C
ATOM   2691  CB  ALA A 169      36.620 116.048 140.331  1.00  0.00           C
ATOM   2695  C   ALA A 169      35.400 117.958 139.251  1.00  0.00           C
ATOM   2696  O   ALA A 169      34.240 117.648 138.941  1.00  0.00           O
ATOM   2697  N   LEU A 170      36.130 118.767 138.461  1.00  0.00           N
ATOM   2699  CA  LEU A 170      35.810 118.927 137.051  1.00  0.00           C
ATOM   2701  CB  LEU A 170      36.650 120.028 136.341  1.00  0.00           C
ATOM   2704  CG  LEU A 170      36.170 121.477 136.561  1.00  0.00           C
ATOM   2706  CD1 LEU A 170      37.080 122.447 135.781  1.00  0.00           C
ATOM   2710  CD2 LEU A 170      34.720 121.667 136.091  1.00  0.00           C
ATOM   2714  C   LEU A 170      35.870 117.648 136.231  1.00  0.00           C
ATOM   2715  O   LEU A 170      36.750 116.798 136.371  1.00  0.00           O
ATOM   2716  N   VAL A 171      34.910 117.548 135.301  1.00  0.00           N
ATOM   2718  CA  VAL A 171      34.900 116.628 134.191  1.00  0.00           C
ATOM   2720  CB  VAL A 171      33.910 115.467 134.351  1.00  0.00           C
ATOM   2722  CG1 VAL A 171      34.400 114.567 135.501  1.00  0.00           C
ATOM   2726  CG2 VAL A 171      32.470 115.968 134.581  1.00  0.00           C
ATOM   2730  C   VAL A 171      34.530 117.447 132.981  1.00  0.00           C
ATOM   2731  O   VAL A 171      34.080 118.588 133.081  1.00  0.00           O
ATOM   2732  N   GLN A 172      34.740 116.907 131.771  1.00  0.00           N
ATOM   2734  CA  GLN A 172      34.440 117.587 130.541  1.00  0.00           C
ATOM   2736  CB  GLN A 172      35.700 117.888 129.691  1.00  0.00           C
ATOM   2739  CG  GLN A 172      36.800 118.708 130.391  1.00  0.00           C
ATOM   2742  CD  GLN A 172      36.360 120.078 130.911  1.00  0.00           C
ATOM   2743  OE1 GLN A 172      36.640 120.428 132.061  1.00  0.00           O
ATOM   2744  NE2 GLN A 172      35.730 120.918 130.051  1.00  0.00           N
ATOM   2747  C   GLN A 172      33.510 116.678 129.781  1.00  0.00           C
ATOM   2748  O   GLN A 172      33.560 115.458 129.941  1.00  0.00           O
ATOM   2749  N   ASN A 173      32.660 117.228 128.901  1.00  0.00           N
ATOM   2751  CA  ASN A 173      32.010 116.448 127.871  1.00  0.00           C
ATOM   2753  CB  ASN A 173      30.890 117.257 127.161  1.00  0.00           C
ATOM   2756  CG  ASN A 173      29.970 116.337 126.361  1.00  0.00           C
ATOM   2757  OD1 ASN A 173      30.060 115.107 126.431  1.00  0.00           O
ATOM   2758  ND2 ASN A 173      29.070 116.958 125.571  1.00  0.00           N
ATOM   2761  C   ASN A 173      33.050 115.898 126.891  1.00  0.00           C
ATOM   2762  O   ASN A 173      34.040 116.538 126.551  1.00  0.00           O
ATOM   2763  N   GLY A 174      32.850 114.648 126.451  1.00  0.00           N
ATOM   2765  CA  GLY A 174      33.740 113.927 125.561  1.00  0.00           C
ATOM   2768  C   GLY A 174      35.160 113.738 126.051  1.00  0.00           C
ATOM   2769  O   GLY A 174      36.090 113.738 125.251  1.00  0.00           O
ATOM   2770  N   GLN A 175      35.370 113.577 127.381  1.00  0.00           N
ATOM   2772  CA  GLN A 175      36.650 113.098 127.901  1.00  0.00           C
ATOM   2774  CB  GLN A 175      36.730 113.018 129.451  1.00  0.00           C
ATOM   2777  CG  GLN A 175      36.750 114.398 130.131  1.00  0.00           C
ATOM   2780  CD  GLN A 175      36.930 114.318 131.651  1.00  0.00           C
ATOM   2781  OE1 GLN A 175      37.790 114.988 132.231  1.00  0.00           O
ATOM   2782  NE2 GLN A 175      36.060 113.548 132.331  1.00  0.00           N
ATOM   2785  C   GLN A 175      37.020 111.728 127.371  1.00  0.00           C
ATOM   2786  O   GLN A 175      36.150 110.907 127.061  1.00  0.00           O
ATOM   2787  N   ALA A 176      38.330 111.427 127.271  1.00  0.00           N
ATOM   2789  CA  ALA A 176      38.790 110.058 127.161  1.00  0.00           C
ATOM   2791  CB  ALA A 176      40.330 110.047 127.051  1.00  0.00           C
ATOM   2795  C   ALA A 176      38.390 109.207 128.361  1.00  0.00           C
ATOM   2796  O   ALA A 176      37.990 108.047 128.241  1.00  0.00           O
ATOM   2797  N   THR A 177      38.470 109.817 129.571  1.00  0.00           N
ATOM   2799  CA  THR A 177      37.960 109.257 130.821  1.00  0.00           C
ATOM   2801  CB  THR A 177      38.500 109.888 132.111  1.00  0.00           C
ATOM   2803  OG1 THR A 177      38.120 111.238 132.311  1.00  0.00           O
ATOM   2805  CG2 THR A 177      40.020 109.908 132.001  1.00  0.00           C
ATOM   2809  C   THR A 177      36.450 109.147 130.901  1.00  0.00           C
ATOM   2810  O   THR A 177      35.690 110.097 131.061  1.00  0.00           O
ATOM   2811  N   ALA A 178      35.990 107.897 130.801  1.00  0.00           N
ATOM   2813  CA  ALA A 178      34.670 107.467 131.191  1.00  0.00           C
ATOM   2815  CB  ALA A 178      34.440 106.057 130.631  1.00  0.00           C
ATOM   2819  C   ALA A 178      34.440 107.547 132.711  1.00  0.00           C
ATOM   2820  O   ALA A 178      35.350 107.377 133.521  1.00  0.00           O
ATOM   2821  N   LEU A 179      33.210 107.808 133.161  1.00  0.00           N
ATOM   2823  CA  LEU A 179      32.830 107.838 134.561  1.00  0.00           C
ATOM   2825  CB  LEU A 179      31.370 108.318 134.711  1.00  0.00           C
ATOM   2828  CG  LEU A 179      31.090 109.698 134.091  1.00  0.00           C
ATOM   2830  CD1 LEU A 179      29.610 110.058 134.201  1.00  0.00           C
ATOM   2834  CD2 LEU A 179      31.960 110.797 134.741  1.00  0.00           C
ATOM   2838  C   LEU A 179      32.930 106.487 135.261  1.00  0.00           C
ATOM   2839  O   LEU A 179      33.380 106.367 136.401  1.00  0.00           O
ATOM   2840  N   ALA A 180      32.460 105.457 134.531  1.00  0.00           N
ATOM   2842  CA  ALA A 180      32.290 104.107 135.001  1.00  0.00           C
ATOM   2844  CB  ALA A 180      31.040 103.987 135.891  1.00  0.00           C
ATOM   2848  C   ALA A 180      32.130 103.237 133.771  1.00  0.00           C
ATOM   2849  O   ALA A 180      32.070 103.738 132.651  1.00  0.00           O
ATOM   2850  N   THR A 181      32.060 101.907 133.931  1.00  0.00           N
ATOM   2852  CA  THR A 181      31.480 101.037 132.911  1.00  0.00           C
ATOM   2854  CB  THR A 181      32.470 100.117 132.171  1.00  0.00           C
ATOM   2856  OG1 THR A 181      33.000  99.077 132.991  1.00  0.00           O
ATOM   2858  CG2 THR A 181      33.680 100.878 131.631  1.00  0.00           C
ATOM   2862  C   THR A 181      30.420 100.217 133.621  1.00  0.00           C
ATOM   2863  O   THR A 181      30.450 100.137 134.841  1.00  0.00           O
ATOM   2864  N   VAL A 182      29.470  99.608 132.891  1.00  0.00           N
ATOM   2866  CA  VAL A 182      28.420  98.738 133.421  1.00  0.00           C
ATOM   2868  CB  VAL A 182      27.030  99.367 133.271  1.00  0.00           C
ATOM   2870  CG1 VAL A 182      25.900  98.397 133.681  1.00  0.00           C
ATOM   2874  CG2 VAL A 182      26.960 100.617 134.161  1.00  0.00           C
ATOM   2878  C   VAL A 182      28.430  97.408 132.701  1.00  0.00           C
ATOM   2879  O   VAL A 182      28.410  97.367 131.471  1.00  0.00           O
ATOM   2880  N   GLN A 183      28.460  96.278 133.431  1.00  0.00           N
ATOM   2882  CA  GLN A 183      28.450  94.947 132.861  1.00  0.00           C
ATOM   2884  CB  GLN A 183      29.560  94.027 133.421  1.00  0.00           C
ATOM   2887  CG  GLN A 183      30.970  94.487 133.001  1.00  0.00           C
ATOM   2890  CD  GLN A 183      32.050  93.638 133.641  1.00  0.00           C
ATOM   2891  OE1 GLN A 183      31.810  92.737 134.441  1.00  0.00           O
ATOM   2892  NE2 GLN A 183      33.320  93.897 133.261  1.00  0.00           N
ATOM   2895  C   GLN A 183      27.130  94.247 133.081  1.00  0.00           C
ATOM   2896  O   GLN A 183      26.530  94.307 134.141  1.00  0.00           O
ATOM   2897  N   GLN A 184      26.650  93.477 132.081  1.00  0.00           N
ATOM   2899  CA  GLN A 184      25.640  92.478 132.311  1.00  0.00           C
ATOM   2901  CB  GLN A 184      24.450  92.597 131.321  1.00  0.00           C
ATOM   2904  CG  GLN A 184      23.730  93.957 131.491  1.00  0.00           C
ATOM   2907  CD  GLN A 184      22.420  94.048 130.711  1.00  0.00           C
ATOM   2908  OE1 GLN A 184      22.370  94.137 129.471  1.00  0.00           O
ATOM   2909  NE2 GLN A 184      21.290  93.997 131.441  1.00  0.00           N
ATOM   2912  C   GLN A 184      26.250  91.098 132.271  1.00  0.00           C
ATOM   2913  O   GLN A 184      27.220  90.847 131.551  1.00  0.00           O
ATOM   2914  N   LEU A 185      25.720  90.177 133.111  1.00  0.00           N
ATOM   2916  CA  LEU A 185      26.300  88.878 133.371  1.00  0.00           C
ATOM   2918  CB  LEU A 185      27.480  88.948 134.401  1.00  0.00           C
ATOM   2921  CG  LEU A 185      28.790  89.587 133.931  1.00  0.00           C
ATOM   2923  CD1 LEU A 185      29.820  89.537 135.061  1.00  0.00           C
ATOM   2927  CD2 LEU A 185      29.350  88.847 132.721  1.00  0.00           C
ATOM   2931  C   LEU A 185      25.270  87.957 133.991  1.00  0.00           C
ATOM   2932  O   LEU A 185      25.520  87.388 135.051  1.00  0.00           O
ATOM   2933  N   ASP A 186      24.080  87.757 133.391  1.00  0.00           N
ATOM   2935  CA  ASP A 186      23.270  86.597 133.761  1.00  0.00           C
ATOM   2937  CB  ASP A 186      21.760  86.957 133.681  1.00  0.00           C
ATOM   2940  CG  ASP A 186      20.890  85.797 134.111  1.00  0.00           C
ATOM   2941  OD1 ASP A 186      20.980  85.367 135.291  1.00  0.00           O
ATOM   2942  OD2 ASP A 186      20.100  85.327 133.241  1.00  0.00           O
ATOM   2943  C   ASP A 186      23.740  85.357 132.971  1.00  0.00           C
ATOM   2944  O   ASP A 186      23.690  84.228 133.461  1.00  0.00           O
ATOM   2945  N   PRO A 187      24.330  85.578 131.801  1.00  0.00           N
ATOM   2946  CD  PRO A 187      23.530  86.147 130.711  1.00  0.00           C
ATOM   2949  CA  PRO A 187      25.260  84.608 131.261  1.00  0.00           C
ATOM   2951  CB  PRO A 187      24.480  83.987 130.091  1.00  0.00           C
ATOM   2954  CG  PRO A 187      23.420  85.028 129.671  1.00  0.00           C
ATOM   2957  C   PRO A 187      26.490  85.338 130.761  1.00  0.00           C
ATOM   2958  O   PRO A 187      26.380  86.207 129.921  1.00  0.00           O
ATOM   2959  N   ILE A 188      27.700  85.018 131.221  1.00  0.00           N
ATOM   2961  CA  ILE A 188      28.920  85.667 130.751  1.00  0.00           C
ATOM   2963  CB  ILE A 188      30.030  85.357 131.731  1.00  0.00           C
ATOM   2965  CG2 ILE A 188      30.380  83.857 131.711  1.00  0.00           C
ATOM   2969  CG1 ILE A 188      31.290  86.217 131.541  1.00  0.00           C
ATOM   2972  CD  ILE A 188      32.100  86.317 132.831  1.00  0.00           C
ATOM   2976  C   ILE A 188      29.300  85.357 129.291  1.00  0.00           C
ATOM   2977  O   ILE A 188      28.970  84.277 128.781  1.00  0.00           O
ATOM   2978  N   TYR A 189      30.000  86.257 128.571  1.00  0.00           N
ATOM   2980  CA  TYR A 189      30.740  85.888 127.371  1.00  0.00           C
ATOM   2982  CB  TYR A 189      30.650  86.907 126.191  1.00  0.00           C
ATOM   2985  CG  TYR A 189      29.300  86.978 125.531  1.00  0.00           C
ATOM   2986  CD1 TYR A 189      28.630  85.827 125.071  1.00  0.00           C
ATOM   2988  CE1 TYR A 189      27.420  85.948 124.361  1.00  0.00           C
ATOM   2990  CZ  TYR A 189      26.870  87.208 124.121  1.00  0.00           C
ATOM   2991  OH  TYR A 189      25.650  87.357 123.441  1.00  0.00           O
ATOM   2993  CD2 TYR A 189      28.760  88.228 125.221  1.00  0.00           C
ATOM   2995  CE2 TYR A 189      27.540  88.347 124.551  1.00  0.00           C
ATOM   2997  C   TYR A 189      32.220  85.757 127.691  1.00  0.00           C
ATOM   2998  O   TYR A 189      32.820  86.607 128.321  1.00  0.00           O
ATOM   2999  N   VAL A 190      32.870  84.687 127.231  1.00  0.00           N
ATOM   3001  CA  VAL A 190      34.310  84.597 127.271  1.00  0.00           C
ATOM   3003  CB  VAL A 190      34.780  83.218 127.691  1.00  0.00           C
ATOM   3005  CG1 VAL A 190      36.320  83.117 127.681  1.00  0.00           C
ATOM   3009  CG2 VAL A 190      34.250  82.948 129.111  1.00  0.00           C
ATOM   3013  C   VAL A 190      34.840  84.927 125.901  1.00  0.00           C
ATOM   3014  O   VAL A 190      34.350  84.397 124.911  1.00  0.00           O
ATOM   3015  N   ASP A 191      35.870  85.797 125.801  1.00  0.00           N
ATOM   3017  CA  ASP A 191      36.550  86.018 124.551  1.00  0.00           C
ATOM   3019  CB  ASP A 191      37.070  87.488 124.461  1.00  0.00           C
ATOM   3022  CG  ASP A 191      35.990  88.577 124.431  1.00  0.00           C
ATOM   3023  OD1 ASP A 191      34.770  88.287 124.331  1.00  0.00           O
ATOM   3024  OD2 ASP A 191      36.390  89.768 124.481  1.00  0.00           O
ATOM   3025  C   ASP A 191      37.700  85.007 124.501  1.00  0.00           C
ATOM   3026  O   ASP A 191      38.760  85.187 125.091  1.00  0.00           O
ATOM   3027  N   VAL A 192      37.500  83.857 123.841  1.00  0.00           N
ATOM   3029  CA  VAL A 192      38.420  82.728 123.871  1.00  0.00           C
ATOM   3031  CB  VAL A 192      37.720  81.467 123.371  1.00  0.00           C
ATOM   3033  CG1 VAL A 192      38.600  80.207 123.281  1.00  0.00           C
ATOM   3037  CG2 VAL A 192      36.530  81.197 124.301  1.00  0.00           C
ATOM   3041  C   VAL A 192      39.660  82.997 123.041  1.00  0.00           C
ATOM   3042  O   VAL A 192      39.680  82.787 121.831  1.00  0.00           O
ATOM   3043  N   THR A 193      40.720  83.507 123.671  1.00  0.00           N
ATOM   3045  CA  THR A 193      42.000  83.787 123.041  1.00  0.00           C
ATOM   3047  CB  THR A 193      42.980  84.447 124.011  1.00  0.00           C
ATOM   3049  OG1 THR A 193      42.380  85.578 124.611  1.00  0.00           O
ATOM   3051  CG2 THR A 193      44.220  84.947 123.281  1.00  0.00           C
ATOM   3055  C   THR A 193      42.690  82.567 122.461  1.00  0.00           C
ATOM   3056  O   THR A 193      42.860  81.537 123.121  1.00  0.00           O
ATOM   3057  N   GLN A 194      43.130  82.668 121.201  1.00  0.00           N
ATOM   3059  CA  GLN A 194      43.870  81.627 120.521  1.00  0.00           C
ATOM   3061  CB  GLN A 194      42.860  80.907 119.611  1.00  0.00           C
ATOM   3064  CG  GLN A 194      43.310  79.547 119.051  1.00  0.00           C
ATOM   3067  CD  GLN A 194      44.160  78.778 120.051  1.00  0.00           C
ATOM   3068  OE1 GLN A 194      45.370  78.638 119.831  1.00  0.00           O
ATOM   3069  NE2 GLN A 194      43.570  78.337 121.181  1.00  0.00           N
ATOM   3072  C   GLN A 194      44.970  82.297 119.721  1.00  0.00           C
ATOM   3073  O   GLN A 194      45.230  83.487 119.951  1.00  0.00           O
ATOM   3074  N   SER A 195      45.700  81.607 118.811  1.00  0.00           N
ATOM   3076  CA  SER A 195      46.950  82.147 118.281  1.00  0.00           C
ATOM   3078  CB  SER A 195      48.160  81.577 119.061  1.00  0.00           C
ATOM   3081  OG  SER A 195      48.150  80.158 119.071  1.00  0.00           O
ATOM   3083  C   SER A 195      47.210  81.957 116.791  1.00  0.00           C
ATOM   3084  O   SER A 195      46.700  81.037 116.151  1.00  0.00           O
ATOM   3085  N   SER A 196      48.030  82.877 116.201  1.00  0.00           N
ATOM   3087  CA  SER A 196      48.320  83.017 114.761  1.00  0.00           C
ATOM   3089  CB  SER A 196      49.440  84.077 114.451  1.00  0.00           C
ATOM   3092  OG  SER A 196      49.460  85.107 115.411  1.00  0.00           O
ATOM   3094  C   SER A 196      48.940  81.797 114.171  1.00  0.00           C
ATOM   3095  O   SER A 196      48.660  81.347 113.061  1.00  0.00           O
ATOM   3096  N   ASN A 197      49.930  81.297 114.911  1.00  0.00           N
ATOM   3098  CA  ASN A 197      50.950  80.427 114.401  1.00  0.00           C
ATOM   3100  CB  ASN A 197      52.250  80.687 115.211  1.00  0.00           C
ATOM   3103  CG  ASN A 197      52.120  80.408 116.711  1.00  0.00           C
ATOM   3104  OD1 ASN A 197      51.170  80.797 117.401  1.00  0.00           O
ATOM   3105  ND2 ASN A 197      53.110  79.677 117.241  1.00  0.00           N
ATOM   3108  C   ASN A 197      50.460  79.018 114.571  1.00  0.00           C
ATOM   3109  O   ASN A 197      51.020  78.057 114.081  1.00  0.00           O
ATOM   3110  N   ASP A 198      49.330  78.897 115.271  1.00  0.00           N
ATOM   3112  CA  ASP A 198      48.730  77.647 115.551  1.00  0.00           C
ATOM   3114  CB  ASP A 198      48.230  77.647 117.021  1.00  0.00           C
ATOM   3117  CG  ASP A 198      48.620  76.367 117.711  1.00  0.00           C
ATOM   3118  OD1 ASP A 198      49.560  75.697 117.171  1.00  0.00           O
ATOM   3119  OD2 ASP A 198      48.150  76.067 118.831  1.00  0.00           O
ATOM   3120  C   ASP A 198      47.670  77.357 114.541  1.00  0.00           C
ATOM   3121  O   ASP A 198      47.120  76.268 114.531  1.00  0.00           O
ATOM   3122  N   PHE A 199      47.440  78.277 113.561  1.00  0.00           N
ATOM   3124  CA  PHE A 199      46.480  78.097 112.481  1.00  0.00           C
ATOM   3126  CB  PHE A 199      46.570  79.217 111.411  1.00  0.00           C
ATOM   3129  CG  PHE A 199      45.430  80.198 111.491  1.00  0.00           C
ATOM   3130  CD1 PHE A 199      44.090  79.757 111.531  1.00  0.00           C
ATOM   3132  CE1 PHE A 199      43.040  80.687 111.511  1.00  0.00           C
ATOM   3134  CZ  PHE A 199      43.320  82.058 111.421  1.00  0.00           C
ATOM   3136  CD2 PHE A 199      45.690  81.567 111.361  1.00  0.00           C
ATOM   3138  CE2 PHE A 199      44.640  82.478 111.311  1.00  0.00           C
ATOM   3140  C   PHE A 199      46.650  76.797 111.741  1.00  0.00           C
ATOM   3141  O   PHE A 199      45.670  76.147 111.401  1.00  0.00           O
ATOM   3142  N   LEU A 200      47.900  76.357 111.501  1.00  0.00           N
ATOM   3144  CA  LEU A 200      48.080  75.018 111.011  1.00  0.00           C
ATOM   3146  CB  LEU A 200      49.550  74.787 110.631  1.00  0.00           C
ATOM   3149  CG  LEU A 200      50.030  75.687 109.471  1.00  0.00           C
ATOM   3151  CD1 LEU A 200      51.410  75.217 109.051  1.00  0.00           C
ATOM   3155  CD2 LEU A 200      49.120  75.697 108.231  1.00  0.00           C
ATOM   3159  C   LEU A 200      47.570  73.927 111.941  1.00  0.00           C
ATOM   3160  O   LEU A 200      46.790  73.088 111.491  1.00  0.00           O
ATOM   3161  N   ARG A 201      47.920  73.897 113.231  1.00  0.00           N
ATOM   3163  CA  ARG A 201      47.350  72.978 114.201  1.00  0.00           C
ATOM   3165  CB  ARG A 201      48.150  72.987 115.501  1.00  0.00           C
ATOM   3168  CG  ARG A 201      49.530  72.317 115.361  1.00  0.00           C
ATOM   3171  CD  ARG A 201      50.460  72.637 116.541  1.00  0.00           C
ATOM   3174  NE  ARG A 201      49.720  72.187 117.761  1.00  0.00           N
ATOM   3176  CZ  ARG A 201      49.720  72.887 118.891  1.00  0.00           C
ATOM   3177  NH1 ARG A 201      50.410  73.987 119.051  1.00  0.00           N
ATOM   3180  NH2 ARG A 201      48.970  72.478 119.891  1.00  0.00           N
ATOM   3183  C   ARG A 201      45.860  73.088 114.501  1.00  0.00           C
ATOM   3184  O   ARG A 201      45.170  72.087 114.601  1.00  0.00           O
ATOM   3185  N   LEU A 202      45.310  74.297 114.651  1.00  0.00           N
ATOM   3187  CA  LEU A 202      43.890  74.597 114.781  1.00  0.00           C
ATOM   3189  CB  LEU A 202      43.680  76.107 115.011  1.00  0.00           C
ATOM   3192  CG  LEU A 202      44.430  76.698 116.221  1.00  0.00           C
ATOM   3194  CD1 LEU A 202      44.410  78.228 116.101  1.00  0.00           C
ATOM   3198  CD2 LEU A 202      43.850  76.197 117.551  1.00  0.00           C
ATOM   3202  C   LEU A 202      43.070  74.188 113.571  1.00  0.00           C
ATOM   3203  O   LEU A 202      42.070  73.487 113.661  1.00  0.00           O
ATOM   3204  N   LYS A 203      43.520  74.547 112.341  1.00  0.00           N
ATOM   3206  CA  LYS A 203      42.900  74.037 111.131  1.00  0.00           C
ATOM   3208  CB  LYS A 203      43.430  74.757 109.861  1.00  0.00           C
ATOM   3211  CG  LYS A 203      42.460  74.857 108.671  1.00  0.00           C
ATOM   3214  CD  LYS A 203      42.050  73.518 108.021  1.00  0.00           C
ATOM   3217  CE  LYS A 203      41.270  73.617 106.701  1.00  0.00           C
ATOM   3220  NZ  LYS A 203      39.930  74.177 106.921  1.00  0.00           N
ATOM   3224  C   LYS A 203      43.050  72.528 111.051  1.00  0.00           C
ATOM   3225  O   LYS A 203      42.130  71.838 110.651  1.00  0.00           O
ATOM   3226  N   GLN A 204      44.190  71.947 111.491  1.00  0.00           N
ATOM   3228  CA  GLN A 204      44.380  70.507 111.571  1.00  0.00           C
ATOM   3230  CB  GLN A 204      45.820  70.177 112.081  1.00  0.00           C
ATOM   3233  CG  GLN A 204      46.260  68.707 112.001  1.00  0.00           C
ATOM   3236  CD  GLN A 204      46.490  68.257 110.561  1.00  0.00           C
ATOM   3237  OE1 GLN A 204      46.450  69.048 109.621  1.00  0.00           O
ATOM   3238  NE2 GLN A 204      46.730  66.947 110.391  1.00  0.00           N
ATOM   3241  C   GLN A 204      43.340  69.797 112.441  1.00  0.00           C
ATOM   3242  O   GLN A 204      42.840  68.738 112.071  1.00  0.00           O
ATOM   3243  N   GLU A 205      42.960  70.367 113.601  1.00  0.00           N
ATOM   3245  CA  GLU A 205      41.890  69.827 114.421  1.00  0.00           C
ATOM   3247  CB  GLU A 205      42.130  70.107 115.911  1.00  0.00           C
ATOM   3250  CG  GLU A 205      42.300  71.588 116.321  1.00  0.00           C
ATOM   3253  CD  GLU A 205      42.310  71.737 117.841  1.00  0.00           C
ATOM   3254  OE1 GLU A 205      42.930  70.858 118.501  1.00  0.00           O
ATOM   3255  OE2 GLU A 205      41.700  72.728 118.331  1.00  0.00           O
ATOM   3256  C   GLU A 205      40.470  70.168 113.951  1.00  0.00           C
ATOM   3257  O   GLU A 205      39.570  69.328 113.981  1.00  0.00           O
ATOM   3258  N   LEU A 206      40.220  71.347 113.381  1.00  0.00           N
ATOM   3260  CA  LEU A 206      38.980  71.597 112.641  1.00  0.00           C
ATOM   3262  CB  LEU A 206      38.890  73.057 112.131  1.00  0.00           C
ATOM   3265  CG  LEU A 206      38.840  74.117 113.251  1.00  0.00           C
ATOM   3267  CD1 LEU A 206      38.840  75.537 112.661  1.00  0.00           C
ATOM   3271  CD2 LEU A 206      37.650  73.927 114.191  1.00  0.00           C
ATOM   3275  C   LEU A 206      38.780  70.668 111.441  1.00  0.00           C
ATOM   3276  O   LEU A 206      37.670  70.198 111.181  1.00  0.00           O
ATOM   3277  N   ALA A 207      39.860  70.377 110.701  1.00  0.00           N
ATOM   3279  CA  ALA A 207      39.890  69.457 109.581  1.00  0.00           C
ATOM   3281  CB  ALA A 207      41.090  69.787 108.681  1.00  0.00           C
ATOM   3285  C   ALA A 207      39.980  67.987 109.941  1.00  0.00           C
ATOM   3286  O   ALA A 207      39.620  67.157 109.121  1.00  0.00           O
ATOM   3287  N   ASN A 208      40.410  67.587 111.161  1.00  0.00           N
ATOM   3289  CA  ASN A 208      40.180  66.217 111.601  1.00  0.00           C
ATOM   3291  CB  ASN A 208      41.200  65.687 112.661  1.00  0.00           C
ATOM   3294  CG  ASN A 208      41.130  66.287 114.061  1.00  0.00           C
ATOM   3295  OD1 ASN A 208      40.110  66.767 114.541  1.00  0.00           O
ATOM   3296  ND2 ASN A 208      42.280  66.278 114.761  1.00  0.00           N
ATOM   3299  C   ASN A 208      38.760  66.047 112.081  1.00  0.00           C
ATOM   3300  O   ASN A 208      38.220  64.947 112.101  1.00  0.00           O
ATOM   3301  N   GLY A 209      38.100  67.157 112.471  1.00  0.00           N
ATOM   3303  CA  GLY A 209      36.680  67.167 112.751  1.00  0.00           C
ATOM   3306  C   GLY A 209      36.290  66.617 114.091  1.00  0.00           C
ATOM   3307  O   GLY A 209      35.120  66.357 114.361  1.00  0.00           O
ATOM   3308  N   THR A 210      37.260  66.477 115.001  1.00  0.00           N
ATOM   3310  CA  THR A 210      37.030  65.858 116.301  1.00  0.00           C
ATOM   3312  CB  THR A 210      38.240  65.077 116.821  1.00  0.00           C
ATOM   3314  OG1 THR A 210      39.330  65.937 117.131  1.00  0.00           O
ATOM   3316  CG2 THR A 210      38.710  64.067 115.771  1.00  0.00           C
ATOM   3320  C   THR A 210      36.680  66.867 117.361  1.00  0.00           C
ATOM   3321  O   THR A 210      36.460  66.487 118.511  1.00  0.00           O
ATOM   3322  N   LEU A 211      36.600  68.177 117.041  1.00  0.00           N
ATOM   3324  CA  LEU A 211      36.170  69.158 118.041  1.00  0.00           C
ATOM   3326  CB  LEU A 211      36.830  70.537 117.841  1.00  0.00           C
ATOM   3329  CG  LEU A 211      38.340  70.557 117.531  1.00  0.00           C
ATOM   3331  CD1 LEU A 211      38.760  72.027 117.461  1.00  0.00           C
ATOM   3335  CD2 LEU A 211      39.190  69.817 118.581  1.00  0.00           C
ATOM   3339  C   LEU A 211      34.670  69.407 117.961  1.00  0.00           C
ATOM   3340  O   LEU A 211      34.010  69.698 118.951  1.00  0.00           O
ATOM   3341  N   LYS A 212      34.100  69.348 116.741  1.00  0.00           N
ATOM   3343  CA  LYS A 212      32.790  69.867 116.421  1.00  0.00           C
ATOM   3345  CB  LYS A 212      32.850  70.738 115.131  1.00  0.00           C
ATOM   3348  CG  LYS A 212      33.420  72.157 115.311  1.00  0.00           C
ATOM   3351  CD  LYS A 212      33.330  72.967 113.991  1.00  0.00           C
ATOM   3354  CE  LYS A 212      33.670  74.457 114.111  1.00  0.00           C
ATOM   3357  NZ  LYS A 212      33.670  75.147 112.791  1.00  0.00           N
ATOM   3361  C   LYS A 212      31.750  68.757 116.271  1.00  0.00           C
ATOM   3362  O   LYS A 212      31.030  68.687 115.271  1.00  0.00           O
ATOM   3363  N   GLN A 213      31.670  67.857 117.281  1.00  0.00           N
ATOM   3365  CA  GLN A 213      30.950  66.597 117.171  1.00  0.00           C
ATOM   3367  CB  GLN A 213      31.100  65.647 118.391  1.00  0.00           C
ATOM   3370  CG  GLN A 213      32.540  65.177 118.721  1.00  0.00           C
ATOM   3373  CD  GLN A 213      33.240  66.138 119.671  1.00  0.00           C
ATOM   3374  OE1 GLN A 213      32.810  67.268 119.881  1.00  0.00           O
ATOM   3375  NE2 GLN A 213      34.370  65.697 120.281  1.00  0.00           N
ATOM   3378  C   GLN A 213      29.470  66.767 116.901  1.00  0.00           C
ATOM   3379  O   GLN A 213      28.930  66.177 115.971  1.00  0.00           O
ATOM   3380  N   GLU A 214      28.790  67.657 117.641  1.00  0.00           N
ATOM   3382  CA  GLU A 214      27.360  67.838 117.541  1.00  0.00           C
ATOM   3384  CB  GLU A 214      26.820  68.007 118.981  1.00  0.00           C
ATOM   3387  CG  GLU A 214      25.290  68.218 119.141  1.00  0.00           C
ATOM   3390  CD  GLU A 214      24.430  67.058 118.651  1.00  0.00           C
ATOM   3391  OE1 GLU A 214      24.910  65.897 118.651  1.00  0.00           O
ATOM   3392  OE2 GLU A 214      23.230  67.307 118.331  1.00  0.00           O
ATOM   3393  C   GLU A 214      26.980  69.027 116.661  1.00  0.00           C
ATOM   3394  O   GLU A 214      26.030  68.967 115.891  1.00  0.00           O
ATOM   3395  N   ASN A 215      27.760  70.117 116.721  1.00  0.00           N
ATOM   3397  CA  ASN A 215      27.470  71.448 116.201  1.00  0.00           C
ATOM   3399  CB  ASN A 215      26.190  72.097 116.821  1.00  0.00           C
ATOM   3402  CG  ASN A 215      24.850  71.767 116.161  1.00  0.00           C
ATOM   3403  OD1 ASN A 215      23.820  71.927 116.831  1.00  0.00           O
ATOM   3404  ND2 ASN A 215      24.820  71.357 114.881  1.00  0.00           N
ATOM   3407  C   ASN A 215      28.670  72.297 116.641  1.00  0.00           C
ATOM   3408  O   ASN A 215      29.640  71.767 117.191  1.00  0.00           O
ATOM   3409  N   GLY A 216      28.620  73.627 116.421  1.00  0.00           N
ATOM   3411  CA  GLY A 216      29.490  74.628 117.021  1.00  0.00           C
ATOM   3414  C   GLY A 216      29.300  74.778 118.501  1.00  0.00           C
ATOM   3415  O   GLY A 216      30.280  74.768 119.221  1.00  0.00           O
ATOM   3416  N   LYS A 217      28.050  74.918 119.001  1.00  0.00           N
ATOM   3418  CA  LYS A 217      27.820  75.237 120.411  1.00  0.00           C
ATOM   3420  CB  LYS A 217      26.590  76.138 120.621  1.00  0.00           C
ATOM   3423  CG  LYS A 217      25.220  75.567 120.201  1.00  0.00           C
ATOM   3426  CD  LYS A 217      24.100  76.158 121.081  1.00  0.00           C
ATOM   3429  CE  LYS A 217      24.030  77.687 121.051  1.00  0.00           C
ATOM   3432  NZ  LYS A 217      22.890  78.167 121.851  1.00  0.00           N
ATOM   3436  C   LYS A 217      27.840  74.048 121.371  1.00  0.00           C
ATOM   3437  O   LYS A 217      26.850  73.687 122.011  1.00  0.00           O
ATOM   3438  N   ALA A 218      29.010  73.417 121.521  1.00  0.00           N
ATOM   3440  CA  ALA A 218      29.220  72.297 122.411  1.00  0.00           C
ATOM   3442  CB  ALA A 218      30.570  71.677 122.021  1.00  0.00           C
ATOM   3446  C   ALA A 218      29.260  72.677 123.881  1.00  0.00           C
ATOM   3447  O   ALA A 218      28.680  73.677 124.281  1.00  0.00           O
ATOM   3448  N   LYS A 219      29.980  71.918 124.711  1.00  0.00           N
ATOM   3450  CA  LYS A 219      30.330  72.327 126.051  1.00  0.00           C
ATOM   3452  CB  LYS A 219      29.690  71.407 127.121  1.00  0.00           C
ATOM   3455  CG  LYS A 219      28.150  71.337 127.051  1.00  0.00           C
ATOM   3458  CD  LYS A 219      27.450  72.687 127.311  1.00  0.00           C
ATOM   3461  CE  LYS A 219      27.660  73.248 128.721  1.00  0.00           C
ATOM   3464  NZ  LYS A 219      27.160  72.367 129.811  1.00  0.00           N
ATOM   3468  C   LYS A 219      31.830  72.338 126.171  1.00  0.00           C
ATOM   3469  O   LYS A 219      32.530  71.747 125.351  1.00  0.00           O
ATOM   3470  N   VAL A 220      32.360  73.097 127.141  1.00  0.00           N
ATOM   3472  CA  VAL A 220      33.780  73.207 127.421  1.00  0.00           C
ATOM   3474  CB  VAL A 220      34.350  74.437 126.701  1.00  0.00           C
ATOM   3476  CG1 VAL A 220      35.550  75.077 127.431  1.00  0.00           C
ATOM   3480  CG2 VAL A 220      34.750  74.027 125.261  1.00  0.00           C
ATOM   3484  C   VAL A 220      33.980  73.277 128.921  1.00  0.00           C
ATOM   3485  O   VAL A 220      33.430  74.188 129.571  1.00  0.00           O
ATOM   3486  N   SER A 221      34.750  72.357 129.531  1.00  0.00           N
ATOM   3488  CA  SER A 221      35.220  72.478 130.911  1.00  0.00           C
ATOM   3490  CB  SER A 221      35.770  71.158 131.531  1.00  0.00           C
ATOM   3493  OG  SER A 221      36.940  70.637 130.881  1.00  0.00           O
ATOM   3495  C   SER A 221      36.200  73.638 131.181  1.00  0.00           C
ATOM   3496  O   SER A 221      37.080  73.967 130.391  1.00  0.00           O
ATOM   3497  N   LEU A 222      36.040  74.307 132.341  1.00  0.00           N
ATOM   3499  CA  LEU A 222      36.700  75.547 132.691  1.00  0.00           C
ATOM   3501  CB  LEU A 222      35.690  76.577 133.261  1.00  0.00           C
ATOM   3504  CG  LEU A 222      34.810  77.268 132.221  1.00  0.00           C
ATOM   3506  CD1 LEU A 222      33.980  78.367 132.891  1.00  0.00           C
ATOM   3510  CD2 LEU A 222      35.680  77.857 131.111  1.00  0.00           C
ATOM   3514  C   LEU A 222      37.700  75.357 133.801  1.00  0.00           C
ATOM   3515  O   LEU A 222      37.530  74.487 134.641  1.00  0.00           O
ATOM   3516  N   ILE A 223      38.760  76.187 133.861  1.00  0.00           N
ATOM   3518  CA  ILE A 223      39.760  76.187 134.911  1.00  0.00           C
ATOM   3520  CB  ILE A 223      41.060  75.557 134.391  1.00  0.00           C
ATOM   3522  CG2 ILE A 223      42.150  75.517 135.481  1.00  0.00           C
ATOM   3526  CG1 ILE A 223      40.840  74.147 133.801  1.00  0.00           C
ATOM   3529  CD  ILE A 223      40.360  73.108 134.821  1.00  0.00           C
ATOM   3533  C   ILE A 223      40.070  77.617 135.371  1.00  0.00           C
ATOM   3534  O   ILE A 223      40.610  78.417 134.621  1.00  0.00           O
ATOM   3535  N   THR A 224      39.740  78.007 136.641  1.00  0.00           N
ATOM   3537  CA  THR A 224      40.070  79.367 137.091  1.00  0.00           C
ATOM   3539  CB  THR A 224      38.950  80.047 137.871  1.00  0.00           C
ATOM   3541  OG1 THR A 224      39.130  81.448 137.951  1.00  0.00           O
ATOM   3543  CG2 THR A 224      38.820  79.547 139.301  1.00  0.00           C
ATOM   3547  C   THR A 224      41.450  79.407 137.771  1.00  0.00           C
ATOM   3548  O   THR A 224      42.270  78.507 137.631  1.00  0.00           O
ATOM   3549  N   SER A 225      41.780  80.497 138.491  1.00  0.00           N
ATOM   3551  CA  SER A 225      43.100  80.737 139.091  1.00  0.00           C
ATOM   3553  CB  SER A 225      43.210  82.147 139.771  1.00  0.00           C
ATOM   3556  OG  SER A 225      42.410  82.287 140.941  1.00  0.00           O
ATOM   3558  C   SER A 225      43.550  79.657 140.071  1.00  0.00           C
ATOM   3559  O   SER A 225      44.730  79.307 140.141  1.00  0.00           O
ATOM   3560  N   ASP A 226      42.600  79.067 140.821  1.00  0.00           N
ATOM   3562  CA  ASP A 226      42.870  78.117 141.881  1.00  0.00           C
ATOM   3564  CB  ASP A 226      41.840  78.318 143.021  1.00  0.00           C
ATOM   3567  CG  ASP A 226      40.370  78.388 142.621  1.00  0.00           C
ATOM   3568  OD1 ASP A 226      40.020  77.957 141.491  1.00  0.00           O
ATOM   3569  OD2 ASP A 226      39.580  78.867 143.471  1.00  0.00           O
ATOM   3570  C   ASP A 226      42.860  76.698 141.341  1.00  0.00           C
ATOM   3571  O   ASP A 226      43.170  75.728 142.021  1.00  0.00           O
ATOM   3572  N   GLY A 227      42.530  76.577 140.061  1.00  0.00           N
ATOM   3574  CA  GLY A 227      42.470  75.338 139.351  1.00  0.00           C
ATOM   3577  C   GLY A 227      41.220  74.577 139.671  1.00  0.00           C
ATOM   3578  O   GLY A 227      41.160  73.388 139.391  1.00  0.00           O
ATOM   3579  N   ILE A 228      40.190  75.237 140.241  1.00  0.00           N
ATOM   3581  CA  ILE A 228      38.900  74.587 140.411  1.00  0.00           C
ATOM   3583  CB  ILE A 228      38.200  74.848 141.751  1.00  0.00           C
ATOM   3585  CG2 ILE A 228      36.880  74.037 141.811  1.00  0.00           C
ATOM   3589  CG1 ILE A 228      39.120  74.437 142.931  1.00  0.00           C
ATOM   3592  CD  ILE A 228      38.570  74.877 144.301  1.00  0.00           C
ATOM   3596  C   ILE A 228      38.040  74.967 139.221  1.00  0.00           C
ATOM   3597  O   ILE A 228      37.920  76.117 138.791  1.00  0.00           O
ATOM   3598  N   LYS A 229      37.440  73.948 138.581  1.00  0.00           N
ATOM   3600  CA  LYS A 229      36.500  74.127 137.501  1.00  0.00           C
ATOM   3602  CB  LYS A 229      36.200  72.747 136.861  1.00  0.00           C
ATOM   3605  CG  LYS A 229      35.140  71.848 137.551  1.00  0.00           C
ATOM   3608  CD  LYS A 229      35.370  71.477 139.031  1.00  0.00           C
ATOM   3611  CE  LYS A 229      34.180  70.757 139.701  1.00  0.00           C
ATOM   3614  NZ  LYS A 229      32.980  71.637 139.821  1.00  0.00           N
ATOM   3618  C   LYS A 229      35.220  74.807 137.951  1.00  0.00           C
ATOM   3619  O   LYS A 229      34.750  74.597 139.071  1.00  0.00           O
ATOM   3620  N   PHE A 230      34.560  75.578 137.071  1.00  0.00           N
ATOM   3622  CA  PHE A 230      33.240  76.117 137.361  1.00  0.00           C
ATOM   3624  CB  PHE A 230      32.800  77.058 136.201  1.00  0.00           C
ATOM   3627  CG  PHE A 230      31.540  77.787 136.571  1.00  0.00           C
ATOM   3628  CD1 PHE A 230      31.560  78.728 137.601  1.00  0.00           C
ATOM   3630  CE1 PHE A 230      30.370  79.307 138.061  1.00  0.00           C
ATOM   3632  CZ  PHE A 230      29.160  78.967 137.461  1.00  0.00           C
ATOM   3634  CD2 PHE A 230      30.310  77.497 135.941  1.00  0.00           C
ATOM   3636  CE2 PHE A 230      29.130  78.108 136.371  1.00  0.00           C
ATOM   3638  C   PHE A 230      32.240  74.967 137.601  1.00  0.00           C
ATOM   3639  O   PHE A 230      32.420  73.937 136.941  1.00  0.00           O
ATOM   3640  N   PRO A 231      31.230  74.988 138.491  1.00  0.00           N
ATOM   3641  CD  PRO A 231      30.990  76.067 139.441  1.00  0.00           C
ATOM   3644  CA  PRO A 231      30.310  73.887 138.751  1.00  0.00           C
ATOM   3646  CB  PRO A 231      29.220  74.517 139.621  1.00  0.00           C
ATOM   3649  CG  PRO A 231      30.060  75.448 140.491  1.00  0.00           C
ATOM   3652  C   PRO A 231      29.810  73.108 137.561  1.00  0.00           C
ATOM   3653  O   PRO A 231      29.850  71.887 137.591  1.00  0.00           O
ATOM   3654  N   GLN A 232      29.400  73.808 136.491  1.00  0.00           N
ATOM   3656  CA  GLN A 232      29.130  73.218 135.191  1.00  0.00           C
ATOM   3658  CB  GLN A 232      27.690  73.498 134.711  1.00  0.00           C
ATOM   3661  CG  GLN A 232      27.320  74.988 134.491  1.00  0.00           C
ATOM   3664  CD  GLN A 232      26.670  75.667 135.711  1.00  0.00           C
ATOM   3665  OE1 GLN A 232      26.810  75.257 136.861  1.00  0.00           O
ATOM   3666  NE2 GLN A 232      25.890  76.737 135.441  1.00  0.00           N
ATOM   3669  C   GLN A 232      30.070  73.707 134.101  1.00  0.00           C
ATOM   3670  O   GLN A 232      30.670  74.768 134.161  1.00  0.00           O
ATOM   3671  N   ASP A 233      30.170  72.938 133.011  1.00  0.00           N
ATOM   3673  CA  ASP A 233      30.660  73.407 131.731  1.00  0.00           C
ATOM   3675  CB  ASP A 233      30.800  72.248 130.721  1.00  0.00           C
ATOM   3678  CG  ASP A 233      31.440  71.047 131.361  1.00  0.00           C
ATOM   3679  OD1 ASP A 233      32.300  71.217 132.261  1.00  0.00           O
ATOM   3680  OD2 ASP A 233      30.990  69.927 131.021  1.00  0.00           O
ATOM   3681  C   ASP A 233      29.730  74.447 131.101  1.00  0.00           C
ATOM   3682  O   ASP A 233      28.500  74.367 131.271  1.00  0.00           O
ATOM   3683  N   GLY A 234      30.260  75.427 130.331  1.00  0.00           N
ATOM   3685  CA  GLY A 234      29.410  76.308 129.511  1.00  0.00           C
ATOM   3688  C   GLY A 234      29.460  75.998 128.061  1.00  0.00           C
ATOM   3689  O   GLY A 234      30.170  75.088 127.641  1.00  0.00           O
ATOM   3690  N   THR A 235      28.670  76.728 127.231  1.00  0.00           N
ATOM   3692  CA  THR A 235      28.520  76.378 125.831  1.00  0.00           C
ATOM   3694  CB  THR A 235      27.060  76.357 125.391  1.00  0.00           C
ATOM   3696  OG1 THR A 235      26.880  75.907 124.061  1.00  0.00           O
ATOM   3698  CG2 THR A 235      26.380  77.728 125.461  1.00  0.00           C
ATOM   3702  C   THR A 235      29.440  77.187 124.921  1.00  0.00           C
ATOM   3703  O   THR A 235      29.330  78.407 124.781  1.00  0.00           O
ATOM   3704  N   LEU A 236      30.460  76.507 124.331  1.00  0.00           N
ATOM   3706  CA  LEU A 236      31.490  77.198 123.581  1.00  0.00           C
ATOM   3708  CB  LEU A 236      32.940  76.667 123.781  1.00  0.00           C
ATOM   3711  CG  LEU A 236      34.020  77.567 123.131  1.00  0.00           C
ATOM   3713  CD1 LEU A 236      35.260  77.677 124.011  1.00  0.00           C
ATOM   3717  CD2 LEU A 236      34.460  77.077 121.751  1.00  0.00           C
ATOM   3721  C   LEU A 236      31.120  77.027 122.151  1.00  0.00           C
ATOM   3722  O   LEU A 236      30.870  75.917 121.711  1.00  0.00           O
ATOM   3723  N   GLU A 237      31.030  78.127 121.391  1.00  0.00           N
ATOM   3725  CA  GLU A 237      30.610  78.047 120.021  1.00  0.00           C
ATOM   3727  CB  GLU A 237      29.530  79.127 119.801  1.00  0.00           C
ATOM   3730  CG  GLU A 237      29.030  79.358 118.361  1.00  0.00           C
ATOM   3733  CD  GLU A 237      30.060  80.117 117.551  1.00  0.00           C
ATOM   3734  OE1 GLU A 237      30.580  81.127 118.091  1.00  0.00           O
ATOM   3735  OE2 GLU A 237      30.320  79.687 116.411  1.00  0.00           O
ATOM   3736  C   GLU A 237      31.850  78.047 119.131  1.00  0.00           C
ATOM   3737  O   GLU A 237      32.720  78.897 119.201  1.00  0.00           O
ATOM   3738  N   PHE A 238      32.020  76.998 118.301  1.00  0.00           N
ATOM   3740  CA  PHE A 238      33.270  76.757 117.601  1.00  0.00           C
ATOM   3742  CB  PHE A 238      33.510  75.228 117.431  1.00  0.00           C
ATOM   3745  CG  PHE A 238      33.670  74.417 118.691  1.00  0.00           C
ATOM   3746  CD1 PHE A 238      34.760  74.647 119.541  1.00  0.00           C
ATOM   3748  CE1 PHE A 238      35.010  73.787 120.631  1.00  0.00           C
ATOM   3750  CZ  PHE A 238      34.170  72.687 120.851  1.00  0.00           C
ATOM   3752  CD2 PHE A 238      32.870  73.297 118.911  1.00  0.00           C
ATOM   3754  CE2 PHE A 238      33.120  72.427 119.971  1.00  0.00           C
ATOM   3756  C   PHE A 238      33.310  77.297 116.171  1.00  0.00           C
ATOM   3757  O   PHE A 238      34.310  77.087 115.471  1.00  0.00           O
ATOM   3758  N   SER A 239      32.240  77.917 115.641  1.00  0.00           N
ATOM   3760  CA  SER A 239      32.120  78.147 114.211  1.00  0.00           C
ATOM   3762  CB  SER A 239      30.790  77.607 113.611  1.00  0.00           C
ATOM   3765  OG  SER A 239      29.640  77.867 114.411  1.00  0.00           O
ATOM   3767  C   SER A 239      32.390  79.568 113.781  1.00  0.00           C
ATOM   3768  O   SER A 239      32.970  79.778 112.721  1.00  0.00           O
ATOM   3769  N   ASP A 240      32.110  80.567 114.631  1.00  0.00           N
ATOM   3771  CA  ASP A 240      32.500  81.947 114.401  1.00  0.00           C
ATOM   3773  CB  ASP A 240      31.500  82.917 115.041  1.00  0.00           C
ATOM   3776  CG  ASP A 240      30.220  83.007 114.231  1.00  0.00           C
ATOM   3777  OD1 ASP A 240      30.210  82.617 113.031  1.00  0.00           O
ATOM   3778  OD2 ASP A 240      29.280  83.658 114.751  1.00  0.00           O
ATOM   3779  C   ASP A 240      33.900  82.227 114.921  1.00  0.00           C
ATOM   3780  O   ASP A 240      34.130  83.108 115.761  1.00  0.00           O
ATOM   3781  N   VAL A 241      34.910  81.527 114.361  1.00  0.00           N
ATOM   3783  CA  VAL A 241      36.310  81.858 114.541  1.00  0.00           C
ATOM   3785  CB  VAL A 241      37.270  80.827 113.911  1.00  0.00           C
ATOM   3787  CG1 VAL A 241      37.040  79.437 114.541  1.00  0.00           C
ATOM   3791  CG2 VAL A 241      37.160  80.748 112.371  1.00  0.00           C
ATOM   3795  C   VAL A 241      36.610  83.277 114.061  1.00  0.00           C
ATOM   3796  O   VAL A 241      36.450  83.627 112.891  1.00  0.00           O
ATOM   3797  N   THR A 242      37.000  84.207 114.961  1.00  0.00           N
ATOM   3799  CA  THR A 242      37.480  85.517 114.511  1.00  0.00           C
ATOM   3801  CB  THR A 242      37.630  86.548 115.631  1.00  0.00           C
ATOM   3803  OG1 THR A 242      36.370  86.747 116.231  1.00  0.00           O
ATOM   3805  CG2 THR A 242      38.070  87.927 115.121  1.00  0.00           C
ATOM   3809  C   THR A 242      38.770  85.408 113.721  1.00  0.00           C
ATOM   3810  O   THR A 242      39.720  84.778 114.161  1.00  0.00           O
ATOM   3811  N   VAL A 243      38.870  86.028 112.541  1.00  0.00           N
ATOM   3813  CA  VAL A 243      40.140  86.207 111.871  1.00  0.00           C
ATOM   3815  CB  VAL A 243      40.040  85.858 110.381  1.00  0.00           C
ATOM   3817  CG1 VAL A 243      41.410  85.937 109.681  1.00  0.00           C
ATOM   3821  CG2 VAL A 243      39.430  84.447 110.211  1.00  0.00           C
ATOM   3825  C   VAL A 243      40.540  87.668 112.061  1.00  0.00           C
ATOM   3826  O   VAL A 243      39.940  88.567 111.461  1.00  0.00           O
ATOM   3827  N   ASP A 244      41.530  87.987 112.931  1.00  0.00           N
ATOM   3829  CA  ASP A 244      42.150  89.307 112.981  1.00  0.00           C
ATOM   3831  CB  ASP A 244      43.060  89.417 114.241  1.00  0.00           C
ATOM   3834  CG  ASP A 244      43.750  90.748 114.521  1.00  0.00           C
ATOM   3835  OD1 ASP A 244      43.480  91.747 113.801  1.00  0.00           O
ATOM   3836  OD2 ASP A 244      44.520  90.777 115.521  1.00  0.00           O
ATOM   3837  C   ASP A 244      42.880  89.587 111.671  1.00  0.00           C
ATOM   3838  O   ASP A 244      43.440  88.668 111.071  1.00  0.00           O
ATOM   3839  N   GLN A 245      42.900  90.827 111.151  1.00  0.00           N
ATOM   3841  CA  GLN A 245      43.660  91.138 109.961  1.00  0.00           C
ATOM   3843  CB  GLN A 245      43.370  92.567 109.411  1.00  0.00           C
ATOM   3846  CG  GLN A 245      41.870  92.877 109.141  1.00  0.00           C
ATOM   3849  CD  GLN A 245      41.030  93.057 110.411  1.00  0.00           C
ATOM   3850  OE1 GLN A 245      39.970  92.467 110.611  1.00  0.00           O
ATOM   3851  NE2 GLN A 245      41.530  93.908 111.331  1.00  0.00           N
ATOM   3854  C   GLN A 245      45.150  90.958 110.221  1.00  0.00           C
ATOM   3855  O   GLN A 245      45.900  90.377 109.431  1.00  0.00           O
ATOM   3856  N   THR A 246      45.640  91.418 111.401  1.00  0.00           N
ATOM   3858  CA  THR A 246      47.080  91.588 111.561  1.00  0.00           C
ATOM   3860  CB  THR A 246      47.490  92.728 112.471  1.00  0.00           C
ATOM   3862  OG1 THR A 246      47.000  92.607 113.801  1.00  0.00           O
ATOM   3864  CG2 THR A 246      46.930  94.027 111.881  1.00  0.00           C
ATOM   3868  C   THR A 246      47.740  90.317 112.021  1.00  0.00           C
ATOM   3869  O   THR A 246      48.790  89.937 111.501  1.00  0.00           O
ATOM   3870  N   THR A 247      47.110  89.587 112.961  1.00  0.00           N
ATOM   3872  CA  THR A 247      47.680  88.347 113.471  1.00  0.00           C
ATOM   3874  CB  THR A 247      47.740  88.327 115.001  1.00  0.00           C
ATOM   3876  OG1 THR A 247      46.470  88.237 115.641  1.00  0.00           O
ATOM   3878  CG2 THR A 247      48.390  89.617 115.511  1.00  0.00           C
ATOM   3882  C   THR A 247      46.900  87.138 112.981  1.00  0.00           C
ATOM   3883  O   THR A 247      47.460  86.057 112.811  1.00  0.00           O
ATOM   3884  N   GLY A 248      45.590  87.278 112.691  1.00  0.00           N
ATOM   3886  CA  GLY A 248      44.710  86.117 112.511  1.00  0.00           C
ATOM   3889  C   GLY A 248      44.450  85.397 113.801  1.00  0.00           C
ATOM   3890  O   GLY A 248      44.520  84.188 113.881  1.00  0.00           O
ATOM   3891  N   SER A 249      44.220  86.147 114.901  1.00  0.00           N
ATOM   3893  CA  SER A 249      44.010  85.578 116.231  1.00  0.00           C
ATOM   3895  CB  SER A 249      44.420  86.507 117.411  1.00  0.00           C
ATOM   3898  OG  SER A 249      44.090  85.977 118.701  1.00  0.00           O
ATOM   3900  C   SER A 249      42.580  85.207 116.391  1.00  0.00           C
ATOM   3901  O   SER A 249      41.690  86.037 116.231  1.00  0.00           O
ATOM   3902  N   ILE A 250      42.330  83.918 116.681  1.00  0.00           N
ATOM   3904  CA  ILE A 250      41.000  83.397 116.821  1.00  0.00           C
ATOM   3906  CB  ILE A 250      40.830  81.917 116.501  1.00  0.00           C
ATOM   3908  CG2 ILE A 250      39.340  81.577 116.631  1.00  0.00           C
ATOM   3912  CG1 ILE A 250      41.340  81.558 115.081  1.00  0.00           C
ATOM   3915  CD  ILE A 250      42.850  81.287 115.021  1.00  0.00           C
ATOM   3919  C   ILE A 250      40.470  83.778 118.191  1.00  0.00           C
ATOM   3920  O   ILE A 250      41.100  83.547 119.221  1.00  0.00           O
ATOM   3921  N   THR A 251      39.280  84.377 118.181  1.00  0.00           N
ATOM   3923  CA  THR A 251      38.520  84.677 119.371  1.00  0.00           C
ATOM   3925  CB  THR A 251      38.220  86.147 119.521  1.00  0.00           C
ATOM   3927  OG1 THR A 251      39.420  86.897 119.521  1.00  0.00           O
ATOM   3929  CG2 THR A 251      37.500  86.427 120.851  1.00  0.00           C
ATOM   3933  C   THR A 251      37.240  83.927 119.141  1.00  0.00           C
ATOM   3934  O   THR A 251      36.620  84.097 118.091  1.00  0.00           O
ATOM   3935  N   LEU A 252      36.810  83.078 120.091  1.00  0.00           N
ATOM   3937  CA  LEU A 252      35.460  82.537 120.091  1.00  0.00           C
ATOM   3939  CB  LEU A 252      35.410  80.987 120.351  1.00  0.00           C
ATOM   3942  CG  LEU A 252      35.760  80.067 119.171  1.00  0.00           C
ATOM   3944  CD1 LEU A 252      35.080  80.487 117.861  1.00  0.00           C
ATOM   3948  CD2 LEU A 252      37.270  79.937 119.001  1.00  0.00           C
ATOM   3952  C   LEU A 252      34.690  83.277 121.171  1.00  0.00           C
ATOM   3953  O   LEU A 252      35.150  83.358 122.301  1.00  0.00           O
ATOM   3954  N   ARG A 253      33.520  83.878 120.861  1.00  0.00           N
ATOM   3956  CA  ARG A 253      32.640  84.428 121.871  1.00  0.00           C
ATOM   3958  CB  ARG A 253      31.820  85.627 121.351  1.00  0.00           C
ATOM   3961  CG  ARG A 253      30.560  85.958 122.181  1.00  0.00           C
ATOM   3964  CD  ARG A 253      29.800  87.208 121.741  1.00  0.00           C
ATOM   3967  NE  ARG A 253      30.600  88.358 122.281  1.00  0.00           N
ATOM   3969  CZ  ARG A 253      31.540  88.997 121.601  1.00  0.00           C
ATOM   3970  NH1 ARG A 253      31.710  88.817 120.311  1.00  0.00           N
ATOM   3973  NH2 ARG A 253      32.310  89.857 122.241  1.00  0.00           N
ATOM   3976  C   ARG A 253      31.750  83.378 122.501  1.00  0.00           C
ATOM   3977  O   ARG A 253      30.740  82.938 121.941  1.00  0.00           O
ATOM   3978  N   ALA A 254      32.160  82.917 123.681  1.00  0.00           N
ATOM   3980  CA  ALA A 254      31.680  81.688 124.241  1.00  0.00           C
ATOM   3982  CB  ALA A 254      32.890  80.847 124.661  1.00  0.00           C
ATOM   3986  C   ALA A 254      30.790  82.017 125.411  1.00  0.00           C
ATOM   3987  O   ALA A 254      31.200  82.677 126.371  1.00  0.00           O
ATOM   3988  N   ILE A 255      29.510  81.617 125.341  1.00  0.00           N
ATOM   3990  CA  ILE A 255      28.490  82.037 126.281  1.00  0.00           C
ATOM   3992  CB  ILE A 255      27.190  82.418 125.571  1.00  0.00           C
ATOM   3994  CG2 ILE A 255      26.650  81.297 124.671  1.00  0.00           C
ATOM   3998  CG1 ILE A 255      26.100  83.027 126.501  1.00  0.00           C
ATOM   4001  CD  ILE A 255      25.300  82.017 127.331  1.00  0.00           C
ATOM   4005  C   ILE A 255      28.400  81.007 127.381  1.00  0.00           C
ATOM   4006  O   ILE A 255      27.740  79.967 127.301  1.00  0.00           O
ATOM   4007  N   PHE A 256      29.070  81.278 128.501  1.00  0.00           N
ATOM   4009  CA  PHE A 256      29.030  80.397 129.631  1.00  0.00           C
ATOM   4011  CB  PHE A 256      30.340  80.387 130.441  1.00  0.00           C
ATOM   4014  CG  PHE A 256      31.470  79.717 129.711  1.00  0.00           C
ATOM   4015  CD1 PHE A 256      32.190  80.397 128.711  1.00  0.00           C
ATOM   4017  CE1 PHE A 256      33.310  79.817 128.121  1.00  0.00           C
ATOM   4019  CZ  PHE A 256      33.720  78.528 128.491  1.00  0.00           C
ATOM   4021  CD2 PHE A 256      31.900  78.437 130.091  1.00  0.00           C
ATOM   4023  CE2 PHE A 256      32.980  77.817 129.441  1.00  0.00           C
ATOM   4025  C   PHE A 256      27.880  80.818 130.541  1.00  0.00           C
ATOM   4026  O   PHE A 256      27.680  82.007 130.781  1.00  0.00           O
ATOM   4027  N   PRO A 257      27.100  79.908 131.091  1.00  0.00           N
ATOM   4028  CD  PRO A 257      27.190  78.467 130.901  1.00  0.00           C
ATOM   4031  CA  PRO A 257      26.280  80.247 132.231  1.00  0.00           C
ATOM   4033  CB  PRO A 257      25.530  78.957 132.581  1.00  0.00           C
ATOM   4036  CG  PRO A 257      26.420  77.827 132.061  1.00  0.00           C
ATOM   4039  C   PRO A 257      27.080  80.827 133.381  1.00  0.00           C
ATOM   4040  O   PRO A 257      28.030  80.217 133.861  1.00  0.00           O
ATOM   4041  N   ASN A 258      26.660  82.017 133.841  1.00  0.00           N
ATOM   4043  CA  ASN A 258      27.220  82.647 135.021  1.00  0.00           C
ATOM   4045  CB  ASN A 258      27.960  83.957 134.601  1.00  0.00           C
ATOM   4048  CG  ASN A 258      28.710  84.657 135.731  1.00  0.00           C
ATOM   4049  OD1 ASN A 258      28.780  84.207 136.871  1.00  0.00           O
ATOM   4050  ND2 ASN A 258      29.300  85.837 135.441  1.00  0.00           N
ATOM   4053  C   ASN A 258      26.050  82.927 135.951  1.00  0.00           C
ATOM   4054  O   ASN A 258      25.690  84.088 136.031  1.00  0.00           O
ATOM   4055  N   PRO A 259      25.400  81.978 136.631  1.00  0.00           N
ATOM   4056  CD  PRO A 259      25.590  80.547 136.431  1.00  0.00           C
ATOM   4059  CA  PRO A 259      24.260  82.268 137.491  1.00  0.00           C
ATOM   4061  CB  PRO A 259      23.630  80.888 137.771  1.00  0.00           C
ATOM   4064  CG  PRO A 259      24.770  79.897 137.531  1.00  0.00           C
ATOM   4067  C   PRO A 259      24.630  82.948 138.781  1.00  0.00           C
ATOM   4068  O   PRO A 259      23.740  83.537 139.401  1.00  0.00           O
ATOM   4069  N   ASP A 260      25.900  82.838 139.231  1.00  0.00           N
ATOM   4071  CA  ASP A 260      26.390  83.467 140.441  1.00  0.00           C
ATOM   4073  CB  ASP A 260      27.680  82.808 140.981  1.00  0.00           C
ATOM   4076  CG  ASP A 260      27.630  81.287 141.061  1.00  0.00           C
ATOM   4077  OD1 ASP A 260      26.630  80.657 141.491  1.00  0.00           O
ATOM   4078  OD2 ASP A 260      28.690  80.718 140.681  1.00  0.00           O
ATOM   4079  C   ASP A 260      26.700  84.937 140.171  1.00  0.00           C
ATOM   4080  O   ASP A 260      26.750  85.787 141.061  1.00  0.00           O
ATOM   4081  N   HIS A 261      27.010  85.268 138.911  1.00  0.00           N
ATOM   4083  CA  HIS A 261      27.480  86.567 138.471  1.00  0.00           C
ATOM   4085  CB  HIS A 261      26.490  87.737 138.791  1.00  0.00           C
ATOM   4088  ND1 HIS A 261      24.080  88.448 138.741  1.00  0.00           N
ATOM   4089  CG  HIS A 261      25.050  87.558 138.331  1.00  0.00           C
ATOM   4090  CE1 HIS A 261      22.940  88.027 138.211  1.00  0.00           C
ATOM   4092  NE2 HIS A 261      23.130  86.917 137.461  1.00  0.00           N
ATOM   4094  CD2 HIS A 261      24.470  86.607 137.551  1.00  0.00           C
ATOM   4096  C   HIS A 261      28.930  86.828 138.961  1.00  0.00           C
ATOM   4097  O   HIS A 261      29.420  87.948 138.881  1.00  0.00           O
ATOM   4098  N   THR A 262      29.640  85.808 139.511  1.00  0.00           N
ATOM   4100  CA  THR A 262      30.920  85.937 140.241  1.00  0.00           C
ATOM   4102  CB  THR A 262      31.040  84.997 141.461  1.00  0.00           C
ATOM   4104  OG1 THR A 262      30.830  83.647 141.081  1.00  0.00           O
ATOM   4106  CG2 THR A 262      29.960  85.327 142.491  1.00  0.00           C
ATOM   4110  C   THR A 262      32.110  85.588 139.371  1.00  0.00           C
ATOM   4111  O   THR A 262      33.270  85.667 139.771  1.00  0.00           O
ATOM   4112  N   LEU A 263      31.840  85.207 138.111  1.00  0.00           N
ATOM   4114  CA  LEU A 263      32.860  85.058 137.101  1.00  0.00           C
ATOM   4116  CB  LEU A 263      32.390  84.167 135.921  1.00  0.00           C
ATOM   4119  CG  LEU A 263      31.760  82.847 136.391  1.00  0.00           C
ATOM   4121  CD1 LEU A 263      31.350  81.968 135.201  1.00  0.00           C
ATOM   4125  CD2 LEU A 263      32.710  82.128 137.351  1.00  0.00           C
ATOM   4129  C   LEU A 263      33.220  86.427 136.611  1.00  0.00           C
ATOM   4130  O   LEU A 263      32.420  87.097 135.971  1.00  0.00           O
ATOM   4131  N   LEU A 264      34.420  86.887 137.001  1.00  0.00           N
ATOM   4133  CA  LEU A 264      34.850  88.267 136.911  1.00  0.00           C
ATOM   4135  CB  LEU A 264      35.960  88.547 137.961  1.00  0.00           C
ATOM   4138  CG  LEU A 264      35.550  88.318 139.421  1.00  0.00           C
ATOM   4140  CD1 LEU A 264      36.770  87.997 140.291  1.00  0.00           C
ATOM   4144  CD2 LEU A 264      34.760  89.527 139.971  1.00  0.00           C
ATOM   4148  C   LEU A 264      35.410  88.547 135.531  1.00  0.00           C
ATOM   4149  O   LEU A 264      36.430  87.948 135.181  1.00  0.00           O
ATOM   4150  N   PRO A 265      34.850  89.417 134.691  1.00  0.00           N
ATOM   4151  CD  PRO A 265      33.500  89.957 134.791  1.00  0.00           C
ATOM   4154  CA  PRO A 265      35.460  89.778 133.421  1.00  0.00           C
ATOM   4156  CB  PRO A 265      34.420  90.657 132.741  1.00  0.00           C
ATOM   4159  CG  PRO A 265      33.120  90.107 133.311  1.00  0.00           C
ATOM   4162  C   PRO A 265      36.780  90.467 133.561  1.00  0.00           C
ATOM   4163  O   PRO A 265      36.910  91.437 134.321  1.00  0.00           O
ATOM   4164  N   GLY A 266      37.770  89.978 132.821  1.00  0.00           N
ATOM   4166  CA  GLY A 266      39.140  90.408 132.881  1.00  0.00           C
ATOM   4169  C   GLY A 266      40.030  89.267 133.271  1.00  0.00           C
ATOM   4170  O   GLY A 266      41.250  89.367 133.211  1.00  0.00           O
ATOM   4171  N   MET A 267      39.450  88.147 133.731  1.00  0.00           N
ATOM   4173  CA  MET A 267      40.180  86.978 134.141  1.00  0.00           C
ATOM   4175  CB  MET A 267      39.340  86.147 135.141  1.00  0.00           C
ATOM   4178  CG  MET A 267      39.280  86.787 136.541  1.00  0.00           C
ATOM   4181  SD  MET A 267      40.870  86.897 137.421  1.00  0.00           S
ATOM   4182  CE  MET A 267      41.310  85.137 137.441  1.00  0.00           C
ATOM   4186  C   MET A 267      40.730  86.127 132.991  1.00  0.00           C
ATOM   4187  O   MET A 267      40.020  85.787 132.051  1.00  0.00           O
ATOM   4188  N   PHE A 268      42.030  85.808 133.041  1.00  0.00           N
ATOM   4190  CA  PHE A 268      42.810  85.198 131.981  1.00  0.00           C
ATOM   4192  CB  PHE A 268      44.270  85.697 132.041  1.00  0.00           C
ATOM   4195  CG  PHE A 268      44.340  87.198 132.001  1.00  0.00           C
ATOM   4196  CD1 PHE A 268      44.460  87.877 130.781  1.00  0.00           C
ATOM   4198  CE1 PHE A 268      44.590  89.277 130.761  1.00  0.00           C
ATOM   4200  CZ  PHE A 268      44.600  89.988 131.961  1.00  0.00           C
ATOM   4202  CD2 PHE A 268      44.370  87.927 133.201  1.00  0.00           C
ATOM   4204  CE2 PHE A 268      44.500  89.317 133.181  1.00  0.00           C
ATOM   4206  C   PHE A 268      42.800  83.687 132.161  1.00  0.00           C
ATOM   4207  O   PHE A 268      43.830  83.007 132.141  1.00  0.00           O
ATOM   4208  N   VAL A 269      41.620  83.147 132.461  1.00  0.00           N
ATOM   4210  CA  VAL A 269      41.390  81.787 132.891  1.00  0.00           C
ATOM   4212  CB  VAL A 269      40.080  81.677 133.641  1.00  0.00           C
ATOM   4214  CG1 VAL A 269      40.290  82.338 135.011  1.00  0.00           C
ATOM   4218  CG2 VAL A 269      38.940  82.357 132.861  1.00  0.00           C
ATOM   4222  C   VAL A 269      41.480  80.808 131.751  1.00  0.00           C
ATOM   4223  O   VAL A 269      41.460  81.177 130.581  1.00  0.00           O
ATOM   4224  N   ARG A 270      41.670  79.507 132.031  1.00  0.00           N
ATOM   4226  CA  ARG A 270      41.890  78.557 130.961  1.00  0.00           C
ATOM   4228  CB  ARG A 270      43.150  77.668 131.131  1.00  0.00           C
ATOM   4231  CG  ARG A 270      44.490  78.407 131.251  1.00  0.00           C
ATOM   4234  CD  ARG A 270      44.850  78.937 132.641  1.00  0.00           C
ATOM   4237  NE  ARG A 270      44.900  77.747 133.521  1.00  0.00           N
ATOM   4239  CZ  ARG A 270      45.010  77.757 134.831  1.00  0.00           C
ATOM   4240  NH1 ARG A 270      44.770  78.838 135.531  1.00  0.00           N
ATOM   4243  NH2 ARG A 270      45.300  76.637 135.451  1.00  0.00           N
ATOM   4246  C   ARG A 270      40.690  77.677 130.841  1.00  0.00           C
ATOM   4247  O   ARG A 270      39.860  77.597 131.731  1.00  0.00           O
ATOM   4248  N   ALA A 271      40.580  77.007 129.701  1.00  0.00           N
ATOM   4250  CA  ALA A 271      39.540  76.047 129.501  1.00  0.00           C
ATOM   4252  CB  ALA A 271      38.300  76.767 128.951  1.00  0.00           C
ATOM   4256  C   ALA A 271      40.080  75.028 128.541  1.00  0.00           C
ATOM   4257  O   ALA A 271      41.020  75.308 127.801  1.00  0.00           O
ATOM   4258  N   ARG A 272      39.550  73.797 128.591  1.00  0.00           N
ATOM   4260  CA  ARG A 272      39.860  72.757 127.621  1.00  0.00           C
ATOM   4262  CB  ARG A 272      40.630  71.558 128.251  1.00  0.00           C
ATOM   4265  CG  ARG A 272      40.070  70.958 129.561  1.00  0.00           C
ATOM   4268  CD  ARG A 272      41.140  70.117 130.281  1.00  0.00           C
ATOM   4271  NE  ARG A 272      40.600  69.677 131.601  1.00  0.00           N
ATOM   4273  CZ  ARG A 272      41.030  70.137 132.771  1.00  0.00           C
ATOM   4274  NH1 ARG A 272      41.950  71.077 132.871  1.00  0.00           N
ATOM   4277  NH2 ARG A 272      40.590  69.587 133.881  1.00  0.00           N
ATOM   4280  C   ARG A 272      38.650  72.408 126.771  1.00  0.00           C
ATOM   4281  O   ARG A 272      37.890  73.287 126.391  1.00  0.00           O
ATOM   4282  N   LEU A 273      38.490  71.138 126.391  1.00  0.00           N
ATOM   4284  CA  LEU A 273      37.480  70.728 125.441  1.00  0.00           C
ATOM   4286  CB  LEU A 273      38.000  70.647 123.981  1.00  0.00           C
ATOM   4289  CG  LEU A 273      38.310  71.968 123.251  1.00  0.00           C
ATOM   4291  CD1 LEU A 273      39.740  72.467 123.471  1.00  0.00           C
ATOM   4295  CD2 LEU A 273      38.120  71.717 121.741  1.00  0.00           C
ATOM   4299  C   LEU A 273      37.010  69.338 125.821  1.00  0.00           C
ATOM   4300  O   LEU A 273      37.670  68.638 126.581  1.00  0.00           O
ATOM   4301  N   GLU A 274      35.840  68.927 125.321  1.00  0.00           N
ATOM   4303  CA  GLU A 274      35.120  67.768 125.801  1.00  0.00           C
ATOM   4305  CB  GLU A 274      33.630  68.147 125.891  1.00  0.00           C
ATOM   4308  CG  GLU A 274      33.430  69.328 126.871  1.00  0.00           C
ATOM   4311  CD  GLU A 274      33.910  68.967 128.261  1.00  0.00           C
ATOM   4312  OE1 GLU A 274      33.310  68.037 128.841  1.00  0.00           O
ATOM   4313  OE2 GLU A 274      34.870  69.608 128.781  1.00  0.00           O
ATOM   4314  C   GLU A 274      35.320  66.527 124.931  1.00  0.00           C
ATOM   4315  O   GLU A 274      35.790  66.597 123.791  1.00  0.00           O
ATOM   4316  N   GLU A 275      35.000  65.338 125.461  1.00  0.00           N
ATOM   4318  CA  GLU A 275      35.390  64.088 124.841  1.00  0.00           C
ATOM   4320  CB  GLU A 275      35.950  63.047 125.841  1.00  0.00           C
ATOM   4323  CG  GLU A 275      34.950  62.377 126.811  1.00  0.00           C
ATOM   4326  CD  GLU A 275      34.250  63.358 127.751  1.00  0.00           C
ATOM   4327  OE1 GLU A 275      34.850  64.397 128.081  1.00  0.00           O
ATOM   4328  OE2 GLU A 275      33.120  63.017 128.191  1.00  0.00           O
ATOM   4329  C   GLU A 275      34.360  63.448 123.901  1.00  0.00           C
ATOM   4330  O   GLU A 275      33.300  62.957 124.261  1.00  0.00           O
ATOM   4331  N   GLY A 276      34.740  63.417 122.611  1.00  0.00           N
ATOM   4333  CA  GLY A 276      34.140  62.647 121.531  1.00  0.00           C
ATOM   4336  C   GLY A 276      35.280  62.248 120.641  1.00  0.00           C
ATOM   4337  O   GLY A 276      35.140  62.108 119.431  1.00  0.00           O
ATOM   4338  N   LEU A 277      36.490  62.207 121.251  1.00  0.00           N
ATOM   4340  CA  LEU A 277      37.730  61.957 120.561  1.00  0.00           C
ATOM   4342  CB  LEU A 277      38.990  62.557 121.271  1.00  0.00           C
ATOM   4345  CG  LEU A 277      39.150  64.077 121.511  1.00  0.00           C
ATOM   4347  CD1 LEU A 277      38.980  64.897 120.231  1.00  0.00           C
ATOM   4351  CD2 LEU A 277      38.290  64.647 122.631  1.00  0.00           C
ATOM   4355  C   LEU A 277      37.950  60.457 120.381  1.00  0.00           C
ATOM   4356  O   LEU A 277      38.560  59.757 121.191  1.00  0.00           O
ATOM   4357  N   ASN A 278      37.420  59.908 119.271  1.00  0.00           N
ATOM   4359  CA  ASN A 278      37.510  58.498 118.941  1.00  0.00           C
ATOM   4361  CB  ASN A 278      36.580  58.198 117.731  1.00  0.00           C
ATOM   4364  CG  ASN A 278      35.120  58.358 118.171  1.00  0.00           C
ATOM   4365  OD1 ASN A 278      34.780  58.287 119.351  1.00  0.00           O
ATOM   4366  ND2 ASN A 278      34.220  58.557 117.181  1.00  0.00           N
ATOM   4369  C   ASN A 278      38.890  57.857 118.691  1.00  0.00           C
ATOM   4370  O   ASN A 278      39.070  56.728 119.141  1.00  0.00           O
ATOM   4371  N   PRO A 279      39.900  58.387 117.991  1.00  0.00           N
ATOM   4372  CD  PRO A 279      39.860  59.658 117.271  1.00  0.00           C
ATOM   4375  CA  PRO A 279      40.910  57.497 117.411  1.00  0.00           C
ATOM   4377  CB  PRO A 279      41.590  58.317 116.311  1.00  0.00           C
ATOM   4380  CG  PRO A 279      41.250  59.768 116.631  1.00  0.00           C
ATOM   4383  C   PRO A 279      41.960  57.007 118.361  1.00  0.00           C
ATOM   4384  O   PRO A 279      42.570  57.777 119.101  1.00  0.00           O
ATOM   4385  N   ASN A 280      42.220  55.698 118.321  1.00  0.00           N
ATOM   4387  CA  ASN A 280      43.300  55.137 119.071  1.00  0.00           C
ATOM   4389  CB  ASN A 280      43.100  53.638 119.411  1.00  0.00           C
ATOM   4392  CG  ASN A 280      42.810  52.747 118.211  1.00  0.00           C
ATOM   4393  OD1 ASN A 280      43.170  53.028 117.071  1.00  0.00           O
ATOM   4394  ND2 ASN A 280      42.050  51.637 118.431  1.00  0.00           N
ATOM   4397  C   ASN A 280      44.680  55.437 118.491  1.00  0.00           C
ATOM   4398  O   ASN A 280      44.990  55.297 117.311  1.00  0.00           O
ATOM   4399  N   ALA A 281      45.550  55.847 119.401  1.00  0.00           N
ATOM   4401  CA  ALA A 281      46.940  56.088 119.201  1.00  0.00           C
ATOM   4403  CB  ALA A 281      47.210  57.567 118.871  1.00  0.00           C
ATOM   4407  C   ALA A 281      47.530  55.637 120.521  1.00  0.00           C
ATOM   4408  O   ALA A 281      46.830  55.517 121.531  1.00  0.00           O
ATOM   4409  N   ILE A 282      48.800  55.257 120.491  1.00  0.00           N
ATOM   4411  CA  ILE A 282      49.370  54.387 121.491  1.00  0.00           C
ATOM   4413  CB  ILE A 282      50.540  53.577 120.911  1.00  0.00           C
ATOM   4415  CG2 ILE A 282      51.370  52.927 122.041  1.00  0.00           C
ATOM   4419  CG1 ILE A 282      50.050  52.528 119.881  1.00  0.00           C
ATOM   4422  CD  ILE A 282      49.770  53.058 118.471  1.00  0.00           C
ATOM   4426  C   ILE A 282      49.800  55.227 122.671  1.00  0.00           C
ATOM   4427  O   ILE A 282      50.560  56.187 122.531  1.00  0.00           O
ATOM   4428  N   LEU A 283      49.340  54.927 123.901  1.00  0.00           N
ATOM   4430  CA  LEU A 283      49.980  55.478 125.071  1.00  0.00           C
ATOM   4432  CB  LEU A 283      48.950  55.717 126.191  1.00  0.00           C
ATOM   4435  CG  LEU A 283      47.890  56.787 125.881  1.00  0.00           C
ATOM   4437  CD1 LEU A 283      47.070  57.027 127.161  1.00  0.00           C
ATOM   4441  CD2 LEU A 283      48.510  58.088 125.351  1.00  0.00           C
ATOM   4445  C   LEU A 283      51.070  54.537 125.561  1.00  0.00           C
ATOM   4446  O   LEU A 283      50.810  53.537 126.221  1.00  0.00           O
ATOM   4447  N   VAL A 284      52.340  54.857 125.241  1.00  0.00           N
ATOM   4449  CA  VAL A 284      53.470  54.077 125.711  1.00  0.00           C
ATOM   4451  CB  VAL A 284      54.510  53.847 124.611  1.00  0.00           C
ATOM   4453  CG1 VAL A 284      55.320  55.117 124.271  1.00  0.00           C
ATOM   4457  CG2 VAL A 284      55.450  52.698 125.011  1.00  0.00           C
ATOM   4461  C   VAL A 284      54.050  54.768 126.941  1.00  0.00           C
ATOM   4462  O   VAL A 284      54.210  55.987 126.911  1.00  0.00           O
ATOM   4463  N   PRO A 285      54.330  54.117 128.061  1.00  0.00           N
ATOM   4464  CD  PRO A 285      53.880  52.768 128.381  1.00  0.00           C
ATOM   4467  CA  PRO A 285      55.100  54.707 129.151  1.00  0.00           C
ATOM   4469  CB  PRO A 285      55.370  53.527 130.081  1.00  0.00           C
ATOM   4472  CG  PRO A 285      54.150  52.637 129.881  1.00  0.00           C
ATOM   4475  C   PRO A 285      56.350  55.497 128.781  1.00  0.00           C
ATOM   4476  O   PRO A 285      57.060  55.147 127.841  1.00  0.00           O
ATOM   4477  N   GLN A 286      56.650  56.558 129.551  1.00  0.00           N
ATOM   4479  CA  GLN A 286      57.770  57.478 129.451  1.00  0.00           C
ATOM   4481  CB  GLN A 286      57.680  58.487 130.621  1.00  0.00           C
ATOM   4484  CG  GLN A 286      58.600  59.717 130.481  1.00  0.00           C
ATOM   4487  CD  GLN A 286      58.080  60.827 131.381  1.00  0.00           C
ATOM   4488  OE1 GLN A 286      58.290  60.867 132.601  1.00  0.00           O
ATOM   4489  NE2 GLN A 286      57.290  61.767 130.811  1.00  0.00           N
ATOM   4492  C   GLN A 286      59.120  56.797 129.501  1.00  0.00           C
ATOM   4493  O   GLN A 286      60.090  57.257 128.881  1.00  0.00           O
ATOM   4494  N   GLN A 287      59.200  55.677 130.261  1.00  0.00           N
ATOM   4496  CA  GLN A 287      60.430  54.978 130.561  1.00  0.00           C
ATOM   4498  CB  GLN A 287      60.200  53.997 131.741  1.00  0.00           C
ATOM   4501  CG  GLN A 287      59.370  52.737 131.391  1.00  0.00           C
ATOM   4504  CD  GLN A 287      59.000  51.967 132.651  1.00  0.00           C
ATOM   4505  OE1 GLN A 287      59.820  51.597 133.491  1.00  0.00           O
ATOM   4506  NE2 GLN A 287      57.690  51.707 132.831  1.00  0.00           N
ATOM   4509  C   GLN A 287      60.980  54.187 129.391  1.00  0.00           C
ATOM   4510  O   GLN A 287      62.140  53.797 129.421  1.00  0.00           O
ATOM   4511  N   GLY A 288      60.160  53.948 128.341  1.00  0.00           N
ATOM   4513  CA  GLY A 288      60.580  53.187 127.161  1.00  0.00           C
ATOM   4516  C   GLY A 288      60.950  54.077 126.011  1.00  0.00           C
ATOM   4517  O   GLY A 288      61.500  53.647 125.001  1.00  0.00           O
ATOM   4518  N   VAL A 289      60.650  55.377 126.141  1.00  0.00           N
ATOM   4520  CA  VAL A 289      60.890  56.337 125.081  1.00  0.00           C
ATOM   4522  CB  VAL A 289      59.800  57.408 125.041  1.00  0.00           C
ATOM   4524  CG1 VAL A 289      60.090  58.437 123.921  1.00  0.00           C
ATOM   4528  CG2 VAL A 289      58.440  56.707 124.801  1.00  0.00           C
ATOM   4532  C   VAL A 289      62.260  56.967 125.201  1.00  0.00           C
ATOM   4533  O   VAL A 289      62.510  57.827 126.041  1.00  0.00           O
ATOM   4534  N   THR A 290      63.180  56.588 124.301  1.00  0.00           N
ATOM   4536  CA  THR A 290      64.420  57.327 124.191  1.00  0.00           C
ATOM   4538  CB  THR A 290      65.590  56.567 123.561  1.00  0.00           C
ATOM   4540  OG1 THR A 290      65.380  56.267 122.201  1.00  0.00           O
ATOM   4542  CG2 THR A 290      65.750  55.217 124.261  1.00  0.00           C
ATOM   4546  C   THR A 290      64.170  58.687 123.551  1.00  0.00           C
ATOM   4547  O   THR A 290      63.480  58.867 122.541  1.00  0.00           O
ATOM   4548  N   ARG A 291      64.670  59.717 124.241  1.00  0.00           N
ATOM   4550  CA  ARG A 291      64.770  61.037 123.681  1.00  0.00           C
ATOM   4552  CB  ARG A 291      63.790  62.088 124.301  1.00  0.00           C
ATOM   4555  CG  ARG A 291      62.610  61.547 125.131  1.00  0.00           C
ATOM   4558  CD  ARG A 291      61.250  62.187 124.831  1.00  0.00           C
ATOM   4561  NE  ARG A 291      60.860  61.698 123.471  1.00  0.00           N
ATOM   4563  CZ  ARG A 291      59.770  62.097 122.841  1.00  0.00           C
ATOM   4564  NH1 ARG A 291      58.820  62.757 123.461  1.00  0.00           N
ATOM   4567  NH2 ARG A 291      59.660  61.937 121.541  1.00  0.00           N
ATOM   4570  C   ARG A 291      66.230  61.357 123.911  1.00  0.00           C
ATOM   4571  O   ARG A 291      66.590  62.147 124.781  1.00  0.00           O
ATOM   4572  N   THR A 292      67.120  60.677 123.171  1.00  0.00           N
ATOM   4574  CA  THR A 292      68.520  61.077 123.151  1.00  0.00           C
ATOM   4576  CB  THR A 292      69.350  60.547 124.321  1.00  0.00           C
ATOM   4578  OG1 THR A 292      70.581  61.247 124.451  1.00  0.00           O
ATOM   4580  CG2 THR A 292      69.660  59.058 124.181  1.00  0.00           C
ATOM   4584  C   THR A 292      69.120  60.707 121.801  1.00  0.00           C
ATOM   4585  O   THR A 292      68.850  59.628 121.261  1.00  0.00           O
ATOM   4586  N   PRO A 293      69.950  61.527 121.171  1.00  0.00           N
ATOM   4587  CD  PRO A 293      70.511  61.107 119.881  1.00  0.00           C
ATOM   4590  CA  PRO A 293      70.090  62.967 121.381  1.00  0.00           C
ATOM   4592  CB  PRO A 293      71.220  63.338 120.411  1.00  0.00           C
ATOM   4595  CG  PRO A 293      71.070  62.367 119.231  1.00  0.00           C
ATOM   4598  C   PRO A 293      68.810  63.787 121.171  1.00  0.00           C
ATOM   4599  O   PRO A 293      67.780  63.247 120.761  1.00  0.00           O
ATOM   4600  N   ARG A 294      68.860  65.107 121.461  1.00  0.00           N
ATOM   4602  CA  ARG A 294      67.780  66.047 121.171  1.00  0.00           C
ATOM   4604  CB  ARG A 294      68.130  67.507 121.591  1.00  0.00           C
ATOM   4607  CG  ARG A 294      68.320  67.698 123.111  1.00  0.00           C
ATOM   4610  CD  ARG A 294      67.050  67.687 123.961  1.00  0.00           C
ATOM   4613  NE  ARG A 294      66.340  68.987 123.801  1.00  0.00           N
ATOM   4615  CZ  ARG A 294      65.300  69.307 124.571  1.00  0.00           C
ATOM   4616  NH1 ARG A 294      65.080  68.728 125.731  1.00  0.00           N
ATOM   4619  NH2 ARG A 294      64.450  70.227 124.191  1.00  0.00           N
ATOM   4622  C   ARG A 294      67.350  66.067 119.711  1.00  0.00           C
ATOM   4623  O   ARG A 294      68.160  65.897 118.791  1.00  0.00           O
ATOM   4624  N   GLY A 295      66.030  66.217 119.481  1.00  0.00           N
ATOM   4626  CA  GLY A 295      65.390  66.107 118.181  1.00  0.00           C
ATOM   4629  C   GLY A 295      65.080  64.687 117.791  1.00  0.00           C
ATOM   4630  O   GLY A 295      64.060  64.418 117.181  1.00  0.00           O
ATOM   4631  N   ASP A 296      65.890  63.717 118.211  1.00  0.00           N
ATOM   4633  CA  ASP A 296      65.720  62.338 117.791  1.00  0.00           C
ATOM   4635  CB  ASP A 296      67.090  61.647 117.541  1.00  0.00           C
ATOM   4638  CG  ASP A 296      67.740  62.198 116.281  1.00  0.00           C
ATOM   4639  OD1 ASP A 296      67.020  62.857 115.481  1.00  0.00           O
ATOM   4640  OD2 ASP A 296      68.960  61.988 116.081  1.00  0.00           O
ATOM   4641  C   ASP A 296      64.910  61.597 118.831  1.00  0.00           C
ATOM   4642  O   ASP A 296      65.210  61.567 120.021  1.00  0.00           O
ATOM   4643  N   ALA A 297      63.810  60.957 118.411  1.00  0.00           N
ATOM   4645  CA  ALA A 297      63.000  60.127 119.261  1.00  0.00           C
ATOM   4647  CB  ALA A 297      61.600  60.698 119.481  1.00  0.00           C
ATOM   4651  C   ALA A 297      62.820  58.807 118.581  1.00  0.00           C
ATOM   4652  O   ALA A 297      62.400  58.728 117.421  1.00  0.00           O
ATOM   4653  N   THR A 298      63.150  57.717 119.261  1.00  0.00           N
ATOM   4655  CA  THR A 298      63.010  56.407 118.671  1.00  0.00           C
ATOM   4657  CB  THR A 298      64.290  55.887 118.021  1.00  0.00           C
ATOM   4659  OG1 THR A 298      64.070  54.658 117.351  1.00  0.00           O
ATOM   4661  CG2 THR A 298      65.390  55.647 119.041  1.00  0.00           C
ATOM   4665  C   THR A 298      62.480  55.577 119.801  1.00  0.00           C
ATOM   4666  O   THR A 298      62.830  55.768 120.961  1.00  0.00           O
ATOM   4667  N   VAL A 299      61.540  54.677 119.501  1.00  0.00           N
ATOM   4669  CA  VAL A 299      61.170  53.687 120.481  1.00  0.00           C
ATOM   4671  CB  VAL A 299      59.720  53.638 120.951  1.00  0.00           C
ATOM   4673  CG1 VAL A 299      59.450  52.408 121.861  1.00  0.00           C
ATOM   4677  CG2 VAL A 299      59.500  54.867 121.821  1.00  0.00           C
ATOM   4681  C   VAL A 299      61.550  52.427 119.821  1.00  0.00           C
ATOM   4682  O   VAL A 299      61.020  52.018 118.791  1.00  0.00           O
ATOM   4683  N   LEU A 300      62.540  51.787 120.391  1.00  0.00           N
ATOM   4685  CA  LEU A 300      63.000  50.517 119.951  1.00  0.00           C
ATOM   4687  CB  LEU A 300      64.270  50.308 120.771  1.00  0.00           C
ATOM   4690  CG  LEU A 300      64.710  48.877 120.891  1.00  0.00           C
ATOM   4692  CD1 LEU A 300      66.240  48.847 120.941  1.00  0.00           C
ATOM   4696  CD2 LEU A 300      63.950  48.268 122.081  1.00  0.00           C
ATOM   4700  C   LEU A 300      62.000  49.367 120.001  1.00  0.00           C
ATOM   4701  O   LEU A 300      61.080  49.378 120.821  1.00  0.00           O
ATOM   4702  N   VAL A 301      62.150  48.347 119.131  1.00  0.00           N
ATOM   4704  CA  VAL A 301      61.300  47.178 119.081  1.00  0.00           C
ATOM   4706  CB  VAL A 301      60.800  46.927 117.651  1.00  0.00           C
ATOM   4708  CG1 VAL A 301      59.390  46.327 117.731  1.00  0.00           C
ATOM   4712  CG2 VAL A 301      60.750  48.257 116.881  1.00  0.00           C
ATOM   4716  C   VAL A 301      62.040  45.957 119.611  1.00  0.00           C
ATOM   4717  O   VAL A 301      63.260  45.827 119.521  1.00  0.00           O
ATOM   4718  N   VAL A 302      61.320  44.967 120.181  1.00  0.00           N
ATOM   4720  CA  VAL A 302      61.730  43.568 120.071  1.00  0.00           C
ATOM   4722  CB  VAL A 302      60.870  42.677 120.981  1.00  0.00           C
ATOM   4724  CG1 VAL A 302      59.400  42.637 120.491  1.00  0.00           C
ATOM   4728  CG2 VAL A 302      61.450  41.257 121.081  1.00  0.00           C
ATOM   4732  C   VAL A 302      61.730  43.097 118.611  1.00  0.00           C
ATOM   4733  O   VAL A 302      60.980  43.607 117.781  1.00  0.00           O
ATOM   4734  N   GLY A 303      62.610  42.157 118.221  1.00  0.00           N
ATOM   4736  CA  GLY A 303      62.670  41.658 116.851  1.00  0.00           C
ATOM   4739  C   GLY A 303      62.620  40.158 116.831  1.00  0.00           C
ATOM   4740  O   GLY A 303      62.610  39.498 117.861  1.00  0.00           O
ATOM   4741  N   ALA A 304      62.580  39.597 115.611  1.00  0.00           N
ATOM   4743  CA  ALA A 304      62.090  38.248 115.381  1.00  0.00           C
ATOM   4745  CB  ALA A 304      61.670  38.117 113.911  1.00  0.00           C
ATOM   4749  C   ALA A 304      63.050  37.107 115.661  1.00  0.00           C
ATOM   4750  O   ALA A 304      62.620  35.977 115.901  1.00  0.00           O
ATOM   4751  N   ASP A 305      64.370  37.347 115.611  1.00  0.00           N
ATOM   4753  CA  ASP A 305      65.400  36.317 115.741  1.00  0.00           C
ATOM   4755  CB  ASP A 305      66.630  36.747 114.891  1.00  0.00           C
ATOM   4758  CG  ASP A 305      66.490  36.457 113.411  1.00  0.00           C
ATOM   4759  OD1 ASP A 305      66.340  35.267 113.061  1.00  0.00           O
ATOM   4760  OD2 ASP A 305      66.690  37.408 112.621  1.00  0.00           O
ATOM   4761  C   ASP A 305      65.870  36.228 117.191  1.00  0.00           C
ATOM   4762  O   ASP A 305      66.880  35.597 117.511  1.00  0.00           O
ATOM   4763  N   ASP A 306      65.220  37.037 118.061  1.00  0.00           N
ATOM   4765  CA  ASP A 306      65.870  37.817 119.111  1.00  0.00           C
ATOM   4767  CB  ASP A 306      66.350  36.957 120.301  1.00  0.00           C
ATOM   4770  CG  ASP A 306      65.240  36.187 120.981  1.00  0.00           C
ATOM   4771  OD1 ASP A 306      64.040  36.347 120.641  1.00  0.00           O
ATOM   4772  OD2 ASP A 306      65.580  35.447 121.941  1.00  0.00           O
ATOM   4773  C   ASP A 306      66.990  38.707 118.551  1.00  0.00           C
ATOM   4774  O   ASP A 306      67.850  39.228 119.261  1.00  0.00           O
ATOM   4775  N   LYS A 307      66.950  38.957 117.221  1.00  0.00           N
ATOM   4777  CA  LYS A 307      67.520  40.088 116.521  1.00  0.00           C
ATOM   4779  CB  LYS A 307      68.520  39.857 115.401  1.00  0.00           C
ATOM   4782  CG  LYS A 307      69.650  38.997 115.881  1.00  0.00           C
ATOM   4785  CD  LYS A 307      70.610  38.697 114.741  1.00  0.00           C
ATOM   4788  CE  LYS A 307      71.160  37.297 114.881  1.00  0.00           C
ATOM   4791  NZ  LYS A 307      71.700  37.107 116.251  1.00  0.00           N
ATOM   4795  C   LYS A 307      66.420  40.967 116.011  1.00  0.00           C
ATOM   4796  O   LYS A 307      65.380  40.478 115.611  1.00  0.00           O
ATOM   4797  N   VAL A 308      66.620  42.277 116.111  1.00  0.00           N
ATOM   4799  CA  VAL A 308      66.150  42.997 117.271  1.00  0.00           C
ATOM   4801  CB  VAL A 308      66.580  42.307 118.581  1.00  0.00           C
ATOM   4803  CG1 VAL A 308      65.570  42.567 119.741  1.00  0.00           C
ATOM   4807  CG2 VAL A 308      68.120  42.388 118.831  1.00  0.00           C
ATOM   4811  C   VAL A 308      66.720  44.387 117.021  1.00  0.00           C
ATOM   4812  O   VAL A 308      67.940  44.568 116.891  1.00  0.00           O
ATOM   4813  N   GLU A 309      65.840  45.387 116.841  1.00  0.00           N
ATOM   4815  CA  GLU A 309      66.140  46.588 116.101  1.00  0.00           C
ATOM   4817  CB  GLU A 309      65.980  46.257 114.601  1.00  0.00           C
ATOM   4820  CG  GLU A 309      66.010  47.437 113.601  1.00  0.00           C
ATOM   4823  CD  GLU A 309      65.530  46.977 112.231  1.00  0.00           C
ATOM   4824  OE1 GLU A 309      65.430  45.738 112.041  1.00  0.00           O
ATOM   4825  OE2 GLU A 309      65.230  47.857 111.381  1.00  0.00           O
ATOM   4826  C   GLU A 309      65.240  47.737 116.511  1.00  0.00           C
ATOM   4827  O   GLU A 309      64.150  47.567 117.061  1.00  0.00           O
ATOM   4828  N   THR A 310      65.700  48.997 116.311  1.00  0.00           N
ATOM   4830  CA  THR A 310      64.940  50.177 116.681  1.00  0.00           C
ATOM   4832  CB  THR A 310      65.820  51.267 117.291  1.00  0.00           C
ATOM   4834  OG1 THR A 310      65.040  52.117 118.121  1.00  0.00           O
ATOM   4836  CG2 THR A 310      66.550  52.147 116.261  1.00  0.00           C
ATOM   4840  C   THR A 310      64.090  50.747 115.551  1.00  0.00           C
ATOM   4841  O   THR A 310      64.470  50.738 114.381  1.00  0.00           O
ATOM   4842  N   ARG A 311      62.890  51.278 115.881  1.00  0.00           N
ATOM   4844  CA  ARG A 311      62.020  51.937 114.931  1.00  0.00           C
ATOM   4846  CB  ARG A 311      60.610  51.247 114.851  1.00  0.00           C
ATOM   4849  CG  ARG A 311      59.480  51.747 115.771  1.00  0.00           C
ATOM   4852  CD  ARG A 311      58.310  50.777 116.051  1.00  0.00           C
ATOM   4855  NE  ARG A 311      57.710  50.308 114.771  1.00  0.00           N
ATOM   4857  CZ  ARG A 311      56.950  49.217 114.671  1.00  0.00           C
ATOM   4858  NH1 ARG A 311      56.780  48.297 115.591  1.00  0.00           N
ATOM   4861  NH2 ARG A 311      56.220  49.137 113.571  1.00  0.00           N
ATOM   4864  C   ARG A 311      61.940  53.417 115.331  1.00  0.00           C
ATOM   4865  O   ARG A 311      61.510  53.757 116.441  1.00  0.00           O
ATOM   4866  N   PRO A 312      62.340  54.387 114.511  1.00  0.00           N
ATOM   4867  CD  PRO A 312      63.240  54.177 113.361  1.00  0.00           C
ATOM   4870  CA  PRO A 312      62.040  55.797 114.721  1.00  0.00           C
ATOM   4872  CB  PRO A 312      62.720  56.507 113.531  1.00  0.00           C
ATOM   4875  CG  PRO A 312      63.850  55.547 113.131  1.00  0.00           C
ATOM   4878  C   PRO A 312      60.540  56.047 114.801  1.00  0.00           C
ATOM   4879  O   PRO A 312      59.850  55.797 113.821  1.00  0.00           O
ATOM   4880  N   ILE A 313      60.030  56.518 115.961  1.00  0.00           N
ATOM   4882  CA  ILE A 313      58.610  56.737 116.151  1.00  0.00           C
ATOM   4884  CB  ILE A 313      58.030  56.088 117.411  1.00  0.00           C
ATOM   4886  CG2 ILE A 313      58.300  54.567 117.371  1.00  0.00           C
ATOM   4890  CG1 ILE A 313      58.510  56.687 118.751  1.00  0.00           C
ATOM   4893  CD  ILE A 313      57.500  56.377 119.861  1.00  0.00           C
ATOM   4897  C   ILE A 313      58.330  58.228 116.201  1.00  0.00           C
ATOM   4898  O   ILE A 313      59.180  59.047 116.561  1.00  0.00           O
ATOM   4899  N   VAL A 314      57.070  58.577 115.901  1.00  0.00           N
ATOM   4901  CA  VAL A 314      56.510  59.867 116.241  1.00  0.00           C
ATOM   4903  CB  VAL A 314      55.490  60.377 115.231  1.00  0.00           C
ATOM   4905  CG1 VAL A 314      55.050  61.808 115.611  1.00  0.00           C
ATOM   4909  CG2 VAL A 314      56.100  60.387 113.821  1.00  0.00           C
ATOM   4913  C   VAL A 314      55.850  59.757 117.601  1.00  0.00           C
ATOM   4914  O   VAL A 314      54.660  59.467 117.731  1.00  0.00           O
ATOM   4915  N   ALA A 315      56.600  60.017 118.681  1.00  0.00           N
ATOM   4917  CA  ALA A 315      55.980  60.237 119.971  1.00  0.00           C
ATOM   4919  CB  ALA A 315      56.940  59.838 121.111  1.00  0.00           C
ATOM   4923  C   ALA A 315      55.570  61.687 120.051  1.00  0.00           C
ATOM   4924  O   ALA A 315      56.390  62.567 120.331  1.00  0.00           O
ATOM   4925  N   SER A 316      54.290  61.957 119.781  1.00  0.00           N
ATOM   4927  CA  SER A 316      53.490  63.098 120.181  1.00  0.00           C
ATOM   4929  CB  SER A 316      52.060  62.967 119.611  1.00  0.00           C
ATOM   4932  OG  SER A 316      52.160  62.747 118.201  1.00  0.00           O
ATOM   4934  C   SER A 316      53.470  63.347 121.691  1.00  0.00           C
ATOM   4935  O   SER A 316      54.160  62.687 122.461  1.00  0.00           O
ATOM   4936  N   GLN A 317      52.690  64.348 122.151  1.00  0.00           N
ATOM   4938  CA  GLN A 317      52.730  64.817 123.531  1.00  0.00           C
ATOM   4940  CB  GLN A 317      51.790  66.037 123.701  1.00  0.00           C
ATOM   4943  CG  GLN A 317      51.870  66.767 125.071  1.00  0.00           C
ATOM   4946  CD  GLN A 317      51.030  68.057 125.051  1.00  0.00           C
ATOM   4947  OE1 GLN A 317      51.550  69.177 125.111  1.00  0.00           O
ATOM   4948  NE2 GLN A 317      49.690  67.877 124.981  1.00  0.00           N
ATOM   4951  C   GLN A 317      52.450  63.767 124.611  1.00  0.00           C
ATOM   4952  O   GLN A 317      51.640  62.847 124.471  1.00  0.00           O
ATOM   4953  N   ALA A 318      53.170  63.867 125.741  1.00  0.00           N
ATOM   4955  CA  ALA A 318      52.890  63.088 126.921  1.00  0.00           C
ATOM   4957  CB  ALA A 318      54.080  63.047 127.901  1.00  0.00           C
ATOM   4961  C   ALA A 318      51.640  63.518 127.661  1.00  0.00           C
ATOM   4962  O   ALA A 318      51.420  64.677 128.001  1.00  0.00           O
ATOM   4963  N   ILE A 319      50.840  62.517 128.021  1.00  0.00           N
ATOM   4965  CA  ILE A 319      49.760  62.687 128.941  1.00  0.00           C
ATOM   4967  CB  ILE A 319      48.410  62.487 128.261  1.00  0.00           C
ATOM   4969  CG2 ILE A 319      48.210  63.638 127.251  1.00  0.00           C
ATOM   4973  CG1 ILE A 319      48.300  61.117 127.571  1.00  0.00           C
ATOM   4976  CD  ILE A 319      46.920  60.908 126.971  1.00  0.00           C
ATOM   4980  C   ILE A 319      50.070  61.717 130.081  1.00  0.00           C
ATOM   4981  O   ILE A 319      50.300  60.528 129.911  1.00  0.00           O
ATOM   4982  N   GLY A 320      50.140  62.237 131.321  1.00  0.00           N
ATOM   4984  CA  GLY A 320      50.420  61.448 132.501  1.00  0.00           C
ATOM   4987  C   GLY A 320      51.820  60.908 132.491  1.00  0.00           C
ATOM   4988  O   GLY A 320      52.780  61.658 132.311  1.00  0.00           O
ATOM   4989  N   ASP A 321      51.940  59.588 132.661  1.00  0.00           N
ATOM   4991  CA  ASP A 321      53.180  58.857 132.651  1.00  0.00           C
ATOM   4993  CB  ASP A 321      52.990  57.808 133.801  1.00  0.00           C
ATOM   4996  CG  ASP A 321      53.940  56.627 133.861  1.00  0.00           C
ATOM   4997  OD1 ASP A 321      53.560  55.588 133.281  1.00  0.00           O
ATOM   4998  OD2 ASP A 321      55.040  56.737 134.481  1.00  0.00           O
ATOM   4999  C   ASP A 321      53.470  58.308 131.241  1.00  0.00           C
ATOM   5000  O   ASP A 321      54.490  57.687 130.971  1.00  0.00           O
ATOM   5001  N   LYS A 322      52.600  58.607 130.241  1.00  0.00           N
ATOM   5003  CA  LYS A 322      52.660  58.017 128.911  1.00  0.00           C
ATOM   5005  CB  LYS A 322      51.390  57.167 128.581  1.00  0.00           C
ATOM   5008  CG  LYS A 322      51.230  55.847 129.371  1.00  0.00           C
ATOM   5011  CD  LYS A 322      50.540  55.998 130.741  1.00  0.00           C
ATOM   5014  CE  LYS A 322      50.520  54.707 131.571  1.00  0.00           C
ATOM   5017  NZ  LYS A 322      49.640  53.677 130.971  1.00  0.00           N
ATOM   5021  C   LYS A 322      52.850  59.037 127.781  1.00  0.00           C
ATOM   5022  O   LYS A 322      52.070  59.978 127.631  1.00  0.00           O
ATOM   5023  N   TRP A 323      53.860  58.857 126.891  1.00  0.00           N
ATOM   5025  CA  TRP A 323      53.910  59.577 125.621  1.00  0.00           C
ATOM   5027  CB  TRP A 323      55.300  59.547 124.911  1.00  0.00           C
ATOM   5030  CG  TRP A 323      56.430  60.227 125.631  1.00  0.00           C
ATOM   5031  CD1 TRP A 323      57.420  59.608 126.331  1.00  0.00           C
ATOM   5033  NE1 TRP A 323      58.280  60.547 126.851  1.00  0.00           N
ATOM   5035  CE2 TRP A 323      57.840  61.787 126.541  1.00  0.00           C
ATOM   5036  CD2 TRP A 323      56.710  61.637 125.711  1.00  0.00           C
ATOM   5037  CE3 TRP A 323      56.130  62.768 125.151  1.00  0.00           C
ATOM   5039  CZ3 TRP A 323      56.600  64.027 125.501  1.00  0.00           C
ATOM   5041  CZ2 TRP A 323      58.310  63.037 126.921  1.00  0.00           C
ATOM   5043  CH2 TRP A 323      57.650  64.158 126.401  1.00  0.00           C
ATOM   5045  C   TRP A 323      52.880  59.027 124.651  1.00  0.00           C
ATOM   5046  O   TRP A 323      52.890  57.847 124.321  1.00  0.00           O
ATOM   5047  N   LEU A 324      51.970  59.877 124.131  1.00  0.00           N
ATOM   5049  CA  LEU A 324      51.190  59.518 122.971  1.00  0.00           C
ATOM   5051  CB  LEU A 324      50.150  60.607 122.621  1.00  0.00           C
ATOM   5054  CG  LEU A 324      49.140  60.227 121.521  1.00  0.00           C
ATOM   5056  CD1 LEU A 324      48.130  59.198 122.031  1.00  0.00           C
ATOM   5060  CD2 LEU A 324      48.410  61.467 120.991  1.00  0.00           C
ATOM   5064  C   LEU A 324      52.040  59.247 121.741  1.00  0.00           C
ATOM   5065  O   LEU A 324      52.940  60.007 121.371  1.00  0.00           O
ATOM   5066  N   VAL A 325      51.800  58.128 121.051  1.00  0.00           N
ATOM   5068  CA  VAL A 325      52.510  57.777 119.851  1.00  0.00           C
ATOM   5070  CB  VAL A 325      53.330  56.518 120.041  1.00  0.00           C
ATOM   5072  CG1 VAL A 325      54.030  56.147 118.721  1.00  0.00           C
ATOM   5076  CG2 VAL A 325      54.330  56.757 121.181  1.00  0.00           C
ATOM   5080  C   VAL A 325      51.510  57.607 118.751  1.00  0.00           C
ATOM   5081  O   VAL A 325      50.660  56.717 118.781  1.00  0.00           O
ATOM   5082  N   THR A 326      51.570  58.507 117.741  1.00  0.00           N
ATOM   5084  CA  THR A 326      50.600  58.547 116.661  1.00  0.00           C
ATOM   5086  CB  THR A 326      50.330  59.978 116.201  1.00  0.00           C
ATOM   5088  OG1 THR A 326      51.530  60.728 115.981  1.00  0.00           O
ATOM   5090  CG2 THR A 326      49.600  60.687 117.341  1.00  0.00           C
ATOM   5094  C   THR A 326      51.050  57.717 115.491  1.00  0.00           C
ATOM   5095  O   THR A 326      50.260  57.297 114.651  1.00  0.00           O
ATOM   5096  N   GLU A 327      52.360  57.437 115.441  1.00  0.00           N
ATOM   5098  CA  GLU A 327      52.910  56.637 114.381  1.00  0.00           C
ATOM   5100  CB  GLU A 327      53.180  57.507 113.141  1.00  0.00           C
ATOM   5103  CG  GLU A 327      53.660  56.747 111.891  1.00  0.00           C
ATOM   5106  CD  GLU A 327      54.050  57.777 110.861  1.00  0.00           C
ATOM   5107  OE1 GLU A 327      55.110  58.417 111.101  1.00  0.00           O
ATOM   5108  OE2 GLU A 327      53.310  57.967 109.871  1.00  0.00           O
ATOM   5109  C   GLU A 327      54.200  55.998 114.851  1.00  0.00           C
ATOM   5110  O   GLU A 327      54.910  56.507 115.721  1.00  0.00           O
ATOM   5111  N   GLY A 328      54.530  54.827 114.291  1.00  0.00           N
ATOM   5113  CA  GLY A 328      55.660  54.018 114.641  1.00  0.00           C
ATOM   5116  C   GLY A 328      55.120  52.817 115.351  1.00  0.00           C
ATOM   5117  O   GLY A 328      55.000  51.738 114.791  1.00  0.00           O
ATOM   5118  N   LEU A 329      54.720  52.987 116.621  1.00  0.00           N
ATOM   5120  CA  LEU A 329      53.980  51.967 117.341  1.00  0.00           C
ATOM   5122  CB  LEU A 329      53.810  52.317 118.841  1.00  0.00           C
ATOM   5125  CG  LEU A 329      55.130  52.557 119.611  1.00  0.00           C
ATOM   5127  CD1 LEU A 329      54.870  52.987 121.051  1.00  0.00           C
ATOM   5131  CD2 LEU A 329      56.010  51.307 119.631  1.00  0.00           C
ATOM   5135  C   LEU A 329      52.620  51.658 116.721  1.00  0.00           C
ATOM   5136  O   LEU A 329      51.880  52.547 116.301  1.00  0.00           O
ATOM   5137  N   LYS A 330      52.260  50.367 116.661  1.00  0.00           N
ATOM   5139  CA  LYS A 330      51.080  49.817 116.031  1.00  0.00           C
ATOM   5141  CB  LYS A 330      51.490  48.797 114.921  1.00  0.00           C
ATOM   5144  CG  LYS A 330      52.430  49.378 113.841  1.00  0.00           C
ATOM   5147  CD  LYS A 330      53.040  48.347 112.871  1.00  0.00           C
ATOM   5150  CE  LYS A 330      52.030  47.687 111.921  1.00  0.00           C
ATOM   5153  NZ  LYS A 330      52.690  46.757 110.991  1.00  0.00           N
ATOM   5157  C   LYS A 330      50.260  49.167 117.131  1.00  0.00           C
ATOM   5158  O   LYS A 330      50.650  49.158 118.301  1.00  0.00           O
ATOM   5159  N   ALA A 331      49.040  48.638 116.851  1.00  0.00           N
ATOM   5161  CA  ALA A 331      48.270  47.947 117.871  1.00  0.00           C
ATOM   5163  CB  ALA A 331      46.850  47.617 117.421  1.00  0.00           C
ATOM   5167  C   ALA A 331      48.850  46.617 118.311  1.00  0.00           C
ATOM   5168  O   ALA A 331      49.270  45.787 117.511  1.00  0.00           O
ATOM   5169  N   GLY A 332      48.850  46.357 119.631  1.00  0.00           N
ATOM   5171  CA  GLY A 332      49.270  45.077 120.181  1.00  0.00           C
ATOM   5174  C   GLY A 332      50.760  44.897 120.101  1.00  0.00           C
ATOM   5175  O   GLY A 332      51.310  43.807 120.241  1.00  0.00           O
ATOM   5176  N   ASP A 333      51.490  46.018 119.891  1.00  0.00           N
ATOM   5178  CA  ASP A 333      52.920  45.998 119.861  1.00  0.00           C
ATOM   5180  CB  ASP A 333      53.480  47.347 119.351  1.00  0.00           C
ATOM   5183  CG  ASP A 333      53.480  47.437 117.841  1.00  0.00           C
ATOM   5184  OD1 ASP A 333      52.930  46.547 117.151  1.00  0.00           O
ATOM   5185  OD2 ASP A 333      54.100  48.408 117.331  1.00  0.00           O
ATOM   5186  C   ASP A 333      53.490  45.677 121.231  1.00  0.00           C
ATOM   5187  O   ASP A 333      53.200  46.357 122.221  1.00  0.00           O
ATOM   5188  N   ARG A 334      54.310  44.617 121.311  1.00  0.00           N
ATOM   5190  CA  ARG A 334      55.100  44.337 122.481  1.00  0.00           C
ATOM   5192  CB  ARG A 334      55.580  42.877 122.501  1.00  0.00           C
ATOM   5195  CG  ARG A 334      54.450  41.867 122.631  1.00  0.00           C
ATOM   5198  CD  ARG A 334      54.940  40.417 122.591  1.00  0.00           C
ATOM   5201  NE  ARG A 334      53.800  39.587 123.061  1.00  0.00           N
ATOM   5203  CZ  ARG A 334      53.740  38.987 124.241  1.00  0.00           C
ATOM   5204  NH1 ARG A 334      54.560  39.247 125.241  1.00  0.00           N
ATOM   5207  NH2 ARG A 334      52.830  38.057 124.431  1.00  0.00           N
ATOM   5210  C   ARG A 334      56.280  45.277 122.651  1.00  0.00           C
ATOM   5211  O   ARG A 334      57.250  45.217 121.901  1.00  0.00           O
ATOM   5212  N   VAL A 335      56.230  46.147 123.671  1.00  0.00           N
ATOM   5214  CA  VAL A 335      57.230  47.187 123.881  1.00  0.00           C
ATOM   5216  CB  VAL A 335      56.620  48.577 124.081  1.00  0.00           C
ATOM   5218  CG1 VAL A 335      57.710  49.658 124.191  1.00  0.00           C
ATOM   5222  CG2 VAL A 335      55.730  48.918 122.871  1.00  0.00           C
ATOM   5226  C   VAL A 335      58.020  46.807 125.111  1.00  0.00           C
ATOM   5227  O   VAL A 335      57.510  46.117 126.001  1.00  0.00           O
ATOM   5228  N   VAL A 336      59.300  47.187 125.191  1.00  0.00           N
ATOM   5230  CA  VAL A 336      60.180  46.757 126.251  1.00  0.00           C
ATOM   5232  CB  VAL A 336      61.570  46.408 125.751  1.00  0.00           C
ATOM   5234  CG1 VAL A 336      62.090  45.317 126.711  1.00  0.00           C
ATOM   5238  CG2 VAL A 336      61.510  46.037 124.251  1.00  0.00           C
ATOM   5242  C   VAL A 336      60.290  47.817 127.321  1.00  0.00           C
ATOM   5243  O   VAL A 336      60.230  49.017 127.041  1.00  0.00           O
ATOM   5244  N   ILE A 337      60.300  47.397 128.601  1.00  0.00           N
ATOM   5246  CA  ILE A 337      59.820  48.268 129.661  1.00  0.00           C
ATOM   5248  CB  ILE A 337      58.310  48.067 129.911  1.00  0.00           C
ATOM   5250  CG2 ILE A 337      57.850  48.957 131.081  1.00  0.00           C
ATOM   5254  CG1 ILE A 337      57.500  48.408 128.621  1.00  0.00           C
ATOM   5257  CD  ILE A 337      55.990  48.247 128.751  1.00  0.00           C
ATOM   5261  C   ILE A 337      60.650  48.157 130.941  1.00  0.00           C
ATOM   5262  O   ILE A 337      61.130  49.158 131.451  1.00  0.00           O
ATOM   5263  N   SER A 338      60.790  46.957 131.541  1.00  0.00           N
ATOM   5265  CA  SER A 338      61.420  46.777 132.851  1.00  0.00           C
ATOM   5267  CB  SER A 338      60.960  45.467 133.551  1.00  0.00           C
ATOM   5270  OG  SER A 338      59.590  45.177 133.271  1.00  0.00           O
ATOM   5272  C   SER A 338      62.950  46.797 132.741  1.00  0.00           C
ATOM   5273  O   SER A 338      63.460  47.408 131.821  1.00  0.00           O
ATOM   5274  N   GLY A 339      63.760  46.158 133.631  1.00  0.00           N
ATOM   5276  CA  GLY A 339      65.180  45.748 133.461  1.00  0.00           C
ATOM   5279  C   GLY A 339      66.190  46.397 132.521  1.00  0.00           C
ATOM   5280  O   GLY A 339      67.030  45.707 131.931  1.00  0.00           O
ATOM   5281  N   LEU A 340      66.190  47.737 132.341  1.00  0.00           N
ATOM   5283  CA  LEU A 340      66.910  48.387 131.271  1.00  0.00           C
ATOM   5285  CB  LEU A 340      66.290  49.777 130.901  1.00  0.00           C
ATOM   5288  CG  LEU A 340      64.830  49.748 130.401  1.00  0.00           C
ATOM   5290  CD1 LEU A 340      64.390  51.057 129.721  1.00  0.00           C
ATOM   5294  CD2 LEU A 340      64.620  48.597 129.421  1.00  0.00           C
ATOM   5298  C   LEU A 340      68.420  48.527 131.451  1.00  0.00           C
ATOM   5299  O   LEU A 340      69.030  49.427 130.881  1.00  0.00           O
ATOM   5300  N   GLN A 341      69.100  47.647 132.201  1.00  0.00           N
ATOM   5302  CA  GLN A 341      70.511  47.787 132.501  1.00  0.00           C
ATOM   5304  CB  GLN A 341      70.720  47.747 134.041  1.00  0.00           C
ATOM   5307  CG  GLN A 341      69.780  48.687 134.821  1.00  0.00           C
ATOM   5310  CD  GLN A 341      68.400  48.067 135.081  1.00  0.00           C
ATOM   5311  OE1 GLN A 341      68.120  46.887 134.841  1.00  0.00           O
ATOM   5312  NE2 GLN A 341      67.480  48.908 135.601  1.00  0.00           N
ATOM   5315  C   GLN A 341      71.370  46.697 131.881  1.00  0.00           C
ATOM   5316  O   GLN A 341      72.440  46.977 131.341  1.00  0.00           O
ATOM   5317  N   LYS A 342      70.920  45.408 131.911  1.00  0.00           N
ATOM   5319  CA  LYS A 342      71.700  44.277 131.421  1.00  0.00           C
ATOM   5321  CB  LYS A 342      70.960  42.937 131.711  1.00  0.00           C
ATOM   5324  CG  LYS A 342      69.460  42.817 131.341  1.00  0.00           C
ATOM   5327  CD  LYS A 342      69.040  41.347 131.051  1.00  0.00           C
ATOM   5330  CE  LYS A 342      69.490  40.857 129.661  1.00  0.00           C
ATOM   5333  NZ  LYS A 342      69.280  39.397 129.501  1.00  0.00           N
ATOM   5337  C   LYS A 342      72.080  44.377 129.941  1.00  0.00           C
ATOM   5338  O   LYS A 342      73.220  44.327 129.531  1.00  0.00           O
ATOM   5339  N   VAL A 343      71.040  44.657 129.161  1.00  0.00           N
ATOM   5341  CA  VAL A 343      70.800  45.727 128.231  1.00  0.00           C
ATOM   5343  CB  VAL A 343      69.470  46.327 128.761  1.00  0.00           C
ATOM   5345  CG1 VAL A 343      68.940  47.687 128.281  1.00  0.00           C
ATOM   5349  CG2 VAL A 343      68.320  45.327 128.571  1.00  0.00           C
ATOM   5353  C   VAL A 343      71.940  46.667 127.681  1.00  0.00           C
ATOM   5354  O   VAL A 343      71.970  47.827 128.041  1.00  0.00           O
ATOM   5355  N   ARG A 344      72.830  46.257 126.711  1.00  0.00           N
ATOM   5357  CA  ARG A 344      73.130  46.967 125.421  1.00  0.00           C
ATOM   5359  CB  ARG A 344      74.440  47.757 125.511  1.00  0.00           C
ATOM   5362  CG  ARG A 344      75.630  46.867 125.871  1.00  0.00           C
ATOM   5365  CD  ARG A 344      76.960  47.597 125.751  1.00  0.00           C
ATOM   5368  NE  ARG A 344      76.930  48.728 126.741  1.00  0.00           N
ATOM   5370  CZ  ARG A 344      77.140  50.007 126.441  1.00  0.00           C
ATOM   5371  NH1 ARG A 344      77.310  50.408 125.201  1.00  0.00           N
ATOM   5374  NH2 ARG A 344      77.150  50.897 127.411  1.00  0.00           N
ATOM   5377  C   ARG A 344      73.140  46.107 124.101  1.00  0.00           C
ATOM   5378  O   ARG A 344      73.630  44.997 124.171  1.00  0.00           O
ATOM   5379  N   PRO A 345      72.620  46.457 122.901  1.00  0.00           N
ATOM   5380  CD  PRO A 345      72.560  47.877 122.531  1.00  0.00           C
ATOM   5383  CA  PRO A 345      72.860  45.627 121.691  1.00  0.00           C
ATOM   5385  CB  PRO A 345      72.470  46.537 120.511  1.00  0.00           C
ATOM   5388  CG  PRO A 345      72.190  47.937 121.061  1.00  0.00           C
ATOM   5391  C   PRO A 345      72.180  44.267 121.431  1.00  0.00           C
ATOM   5392  O   PRO A 345      72.540  43.638 120.431  1.00  0.00           O
ATOM   5393  N   GLY A 346      71.170  43.767 122.161  1.00  0.00           N
ATOM   5395  CA  GLY A 346      70.590  42.427 121.921  1.00  0.00           C
ATOM   5398  C   GLY A 346      71.260  41.297 122.691  1.00  0.00           C
ATOM   5399  O   GLY A 346      72.480  41.228 122.721  1.00  0.00           O
ATOM   5400  N   VAL A 347      70.470  40.367 123.261  1.00  0.00           N
ATOM   5402  CA  VAL A 347      70.880  38.987 123.551  1.00  0.00           C
ATOM   5404  CB  VAL A 347      71.280  38.607 125.001  1.00  0.00           C
ATOM   5406  CG1 VAL A 347      70.150  38.867 126.011  1.00  0.00           C
ATOM   5410  CG2 VAL A 347      72.590  39.307 125.391  1.00  0.00           C
ATOM   5414  C   VAL A 347      69.720  38.107 123.121  1.00  0.00           C
ATOM   5415  O   VAL A 347      68.740  38.607 122.591  1.00  0.00           O
ATOM   5416  N   GLN A 348      69.800  36.787 123.371  1.00  0.00           N
ATOM   5418  CA  GLN A 348      68.690  35.857 123.431  1.00  0.00           C
ATOM   5420  CB  GLN A 348      69.270  34.428 123.581  1.00  0.00           C
ATOM   5423  CG  GLN A 348      70.130  33.957 122.401  1.00  0.00           C
ATOM   5426  CD  GLN A 348      69.290  33.687 121.151  1.00  0.00           C
ATOM   5427  OE1 GLN A 348      68.930  32.544 120.861  1.00  0.00           O
ATOM   5428  NE2 GLN A 348      68.970  34.737 120.381  1.00  0.00           N
ATOM   5431  C   GLN A 348      67.720  36.088 124.591  1.00  0.00           C
ATOM   5432  O   GLN A 348      68.100  36.007 125.771  1.00  0.00           O
ATOM   5433  N   VAL A 349      66.440  36.377 124.321  1.00  0.00           N
ATOM   5435  CA  VAL A 349      65.580  37.138 125.211  1.00  0.00           C
ATOM   5437  CB  VAL A 349      65.270  38.527 124.711  1.00  0.00           C
ATOM   5439  CG1 VAL A 349      66.540  39.397 124.651  1.00  0.00           C
ATOM   5443  CG2 VAL A 349      64.570  38.498 123.331  1.00  0.00           C
ATOM   5447  C   VAL A 349      64.290  36.437 125.591  1.00  0.00           C
ATOM   5448  O   VAL A 349      63.540  35.897 124.781  1.00  0.00           O
ATOM   5449  N   LYS A 350      64.000  36.437 126.901  1.00  0.00           N
ATOM   5451  CA  LYS A 350      62.970  35.617 127.471  1.00  0.00           C
ATOM   5453  CB  LYS A 350      63.610  34.558 128.401  1.00  0.00           C
ATOM   5456  CG  LYS A 350      64.500  33.527 127.661  1.00  0.00           C
ATOM   5459  CD  LYS A 350      65.980  33.887 127.451  1.00  0.00           C
ATOM   5462  CE  LYS A 350      66.580  33.087 126.291  1.00  0.00           C
ATOM   5465  NZ  LYS A 350      68.020  32.837 126.461  1.00  0.00           N
ATOM   5469  C   LYS A 350      62.010  36.527 128.221  1.00  0.00           C
ATOM   5470  O   LYS A 350      62.410  37.217 129.161  1.00  0.00           O
ATOM   5471  N   ALA A 351      60.740  36.617 127.781  1.00  0.00           N
ATOM   5473  CA  ALA A 351      59.750  37.507 128.351  1.00  0.00           C
ATOM   5475  CB  ALA A 351      58.460  37.437 127.521  1.00  0.00           C
ATOM   5479  C   ALA A 351      59.420  37.237 129.821  1.00  0.00           C
ATOM   5480  O   ALA A 351      59.220  36.097 130.231  1.00  0.00           O
ATOM   5481  N   GLN A 352      59.380  38.327 130.611  1.00  0.00           N
ATOM   5483  CA  GLN A 352      59.080  38.318 132.021  1.00  0.00           C
ATOM   5485  CB  GLN A 352      60.380  38.607 132.821  1.00  0.00           C
ATOM   5488  CG  GLN A 352      61.310  37.388 132.961  1.00  0.00           C
ATOM   5491  CD  GLN A 352      60.690  36.237 133.761  1.00  0.00           C
ATOM   5492  OE1 GLN A 352      60.830  35.067 133.391  1.00  0.00           O
ATOM   5493  NE2 GLN A 352      60.030  36.537 134.901  1.00  0.00           N
ATOM   5496  C   GLN A 352      58.040  39.377 132.301  1.00  0.00           C
ATOM   5497  O   GLN A 352      58.360  40.567 132.231  1.00  0.00           O
ATOM   5498  N   GLU A 353      56.790  38.978 132.611  1.00  0.00           N
ATOM   5500  CA  GLU A 353      55.660  39.857 132.801  1.00  0.00           C
ATOM   5502  CB  GLU A 353      54.430  39.517 131.881  1.00  0.00           C
ATOM   5505  CG  GLU A 353      54.760  39.167 130.401  1.00  0.00           C
ATOM   5508  CD  GLU A 353      53.960  39.877 129.301  1.00  0.00           C
ATOM   5509  OE1 GLU A 353      53.070  40.707 129.581  1.00  0.00           O
ATOM   5510  OE2 GLU A 353      54.240  39.577 128.101  1.00  0.00           O
ATOM   5511  C   GLU A 353      55.200  39.647 134.261  1.00  0.00           C
ATOM   5512  OT1 GLU A 353      55.460  38.547 134.841  1.00  0.00           O
ATOM   5513  OT2 GLU A 353      54.530  40.557 134.811  1.00  0.00           O
ATOM   5514  NH3 POPEB 354     111.693 126.007  97.601  1.00  0.00           N
ATOM   5518  C12 POPEB 354     112.943 125.437  97.001  1.00  0.00           C
ATOM   5521  C11 POPEB 354     114.143 126.368  97.261  1.00  0.00           C
ATOM   5524  P   POPEB 354     115.323 126.768  94.981  1.00  0.00           P
ATOM   5525  O13 POPEB 354     114.963 128.208  95.071  1.00  0.00           O
ATOM   5526  O14 POPEB 354     116.613 126.398  94.351  1.00  0.00           O
ATOM   5527  O11 POPEB 354     114.153 126.027  94.261  1.00  0.00           O
ATOM   5528  O12 POPEB 354     115.233 126.068  96.391  1.00  0.00           O
ATOM   5529  C1  POPEB 354     114.163 125.838  92.851  1.00  0.00           C
ATOM   5532  C2  POPEB 354     113.053 126.647  92.121  1.00  0.00           C
ATOM   5534  O21 POPEB 354     113.603 127.688  91.281  1.00  0.00           O
ATOM   5535  C21 POPEB 354     114.293 127.228  90.251  1.00  0.00           C
ATOM   5536  O22 POPEB 354     114.563 126.057  90.051  1.00  0.00           O
ATOM   5537  C22 POPEB 354     114.613 128.338  89.271  1.00  0.00           C
ATOM   5540  C3  POPEB 354     111.973 127.218  93.081  1.00  0.00           C
ATOM   5543  O31 POPEB 354     111.053 128.078  92.361  1.00  0.00           O
ATOM   5544  C31 POPEB 354     111.373 129.368  92.381  1.00  0.00           C
ATOM   5545  O32 POPEB 354     112.163 129.877  93.151  1.00  0.00           O
ATOM   5546  C32 POPEB 354     110.633 130.157  91.321  1.00  0.00           C
ATOM   5549  C23 POPEB 354     114.853 127.758  87.861  1.00  0.00           C
ATOM   5552  C24 POPEB 354     115.103 128.878  86.851  1.00  0.00           C
ATOM   5555  C25 POPEB 354     115.363 128.387  85.421  1.00  0.00           C
ATOM   5558  C26 POPEB 354     114.093 127.867  84.721  1.00  0.00           C
ATOM   5561  C27 POPEB 354     114.323 127.458  83.261  1.00  0.00           C
ATOM   5564  C28 POPEB 354     113.723 128.418  82.211  1.00  0.00           C
ATOM   5567  C29 POPEB 354     114.473 129.728  82.111  1.00  0.00           C
ATOM   5569 0C21 POPEB 354     115.013 130.268  81.001  1.00  0.00           C
ATOM   5571 1C21 POPEB 354     114.953 129.728  79.591  1.00  0.00           C
ATOM   5574 2C21 POPEB 354     114.793 130.838  78.531  1.00  0.00           C
ATOM   5577 3C21 POPEB 354     116.033 131.748  78.401  1.00  0.00           C
ATOM   5580 4C21 POPEB 354     115.723 133.238  78.161  1.00  0.00           C
ATOM   5583 5C21 POPEB 354     114.933 133.898  79.311  1.00  0.00           C
ATOM   5586 6C21 POPEB 354     114.813 135.428  79.161  1.00  0.00           C
ATOM   5589 7C21 POPEB 354     113.933 136.057  80.251  1.00  0.00           C
ATOM   5592 8C21 POPEB 354     114.283 137.517  80.551  1.00  0.00           C
ATOM   5596  C33 POPEB 354     111.673 130.838  90.411  1.00  0.00           C
ATOM   5599  C34 POPEB 354     111.143 132.038  89.621  1.00  0.00           C
ATOM   5602  C35 POPEB 354     110.103 131.678  88.571  1.00  0.00           C
ATOM   5605  C36 POPEB 354     110.693 130.878  87.411  1.00  0.00           C
ATOM   5608  C37 POPEB 354     109.603 130.518  86.401  1.00  0.00           C
ATOM   5611  C38 POPEB 354     110.143 129.827  85.151  1.00  0.00           C
ATOM   5614  C39 POPEB 354     109.093 129.818  84.021  1.00  0.00           C
ATOM   5617 0C31 POPEB 354     109.713 129.427  82.681  1.00  0.00           C
ATOM   5620 1C31 POPEB 354     108.703 129.517  81.521  1.00  0.00           C
ATOM   5623 2C31 POPEB 354     109.333 129.228  80.151  1.00  0.00           C
ATOM   5626 3C31 POPEB 354     110.023 127.858  80.101  1.00  0.00           C
ATOM   5629 4C31 POPEB 354     110.593 127.508  78.721  1.00  0.00           C
ATOM   5632 5C31 POPEB 354     111.313 126.158  78.761  1.00  0.00           C
ATOM   5635 6C31 POPEB 354     111.793 125.648  77.401  1.00  0.00           C
ATOM   5639  NH3 POPEC 355       8.590 131.438  53.221  1.00  0.00           N
ATOM   5643  C12 POPEC 355       8.910 129.958  53.131  1.00  0.00           C
ATOM   5646  C11 POPEC 355       9.020 129.287  54.511  1.00  0.00           C
ATOM   5649  P   POPEC 355       9.960 127.158  55.661  1.00  0.00           P
ATOM   5650  O13 POPEC 355      10.770 125.948  55.321  1.00  0.00           O
ATOM   5651  O14 POPEC 355      10.490 128.048  56.721  1.00  0.00           O
ATOM   5652  O11 POPEC 355       8.500 126.728  56.011  1.00  0.00           O
ATOM   5653  O12 POPEC 355       9.700 128.037  54.371  1.00  0.00           O
ATOM   5654  C1  POPEC 355       7.760 127.248  57.121  1.00  0.00           C
ATOM   5657  C2  POPEC 355       7.740 126.238  58.291  1.00  0.00           C
ATOM   5659  O21 POPEC 355       9.040 126.217  58.911  1.00  0.00           O
ATOM   5660  C21 POPEC 355       9.320 126.848  60.061  1.00  0.00           C
ATOM   5661  O22 POPEC 355      10.430 127.237  60.371  1.00  0.00           O
ATOM   5662  C22 POPEC 355       8.120 127.047  61.011  1.00  0.00           C
ATOM   5665  C3  POPEC 355       7.350 124.818  57.761  1.00  0.00           C
ATOM   5668  O31 POPEC 355       7.880 123.728  58.551  1.00  0.00           O
ATOM   5669  C31 POPEC 355       7.090 123.457  59.611  1.00  0.00           C
ATOM   5670  O32 POPEC 355       6.040 124.018  59.851  1.00  0.00           O
ATOM   5671  C32 POPEC 355       7.830 122.498  60.551  1.00  0.00           C
ATOM   5674  C23 POPEC 355       8.500 127.237  62.511  1.00  0.00           C
ATOM   5677  C24 POPEC 355       7.650 128.328  63.181  1.00  0.00           C
ATOM   5680  C25 POPEC 355       7.600 128.278  64.721  1.00  0.00           C
ATOM   5683  C26 POPEC 355       6.790 127.088  65.261  1.00  0.00           C
ATOM   5686  C27 POPEC 355       6.320 127.257  66.711  1.00  0.00           C
ATOM   5689  C28 POPEC 355       5.330 126.147  67.101  1.00  0.00           C
ATOM   5692  C29 POPEC 355       4.750 126.278  68.481  1.00  0.00           C
ATOM   5694 0C21 POPEC 355       5.300 125.808  69.611  1.00  0.00           C
ATOM   5696 1C21 POPEC 355       6.660 125.168  69.741  1.00  0.00           C
ATOM   5699 2C21 POPEC 355       7.510 125.858  70.831  1.00  0.00           C
ATOM   5702 3C21 POPEC 355       7.660 127.377  70.621  1.00  0.00           C
ATOM   5705 4C21 POPEC 355       8.580 128.028  71.661  1.00  0.00           C
ATOM   5708 5C21 POPEC 355       8.340 129.528  71.801  1.00  0.00           C
ATOM   5711 6C21 POPEC 355       9.210 130.148  72.901  1.00  0.00           C
ATOM   5714 7C21 POPEC 355       8.760 131.558  73.291  1.00  0.00           C
ATOM   5717 8C21 POPEC 355       9.520 132.108  74.501  1.00  0.00           C
ATOM   5721  C33 POPEC 355       7.150 122.418  61.931  1.00  0.00           C
ATOM   5724  C34 POPEC 355       8.090 121.877  63.031  1.00  0.00           C
ATOM   5727  C35 POPEC 355       7.820 122.558  64.381  1.00  0.00           C
ATOM   5730  C36 POPEC 355       8.770 122.137  65.511  1.00  0.00           C
ATOM   5733  C37 POPEC 355       8.380 120.797  66.141  1.00  0.00           C
ATOM   5736  C38 POPEC 355       9.090 120.528  67.471  1.00  0.00           C
ATOM   5739  C39 POPEC 355       8.660 119.208  68.091  1.00  0.00           C
ATOM   5742 0C31 POPEC 355       9.440 118.828  69.351  1.00  0.00           C
ATOM   5745 1C31 POPEC 355       8.920 117.508  69.931  1.00  0.00           C
ATOM   5748 2C31 POPEC 355       9.600 117.008  71.201  1.00  0.00           C
ATOM   5751 3C31 POPEC 355       9.420 117.917  72.431  1.00  0.00           C
ATOM   5754 4C31 POPEC 355       9.940 117.228  73.701  1.00  0.00           C
ATOM   5757 5C31 POPEC 355      10.090 118.177  74.891  1.00  0.00           C
ATOM   5760 6C31 POPEC 355      10.740 117.488  76.101  1.00  0.00           C
ATOM   5764  NH3 POPED 356      72.750  94.177  55.781  1.00  0.00           N
ATOM   5768  C12 POPED 356      71.630  93.297  55.291  1.00  0.00           C
ATOM   5771  C11 POPED 356      70.890  92.637  56.451  1.00  0.00           C
ATOM   5774  P   POPED 356      68.400  91.947  56.011  1.00  0.00           P
ATOM   5775  O13 POPED 356      68.070  93.388  56.011  1.00  0.00           O
ATOM   5776  O14 POPED 356      67.780  91.067  54.991  1.00  0.00           O
ATOM   5777  O11 POPED 356      68.040  91.327  57.421  1.00  0.00           O
ATOM   5778  O12 POPED 356      69.940  91.717  55.931  1.00  0.00           O
ATOM   5779  C1  POPED 356      68.020  92.138  58.611  1.00  0.00           C
ATOM   5782  C2  POPED 356      67.820  91.228  59.841  1.00  0.00           C
ATOM   5784  O21 POPED 356      68.160  91.987  61.021  1.00  0.00           O
ATOM   5785  C21 POPED 356      67.500  91.688  62.131  1.00  0.00           C
ATOM   5786  O22 POPED 356      66.560  90.927  62.241  1.00  0.00           O
ATOM   5787  C22 POPED 356      68.220  92.397  63.291  1.00  0.00           C
ATOM   5790  C3  POPED 356      68.760  89.997  59.681  1.00  0.00           C
ATOM   5793  O31 POPED 356      68.830  89.177  60.861  1.00  0.00           O
ATOM   5794  C31 POPED 356      69.930  89.307  61.591  1.00  0.00           C
ATOM   5795  O32 POPED 356      70.830  90.097  61.411  1.00  0.00           O
ATOM   5796  C32 POPED 356      69.850  88.347  62.761  1.00  0.00           C
ATOM   5799  C23 POPED 356      67.570  92.097  64.661  1.00  0.00           C
ATOM   5802  C24 POPED 356      68.330  92.787  65.811  1.00  0.00           C
ATOM   5805  C25 POPED 356      67.650  92.597  67.171  1.00  0.00           C
ATOM   5808  C26 POPED 356      68.380  93.337  68.291  1.00  0.00           C
ATOM   5811  C27 POPED 356      67.840  92.987  69.681  1.00  0.00           C
ATOM   5814  C28 POPED 356      68.550  93.778  70.801  1.00  0.00           C
ATOM   5817  C29 POPED 356      67.840  93.598  72.121  1.00  0.00           C
ATOM   5819 0C21 POPED 356      68.360  93.067  73.251  1.00  0.00           C
ATOM   5821 1C21 POPED 356      69.760  92.547  73.431  1.00  0.00           C
ATOM   5824 2C21 POPED 356      69.960  91.867  74.801  1.00  0.00           C
ATOM   5827 3C21 POPED 356      69.060  90.637  75.031  1.00  0.00           C
ATOM   5830 4C21 POPED 356      69.390  89.848  76.311  1.00  0.00           C
ATOM   5833 5C21 POPED 356      69.370  90.697  77.591  1.00  0.00           C
ATOM   5836 6C21 POPED 356      69.480  89.838  78.851  1.00  0.00           C
ATOM   5839 7C21 POPED 356      69.140  90.627  80.121  1.00  0.00           C
ATOM   5842 8C21 POPED 356      69.050  89.757  81.381  1.00  0.00           C
ATOM   5846  C33 POPED 356      70.140  89.058  64.101  1.00  0.00           C
ATOM   5849  C34 POPED 356      69.510  88.308  65.271  1.00  0.00           C
ATOM   5852  C35 POPED 356      69.540  89.088  66.591  1.00  0.00           C
ATOM   5855  C36 POPED 356      70.900  89.717  66.921  1.00  0.00           C
ATOM   5858  C37 POPED 356      70.910  90.377  68.311  1.00  0.00           C
ATOM   5861  C38 POPED 356      71.820  91.607  68.401  1.00  0.00           C
ATOM   5864  C39 POPED 356      73.310  91.327  68.171  1.00  0.00           C
ATOM   5867 0C31 POPED 356      74.040  90.767  69.401  1.00  0.00           C
ATOM   5870 1C31 POPED 356      75.560  90.657  69.181  1.00  0.00           C
ATOM   5873 2C31 POPED 356      76.360  90.478  70.481  1.00  0.00           C
ATOM   5876 3C31 POPED 356      76.280  89.067  71.091  1.00  0.00           C
ATOM   5879 4C31 POPED 356      77.230  88.067  70.431  1.00  0.00           C
ATOM   5882 5C31 POPED 356      77.150  86.677  71.081  1.00  0.00           C
ATOM   5885 6C31 POPED 356      78.180  85.687  70.541  1.00  0.00           C
ATOM   5889  NH3 POPEE 357     107.503  88.658  53.461  1.00  0.00           N
ATOM   5893  C12 POPEE 357     106.363  89.638  53.231  1.00  0.00           C
ATOM   5896  C11 POPEE 357     106.713  90.578  52.061  1.00  0.00           C
ATOM   5899  P   POPEE 357     104.913  92.628  52.571  1.00  0.00           P
ATOM   5900  O13 POPEE 357     105.683  93.857  52.921  1.00  0.00           O
ATOM   5901  O14 POPEE 357     103.653  92.838  51.841  1.00  0.00           O
ATOM   5902  O11 POPEE 357     104.673  91.847  53.931  1.00  0.00           O
ATOM   5903  O12 POPEE 357     105.803  91.627  51.751  1.00  0.00           O
ATOM   5904  C1  POPEE 357     103.413  91.998  54.581  1.00  0.00           C
ATOM   5907  C2  POPEE 357     103.443  91.367  55.991  1.00  0.00           C
ATOM   5909  O21 POPEE 357     102.273  91.828  56.681  1.00  0.00           O
ATOM   5910  C21 POPEE 357     101.803  90.967  57.571  1.00  0.00           C
ATOM   5911  O22 POPEE 357     102.033  89.778  57.591  1.00  0.00           O
ATOM   5912  C22 POPEE 357     100.870  91.688  58.541  1.00  0.00           C
ATOM   5915  C3  POPEE 357     104.693  91.847  56.791  1.00  0.00           C
ATOM   5918  O31 POPEE 357     104.783  91.247  58.101  1.00  0.00           O
ATOM   5919  C31 POPEE 357     105.693  91.847  58.871  1.00  0.00           C
ATOM   5920  O32 POPEE 357     106.253  92.897  58.601  1.00  0.00           O
ATOM   5921  C32 POPEE 357     106.063  90.967  60.071  1.00  0.00           C
ATOM   5924  C23 POPEE 357     100.610  90.917  59.851  1.00  0.00           C
ATOM   5927  C24 POPEE 357      99.740  91.728  60.811  1.00  0.00           C
ATOM   5930  C25 POPEE 357     100.540  92.607  61.781  1.00  0.00           C
ATOM   5933  C26 POPEE 357     101.193  91.777  62.891  1.00  0.00           C
ATOM   5936  C27 POPEE 357     101.653  92.617  64.091  1.00  0.00           C
ATOM   5939  C28 POPEE 357     102.533  91.838  65.081  1.00  0.00           C
ATOM   5942  C29 POPEE 357     101.923  90.557  65.581  1.00  0.00           C
ATOM   5944 0C21 POPEE 357     101.993  90.058  66.821  1.00  0.00           C
ATOM   5946 1C21 POPEE 357     102.703  90.718  67.981  1.00  0.00           C
ATOM   5949 2C21 POPEE 357     101.973  90.507  69.311  1.00  0.00           C
ATOM   5952 3C21 POPEE 357     102.763  91.177  70.441  1.00  0.00           C
ATOM   5955 4C21 POPEE 357     102.043  91.098  71.791  1.00  0.00           C
ATOM   5958 5C21 POPEE 357     102.883  91.658  72.941  1.00  0.00           C
ATOM   5961 6C21 POPEE 357     102.053  91.777  74.231  1.00  0.00           C
ATOM   5964 7C21 POPEE 357     102.863  92.278  75.431  1.00  0.00           C
ATOM   5967 8C21 POPEE 357     101.983  92.567  76.651  1.00  0.00           C
ATOM   5971  C33 POPEE 357     104.923  90.268  60.861  1.00  0.00           C
ATOM   5974  C34 POPEE 357     105.493  89.577  62.121  1.00  0.00           C
ATOM   5977  C35 POPEE 357     104.453  88.817  62.961  1.00  0.00           C
ATOM   5980  C36 POPEE 357     104.983  88.407  64.341  1.00  0.00           C
ATOM   5983  C37 POPEE 357     104.123  87.317  65.011  1.00  0.00           C
ATOM   5986  C38 POPEE 357     104.523  86.957  66.451  1.00  0.00           C
ATOM   5989  C39 POPEE 357     105.933  86.378  66.621  1.00  0.00           C
ATOM   5992 0C31 POPEE 357     106.173  85.888  68.051  1.00  0.00           C
ATOM   5995 1C31 POPEE 357     107.593  85.367  68.331  1.00  0.00           C
ATOM   5998 2C31 POPEE 357     107.753  84.918  69.801  1.00  0.00           C
ATOM   6001 3C31 POPEE 357     109.103  84.267  70.131  1.00  0.00           C
ATOM   6004 4C31 POPEE 357     110.283  85.237  70.081  1.00  0.00           C
ATOM   6007 5C31 POPEE 357     111.553  84.657  70.721  1.00  0.00           C
ATOM   6010 6C31 POPEE 357     112.743  85.627  70.721  1.00  0.00           C
ATOM   6014  NH3 POPEF 358      64.990   8.695  58.571  1.00  0.00           N
ATOM   6018  C12 POPEF 358      66.130   9.175  57.711  1.00  0.00           C
ATOM   6021  C11 POPEF 358      66.260   8.345  56.431  1.00  0.00           C
ATOM   6024  P   POPEF 358      64.170   7.104  55.391  1.00  0.00           P
ATOM   6025  O13 POPEF 358      62.800   7.484  54.951  1.00  0.00           O
ATOM   6026  O14 POPEF 358      64.940   6.105  54.611  1.00  0.00           O
ATOM   6027  O11 POPEF 358      64.080   6.614  56.901  1.00  0.00           O
ATOM   6028  O12 POPEF 358      65.060   8.375  55.651  1.00  0.00           O
ATOM   6029  C1  POPEF 358      64.220   5.194  57.081  1.00  0.00           C
ATOM   6032  C2  POPEF 358      63.600   4.744  58.431  1.00  0.00           C
ATOM   6034  O21 POPEF 358      64.060   5.585  59.501  1.00  0.00           O
ATOM   6035  C21 POPEF 358      65.260   5.375  59.991  1.00  0.00           C
ATOM   6036  O22 POPEF 358      66.110   4.615  59.561  1.00  0.00           O
ATOM   6037  C22 POPEF 358      65.370   6.265  61.231  1.00  0.00           C
ATOM   6040  C3  POPEF 358      63.770   3.214  58.691  1.00  0.00           C
ATOM   6043  O31 POPEF 358      63.530   2.925  60.081  1.00  0.00           O
ATOM   6044  C31 POPEF 358      64.230   1.925  60.611  1.00  0.00           C
ATOM   6045  O32 POPEF 358      65.000   1.195  60.001  1.00  0.00           O
ATOM   6046  C32 POPEF 358      63.940   1.874  62.111  1.00  0.00           C
ATOM   6049  C23 POPEF 358      66.810   6.595  61.691  1.00  0.00           C
ATOM   6052  C24 POPEF 358      66.880   7.055  63.151  1.00  0.00           C
ATOM   6055  C25 POPEF 358      68.320   7.195  63.651  1.00  0.00           C
ATOM   6058  C26 POPEF 358      68.360   7.344  65.171  1.00  0.00           C
ATOM   6061  C27 POPEF 358      69.790   7.525  65.711  1.00  0.00           C
ATOM   6064  C28 POPEF 358      69.860   7.385  67.241  1.00  0.00           C
ATOM   6067  C29 POPEF 358      69.700   5.945  67.671  1.00  0.00           C
ATOM   6069 0C21 POPEF 358      69.540   5.515  68.921  1.00  0.00           C
ATOM   6071 1C21 POPEF 358      69.460   6.354  70.171  1.00  0.00           C
ATOM   6074 2C21 POPEF 358      68.200   5.994  70.971  1.00  0.00           C
ATOM   6077 3C21 POPEF 358      68.220   6.584  72.381  1.00  0.00           C
ATOM   6080 4C21 POPEF 358      66.950   6.254  73.181  1.00  0.00           C
ATOM   6083 5C21 POPEF 358      67.240   6.254  74.681  1.00  0.00           C
ATOM   6086 6C21 POPEF 358      66.020   5.865  75.531  1.00  0.00           C
ATOM   6089 7C21 POPEF 358      66.400   5.705  77.011  1.00  0.00           C
ATOM   6092 8C21 POPEF 358      65.250   5.185  77.871  1.00  0.00           C
ATOM   6096  C33 POPEF 358      64.930   2.645  62.991  1.00  0.00           C
ATOM   6099  C34 POPEF 358      64.490   2.615  64.461  1.00  0.00           C
ATOM   6102  C35 POPEF 358      65.430   3.375  65.391  1.00  0.00           C
ATOM   6105  C36 POPEF 358      64.940   3.404  66.851  1.00  0.00           C
ATOM   6108  C37 POPEF 358      66.070   3.795  67.811  1.00  0.00           C
ATOM   6111  C38 POPEF 358      65.630   3.935  69.271  1.00  0.00           C
ATOM   6114  C39 POPEF 358      64.850   2.735  69.821  1.00  0.00           C
ATOM   6117 0C31 POPEF 358      64.880   2.674  71.351  1.00  0.00           C
ATOM   6120 1C31 POPEF 358      64.060   1.514  71.921  1.00  0.00           C
ATOM   6123 2C31 POPEF 358      63.830   1.575  73.441  1.00  0.00           C
ATOM   6126 3C31 POPEF 358      64.980   0.965  74.281  1.00  0.00           C
ATOM   6129 4C31 POPEF 358      66.100   1.955  74.601  1.00  0.00           C
ATOM   6132 5C31 POPEF 358      67.360   1.284  75.151  1.00  0.00           C
ATOM   6135 6C31 POPEF 358      68.520   2.265  75.301  1.00  0.00           C
ATOM   6139  NH3 POPEG 359      52.270 110.037  58.801  1.00  0.00           N
ATOM   6143  C12 POPEG 359      53.600 110.678  58.471  1.00  0.00           C
ATOM   6146  C11 POPEG 359      53.950 110.597  56.971  1.00  0.00           C
ATOM   6149  P   POPEG 359      56.360 111.807  56.931  1.00  0.00           P
ATOM   6150  O13 POPEG 359      57.120 112.067  55.691  1.00  0.00           O
ATOM   6151  O14 POPEG 359      55.650 112.957  57.531  1.00  0.00           O
ATOM   6152  O11 POPEG 359      57.400 111.238  57.981  1.00  0.00           O
ATOM   6153  O12 POPEG 359      55.360 110.608  56.691  1.00  0.00           O
ATOM   6154  C1  POPEG 359      57.240 110.007  58.681  1.00  0.00           C
ATOM   6157  C2  POPEG 359      57.020 110.247  60.201  1.00  0.00           C
ATOM   6159  O21 POPEG 359      55.890 109.447  60.631  1.00  0.00           O
ATOM   6160  C21 POPEG 359      56.090 108.867  61.801  1.00  0.00           C
ATOM   6161  O22 POPEG 359      57.150 108.857  62.401  1.00  0.00           O
ATOM   6162  C22 POPEG 359      54.780 108.318  62.371  1.00  0.00           C
ATOM   6165  C3  POPEG 359      56.730 111.747  60.501  1.00  0.00           C
ATOM   6168  O31 POPEG 359      56.640 112.058  61.901  1.00  0.00           O
ATOM   6169  C31 POPEG 359      55.450 112.028  62.481  1.00  0.00           C
ATOM   6170  O32 POPEG 359      54.410 111.627  62.001  1.00  0.00           O
ATOM   6171  C32 POPEG 359      55.610 112.578  63.911  1.00  0.00           C
ATOM   6174  C23 POPEG 359      54.970 106.937  63.041  1.00  0.00           C
ATOM   6177  C24 POPEG 359      54.320 106.797  64.421  1.00  0.00           C
ATOM   6180  C25 POPEG 359      54.960 107.717  65.471  1.00  0.00           C
ATOM   6183  C26 POPEG 359      54.990 107.087  66.861  1.00  0.00           C
ATOM   6186  C27 POPEG 359      55.770 107.927  67.881  1.00  0.00           C
ATOM   6189  C28 POPEG 359      56.200 107.108  69.121  1.00  0.00           C
ATOM   6192  C29 POPEG 359      55.020 106.597  69.911  1.00  0.00           C
ATOM   6194 0C21 POPEG 359      54.810 106.817  71.221  1.00  0.00           C
ATOM   6196 1C21 POPEG 359      55.710 107.628  72.111  1.00  0.00           C
ATOM   6199 2C21 POPEG 359      55.200 107.728  73.561  1.00  0.00           C
ATOM   6202 3C21 POPEG 359      55.260 106.397  74.341  1.00  0.00           C
ATOM   6205 4C21 POPEG 359      56.660 105.987  74.841  1.00  0.00           C
ATOM   6208 5C21 POPEG 359      57.260 106.978  75.861  1.00  0.00           C
ATOM   6211 6C21 POPEG 359      58.220 106.327  76.871  1.00  0.00           C
ATOM   6214 7C21 POPEG 359      58.880 107.357  77.781  1.00  0.00           C
ATOM   6217 8C21 POPEG 359      59.520 106.767  79.041  1.00  0.00           C
ATOM   6221  C33 POPEG 359      54.410 112.338  64.861  1.00  0.00           C
ATOM   6224  C34 POPEG 359      54.930 111.877  66.231  1.00  0.00           C
ATOM   6227  C35 POPEG 359      54.180 112.377  67.471  1.00  0.00           C
ATOM   6230  C36 POPEG 359      55.030 112.097  68.721  1.00  0.00           C
ATOM   6233  C37 POPEG 359      54.640 112.877  69.981  1.00  0.00           C
ATOM   6236  C38 POPEG 359      55.890 113.478  70.651  1.00  0.00           C
ATOM   6239  C39 POPEG 359      55.690 114.097  72.041  1.00  0.00           C
ATOM   6242 0C31 POPEG 359      55.160 113.107  73.091  1.00  0.00           C
ATOM   6245 1C31 POPEG 359      55.560 113.478  74.531  1.00  0.00           C
ATOM   6248 2C31 POPEG 359      55.380 112.327  75.531  1.00  0.00           C
ATOM   6251 3C31 POPEG 359      53.990 112.198  76.161  1.00  0.00           C
ATOM   6254 4C31 POPEG 359      53.910 110.907  76.991  1.00  0.00           C
ATOM   6257 5C31 POPEG 359      52.560 110.697  77.691  1.00  0.00           C
ATOM   6260 6C31 POPEG 359      52.490 109.358  78.411  1.00  0.00           C
ATOM   6264  NH3 POPEH 360     117.693  98.047  59.181  1.00  0.00           N
ATOM   6268  C12 POPEH 360     117.403  99.117  58.181  1.00  0.00           C
ATOM   6271  C11 POPEH 360     116.103  99.807  58.571  1.00  0.00           C
ATOM   6274  P   POPEH 360     114.693 100.827  56.661  1.00  0.00           P
ATOM   6275  O13 POPEH 360     114.843 101.877  55.641  1.00  0.00           O
ATOM   6276  O14 POPEH 360     114.513  99.437  56.201  1.00  0.00           O
ATOM   6277  O11 POPEH 360     113.503 101.297  57.561  1.00  0.00           O
ATOM   6278  O12 POPEH 360     115.873 100.907  57.691  1.00  0.00           O
ATOM   6279  C1  POPEH 360     112.763 100.317  58.301  1.00  0.00           C
ATOM   6282  C2  POPEH 360     111.723 100.998  59.201  1.00  0.00           C
ATOM   6284  O21 POPEH 360     112.403 101.987  60.001  1.00  0.00           O
ATOM   6285  C21 POPEH 360     111.883 102.507  61.081  1.00  0.00           C
ATOM   6286  O22 POPEH 360     110.833 102.257  61.621  1.00  0.00           O
ATOM   6287  C22 POPEH 360     112.943 103.477  61.661  1.00  0.00           C
ATOM   6290  C3  POPEH 360     110.913  99.937  59.951  1.00  0.00           C
ATOM   6293  O31 POPEH 360     109.533 100.338  59.921  1.00  0.00           O
ATOM   6294  C31 POPEH 360     108.823  99.918  60.951  1.00  0.00           C
ATOM   6295  O32 POPEH 360     109.213  99.167  61.831  1.00  0.00           O
ATOM   6296  C32 POPEH 360     107.423 100.487  60.841  1.00  0.00           C
ATOM   6299  C23 POPEH 360     112.343 104.797  62.191  1.00  0.00           C
ATOM   6302  C24 POPEH 360     113.413 105.888  62.441  1.00  0.00           C
ATOM   6305  C25 POPEH 360     112.843 107.208  63.001  1.00  0.00           C
ATOM   6308  C26 POPEH 360     112.403 107.087  64.461  1.00  0.00           C
ATOM   6311  C27 POPEH 360     111.883 108.378  65.111  1.00  0.00           C
ATOM   6314  C28 POPEH 360     111.393 108.078  66.541  1.00  0.00           C
ATOM   6317  C29 POPEH 360     110.763 109.207  67.321  1.00  0.00           C
ATOM   6319 0C21 POPEH 360     110.503 109.158  68.641  1.00  0.00           C
ATOM   6321 1C21 POPEH 360     110.823 107.997  69.561  1.00  0.00           C
ATOM   6324 2C21 POPEH 360     109.633 107.208  70.111  1.00  0.00           C
ATOM   6327 3C21 POPEH 360     110.113 106.138  71.111  1.00  0.00           C
ATOM   6330 4C21 POPEH 360     108.983 105.448  71.891  1.00  0.00           C
ATOM   6333 5C21 POPEH 360     109.423 104.978  73.291  1.00  0.00           C
ATOM   6336 6C21 POPEH 360     109.613 106.158  74.261  1.00  0.00           C
ATOM   6339 7C21 POPEH 360     110.073 105.737  75.661  1.00  0.00           C
ATOM   6342 8C21 POPEH 360     108.933 105.268  76.551  1.00  0.00           C
ATOM   6346  C33 POPEH 360     106.663 100.367  62.181  1.00  0.00           C
ATOM   6349  C34 POPEH 360     105.213 100.878  62.061  1.00  0.00           C
ATOM   6352  C35 POPEH 360     104.263  99.857  61.411  1.00  0.00           C
ATOM   6355  C36 POPEH 360     103.903  98.697  62.341  1.00  0.00           C
ATOM   6358  C37 POPEH 360     102.933  97.707  61.691  1.00  0.00           C
ATOM   6361  C38 POPEH 360     102.423  96.637  62.671  1.00  0.00           C
ATOM   6364  C39 POPEH 360     101.403  97.167  63.681  1.00  0.00           C
ATOM   6367 0C31 POPEH 360     101.363  96.327  64.961  1.00  0.00           C
ATOM   6370 1C31 POPEH 360     100.510  96.957  66.061  1.00  0.00           C
ATOM   6373 2C31 POPEH 360     100.740  96.317  67.441  1.00  0.00           C
ATOM   6376 3C31 POPEH 360     100.470  94.807  67.471  1.00  0.00           C
ATOM   6379 4C31 POPEH 360     100.630  94.167  68.861  1.00  0.00           C
ATOM   6382 5C31 POPEH 360      99.780  94.848  69.951  1.00  0.00           C
ATOM   6385 6C31 POPEH 360      99.790  94.107  71.291  1.00  0.00           C
ATOM   6389  NH3 POPEI 361     108.363 117.668  55.881  1.00  0.00           N
ATOM   6393  C12 POPEI 361     109.523 118.597  55.691  1.00  0.00           C
ATOM   6396  C11 POPEI 361     109.153 119.737  54.731  1.00  0.00           C
ATOM   6399  P   POPEI 361     111.493 120.417  53.721  1.00  0.00           P
ATOM   6400  O13 POPEI 361     112.073 121.748  53.401  1.00  0.00           O
ATOM   6401  O14 POPEI 361     111.153 119.508  52.601  1.00  0.00           O
ATOM   6402  O11 POPEI 361     112.503 119.698  54.721  1.00  0.00           O
ATOM   6403  O12 POPEI 361     110.233 120.648  54.621  1.00  0.00           O
ATOM   6404  C1  POPEI 361     113.013 120.487  55.821  1.00  0.00           C
ATOM   6407  C2  POPEI 361     113.693 119.628  56.911  1.00  0.00           C
ATOM   6409  O21 POPEI 361     114.663 120.417  57.641  1.00  0.00           O
ATOM   6410  C21 POPEI 361     114.163 121.158  58.631  1.00  0.00           C
ATOM   6411  O22 POPEI 361     113.013 121.158  59.031  1.00  0.00           O
ATOM   6412  C22 POPEI 361     115.303 121.958  59.261  1.00  0.00           C
ATOM   6415  C3  POPEI 361     114.423 118.387  56.311  1.00  0.00           C
ATOM   6418  O31 POPEI 361     114.693 117.447  57.361  1.00  0.00           O
ATOM   6419  C31 POPEI 361     115.813 117.488  58.011  1.00  0.00           C
ATOM   6420  O32 POPEI 361     116.873 117.948  57.591  1.00  0.00           O
ATOM   6421  C32 POPEI 361     115.633 116.778  59.361  1.00  0.00           C
ATOM   6424  C23 POPEI 361     115.023 122.438  60.701  1.00  0.00           C
ATOM   6427  C24 POPEI 361     115.293 121.407  61.801  1.00  0.00           C
ATOM   6430  C25 POPEI 361     116.773 121.158  62.141  1.00  0.00           C
ATOM   6433  C26 POPEI 361     116.923 120.568  63.561  1.00  0.00           C
ATOM   6436  C27 POPEI 361     118.243 120.908  64.281  1.00  0.00           C
ATOM   6439  C28 POPEI 361     118.123 120.688  65.801  1.00  0.00           C
ATOM   6442  C29 POPEI 361     119.333 121.217  66.531  1.00  0.00           C
ATOM   6444 0C21 POPEI 361     119.353 122.128  67.521  1.00  0.00           C
ATOM   6446 1C21 POPEI 361     118.183 122.797  68.201  1.00  0.00           C
ATOM   6449 2C21 POPEI 361     117.863 122.158  69.561  1.00  0.00           C
ATOM   6452 3C21 POPEI 361     118.973 122.277  70.631  1.00  0.00           C
ATOM   6455 4C21 POPEI 361     120.043 121.168  70.621  1.00  0.00           C
ATOM   6458 5C21 POPEI 361     121.083 121.398  71.721  1.00  0.00           C
ATOM   6461 6C21 POPEI 361     122.293 120.448  71.641  1.00  0.00           C
ATOM   6464 7C21 POPEI 361     123.373 120.817  72.661  1.00  0.00           C
ATOM   6467 8C21 POPEI 361     124.703 120.087  72.461  1.00  0.00           C
ATOM   6471  C33 POPEI 361     116.273 117.508  60.561  1.00  0.00           C
ATOM   6474  C34 POPEI 361     116.183 116.667  61.851  1.00  0.00           C
ATOM   6477  C35 POPEI 361     114.763 116.647  62.421  1.00  0.00           C
ATOM   6480  C36 POPEI 361     114.553 115.627  63.551  1.00  0.00           C
ATOM   6483  C37 POPEI 361     113.473 116.088  64.551  1.00  0.00           C
ATOM   6486  C38 POPEI 361     113.973 117.108  65.571  1.00  0.00           C
ATOM   6489  C39 POPEI 361     115.013 116.538  66.551  1.00  0.00           C
ATOM   6492 0C31 POPEI 361     114.693 116.818  68.031  1.00  0.00           C
ATOM   6495 1C31 POPEI 361     115.653 116.088  68.971  1.00  0.00           C
ATOM   6498 2C31 POPEI 361     115.123 115.968  70.411  1.00  0.00           C
ATOM   6501 3C31 POPEI 361     115.253 117.257  71.231  1.00  0.00           C
ATOM   6504 4C31 POPEI 361     116.673 117.467  71.781  1.00  0.00           C
ATOM   6507 5C31 POPEI 361     116.863 118.828  72.461  1.00  0.00           C
ATOM   6510 6C31 POPEI 361     118.213 118.968  73.171  1.00  0.00           C
ATOM   6514  NH3 POPEJ 362     121.033  42.447  94.461  1.00  0.00           N
ATOM   6518  C12 POPEJ 362     122.013  41.317  94.441  1.00  0.00           C
ATOM   6521  C11 POPEJ 362     121.593  40.257  95.461  1.00  0.00           C
ATOM   6524  P   POPEJ 362     122.083  37.767  96.011  1.00  0.00           P
ATOM   6525  O13 POPEJ 362     122.683  37.487  97.331  1.00  0.00           O
ATOM   6526  O14 POPEJ 362     120.633  37.527  95.831  1.00  0.00           O
ATOM   6527  O11 POPEJ 362     122.733  36.837  94.891  1.00  0.00           O
ATOM   6528  O12 POPEJ 362     122.513  39.187  95.481  1.00  0.00           O
ATOM   6529  C1  POPEJ 362     122.313  37.027  93.511  1.00  0.00           C
ATOM   6532  C2  POPEJ 362     123.253  37.997  92.731  1.00  0.00           C
ATOM   6534  O21 POPEJ 362     122.733  38.378  91.441  1.00  0.00           O
ATOM   6535  C21 POPEJ 362     122.463  37.447  90.541  1.00  0.00           C
ATOM   6536  O22 POPEJ 362     122.673  36.257  90.631  1.00  0.00           O
ATOM   6537  C22 POPEJ 362     121.733  38.097  89.361  1.00  0.00           C
ATOM   6540  C3  POPEJ 362     124.733  37.537  92.731  1.00  0.00           C
ATOM   6543  O31 POPEJ 362     125.173  36.947  91.491  1.00  0.00           O
ATOM   6544  C31 POPEJ 362     125.453  35.657  91.491  1.00  0.00           C
ATOM   6545  O32 POPEJ 362     125.333  34.888  92.421  1.00  0.00           O
ATOM   6546  C32 POPEJ 362     126.033  35.307  90.111  1.00  0.00           C
ATOM   6549  C23 POPEJ 362     121.693  37.177  88.111  1.00  0.00           C
ATOM   6552  C24 POPEJ 362     120.793  37.707  86.971  1.00  0.00           C
ATOM   6555  C25 POPEJ 362     121.503  37.937  85.621  1.00  0.00           C
ATOM   6558  C26 POPEJ 362     122.153  39.317  85.481  1.00  0.00           C
ATOM   6561  C27 POPEJ 362     122.033  39.897  84.051  1.00  0.00           C
ATOM   6564  C28 POPEJ 362     122.793  39.087  82.981  1.00  0.00           C
ATOM   6567  C29 POPEJ 362     122.573  39.607  81.581  1.00  0.00           C
ATOM   6569 0C21 POPEJ 362     122.263  38.877  80.481  1.00  0.00           C
ATOM   6571 1C21 POPEJ 362     122.073  37.388  80.411  1.00  0.00           C
ATOM   6574 2C21 POPEJ 362     120.593  37.007  80.591  1.00  0.00           C
ATOM   6577 3C21 POPEJ 362     120.253  35.577  80.151  1.00  0.00           C
ATOM   6580 4C21 POPEJ 362     118.843  35.177  80.601  1.00  0.00           C
ATOM   6583 5C21 POPEJ 362     118.443  33.737  80.261  1.00  0.00           C
ATOM   6586 6C21 POPEJ 362     117.033  33.417  80.771  1.00  0.00           C
ATOM   6589 7C21 POPEJ 362     116.593  31.984  80.481  1.00  0.00           C
ATOM   6592 8C21 POPEJ 362     115.133  31.735  80.871  1.00  0.00           C
ATOM   6596  C33 POPEJ 362     126.803  33.967  90.091  1.00  0.00           C
ATOM   6599  C34 POPEJ 362     127.293  33.568  88.681  1.00  0.00           C
ATOM   6602  C35 POPEJ 362     126.183  33.248  87.661  1.00  0.00           C
ATOM   6605  C36 POPEJ 362     125.273  32.075  88.051  1.00  0.00           C
ATOM   6608  C37 POPEJ 362     124.203  31.724  86.991  1.00  0.00           C
ATOM   6611  C38 POPEJ 362     123.333  30.534  87.461  1.00  0.00           C
ATOM   6614  C39 POPEJ 362     122.223  30.104  86.491  1.00  0.00           C
ATOM   6617 0C31 POPEJ 362     122.683  29.774  85.061  1.00  0.00           C
ATOM   6620 1C31 POPEJ 362     121.543  29.154  84.231  1.00  0.00           C
ATOM   6623 2C31 POPEJ 362     121.843  28.964  82.741  1.00  0.00           C
ATOM   6626 3C31 POPEJ 362     122.053  30.295  82.011  1.00  0.00           C
ATOM   6629 4C31 POPEJ 362     122.193  30.155  80.491  1.00  0.00           C
ATOM   6632 5C31 POPEJ 362     122.163  31.504  79.771  1.00  0.00           C
ATOM   6635 6C31 POPEJ 362     122.443  31.424  78.271  1.00  0.00           C
ATOM   6639  NH3 POPEK 363      40.920  63.937  58.471  1.00  0.00           N
ATOM   6643  C12 POPEK 363      39.440  64.207  58.531  1.00  0.00           C
ATOM   6646  C11 POPEK 363      38.620  63.417  57.511  1.00  0.00           C
ATOM   6649  P   POPEK 363      36.140  62.487  57.521  1.00  0.00           P
ATOM   6650  O13 POPEK 363      36.040  62.388  56.041  1.00  0.00           O
ATOM   6651  O14 POPEK 363      36.230  61.257  58.331  1.00  0.00           O
ATOM   6652  O11 POPEK 363      34.860  63.247  58.041  1.00  0.00           O
ATOM   6653  O12 POPEK 363      37.270  63.507  57.941  1.00  0.00           O
ATOM   6654  C1  POPEK 363      34.860  63.957  59.281  1.00  0.00           C
ATOM   6657  C2  POPEK 363      34.570  65.448  58.991  1.00  0.00           C
ATOM   6659  O21 POPEK 363      35.290  66.278  59.921  1.00  0.00           O
ATOM   6660  C21 POPEK 363      35.470  67.497  59.451  1.00  0.00           C
ATOM   6661  O22 POPEK 363      35.170  67.887  58.331  1.00  0.00           O
ATOM   6662  C22 POPEK 363      36.060  68.367  60.561  1.00  0.00           C
ATOM   6665  C3  POPEK 363      33.040  65.777  58.911  1.00  0.00           C
ATOM   6668  O31 POPEK 363      32.450  66.357  60.101  1.00  0.00           O
ATOM   6669  C31 POPEK 363      32.050  65.507  61.061  1.00  0.00           C
ATOM   6670  O32 POPEK 363      32.370  64.348  61.161  1.00  0.00           O
ATOM   6671  C32 POPEK 363      31.100  66.257  61.981  1.00  0.00           C
ATOM   6674  C23 POPEK 363      35.260  68.287  61.881  1.00  0.00           C
ATOM   6677  C24 POPEK 363      35.810  69.117  63.041  1.00  0.00           C
ATOM   6680  C25 POPEK 363      34.760  69.267  64.161  1.00  0.00           C
ATOM   6683  C26 POPEK 363      35.210  70.147  65.341  1.00  0.00           C
ATOM   6686  C27 POPEK 363      34.040  70.797  66.081  1.00  0.00           C
ATOM   6689  C28 POPEK 363      34.360  71.287  67.501  1.00  0.00           C
ATOM   6692  C29 POPEK 363      34.330  70.187  68.541  1.00  0.00           C
ATOM   6694 0C21 POPEK 363      33.320  69.927  69.381  1.00  0.00           C
ATOM   6696 1C21 POPEK 363      32.010  70.687  69.481  1.00  0.00           C
ATOM   6699 2C21 POPEK 363      31.740  71.267  70.881  1.00  0.00           C
ATOM   6702 3C21 POPEK 363      31.140  70.227  71.841  1.00  0.00           C
ATOM   6705 4C21 POPEK 363      30.770  70.787  73.231  1.00  0.00           C
ATOM   6708 5C21 POPEK 363      31.970  70.937  74.171  1.00  0.00           C
ATOM   6711 6C21 POPEK 363      31.540  70.977  75.651  1.00  0.00           C
ATOM   6714 7C21 POPEK 363      32.710  71.147  76.631  1.00  0.00           C
ATOM   6717 8C21 POPEK 363      32.330  70.888  78.091  1.00  0.00           C
ATOM   6721  C33 POPEK 363      30.760  65.528  63.301  1.00  0.00           C
ATOM   6724  C34 POPEK 363      31.780  65.808  64.411  1.00  0.00           C
ATOM   6727  C35 POPEK 363      31.270  65.438  65.811  1.00  0.00           C
ATOM   6730  C36 POPEK 363      32.110  66.028  66.951  1.00  0.00           C
ATOM   6733  C37 POPEK 363      33.510  65.397  67.071  1.00  0.00           C
ATOM   6736  C38 POPEK 363      34.350  66.028  68.191  1.00  0.00           C
ATOM   6739  C39 POPEK 363      33.630  66.028  69.551  1.00  0.00           C
ATOM   6742 0C31 POPEK 363      34.510  66.477  70.721  1.00  0.00           C
ATOM   6745 1C31 POPEK 363      33.730  66.548  72.051  1.00  0.00           C
ATOM   6748 2C31 POPEK 363      34.640  66.558  73.281  1.00  0.00           C
ATOM   6751 3C31 POPEK 363      35.670  67.698  73.281  1.00  0.00           C
ATOM   6754 4C31 POPEK 363      36.470  67.787  74.581  1.00  0.00           C
ATOM   6757 5C31 POPEK 363      37.320  69.058  74.661  1.00  0.00           C
ATOM   6760 6C31 POPEK 363      38.130  69.167  75.961  1.00  0.00           C
ATOM   6764  NH3 POPEL 364      12.900 128.627  57.471  1.00  0.00           N
ATOM   6768  C12 POPEL 364      13.300 127.958  58.761  1.00  0.00           C
ATOM   6771  C11 POPEL 364      14.800 128.148  59.081  1.00  0.00           C
ATOM   6774  P   POPEL 364      16.410 127.917  56.951  1.00  0.00           P
ATOM   6775  O13 POPEL 364      16.090 126.477  56.941  1.00  0.00           O
ATOM   6776  O14 POPEL 364      16.270 128.688  55.691  1.00  0.00           O
ATOM   6777  O11 POPEL 364      17.850 128.148  57.571  1.00  0.00           O
ATOM   6778  O12 POPEL 364      15.500 128.697  57.981  1.00  0.00           O
ATOM   6779  C1  POPEL 364      18.250 127.408  58.731  1.00  0.00           C
ATOM   6782  C2  POPEL 364      19.020 128.317  59.741  1.00  0.00           C
ATOM   6784  O21 POPEL 364      19.600 127.607  60.851  1.00  0.00           O
ATOM   6785  C21 POPEL 364      18.820 126.868  61.631  1.00  0.00           C
ATOM   6786  O22 POPEL 364      17.650 126.588  61.481  1.00  0.00           O
ATOM   6787  C22 POPEL 364      19.630 126.617  62.911  1.00  0.00           C
ATOM   6790  C3  POPEL 364      18.220 129.567  60.221  1.00  0.00           C
ATOM   6793  O31 POPEL 364      17.940 129.538  61.631  1.00  0.00           O
ATOM   6794  C31 POPEL 364      16.800 130.037  62.041  1.00  0.00           C
ATOM   6795  O32 POPEL 364      16.060 130.758  61.351  1.00  0.00           O
ATOM   6796  C32 POPEL 364      16.600 129.608  63.501  1.00  0.00           C
ATOM   6799  C23 POPEL 364      18.860 125.778  63.961  1.00  0.00           C
ATOM   6802  C24 POPEL 364      19.590 125.657  65.301  1.00  0.00           C
ATOM   6805  C25 POPEL 364      19.990 127.008  65.901  1.00  0.00           C
ATOM   6808  C26 POPEL 364      20.480 126.918  67.351  1.00  0.00           C
ATOM   6811  C27 POPEL 364      20.970 128.278  67.851  1.00  0.00           C
ATOM   6814  C28 POPEL 364      20.820 128.498  69.371  1.00  0.00           C
ATOM   6817  C29 POPEL 364      21.770 127.637  70.161  1.00  0.00           C
ATOM   6819 0C21 POPEL 364      22.660 128.048  71.091  1.00  0.00           C
ATOM   6821 1C21 POPEL 364      22.900 129.458  71.571  1.00  0.00           C
ATOM   6824 2C21 POPEL 364      22.620 129.608  73.081  1.00  0.00           C
ATOM   6827 3C21 POPEL 364      23.020 130.987  73.621  1.00  0.00           C
ATOM   6830 4C21 POPEL 364      22.040 131.538  74.671  1.00  0.00           C
ATOM   6833 5C21 POPEL 364      22.660 132.668  75.511  1.00  0.00           C
ATOM   6836 6C21 POPEL 364      21.660 133.328  76.471  1.00  0.00           C
ATOM   6839 7C21 POPEL 364      21.270 134.757  76.041  1.00  0.00           C
ATOM   6842 8C21 POPEL 364      20.290 135.428  76.991  1.00  0.00           C
ATOM   6846  C33 POPEL 364      15.530 130.378  64.321  1.00  0.00           C
ATOM   6849  C34 POPEL 364      15.020 129.567  65.531  1.00  0.00           C
ATOM   6852  C35 POPEL 364      16.150 129.068  66.441  1.00  0.00           C
ATOM   6855  C36 POPEL 364      15.660 128.437  67.751  1.00  0.00           C
ATOM   6858  C37 POPEL 364      16.790 127.707  68.491  1.00  0.00           C
ATOM   6861  C38 POPEL 364      16.250 126.907  69.681  1.00  0.00           C
ATOM   6864  C39 POPEL 364      17.290 125.968  70.301  1.00  0.00           C
ATOM   6867 0C31 POPEL 364      16.630 124.998  71.291  1.00  0.00           C
ATOM   6870 1C31 POPEL 364      17.590 123.948  71.851  1.00  0.00           C
ATOM   6873 2C31 POPEL 364      16.870 122.967  72.791  1.00  0.00           C
ATOM   6876 3C31 POPEL 364      17.820 122.047  73.571  1.00  0.00           C
ATOM   6879 4C31 POPEL 364      18.420 122.677  74.841  1.00  0.00           C
ATOM   6882 5C31 POPEL 364      17.380 122.958  75.941  1.00  0.00           C
ATOM   6885 6C31 POPEL 364      17.990 123.387  77.281  1.00  0.00           C
ATOM   6889  NH3 POPEM 365      63.760  15.894  63.111  1.00  0.00           N
ATOM   6893  C12 POPEM 365      64.230  17.294  63.381  1.00  0.00           C
ATOM   6896  C11 POPEM 365      64.610  17.955  62.051  1.00  0.00           C
ATOM   6899  P   POPEM 365      66.610  19.584  61.471  1.00  0.00           P
ATOM   6900  O13 POPEM 365      67.790  18.985  62.101  1.00  0.00           O
ATOM   6901  O14 POPEM 365      66.430  19.374  60.021  1.00  0.00           O
ATOM   6902  O11 POPEM 365      66.720  21.145  61.711  1.00  0.00           O
ATOM   6903  O12 POPEM 365      65.290  19.185  62.251  1.00  0.00           O
ATOM   6904  C1  POPEM 365      65.940  21.775  62.731  1.00  0.00           C
ATOM   6907  C2  POPEM 365      66.440  21.435  64.161  1.00  0.00           C
ATOM   6909  O21 POPEM 365      65.350  21.635  65.061  1.00  0.00           O
ATOM   6910  C21 POPEM 365      64.720  20.575  65.521  1.00  0.00           C
ATOM   6911  O22 POPEM 365      64.980  19.405  65.321  1.00  0.00           O
ATOM   6912  C22 POPEM 365      63.610  21.075  66.431  1.00  0.00           C
ATOM   6915  C3  POPEM 365      67.660  22.325  64.561  1.00  0.00           C
ATOM   6918  O31 POPEM 365      67.480  23.005  65.811  1.00  0.00           O
ATOM   6919  C31 POPEM 365      66.860  24.175  65.681  1.00  0.00           C
ATOM   6920  O32 POPEM 365      66.640  24.774  64.641  1.00  0.00           O
ATOM   6921  C32 POPEM 365      66.330  24.584  67.051  1.00  0.00           C
ATOM   6924  C23 POPEM 365      63.860  20.775  67.921  1.00  0.00           C
ATOM   6927  C24 POPEM 365      62.830  19.794  68.511  1.00  0.00           C
ATOM   6930  C25 POPEM 365      62.500  20.105  69.971  1.00  0.00           C
ATOM   6933  C26 POPEM 365      63.450  19.455  70.981  1.00  0.00           C
ATOM   6936  C27 POPEM 365      63.250  20.095  72.351  1.00  0.00           C
ATOM   6939  C28 POPEM 365      63.850  19.304  73.521  1.00  0.00           C
ATOM   6942  C29 POPEM 365      63.280  19.885  74.791  1.00  0.00           C
ATOM   6944 0C21 POPEM 365      63.930  20.235  75.911  1.00  0.00           C
ATOM   6946 1C21 POPEM 365      65.390  20.015  76.201  1.00  0.00           C
ATOM   6949 2C21 POPEM 365      65.620  20.145  77.721  1.00  0.00           C
ATOM   6952 3C21 POPEM 365      66.870  19.395  78.211  1.00  0.00           C
ATOM   6955 4C21 POPEM 365      67.190  19.714  79.681  1.00  0.00           C
ATOM   6958 5C21 POPEM 365      66.040  19.434  80.671  1.00  0.00           C
ATOM   6961 6C21 POPEM 365      66.470  19.504  82.141  1.00  0.00           C
ATOM   6964 7C21 POPEM 365      65.300  19.195  83.101  1.00  0.00           C
ATOM   6967 8C21 POPEM 365      65.690  19.175  84.581  1.00  0.00           C
ATOM   6971  C33 POPEM 365      64.920  25.194  66.931  1.00  0.00           C
ATOM   6974  C34 POPEM 365      64.190  25.315  68.271  1.00  0.00           C
ATOM   6977  C35 POPEM 365      65.050  25.854  69.431  1.00  0.00           C
ATOM   6980  C36 POPEM 365      65.800  24.765  70.211  1.00  0.00           C
ATOM   6983  C37 POPEM 365      65.640  24.934  71.721  1.00  0.00           C
ATOM   6986  C38 POPEM 365      66.110  23.715  72.521  1.00  0.00           C
ATOM   6989  C39 POPEM 365      66.010  23.895  74.041  1.00  0.00           C
ATOM   6992 0C31 POPEM 365      64.590  24.214  74.491  1.00  0.00           C
ATOM   6995 1C31 POPEM 365      64.410  24.115  76.011  1.00  0.00           C
ATOM   6998 2C31 POPEM 365      63.040  24.644  76.451  1.00  0.00           C
ATOM   7001 3C31 POPEM 365      62.650  24.214  77.871  1.00  0.00           C
ATOM   7004 4C31 POPEM 365      63.710  24.534  78.931  1.00  0.00           C
ATOM   7007 5C31 POPEM 365      63.160  24.424  80.351  1.00  0.00           C
ATOM   7010 6C31 POPEM 365      64.180  24.765  81.431  1.00  0.00           C
ATOM   7014  NH3 POPEN 366      40.750 101.067 100.861  1.00  0.00           N
ATOM   7018  C12 POPEN 366      42.190 101.418 100.661  1.00  0.00           C
ATOM   7021  C11 POPEN 366      43.060 100.858 101.791  1.00  0.00           C
ATOM   7024  P   POPEN 366      43.530  98.248 101.721  1.00  0.00           P
ATOM   7025  O13 POPEN 366      42.530  98.218 102.811  1.00  0.00           O
ATOM   7026  O14 POPEN 366      44.860  97.647 101.991  1.00  0.00           O
ATOM   7027  O11 POPEN 366      42.890  97.728 100.381  1.00  0.00           O
ATOM   7028  O12 POPEN 366      43.790  99.727 101.331  1.00  0.00           O
ATOM   7029  C1  POPEN 366      42.450  96.378 100.201  1.00  0.00           C
ATOM   7032  C2  POPEN 366      40.900  96.287 100.021  1.00  0.00           C
ATOM   7034  O21 POPEN 366      40.580  96.168  98.631  1.00  0.00           O
ATOM   7035  C21 POPEN 366      40.610  94.957  98.091  1.00  0.00           C
ATOM   7036  O22 POPEN 366      40.810  93.908  98.701  1.00  0.00           O
ATOM   7037  C22 POPEN 366      40.320  95.147  96.601  1.00  0.00           C
ATOM   7040  C3  POPEN 366      40.140  97.518 100.581  1.00  0.00           C
ATOM   7043  O31 POPEN 366      38.710  97.327 100.521  1.00  0.00           O
ATOM   7044  C31 POPEN 366      37.950  98.417 100.421  1.00  0.00           C
ATOM   7045  O32 POPEN 366      38.340  99.577 100.461  1.00  0.00           O
ATOM   7046  C32 POPEN 366      36.500  97.948 100.201  1.00  0.00           C
ATOM   7049  C23 POPEN 366      40.160  93.878  95.731  1.00  0.00           C
ATOM   7052  C24 POPEN 366      39.740  94.297  94.311  1.00  0.00           C
ATOM   7055  C25 POPEN 366      39.300  93.137  93.411  1.00  0.00           C
ATOM   7058  C26 POPEN 366      40.470  92.478  92.671  1.00  0.00           C
ATOM   7061  C27 POPEN 366      40.000  91.347  91.741  1.00  0.00           C
ATOM   7064  C28 POPEN 366      41.050  91.018  90.671  1.00  0.00           C
ATOM   7067  C29 POPEN 366      40.830  89.647  90.091  1.00  0.00           C
ATOM   7069 0C21 POPEN 366      40.430  89.338  88.841  1.00  0.00           C
ATOM   7071 1C21 POPEN 366      40.110  90.308  87.741  1.00  0.00           C
ATOM   7074 2C21 POPEN 366      39.950  89.608  86.371  1.00  0.00           C
ATOM   7077 3C21 POPEN 366      38.760  88.647  86.301  1.00  0.00           C
ATOM   7080 4C21 POPEN 366      38.530  88.127  84.871  1.00  0.00           C
ATOM   7083 5C21 POPEN 366      37.410  87.087  84.771  1.00  0.00           C
ATOM   7086 6C21 POPEN 366      37.040  86.828  83.301  1.00  0.00           C
ATOM   7089 7C21 POPEN 366      35.890  85.847  83.101  1.00  0.00           C
ATOM   7092 8C21 POPEN 366      35.570  85.608  81.621  1.00  0.00           C
ATOM   7096  C33 POPEN 366      35.640  98.847  99.281  1.00  0.00           C
ATOM   7099  C34 POPEN 366      36.080  98.878  97.811  1.00  0.00           C
ATOM   7102  C35 POPEN 366      35.730  97.628  96.981  1.00  0.00           C
ATOM   7105  C36 POPEN 366      36.160  97.827  95.521  1.00  0.00           C
ATOM   7108  C37 POPEN 366      35.890  96.658  94.561  1.00  0.00           C
ATOM   7111  C38 POPEN 366      36.440  96.957  93.161  1.00  0.00           C
ATOM   7114  C39 POPEN 366      36.070  95.948  92.061  1.00  0.00           C
ATOM   7117 0C31 POPEN 366      36.600  96.408  90.681  1.00  0.00           C
ATOM   7120 1C31 POPEN 366      35.810  95.797  89.521  1.00  0.00           C
ATOM   7123 2C31 POPEN 366      36.230  96.327  88.131  1.00  0.00           C
ATOM   7126 3C31 POPEN 366      37.200  95.417  87.361  1.00  0.00           C
ATOM   7129 4C31 POPEN 366      36.530  94.107  86.901  1.00  0.00           C
ATOM   7132 5C31 POPEN 366      37.380  93.257  85.951  1.00  0.00           C
ATOM   7135 6C31 POPEN 366      36.630  92.017  85.461  1.00  0.00           C
ATOM   7139  NH3 POPEO 367       2.620  70.888  97.771  1.00  0.00           N
ATOM   7143  C12 POPEO 367       4.100  70.738  97.961  1.00  0.00           C
ATOM   7146  C11 POPEO 367       4.470  70.268  99.381  1.00  0.00           C
ATOM   7149  P   POPEO 367       6.910  69.787 100.411  1.00  0.00           P
ATOM   7150  O13 POPEO 367       6.340  70.438 101.611  1.00  0.00           O
ATOM   7151  O14 POPEO 367       7.490  68.458 100.641  1.00  0.00           O
ATOM   7152  O11 POPEO 367       7.970  70.747  99.691  1.00  0.00           O
ATOM   7153  O12 POPEO 367       5.750  69.667  99.341  1.00  0.00           O
ATOM   7154  C1  POPEO 367       7.600  71.757  98.741  1.00  0.00           C
ATOM   7157  C2  POPEO 367       7.770  71.337  97.251  1.00  0.00           C
ATOM   7159  O21 POPEO 367       6.660  71.897  96.531  1.00  0.00           O
ATOM   7160  C21 POPEO 367       6.700  71.907  95.201  1.00  0.00           C
ATOM   7161  O22 POPEO 367       5.760  71.577  94.491  1.00  0.00           O
ATOM   7162  C22 POPEO 367       8.010  72.488  94.641  1.00  0.00           C
ATOM   7165  C3  POPEO 367       7.880  69.787  97.021  1.00  0.00           C
ATOM   7168  O31 POPEO 367       7.950  69.427  95.621  1.00  0.00           O
ATOM   7169  C31 POPEO 367       6.940  68.707  95.131  1.00  0.00           C
ATOM   7170  O32 POPEO 367       5.990  68.287  95.781  1.00  0.00           O
ATOM   7171  C32 POPEO 367       7.070  68.528  93.611  1.00  0.00           C
ATOM   7174  C23 POPEO 367       7.970  72.798  93.121  1.00  0.00           C
ATOM   7177  C24 POPEO 367       9.110  72.087  92.391  1.00  0.00           C
ATOM   7180  C25 POPEO 367       9.480  72.717  91.041  1.00  0.00           C
ATOM   7183  C26 POPEO 367       8.540  72.418  89.881  1.00  0.00           C
ATOM   7186  C27 POPEO 367       9.070  72.978  88.551  1.00  0.00           C
ATOM   7189  C28 POPEO 367       8.010  72.948  87.431  1.00  0.00           C
ATOM   7192  C29 POPEO 367       8.350  72.027  86.291  1.00  0.00           C
ATOM   7194 0C21 POPEO 367       8.710  72.388  85.051  1.00  0.00           C
ATOM   7196 1C21 POPEO 367       8.890  73.797  84.541  1.00  0.00           C
ATOM   7199 2C21 POPEO 367       9.790  73.847  83.291  1.00  0.00           C
ATOM   7202 3C21 POPEO 367      11.230  73.367  83.571  1.00  0.00           C
ATOM   7205 4C21 POPEO 367      12.150  73.458  82.351  1.00  0.00           C
ATOM   7208 5C21 POPEO 367      13.550  72.927  82.661  1.00  0.00           C
ATOM   7211 6C21 POPEO 367      14.510  73.067  81.471  1.00  0.00           C
ATOM   7214 7C21 POPEO 367      15.930  72.597  81.791  1.00  0.00           C
ATOM   7217 8C21 POPEO 367      16.890  72.747  80.611  1.00  0.00           C
ATOM   7221  C33 POPEO 367       7.520  67.117  93.151  1.00  0.00           C
ATOM   7224  C34 POPEO 367       6.710  66.588  91.961  1.00  0.00           C
ATOM   7227  C35 POPEO 367       6.940  67.377  90.661  1.00  0.00           C
ATOM   7230  C36 POPEO 367       5.860  67.108  89.611  1.00  0.00           C
ATOM   7233  C37 POPEO 367       5.780  68.177  88.521  1.00  0.00           C
ATOM   7236  C38 POPEO 367       4.650  67.867  87.521  1.00  0.00           C
ATOM   7239  C39 POPEO 367       4.430  68.907  86.421  1.00  0.00           C
ATOM   7242 0C31 POPEO 367       5.640  69.107  85.511  1.00  0.00           C
ATOM   7245 1C31 POPEO 367       5.250  69.857  84.231  1.00  0.00           C
ATOM   7248 2C31 POPEO 367       6.450  70.347  83.411  1.00  0.00           C
ATOM   7251 3C31 POPEO 367       6.240  70.277  81.891  1.00  0.00           C
ATOM   7254 4C31 POPEO 367       7.280  71.127  81.151  1.00  0.00           C
ATOM   7257 5C31 POPEO 367       7.000  71.287  79.661  1.00  0.00           C
ATOM   7260 6C31 POPEO 367       8.060  72.157  78.971  1.00  0.00           C
ATOM   7264  NH3 POPEP 368      -1.010  72.847  56.511  1.00  0.00           N
ATOM   7268  C12 POPEP 368      -0.120  73.878  55.881  1.00  0.00           C
ATOM   7271  C11 POPEP 368       1.210  73.308  55.421  1.00  0.00           C
ATOM   7274  P   POPEP 368       2.860  75.237  54.611  1.00  0.00           P
ATOM   7275  O13 POPEP 368       3.940  74.988  53.641  1.00  0.00           O
ATOM   7276  O14 POPEP 368       2.130  76.527  54.591  1.00  0.00           O
ATOM   7277  O11 POPEP 368       3.390  74.918  56.101  1.00  0.00           O
ATOM   7278  O12 POPEP 368       1.780  74.117  54.411  1.00  0.00           O
ATOM   7279  C1  POPEP 368       3.000  75.867  57.121  1.00  0.00           C
ATOM   7282  C2  POPEP 368       3.550  75.467  58.521  1.00  0.00           C
ATOM   7284  O21 POPEP 368       2.680  75.977  59.541  1.00  0.00           O
ATOM   7285  C21 POPEP 368       2.610  75.247  60.641  1.00  0.00           C
ATOM   7286  O22 POPEP 368       2.940  74.077  60.741  1.00  0.00           O
ATOM   7287  C22 POPEP 368       2.050  76.138  61.741  1.00  0.00           C
ATOM   7290  C3  POPEP 368       5.000  75.998  58.741  1.00  0.00           C
ATOM   7293  O31 POPEP 368       5.650  75.308  59.831  1.00  0.00           O
ATOM   7294  C31 POPEP 368       6.700  75.937  60.361  1.00  0.00           C
ATOM   7295  O32 POPEP 368       7.150  77.007  60.001  1.00  0.00           O
ATOM   7296  C32 POPEP 368       7.150  75.128  61.591  1.00  0.00           C
ATOM   7299  C23 POPEP 368       2.130  75.517  63.161  1.00  0.00           C
ATOM   7302  C24 POPEP 368       3.580  75.277  63.631  1.00  0.00           C
ATOM   7305  C25 POPEP 368       3.890  75.897  65.001  1.00  0.00           C
ATOM   7308  C26 POPEP 368       3.070  75.308  66.171  1.00  0.00           C
ATOM   7311  C27 POPEP 368       3.130  76.228  67.401  1.00  0.00           C
ATOM   7314  C28 POPEP 368       2.160  75.827  68.531  1.00  0.00           C
ATOM   7317  C29 POPEP 368       2.790  74.967  69.601  1.00  0.00           C
ATOM   7319 0C21 POPEP 368       2.680  75.158  70.931  1.00  0.00           C
ATOM   7321 1C21 POPEP 368       1.860  76.228  71.601  1.00  0.00           C
ATOM   7324 2C21 POPEP 368       0.960  75.707  72.741  1.00  0.00           C
ATOM   7327 3C21 POPEP 368       1.720  75.387  74.031  1.00  0.00           C
ATOM   7330 4C21 POPEP 368       0.770  75.317  75.231  1.00  0.00           C
ATOM   7333 5C21 POPEP 368       1.460  74.988  76.561  1.00  0.00           C
ATOM   7336 6C21 POPEP 368       0.590  75.417  77.751  1.00  0.00           C
ATOM   7339 7C21 POPEP 368       1.160  74.978  79.111  1.00  0.00           C
ATOM   7342 8C21 POPEP 368       0.350  75.527  80.291  1.00  0.00           C
ATOM   7346  C33 POPEP 368       7.740  75.998  62.731  1.00  0.00           C
ATOM   7349  C34 POPEP 368       8.270  75.117  63.881  1.00  0.00           C
ATOM   7352  C35 POPEP 368       8.860  75.907  65.061  1.00  0.00           C
ATOM   7355  C36 POPEP 368       7.790  76.478  66.001  1.00  0.00           C
ATOM   7358  C37 POPEP 368       8.350  76.957  67.361  1.00  0.00           C
ATOM   7361  C38 POPEP 368       7.230  77.327  68.331  1.00  0.00           C
ATOM   7364  C39 POPEP 368       7.640  77.338  69.811  1.00  0.00           C
ATOM   7367 0C31 POPEP 368       6.470  77.777  70.711  1.00  0.00           C
ATOM   7370 1C31 POPEP 368       6.750  77.577  72.201  1.00  0.00           C
ATOM   7373 2C31 POPEP 368       5.620  78.147  73.081  1.00  0.00           C
ATOM   7376 3C31 POPEP 368       5.790  77.777  74.561  1.00  0.00           C
ATOM   7379 4C31 POPEP 368       4.740  78.427  75.461  1.00  0.00           C
ATOM   7382 5C31 POPEP 368       4.920  78.037  76.931  1.00  0.00           C
ATOM   7385 6C31 POPEP 368       4.010  78.817  77.881  1.00  0.00           C
ATOM   7389  NH3 POPEQ 369      32.190  67.877  99.111  1.00  0.00           N
ATOM   7393  C12 POPEQ 369      30.790  67.338  99.341  1.00  0.00           C
ATOM   7396  C11 POPEQ 369      30.320  66.397  98.221  1.00  0.00           C
ATOM   7399  P   POPEQ 369      28.320  64.638  98.361  1.00  0.00           P
ATOM   7400  O13 POPEQ 369      29.070  63.797  99.341  1.00  0.00           O
ATOM   7401  O14 POPEQ 369      26.870  64.737  98.551  1.00  0.00           O
ATOM   7402  O11 POPEQ 369      28.700  64.247  96.861  1.00  0.00           O
ATOM   7403  O12 POPEQ 369      28.940  66.098  98.421  1.00  0.00           O
ATOM   7404  C1  POPEQ 369      27.720  63.987  95.851  1.00  0.00           C
ATOM   7407  C2  POPEQ 369      28.360  64.137  94.431  1.00  0.00           C
ATOM   7409  O21 POPEQ 369      27.390  63.967  93.371  1.00  0.00           O
ATOM   7410  C21 POPEQ 369      27.150  62.737  92.971  1.00  0.00           C
ATOM   7411  O22 POPEQ 369      27.320  61.717  93.601  1.00  0.00           O
ATOM   7412  C22 POPEQ 369      26.720  62.747  91.501  1.00  0.00           C
ATOM   7415  C3  POPEQ 369      29.650  63.277  94.261  1.00  0.00           C
ATOM   7418  O31 POPEQ 369      30.190  63.277  92.921  1.00  0.00           O
ATOM   7419  C31 POPEQ 369      31.010  64.267  92.601  1.00  0.00           C
ATOM   7420  O32 POPEQ 369      31.260  65.247  93.291  1.00  0.00           O
ATOM   7421  C32 POPEQ 369      31.720  63.907  91.291  1.00  0.00           C
ATOM   7424  C23 POPEQ 369      27.930  62.347  90.631  1.00  0.00           C
ATOM   7427  C24 POPEQ 369      27.660  62.207  89.121  1.00  0.00           C
ATOM   7430  C25 POPEQ 369      28.970  62.177  88.311  1.00  0.00           C
ATOM   7433  C26 POPEQ 369      28.730  62.067  86.801  1.00  0.00           C
ATOM   7436  C27 POPEQ 369      30.040  62.167  86.011  1.00  0.00           C
ATOM   7439  C28 POPEQ 369      29.830  61.978  84.501  1.00  0.00           C
ATOM   7442  C29 POPEQ 369      31.170  61.978  83.801  1.00  0.00           C
ATOM   7444 0C21 POPEQ 369      31.740  60.957  83.141  1.00  0.00           C
ATOM   7446 1C21 POPEQ 369      31.160  59.577  82.901  1.00  0.00           C
ATOM   7449 2C21 POPEQ 369      31.340  59.137  81.441  1.00  0.00           C
ATOM   7452 3C21 POPEQ 369      31.040  57.647  81.251  1.00  0.00           C
ATOM   7455 4C21 POPEQ 369      31.410  57.137  79.851  1.00  0.00           C
ATOM   7458 5C21 POPEQ 369      32.900  56.838  79.691  1.00  0.00           C
ATOM   7461 6C21 POPEQ 369      33.220  56.007  78.441  1.00  0.00           C
ATOM   7464 7C21 POPEQ 369      34.680  55.537  78.421  1.00  0.00           C
ATOM   7467 8C21 POPEQ 369      35.050  54.777  77.141  1.00  0.00           C
ATOM   7471  C33 POPEQ 369      32.090  65.128  90.401  1.00  0.00           C
ATOM   7474  C34 POPEQ 369      30.920  65.647  89.541  1.00  0.00           C
ATOM   7477  C35 POPEQ 369      31.200  65.598  88.031  1.00  0.00           C
ATOM   7480  C36 POPEQ 369      32.170  66.677  87.531  1.00  0.00           C
ATOM   7483  C37 POPEQ 369      32.410  66.567  86.021  1.00  0.00           C
ATOM   7486  C38 POPEQ 369      33.200  67.747  85.441  1.00  0.00           C
ATOM   7489  C39 POPEQ 369      33.300  67.717  83.911  1.00  0.00           C
ATOM   7492 0C31 POPEQ 369      34.020  68.948  83.331  1.00  0.00           C
ATOM   7495 1C31 POPEQ 369      34.000  68.937  81.801  1.00  0.00           C
ATOM   7498 2C31 POPEQ 369      34.910  69.988  81.131  1.00  0.00           C
ATOM   7501 3C31 POPEQ 369      36.390  69.897  81.521  1.00  0.00           C
ATOM   7504 4C31 POPEQ 369      37.000  68.498  81.361  1.00  0.00           C
ATOM   7507 5C31 POPEQ 369      38.480  68.448  81.771  1.00  0.00           C
ATOM   7510 6C31 POPEQ 369      39.060  67.037  81.701  1.00  0.00           C
ATOM   7514  NH3 POPER 370      18.330  51.197  96.401  1.00  0.00           N
ATOM   7518  C12 POPER 370      19.330  50.628  97.361  1.00  0.00           C
ATOM   7521  C11 POPER 370      18.870  49.228  97.811  1.00  0.00           C
ATOM   7524  P   POPER 370      20.330  47.487  96.531  1.00  0.00           P
ATOM   7525  O13 POPER 370      21.700  46.957  96.731  1.00  0.00           O
ATOM   7526  O14 POPER 370      19.240  46.557  96.231  1.00  0.00           O
ATOM   7527  O11 POPER 370      20.360  48.607  95.391  1.00  0.00           O
ATOM   7528  O12 POPER 370      19.940  48.287  97.841  1.00  0.00           O
ATOM   7529  C1  POPER 370      21.020  48.187  94.171  1.00  0.00           C
ATOM   7532  C2  POPER 370      21.160  49.338  93.111  1.00  0.00           C
ATOM   7534  O21 POPER 370      19.910  49.797  92.501  1.00  0.00           O
ATOM   7535  C21 POPER 370      19.300  48.897  91.721  1.00  0.00           C
ATOM   7536  O22 POPER 370      19.540  47.707  91.671  1.00  0.00           O
ATOM   7537  C22 POPER 370      18.340  49.607  90.771  1.00  0.00           C
ATOM   7540  C3  POPER 370      22.240  48.978  92.041  1.00  0.00           C
ATOM   7543  O31 POPER 370      22.670  50.137  91.321  1.00  0.00           O
ATOM   7544  C31 POPER 370      22.080  50.347  90.151  1.00  0.00           C
ATOM   7545  O32 POPER 370      21.250  49.637  89.621  1.00  0.00           O
ATOM   7546  C32 POPER 370      22.580  51.667  89.591  1.00  0.00           C
ATOM   7549  C23 POPER 370      18.030  48.677  89.571  1.00  0.00           C
ATOM   7552  C24 POPER 370      17.040  49.228  88.541  1.00  0.00           C
ATOM   7555  C25 POPER 370      17.550  50.437  87.731  1.00  0.00           C
ATOM   7558  C26 POPER 370      16.730  50.588  86.441  1.00  0.00           C
ATOM   7561  C27 POPER 370      17.070  51.827  85.591  1.00  0.00           C
ATOM   7564  C28 POPER 370      16.170  51.887  84.341  1.00  0.00           C
ATOM   7567  C29 POPER 370      16.360  53.107  83.491  1.00  0.00           C
ATOM   7569 0C21 POPER 370      15.780  54.308  83.691  1.00  0.00           C
ATOM   7571 1C21 POPER 370      14.860  54.667  84.831  1.00  0.00           C
ATOM   7574 2C21 POPER 370      13.400  54.827  84.361  1.00  0.00           C
ATOM   7577 3C21 POPER 370      13.200  56.018  83.411  1.00  0.00           C
ATOM   7580 4C21 POPER 370      11.730  56.197  83.001  1.00  0.00           C
ATOM   7583 5C21 POPER 370      11.520  57.487  82.201  1.00  0.00           C
ATOM   7586 6C21 POPER 370      10.050  57.727  81.831  1.00  0.00           C
ATOM   7589 7C21 POPER 370       9.670  59.207  81.941  1.00  0.00           C
ATOM   7592 8C21 POPER 370       8.320  59.558  81.311  1.00  0.00           C
ATOM   7596  C33 POPER 370      22.190  52.827  90.541  1.00  0.00           C
ATOM   7599  C34 POPER 370      22.100  54.198  89.861  1.00  0.00           C
ATOM   7602  C35 POPER 370      20.940  54.257  88.861  1.00  0.00           C
ATOM   7605  C36 POPER 370      20.980  55.487  87.961  1.00  0.00           C
ATOM   7608  C37 POPER 370      19.700  55.528  87.101  1.00  0.00           C
ATOM   7611  C38 POPER 370      19.580  56.757  86.191  1.00  0.00           C
ATOM   7614  C39 POPER 370      20.780  56.918  85.251  1.00  0.00           C
ATOM   7617 0C31 POPER 370      20.530  57.957  84.151  1.00  0.00           C
ATOM   7620 1C31 POPER 370      21.800  58.257  83.351  1.00  0.00           C
ATOM   7623 2C31 POPER 370      21.560  59.137  82.121  1.00  0.00           C
ATOM   7626 3C31 POPER 370      22.270  58.617  80.861  1.00  0.00           C
ATOM   7629 4C31 POPER 370      21.650  57.307  80.351  1.00  0.00           C
ATOM   7632 5C31 POPER 370      22.380  56.737  79.131  1.00  0.00           C
ATOM   7635 6C31 POPER 370      21.900  55.327  78.791  1.00  0.00           C
ATOM   7639  NH3 POPES 371     110.883   2.595  53.831  1.00  0.00           N
ATOM   7643  C12 POPES 371     111.153   3.474  55.031  1.00  0.00           C
ATOM   7646  C11 POPES 371     111.793   4.855  54.691  1.00  0.00           C
ATOM   7649  P   POPES 371     109.744   6.395  54.511  1.00  0.00           P
ATOM   7650  O13 POPES 371     110.073   6.935  53.181  1.00  0.00           O
ATOM   7651  O14 POPES 371     108.854   5.215  54.541  1.00  0.00           O
ATOM   7652  O11 POPES 371     109.123   7.464  55.491  1.00  0.00           O
ATOM   7653  O12 POPES 371     111.083   5.965  55.241  1.00  0.00           O
ATOM   7654  C1  POPES 371     109.243   7.274  56.911  1.00  0.00           C
ATOM   7657  C2  POPES 371     108.083   7.965  57.701  1.00  0.00           C
ATOM   7659  O21 POPES 371     108.504   8.275  59.041  1.00  0.00           O
ATOM   7660  C21 POPES 371     108.774   7.255  59.831  1.00  0.00           C
ATOM   7661  O22 POPES 371     108.664   6.075  59.571  1.00  0.00           O
ATOM   7662  C22 POPES 371     109.234   7.825  61.191  1.00  0.00           C
ATOM   7665  C3  POPES 371     106.704   7.224  57.681  1.00  0.00           C
ATOM   7668  O31 POPES 371     105.633   8.054  58.201  1.00  0.00           O
ATOM   7669  C31 POPES 371     105.213   7.834  59.441  1.00  0.00           C
ATOM   7670  O32 POPES 371     105.633   6.955  60.181  1.00  0.00           O
ATOM   7671  C32 POPES 371     104.134   8.865  59.811  1.00  0.00           C
ATOM   7674  C23 POPES 371     108.954   6.865  62.361  1.00  0.00           C
ATOM   7677  C24 POPES 371     109.653   7.255  63.671  1.00  0.00           C
ATOM   7680  C25 POPES 371     109.223   6.345  64.821  1.00  0.00           C
ATOM   7683  C26 POPES 371     110.063   6.485  66.101  1.00  0.00           C
ATOM   7686  C27 POPES 371     109.614   5.504  67.191  1.00  0.00           C
ATOM   7689  C28 POPES 371     110.443   5.635  68.491  1.00  0.00           C
ATOM   7692  C29 POPES 371     109.773   4.925  69.641  1.00  0.00           C
ATOM   7694 0C21 POPES 371     109.314   5.495  70.771  1.00  0.00           C
ATOM   7696 1C21 POPES 371     109.423   6.955  71.111  1.00  0.00           C
ATOM   7699 2C21 POPES 371     108.383   7.825  70.381  1.00  0.00           C
ATOM   7702 3C21 POPES 371     106.984   7.785  71.021  1.00  0.00           C
ATOM   7705 4C21 POPES 371     105.953   8.635  70.261  1.00  0.00           C
ATOM   7708 5C21 POPES 371     104.734   9.014  71.101  1.00  0.00           C
ATOM   7711 6C21 POPES 371     105.063  10.095  72.141  1.00  0.00           C
ATOM   7714 7C21 POPES 371     103.883  10.445  73.061  1.00  0.00           C
ATOM   7717 8C21 POPES 371     104.293  11.424  74.151  1.00  0.00           C
ATOM   7721  C33 POPES 371     103.054   8.325  60.771  1.00  0.00           C
ATOM   7724  C34 POPES 371     103.024   8.994  62.161  1.00  0.00           C
ATOM   7727  C35 POPES 371     102.213   8.155  63.151  1.00  0.00           C
ATOM   7730  C36 POPES 371     101.653   8.915  64.361  1.00  0.00           C
ATOM   7733  C37 POPES 371     100.590   8.065  65.081  1.00  0.00           C
ATOM   7736  C38 POPES 371     100.011   8.664  66.371  1.00  0.00           C
ATOM   7739  C39 POPES 371     100.981   8.655  67.571  1.00  0.00           C
ATOM   7742 0C31 POPES 371     100.230   8.745  68.901  1.00  0.00           C
ATOM   7745 1C31 POPES 371     101.123   9.125  70.091  1.00  0.00           C
ATOM   7748 2C31 POPES 371     100.351   9.165  71.421  1.00  0.00           C
ATOM   7751 3C31 POPES 371     100.271   7.794  72.111  1.00  0.00           C
ATOM   7754 4C31 POPES 371      98.941   7.545  72.841  1.00  0.00           C
ATOM   7757 5C31 POPES 371      98.951   6.225  73.621  1.00  0.00           C
ATOM   7760 6C31 POPES 371      97.541   5.694  73.931  1.00  0.00           C
ATOM   7764  NH3 POPET 372      38.810  71.187 100.721  1.00  0.00           N
ATOM   7768  C12 POPET 372      38.420  71.287 102.171  1.00  0.00           C
ATOM   7771  C11 POPET 372      37.550  70.077 102.591  1.00  0.00           C
ATOM   7774  P   POPET 372      35.270  70.537 101.161  1.00  0.00           P
ATOM   7775  O13 POPET 372      34.360  69.418 100.861  1.00  0.00           O
ATOM   7776  O14 POPET 372      34.640  71.857 101.321  1.00  0.00           O
ATOM   7777  O11 POPET 372      36.310  70.677  99.961  1.00  0.00           O
ATOM   7778  O12 POPET 372      36.150  70.257 102.431  1.00  0.00           O
ATOM   7779  C1  POPET 372      35.890  71.317  98.731  1.00  0.00           C
ATOM   7782  C2  POPET 372      35.700  70.317  97.531  1.00  0.00           C
ATOM   7784  O21 POPET 372      34.750  70.888  96.581  1.00  0.00           O
ATOM   7785  C21 POPET 372      33.550  70.377  96.291  1.00  0.00           C
ATOM   7786  O22 POPET 372      33.030  69.387  96.781  1.00  0.00           O
ATOM   7787  C22 POPET 372      32.800  71.247  95.271  1.00  0.00           C
ATOM   7790  C3  POPET 372      35.490  68.847  98.001  1.00  0.00           C
ATOM   7793  O31 POPET 372      35.750  67.917  96.921  1.00  0.00           O
ATOM   7794  C31 POPET 372      35.350  66.677  97.171  1.00  0.00           C
ATOM   7795  O32 POPET 372      34.450  66.387  97.951  1.00  0.00           O
ATOM   7796  C32 POPET 372      36.300  65.707  96.441  1.00  0.00           C
ATOM   7799  C23 POPET 372      33.640  72.117  94.301  1.00  0.00           C
ATOM   7802  C24 POPET 372      34.500  71.337  93.291  1.00  0.00           C
ATOM   7805  C25 POPET 372      33.730  70.377  92.351  1.00  0.00           C
ATOM   7808  C26 POPET 372      32.760  71.067  91.371  1.00  0.00           C
ATOM   7811  C27 POPET 372      32.270  70.107  90.271  1.00  0.00           C
ATOM   7814  C28 POPET 372      31.010  70.598  89.511  1.00  0.00           C
ATOM   7817  C29 POPET 372      31.150  71.957  88.891  1.00  0.00           C
ATOM   7819 0C21 POPET 372      31.570  72.227  87.641  1.00  0.00           C
ATOM   7821 1C21 POPET 372      32.020  71.217  86.611  1.00  0.00           C
ATOM   7824 2C21 POPET 372      31.330  71.457  85.251  1.00  0.00           C
ATOM   7827 3C21 POPET 372      31.870  72.698  84.541  1.00  0.00           C
ATOM   7830 4C21 POPET 372      31.200  72.948  83.181  1.00  0.00           C
ATOM   7833 5C21 POPET 372      31.690  74.247  82.511  1.00  0.00           C
ATOM   7836 6C21 POPET 372      33.190  74.247  82.191  1.00  0.00           C
ATOM   7839 7C21 POPET 372      33.640  75.517  81.471  1.00  0.00           C
ATOM   7842 8C21 POPET 372      35.100  75.467  81.001  1.00  0.00           C
ATOM   7846  C33 POPET 372      35.810  65.177  95.071  1.00  0.00           C
ATOM   7849  C34 POPET 372      36.030  66.147  93.901  1.00  0.00           C
ATOM   7852  C35 POPET 372      35.460  65.637  92.571  1.00  0.00           C
ATOM   7855  C36 POPET 372      36.360  64.638  91.811  1.00  0.00           C
ATOM   7858  C37 POPET 372      35.610  64.007  90.631  1.00  0.00           C
ATOM   7861  C38 POPET 372      36.460  63.187  89.641  1.00  0.00           C
ATOM   7864  C39 POPET 372      35.560  62.507  88.601  1.00  0.00           C
ATOM   7867 0C31 POPET 372      36.280  61.887  87.401  1.00  0.00           C
ATOM   7870 1C31 POPET 372      35.280  61.228  86.431  1.00  0.00           C
ATOM   7873 2C31 POPET 372      35.640  61.357  84.951  1.00  0.00           C
ATOM   7876 3C31 POPET 372      35.430  62.768  84.381  1.00  0.00           C
ATOM   7879 4C31 POPET 372      35.910  62.838  82.921  1.00  0.00           C
ATOM   7882 5C31 POPET 372      35.810  64.237  82.301  1.00  0.00           C
ATOM   7885 6C31 POPET 372      36.610  64.328  80.991  1.00  0.00           C
ATOM   7889  NH3 POPEU 373      69.900 103.617  57.061  1.00  0.00           N
ATOM   7893  C12 POPEU 373      69.830 102.817  55.801  1.00  0.00           C
ATOM   7896  C11 POPEU 373      68.630 103.237  54.931  1.00  0.00           C
ATOM   7899  P   POPEU 373      67.270 105.507  54.691  1.00  0.00           P
ATOM   7900  O13 POPEU 373      67.630 106.847  55.191  1.00  0.00           O
ATOM   7901  O14 POPEU 373      66.640 105.497  53.351  1.00  0.00           O
ATOM   7902  O11 POPEU 373      66.310 104.807  55.751  1.00  0.00           O
ATOM   7903  O12 POPEU 373      68.610 104.647  54.701  1.00  0.00           O
ATOM   7904  C1  POPEU 373      65.530 105.647  56.621  1.00  0.00           C
ATOM   7907  C2  POPEU 373      64.350 104.867  57.261  1.00  0.00           C
ATOM   7909  O21 POPEU 373      63.400 105.787  57.861  1.00  0.00           O
ATOM   7910  C21 POPEU 373      63.510 106.247  59.091  1.00  0.00           C
ATOM   7911  O22 POPEU 373      64.390 106.037  59.891  1.00  0.00           O
ATOM   7912  C22 POPEU 373      62.270 107.068  59.461  1.00  0.00           C
ATOM   7915  C3  POPEU 373      64.820 103.658  58.141  1.00  0.00           C
ATOM   7918  O31 POPEU 373      65.850 104.018  59.061  1.00  0.00           O
ATOM   7919  C31 POPEU 373      66.090 103.157  60.031  1.00  0.00           C
ATOM   7920  O32 POPEU 373      65.800 101.968  60.011  1.00  0.00           O
ATOM   7921  C32 POPEU 373      66.820 103.918  61.151  1.00  0.00           C
ATOM   7924  C23 POPEU 373      62.360 108.528  59.001  1.00  0.00           C
ATOM   7927  C24 POPEU 373      61.250 109.437  59.561  1.00  0.00           C
ATOM   7930  C25 POPEU 373      61.300 109.628  61.081  1.00  0.00           C
ATOM   7933  C26 POPEU 373      60.770 110.998  61.531  1.00  0.00           C
ATOM   7936  C27 POPEU 373      60.700 111.147  63.071  1.00  0.00           C
ATOM   7939  C28 POPEU 373      59.770 112.278  63.541  1.00  0.00           C
ATOM   7942  C29 POPEU 373      60.270 113.677  63.291  1.00  0.00           C
ATOM   7944 0C21 POPEU 373      59.700 114.798  63.771  1.00  0.00           C
ATOM   7946 1C21 POPEU 373      58.480 114.877  64.661  1.00  0.00           C
ATOM   7949 2C21 POPEU 373      58.720 115.747  65.911  1.00  0.00           C
ATOM   7952 3C21 POPEU 373      59.760 115.168  66.891  1.00  0.00           C
ATOM   7955 4C21 POPEU 373      60.090 116.147  68.021  1.00  0.00           C
ATOM   7958 5C21 POPEU 373      61.150 115.617  68.991  1.00  0.00           C
ATOM   7961 6C21 POPEU 373      60.650 114.457  69.851  1.00  0.00           C
ATOM   7964 7C21 POPEU 373      61.610 114.147  71.001  1.00  0.00           C
ATOM   7967 8C21 POPEU 373      61.100 113.017  71.891  1.00  0.00           C
ATOM   7971  C33 POPEU 373      66.520 103.367  62.561  1.00  0.00           C
ATOM   7974  C34 POPEU 373      66.990 104.328  63.661  1.00  0.00           C
ATOM   7977  C35 POPEU 373      66.340 104.048  65.031  1.00  0.00           C
ATOM   7980  C36 POPEU 373      66.670 102.658  65.601  1.00  0.00           C
ATOM   7983  C37 POPEU 373      66.140 102.478  67.021  1.00  0.00           C
ATOM   7986  C38 POPEU 373      66.170 101.018  67.471  1.00  0.00           C
ATOM   7989  C39 POPEU 373      65.440 100.718  68.791  1.00  0.00           C
ATOM   7992 0C31 POPEU 373      66.010 101.427  70.021  1.00  0.00           C
ATOM   7995 1C31 POPEU 373      65.570 100.718  71.311  1.00  0.00           C
ATOM   7998 2C31 POPEU 373      65.960 101.427  72.611  1.00  0.00           C
ATOM   8001 3C31 POPEU 373      65.150 102.698  72.891  1.00  0.00           C
ATOM   8004 4C31 POPEU 373      65.290 103.178  74.341  1.00  0.00           C
ATOM   8007 5C31 POPEU 373      64.490 104.447  74.641  1.00  0.00           C
ATOM   8010 6C31 POPEU 373      64.550 104.848  76.121  1.00  0.00           C
ATOM   8014  NH3 POPEV 374     123.343  75.007  97.731  1.00  0.00           N
ATOM   8018  C12 POPEV 374     122.913  76.197  98.561  1.00  0.00           C
ATOM   8021  C11 POPEV 374     122.403  77.338  97.631  1.00  0.00           C
ATOM   8024  P   POPEV 374     120.613  78.407  99.251  1.00  0.00           P
ATOM   8025  O13 POPEV 374     120.993  77.607 100.421  1.00  0.00           O
ATOM   8026  O14 POPEV 374     120.133  79.797  99.511  1.00  0.00           O
ATOM   8027  O11 POPEV 374     119.523  77.628  98.411  1.00  0.00           O
ATOM   8028  O12 POPEV 374     121.893  78.477  98.321  1.00  0.00           O
ATOM   8029  C1  POPEV 374     119.203  78.117  97.101  1.00  0.00           C
ATOM   8032  C2  POPEV 374     118.743  76.937  96.231  1.00  0.00           C
ATOM   8034  O21 POPEV 374     119.153  77.128  94.871  1.00  0.00           O
ATOM   8035  C21 POPEV 374     120.133  76.397  94.421  1.00  0.00           C
ATOM   8036  O22 POPEV 374     120.953  75.777  95.081  1.00  0.00           O
ATOM   8037  C22 POPEV 374     120.003  76.268  92.911  1.00  0.00           C
ATOM   8040  C3  POPEV 374     117.203  76.787  96.221  1.00  0.00           C
ATOM   8043  O31 POPEV 374     116.853  75.627  95.441  1.00  0.00           O
ATOM   8044  C31 POPEV 374     116.063  75.888  94.401  1.00  0.00           C
ATOM   8045  O32 POPEV 374     115.253  76.797  94.321  1.00  0.00           O
ATOM   8046  C32 POPEV 374     116.343  74.857  93.301  1.00  0.00           C
ATOM   8049  C23 POPEV 374     121.333  76.537  92.181  1.00  0.00           C
ATOM   8052  C24 POPEV 374     121.673  75.408  91.211  1.00  0.00           C
ATOM   8055  C25 POPEV 374     122.763  75.787  90.191  1.00  0.00           C
ATOM   8058  C26 POPEV 374     124.113  76.187  90.801  1.00  0.00           C
ATOM   8061  C27 POPEV 374     125.263  76.088  89.781  1.00  0.00           C
ATOM   8064  C28 POPEV 374     126.653  76.418  90.351  1.00  0.00           C
ATOM   8067  C29 POPEV 374     126.923  77.887  90.531  1.00  0.00           C
ATOM   8069 0C21 POPEV 374     128.033  78.567  90.171  1.00  0.00           C
ATOM   8071 1C21 POPEV 374     129.283  77.997  89.541  1.00  0.00           C
ATOM   8074 2C21 POPEV 374     130.533  78.108  90.441  1.00  0.00           C
ATOM   8077 3C21 POPEV 374     131.363  79.377  90.221  1.00  0.00           C
ATOM   8080 4C21 POPEV 374     132.123  79.367  88.881  1.00  0.00           C
ATOM   8083 5C21 POPEV 374     133.183  80.467  88.811  1.00  0.00           C
ATOM   8086 6C21 POPEV 374     133.963  80.507  87.491  1.00  0.00           C
ATOM   8089 7C21 POPEV 374     134.903  81.707  87.411  1.00  0.00           C
ATOM   8092 8C21 POPEV 374     135.843  81.667  86.201  1.00  0.00           C
ATOM   8096  C33 POPEV 374     115.853  75.257  91.891  1.00  0.00           C
ATOM   8099  C34 POPEV 374     115.803  74.037  90.961  1.00  0.00           C
ATOM   8102  C35 POPEV 374     115.213  74.338  89.571  1.00  0.00           C
ATOM   8105  C36 POPEV 374     115.403  73.178  88.571  1.00  0.00           C
ATOM   8108  C37 POPEV 374     114.453  73.327  87.371  1.00  0.00           C
ATOM   8111  C38 POPEV 374     114.853  72.558  86.101  1.00  0.00           C
ATOM   8114  C39 POPEV 374     113.983  73.027  84.921  1.00  0.00           C
ATOM   8117 0C31 POPEV 374     114.263  72.367  83.571  1.00  0.00           C
ATOM   8120 1C31 POPEV 374     113.523  73.117  82.451  1.00  0.00           C
ATOM   8123 2C31 POPEV 374     113.763  72.547  81.041  1.00  0.00           C
ATOM   8126 3C31 POPEV 374     113.303  73.518  79.941  1.00  0.00           C
ATOM   8129 4C31 POPEV 374     114.063  73.308  78.621  1.00  0.00           C
ATOM   8132 5C31 POPEV 374     113.863  74.447  77.621  1.00  0.00           C
ATOM   8135 6C31 POPEV 374     114.753  74.317  76.381  1.00  0.00           C
ATOM   8139  NH3 POPEW 375      83.180  68.458  99.811  1.00  0.00           N
ATOM   8143  C12 POPEW 375      84.020  68.137 101.011  1.00  0.00           C
ATOM   8146  C11 POPEW 375      83.220  67.447 102.141  1.00  0.00           C
ATOM   8149  P   POPEW 375      84.420  65.128 102.111  1.00  0.00           P
ATOM   8150  O13 POPEW 375      85.470  65.827 102.881  1.00  0.00           O
ATOM   8151  O14 POPEW 375      84.090  63.757 102.511  1.00  0.00           O
ATOM   8152  O11 POPEW 375      84.840  65.077 100.601  1.00  0.00           O
ATOM   8153  O12 POPEW 375      83.130  66.037 101.951  1.00  0.00           O
ATOM   8154  C1  POPEW 375      86.180  64.827 100.201  1.00  0.00           C
ATOM   8157  C2  POPEW 375      86.270  64.867  98.651  1.00  0.00           C
ATOM   8159  O21 POPEW 375      85.191  64.097  98.111  1.00  0.00           O
ATOM   8160  C21 POPEW 375      84.190  64.807  97.631  1.00  0.00           C
ATOM   8161  O22 POPEW 375      84.000  65.998  97.751  1.00  0.00           O
ATOM   8162  C22 POPEW 375      83.300  63.877  96.811  1.00  0.00           C
ATOM   8165  C3  POPEW 375      87.620  64.307  98.091  1.00  0.00           C
ATOM   8168  O31 POPEW 375      87.460  63.607  96.851  1.00  0.00           O
ATOM   8169  C31 POPEW 375      87.131  64.357  95.801  1.00  0.00           C
ATOM   8170  O32 POPEW 375      86.950  65.557  95.791  1.00  0.00           O
ATOM   8171  C32 POPEW 375      86.820  63.387  94.651  1.00  0.00           C
ATOM   8174  C23 POPEW 375      82.420  64.647  95.801  1.00  0.00           C
ATOM   8177  C24 POPEW 375      81.530  63.697  94.991  1.00  0.00           C
ATOM   8180  C25 POPEW 375      80.660  64.427  93.951  1.00  0.00           C
ATOM   8183  C26 POPEW 375      81.450  64.937  92.741  1.00  0.00           C
ATOM   8186  C27 POPEW 375      80.700  66.007  91.951  1.00  0.00           C
ATOM   8189  C28 POPEW 375      81.560  66.577  90.801  1.00  0.00           C
ATOM   8192  C29 POPEW 375      80.960  67.827  90.211  1.00  0.00           C
ATOM   8194 0C21 POPEW 375      80.220  67.908  89.091  1.00  0.00           C
ATOM   8196 1C21 POPEW 375      79.800  66.767  88.211  1.00  0.00           C
ATOM   8199 2C21 POPEW 375      80.610  66.667  86.901  1.00  0.00           C
ATOM   8202 3C21 POPEW 375      80.550  67.938  86.041  1.00  0.00           C
ATOM   8205 4C21 POPEW 375      80.980  67.677  84.581  1.00  0.00           C
ATOM   8208 5C21 POPEW 375      79.810  67.668  83.581  1.00  0.00           C
ATOM   8211 6C21 POPEW 375      79.860  68.887  82.641  1.00  0.00           C
ATOM   8214 7C21 POPEW 375      78.770  68.878  81.571  1.00  0.00           C
ATOM   8217 8C21 POPEW 375      79.030  69.937  80.481  1.00  0.00           C
ATOM   8221  C33 POPEW 375      86.810  64.048  93.251  1.00  0.00           C
ATOM   8224  C34 POPEW 375      86.200  63.098  92.211  1.00  0.00           C
ATOM   8227  C35 POPEW 375      86.550  63.448  90.761  1.00  0.00           C
ATOM   8230  C36 POPEW 375      85.981  64.797  90.281  1.00  0.00           C
ATOM   8233  C37 POPEW 375      86.230  64.988  88.781  1.00  0.00           C
ATOM   8236  C38 POPEW 375      85.930  66.397  88.251  1.00  0.00           C
ATOM   8239  C39 POPEW 375      86.140  66.477  86.731  1.00  0.00           C
ATOM   8242 0C31 POPEW 375      85.930  67.887  86.141  1.00  0.00           C
ATOM   8245 1C31 POPEW 375      86.030  67.877  84.601  1.00  0.00           C
ATOM   8248 2C31 POPEW 375      85.480  69.137  83.911  1.00  0.00           C
ATOM   8251 3C31 POPEW 375      86.510  70.247  83.681  1.00  0.00           C
ATOM   8254 4C31 POPEW 375      85.950  71.327  82.741  1.00  0.00           C
ATOM   8257 5C31 POPEW 375      86.920  72.478  82.441  1.00  0.00           C
ATOM   8260 6C31 POPEW 375      86.310  73.528  81.511  1.00  0.00           C
ATOM   8264  NH3 POPEX 376     107.163  28.205  96.831  1.00  0.00           N
ATOM   8268  C12 POPEX 376     108.093  27.055  96.551  1.00  0.00           C
ATOM   8271  C11 POPEX 376     109.083  27.424  95.431  1.00  0.00           C
ATOM   8274  P   POPEX 376     110.613  25.305  95.411  1.00  0.00           P
ATOM   8275  O13 POPEX 376     109.973  24.014  95.771  1.00  0.00           O
ATOM   8276  O14 POPEX 376     111.333  26.065  96.451  1.00  0.00           O
ATOM   8277  O11 POPEX 376     111.593  25.095  94.191  1.00  0.00           O
ATOM   8278  O12 POPEX 376     109.533  26.254  94.751  1.00  0.00           O
ATOM   8279  C1  POPEX 376     111.113  24.405  93.031  1.00  0.00           C
ATOM   8282  C2  POPEX 376     112.133  24.604  91.891  1.00  0.00           C
ATOM   8284  O21 POPEX 376     111.533  24.604  90.591  1.00  0.00           O
ATOM   8285  C21 POPEX 376     110.883  23.544  90.171  1.00  0.00           C
ATOM   8286  O22 POPEX 376     110.503  22.585  90.821  1.00  0.00           O
ATOM   8287  C22 POPEX 376     110.713  23.674  88.651  1.00  0.00           C
ATOM   8290  C3  POPEX 376     113.363  23.645  91.981  1.00  0.00           C
ATOM   8293  O31 POPEX 376     114.333  23.944  90.951  1.00  0.00           O
ATOM   8294  C31 POPEX 376     115.553  23.454  91.221  1.00  0.00           C
ATOM   8295  O32 POPEX 376     115.863  22.904  92.251  1.00  0.00           O
ATOM   8296  C32 POPEX 376     116.483  23.655  90.011  1.00  0.00           C
ATOM   8299  C23 POPEX 376     112.113  23.695  87.991  1.00  0.00           C
ATOM   8302  C24 POPEX 376     112.093  23.544  86.471  1.00  0.00           C
ATOM   8305  C25 POPEX 376     113.493  23.174  85.971  1.00  0.00           C
ATOM   8308  C26 POPEX 376     113.643  23.025  84.451  1.00  0.00           C
ATOM   8311  C27 POPEX 376     115.133  22.935  84.121  1.00  0.00           C
ATOM   8314  C28 POPEX 376     115.473  22.645  82.651  1.00  0.00           C
ATOM   8317  C29 POPEX 376     115.373  23.855  81.761  1.00  0.00           C
ATOM   8319 0C21 POPEX 376     116.403  24.464  81.141  1.00  0.00           C
ATOM   8321 1C21 POPEX 376     117.853  24.065  81.211  1.00  0.00           C
ATOM   8324 2C21 POPEX 376     118.123  22.815  80.351  1.00  0.00           C
ATOM   8327 3C21 POPEX 376     119.613  22.494  80.151  1.00  0.00           C
ATOM   8330 4C21 POPEX 376     119.763  21.184  79.381  1.00  0.00           C
ATOM   8333 5C21 POPEX 376     121.183  20.915  78.881  1.00  0.00           C
ATOM   8336 6C21 POPEX 376     121.233  19.654  78.001  1.00  0.00           C
ATOM   8339 7C21 POPEX 376     122.643  19.354  77.491  1.00  0.00           C
ATOM   8342 8C21 POPEX 376     122.743  17.995  76.801  1.00  0.00           C
ATOM   8346  C33 POPEX 376     115.783  23.424  88.651  1.00  0.00           C
ATOM   8349  C34 POPEX 376     116.643  22.634  87.651  1.00  0.00           C
ATOM   8352  C35 POPEX 376     117.723  23.454  86.941  1.00  0.00           C
ATOM   8355  C36 POPEX 376     118.503  22.595  85.941  1.00  0.00           C
ATOM   8358  C37 POPEX 376     119.643  23.345  85.241  1.00  0.00           C
ATOM   8361  C38 POPEX 376     120.723  22.385  84.691  1.00  0.00           C
ATOM   8364  C39 POPEX 376     121.663  21.924  85.811  1.00  0.00           C
ATOM   8367 0C31 POPEX 376     122.723  20.894  85.391  1.00  0.00           C
ATOM   8370 1C31 POPEX 376     123.733  20.694  86.531  1.00  0.00           C
ATOM   8373 2C31 POPEX 376     124.703  19.525  86.351  1.00  0.00           C
ATOM   8376 3C31 POPEX 376     125.743  19.724  85.241  1.00  0.00           C
ATOM   8379 4C31 POPEX 376     126.953  18.814  85.431  1.00  0.00           C
ATOM   8382 5C31 POPEX 376     128.023  18.965  84.351  1.00  0.00           C
ATOM   8385 6C31 POPEX 376     129.343  18.295  84.721  1.00  0.00           C
ATOM   8389  NH3 POPEY 377      60.300  58.448  59.071  1.00  0.00           N
ATOM   8393  C12 POPEY 377      60.090  59.608  58.131  1.00  0.00           C
ATOM   8396  C11 POPEY 377      59.170  59.217  56.971  1.00  0.00           C
ATOM   8399  P   POPEY 377      56.860  60.347  57.151  1.00  0.00           P
ATOM   8400  O13 POPEY 377      56.220  61.667  57.061  1.00  0.00           O
ATOM   8401  O14 POPEY 377      56.130  59.167  56.611  1.00  0.00           O
ATOM   8402  O11 POPEY 377      57.160  60.067  58.661  1.00  0.00           O
ATOM   8403  O12 POPEY 377      58.360  60.347  56.611  1.00  0.00           O
ATOM   8404  C1  POPEY 377      56.100  59.867  59.571  1.00  0.00           C
ATOM   8407  C2  POPEY 377      56.680  59.058  60.731  1.00  0.00           C
ATOM   8409  O21 POPEY 377      55.610  58.778  61.631  1.00  0.00           O
ATOM   8410  C21 POPEY 377      55.920  57.847  62.501  1.00  0.00           C
ATOM   8411  O22 POPEY 377      56.970  57.217  62.541  1.00  0.00           O
ATOM   8412  C22 POPEY 377      54.780  57.707  63.501  1.00  0.00           C
ATOM   8415  C3  POPEY 377      57.860  59.827  61.411  1.00  0.00           C
ATOM   8418  O31 POPEY 377      59.000  58.957  61.651  1.00  0.00           O
ATOM   8419  C31 POPEY 377      59.480  58.987  62.901  1.00  0.00           C
ATOM   8420  O32 POPEY 377      59.030  59.647  63.821  1.00  0.00           O
ATOM   8421  C32 POPEY 377      60.650  58.007  63.011  1.00  0.00           C
ATOM   8424  C23 POPEY 377      55.180  58.397  64.811  1.00  0.00           C
ATOM   8427  C24 POPEY 377      53.980  58.778  65.671  1.00  0.00           C
ATOM   8430  C25 POPEY 377      54.430  59.597  66.891  1.00  0.00           C
ATOM   8433  C26 POPEY 377      54.750  58.697  68.091  1.00  0.00           C
ATOM   8436  C27 POPEY 377      55.640  59.338  69.161  1.00  0.00           C
ATOM   8439  C28 POPEY 377      55.570  58.577  70.501  1.00  0.00           C
ATOM   8442  C29 POPEY 377      54.430  59.047  71.371  1.00  0.00           C
ATOM   8444 0C21 POPEY 377      54.360  58.907  72.711  1.00  0.00           C
ATOM   8446 1C21 POPEY 377      55.360  58.187  73.581  1.00  0.00           C
ATOM   8449 2C21 POPEY 377      54.680  57.077  74.401  1.00  0.00           C
ATOM   8452 3C21 POPEY 377      55.680  56.317  75.281  1.00  0.00           C
ATOM   8455 4C21 POPEY 377      55.030  55.217  76.121  1.00  0.00           C
ATOM   8458 5C21 POPEY 377      56.080  54.427  76.911  1.00  0.00           C
ATOM   8461 6C21 POPEY 377      55.500  53.177  77.581  1.00  0.00           C
ATOM   8464 7C21 POPEY 377      56.580  52.397  78.331  1.00  0.00           C
ATOM   8467 8C21 POPEY 377      56.030  51.177  79.061  1.00  0.00           C
ATOM   8471  C33 POPEY 377      61.890  58.607  63.711  1.00  0.00           C
ATOM   8474  C34 POPEY 377      61.700  58.817  65.211  1.00  0.00           C
ATOM   8477  C35 POPEY 377      63.010  58.767  66.011  1.00  0.00           C
ATOM   8480  C36 POPEY 377      62.770  58.448  67.491  1.00  0.00           C
ATOM   8483  C37 POPEY 377      64.070  58.287  68.301  1.00  0.00           C
ATOM   8486  C38 POPEY 377      63.770  57.957  69.771  1.00  0.00           C
ATOM   8489  C39 POPEY 377      65.040  57.777  70.611  1.00  0.00           C
ATOM   8492 0C31 POPEY 377      64.760  57.897  72.111  1.00  0.00           C
ATOM   8495 1C31 POPEY 377      65.930  57.408  72.971  1.00  0.00           C
ATOM   8498 2C31 POPEY 377      65.780  57.757  74.451  1.00  0.00           C
ATOM   8501 3C31 POPEY 377      66.890  57.147  75.311  1.00  0.00           C
ATOM   8504 4C31 POPEY 377      66.970  57.747  76.721  1.00  0.00           C
ATOM   8507 5C31 POPEY 377      67.900  56.967  77.651  1.00  0.00           C
ATOM   8510 6C31 POPEY 377      68.190  57.717  78.951  1.00  0.00           C
ATOM   8514  NH3 POPEZ 378      42.920   3.024  62.921  1.00  0.00           N
ATOM   8518  C12 POPEZ 378      43.110   3.124  61.441  1.00  0.00           C
ATOM   8521  C11 POPEZ 378      43.850   4.435  61.171  1.00  0.00           C
ATOM   8524  P   POPEZ 378      45.560   4.844  59.241  1.00  0.00           P
ATOM   8525  O13 POPEZ 378      46.430   3.775  59.751  1.00  0.00           O
ATOM   8526  O14 POPEZ 378      45.520   5.004  57.781  1.00  0.00           O
ATOM   8527  O11 POPEZ 378      45.890   6.214  59.961  1.00  0.00           O
ATOM   8528  O12 POPEZ 378      44.090   4.555  59.771  1.00  0.00           O
ATOM   8529  C1  POPEZ 378      46.830   6.254  61.051  1.00  0.00           C
ATOM   8532  C2  POPEZ 378      46.600   7.525  61.901  1.00  0.00           C
ATOM   8534  O21 POPEZ 378      47.520   7.574  63.001  1.00  0.00           O
ATOM   8535  C21 POPEZ 378      47.380   6.745  64.011  1.00  0.00           C
ATOM   8536  O22 POPEZ 378      46.520   5.884  64.141  1.00  0.00           O
ATOM   8537  C22 POPEZ 378      48.490   7.104  65.011  1.00  0.00           C
ATOM   8540  C3  POPEZ 378      45.110   7.744  62.311  1.00  0.00           C
ATOM   8543  O31 POPEZ 378      44.980   8.784  63.301  1.00  0.00           O
ATOM   8544  C31 POPEZ 378      44.330   8.474  64.421  1.00  0.00           C
ATOM   8545  O32 POPEZ 378      43.850   7.395  64.681  1.00  0.00           O
ATOM   8546  C32 POPEZ 378      44.390   9.674  65.371  1.00  0.00           C
ATOM   8549  C23 POPEZ 378      48.660   6.145  66.201  1.00  0.00           C
ATOM   8552  C24 POPEZ 378      49.360   6.795  67.401  1.00  0.00           C
ATOM   8555  C25 POPEZ 378      49.230   5.904  68.641  1.00  0.00           C
ATOM   8558  C26 POPEZ 378      50.080   6.374  69.831  1.00  0.00           C
ATOM   8561  C27 POPEZ 378      49.940   5.415  71.021  1.00  0.00           C
ATOM   8564  C28 POPEZ 378      50.890   5.815  72.171  1.00  0.00           C
ATOM   8567  C29 POPEZ 378      50.830   4.875  73.361  1.00  0.00           C
ATOM   8569 0C21 POPEZ 378      50.740   5.224  74.661  1.00  0.00           C
ATOM   8571 1C21 POPEZ 378      50.640   6.634  75.211  1.00  0.00           C
ATOM   8574 2C21 POPEZ 378      49.400   6.795  76.111  1.00  0.00           C
ATOM   8577 3C21 POPEZ 378      48.880   8.245  76.131  1.00  0.00           C
ATOM   8580 4C21 POPEZ 378      47.650   8.454  77.021  1.00  0.00           C
ATOM   8583 5C21 POPEZ 378      47.790   7.954  78.471  1.00  0.00           C
ATOM   8586 6C21 POPEZ 378      48.970   8.555  79.241  1.00  0.00           C
ATOM   8589 7C21 POPEZ 378      49.130   7.945  80.641  1.00  0.00           C
ATOM   8592 8C21 POPEZ 378      50.230   8.594  81.471  1.00  0.00           C
ATOM   8596  C33 POPEZ 378      43.250   9.654  66.411  1.00  0.00           C
ATOM   8599  C34 POPEZ 378      43.640  10.294  67.751  1.00  0.00           C
ATOM   8602  C35 POPEZ 378      42.420  10.384  68.681  1.00  0.00           C
ATOM   8605  C36 POPEZ 378      42.680  11.135  70.001  1.00  0.00           C
ATOM   8608  C37 POPEZ 378      41.420  11.214  70.891  1.00  0.00           C
ATOM   8611  C38 POPEZ 378      41.400  10.215  72.061  1.00  0.00           C
ATOM   8614  C39 POPEZ 378      41.470   8.745  71.611  1.00  0.00           C
ATOM   8617 0C31 POPEZ 378      41.390   7.735  72.771  1.00  0.00           C
ATOM   8620 1C31 POPEZ 378      41.620   6.304  72.281  1.00  0.00           C
ATOM   8623 2C31 POPEZ 378      41.100   5.205  73.211  1.00  0.00           C
ATOM   8626 3C31 POPEZ 378      41.850   5.074  74.541  1.00  0.00           C
ATOM   8629 4C31 POPEZ 378      41.210   4.005  75.431  1.00  0.00           C
ATOM   8632 5C31 POPEZ 378      41.780   3.994  76.851  1.00  0.00           C
ATOM   8635 6C31 POPEZ 378      41.070   2.985  77.761  1.00  0.00           C
ATOM   8639  NH3 POPEa 379     127.043  69.727  98.641  1.00  0.00           N
ATOM   8643  C12 POPEa 379     125.893  69.158  97.861  1.00  0.00           C
ATOM   8646  C11 POPEa 379     124.603  69.117  98.711  1.00  0.00           C
ATOM   8649  P   POPEa 379     122.973  71.197  98.331  1.00  0.00           P
ATOM   8650  O13 POPEa 379     121.733  70.387  98.201  1.00  0.00           O
ATOM   8651  O14 POPEa 379     122.893  72.597  98.811  1.00  0.00           O
ATOM   8652  O11 POPEa 379     123.643  71.317  96.931  1.00  0.00           O
ATOM   8653  O12 POPEa 379     124.143  70.427  99.071  1.00  0.00           O
ATOM   8654  C1  POPEa 379     122.903  71.337  95.721  1.00  0.00           C
ATOM   8657  C2  POPEa 379     123.673  70.507  94.681  1.00  0.00           C
ATOM   8659  O21 POPEa 379     123.423  71.047  93.371  1.00  0.00           O
ATOM   8660  C21 POPEa 379     124.323  71.927  92.951  1.00  0.00           C
ATOM   8661  O22 POPEa 379     125.253  72.357  93.611  1.00  0.00           O
ATOM   8662  C22 POPEa 379     124.033  72.287  91.491  1.00  0.00           C
ATOM   8665  C3  POPEa 379     123.313  68.997  94.731  1.00  0.00           C
ATOM   8668  O31 POPEa 379     124.293  68.238  93.981  1.00  0.00           O
ATOM   8669  C31 POPEa 379     123.963  67.987  92.711  1.00  0.00           C
ATOM   8670  O32 POPEa 379     122.893  68.218  92.191  1.00  0.00           O
ATOM   8671  C32 POPEa 379     125.203  67.427  91.991  1.00  0.00           C
ATOM   8674  C23 POPEa 379     124.953  71.477  90.541  1.00  0.00           C
ATOM   8677  C24 POPEa 379     124.453  71.347  89.091  1.00  0.00           C
ATOM   8680  C25 POPEa 379     124.793  72.517  88.161  1.00  0.00           C
ATOM   8683  C26 POPEa 379     124.703  72.108  86.681  1.00  0.00           C
ATOM   8686  C27 POPEa 379     124.673  73.297  85.701  1.00  0.00           C
ATOM   8689  C28 POPEa 379     124.453  72.867  84.241  1.00  0.00           C
ATOM   8692  C29 POPEa 379     125.703  72.348  83.561  1.00  0.00           C
ATOM   8694 0C21 POPEa 379     126.193  72.777  82.381  1.00  0.00           C
ATOM   8696 1C21 POPEa 379     125.593  73.878  81.541  1.00  0.00           C
ATOM   8699 2C21 POPEa 379     124.333  73.458  80.751  1.00  0.00           C
ATOM   8702 3C21 POPEa 379     123.483  74.677  80.391  1.00  0.00           C
ATOM   8705 4C21 POPEa 379     122.283  74.358  79.481  1.00  0.00           C
ATOM   8708 5C21 POPEa 379     121.473  75.627  79.171  1.00  0.00           C
ATOM   8711 6C21 POPEa 379     120.263  75.367  78.261  1.00  0.00           C
ATOM   8714 7C21 POPEa 379     119.483  76.658  77.961  1.00  0.00           C
ATOM   8717 8C21 POPEa 379     118.193  76.408  77.161  1.00  0.00           C
ATOM   8721  C33 POPEa 379     124.953  66.067  91.291  1.00  0.00           C
ATOM   8724  C34 POPEa 379     123.973  66.098  90.101  1.00  0.00           C
ATOM   8727  C35 POPEa 379     124.433  67.007  88.951  1.00  0.00           C
ATOM   8730  C36 POPEa 379     123.413  67.138  87.821  1.00  0.00           C
ATOM   8733  C37 POPEa 379     123.973  67.987  86.671  1.00  0.00           C
ATOM   8736  C38 POPEa 379     123.023  68.147  85.471  1.00  0.00           C
ATOM   8739  C39 POPEa 379     123.683  68.907  84.311  1.00  0.00           C
ATOM   8742 0C31 POPEa 379     124.533  67.997  83.411  1.00  0.00           C
ATOM   8745 1C31 POPEa 379     125.293  68.757  82.301  1.00  0.00           C
ATOM   8748 2C31 POPEa 379     125.823  67.808  81.211  1.00  0.00           C
ATOM   8751 3C31 POPEa 379     127.043  68.327  80.431  1.00  0.00           C
ATOM   8754 4C31 POPEa 379     126.873  69.708  79.801  1.00  0.00           C
ATOM   8757 5C31 POPEa 379     128.153  70.157  79.081  1.00  0.00           C
ATOM   8760 6C31 POPEa 379     128.193  71.658  78.771  1.00  0.00           C
ATOM   8764  NH3 POPEb 380      84.390  50.327  98.201  1.00  0.00           N
ATOM   8768  C12 POPEb 380      84.610  49.308  99.291  1.00  0.00           C
ATOM   8771  C11 POPEb 380      85.670  48.277  98.901  1.00  0.00           C
ATOM   8774  P   POPEb 380      86.480  45.928  99.871  1.00  0.00           P
ATOM   8775  O13 POPEb 380      87.850  46.397  99.561  1.00  0.00           O
ATOM   8776  O14 POPEb 380      86.240  45.397 101.231  1.00  0.00           O
ATOM   8777  O11 POPEb 380      86.021  44.888  98.761  1.00  0.00           O
ATOM   8778  O12 POPEb 380      85.440  47.087  99.641  1.00  0.00           O
ATOM   8779  C1  POPEb 380      85.900  45.367  97.411  1.00  0.00           C
ATOM   8782  C2  POPEb 380      85.841  44.187  96.421  1.00  0.00           C
ATOM   8784  O21 POPEb 380      86.340  44.607  95.141  1.00  0.00           O
ATOM   8785  C21 POPEb 380      85.610  45.447  94.411  1.00  0.00           C
ATOM   8786  O22 POPEb 380      84.510  45.888  94.681  1.00  0.00           O
ATOM   8787  C22 POPEb 380      86.420  45.837  93.191  1.00  0.00           C
ATOM   8790  C3  POPEb 380      84.420  43.537  96.391  1.00  0.00           C
ATOM   8793  O31 POPEb 380      84.260  42.658  95.261  1.00  0.00           O
ATOM   8794  C31 POPEb 380      83.000  42.517  94.851  1.00  0.00           C
ATOM   8795  O32 POPEb 380      82.030  43.047  95.361  1.00  0.00           O
ATOM   8796  C32 POPEb 380      82.970  41.587  93.631  1.00  0.00           C
ATOM   8799  C23 POPEb 380      85.520  45.987  91.961  1.00  0.00           C
ATOM   8802  C24 POPEb 380      86.191  46.787  90.841  1.00  0.00           C
ATOM   8805  C25 POPEb 380      87.140  45.977  89.961  1.00  0.00           C
ATOM   8808  C26 POPEb 380      87.310  46.687  88.611  1.00  0.00           C
ATOM   8811  C27 POPEb 380      88.570  46.317  87.841  1.00  0.00           C
ATOM   8814  C28 POPEb 380      88.820  47.268  86.641  1.00  0.00           C
ATOM   8817  C29 POPEb 380      89.220  48.658  87.081  1.00  0.00           C
ATOM   8819 0C21 POPEb 380      89.720  49.637  86.301  1.00  0.00           C
ATOM   8821 1C21 POPEb 380      89.980  49.527  84.821  1.00  0.00           C
ATOM   8824 2C21 POPEb 380      88.710  49.597  83.961  1.00  0.00           C
ATOM   8827 3C21 POPEb 380      88.980  49.277  82.481  1.00  0.00           C
ATOM   8830 4C21 POPEb 380      87.681  49.207  81.661  1.00  0.00           C
ATOM   8833 5C21 POPEb 380      87.900  48.737  80.221  1.00  0.00           C
ATOM   8836 6C21 POPEb 380      87.850  47.217  80.061  1.00  0.00           C
ATOM   8839 7C21 POPEb 380      88.050  46.747  78.611  1.00  0.00           C
ATOM   8842 8C21 POPEb 380      87.900  45.237  78.431  1.00  0.00           C
ATOM   8846  C33 POPEb 380      82.620  40.097  93.881  1.00  0.00           C
ATOM   8849  C34 POPEb 380      83.000  39.187  92.691  1.00  0.00           C
ATOM   8852  C35 POPEb 380      84.440  38.647  92.791  1.00  0.00           C
ATOM   8855  C36 POPEb 380      84.941  37.777  91.621  1.00  0.00           C
ATOM   8858  C37 POPEb 380      86.320  37.157  91.941  1.00  0.00           C
ATOM   8861  C38 POPEb 380      86.800  36.057  90.981  1.00  0.00           C
ATOM   8864  C39 POPEb 380      88.110  35.377  91.431  1.00  0.00           C
ATOM   8867 0C31 POPEb 380      88.650  34.307  90.461  1.00  0.00           C
ATOM   8870 1C31 POPEb 380      89.900  33.588  91.011  1.00  0.00           C
ATOM   8873 2C31 POPEb 380      90.640  32.747  89.961  1.00  0.00           C
ATOM   8876 3C31 POPEb 380      91.740  31.814  90.511  1.00  0.00           C
ATOM   8879 4C31 POPEb 380      92.730  32.464  91.501  1.00  0.00           C
ATOM   8882 5C31 POPEb 380      92.590  31.874  92.911  1.00  0.00           C
ATOM   8885 6C31 POPEb 380      93.521  32.514  93.941  1.00  0.00           C
ATOM   8889  NH3 POPEc 381      54.790  98.507  57.801  1.00  0.00           N
ATOM   8893  C12 POPEc 381      55.560  99.667  58.361  1.00  0.00           C
ATOM   8896  C11 POPEc 381      56.690 100.088  57.411  1.00  0.00           C
ATOM   8899  P   POPEc 381      56.750 102.677  57.451  1.00  0.00           P
ATOM   8900  O13 POPEc 381      57.370 102.997  56.151  1.00  0.00           O
ATOM   8901  O14 POPEc 381      55.270 102.607  57.491  1.00  0.00           O
ATOM   8902  O11 POPEc 381      57.240 103.717  58.551  1.00  0.00           O
ATOM   8903  O12 POPEc 381      57.350 101.257  57.901  1.00  0.00           O
ATOM   8904  C1  POPEc 381      57.540 103.337  59.891  1.00  0.00           C
ATOM   8907  C2  POPEc 381      56.740 104.158  60.961  1.00  0.00           C
ATOM   8909  O21 POPEc 381      57.040 103.638  62.281  1.00  0.00           O
ATOM   8910  C21 POPEc 381      58.020 104.207  62.971  1.00  0.00           C
ATOM   8911  O22 POPEc 381      58.760 105.077  62.551  1.00  0.00           O
ATOM   8912  C22 POPEc 381      58.130 103.537  64.351  1.00  0.00           C
ATOM   8915  C3  POPEc 381      55.200 104.027  60.701  1.00  0.00           C
ATOM   8918  O31 POPEc 381      54.550 103.287  61.761  1.00  0.00           O
ATOM   8919  C31 POPEc 381      53.400 103.757  62.211  1.00  0.00           C
ATOM   8920  O32 POPEc 381      52.740 104.647  61.711  1.00  0.00           O
ATOM   8921  C32 POPEc 381      53.070 103.088  63.541  1.00  0.00           C
ATOM   8924  C23 POPEc 381      56.860 103.658  65.251  1.00  0.00           C
ATOM   8927  C24 POPEc 381      56.860 102.707  66.471  1.00  0.00           C
ATOM   8930  C25 POPEc 381      56.500 103.388  67.811  1.00  0.00           C
ATOM   8933  C26 POPEc 381      56.370 102.418  68.991  1.00  0.00           C
ATOM   8936  C27 POPEc 381      55.950 103.117  70.301  1.00  0.00           C
ATOM   8939  C28 POPEc 381      55.740 102.157  71.491  1.00  0.00           C
ATOM   8942  C29 POPEc 381      55.320 102.867  72.761  1.00  0.00           C
ATOM   8944 0C21 POPEc 381      54.110 102.857  73.351  1.00  0.00           C
ATOM   8946 1C21 POPEc 381      52.850 102.167  72.911  1.00  0.00           C
ATOM   8949 2C21 POPEc 381      52.130 101.418  74.051  1.00  0.00           C
ATOM   8952 3C21 POPEc 381      50.630 101.217  73.761  1.00  0.00           C
ATOM   8955 4C21 POPEc 381      49.720 102.077  74.671  1.00  0.00           C
ATOM   8958 5C21 POPEc 381      49.510 101.518  76.081  1.00  0.00           C
ATOM   8961 6C21 POPEc 381      48.630 100.257  76.101  1.00  0.00           C
ATOM   8964 7C21 POPEc 381      48.260  99.807  77.521  1.00  0.00           C
ATOM   8967 8C21 POPEc 381      47.250  98.658  77.551  1.00  0.00           C
ATOM   8971  C33 POPEc 381      51.630 103.378  64.001  1.00  0.00           C
ATOM   8974  C34 POPEc 381      51.510 103.067  65.481  1.00  0.00           C
ATOM   8977  C35 POPEc 381      50.130 103.367  66.051  1.00  0.00           C
ATOM   8980  C36 POPEc 381      50.140 103.117  67.551  1.00  0.00           C
ATOM   8983  C37 POPEc 381      48.800 103.367  68.221  1.00  0.00           C
ATOM   8986  C38 POPEc 381      48.840 103.037  69.721  1.00  0.00           C
ATOM   8989  C39 POPEc 381      47.450 103.137  70.331  1.00  0.00           C
ATOM   8992 0C31 POPEc 381      47.420 102.777  71.821  1.00  0.00           C
ATOM   8995 1C31 POPEc 381      46.000 102.827  72.371  1.00  0.00           C
ATOM   8998 2C31 POPEc 381      45.900 102.388  73.831  1.00  0.00           C
ATOM   9001 3C31 POPEc 381      44.470 102.507  74.351  1.00  0.00           C
ATOM   9004 4C31 POPEc 381      44.330 102.087  75.821  1.00  0.00           C
ATOM   9007 5C31 POPEc 381      43.060 102.687  76.441  1.00  0.00           C
ATOM   9010 6C31 POPEc 381      42.830 102.257  77.891  1.00  0.00           C
ATOM   9014  NH3 POPEd 382      93.030  69.857  52.701  1.00  0.00           N
ATOM   9018  C12 POPEd 382      93.170  71.308  53.131  1.00  0.00           C
ATOM   9021  C11 POPEd 382      93.170  72.317  51.971  1.00  0.00           C
ATOM   9024  P   POPEd 382      93.390  74.927  51.681  1.00  0.00           P
ATOM   9025  O13 POPEd 382      94.750  74.857  51.141  1.00  0.00           O
ATOM   9026  O14 POPEd 382      92.301  75.247  50.741  1.00  0.00           O
ATOM   9027  O11 POPEd 382      93.350  76.098  52.751  1.00  0.00           O
ATOM   9028  O12 POPEd 382      93.050  73.627  52.521  1.00  0.00           O
ATOM   9029  C1  POPEd 382      93.670  75.897  54.131  1.00  0.00           C
ATOM   9032  C2  POPEd 382      92.430  75.867  55.061  1.00  0.00           C
ATOM   9034  O21 POPEd 382      92.441  77.007  55.951  1.00  0.00           O
ATOM   9035  C21 POPEd 382      93.370  77.017  56.901  1.00  0.00           C
ATOM   9036  O22 POPEd 382      94.290  76.217  57.011  1.00  0.00           O
ATOM   9037  C22 POPEd 382      93.070  78.157  57.841  1.00  0.00           C
ATOM   9040  C3  POPEd 382      92.260  74.517  55.831  1.00  0.00           C
ATOM   9043  O31 POPEd 382      91.390  74.687  56.981  1.00  0.00           O
ATOM   9044  C31 POPEd 382      90.130  74.338  56.801  1.00  0.00           C
ATOM   9045  O32 POPEd 382      89.690  73.728  55.841  1.00  0.00           O
ATOM   9046  C32 POPEd 382      89.280  74.848  57.981  1.00  0.00           C
ATOM   9049  C23 POPEd 382      93.720  77.938  59.221  1.00  0.00           C
ATOM   9052  C24 POPEd 382      93.241  78.948  60.271  1.00  0.00           C
ATOM   9055  C25 POPEd 382      94.030  78.797  61.571  1.00  0.00           C
ATOM   9058  C26 POPEd 382      93.330  79.377  62.811  1.00  0.00           C
ATOM   9061  C27 POPEd 382      92.850  78.267  63.761  1.00  0.00           C
ATOM   9064  C28 POPEd 382      92.260  78.787  65.081  1.00  0.00           C
ATOM   9067  C29 POPEd 382      93.330  79.377  65.981  1.00  0.00           C
ATOM   9069 0C21 POPEd 382      93.360  79.297  67.321  1.00  0.00           C
ATOM   9071 1C21 POPEd 382      92.301  78.668  68.181  1.00  0.00           C
ATOM   9074 2C21 POPEd 382      92.170  79.387  69.541  1.00  0.00           C
ATOM   9077 3C21 POPEd 382      93.341  79.158  70.501  1.00  0.00           C
ATOM   9080 4C21 POPEd 382      93.160  79.927  71.821  1.00  0.00           C
ATOM   9083 5C21 POPEd 382      93.691  79.198  73.051  1.00  0.00           C
ATOM   9086 6C21 POPEd 382      95.220  79.007  73.081  1.00  0.00           C
ATOM   9089 7C21 POPEd 382      95.670  78.308  74.371  1.00  0.00           C
ATOM   9092 8C21 POPEd 382      97.180  78.147  74.541  1.00  0.00           C
ATOM   9096  C33 POPEd 382      89.771  74.517  59.411  1.00  0.00           C
ATOM   9099  C34 POPEd 382      90.800  75.517  59.991  1.00  0.00           C
ATOM   9102  C35 POPEd 382      91.350  75.128  61.371  1.00  0.00           C
ATOM   9105  C36 POPEd 382      90.331  75.147  62.521  1.00  0.00           C
ATOM   9108  C37 POPEd 382      90.920  74.547  63.811  1.00  0.00           C
ATOM   9111  C38 POPEd 382      89.911  74.387  64.961  1.00  0.00           C
ATOM   9114  C39 POPEd 382      90.470  73.498  66.091  1.00  0.00           C
ATOM   9117 0C31 POPEd 382      89.740  73.617  67.431  1.00  0.00           C
ATOM   9120 1C31 POPEd 382      90.440  72.857  68.571  1.00  0.00           C
ATOM   9123 2C31 POPEd 382      89.911  73.237  69.961  1.00  0.00           C
ATOM   9126 3C31 POPEd 382      90.960  73.108  71.071  1.00  0.00           C
ATOM   9129 4C31 POPEd 382      90.630  73.948  72.301  1.00  0.00           C
ATOM   9132 5C31 POPEd 382      91.830  74.107  73.251  1.00  0.00           C
ATOM   9135 6C31 POPEd 382      91.581  75.058  74.411  1.00  0.00           C
ATOM   9139  NH3 POPEe 383      34.230 124.538  61.951  1.00  0.00           N
ATOM   9143  C12 POPEe 383      34.470 124.198  60.501  1.00  0.00           C
ATOM   9146  C11 POPEe 383      33.960 125.308  59.581  1.00  0.00           C
ATOM   9149  P   POPEe 383      31.670 124.698  58.471  1.00  0.00           P
ATOM   9150  O13 POPEe 383      31.180 124.078  57.221  1.00  0.00           O
ATOM   9151  O14 POPEe 383      31.180 124.088  59.731  1.00  0.00           O
ATOM   9152  O11 POPEe 383      31.290 126.238  58.471  1.00  0.00           O
ATOM   9153  O12 POPEe 383      33.250 124.728  58.491  1.00  0.00           O
ATOM   9154  C1  POPEe 383      30.450 126.787  59.491  1.00  0.00           C
ATOM   9157  C2  POPEe 383      31.250 127.847  60.291  1.00  0.00           C
ATOM   9159  O21 POPEe 383      30.840 127.908  61.661  1.00  0.00           O
ATOM   9160  C21 POPEe 383      31.200 126.997  62.501  1.00  0.00           C
ATOM   9161  O22 POPEe 383      32.000 126.088  62.311  1.00  0.00           O
ATOM   9162  C22 POPEe 383      30.380 127.187  63.771  1.00  0.00           C
ATOM   9165  C3  POPEe 383      31.060 129.228  59.651  1.00  0.00           C
ATOM   9168  O31 POPEe 383      29.870 129.838  60.201  1.00  0.00           O
ATOM   9169  C31 POPEe 383      30.130 130.688  61.171  1.00  0.00           C
ATOM   9170  O32 POPEe 383      31.220 130.937  61.671  1.00  0.00           O
ATOM   9171  C32 POPEe 383      28.830 131.348  61.611  1.00  0.00           C
ATOM   9174  C23 POPEe 383      30.970 128.247  64.731  1.00  0.00           C
ATOM   9177  C24 POPEe 383      30.290 128.267  66.111  1.00  0.00           C
ATOM   9180  C25 POPEe 383      30.200 126.898  66.811  1.00  0.00           C
ATOM   9183  C26 POPEe 383      29.440 126.947  68.141  1.00  0.00           C
ATOM   9186  C27 POPEe 383      28.900 125.568  68.531  1.00  0.00           C
ATOM   9189  C28 POPEe 383      27.800 125.618  69.601  1.00  0.00           C
ATOM   9192  C29 POPEe 383      27.060 124.298  69.661  1.00  0.00           C
ATOM   9194 0C21 POPEe 383      27.570 123.138  70.111  1.00  0.00           C
ATOM   9196 1C21 POPEe 383      28.930 122.948  70.731  1.00  0.00           C
ATOM   9199 2C21 POPEe 383      28.940 121.737  71.691  1.00  0.00           C
ATOM   9202 3C21 POPEe 383      27.900 121.807  72.811  1.00  0.00           C
ATOM   9205 4C21 POPEe 383      27.840 120.507  73.611  1.00  0.00           C
ATOM   9208 5C21 POPEe 383      26.740 120.467  74.691  1.00  0.00           C
ATOM   9211 6C21 POPEe 383      26.860 119.167  75.481  1.00  0.00           C
ATOM   9214 7C21 POPEe 383      25.850 118.918  76.591  1.00  0.00           C
ATOM   9217 8C21 POPEe 383      26.110 117.558  77.261  1.00  0.00           C
ATOM   9221  C33 POPEe 383      29.000 131.848  63.051  1.00  0.00           C
ATOM   9224  C34 POPEe 383      27.690 132.347  63.651  1.00  0.00           C
ATOM   9227  C35 POPEe 383      27.870 132.797  65.101  1.00  0.00           C
ATOM   9230  C36 POPEe 383      28.370 131.658  66.001  1.00  0.00           C
ATOM   9233  C37 POPEe 383      28.230 131.997  67.481  1.00  0.00           C
ATOM   9236  C38 POPEe 383      28.650 130.828  68.371  1.00  0.00           C
ATOM   9239  C39 POPEe 383      28.530 131.168  69.861  1.00  0.00           C
ATOM   9242 0C31 POPEe 383      29.660 132.098  70.331  1.00  0.00           C
ATOM   9245 1C31 POPEe 383      29.520 132.458  71.811  1.00  0.00           C
ATOM   9248 2C31 POPEe 383      30.720 133.267  72.331  1.00  0.00           C
ATOM   9251 3C31 POPEe 383      31.690 132.408  73.141  1.00  0.00           C
ATOM   9254 4C31 POPEe 383      32.970 133.168  73.531  1.00  0.00           C
ATOM   9257 5C31 POPEe 383      33.750 132.438  74.631  1.00  0.00           C
ATOM   9260 6C31 POPEe 383      35.130 133.048  74.891  1.00  0.00           C
ATOM   9264  NH3 POPEf 384     134.543  98.167  59.461  1.00  0.00           N
ATOM   9268  C12 POPEf 384     133.533  97.338  60.211  1.00  0.00           C
ATOM   9271  C11 POPEf 384     132.873  98.218  61.281  1.00  0.00           C
ATOM   9274  P   POPEf 384     130.773  96.838  62.051  1.00  0.00           P
ATOM   9275  O13 POPEf 384     129.893  97.857  61.471  1.00  0.00           O
ATOM   9276  O14 POPEf 384     130.833  95.557  61.311  1.00  0.00           O
ATOM   9277  O11 POPEf 384     130.393  96.597  63.561  1.00  0.00           O
ATOM   9278  O12 POPEf 384     132.213  97.437  62.261  1.00  0.00           O
ATOM   9279  C1  POPEf 384     131.313  95.897  64.411  1.00  0.00           C
ATOM   9282  C2  POPEf 384     130.503  94.918  65.271  1.00  0.00           C
ATOM   9284  O21 POPEf 384     131.383  94.338  66.241  1.00  0.00           O
ATOM   9285  C21 POPEf 384     130.903  93.768  67.361  1.00  0.00           C
ATOM   9286  O22 POPEf 384     131.503  92.908  67.971  1.00  0.00           O
ATOM   9287  C22 POPEf 384     129.643  94.457  67.901  1.00  0.00           C
ATOM   9290  C3  POPEf 384     129.843  93.857  64.351  1.00  0.00           C
ATOM   9293  O31 POPEf 384     129.013  92.938  65.061  1.00  0.00           O
ATOM   9294  C31 POPEf 384     127.693  93.067  65.171  1.00  0.00           C
ATOM   9295  O32 POPEf 384     126.953  92.177  65.571  1.00  0.00           O
ATOM   9296  C32 POPEf 384     127.133  94.468  64.861  1.00  0.00           C
ATOM   9299  C23 POPEf 384     129.313  94.147  69.381  1.00  0.00           C
ATOM   9302  C24 POPEf 384     127.813  93.878  69.571  1.00  0.00           C
ATOM   9305  C25 POPEf 384     127.333  93.937  71.031  1.00  0.00           C
ATOM   9308  C26 POPEf 384     128.063  92.957  71.981  1.00  0.00           C
ATOM   9311  C27 POPEf 384     129.303  93.577  72.651  1.00  0.00           C
ATOM   9314  C28 POPEf 384     130.153  92.537  73.401  1.00  0.00           C
ATOM   9317  C29 POPEf 384     131.233  93.237  74.191  1.00  0.00           C
ATOM   9319 0C21 POPEf 384     131.343  93.287  75.531  1.00  0.00           C
ATOM   9321 1C21 POPEf 384     130.463  92.607  76.551  1.00  0.00           C
ATOM   9324 2C21 POPEf 384     131.293  91.787  77.561  1.00  0.00           C
ATOM   9327 3C21 POPEf 384     130.403  91.107  78.611  1.00  0.00           C
ATOM   9330 4C21 POPEf 384     131.173  90.517  79.791  1.00  0.00           C
ATOM   9333 5C21 POPEf 384     132.013  89.277  79.441  1.00  0.00           C
ATOM   9336 6C21 POPEf 384     132.723  88.677  80.661  1.00  0.00           C
ATOM   9339 7C21 POPEf 384     132.973  87.177  80.521  1.00  0.00           C
ATOM   9342 8C21 POPEf 384     133.673  86.558  81.721  1.00  0.00           C
ATOM   9346  C33 POPEf 384     125.933  94.708  65.801  1.00  0.00           C
ATOM   9349  C34 POPEf 384     125.383  96.138  65.781  1.00  0.00           C
ATOM   9352  C35 POPEf 384     124.553  96.427  67.041  1.00  0.00           C
ATOM   9355  C36 POPEf 384     123.483  95.377  67.371  1.00  0.00           C
ATOM   9358  C37 POPEf 384     123.723  94.698  68.731  1.00  0.00           C
ATOM   9361  C38 POPEf 384     123.063  95.517  69.841  1.00  0.00           C
ATOM   9364  C39 POPEf 384     123.243  95.018  71.271  1.00  0.00           C
ATOM   9367 0C31 POPEf 384     122.333  95.858  72.171  1.00  0.00           C
ATOM   9370 1C31 POPEf 384     122.593  95.777  73.671  1.00  0.00           C
ATOM   9373 2C31 POPEf 384     121.683  96.797  74.381  1.00  0.00           C
ATOM   9376 3C31 POPEf 384     122.033  97.017  75.851  1.00  0.00           C
ATOM   9379 4C31 POPEf 384     123.273  97.908  76.061  1.00  0.00           C
ATOM   9382 5C31 POPEf 384     123.553  98.157  77.541  1.00  0.00           C
ATOM   9385 6C31 POPEf 384     124.643  99.207  77.791  1.00  0.00           C
ATOM   9389  NH3 POPEg 385      95.020  69.427  94.511  1.00  0.00           N
ATOM   9393  C12 POPEg 385      96.140  68.467  94.761  1.00  0.00           C
ATOM   9396  C11 POPEg 385      95.670  67.017  94.571  1.00  0.00           C
ATOM   9399  P   POPEg 385      93.381  66.418  95.761  1.00  0.00           P
ATOM   9400  O13 POPEg 385      93.090  64.978  95.931  1.00  0.00           O
ATOM   9401  O14 POPEg 385      92.800  67.377  96.731  1.00  0.00           O
ATOM   9402  O11 POPEg 385      92.950  66.887  94.331  1.00  0.00           O
ATOM   9403  O12 POPEg 385      94.920  66.617  95.711  1.00  0.00           O
ATOM   9404  C1  POPEg 385      91.950  66.187  93.601  1.00  0.00           C
ATOM   9407  C2  POPEg 385      92.590  65.557  92.341  1.00  0.00           C
ATOM   9409  O21 POPEg 385      91.620  65.607  91.281  1.00  0.00           O
ATOM   9410  C21 POPEg 385      91.711  66.667  90.501  1.00  0.00           C
ATOM   9411  O22 POPEg 385      92.551  67.558  90.591  1.00  0.00           O
ATOM   9412  C22 POPEg 385      90.601  66.597  89.461  1.00  0.00           C
ATOM   9415  C3  POPEg 385      93.080  64.107  92.551  1.00  0.00           C
ATOM   9418  O31 POPEg 385      93.470  63.518  91.281  1.00  0.00           O
ATOM   9419  C31 POPEg 385      92.540  62.737  90.731  1.00  0.00           C
ATOM   9420  O32 POPEg 385      91.450  62.467  91.191  1.00  0.00           O
ATOM   9421  C32 POPEg 385      93.040  62.248  89.371  1.00  0.00           C
ATOM   9424  C23 POPEg 385      91.150  66.838  88.031  1.00  0.00           C
ATOM   9427  C24 POPEg 385      90.160  66.378  86.951  1.00  0.00           C
ATOM   9430  C25 POPEg 385      90.670  66.688  85.531  1.00  0.00           C
ATOM   9433  C26 POPEg 385      89.760  66.117  84.441  1.00  0.00           C
ATOM   9436  C27 POPEg 385      90.030  66.647  83.011  1.00  0.00           C
ATOM   9439  C28 POPEg 385      89.960  68.177  82.861  1.00  0.00           C
ATOM   9442  C29 POPEg 385      91.301  68.878  82.981  1.00  0.00           C
ATOM   9444 0C21 POPEg 385      91.720  69.927  82.251  1.00  0.00           C
ATOM   9446 1C21 POPEg 385      90.930  70.687  81.221  1.00  0.00           C
ATOM   9449 2C21 POPEg 385      91.460  72.117  81.001  1.00  0.00           C
ATOM   9452 3C21 POPEg 385      91.210  73.057  82.191  1.00  0.00           C
ATOM   9455 4C21 POPEg 385      91.900  74.428  82.061  1.00  0.00           C
ATOM   9458 5C21 POPEg 385      91.550  75.228  80.811  1.00  0.00           C
ATOM   9461 6C21 POPEg 385      90.090  75.657  80.791  1.00  0.00           C
ATOM   9464 7C21 POPEg 385      89.810  76.688  79.701  1.00  0.00           C
ATOM   9467 8C21 POPEg 385      88.341  77.087  79.651  1.00  0.00           C
ATOM   9471  C33 POPEg 385      93.130  63.367  88.301  1.00  0.00           C
ATOM   9474  C34 POPEg 385      93.370  62.838  86.881  1.00  0.00           C
ATOM   9477  C35 POPEg 385      92.091  62.257  86.261  1.00  0.00           C
ATOM   9480  C36 POPEg 385      92.290  61.637  84.871  1.00  0.00           C
ATOM   9483  C37 POPEg 385      91.010  60.937  84.381  1.00  0.00           C
ATOM   9486  C38 POPEg 385      91.261  59.857  83.321  1.00  0.00           C
ATOM   9489  C39 POPEg 385      89.970  59.107  82.951  1.00  0.00           C
ATOM   9492 0C31 POPEg 385      90.220  57.867  82.091  1.00  0.00           C
ATOM   9495 1C31 POPEg 385      88.910  57.237  81.591  1.00  0.00           C
ATOM   9498 2C31 POPEg 385      89.090  56.278  80.401  1.00  0.00           C
ATOM   9501 3C31 POPEg 385      89.970  55.057  80.721  1.00  0.00           C
ATOM   9504 4C31 POPEg 385      90.040  54.088  79.531  1.00  0.00           C
ATOM   9507 5C31 POPEg 385      90.990  52.908  79.771  1.00  0.00           C
ATOM   9510 6C31 POPEg 385      90.981  51.907  78.611  1.00  0.00           C
ATOM   9514  NH3 POPEh 386      96.200  93.588  97.251  1.00  0.00           N
ATOM   9518  C12 POPEh 386      97.140  94.617  97.781  1.00  0.00           C
ATOM   9521  C11 POPEh 386      96.500  95.977  98.111  1.00  0.00           C
ATOM   9524  P   POPEh 386      97.350  98.287  99.091  1.00  0.00           P
ATOM   9525  O13 POPEh 386      96.480  98.337 100.291  1.00  0.00           O
ATOM   9526  O14 POPEh 386      98.661  98.948  99.211  1.00  0.00           O
ATOM   9527  O11 POPEh 386      96.480  98.967  97.961  1.00  0.00           O
ATOM   9528  O12 POPEh 386      97.540  96.817  98.581  1.00  0.00           O
ATOM   9529  C1  POPEh 386      97.060  99.407  96.731  1.00  0.00           C
ATOM   9532  C2  POPEh 386      96.200  98.857  95.591  1.00  0.00           C
ATOM   9534  O21 POPEh 386      96.480  99.587  94.381  1.00  0.00           O
ATOM   9535  C21 POPEh 386      96.820  98.797  93.381  1.00  0.00           C
ATOM   9536  O22 POPEh 386      97.170  97.637  93.471  1.00  0.00           O
ATOM   9537  C22 POPEh 386      96.660  99.537  92.061  1.00  0.00           C
ATOM   9540  C3  POPEh 386      94.680  98.987  95.881  1.00  0.00           C
ATOM   9543  O31 POPEh 386      93.931  98.607  94.701  1.00  0.00           O
ATOM   9544  C31 POPEh 386      92.650  98.967  94.771  1.00  0.00           C
ATOM   9545  O32 POPEh 386      92.161  99.638  95.671  1.00  0.00           O
ATOM   9546  C32 POPEh 386      91.890  98.378  93.571  1.00  0.00           C
ATOM   9549  C23 POPEh 386      96.810  98.537  90.901  1.00  0.00           C
ATOM   9552  C24 POPEh 386      96.520  99.127  89.521  1.00  0.00           C
ATOM   9555  C25 POPEh 386      97.250 100.448  89.311  1.00  0.00           C
ATOM   9558  C26 POPEh 386      97.260 100.897  87.851  1.00  0.00           C
ATOM   9561  C27 POPEh 386      97.500 102.408  87.791  1.00  0.00           C
ATOM   9564  C28 POPEh 386      97.821 102.887  86.381  1.00  0.00           C
ATOM   9567  C29 POPEh 386      98.060 104.377  86.381  1.00  0.00           C
ATOM   9569 0C21 POPEh 386      99.040 105.037  85.741  1.00  0.00           C
ATOM   9571 1C21 POPEh 386     100.110 104.428  84.871  1.00  0.00           C
ATOM   9574 2C21 POPEh 386     101.473 105.107  85.061  1.00  0.00           C
ATOM   9577 3C21 POPEh 386     102.453 104.647  83.971  1.00  0.00           C
ATOM   9580 4C21 POPEh 386     103.793 105.397  84.001  1.00  0.00           C
ATOM   9583 5C21 POPEh 386     104.673 105.058  82.781  1.00  0.00           C
ATOM   9586 6C21 POPEh 386     104.174 105.728  81.491  1.00  0.00           C
ATOM   9589 7C21 POPEh 386     104.793 105.107  80.241  1.00  0.00           C
ATOM   9592 8C21 POPEh 386     104.043 105.507  78.971  1.00  0.00           C
ATOM   9596  C33 POPEh 386      92.000  99.207  92.271  1.00  0.00           C
ATOM   9599  C34 POPEh 386      91.130  98.598  91.161  1.00  0.00           C
ATOM   9602  C35 POPEh 386      90.790  99.577  90.021  1.00  0.00           C
ATOM   9605  C36 POPEh 386      91.760  99.537  88.831  1.00  0.00           C
ATOM   9608  C37 POPEh 386      91.320 100.507  87.731  1.00  0.00           C
ATOM   9611  C38 POPEh 386      92.380 100.808  86.661  1.00  0.00           C
ATOM   9614  C39 POPEh 386      91.930 101.947  85.731  1.00  0.00           C
ATOM   9617 0C31 POPEh 386      93.070 102.838  85.211  1.00  0.00           C
ATOM   9620 1C31 POPEh 386      93.950 102.198  84.131  1.00  0.00           C
ATOM   9623 2C31 POPEh 386      94.990 103.197  83.621  1.00  0.00           C
ATOM   9626 3C31 POPEh 386      96.080 102.567  82.741  1.00  0.00           C
ATOM   9629 4C31 POPEh 386      97.100 103.598  82.231  1.00  0.00           C
ATOM   9632 5C31 POPEh 386      98.280 102.957  81.491  1.00  0.00           C
ATOM   9635 6C31 POPEh 386      99.160 103.978  80.761  1.00  0.00           C
ATOM   9639  NH3 POPEi 387     102.853 112.038  52.931  1.00  0.00           N
ATOM   9643  C12 POPEi 387     104.283 112.358  52.541  1.00  0.00           C
ATOM   9646  C11 POPEi 387     104.713 113.568  53.381  1.00  0.00           C
ATOM   9649  P   POPEi 387     106.713 114.777  54.471  1.00  0.00           P
ATOM   9650  O13 POPEi 387     107.613 113.817  55.131  1.00  0.00           O
ATOM   9651  O14 POPEi 387     107.313 116.068  54.081  1.00  0.00           O
ATOM   9652  O11 POPEi 387     105.453 115.107  55.401  1.00  0.00           O
ATOM   9653  O12 POPEi 387     106.063 114.038  53.201  1.00  0.00           O
ATOM   9654  C1  POPEi 387     104.833 116.407  55.361  1.00  0.00           C
ATOM   9657  C2  POPEi 387     104.793 117.098  56.761  1.00  0.00           C
ATOM   9659  O21 POPEi 387     104.053 116.308  57.731  1.00  0.00           O
ATOM   9660  C21 POPEi 387     104.433 116.588  58.991  1.00  0.00           C
ATOM   9661  O22 POPEi 387     105.223 117.458  59.291  1.00  0.00           O
ATOM   9662  C22 POPEi 387     103.753 115.697  60.011  1.00  0.00           C
ATOM   9665  C3  POPEi 387     104.193 118.538  56.621  1.00  0.00           C
ATOM   9668  O31 POPEi 387     105.013 119.508  57.281  1.00  0.00           O
ATOM   9669  C31 POPEi 387     104.503 120.148  58.331  1.00  0.00           C
ATOM   9670  O32 POPEi 387     103.343 120.087  58.721  1.00  0.00           O
ATOM   9671  C32 POPEi 387     105.603 120.987  58.971  1.00  0.00           C
ATOM   9674  C23 POPEi 387     102.833 116.538  60.931  1.00  0.00           C
ATOM   9677  C24 POPEi 387     102.813 116.068  62.401  1.00  0.00           C
ATOM   9680  C25 POPEi 387     103.623 116.958  63.361  1.00  0.00           C
ATOM   9683  C26 POPEi 387     103.063 116.868  64.791  1.00  0.00           C
ATOM   9686  C27 POPEi 387     103.763 117.748  65.831  1.00  0.00           C
ATOM   9689  C28 POPEi 387     103.033 117.668  67.191  1.00  0.00           C
ATOM   9692  C29 POPEi 387     103.523 118.678  68.191  1.00  0.00           C
ATOM   9694 0C21 POPEi 387     103.523 118.568  69.541  1.00  0.00           C
ATOM   9696 1C21 POPEi 387     103.073 117.408  70.381  1.00  0.00           C
ATOM   9699 2C21 POPEi 387     103.943 117.198  71.641  1.00  0.00           C
ATOM   9702 3C21 POPEi 387     105.233 116.387  71.421  1.00  0.00           C
ATOM   9705 4C21 POPEi 387     106.003 116.168  72.731  1.00  0.00           C
ATOM   9708 5C21 POPEi 387     107.003 114.998  72.681  1.00  0.00           C
ATOM   9711 6C21 POPEi 387     108.133 115.168  71.651  1.00  0.00           C
ATOM   9714 7C21 POPEi 387     109.123 113.988  71.651  1.00  0.00           C
ATOM   9717 8C21 POPEi 387     110.343 114.208  70.761  1.00  0.00           C
ATOM   9721  C33 POPEi 387     105.373 122.498  58.741  1.00  0.00           C
ATOM   9724  C34 POPEi 387     104.243 123.107  59.581  1.00  0.00           C
ATOM   9727  C35 POPEi 387     104.393 122.828  61.091  1.00  0.00           C
ATOM   9730  C36 POPEi 387     103.573 123.748  62.001  1.00  0.00           C
ATOM   9733  C37 POPEi 387     104.423 124.897  62.571  1.00  0.00           C
ATOM   9736  C38 POPEi 387     103.873 125.498  63.881  1.00  0.00           C
ATOM   9739  C39 POPEi 387     105.013 126.038  64.751  1.00  0.00           C
ATOM   9742 0C31 POPEi 387     104.573 126.907  65.921  1.00  0.00           C
ATOM   9745 1C31 POPEi 387     105.713 127.108  66.931  1.00  0.00           C
ATOM   9748 2C31 POPEi 387     105.413 128.138  68.031  1.00  0.00           C
ATOM   9751 3C31 POPEi 387     105.613 129.588  67.561  1.00  0.00           C
ATOM   9754 4C31 POPEi 387     105.513 130.607  68.701  1.00  0.00           C
ATOM   9757 5C31 POPEi 387     105.933 132.017  68.251  1.00  0.00           C
ATOM   9760 6C31 POPEi 387     106.043 133.028  69.381  1.00  0.00           C
ATOM   9764  NH3 POPEj 388      10.010 123.168  56.611  1.00  0.00           N
ATOM   9768  C12 POPEj 388       9.670 122.098  55.601  1.00  0.00           C
ATOM   9771  C11 POPEj 388       9.360 120.758  56.311  1.00  0.00           C
ATOM   9774  P   POPEj 388      11.800 119.988  56.831  1.00  0.00           P
ATOM   9775  O13 POPEj 388      12.410 119.058  57.811  1.00  0.00           O
ATOM   9776  O14 POPEj 388      11.810 119.617  55.411  1.00  0.00           O
ATOM   9777  O11 POPEj 388      12.430 121.427  56.961  1.00  0.00           O
ATOM   9778  O12 POPEj 388      10.350 120.367  57.271  1.00  0.00           O
ATOM   9779  C1  POPEj 388      13.640 121.608  57.701  1.00  0.00           C
ATOM   9782  C2  POPEj 388      13.350 122.347  59.041  1.00  0.00           C
ATOM   9784  O21 POPEj 388      14.520 122.838  59.721  1.00  0.00           O
ATOM   9785  C21 POPEj 388      15.580 122.047  59.911  1.00  0.00           C
ATOM   9786  O22 POPEj 388      15.810 120.987  59.361  1.00  0.00           O
ATOM   9787  C22 POPEj 388      16.500 122.657  60.951  1.00  0.00           C
ATOM   9790  C3  POPEj 388      12.410 121.588  60.031  1.00  0.00           C
ATOM   9793  O31 POPEj 388      11.660 122.498  60.871  1.00  0.00           O
ATOM   9794  C31 POPEj 388      12.240 122.797  62.031  1.00  0.00           C
ATOM   9795  O32 POPEj 388      13.260 122.298  62.461  1.00  0.00           O
ATOM   9796  C32 POPEj 388      11.490 123.988  62.651  1.00  0.00           C
ATOM   9799  C23 POPEj 388      16.560 121.757  62.211  1.00  0.00           C
ATOM   9802  C24 POPEj 388      17.520 122.318  63.271  1.00  0.00           C
ATOM   9805  C25 POPEj 388      17.740 121.368  64.461  1.00  0.00           C
ATOM   9808  C26 POPEj 388      18.790 121.958  65.421  1.00  0.00           C
ATOM   9811  C27 POPEj 388      19.070 121.138  66.691  1.00  0.00           C
ATOM   9814  C28 POPEj 388      20.300 121.708  67.421  1.00  0.00           C
ATOM   9817  C29 POPEj 388      20.540 121.197  68.821  1.00  0.00           C
ATOM   9819 0C21 POPEj 388      21.490 121.658  69.661  1.00  0.00           C
ATOM   9821 1C21 POPEj 388      22.510 122.738  69.371  1.00  0.00           C
ATOM   9824 2C21 POPEj 388      22.550 123.848  70.441  1.00  0.00           C
ATOM   9827 3C21 POPEj 388      23.090 123.348  71.791  1.00  0.00           C
ATOM   9830 4C21 POPEj 388      23.600 124.468  72.711  1.00  0.00           C
ATOM   9833 5C21 POPEj 388      24.200 123.878  74.001  1.00  0.00           C
ATOM   9836 6C21 POPEj 388      24.760 124.908  74.991  1.00  0.00           C
ATOM   9839 7C21 POPEj 388      25.100 124.228  76.331  1.00  0.00           C
ATOM   9842 8C21 POPEj 388      25.680 125.137  77.411  1.00  0.00           C
ATOM   9846  C33 POPEj 388      11.950 124.318  64.091  1.00  0.00           C
ATOM   9849  C34 POPEj 388      11.630 125.767  64.491  1.00  0.00           C
ATOM   9852  C35 POPEj 388      12.390 126.228  65.751  1.00  0.00           C
ATOM   9855  C36 POPEj 388      11.560 126.217  67.041  1.00  0.00           C
ATOM   9858  C37 POPEj 388      12.360 126.737  68.251  1.00  0.00           C
ATOM   9861  C38 POPEj 388      11.550 126.787  69.551  1.00  0.00           C
ATOM   9864  C39 POPEj 388      12.410 127.078  70.801  1.00  0.00           C
ATOM   9867 0C31 POPEj 388      12.950 128.518  70.871  1.00  0.00           C
ATOM   9870 1C31 POPEj 388      13.970 128.767  72.001  1.00  0.00           C
ATOM   9873 2C31 POPEj 388      13.390 129.348  73.301  1.00  0.00           C
ATOM   9876 3C31 POPEj 388      12.560 128.358  74.131  1.00  0.00           C
ATOM   9879 4C31 POPEj 388      12.130 128.948  75.481  1.00  0.00           C
ATOM   9882 5C31 POPEj 388      11.570 127.878  76.431  1.00  0.00           C
ATOM   9885 6C31 POPEj 388      11.060 128.428  77.771  1.00  0.00           C
ATOM   9889  NH3 POPEk 389     103.893  64.888  95.311  1.00  0.00           N
ATOM   9893  C12 POPEk 389     104.943  64.967  96.391  1.00  0.00           C
ATOM   9896  C11 POPEk 389     104.783  66.228  97.231  1.00  0.00           C
ATOM   9899  P   POPEk 389     103.643  68.347  96.101  1.00  0.00           P
ATOM   9900  O13 POPEk 389     104.123  69.748  96.091  1.00  0.00           O
ATOM   9901  O14 POPEk 389     102.513  67.987  96.991  1.00  0.00           O
ATOM   9902  O11 POPEk 389     103.403  67.798  94.631  1.00  0.00           O
ATOM   9903  O12 POPEk 389     104.873  67.418  96.441  1.00  0.00           O
ATOM   9904  C1  POPEk 389     102.093  67.727  94.081  1.00  0.00           C
ATOM   9907  C2  POPEk 389     102.123  67.647  92.531  1.00  0.00           C
ATOM   9909  O21 POPEk 389     102.963  66.537  92.181  1.00  0.00           O
ATOM   9910  C21 POPEk 389     102.593  65.847  91.131  1.00  0.00           C
ATOM   9911  O22 POPEk 389     101.593  66.047  90.451  1.00  0.00           O
ATOM   9912  C22 POPEk 389     103.543  64.657  90.961  1.00  0.00           C
ATOM   9915  C3  POPEk 389     102.703  68.957  91.931  1.00  0.00           C
ATOM   9918  O31 POPEk 389     102.583  69.027  90.491  1.00  0.00           O
ATOM   9919  C31 POPEk 389     101.393  69.437  90.041  1.00  0.00           C
ATOM   9920  O32 POPEk 389     100.400  69.617  90.741  1.00  0.00           O
ATOM   9921  C32 POPEk 389     101.453  69.638  88.531  1.00  0.00           C
ATOM   9924  C23 POPEk 389     104.343  64.638  89.641  1.00  0.00           C
ATOM   9927  C24 POPEk 389     105.163  63.347  89.501  1.00  0.00           C
ATOM   9930  C25 POPEk 389     106.033  63.257  88.221  1.00  0.00           C
ATOM   9933  C26 POPEk 389     105.183  63.277  86.951  1.00  0.00           C
ATOM   9936  C27 POPEk 389     105.903  63.037  85.611  1.00  0.00           C
ATOM   9939  C28 POPEk 389     104.873  62.957  84.461  1.00  0.00           C
ATOM   9942  C29 POPEk 389     105.463  62.948  83.071  1.00  0.00           C
ATOM   9944 0C21 POPEk 389     105.053  62.257  82.001  1.00  0.00           C
ATOM   9946 1C21 POPEk 389     103.893  61.297  81.921  1.00  0.00           C
ATOM   9949 2C21 POPEk 389     103.413  61.107  80.461  1.00  0.00           C
ATOM   9952 3C21 POPEk 389     102.463  59.917  80.261  1.00  0.00           C
ATOM   9955 4C21 POPEk 389     103.083  58.527  80.551  1.00  0.00           C
ATOM   9958 5C21 POPEk 389     104.353  58.187  79.741  1.00  0.00           C
ATOM   9961 6C21 POPEk 389     104.073  57.877  78.261  1.00  0.00           C
ATOM   9964 7C21 POPEk 389     105.353  57.887  77.421  1.00  0.00           C
ATOM   9967 8C21 POPEk 389     105.133  57.427  75.981  1.00  0.00           C
ATOM   9971  C33 POPEk 389     100.830  68.477  87.711  1.00  0.00           C
ATOM   9974  C34 POPEk 389     101.803  67.827  86.721  1.00  0.00           C
ATOM   9977  C35 POPEk 389     101.103  66.848  85.771  1.00  0.00           C
ATOM   9980  C36 POPEk 389     101.973  66.387  84.591  1.00  0.00           C
ATOM   9983  C37 POPEk 389     101.173  65.547  83.571  1.00  0.00           C
ATOM   9986  C38 POPEk 389     102.023  65.097  82.371  1.00  0.00           C
ATOM   9989  C39 POPEk 389     101.183  64.807  81.111  1.00  0.00           C
ATOM   9992 0C31 POPEk 389     100.330  63.527  81.211  1.00  0.00           C
ATOM   9995 1C31 POPEk 389      99.300  63.467  80.071  1.00  0.00           C
ATOM   9998 2C31 POPEk 389      98.780  62.047  79.781  1.00  0.00           C
ATOM  10001 3C31 POPEk 389      97.530  62.047  78.891  1.00  0.00           C
ATOM  10004 4C31 POPEk 389      97.640  62.927  77.641  1.00  0.00           C
ATOM  10007 5C31 POPEk 389      96.390  62.847  76.751  1.00  0.00           C
ATOM  10010 6C31 POPEk 389      96.370  63.877  75.631  1.00  0.00           C
ATOM  10014  NH3 POPEl 390     127.903  86.947  56.831  1.00  0.00           N
ATOM  10018  C12 POPEl 390     126.943  87.747  55.991  1.00  0.00           C
ATOM  10021  C11 POPEl 390     125.473  87.397  56.271  1.00  0.00           C
ATOM  10024  P   POPEl 390     123.723  89.338  56.501  1.00  0.00           P
ATOM  10025  O13 POPEl 390     124.613  90.077  57.421  1.00  0.00           O
ATOM  10026  O14 POPEl 390     122.823  90.128  55.631  1.00  0.00           O
ATOM  10027  O11 POPEl 390     122.843  88.287  57.291  1.00  0.00           O
ATOM  10028  O12 POPEl 390     124.623  88.367  55.641  1.00  0.00           O
ATOM  10029  C1  POPEl 390     122.523  88.337  58.681  1.00  0.00           C
ATOM  10032  C2  POPEl 390     123.603  87.597  59.531  1.00  0.00           C
ATOM  10034  O21 POPEl 390     123.043  86.658  60.451  1.00  0.00           O
ATOM  10035  C21 POPEl 390     122.943  87.037  61.711  1.00  0.00           C
ATOM  10036  O22 POPEl 390     122.503  88.108  62.101  1.00  0.00           O
ATOM  10037  C22 POPEl 390     123.503  85.927  62.601  1.00  0.00           C
ATOM  10040  C3  POPEl 390     124.663  88.577  60.121  1.00  0.00           C
ATOM  10043  O31 POPEl 390     125.473  87.967  61.131  1.00  0.00           O
ATOM  10044  C31 POPEl 390     126.703  88.477  61.261  1.00  0.00           C
ATOM  10045  O32 POPEl 390     127.173  89.347  60.551  1.00  0.00           O
ATOM  10046  C32 POPEl 390     127.433  87.707  62.381  1.00  0.00           C
ATOM  10049  C23 POPEl 390     122.743  85.808  63.931  1.00  0.00           C
ATOM  10052  C24 POPEl 390     121.333  85.247  63.741  1.00  0.00           C
ATOM  10055  C25 POPEl 390     120.623  84.807  65.031  1.00  0.00           C
ATOM  10058  C26 POPEl 390     121.413  83.797  65.881  1.00  0.00           C
ATOM  10061  C27 POPEl 390     120.493  82.927  66.751  1.00  0.00           C
ATOM  10064  C28 POPEl 390     121.223  81.847  67.571  1.00  0.00           C
ATOM  10067  C29 POPEl 390     120.273  80.837  68.161  1.00  0.00           C
ATOM  10069 0C21 POPEl 390     119.763  80.827  69.411  1.00  0.00           C
ATOM  10071 1C21 POPEl 390     120.013  81.828  70.511  1.00  0.00           C
ATOM  10074 2C21 POPEl 390     120.593  81.197  71.791  1.00  0.00           C
ATOM  10077 3C21 POPEl 390     122.053  80.748  71.641  1.00  0.00           C
ATOM  10080 4C21 POPEl 390     122.733  80.397  72.971  1.00  0.00           C
ATOM  10083 5C21 POPEl 390     124.273  80.478  72.891  1.00  0.00           C
ATOM  10086 6C21 POPEl 390     124.883  79.597  71.791  1.00  0.00           C
ATOM  10089 7C21 POPEl 390     126.413  79.708  71.761  1.00  0.00           C
ATOM  10092 8C21 POPEl 390     127.063  79.137  70.501  1.00  0.00           C
ATOM  10096  C33 POPEl 390     126.903  87.927  63.831  1.00  0.00           C
ATOM  10099  C34 POPEl 390     127.363  86.797  64.781  1.00  0.00           C
ATOM  10102  C35 POPEl 390     126.783  86.858  66.211  1.00  0.00           C
ATOM  10105  C36 POPEl 390     127.343  87.978  67.101  1.00  0.00           C
ATOM  10108  C37 POPEl 390     126.483  88.318  68.341  1.00  0.00           C
ATOM  10111  C38 POPEl 390     126.813  89.687  68.981  1.00  0.00           C
ATOM  10114  C39 POPEl 390     125.643  90.387  69.691  1.00  0.00           C
ATOM  10117 0C31 POPEl 390     125.143  89.638  70.931  1.00  0.00           C
ATOM  10120 1C31 POPEl 390     123.983  90.377  71.621  1.00  0.00           C
ATOM  10123 2C31 POPEl 390     123.313  89.537  72.711  1.00  0.00           C
ATOM  10126 3C31 POPEl 390     123.463  90.107  74.131  1.00  0.00           C
ATOM  10129 4C31 POPEl 390     124.903  90.107  74.661  1.00  0.00           C
ATOM  10132 5C31 POPEl 390     124.993  90.657  76.091  1.00  0.00           C
ATOM  10135 6C31 POPEl 390     126.413  90.697  76.661  1.00  0.00           C
ATOM  10139  NH3 POPEm 391      93.600  84.838  93.591  1.00  0.00           N
ATOM  10143  C12 POPEm 391      92.920  85.397  94.811  1.00  0.00           C
ATOM  10146  C11 POPEm 391      91.441  84.957  94.871  1.00  0.00           C
ATOM  10149  P   POPEm 391      90.070  87.147  94.551  1.00  0.00           P
ATOM  10150  O13 POPEm 391      91.180  88.117  94.361  1.00  0.00           O
ATOM  10151  O14 POPEm 391      88.831  87.707  95.151  1.00  0.00           O
ATOM  10152  O11 POPEm 391      89.731  86.427  93.181  1.00  0.00           O
ATOM  10153  O12 POPEm 391      90.620  85.977  95.451  1.00  0.00           O
ATOM  10154  C1  POPEm 391      88.600  85.567  93.011  1.00  0.00           C
ATOM  10157  C2  POPEm 391      88.840  84.377  92.001  1.00  0.00           C
ATOM  10159  O21 POPEm 391      89.620  84.748  90.851  1.00  0.00           O
ATOM  10160  C21 POPEm 391      89.460  85.948  90.321  1.00  0.00           C
ATOM  10161  O22 POPEm 391      88.470  86.658  90.381  1.00  0.00           O
ATOM  10162  C22 POPEm 391      90.750  86.317  89.601  1.00  0.00           C
ATOM  10165  C3  POPEm 391      87.520  83.617  91.621  1.00  0.00           C
ATOM  10168  O31 POPEm 391      87.700  82.418  90.801  1.00  0.00           O
ATOM  10169  C31 POPEm 391      86.540  81.737  90.671  1.00  0.00           C
ATOM  10170  O32 POPEm 391      85.490  82.037  91.211  1.00  0.00           O
ATOM  10171  C32 POPEm 391      86.670  80.578  89.681  1.00  0.00           C
ATOM  10174  C23 POPEm 391      90.520  87.157  88.331  1.00  0.00           C
ATOM  10177  C24 POPEm 391      91.851  87.528  87.641  1.00  0.00           C
ATOM  10180  C25 POPEm 391      91.630  88.378  86.391  1.00  0.00           C
ATOM  10183  C26 POPEm 391      92.920  88.677  85.621  1.00  0.00           C
ATOM  10186  C27 POPEm 391      92.691  89.507  84.351  1.00  0.00           C
ATOM  10189  C28 POPEm 391      91.690  88.867  83.371  1.00  0.00           C
ATOM  10192  C29 POPEm 391      91.520  89.638  82.091  1.00  0.00           C
ATOM  10194 0C21 POPEm 391      90.530  89.437  81.211  1.00  0.00           C
ATOM  10196 1C21 POPEm 391      89.470  88.367  81.341  1.00  0.00           C
ATOM  10199 2C21 POPEm 391      89.150  87.637  80.011  1.00  0.00           C
ATOM  10202 3C21 POPEm 391      87.890  88.167  79.301  1.00  0.00           C
ATOM  10205 4C21 POPEm 391      88.060  89.568  78.711  1.00  0.00           C
ATOM  10208 5C21 POPEm 391      86.820  90.077  77.951  1.00  0.00           C
ATOM  10211 6C21 POPEm 391      85.601  90.338  78.851  1.00  0.00           C
ATOM  10214 7C21 POPEm 391      84.491  91.098  78.121  1.00  0.00           C
ATOM  10217 8C21 POPEm 391      83.250  91.338  78.991  1.00  0.00           C
ATOM  10221  C33 POPEm 391      85.310  80.247  89.001  1.00  0.00           C
ATOM  10224  C34 POPEm 391      85.470  79.667  87.591  1.00  0.00           C
ATOM  10227  C35 POPEm 391      84.140  79.507  86.821  1.00  0.00           C
ATOM  10230  C36 POPEm 391      83.630  78.067  86.691  1.00  0.00           C
ATOM  10233  C37 POPEm 391      82.240  78.007  86.041  1.00  0.00           C
ATOM  10236  C38 POPEm 391      81.790  76.567  85.731  1.00  0.00           C
ATOM  10239  C39 POPEm 391      80.280  76.448  85.531  1.00  0.00           C
ATOM  10242 0C31 POPEm 391      79.770  77.117  84.251  1.00  0.00           C
ATOM  10245 1C31 POPEm 391      78.260  76.867  84.071  1.00  0.00           C
ATOM  10248 2C31 POPEm 391      77.700  77.558  82.831  1.00  0.00           C
ATOM  10251 3C31 POPEm 391      76.160  77.497  82.761  1.00  0.00           C
ATOM  10254 4C31 POPEm 391      75.490  78.507  83.711  1.00  0.00           C
ATOM  10257 5C31 POPEm 391      73.970  78.337  83.771  1.00  0.00           C
ATOM  10260 6C31 POPEm 391      73.280  79.537  84.431  1.00  0.00           C
ATOM  10264  NH3 POPEn 392     120.293  92.597  58.141  1.00  0.00           N
ATOM  10268  C12 POPEn 392     120.053  91.518  57.141  1.00  0.00           C
ATOM  10271  C11 POPEn 392     119.143  90.438  57.721  1.00  0.00           C
ATOM  10274  P   POPEn 392     117.533  89.447  55.891  1.00  0.00           P
ATOM  10275  O13 POPEn 392     117.313  90.797  55.341  1.00  0.00           O
ATOM  10276  O14 POPEn 392     117.603  88.287  54.981  1.00  0.00           O
ATOM  10277  O11 POPEn 392     116.393  89.097  56.911  1.00  0.00           O
ATOM  10278  O12 POPEn 392     118.863  89.437  56.761  1.00  0.00           O
ATOM  10279  C1  POPEn 392     115.823  89.997  57.861  1.00  0.00           C
ATOM  10282  C2  POPEn 392     116.123  89.498  59.301  1.00  0.00           C
ATOM  10284  O21 POPEn 392     114.913  88.867  59.761  1.00  0.00           O
ATOM  10285  C21 POPEn 392     115.093  87.847  60.561  1.00  0.00           C
ATOM  10286  O22 POPEn 392     116.163  87.388  60.901  1.00  0.00           O
ATOM  10287  C22 POPEn 392     113.733  87.268  60.911  1.00  0.00           C
ATOM  10290  C3  POPEn 392     116.573  90.627  60.271  1.00  0.00           C
ATOM  10293  O31 POPEn 392     117.463  90.158  61.311  1.00  0.00           O
ATOM  10294  C31 POPEn 392     116.863  89.897  62.461  1.00  0.00           C
ATOM  10295  O32 POPEn 392     115.713  90.187  62.741  1.00  0.00           O
ATOM  10296  C32 POPEn 392     117.803  89.147  63.411  1.00  0.00           C
ATOM  10299  C23 POPEn 392     113.823  86.088  61.901  1.00  0.00           C
ATOM  10302  C24 POPEn 392     114.163  86.507  63.341  1.00  0.00           C
ATOM  10305  C25 POPEn 392     113.163  87.528  63.911  1.00  0.00           C
ATOM  10308  C26 POPEn 392     113.143  87.547  65.451  1.00  0.00           C
ATOM  10311  C27 POPEn 392     111.913  88.257  66.011  1.00  0.00           C
ATOM  10314  C28 POPEn 392     111.793  88.147  67.541  1.00  0.00           C
ATOM  10317  C29 POPEn 392     112.503  89.247  68.291  1.00  0.00           C
ATOM  10319 0C21 POPEn 392     112.063  89.797  69.431  1.00  0.00           C
ATOM  10321 1C21 POPEn 392     110.833  89.347  70.181  1.00  0.00           C
ATOM  10324 2C21 POPEn 392     110.853  89.667  71.691  1.00  0.00           C
ATOM  10327 3C21 POPEn 392     109.543  89.228  72.341  1.00  0.00           C
ATOM  10330 4C21 POPEn 392     109.443  89.487  73.851  1.00  0.00           C
ATOM  10333 5C21 POPEn 392     108.033  89.188  74.361  1.00  0.00           C
ATOM  10336 6C21 POPEn 392     107.973  88.778  75.841  1.00  0.00           C
ATOM  10339 7C21 POPEn 392     108.423  89.867  76.821  1.00  0.00           C
ATOM  10342 8C21 POPEn 392     108.213  89.447  78.281  1.00  0.00           C
ATOM  10346  C33 POPEn 392     117.173  89.067  64.811  1.00  0.00           C
ATOM  10349  C34 POPEn 392     117.963  88.248  65.841  1.00  0.00           C
ATOM  10352  C35 POPEn 392     117.143  88.117  67.131  1.00  0.00           C
ATOM  10355  C36 POPEn 392     117.853  87.388  68.281  1.00  0.00           C
ATOM  10358  C37 POPEn 392     117.413  87.967  69.631  1.00  0.00           C
ATOM  10361  C38 POPEn 392     117.853  87.147  70.851  1.00  0.00           C
ATOM  10364  C39 POPEn 392     117.553  87.857  72.181  1.00  0.00           C
ATOM  10367 0C31 POPEn 392     116.133  88.437  72.261  1.00  0.00           C
ATOM  10370 1C31 POPEn 392     115.833  89.147  73.581  1.00  0.00           C
ATOM  10373 2C31 POPEn 392     114.403  89.708  73.611  1.00  0.00           C
ATOM  10376 3C31 POPEn 392     114.143  90.647  74.801  1.00  0.00           C
ATOM  10379 4C31 POPEn 392     114.333  89.957  76.161  1.00  0.00           C
ATOM  10382 5C31 POPEn 392     114.093  90.897  77.351  1.00  0.00           C
ATOM  10385 6C31 POPEn 392     114.203  90.177  78.701  1.00  0.00           C
ATOM  10389  NH3 POPEo 393      83.381  22.315  58.951  1.00  0.00           N
ATOM  10393  C12 POPEo 393      83.890  20.904  58.881  1.00  0.00           C
ATOM  10396  C11 POPEo 393      84.980  20.694  59.931  1.00  0.00           C
ATOM  10399  P   POPEo 393      84.830  20.105  62.511  1.00  0.00           P
ATOM  10400  O13 POPEo 393      85.150  21.044  63.601  1.00  0.00           O
ATOM  10401  O14 POPEo 393      83.801  19.055  62.751  1.00  0.00           O
ATOM  10402  O11 POPEo 393      86.140  19.354  62.031  1.00  0.00           O
ATOM  10403  O12 POPEo 393      84.410  20.904  61.221  1.00  0.00           O
ATOM  10404  C1  POPEo 393      87.030  18.814  63.011  1.00  0.00           C
ATOM  10407  C2  POPEo 393      86.620  17.395  63.461  1.00  0.00           C
ATOM  10409  O21 POPEo 393      87.660  16.895  64.321  1.00  0.00           O
ATOM  10410  C21 POPEo 393      87.511  17.255  65.581  1.00  0.00           C
ATOM  10411  O22 POPEo 393      86.510  17.755  66.061  1.00  0.00           O
ATOM  10412  C22 POPEo 393      88.700  16.775  66.381  1.00  0.00           C
ATOM  10415  C3  POPEo 393      86.450  16.395  62.281  1.00  0.00           C
ATOM  10418  O31 POPEo 393      86.520  15.004  62.711  1.00  0.00           O
ATOM  10419  C31 POPEo 393      87.760  14.495  62.641  1.00  0.00           C
ATOM  10420  O32 POPEo 393      88.720  15.074  62.171  1.00  0.00           O
ATOM  10421  C32 POPEo 393      87.780  13.035  63.111  1.00  0.00           C
ATOM  10424  C23 POPEo 393      89.040  17.764  67.511  1.00  0.00           C
ATOM  10427  C24 POPEo 393      89.550  17.014  68.731  1.00  0.00           C
ATOM  10430  C25 POPEo 393      90.040  17.974  69.821  1.00  0.00           C
ATOM  10433  C26 POPEo 393      89.941  17.375  71.231  1.00  0.00           C
ATOM  10436  C27 POPEo 393      91.261  17.494  72.001  1.00  0.00           C
ATOM  10439  C28 POPEo 393      91.170  16.964  73.441  1.00  0.00           C
ATOM  10442  C29 POPEo 393      90.430  17.904  74.361  1.00  0.00           C
ATOM  10444 0C21 POPEo 393      90.890  18.454  75.511  1.00  0.00           C
ATOM  10446 1C21 POPEo 393      92.250  18.244  76.141  1.00  0.00           C
ATOM  10449 2C21 POPEo 393      93.090  19.534  76.141  1.00  0.00           C
ATOM  10452 3C21 POPEo 393      92.700  20.515  77.251  1.00  0.00           C
ATOM  10455 4C21 POPEo 393      93.040  21.985  76.951  1.00  0.00           C
ATOM  10458 5C21 POPEo 393      94.530  22.325  76.831  1.00  0.00           C
ATOM  10461 6C21 POPEo 393      95.070  22.344  75.391  1.00  0.00           C
ATOM  10464 7C21 POPEo 393      96.310  23.244  75.241  1.00  0.00           C
ATOM  10467 8C21 POPEo 393      96.860  23.305  73.811  1.00  0.00           C
ATOM  10471  C33 POPEo 393      88.970  12.665  64.041  1.00  0.00           C
ATOM  10474  C34 POPEo 393      88.640  12.755  65.541  1.00  0.00           C
ATOM  10477  C35 POPEo 393      89.840  12.364  66.431  1.00  0.00           C
ATOM  10480  C36 POPEo 393      90.170  13.415  67.501  1.00  0.00           C
ATOM  10483  C37 POPEo 393      91.150  12.925  68.581  1.00  0.00           C
ATOM  10486  C38 POPEo 393      91.560  14.044  69.551  1.00  0.00           C
ATOM  10489  C39 POPEo 393      92.070  13.565  70.921  1.00  0.00           C
ATOM  10492 0C31 POPEo 393      90.911  13.225  71.871  1.00  0.00           C
ATOM  10495 1C31 POPEo 393      91.380  12.855  73.281  1.00  0.00           C
ATOM  10498 2C31 POPEo 393      90.240  12.285  74.141  1.00  0.00           C
ATOM  10501 3C31 POPEo 393      90.640  12.034  75.601  1.00  0.00           C
ATOM  10504 4C31 POPEo 393      89.680  11.065  76.311  1.00  0.00           C
ATOM  10507 5C31 POPEo 393      90.020  10.845  77.781  1.00  0.00           C
ATOM  10510 6C31 POPEo 393      89.040   9.914  78.491  1.00  0.00           C
ATOM  10514  NH3 POPEp 394     132.333  66.367  56.291  1.00  0.00           N
ATOM  10518  C12 POPEp 394     131.423  65.517  55.441  1.00  0.00           C
ATOM  10521  C11 POPEp 394     130.003  65.397  56.011  1.00  0.00           C
ATOM  10524  P   POPEp 394     127.543  65.117  55.191  1.00  0.00           P
ATOM  10525  O13 POPEp 394     127.003  66.477  55.431  1.00  0.00           O
ATOM  10526  O14 POPEp 394     126.963  64.338  54.091  1.00  0.00           O
ATOM  10527  O11 POPEp 394     127.483  64.278  56.551  1.00  0.00           O
ATOM  10528  O12 POPEp 394     129.093  65.227  54.931  1.00  0.00           O
ATOM  10529  C1  POPEp 394     127.513  62.838  56.491  1.00  0.00           C
ATOM  10532  C2  POPEp 394     127.173  62.237  57.881  1.00  0.00           C
ATOM  10534  O21 POPEp 394     128.363  62.177  58.691  1.00  0.00           O
ATOM  10535  C21 POPEp 394     128.123  62.207  59.991  1.00  0.00           C
ATOM  10536  O22 POPEp 394     127.043  62.497  60.501  1.00  0.00           O
ATOM  10537  C22 POPEp 394     129.373  61.838  60.771  1.00  0.00           C
ATOM  10540  C3  POPEp 394     126.533  60.817  57.811  1.00  0.00           C
ATOM  10543  O31 POPEp 394     125.503  60.677  58.821  1.00  0.00           O
ATOM  10544  C31 POPEp 394     125.823  60.047  59.971  1.00  0.00           C
ATOM  10545  O32 POPEp 394     126.843  59.427  60.181  1.00  0.00           O
ATOM  10546  C32 POPEp 394     124.683  60.347  60.961  1.00  0.00           C
ATOM  10549  C23 POPEp 394     129.073  61.677  62.281  1.00  0.00           C
ATOM  10552  C24 POPEp 394     128.763  63.017  62.961  1.00  0.00           C
ATOM  10555  C25 POPEp 394     128.253  62.867  64.401  1.00  0.00           C
ATOM  10558  C26 POPEp 394     127.893  64.207  65.051  1.00  0.00           C
ATOM  10561  C27 POPEp 394     127.733  64.058  66.571  1.00  0.00           C
ATOM  10564  C28 POPEp 394     127.783  65.377  67.361  1.00  0.00           C
ATOM  10567  C29 POPEp 394     128.233  65.128  68.781  1.00  0.00           C
ATOM  10569 0C21 POPEp 394     127.563  65.367  69.931  1.00  0.00           C
ATOM  10571 1C21 POPEp 394     126.193  65.967  70.091  1.00  0.00           C
ATOM  10574 2C21 POPEp 394     126.293  67.388  70.681  1.00  0.00           C
ATOM  10577 3C21 POPEp 394     124.923  68.007  71.001  1.00  0.00           C
ATOM  10580 4C21 POPEp 394     125.053  69.457  71.501  1.00  0.00           C
ATOM  10583 5C21 POPEp 394     123.723  70.107  71.881  1.00  0.00           C
ATOM  10586 6C21 POPEp 394     122.873  70.507  70.671  1.00  0.00           C
ATOM  10589 7C21 POPEp 394     121.583  71.228  71.061  1.00  0.00           C
ATOM  10592 8C21 POPEp 394     120.723  71.617  69.861  1.00  0.00           C
ATOM  10596  C33 POPEp 394     124.973  60.127  62.461  1.00  0.00           C
ATOM  10599  C34 POPEp 394     123.713  60.467  63.281  1.00  0.00           C
ATOM  10602  C35 POPEp 394     123.763  60.107  64.771  1.00  0.00           C
ATOM  10605  C36 POPEp 394     124.823  60.867  65.561  1.00  0.00           C
ATOM  10608  C37 POPEp 394     124.883  60.427  67.041  1.00  0.00           C
ATOM  10611  C38 POPEp 394     125.983  61.177  67.791  1.00  0.00           C
ATOM  10614  C39 POPEp 394     126.543  60.467  69.021  1.00  0.00           C
ATOM  10617 0C31 POPEp 394     127.613  61.327  69.701  1.00  0.00           C
ATOM  10620 1C31 POPEp 394     128.773  60.528  70.311  1.00  0.00           C
ATOM  10623 2C31 POPEp 394     129.923  61.437  70.761  1.00  0.00           C
ATOM  10626 3C31 POPEp 394     131.193  60.677  71.191  1.00  0.00           C
ATOM  10629 4C31 POPEp 394     131.063  59.978  72.551  1.00  0.00           C
ATOM  10632 5C31 POPEp 394     132.273  59.097  72.891  1.00  0.00           C
ATOM  10635 6C31 POPEp 394     132.103  58.338  74.211  1.00  0.00           C
ATOM  10639  NH3 POPEq 395      30.590  56.577  54.261  1.00  0.00           N
ATOM  10643  C12 POPEq 395      31.670  57.277  53.481  1.00  0.00           C
ATOM  10646  C11 POPEq 395      31.510  56.937  51.991  1.00  0.00           C
ATOM  10649  P   POPEq 395      29.390  58.358  51.421  1.00  0.00           P
ATOM  10650  O13 POPEq 395      30.340  59.407  50.971  1.00  0.00           O
ATOM  10651  O14 POPEq 395      28.160  58.207  50.641  1.00  0.00           O
ATOM  10652  O11 POPEq 395      28.950  58.658  52.901  1.00  0.00           O
ATOM  10653  O12 POPEq 395      30.140  56.978  51.581  1.00  0.00           O
ATOM  10654  C1  POPEq 395      28.620  59.987  53.301  1.00  0.00           C
ATOM  10657  C2  POPEq 395      29.460  60.338  54.551  1.00  0.00           C
ATOM  10659  O21 POPEq 395      28.630  60.297  55.721  1.00  0.00           O
ATOM  10660  C21 POPEq 395      28.520  59.077  56.251  1.00  0.00           C
ATOM  10661  O22 POPEq 395      28.980  58.047  55.801  1.00  0.00           O
ATOM  10662  C22 POPEq 395      27.850  59.217  57.611  1.00  0.00           C
ATOM  10665  C3  POPEq 395      30.190  61.698  54.411  1.00  0.00           C
ATOM  10668  O31 POPEq 395      30.680  62.228  55.671  1.00  0.00           O
ATOM  10669  C31 POPEq 395      31.610  61.448  56.251  1.00  0.00           C
ATOM  10670  O32 POPEq 395      32.140  60.478  55.741  1.00  0.00           O
ATOM  10671  C32 POPEq 395      31.850  61.867  57.691  1.00  0.00           C
ATOM  10674  C23 POPEq 395      28.260  58.028  58.491  1.00  0.00           C
ATOM  10677  C24 POPEq 395      27.970  58.217  59.971  1.00  0.00           C
ATOM  10680  C25 POPEq 395      29.050  57.537  60.821  1.00  0.00           C
ATOM  10683  C26 POPEq 395      28.760  57.577  62.321  1.00  0.00           C
ATOM  10686  C27 POPEq 395      29.960  57.167  63.171  1.00  0.00           C
ATOM  10689  C28 POPEq 395      29.670  57.287  64.671  1.00  0.00           C
ATOM  10692  C29 POPEq 395      30.940  57.237  65.471  1.00  0.00           C
ATOM  10694 0C21 POPEq 395      31.090  56.757  66.721  1.00  0.00           C
ATOM  10696 1C21 POPEq 395      30.020  56.158  67.591  1.00  0.00           C
ATOM  10699 2C21 POPEq 395      30.560  55.177  68.651  1.00  0.00           C
ATOM  10702 3C21 POPEq 395      31.340  53.997  68.061  1.00  0.00           C
ATOM  10705 4C21 POPEq 395      31.520  52.817  69.031  1.00  0.00           C
ATOM  10708 5C21 POPEq 395      30.260  51.937  69.101  1.00  0.00           C
ATOM  10711 6C21 POPEq 395      30.360  50.777  70.091  1.00  0.00           C
ATOM  10714 7C21 POPEq 395      29.130  49.857  70.041  1.00  0.00           C
ATOM  10717 8C21 POPEq 395      29.180  48.697  71.031  1.00  0.00           C
ATOM  10721  C33 POPEq 395      31.290  60.808  58.671  1.00  0.00           C
ATOM  10724  C34 POPEq 395      31.560  61.158  60.151  1.00  0.00           C
ATOM  10727  C35 POPEq 395      30.280  61.377  60.981  1.00  0.00           C
ATOM  10730  C36 POPEq 395      30.590  61.467  62.481  1.00  0.00           C
ATOM  10733  C37 POPEq 395      29.350  61.737  63.361  1.00  0.00           C
ATOM  10736  C38 POPEq 395      29.730  61.857  64.851  1.00  0.00           C
ATOM  10739  C39 POPEq 395      28.590  62.347  65.771  1.00  0.00           C
ATOM  10742 0C31 POPEq 395      29.060  62.557  67.221  1.00  0.00           C
ATOM  10745 1C31 POPEq 395      27.950  63.047  68.181  1.00  0.00           C
ATOM  10748 2C31 POPEq 395      28.290  64.367  68.891  1.00  0.00           C
ATOM  10751 3C31 POPEq 395      27.260  64.778  69.951  1.00  0.00           C
ATOM  10754 4C31 POPEq 395      27.350  63.977  71.261  1.00  0.00           C
ATOM  10757 5C31 POPEq 395      26.320  64.427  72.301  1.00  0.00           C
ATOM  10760 6C31 POPEq 395      26.300  63.588  73.581  1.00  0.00           C
ATOM  10764  NH3 POPEr 396     101.060   1.815  57.761  1.00  0.00           N
ATOM  10768  C12 POPEr 396     100.920   2.635  56.511  1.00  0.00           C
ATOM  10771  C11 POPEr 396      99.580   3.334  56.471  1.00  0.00           C
ATOM  10774  P   POPEr 396     100.150   5.434  55.091  1.00  0.00           P
ATOM  10775  O13 POPEr 396      99.240   6.214  54.221  1.00  0.00           O
ATOM  10776  O14 POPEr 396     101.503   5.135  54.561  1.00  0.00           O
ATOM  10777  O11 POPEr 396     100.310   6.015  56.551  1.00  0.00           O
ATOM  10778  O12 POPEr 396      99.430   4.044  55.261  1.00  0.00           O
ATOM  10779  C1  POPEr 396      99.530   7.014  57.201  1.00  0.00           C
ATOM  10782  C2  POPEr 396      99.000   6.444  58.541  1.00  0.00           C
ATOM  10784  O21 POPEr 396      98.110   7.355  59.221  1.00  0.00           O
ATOM  10785  C21 POPEr 396      98.440   7.985  60.331  1.00  0.00           C
ATOM  10786  O22 POPEr 396      99.550   8.115  60.801  1.00  0.00           O
ATOM  10787  C22 POPEr 396      97.161   8.515  61.011  1.00  0.00           C
ATOM  10790  C3  POPEr 396     100.140   5.805  59.401  1.00  0.00           C
ATOM  10793  O31 POPEr 396      99.600   5.264  60.631  1.00  0.00           O
ATOM  10794  C31 POPEr 396      99.860   4.025  60.941  1.00  0.00           C
ATOM  10795  O32 POPEr 396     100.500   3.225  60.271  1.00  0.00           O
ATOM  10796  C32 POPEr 396      99.180   3.745  62.281  1.00  0.00           C
ATOM  10799  C23 POPEr 396      97.240   8.555  62.561  1.00  0.00           C
ATOM  10802  C24 POPEr 396      97.180   7.195  63.281  1.00  0.00           C
ATOM  10805  C25 POPEr 396      95.841   6.455  63.091  1.00  0.00           C
ATOM  10808  C26 POPEr 396      95.730   5.145  63.911  1.00  0.00           C
ATOM  10811  C27 POPEr 396      94.410   5.045  64.681  1.00  0.00           C
ATOM  10814  C28 POPEr 396      94.211   3.684  65.381  1.00  0.00           C
ATOM  10817  C29 POPEr 396      92.800   3.544  65.911  1.00  0.00           C
ATOM  10819 0C21 POPEr 396      92.400   3.264  67.161  1.00  0.00           C
ATOM  10821 1C21 POPEr 396      93.241   3.024  68.391  1.00  0.00           C
ATOM  10824 2C21 POPEr 396      92.360   3.105  69.651  1.00  0.00           C
ATOM  10827 3C21 POPEr 396      93.040   2.665  70.961  1.00  0.00           C
ATOM  10830 4C21 POPEr 396      92.000   2.455  72.081  1.00  0.00           C
ATOM  10833 5C21 POPEr 396      92.570   2.075  73.451  1.00  0.00           C
ATOM  10836 6C21 POPEr 396      93.350   3.185  74.161  1.00  0.00           C
ATOM  10839 7C21 POPEr 396      93.670   2.814  75.611  1.00  0.00           C
ATOM  10842 8C21 POPEr 396      94.460   3.874  76.371  1.00  0.00           C
ATOM  10846  C33 POPEr 396     100.100   3.944  63.511  1.00  0.00           C
ATOM  10849  C34 POPEr 396      99.320   4.084  64.831  1.00  0.00           C
ATOM  10852  C35 POPEr 396     100.011   3.465  66.051  1.00  0.00           C
ATOM  10855  C36 POPEr 396     100.920   4.394  66.861  1.00  0.00           C
ATOM  10858  C37 POPEr 396     101.534   3.645  68.061  1.00  0.00           C
ATOM  10861  C38 POPEr 396     102.073   4.555  69.171  1.00  0.00           C
ATOM  10864  C39 POPEr 396     102.283   3.775  70.481  1.00  0.00           C
ATOM  10867 0C31 POPEr 396     102.703   4.654  71.661  1.00  0.00           C
ATOM  10870 1C31 POPEr 396     102.753   3.874  72.981  1.00  0.00           C
ATOM  10873 2C31 POPEr 396     102.933   4.755  74.221  1.00  0.00           C
ATOM  10876 3C31 POPEr 396     104.193   5.624  74.201  1.00  0.00           C
ATOM  10879 4C31 POPEr 396     105.493   4.815  74.231  1.00  0.00           C
ATOM  10882 5C31 POPEr 396     106.723   5.725  74.271  1.00  0.00           C
ATOM  10885 6C31 POPEr 396     108.013   5.025  74.711  1.00  0.00           C
ATOM  10889  NH3 POPEs 397      28.290  51.667  98.771  1.00  0.00           N
ATOM  10893  C12 POPEs 397      28.440  53.147  98.791  1.00  0.00           C
ATOM  10896  C11 POPEs 397      27.940  53.767 100.091  1.00  0.00           C
ATOM  10899  P   POPEs 397      29.000  56.158 100.441  1.00  0.00           P
ATOM  10900  O13 POPEs 397      28.410  57.037 101.471  1.00  0.00           O
ATOM  10901  O14 POPEs 397      30.230  55.408 100.771  1.00  0.00           O
ATOM  10902  O11 POPEs 397      29.340  57.117  99.201  1.00  0.00           O
ATOM  10903  O12 POPEs 397      27.890  55.177  99.881  1.00  0.00           O
ATOM  10904  C1  POPEs 397      29.990  56.607  98.031  1.00  0.00           C
ATOM  10907  C2  POPEs 397      28.970  56.287  96.901  1.00  0.00           C
ATOM  10909  O21 POPEs 397      29.380  55.237  96.021  1.00  0.00           O
ATOM  10910  C21 POPEs 397      30.600  55.187  95.531  1.00  0.00           C
ATOM  10911  O22 POPEs 397      31.530  55.937  95.791  1.00  0.00           O
ATOM  10912  C22 POPEs 397      30.640  54.047  94.511  1.00  0.00           C
ATOM  10915  C3  POPEs 397      28.460  57.557  96.131  1.00  0.00           C
ATOM  10918  O31 POPEs 397      29.290  58.017  95.031  1.00  0.00           O
ATOM  10919  C31 POPEs 397      29.020  57.457  93.861  1.00  0.00           C
ATOM  10920  O32 POPEs 397      28.280  56.518  93.681  1.00  0.00           O
ATOM  10921  C32 POPEs 397      29.820  58.128  92.751  1.00  0.00           C
ATOM  10924  C23 POPEs 397      32.000  53.897  93.791  1.00  0.00           C
ATOM  10927  C24 POPEs 397      32.020  54.467  92.361  1.00  0.00           C
ATOM  10930  C25 POPEs 397      33.380  54.207  91.711  1.00  0.00           C
ATOM  10933  C26 POPEs 397      33.490  54.597  90.231  1.00  0.00           C
ATOM  10936  C27 POPEs 397      32.660  53.728  89.271  1.00  0.00           C
ATOM  10939  C28 POPEs 397      33.250  53.747  87.841  1.00  0.00           C
ATOM  10942  C29 POPEs 397      32.460  52.897  86.871  1.00  0.00           C
ATOM  10944 0C21 POPEs 397      32.560  52.948  85.531  1.00  0.00           C
ATOM  10946 1C21 POPEs 397      33.500  53.807  84.721  1.00  0.00           C
ATOM  10949 2C21 POPEs 397      34.020  53.088  83.461  1.00  0.00           C
ATOM  10952 3C21 POPEs 397      35.030  51.967  83.771  1.00  0.00           C
ATOM  10955 4C21 POPEs 397      35.380  51.107  82.541  1.00  0.00           C
ATOM  10958 5C21 POPEs 397      35.930  51.918  81.361  1.00  0.00           C
ATOM  10961 6C21 POPEs 397      36.550  51.018  80.281  1.00  0.00           C
ATOM  10964 7C21 POPEs 397      37.150  51.817  79.121  1.00  0.00           C
ATOM  10967 8C21 POPEs 397      37.940  50.937  78.151  1.00  0.00           C
ATOM  10971  C33 POPEs 397      29.580  57.397  91.421  1.00  0.00           C
ATOM  10974  C34 POPEs 397      30.500  57.867  90.291  1.00  0.00           C
ATOM  10977  C35 POPEs 397      30.360  56.957  89.051  1.00  0.00           C
ATOM  10980  C36 POPEs 397      31.530  57.067  88.071  1.00  0.00           C
ATOM  10983  C37 POPEs 397      31.510  58.338  87.211  1.00  0.00           C
ATOM  10986  C38 POPEs 397      32.830  58.557  86.471  1.00  0.00           C
ATOM  10989  C39 POPEs 397      33.220  57.467  85.451  1.00  0.00           C
ATOM  10992 0C31 POPEs 397      34.320  57.997  84.531  1.00  0.00           C
ATOM  10995 1C31 POPEs 397      34.790  57.077  83.401  1.00  0.00           C
ATOM  10998 2C31 POPEs 397      35.740  57.857  82.481  1.00  0.00           C
ATOM  11001 3C31 POPEs 397      36.430  57.018  81.391  1.00  0.00           C
ATOM  11004 4C31 POPEs 397      37.430  55.987  81.951  1.00  0.00           C
ATOM  11007 5C31 POPEs 397      38.300  55.377  80.841  1.00  0.00           C
ATOM  11010 6C31 POPEs 397      39.310  54.348  81.361  1.00  0.00           C
ATOM  11014  NH3 POPEt 398      19.600 103.397  61.141  1.00  0.00           N
ATOM  11018  C12 POPEt 398      20.290 104.717  60.991  1.00  0.00           C
ATOM  11021  C11 POPEt 398      19.360 105.858  61.341  1.00  0.00           C
ATOM  11024  P   POPEt 398      19.640 108.397  61.701  1.00  0.00           P
ATOM  11025  O13 POPEt 398      19.860 109.468  60.701  1.00  0.00           O
ATOM  11026  O14 POPEt 398      18.280 108.277  62.281  1.00  0.00           O
ATOM  11027  O11 POPEt 398      20.720 108.487  62.851  1.00  0.00           O
ATOM  11028  O12 POPEt 398      20.000 107.058  60.961  1.00  0.00           O
ATOM  11029  C1  POPEt 398      21.130 107.447  63.741  1.00  0.00           C
ATOM  11032  C2  POPEt 398      21.730 108.117  65.001  1.00  0.00           C
ATOM  11034  O21 POPEt 398      22.660 107.297  65.751  1.00  0.00           O
ATOM  11035  C21 POPEt 398      22.160 106.367  66.531  1.00  0.00           C
ATOM  11036  O22 POPEt 398      21.030 105.907  66.451  1.00  0.00           O
ATOM  11037  C22 POPEt 398      23.180 105.937  67.591  1.00  0.00           C
ATOM  11040  C3  POPEt 398      20.600 108.747  65.851  1.00  0.00           C
ATOM  11043  O31 POPEt 398      21.130 109.277  67.081  1.00  0.00           O
ATOM  11044  C31 POPEt 398      20.770 108.817  68.281  1.00  0.00           C
ATOM  11045  O32 POPEt 398      21.510 108.838  69.251  1.00  0.00           O
ATOM  11046  C32 POPEt 398      19.320 108.347  68.371  1.00  0.00           C
ATOM  11049  C23 POPEt 398      22.720 104.708  68.431  1.00  0.00           C
ATOM  11052  C24 POPEt 398      23.450 104.587  69.791  1.00  0.00           C
ATOM  11055  C25 POPEt 398      22.900 105.527  70.881  1.00  0.00           C
ATOM  11058  C26 POPEt 398      23.600 105.277  72.231  1.00  0.00           C
ATOM  11061  C27 POPEt 398      23.110 106.127  73.411  1.00  0.00           C
ATOM  11064  C28 POPEt 398      23.930 105.818  74.681  1.00  0.00           C
ATOM  11067  C29 POPEt 398      23.450 106.527  75.911  1.00  0.00           C
ATOM  11069 0C21 POPEt 398      24.210 107.227  76.771  1.00  0.00           C
ATOM  11071 1C21 POPEt 398      25.700 107.457  76.691  1.00  0.00           C
ATOM  11074 2C21 POPEt 398      26.080 108.638  75.771  1.00  0.00           C
ATOM  11077 3C21 POPEt 398      25.220 109.897  75.941  1.00  0.00           C
ATOM  11080 4C21 POPEt 398      25.770 111.088  75.151  1.00  0.00           C
ATOM  11083 5C21 POPEt 398      24.810 112.278  75.121  1.00  0.00           C
ATOM  11086 6C21 POPEt 398      25.200 113.287  74.041  1.00  0.00           C
ATOM  11089 7C21 POPEt 398      24.340 114.558  74.041  1.00  0.00           C
ATOM  11092 8C21 POPEt 398      24.490 115.358  72.741  1.00  0.00           C
ATOM  11096  C33 POPEt 398      18.870 108.388  69.841  1.00  0.00           C
ATOM  11099  C34 POPEt 398      17.380 108.088  70.011  1.00  0.00           C
ATOM  11102  C35 POPEt 398      17.110 106.688  70.571  1.00  0.00           C
ATOM  11105  C36 POPEt 398      17.310 106.637  72.091  1.00  0.00           C
ATOM  11108  C37 POPEt 398      17.240 105.228  72.691  1.00  0.00           C
ATOM  11111  C38 POPEt 398      17.230 105.237  74.231  1.00  0.00           C
ATOM  11114  C39 POPEt 398      18.430 105.958  74.871  1.00  0.00           C
ATOM  11117 0C31 POPEt 398      18.340 105.878  76.391  1.00  0.00           C
ATOM  11120 1C31 POPEt 398      19.570 106.418  77.121  1.00  0.00           C
ATOM  11123 2C31 POPEt 398      19.470 106.297  78.661  1.00  0.00           C
ATOM  11126 3C31 POPEt 398      19.000 104.897  79.091  1.00  0.00           C
ATOM  11129 4C31 POPEt 398      19.030 104.638  80.601  1.00  0.00           C
ATOM  11132 5C31 POPEt 398      18.400 103.277  80.921  1.00  0.00           C
ATOM  11135 6C31 POPEt 398      18.390 102.938  82.411  1.00  0.00           C
ATOM  11139  NH3 POPEu 399      95.450  33.847  55.141  1.00  0.00           N
ATOM  11143  C12 POPEu 399      96.470  34.768  54.551  1.00  0.00           C
ATOM  11146  C11 POPEu 399      96.830  34.297  53.151  1.00  0.00           C
ATOM  11149  P   POPEu 399      98.860  34.677  51.601  1.00  0.00           P
ATOM  11150  O13 POPEu 399      98.660  33.237  51.371  1.00  0.00           O
ATOM  11151  O14 POPEu 399      98.870  35.507  50.381  1.00  0.00           O
ATOM  11152  O11 POPEu 399     100.210  34.877  52.411  1.00  0.00           O
ATOM  11153  O12 POPEu 399      97.800  35.207  52.631  1.00  0.00           O
ATOM  11154  C1  POPEu 399     100.450  34.568  53.791  1.00  0.00           C
ATOM  11157  C2  POPEu 399     101.133  35.757  54.541  1.00  0.00           C
ATOM  11159  O21 POPEu 399     100.810  35.627  55.951  1.00  0.00           O
ATOM  11160  C21 POPEu 399     101.703  36.107  56.811  1.00  0.00           C
ATOM  11161  O22 POPEu 399     102.753  36.658  56.541  1.00  0.00           O
ATOM  11162  C22 POPEu 399     101.103  36.037  58.231  1.00  0.00           C
ATOM  11165  C3  POPEu 399     100.620  37.117  53.931  1.00  0.00           C
ATOM  11168  O31 POPEu 399     101.343  38.277  54.391  1.00  0.00           O
ATOM  11169  C31 POPEu 399     100.740  39.097  55.231  1.00  0.00           C
ATOM  11170  O32 POPEu 399      99.630  38.947  55.721  1.00  0.00           O
ATOM  11171  C32 POPEu 399     101.693  40.217  55.601  1.00  0.00           C
ATOM  11174  C23 POPEu 399     101.993  35.337  59.291  1.00  0.00           C
ATOM  11177  C24 POPEu 399     101.653  35.717  60.751  1.00  0.00           C
ATOM  11180  C25 POPEu 399     102.673  36.677  61.391  1.00  0.00           C
ATOM  11183  C26 POPEu 399     102.593  36.728  62.931  1.00  0.00           C
ATOM  11186  C27 POPEu 399     103.773  37.497  63.551  1.00  0.00           C
ATOM  11189  C28 POPEu 399     103.943  37.247  65.061  1.00  0.00           C
ATOM  11192  C29 POPEu 399     105.143  37.978  65.611  1.00  0.00           C
ATOM  11194 0C21 POPEu 399     105.293  38.397  66.881  1.00  0.00           C
ATOM  11196 1C21 POPEu 399     104.333  38.167  68.011  1.00  0.00           C
ATOM  11199 2C21 POPEu 399     105.033  37.947  69.371  1.00  0.00           C
ATOM  11202 3C21 POPEu 399     105.823  36.637  69.461  1.00  0.00           C
ATOM  11205 4C21 POPEu 399     106.383  36.397  70.881  1.00  0.00           C
ATOM  11208 5C21 POPEu 399     106.693  34.927  71.141  1.00  0.00           C
ATOM  11211 6C21 POPEu 399     107.093  34.647  72.591  1.00  0.00           C
ATOM  11214 7C21 POPEu 399     107.113  33.137  72.891  1.00  0.00           C
ATOM  11217 8C21 POPEu 399     107.603  32.797  74.291  1.00  0.00           C
ATOM  11221  C33 POPEu 399     101.363  40.827  56.981  1.00  0.00           C
ATOM  11224  C34 POPEu 399     102.553  41.647  57.471  1.00  0.00           C
ATOM  11227  C35 POPEu 399     102.373  42.318  58.841  1.00  0.00           C
ATOM  11230  C36 POPEu 399     102.523  41.357  60.021  1.00  0.00           C
ATOM  11233  C37 POPEu 399     102.863  42.117  61.301  1.00  0.00           C
ATOM  11236  C38 POPEu 399     103.393  41.187  62.411  1.00  0.00           C
ATOM  11239  C39 POPEu 399     103.733  41.957  63.681  1.00  0.00           C
ATOM  11242 0C31 POPEu 399     102.483  42.257  64.521  1.00  0.00           C
ATOM  11245 1C31 POPEu 399     102.283  41.228  65.631  1.00  0.00           C
ATOM  11248 2C31 POPEu 399     100.930  41.387  66.341  1.00  0.00           C
ATOM  11251 3C31 POPEu 399     100.860  40.647  67.681  1.00  0.00           C
ATOM  11254 4C31 POPEu 399     101.763  41.267  68.751  1.00  0.00           C
ATOM  11257 5C31 POPEu 399     101.913  40.417  70.021  1.00  0.00           C
ATOM  11260 6C31 POPEu 399     102.973  40.977  70.971  1.00  0.00           C
ATOM  11264  NH3 POPEv 400      45.530   4.945 100.691  1.00  0.00           N
ATOM  11268  C12 POPEv 400      45.160   5.405 102.081  1.00  0.00           C
ATOM  11271  C11 POPEv 400      43.720   5.015 102.451  1.00  0.00           C
ATOM  11274  P   POPEv 400      42.510   6.765 103.991  1.00  0.00           P
ATOM  11275  O13 POPEv 400      41.110   6.324 103.831  1.00  0.00           O
ATOM  11276  O14 POPEv 400      42.890   7.395 105.271  1.00  0.00           O
ATOM  11277  O11 POPEv 400      42.860   7.724 102.791  1.00  0.00           O
ATOM  11278  O12 POPEv 400      43.410   5.515 103.751  1.00  0.00           O
ATOM  11279  C1  POPEv 400      41.860   8.454 102.071  1.00  0.00           C
ATOM  11282  C2  POPEv 400      42.440   8.955 100.721  1.00  0.00           C
ATOM  11284  O21 POPEv 400      41.400   9.344  99.791  1.00  0.00           O
ATOM  11285  C21 POPEv 400      40.810   8.395  99.091  1.00  0.00           C
ATOM  11286  O22 POPEv 400      40.770   7.215  99.371  1.00  0.00           O
ATOM  11287  C22 POPEv 400      40.190   9.055  97.851  1.00  0.00           C
ATOM  11290  C3  POPEv 400      43.460   7.934 100.151  1.00  0.00           C
ATOM  11293  O31 POPEv 400      43.820   8.284  98.811  1.00  0.00           O
ATOM  11294  C31 POPEv 400      44.360   7.285  98.131  1.00  0.00           C
ATOM  11295  O32 POPEv 400      44.500   6.145  98.551  1.00  0.00           O
ATOM  11296  C32 POPEv 400      44.720   7.775  96.741  1.00  0.00           C
ATOM  11299  C23 POPEv 400      39.900   8.054  96.701  1.00  0.00           C
ATOM  11302  C24 POPEv 400      39.930   8.695  95.301  1.00  0.00           C
ATOM  11305  C25 POPEv 400      39.970   7.624  94.191  1.00  0.00           C
ATOM  11308  C26 POPEv 400      40.130   8.144  92.751  1.00  0.00           C
ATOM  11311  C27 POPEv 400      39.900   7.025  91.721  1.00  0.00           C
ATOM  11314  C28 POPEv 400      40.100   7.484  90.271  1.00  0.00           C
ATOM  11317  C29 POPEv 400      39.840   6.374  89.281  1.00  0.00           C
ATOM  11319 0C21 POPEv 400      39.210   6.465  88.091  1.00  0.00           C
ATOM  11321 1C21 POPEv 400      38.620   7.705  87.461  1.00  0.00           C
ATOM  11324 2C21 POPEv 400      37.270   7.464  86.751  1.00  0.00           C
ATOM  11327 3C21 POPEv 400      37.290   6.365  85.671  1.00  0.00           C
ATOM  11330 4C21 POPEv 400      36.380   6.695  84.481  1.00  0.00           C
ATOM  11333 5C21 POPEv 400      36.140   5.504  83.541  1.00  0.00           C
ATOM  11336 6C21 POPEv 400      35.510   5.935  82.211  1.00  0.00           C
ATOM  11339 7C21 POPEv 400      35.070   4.755  81.341  1.00  0.00           C
ATOM  11342 8C21 POPEv 400      34.830   5.155  79.881  1.00  0.00           C
ATOM  11346  C33 POPEv 400      43.790   7.195  95.661  1.00  0.00           C
ATOM  11349  C34 POPEv 400      43.800   8.004  94.351  1.00  0.00           C
ATOM  11352  C35 POPEv 400      45.150   8.004  93.621  1.00  0.00           C
ATOM  11355  C36 POPEv 400      45.000   8.435  92.161  1.00  0.00           C
ATOM  11358  C37 POPEv 400      46.320   8.384  91.381  1.00  0.00           C
ATOM  11361  C38 POPEv 400      46.180   8.845  89.921  1.00  0.00           C
ATOM  11364  C39 POPEv 400      45.280   7.934  89.071  1.00  0.00           C
ATOM  11367 0C31 POPEv 400      45.530   8.115  87.561  1.00  0.00           C
ATOM  11370 1C31 POPEv 400      45.110   6.894  86.711  1.00  0.00           C
ATOM  11373 2C31 POPEv 400      43.600   6.725  86.521  1.00  0.00           C
ATOM  11376 3C31 POPEv 400      43.310   5.725  85.391  1.00  0.00           C
ATOM  11379 4C31 POPEv 400      41.820   5.454  85.151  1.00  0.00           C
ATOM  11382 5C31 POPEv 400      41.600   4.505  83.961  1.00  0.00           C
ATOM  11385 6C31 POPEv 400      40.130   4.165  83.701  1.00  0.00           C
ATOM  11389  NH3 POPEw 401      69.700 116.787  99.551  1.00  0.00           N
ATOM  11393  C12 POPEw 401      69.740 116.608 101.041  1.00  0.00           C
ATOM  11396  C11 POPEw 401      69.440 115.168 101.491  1.00  0.00           C
ATOM  11399  P   POPEw 401      66.890 114.398 101.131  1.00  0.00           P
ATOM  11400  O13 POPEw 401      65.610 115.067 101.461  1.00  0.00           O
ATOM  11401  O14 POPEw 401      66.970 112.928 101.311  1.00  0.00           O
ATOM  11402  O11 POPEw 401      67.290 114.757  99.621  1.00  0.00           O
ATOM  11403  O12 POPEw 401      68.090 115.058 101.951  1.00  0.00           O
ATOM  11404  C1  POPEw 401      67.660 113.697  98.721  1.00  0.00           C
ATOM  11407  C2  POPEw 401      67.160 113.837  97.231  1.00  0.00           C
ATOM  11409  O21 POPEw 401      66.340 114.998  96.951  1.00  0.00           O
ATOM  11410  C21 POPEw 401      65.100 114.897  97.371  1.00  0.00           C
ATOM  11411  O22 POPEw 401      64.700 114.217  98.301  1.00  0.00           O
ATOM  11412  C22 POPEw 401      64.180 115.657  96.431  1.00  0.00           C
ATOM  11415  C3  POPEw 401      66.520 112.518  96.691  1.00  0.00           C
ATOM  11418  O31 POPEw 401      67.120 112.138  95.431  1.00  0.00           O
ATOM  11419  C31 POPEw 401      68.240 111.457  95.611  1.00  0.00           C
ATOM  11420  O32 POPEw 401      68.850 111.348  96.661  1.00  0.00           O
ATOM  11421  C32 POPEw 401      68.630 110.778  94.331  1.00  0.00           C
ATOM  11424  C23 POPEw 401      63.870 114.858  95.141  1.00  0.00           C
ATOM  11427  C24 POPEw 401      64.780 115.207  93.951  1.00  0.00           C
ATOM  11430  C25 POPEw 401      64.170 116.328  93.101  1.00  0.00           C
ATOM  11433  C26 POPEw 401      64.930 116.658  91.811  1.00  0.00           C
ATOM  11436  C27 POPEw 401      64.380 117.937  91.161  1.00  0.00           C
ATOM  11439  C28 POPEw 401      64.970 118.247  89.771  1.00  0.00           C
ATOM  11442  C29 POPEw 401      64.050 117.828  88.651  1.00  0.00           C
ATOM  11444 0C21 POPEw 401      63.320 118.658  87.891  1.00  0.00           C
ATOM  11446 1C21 POPEw 401      63.280 120.157  88.011  1.00  0.00           C
ATOM  11449 2C21 POPEw 401      62.710 120.878  86.781  1.00  0.00           C
ATOM  11452 3C21 POPEw 401      63.670 120.908  85.581  1.00  0.00           C
ATOM  11455 4C21 POPEw 401      63.120 121.717  84.401  1.00  0.00           C
ATOM  11458 5C21 POPEw 401      64.090 121.798  83.211  1.00  0.00           C
ATOM  11461 6C21 POPEw 401      64.350 120.437  82.551  1.00  0.00           C
ATOM  11464 7C21 POPEw 401      65.140 120.548  81.241  1.00  0.00           C
ATOM  11467 8C21 POPEw 401      65.410 119.208  80.561  1.00  0.00           C
ATOM  11471  C33 POPEw 401      67.570 109.727  93.961  1.00  0.00           C
ATOM  11474  C34 POPEw 401      68.130 108.728  92.961  1.00  0.00           C
ATOM  11477  C35 POPEw 401      68.200 109.328  91.561  1.00  0.00           C
ATOM  11480  C36 POPEw 401      68.050 108.288  90.461  1.00  0.00           C
ATOM  11483  C37 POPEw 401      67.530 108.918  89.171  1.00  0.00           C
ATOM  11486  C38 POPEw 401      66.720 107.948  88.301  1.00  0.00           C
ATOM  11489  C39 POPEw 401      66.060 108.647  87.101  1.00  0.00           C
ATOM  11492 0C31 POPEw 401      67.100 109.188  86.121  1.00  0.00           C
ATOM  11495 1C31 POPEw 401      66.620 110.417  85.361  1.00  0.00           C
ATOM  11498 2C31 POPEw 401      67.770 111.047  84.571  1.00  0.00           C
ATOM  11501 3C31 POPEw 401      67.370 112.338  83.861  1.00  0.00           C
[truncated: 1,848,138 more chars]
