# Supplementary material for: Characterizing Membrane Association and Periplasmic Transfer of Bacterial Lipoproteins through Molecular Dynamics Simulations
Source: Structure. 2020 Apr 7;28(4):475–487.e3. doi: 10.1016/j.str.2020.01.012 (PMC7139219; doi:10.1016/j.str.2020.01.012)
Supplement: Data S2. Final Coordinates from Simulations (A–L), Related to Figure 3 [file mmc4.zip › A-L/ACRE-1-atomistic.pdb]

TITLE     Protein
REMARK    THIS IS A SIMULATION BOX
CRYST1  161.523  161.523  201.777  90.00  90.00  90.00 P 1           1
MODEL        1
ATOM      1  N   CYSTA   1      43.345  95.692 105.583  1.00  0.00           N
ATOM      3  CA  CYSTA   1      42.155  95.192 106.284  1.00  0.00           C
ATOM      5  C   CYSTA   1      42.435  94.512 107.664  1.00  0.00           C
ATOM      6  O   CYSTA   1      43.555  94.402 108.134  1.00  0.00           O
ATOM      7  CB  CYSTA   1      41.346  94.212 105.344  1.00  0.00           C
ATOM     10  SG  CYSTA   1      40.205  94.992 104.114  1.00  0.00           S
ATOM     11  C1  CYSTA   1      41.405  95.711 102.943  1.00  0.00           C
ATOM     14  CA1 CYSTA   1      43.526  96.972 105.183  1.00  0.00           C
ATOM     15  OA1 CYSTA   1      42.935  97.872 105.793  1.00  0.00           O
ATOM     16  CA2 CYSTA   1      44.425  97.312 104.014  1.00  0.00           C
ATOM     19  C11 CYSTA   1      41.166  95.622 101.403  1.00  0.00           C
ATOM     21  O11 CYSTA   1      40.155  96.461 100.824  1.00  0.00           O
ATOM     22  CX1 CYSTA   1      40.236  97.781 100.933  1.00  0.00           C
ATOM     23  OX1 CYSTA   1      40.845  98.412 101.763  1.00  0.00           O
ATOM     24  CX2 CYSTA   1      39.575  98.412  99.683  1.00  0.00           C
ATOM     27  C12 CYSTA   1      40.896  94.151 100.944  1.00  0.00           C
ATOM     30  O12 CYSTA   1      39.495  93.872 100.723  1.00  0.00           O
ATOM     31  CD1 CYSTA   1      38.915  93.642  99.524  1.00  0.00           C
ATOM     32  OD1 CYSTA   1      37.705  93.581  99.384  1.00  0.00           O
ATOM     33  CD2 CYSTA   1      39.826  93.392  98.324  1.00  0.00           C
ATOM     36  CA3 CYSTA   1      44.006  98.572 103.204  1.00  0.00           C
ATOM     39  CA4 CYSTA   1      44.785  98.751 101.874  1.00  0.00           C
ATOM     42  CA5 CYSTA   1      43.905  99.092 100.644  1.00  0.00           C
ATOM     45  CA6 CYSTA   1      43.656 100.592 100.344  1.00  0.00           C
ATOM     48  CA7 CYSTA   1      42.435 100.792  99.434  1.00  0.00           C
ATOM     51  CA8 CYSTA   1      42.305 102.172  98.734  1.00  0.00           C
ATOM     54  CA9 CYSTA   1      40.905 102.381  98.134  1.00  0.00           C
ATOM     57 0CA1 CYSTA   1      40.745 103.502  97.084  1.00  0.00           C
ATOM     60 1CA1 CYSTA   1      39.295 103.611  96.544  1.00  0.00           C
ATOM     63 2CA1 CYSTA   1      39.126 104.522  95.314  1.00  0.00           C
ATOM     66 3CA1 CYSTA   1      37.865 104.212  94.483  1.00  0.00           C
ATOM     69 4CA1 CYSTA   1      36.675 105.172  94.733  1.00  0.00           C
ATOM     72 5CA1 CYSTA   1      36.596 106.391  93.804  1.00  0.00           C
ATOM     75 6CA1 CYSTA   1      35.465 107.352  94.174  1.00  0.00           C
ATOM     79  CD3 CYSTA   1      40.046  91.882  98.094  1.00  0.00           C
ATOM     82  CD4 CYSTA   1      41.066  91.242  99.034  1.00  0.00           C
ATOM     85  CD5 CYSTA   1      40.935  89.721  99.184  1.00  0.00           C
ATOM     88  CD6 CYSTA   1      40.686  88.972  97.864  1.00  0.00           C
ATOM     91  CD7 CYSTA   1      41.835  89.101  96.864  1.00  0.00           C
ATOM     94  CD8 CYSTA   1      41.576  88.232  95.634  1.00  0.00           C
ATOM     97  CD9 CYSTA   1      42.655  88.372  94.554  1.00  0.00           C
ATOM    100 0CD1 CYSTA   1      42.465  87.322  93.464  1.00  0.00           C
ATOM    103 1CD1 CYSTA   1      43.667  87.212  92.513  1.00  0.00           C
ATOM    106 2CD1 CYSTA   1      43.485  86.012  91.594  1.00  0.00           C
ATOM    109 3CD1 CYSTA   1      44.706  85.672  90.733  1.00  0.00           C
ATOM    112 4CD1 CYSTA   1      44.715  84.212  90.274  1.00  0.00           C
ATOM    115 5CD1 CYSTA   1      44.995  83.222  91.424  1.00  0.00           C
ATOM    118 6CD1 CYSTA   1      45.186  81.772  90.964  1.00  0.00           C
ATOM    122  CX3 CYSTA   1      40.385  98.192  98.373  1.00  0.00           C
ATOM    125  CX4 CYSTA   1      39.835  97.052  97.494  1.00  0.00           C
ATOM    128  CX5 CYSTA   1      40.736  96.632  96.304  1.00  0.00           C
ATOM    131  CX6 CYSTA   1      40.565  97.462  95.004  1.00  0.00           C
ATOM    134  CX7 CYSTA   1      41.036  96.681  93.763  1.00  0.00           C
ATOM    137  CX8 CYSTA   1      40.876  97.412  92.403  1.00  0.00           C
ATOM    140  CX9 CYSTA   1      41.335  96.531  91.263  1.00  0.00           C
ATOM    142 0CX1 CYSTA   1      40.736  96.321  90.064  1.00  0.00           C
ATOM    144 1CX1 CYSTA   1      39.495  96.992  89.534  1.00  0.00           C
ATOM    147 2CX1 CYSTA   1      39.405  96.952  87.983  1.00  0.00           C
ATOM    150 3CX1 CYSTA   1      39.076  95.562  87.393  1.00  0.00           C
ATOM    153 4CX1 CYSTA   1      40.096  95.102  86.344  1.00  0.00           C
ATOM    156 5CX1 CYSTA   1      39.775  93.792  85.603  1.00  0.00           C
ATOM    159 6CX1 CYSTA   1      39.705  92.562  86.524  1.00  0.00           C
ATOM    162 7CX1 CYSTA   1      40.506  91.362  85.994  1.00  0.00           C
ATOM    165 8CX1 CYSTA   1      40.415  90.122  86.894  1.00  0.00           C
ATOM    169  N   ASN A   2      41.355  94.041 108.334  1.00  0.00           N
ATOM    171  CA  ASN A   2      41.366  93.142 109.483  1.00  0.00           C
ATOM    173  CB  ASN A   2      42.196  91.821 109.314  1.00  0.00           C
ATOM    176  CG  ASN A   2      41.796  90.742 110.334  1.00  0.00           C
ATOM    177  OD1 ASN A   2      42.546  90.232 111.153  1.00  0.00           O
ATOM    178  ND2 ASN A   2      40.476  90.431 110.344  1.00  0.00           N
ATOM    181  C   ASN A   2      41.606  93.751 110.873  1.00  0.00           C
ATOM    182  O   ASN A   2      42.465  94.612 111.094  1.00  0.00           O
ATOM    183  N   ASP A   3      40.845  93.242 111.844  1.00  0.00           N
ATOM    185  CA  ASP A   3      40.845  93.622 113.214  1.00  0.00           C
ATOM    187  CB  ASP A   3      40.076  94.972 113.404  1.00  0.00           C
ATOM    190  CG  ASP A   3      38.635  95.001 112.914  1.00  0.00           C
ATOM    191  OD1 ASP A   3      38.065  96.122 112.873  1.00  0.00           O
ATOM    192  OD2 ASP A   3      38.016  93.952 112.664  1.00  0.00           O
ATOM    193  C   ASP A   3      40.275  92.452 114.024  1.00  0.00           C
ATOM    194  O   ASP A   3      39.725  91.482 113.513  1.00  0.00           O
ATOM    195  N   LYS A   4      40.406  92.442 115.364  1.00  0.00           N
ATOM    197  CA  LYS A   4      41.675  92.612 116.064  1.00  0.00           C
ATOM    199  CB  LYS A   4      42.015  94.081 116.473  1.00  0.00           C
ATOM    202  CG  LYS A   4      43.425  94.252 117.084  1.00  0.00           C
ATOM    205  CD  LYS A   4      43.986  95.702 117.074  1.00  0.00           C
ATOM    208  CE  LYS A   4      45.016  95.942 118.194  1.00  0.00           C
ATOM    211  NZ  LYS A   4      45.615  97.291 118.153  1.00  0.00           N
ATOM    215  C   LYS A   4      41.646  91.692 117.284  1.00  0.00           C
ATOM    216  O   LYS A   4      41.796  92.112 118.433  1.00  0.00           O
ATOM    217  N   GLY A   5      41.466  90.382 117.064  1.00  0.00           N
ATOM    219  CA  GLY A   5      41.646  89.392 118.124  1.00  0.00           C
ATOM    222  C   GLY A   5      41.965  88.071 117.513  1.00  0.00           C
ATOM    223  O   GLY A   5      41.396  87.722 116.473  1.00  0.00           O
ATOM    224  N   GLU A   6      42.865  87.262 118.114  1.00  0.00           N
ATOM    226  CA  GLU A   6      43.146  85.971 117.524  1.00  0.00           C
ATOM    228  CB  GLU A   6      44.116  86.122 116.324  1.00  0.00           C
ATOM    231  CG  GLU A   6      45.545  85.541 116.414  1.00  0.00           C
ATOM    234  CD  GLU A   6      46.595  86.391 117.104  1.00  0.00           C
ATOM    235  OE1 GLU A   6      47.745  85.912 117.294  1.00  0.00           O
ATOM    236  OE2 GLU A   6      46.315  87.602 117.344  1.00  0.00           O
ATOM    237  C   GLU A   6      43.625  84.942 118.534  1.00  0.00           C
ATOM    238  O   GLU A   6      44.365  85.232 119.464  1.00  0.00           O
ATOM    239  N   GLU A   7      43.256  83.652 118.373  1.00  0.00           N
ATOM    241  CA  GLU A   7      42.085  83.142 117.674  1.00  0.00           C
ATOM    243  CB  GLU A   7      42.516  82.552 116.293  1.00  0.00           C
ATOM    246  CG  GLU A   7      41.915  81.192 115.834  1.00  0.00           C
ATOM    249  CD  GLU A   7      42.635  79.921 116.274  1.00  0.00           C
ATOM    250  OE1 GLU A   7      41.945  78.872 116.344  1.00  0.00           O
ATOM    251  OE2 GLU A   7      43.885  79.902 116.444  1.00  0.00           O
ATOM    252  C   GLU A   7      41.366  82.221 118.634  1.00  0.00           C
ATOM    253  O   GLU A   7      41.995  81.411 119.303  1.00  0.00           O
ATOM    254  N   LYS A   8      40.046  82.372 118.924  1.00  0.00           N
ATOM    256  CA  LYS A   8      38.905  82.942 118.214  1.00  0.00           C
ATOM    258  CB  LYS A   8      38.025  81.732 117.754  1.00  0.00           C
ATOM    261  CG  LYS A   8      37.465  80.812 118.854  1.00  0.00           C
ATOM    264  CD  LYS A   8      37.635  79.291 118.594  1.00  0.00           C
ATOM    267  CE  LYS A   8      39.056  78.762 118.844  1.00  0.00           C
ATOM    270  NZ  LYS A   8      39.096  77.272 118.784  1.00  0.00           N
ATOM    274  C   LYS A   8      38.195  83.961 119.164  1.00  0.00           C
ATOM    275  O   LYS A   8      38.436  83.961 120.373  1.00  0.00           O
ATOM    276  N   ALA A   9      37.435  85.012 118.724  1.00  0.00           N
ATOM    278  CA  ALA A   9      36.125  85.012 118.074  1.00  0.00           C
ATOM    280  CB  ALA A   9      35.216  83.812 118.424  1.00  0.00           C
ATOM    284  C   ALA A   9      35.286  86.262 118.483  1.00  0.00           C
ATOM    285  O   ALA A   9      35.606  86.902 119.483  1.00  0.00           O
ATOM    286  N   HIS A  10      34.155  86.572 117.764  1.00  0.00           N
ATOM    288  CA  HIS A  10      32.995  87.381 118.214  1.00  0.00           C
ATOM    290  CB  HIS A  10      32.986  88.832 117.604  1.00  0.00           C
ATOM    293  ND1 HIS A  10      33.896  90.632 116.164  1.00  0.00           N
ATOM    294  CG  HIS A  10      33.715  89.262 116.344  1.00  0.00           C
ATOM    295  CE1 HIS A  10      34.505  90.772 115.004  1.00  0.00           C
ATOM    297  NE2 HIS A  10      34.745  89.571 114.434  1.00  0.00           N
ATOM    299  CD2 HIS A  10      34.245  88.602 115.274  1.00  0.00           C
ATOM    301  C   HIS A  10      31.715  86.512 117.983  1.00  0.00           C
ATOM    302  O   HIS A  10      31.955  85.602 117.204  1.00  0.00           O
ATOM    303  N   VAL A  11      30.395  86.482 118.544  1.00  0.00           N
ATOM    305  CA  VAL A  11      29.235  87.361 118.983  1.00  0.00           C
ATOM    307  CB  VAL A  11      28.685  87.822 117.554  1.00  0.00           C
ATOM    309  CG1 VAL A  11      28.325  89.321 117.564  1.00  0.00           C
ATOM    313  CG2 VAL A  11      29.615  87.641 116.304  1.00  0.00           C
ATOM    317  C   VAL A  11      27.795  87.001 119.924  1.00  0.00           C
ATOM    318  O   VAL A  11      26.786  87.132 119.254  1.00  0.00           O
ATOM    319  N   GLY A  12      27.215  86.592 121.234  1.00  0.00           N
ATOM    321  CA  GLY A  12      27.115  86.052 122.754  1.00  0.00           C
ATOM    324  C   GLY A  12      26.365  86.162 124.324  1.00  0.00           C
ATOM    325  O   GLY A  12      26.856  86.982 125.104  1.00  0.00           O
ATOM    326  N   GLU A  13      25.275  85.372 124.954  1.00  0.00           N
ATOM    328  CA  GLU A  13      24.455  85.622 126.354  1.00  0.00           C
ATOM    330  CB  GLU A  13      23.615  86.982 126.104  1.00  0.00           C
ATOM    333  CG  GLU A  13      23.205  87.651 124.694  1.00  0.00           C
ATOM    336  CD  GLU A  13      23.985  88.911 124.254  1.00  0.00           C
ATOM    337  OE1 GLU A  13      24.085  89.831 125.104  1.00  0.00           O
ATOM    338  OE2 GLU A  13      24.486  88.932 123.103  1.00  0.00           O
ATOM    339  C   GLU A  13      23.635  84.601 127.574  1.00  0.00           C
ATOM    340  O   GLU A  13      23.855  83.412 127.403  1.00  0.00           O
ATOM    341  N   PRO A  14      22.736  84.931 128.833  1.00  0.00           N
ATOM    342  CD  PRO A  14      22.035  86.212 128.584  1.00  0.00           C
ATOM    345  CA  PRO A  14      21.756  84.092 129.864  1.00  0.00           C
ATOM    347  CB  PRO A  14      20.475  84.962 129.914  1.00  0.00           C
ATOM    350  CG  PRO A  14      20.915  86.382 129.594  1.00  0.00           C
ATOM    353  C   PRO A  14      21.645  83.211 131.384  1.00  0.00           C
ATOM    354  O   PRO A  14      21.826  82.012 131.234  1.00  0.00           O
ATOM    355  N   GLN A  15      21.166  83.631 132.733  1.00  0.00           N
ATOM    357  CA  GLN A  15      20.425  83.052 134.073  1.00  0.00           C
ATOM    359  CB  GLN A  15      19.935  84.162 135.104  1.00  0.00           C
ATOM    362  CG  GLN A  15      18.565  84.002 135.894  1.00  0.00           C
ATOM    365  CD  GLN A  15      18.275  83.132 137.144  1.00  0.00           C
ATOM    366  OE1 GLN A  15      17.575  82.122 137.043  1.00  0.00           O
ATOM    367  NE2 GLN A  15      18.655  83.592 138.354  1.00  0.00           N
ATOM    370  C   GLN A  15      19.945  81.632 134.774  1.00  0.00           C
ATOM    371  O   GLN A  15      19.175  80.952 134.123  1.00  0.00           O
ATOM    372  N   VAL A  16      20.075  81.032 136.064  1.00  0.00           N
ATOM    374  CA  VAL A  16      21.005  80.942 137.253  1.00  0.00           C
ATOM    376  CB  VAL A  16      22.025  82.001 137.094  1.00  0.00           C
ATOM    378  CG1 VAL A  16      23.085  81.242 136.324  1.00  0.00           C
ATOM    382  CG2 VAL A  16      22.556  82.692 138.344  1.00  0.00           C
ATOM    386  C   VAL A  16      20.765  80.662 138.793  1.00  0.00           C
ATOM    387  O   VAL A  16      19.775  81.052 139.403  1.00  0.00           O
ATOM    388  N   THR A  17      21.805  80.002 139.473  1.00  0.00           N
ATOM    390  CA  THR A  17      22.276  80.132 140.904  1.00  0.00           C
ATOM    392  CB  THR A  17      22.695  78.811 141.634  1.00  0.00           C
ATOM    394  OG1 THR A  17      23.245  79.041 142.934  1.00  0.00           O
ATOM    396  CG2 THR A  17      23.785  78.092 140.844  1.00  0.00           C
ATOM    400  C   THR A  17      23.485  81.092 141.104  1.00  0.00           C
ATOM    401  O   THR A  17      24.455  81.092 140.344  1.00  0.00           O
ATOM    402  N   VAL A  18      23.495  81.942 142.164  1.00  0.00           N
ATOM    404  CA  VAL A  18      24.445  83.041 142.323  1.00  0.00           C
ATOM    406  CB  VAL A  18      23.696  84.321 142.704  1.00  0.00           C
ATOM    408  CG1 VAL A  18      24.655  85.512 142.823  1.00  0.00           C
ATOM    412  CG2 VAL A  18      22.665  84.622 141.604  1.00  0.00           C
ATOM    416  C   VAL A  18      25.615  82.762 143.284  1.00  0.00           C
ATOM    417  O   VAL A  18      25.445  82.241 144.394  1.00  0.00           O
ATOM    418  N   HIS A  19      26.865  83.102 142.894  1.00  0.00           N
ATOM    420  CA  HIS A  19      28.055  82.682 143.653  1.00  0.00           C
ATOM    422  CB  HIS A  19      28.575  81.312 143.124  1.00  0.00           C
ATOM    425  ND1 HIS A  19      30.615  81.081 144.573  1.00  0.00           N
ATOM    426  CG  HIS A  19      29.486  80.512 144.024  1.00  0.00           C
ATOM    427  CE1 HIS A  19      31.225  80.112 145.213  1.00  0.00           C
ATOM    429  NE2 HIS A  19      30.545  78.952 145.123  1.00  0.00           N
ATOM    431  CD2 HIS A  19      29.435  79.202 144.353  1.00  0.00           C
ATOM    433  C   HIS A  19      29.156  83.751 143.604  1.00  0.00           C
ATOM    434  O   HIS A  19      29.265  84.492 142.634  1.00  0.00           O
ATOM    435  N   ILE A  20      29.965  83.901 144.674  1.00  0.00           N
ATOM    437  CA  ILE A  20      30.895  85.012 144.853  1.00  0.00           C
ATOM    439  CB  ILE A  20      30.955  85.491 146.323  1.00  0.00           C
ATOM    441  CG2 ILE A  20      31.396  84.361 147.293  1.00  0.00           C
ATOM    445  CG1 ILE A  20      31.735  86.821 146.533  1.00  0.00           C
ATOM    448  CD  ILE A  20      33.255  86.752 146.684  1.00  0.00           C
ATOM    452  C   ILE A  20      32.295  84.752 144.274  1.00  0.00           C
ATOM    453  O   ILE A  20      33.025  83.832 144.653  1.00  0.00           O
ATOM    454  N   VAL A  21      32.695  85.582 143.284  1.00  0.00           N
ATOM    456  CA  VAL A  21      33.866  85.382 142.463  1.00  0.00           C
ATOM    458  CB  VAL A  21      33.597  85.711 140.994  1.00  0.00           C
ATOM    460  CG1 VAL A  21      34.855  85.522 140.124  1.00  0.00           C
ATOM    464  CG2 VAL A  21      32.516  84.741 140.494  1.00  0.00           C
ATOM    468  C   VAL A  21      35.046  86.162 143.013  1.00  0.00           C
ATOM    469  O   VAL A  21      34.935  87.312 143.424  1.00  0.00           O
ATOM    470  N   LYS A  22      36.215  85.502 143.124  1.00  0.00           N
ATOM    472  CA  LYS A  22      37.335  86.041 143.864  1.00  0.00           C
ATOM    474  CB  LYS A  22      37.616  85.232 145.143  1.00  0.00           C
ATOM    477  CG  LYS A  22      36.475  85.412 146.154  1.00  0.00           C
ATOM    480  CD  LYS A  22      36.565  84.501 147.374  1.00  0.00           C
ATOM    483  CE  LYS A  22      36.415  82.991 147.094  1.00  0.00           C
ATOM    486  NZ  LYS A  22      35.105  82.651 146.493  1.00  0.00           N
ATOM    490  C   LYS A  22      38.576  86.181 143.024  1.00  0.00           C
ATOM    491  O   LYS A  22      38.855  85.401 142.133  1.00  0.00           O
ATOM    492  N   THR A  23      39.356  87.232 143.293  1.00  0.00           N
ATOM    494  CA  THR A  23      40.646  87.442 142.664  1.00  0.00           C
ATOM    496  CB  THR A  23      41.296  88.742 143.144  1.00  0.00           C
ATOM    498  OG1 THR A  23      41.515  88.712 144.553  1.00  0.00           O
ATOM    500  CG2 THR A  23      40.377  89.931 142.834  1.00  0.00           C
ATOM    504  C   THR A  23      41.656  86.302 142.854  1.00  0.00           C
ATOM    505  O   THR A  23      41.705  85.622 143.874  1.00  0.00           O
ATOM    506  N   ALA A  24      42.516  86.072 141.853  1.00  0.00           N
ATOM    508  CA  ALA A  24      43.586  85.102 141.944  1.00  0.00           C
ATOM    510  CB  ALA A  24      43.076  83.712 141.514  1.00  0.00           C
ATOM    514  C   ALA A  24      44.727  85.552 141.024  1.00  0.00           C
ATOM    515  O   ALA A  24      44.425  86.202 140.034  1.00  0.00           O
ATOM    516  N   PRO A  25      46.005  85.291 141.304  1.00  0.00           N
ATOM    517  CD  PRO A  25      46.446  84.542 142.484  1.00  0.00           C
ATOM    520  CA  PRO A  25      47.065  85.412 140.303  1.00  0.00           C
ATOM    522  CB  PRO A  25      48.326  85.032 141.104  1.00  0.00           C
ATOM    525  CG  PRO A  25      47.826  83.992 142.104  1.00  0.00           C
ATOM    528  C   PRO A  25      46.865  84.542 139.073  1.00  0.00           C
ATOM    529  O   PRO A  25      46.096  83.581 139.104  1.00  0.00           O
ATOM    530  N   LEU A  26      47.556  84.872 137.963  1.00  0.00           N
ATOM    532  CA  LEU A  26      47.325  84.361 136.623  1.00  0.00           C
ATOM    534  CB  LEU A  26      48.015  85.262 135.564  1.00  0.00           C
ATOM    537  CG  LEU A  26      47.516  86.712 135.414  1.00  0.00           C
ATOM    539  CD1 LEU A  26      47.686  87.592 136.654  1.00  0.00           C
ATOM    543  CD2 LEU A  26      48.265  87.322 134.224  1.00  0.00           C
ATOM    547  C   LEU A  26      47.856  82.971 136.344  1.00  0.00           C
ATOM    548  O   LEU A  26      47.596  82.412 135.284  1.00  0.00           O
ATOM    549  N   GLU A  27      48.666  82.402 137.253  1.00  0.00           N
ATOM    551  CA  GLU A  27      49.375  81.162 137.034  1.00  0.00           C
ATOM    553  CB  GLU A  27      48.417  79.921 136.944  1.00  0.00           C
ATOM    556  CG  GLU A  27      47.576  79.732 138.233  1.00  0.00           C
ATOM    559  CD  GLU A  27      46.665  78.491 138.254  1.00  0.00           C
ATOM    560  OE1 GLU A  27      46.546  77.732 137.253  1.00  0.00           O
ATOM    561  OE2 GLU A  27      46.105  78.242 139.353  1.00  0.00           O
ATOM    562  C   GLU A  27      50.356  81.271 135.873  1.00  0.00           C
ATOM    563  O   GLU A  27      50.826  82.361 135.504  1.00  0.00           O
ATOM    564  N   VAL A  28      50.756  80.142 135.294  1.00  0.00           N
ATOM    566  CA  VAL A  28      51.655  80.122 134.164  1.00  0.00           C
ATOM    568  CB  VAL A  28      52.346  78.782 133.994  1.00  0.00           C
ATOM    570  CG1 VAL A  28      53.165  78.512 135.274  1.00  0.00           C
ATOM    574  CG2 VAL A  28      51.315  77.681 133.734  1.00  0.00           C
ATOM    578  C   VAL A  28      51.016  80.642 132.873  1.00  0.00           C
ATOM    579  O   VAL A  28      49.815  80.541 132.604  1.00  0.00           O
ATOM    580  N   LYS A  29      51.856  81.232 132.014  1.00  0.00           N
ATOM    582  CA  LYS A  29      51.455  81.922 130.824  1.00  0.00           C
ATOM    584  CB  LYS A  29      51.705  83.432 131.044  1.00  0.00           C
ATOM    587  CG  LYS A  29      51.446  84.372 129.854  1.00  0.00           C
ATOM    590  CD  LYS A  29      52.045  85.762 130.094  1.00  0.00           C
ATOM    593  CE  LYS A  29      51.716  86.342 131.473  1.00  0.00           C
ATOM    596  NZ  LYS A  29      52.225  87.711 131.614  1.00  0.00           N
ATOM    600  C   LYS A  29      52.346  81.422 129.724  1.00  0.00           C
ATOM    601  O   LYS A  29      53.556  81.482 129.884  1.00  0.00           O
ATOM    602  N   THR A  30      51.745  80.952 128.604  1.00  0.00           N
ATOM    604  CA  THR A  30      52.395  80.751 127.303  1.00  0.00           C
ATOM    606  CB  THR A  30      52.696  82.071 126.573  1.00  0.00           C
ATOM    608  OG1 THR A  30      52.525  81.952 125.164  1.00  0.00           O
ATOM    610  CG2 THR A  30      54.095  82.661 126.833  1.00  0.00           C
ATOM    614  C   THR A  30      53.505  79.692 127.274  1.00  0.00           C
ATOM    615  O   THR A  30      54.465  79.692 128.044  1.00  0.00           O
ATOM    616  N   GLU A  31      53.375  78.702 126.374  1.00  0.00           N
ATOM    618  CA  GLU A  31      54.275  77.552 126.284  1.00  0.00           C
ATOM    620  CB  GLU A  31      53.565  76.202 126.584  1.00  0.00           C
ATOM    623  CG  GLU A  31      54.375  74.912 126.254  1.00  0.00           C
ATOM    626  CD  GLU A  31      53.565  73.632 126.454  1.00  0.00           C
ATOM    627  OE1 GLU A  31      52.486  73.712 127.074  1.00  0.00           O
ATOM    628  OE2 GLU A  31      54.016  72.541 125.994  1.00  0.00           O
ATOM    629  C   GLU A  31      54.937  77.522 124.924  1.00  0.00           C
ATOM    630  O   GLU A  31      54.256  77.392 123.903  1.00  0.00           O
ATOM    631  N   LEU A  32      56.275  77.681 124.873  1.00  0.00           N
ATOM    633  CA  LEU A  32      57.036  78.042 123.693  1.00  0.00           C
ATOM    635  CB  LEU A  32      57.616  79.492 123.744  1.00  0.00           C
ATOM    638  CG  LEU A  32      58.386  80.021 125.004  1.00  0.00           C
ATOM    640  CD1 LEU A  32      57.546  80.232 126.274  1.00  0.00           C
ATOM    644  CD2 LEU A  32      59.675  79.262 125.323  1.00  0.00           C
ATOM    648  C   LEU A  32      58.106  76.982 123.363  1.00  0.00           C
ATOM    649  O   LEU A  32      58.835  76.552 124.254  1.00  0.00           O
ATOM    650  N   PRO A  33      58.256  76.462 122.144  1.00  0.00           N
ATOM    651  CD  PRO A  33      57.285  76.622 121.064  1.00  0.00           C
ATOM    654  CA  PRO A  33      59.436  75.721 121.704  1.00  0.00           C
ATOM    656  CB  PRO A  33      59.165  75.431 120.204  1.00  0.00           C
ATOM    659  CG  PRO A  33      57.646  75.532 120.064  1.00  0.00           C
ATOM    662  C   PRO A  33      60.756  76.431 121.934  1.00  0.00           C
ATOM    663  O   PRO A  33      60.805  77.651 121.853  1.00  0.00           O
ATOM    664  N   GLY A  34      61.835  75.682 122.233  1.00  0.00           N
ATOM    666  CA  GLY A  34      63.186  76.212 122.334  1.00  0.00           C
ATOM    669  C   GLY A  34      64.126  75.102 121.983  1.00  0.00           C
ATOM    670  O   GLY A  34      64.055  73.992 122.524  1.00  0.00           O
ATOM    671  N   ARG A  35      65.046  75.321 121.034  1.00  0.00           N
ATOM    673  CA  ARG A  35      65.906  74.262 120.594  1.00  0.00           C
ATOM    675  CB  ARG A  35      66.447  74.502 119.174  1.00  0.00           C
ATOM    678  CG  ARG A  35      67.285  73.342 118.614  1.00  0.00           C
ATOM    681  CD  ARG A  35      66.447  72.132 118.164  1.00  0.00           C
ATOM    684  NE  ARG A  35      66.266  72.242 116.684  1.00  0.00           N
ATOM    686  CZ  ARG A  35      67.106  71.762 115.784  1.00  0.00           C
ATOM    687  NH1 ARG A  35      68.047  70.892 116.073  1.00  0.00           N
ATOM    690  NH2 ARG A  35      67.036  72.232 114.564  1.00  0.00           N
ATOM    693  C   ARG A  35      67.065  74.082 121.534  1.00  0.00           C
ATOM    694  O   ARG A  35      68.016  74.872 121.604  1.00  0.00           O
ATOM    695  N   THR A  36      67.025  72.992 122.284  1.00  0.00           N
ATOM    697  CA  THR A  36      68.095  72.642 123.184  1.00  0.00           C
ATOM    699  CB  THR A  36      67.606  71.541 124.114  1.00  0.00           C
ATOM    701  OG1 THR A  36      68.476  71.262 125.183  1.00  0.00           O
ATOM    703  CG2 THR A  36      67.375  70.242 123.354  1.00  0.00           C
ATOM    707  C   THR A  36      69.425  72.382 122.474  1.00  0.00           C
ATOM    708  O   THR A  36      69.495  71.712 121.433  1.00  0.00           O
ATOM    709  N   ASN A  37      70.525  72.922 123.024  1.00  0.00           N
ATOM    711  CA  ASN A  37      71.856  72.931 122.434  1.00  0.00           C
ATOM    713  CB  ASN A  37      72.216  74.392 122.104  1.00  0.00           C
ATOM    716  CG  ASN A  37      73.406  74.492 121.164  1.00  0.00           C
ATOM    717  OD1 ASN A  37      73.925  73.522 120.614  1.00  0.00           O
ATOM    718  ND2 ASN A  37      73.885  75.732 120.994  1.00  0.00           N
ATOM    721  C   ASN A  37      72.856  72.322 123.424  1.00  0.00           C
ATOM    722  O   ASN A  37      72.495  71.892 124.504  1.00  0.00           O
ATOM    723  N   ALA A  38      74.157  72.232 123.094  1.00  0.00           N
ATOM    725  CA  ALA A  38      75.165  71.862 124.053  1.00  0.00           C
ATOM    727  CB  ALA A  38      76.377  71.272 123.304  1.00  0.00           C
ATOM    731  C   ALA A  38      75.615  73.012 124.954  1.00  0.00           C
ATOM    732  O   ALA A  38      75.687  74.172 124.543  1.00  0.00           O
ATOM    733  N   TYR A  39      75.945  72.712 126.234  1.00  0.00           N
ATOM    735  CA  TYR A  39      76.565  73.662 127.164  1.00  0.00           C
ATOM    737  CB  TYR A  39      76.786  73.042 128.573  1.00  0.00           C
ATOM    740  CG  TYR A  39      77.396  74.032 129.534  1.00  0.00           C
ATOM    741  CD1 TYR A  39      76.745  75.251 129.774  1.00  0.00           C
ATOM    743  CE1 TYR A  39      77.305  76.202 130.624  1.00  0.00           C
ATOM    745  CZ  TYR A  39      78.507  75.932 131.274  1.00  0.00           C
ATOM    746  OH  TYR A  39      79.046  76.892 132.144  1.00  0.00           O
ATOM    748  CD2 TYR A  39      78.595  73.762 130.204  1.00  0.00           C
ATOM    750  CE2 TYR A  39      79.157  74.712 131.073  1.00  0.00           C
ATOM    752  C   TYR A  39      77.915  74.152 126.644  1.00  0.00           C
ATOM    753  O   TYR A  39      78.256  75.332 126.584  1.00  0.00           O
ATOM    754  N   ARG A  40      78.716  73.211 126.164  1.00  0.00           N
ATOM    756  CA  ARG A  40      79.925  73.512 125.494  1.00  0.00           C
ATOM    758  CB  ARG A  40      81.146  73.442 126.424  1.00  0.00           C
ATOM    761  CG  ARG A  40      82.495  73.852 125.804  1.00  0.00           C
ATOM    764  CD  ARG A  40      83.546  74.442 126.774  1.00  0.00           C
ATOM    767  NE  ARG A  40      83.486  73.752 128.103  1.00  0.00           N
ATOM    769  CZ  ARG A  40      82.866  74.242 129.174  1.00  0.00           C
ATOM    770  NH1 ARG A  40      82.065  75.272 129.114  1.00  0.00           N
ATOM    773  NH2 ARG A  40      82.985  73.651 130.344  1.00  0.00           N
ATOM    776  C   ARG A  40      79.985  72.502 124.424  1.00  0.00           C
ATOM    777  O   ARG A  40      79.495  71.382 124.584  1.00  0.00           O
ATOM    778  N   ILE A  41      80.587  72.891 123.314  1.00  0.00           N
ATOM    780  CA  ILE A  41      80.805  72.052 122.194  1.00  0.00           C
ATOM    782  CB  ILE A  41      79.735  72.182 121.114  1.00  0.00           C
ATOM    784  CG2 ILE A  41      79.516  73.642 120.664  1.00  0.00           C
ATOM    788  CG1 ILE A  41      80.077  71.262 119.934  1.00  0.00           C
ATOM    791  CD  ILE A  41      78.846  70.912 119.094  1.00  0.00           C
ATOM    795  C   ILE A  41      82.176  72.471 121.794  1.00  0.00           C
ATOM    796  O   ILE A  41      82.525  73.632 122.043  1.00  0.00           O
ATOM    797  N   ALA A  42      83.016  71.562 121.293  1.00  0.00           N
ATOM    799  CA  ALA A  42      84.286  71.932 120.743  1.00  0.00           C
ATOM    801  CB  ALA A  42      85.406  71.852 121.803  1.00  0.00           C
ATOM    805  C   ALA A  42      84.585  71.002 119.604  1.00  0.00           C
ATOM    806  O   ALA A  42      84.466  69.782 119.733  1.00  0.00           O
ATOM    807  N   GLU A  43      84.986  71.571 118.444  1.00  0.00           N
ATOM    809  CA  GLU A  43      85.245  70.822 117.244  1.00  0.00           C
ATOM    811  CB  GLU A  43      84.925  71.681 115.994  1.00  0.00           C
ATOM    814  CG  GLU A  43      83.426  72.042 115.964  1.00  0.00           C
ATOM    817  CD  GLU A  43      82.995  72.882 114.774  1.00  0.00           C
ATOM    818  OE1 GLU A  43      82.726  72.291 113.693  1.00  0.00           O
ATOM    819  OE2 GLU A  43      82.915  74.132 114.884  1.00  0.00           O
ATOM    820  C   GLU A  43      86.675  70.312 117.253  1.00  0.00           C
ATOM    821  O   GLU A  43      87.635  71.062 117.434  1.00  0.00           O
ATOM    822  N   VAL A  44      86.846  68.992 117.084  1.00  0.00           N
ATOM    824  CA  VAL A  44      88.135  68.342 117.133  1.00  0.00           C
ATOM    826  CB  VAL A  44      88.047  66.872 117.554  1.00  0.00           C
ATOM    828  CG1 VAL A  44      89.466  66.282 117.704  1.00  0.00           C
ATOM    832  CG2 VAL A  44      87.285  66.782 118.884  1.00  0.00           C
ATOM    836  C   VAL A  44      88.745  68.412 115.743  1.00  0.00           C
ATOM    837  O   VAL A  44      88.256  67.791 114.803  1.00  0.00           O
ATOM    838  N   ARG A  45      89.826  69.192 115.583  1.00  0.00           N
ATOM    840  CA  ARG A  45      90.357  69.482 114.263  1.00  0.00           C
ATOM    842  CB  ARG A  45      90.266  71.002 113.983  1.00  0.00           C
ATOM    845  CG  ARG A  45      88.826  71.541 114.044  1.00  0.00           C
ATOM    848  CD  ARG A  45      88.686  72.931 113.424  1.00  0.00           C
ATOM    851  NE  ARG A  45      87.245  73.322 113.513  1.00  0.00           N
ATOM    853  CZ  ARG A  45      86.326  72.972 112.624  1.00  0.00           C
ATOM    854  NH1 ARG A  45      86.546  72.192 111.594  1.00  0.00           N
ATOM    857  NH2 ARG A  45      85.116  73.442 112.744  1.00  0.00           N
ATOM    860  C   ARG A  45      91.785  68.942 114.154  1.00  0.00           C
ATOM    861  O   ARG A  45      92.486  68.892 115.174  1.00  0.00           O
ATOM    862  N   PRO A  46      92.245  68.482 112.994  1.00  0.00           N
ATOM    863  CD  PRO A  46      91.516  68.532 111.724  1.00  0.00           C
ATOM    866  CA  PRO A  46      93.535  67.812 112.834  1.00  0.00           C
ATOM    868  CB  PRO A  46      93.396  67.092 111.483  1.00  0.00           C
ATOM    871  CG  PRO A  46      92.466  67.992 110.674  1.00  0.00           C
ATOM    874  C   PRO A  46      94.665  68.822 112.803  1.00  0.00           C
ATOM    875  O   PRO A  46      94.546  69.852 112.133  1.00  0.00           O
ATOM    876  N   GLN A  47      95.745  68.552 113.534  1.00  0.00           N
ATOM    878  CA  GLN A  47      96.866  69.442 113.774  1.00  0.00           C
ATOM    880  CB  GLN A  47      97.226  69.312 115.284  1.00  0.00           C
ATOM    883  CG  GLN A  47      96.076  69.622 116.293  1.00  0.00           C
ATOM    886  CD  GLN A  47      95.485  71.032 116.143  1.00  0.00           C
ATOM    887  OE1 GLN A  47      96.135  72.032 116.444  1.00  0.00           O
ATOM    888  NE2 GLN A  47      94.206  71.102 115.743  1.00  0.00           N
ATOM    891  C   GLN A  47      98.096  69.062 112.943  1.00  0.00           C
ATOM    892  O   GLN A  47      99.095  69.772 112.914  1.00  0.00           O
ATOM    893  N   VAL A  48      98.026  67.922 112.214  1.00  0.00           N
ATOM    895  CA  VAL A  48      99.046  67.331 111.374  1.00  0.00           C
ATOM    897  CB  VAL A  48      99.956  66.282 112.043  1.00  0.00           C
ATOM    899  CG1 VAL A  48     101.035  65.711 111.094  1.00  0.00           C
ATOM    903  CG2 VAL A  48     100.675  66.912 113.243  1.00  0.00           C
ATOM    907  C   VAL A  48      98.326  66.712 110.183  1.00  0.00           C
ATOM    908  O   VAL A  48      97.176  66.282 110.214  1.00  0.00           O
ATOM    909  N   SER A  49      99.006  66.722 109.034  1.00  0.00           N
ATOM    911  CA  SER A  49      98.616  66.132 107.784  1.00  0.00           C
ATOM    913  CB  SER A  49      99.046  67.042 106.594  1.00  0.00           C
ATOM    916  OG  SER A  49     100.275  67.762 106.844  1.00  0.00           O
ATOM    918  C   SER A  49      99.285  64.772 107.694  1.00  0.00           C
ATOM    919  O   SER A  49     100.507  64.692 107.664  1.00  0.00           O
ATOM    920  N   GLY A  50      98.505  63.672 107.674  1.00  0.00           N
ATOM    922  CA  GLY A  50      99.076  62.331 107.694  1.00  0.00           C
ATOM    925  C   GLY A  50      98.007  61.292 107.644  1.00  0.00           C
ATOM    926  O   GLY A  50      96.815  61.602 107.683  1.00  0.00           O
ATOM    927  N   ILE A  51      98.396  60.022 107.454  1.00  0.00           N
ATOM    929  CA  ILE A  51      97.486  58.892 107.323  1.00  0.00           C
ATOM    931  CB  ILE A  51      98.216  57.752 106.604  1.00  0.00           C
ATOM    933  CG2 ILE A  51      99.326  57.132 107.504  1.00  0.00           C
ATOM    937  CG1 ILE A  51      97.245  56.702 106.013  1.00  0.00           C
ATOM    940  CD  ILE A  51      96.726  57.132 104.633  1.00  0.00           C
ATOM    944  C   ILE A  51      96.885  58.422 108.653  1.00  0.00           C
ATOM    945  O   ILE A  51      97.596  58.132 109.613  1.00  0.00           O
ATOM    946  N   VAL A  52      95.535  58.352 108.774  1.00  0.00           N
ATOM    948  CA  VAL A  52      94.866  57.882 109.994  1.00  0.00           C
ATOM    950  CB  VAL A  52      93.345  58.052 109.924  1.00  0.00           C
ATOM    952  CG1 VAL A  52      92.646  57.552 111.213  1.00  0.00           C
ATOM    956  CG2 VAL A  52      93.007  59.542 109.724  1.00  0.00           C
ATOM    960  C   VAL A  52      95.217  56.432 110.364  1.00  0.00           C
ATOM    961  O   VAL A  52      95.135  55.532 109.534  1.00  0.00           O
ATOM    962  N   LEU A  53      95.616  56.192 111.634  1.00  0.00           N
ATOM    964  CA  LEU A  53      95.876  54.892 112.214  1.00  0.00           C
ATOM    966  CB  LEU A  53      97.296  54.872 112.854  1.00  0.00           C
ATOM    969  CG  LEU A  53      97.867  53.462 113.164  1.00  0.00           C
ATOM    971  CD1 LEU A  53      99.076  53.151 112.274  1.00  0.00           C
ATOM    975  CD2 LEU A  53      98.296  53.322 114.633  1.00  0.00           C
ATOM    979  C   LEU A  53      94.816  54.651 113.284  1.00  0.00           C
ATOM    980  O   LEU A  53      93.835  55.392 113.354  1.00  0.00           O
ATOM    981  N   ASN A  54      94.966  53.602 114.134  1.00  0.00           N
ATOM    983  CA  ASN A  54      93.955  53.142 115.083  1.00  0.00           C
ATOM    985  CB  ASN A  54      94.425  52.081 116.114  1.00  0.00           C
ATOM    988  CG  ASN A  54      95.046  50.872 115.443  1.00  0.00           C
ATOM    989  OD1 ASN A  54      94.446  50.172 114.644  1.00  0.00           O
ATOM    990  ND2 ASN A  54      96.315  50.581 115.814  1.00  0.00           N
ATOM    993  C   ASN A  54      93.326  54.232 115.914  1.00  0.00           C
ATOM    994  O   ASN A  54      93.986  55.012 116.614  1.00  0.00           O
ATOM    995  N   ARG A  55      91.986  54.252 115.883  1.00  0.00           N
ATOM    997  CA  ARG A  55      91.195  55.052 116.774  1.00  0.00           C
ATOM    999  CB  ARG A  55      89.846  55.412 116.143  1.00  0.00           C
ATOM   1002  CG  ARG A  55      88.885  54.232 115.933  1.00  0.00           C
ATOM   1005  CD  ARG A  55      88.016  53.922 117.154  1.00  0.00           C
ATOM   1008  NE  ARG A  55      87.296  52.652 116.884  1.00  0.00           N
ATOM   1010  CZ  ARG A  55      87.867  51.462 116.794  1.00  0.00           C
ATOM   1011  NH1 ARG A  55      89.156  51.212 116.903  1.00  0.00           N
ATOM   1014  NH2 ARG A  55      87.076  50.452 116.564  1.00  0.00           N
ATOM   1017  C   ARG A  55      91.046  54.422 118.153  1.00  0.00           C
ATOM   1018  O   ARG A  55      91.016  53.192 118.334  1.00  0.00           O
ATOM   1019  N   ASN A  56      90.926  55.302 119.164  1.00  0.00           N
ATOM   1021  CA  ASN A  56      91.146  55.012 120.564  1.00  0.00           C
ATOM   1023  CB  ASN A  56      92.346  55.852 121.073  1.00  0.00           C
ATOM   1026  CG  ASN A  56      93.625  55.342 120.434  1.00  0.00           C
ATOM   1027  OD1 ASN A  56      93.786  54.132 120.244  1.00  0.00           O
ATOM   1028  ND2 ASN A  56      94.556  56.252 120.083  1.00  0.00           N
ATOM   1031  C   ASN A  56      89.915  55.302 121.424  1.00  0.00           C
ATOM   1032  O   ASN A  56      89.995  55.432 122.634  1.00  0.00           O
ATOM   1033  N   PHE A  57      88.716  55.372 120.824  1.00  0.00           N
ATOM   1035  CA  PHE A  57      87.495  55.642 121.564  1.00  0.00           C
ATOM   1037  CB  PHE A  57      87.275  57.182 121.754  1.00  0.00           C
ATOM   1040  CG  PHE A  57      87.046  57.882 120.443  1.00  0.00           C
ATOM   1041  CD1 PHE A  57      88.105  58.102 119.564  1.00  0.00           C
ATOM   1043  CE1 PHE A  57      87.885  58.611 118.274  1.00  0.00           C
ATOM   1045  CZ  PHE A  57      86.576  58.922 117.884  1.00  0.00           C
ATOM   1047  CD2 PHE A  57      85.745  58.232 120.043  1.00  0.00           C
ATOM   1049  CE2 PHE A  57      85.516  58.732 118.763  1.00  0.00           C
ATOM   1051  C   PHE A  57      86.326  55.022 120.814  1.00  0.00           C
ATOM   1052  O   PHE A  57      86.486  54.592 119.683  1.00  0.00           O
ATOM   1053  N   THR A  58      85.135  54.972 121.433  1.00  0.00           N
ATOM   1055  CA  THR A  58      83.896  54.612 120.754  1.00  0.00           C
ATOM   1057  CB  THR A  58      83.245  53.322 121.263  1.00  0.00           C
ATOM   1059  OG1 THR A  58      83.095  53.292 122.683  1.00  0.00           O
ATOM   1061  CG2 THR A  58      84.195  52.192 120.863  1.00  0.00           C
ATOM   1065  C   THR A  58      82.885  55.732 120.834  1.00  0.00           C
ATOM   1066  O   THR A  58      82.845  56.482 121.803  1.00  0.00           O
ATOM   1067  N   GLU A  59      82.055  55.882 119.784  1.00  0.00           N
ATOM   1069  CA  GLU A  59      81.086  56.952 119.683  1.00  0.00           C
ATOM   1071  CB  GLU A  59      80.275  56.862 118.363  1.00  0.00           C
ATOM   1074  CG  GLU A  59      81.086  56.702 117.064  1.00  0.00           C
ATOM   1077  CD  GLU A  59      82.375  57.512 116.954  1.00  0.00           C
ATOM   1078  OE1 GLU A  59      82.326  58.732 117.194  1.00  0.00           O
ATOM   1079  OE2 GLU A  59      83.405  56.901 116.564  1.00  0.00           O
ATOM   1080  C   GLU A  59      80.077  57.022 120.834  1.00  0.00           C
ATOM   1081  O   GLU A  59      79.646  56.022 121.403  1.00  0.00           O
ATOM   1082  N   GLY A  60      79.675  58.262 121.193  1.00  0.00           N
ATOM   1084  CA  GLY A  60      78.625  58.582 122.174  1.00  0.00           C
ATOM   1087  C   GLY A  60      79.046  58.352 123.594  1.00  0.00           C
ATOM   1088  O   GLY A  60      78.266  58.432 124.543  1.00  0.00           O
ATOM   1089  N   SER A  61      80.336  58.052 123.763  1.00  0.00           N
ATOM   1091  CA  SER A  61      81.016  57.872 125.013  1.00  0.00           C
ATOM   1093  CB  SER A  61      82.257  56.952 124.864  1.00  0.00           C
ATOM   1096  OG  SER A  61      81.866  55.592 124.664  1.00  0.00           O
ATOM   1098  C   SER A  61      81.455  59.192 125.574  1.00  0.00           C
ATOM   1099  O   SER A  61      81.656  60.172 124.873  1.00  0.00           O
ATOM   1100  N   ASP A  62      81.616  59.232 126.903  1.00  0.00           N
ATOM   1102  CA  ASP A  62      82.276  60.292 127.634  1.00  0.00           C
ATOM   1104  CB  ASP A  62      82.165  60.072 129.174  1.00  0.00           C
ATOM   1107  CG  ASP A  62      80.745  60.072 129.714  1.00  0.00           C
ATOM   1108  OD1 ASP A  62      79.775  59.752 128.973  1.00  0.00           O
ATOM   1109  OD2 ASP A  62      80.657  60.272 130.954  1.00  0.00           O
ATOM   1110  C   ASP A  62      83.756  60.402 127.224  1.00  0.00           C
ATOM   1111  O   ASP A  62      84.416  59.372 127.024  1.00  0.00           O
ATOM   1112  N   VAL A  63      84.297  61.622 127.074  1.00  0.00           N
ATOM   1114  CA  VAL A  63      85.676  61.852 126.664  1.00  0.00           C
ATOM   1116  CB  VAL A  63      85.786  62.302 125.204  1.00  0.00           C
ATOM   1118  CG1 VAL A  63      87.156  62.882 124.834  1.00  0.00           C
ATOM   1122  CG2 VAL A  63      85.507  61.082 124.314  1.00  0.00           C
ATOM   1126  C   VAL A  63      86.335  62.821 127.614  1.00  0.00           C
ATOM   1127  O   VAL A  63      85.725  63.782 128.064  1.00  0.00           O
ATOM   1128  N   GLN A  64      87.606  62.572 128.004  1.00  0.00           N
ATOM   1130  CA  GLN A  64      88.385  63.471 128.833  1.00  0.00           C
ATOM   1132  CB  GLN A  64      89.036  62.702 130.004  1.00  0.00           C
ATOM   1135  CG  GLN A  64      88.035  62.052 131.003  1.00  0.00           C
ATOM   1138  CD  GLN A  64      86.835  62.952 131.344  1.00  0.00           C
ATOM   1139  OE1 GLN A  64      86.975  64.082 131.814  1.00  0.00           O
ATOM   1140  NE2 GLN A  64      85.616  62.412 131.134  1.00  0.00           N
ATOM   1143  C   GLN A  64      89.455  64.232 128.064  1.00  0.00           C
ATOM   1144  O   GLN A  64      89.966  63.791 127.043  1.00  0.00           O
ATOM   1145  N   ALA A  65      89.906  65.402 128.564  1.00  0.00           N
ATOM   1147  CA  ALA A  65      90.716  66.372 127.844  1.00  0.00           C
ATOM   1149  CB  ALA A  65      90.596  67.722 128.584  1.00  0.00           C
ATOM   1153  C   ALA A  65      92.216  66.022 127.754  1.00  0.00           C
ATOM   1154  O   ALA A  65      93.076  66.821 127.393  1.00  0.00           O
ATOM   1155  N   GLY A  66      92.555  64.762 128.103  1.00  0.00           N
ATOM   1157  CA  GLY A  66      93.885  64.192 127.963  1.00  0.00           C
ATOM   1160  C   GLY A  66      93.856  62.852 127.294  1.00  0.00           C
ATOM   1161  O   GLY A  66      94.896  62.232 127.113  1.00  0.00           O
ATOM   1162  N   GLN A  67      92.675  62.312 126.934  1.00  0.00           N
ATOM   1164  CA  GLN A  67      92.646  61.012 126.284  1.00  0.00           C
ATOM   1166  CB  GLN A  67      91.346  60.202 126.504  1.00  0.00           C
ATOM   1169  CG  GLN A  67      90.106  60.692 125.733  1.00  0.00           C
ATOM   1172  CD  GLN A  67      88.915  59.762 125.954  1.00  0.00           C
ATOM   1173  OE1 GLN A  67      88.236  59.852 126.964  1.00  0.00           O
ATOM   1174  NE2 GLN A  67      88.656  58.872 124.954  1.00  0.00           N
ATOM   1177  C   GLN A  67      92.915  61.122 124.794  1.00  0.00           C
ATOM   1178  O   GLN A  67      92.606  62.092 124.104  1.00  0.00           O
ATOM   1179  N   SER A  68      93.525  60.052 124.254  1.00  0.00           N
ATOM   1181  CA  SER A  68      93.726  59.782 122.854  1.00  0.00           C
ATOM   1183  CB  SER A  68      94.726  58.611 122.624  1.00  0.00           C
ATOM   1186  OG  SER A  68      94.235  57.332 123.004  1.00  0.00           O
ATOM   1188  C   SER A  68      92.436  59.562 122.074  1.00  0.00           C
ATOM   1189  O   SER A  68      91.467  58.982 122.564  1.00  0.00           O
ATOM   1190  N   LEU A  69      92.396  60.022 120.814  1.00  0.00           N
ATOM   1192  CA  LEU A  69      91.265  59.762 119.943  1.00  0.00           C
ATOM   1194  CB  LEU A  69      90.605  61.082 119.464  1.00  0.00           C
ATOM   1197  CG  LEU A  69      90.085  61.992 120.603  1.00  0.00           C
ATOM   1199  CD1 LEU A  69      89.576  63.312 120.034  1.00  0.00           C
ATOM   1203  CD2 LEU A  69      88.986  61.322 121.444  1.00  0.00           C
ATOM   1207  C   LEU A  69      91.675  58.902 118.744  1.00  0.00           C
ATOM   1208  O   LEU A  69      91.005  57.942 118.383  1.00  0.00           O
ATOM   1209  N   TYR A  70      92.815  59.192 118.124  1.00  0.00           N
ATOM   1211  CA  TYR A  70      93.306  58.432 116.983  1.00  0.00           C
ATOM   1213  CB  TYR A  70      92.857  58.952 115.574  1.00  0.00           C
ATOM   1216  CG  TYR A  70      91.415  59.322 115.474  1.00  0.00           C
ATOM   1217  CD1 TYR A  70      90.516  58.532 114.744  1.00  0.00           C
ATOM   1219  CE1 TYR A  70      89.186  58.932 114.574  1.00  0.00           C
ATOM   1221  CZ  TYR A  70      88.745  60.142 115.134  1.00  0.00           C
ATOM   1222  OH  TYR A  70      87.406  60.532 115.024  1.00  0.00           O
ATOM   1224  CD2 TYR A  70      90.966  60.562 115.974  1.00  0.00           C
ATOM   1226  CE2 TYR A  70      89.635  60.962 115.824  1.00  0.00           C
ATOM   1228  C   TYR A  70      94.766  58.702 117.064  1.00  0.00           C
ATOM   1229  O   TYR A  70      95.165  59.581 117.823  1.00  0.00           O
ATOM   1230  N   GLN A  71      95.616  58.062 116.274  1.00  0.00           N
ATOM   1232  CA  GLN A  71      96.906  58.642 115.994  1.00  0.00           C
ATOM   1234  CB  GLN A  71      98.065  57.892 116.704  1.00  0.00           C
ATOM   1237  CG  GLN A  71      98.286  56.432 116.234  1.00  0.00           C
ATOM   1240  CD  GLN A  71      99.175  55.662 117.204  1.00  0.00           C
ATOM   1241  OE1 GLN A  71      98.656  55.082 118.153  1.00  0.00           O
ATOM   1242  NE2 GLN A  71     100.507  55.632 116.964  1.00  0.00           N
ATOM   1245  C   GLN A  71      97.046  58.582 114.504  1.00  0.00           C
ATOM   1246  O   GLN A  71      96.256  57.922 113.833  1.00  0.00           O
ATOM   1247  N   ILE A  72      98.035  59.272 113.954  1.00  0.00           N
ATOM   1249  CA  ILE A  72      98.546  58.902 112.653  1.00  0.00           C
ATOM   1251  CB  ILE A  72      98.835  60.082 111.733  1.00  0.00           C
ATOM   1253  CG2 ILE A  72      97.476  60.692 111.394  1.00  0.00           C
ATOM   1257  CG1 ILE A  72      99.836  61.082 112.354  1.00  0.00           C
ATOM   1260  CD  ILE A  72     100.155  62.291 111.473  1.00  0.00           C
ATOM   1264  C   ILE A  72      99.745  58.042 112.904  1.00  0.00           C
ATOM   1265  O   ILE A  72     100.286  58.002 114.014  1.00  0.00           O
ATOM   1266  N   ASP A  73     100.196  57.291 111.884  1.00  0.00           N
ATOM   1268  CA  ASP A  73     101.425  56.532 111.983  1.00  0.00           C
ATOM   1270  CB  ASP A  73     101.586  55.662 110.714  1.00  0.00           C
ATOM   1273  CG  ASP A  73     102.976  55.172 110.354  1.00  0.00           C
ATOM   1274  OD1 ASP A  73     103.905  55.162 111.193  1.00  0.00           O
ATOM   1275  OD2 ASP A  73     103.135  54.822 109.164  1.00  0.00           O
ATOM   1276  C   ASP A  73     102.646  57.431 112.323  1.00  0.00           C
ATOM   1277  O   ASP A  73     102.867  58.432 111.644  1.00  0.00           O
ATOM   1278  N   PRO A  74     103.446  57.172 113.344  1.00  0.00           N
ATOM   1279  CD  PRO A  74     103.196  56.142 114.344  1.00  0.00           C
ATOM   1282  CA  PRO A  74     104.486  58.102 113.744  1.00  0.00           C
ATOM   1284  CB  PRO A  74     104.646  57.822 115.233  1.00  0.00           C
ATOM   1287  CG  PRO A  74     104.266  56.352 115.404  1.00  0.00           C
ATOM   1290  C   PRO A  74     105.786  57.912 113.013  1.00  0.00           C
ATOM   1291  O   PRO A  74     106.656  58.732 113.233  1.00  0.00           O
ATOM   1292  N   ALA A  75     105.966  56.882 112.164  1.00  0.00           N
ATOM   1294  CA  ALA A  75     107.285  56.522 111.644  1.00  0.00           C
ATOM   1296  CB  ALA A  75     107.106  55.332 110.723  1.00  0.00           C
ATOM   1300  C   ALA A  75     108.047  57.592 110.873  1.00  0.00           C
ATOM   1301  O   ALA A  75     109.235  57.822 111.084  1.00  0.00           O
ATOM   1302  N   THR A  76     107.366  58.352 109.994  1.00  0.00           N
ATOM   1304  CA  THR A  76     107.945  59.492 109.294  1.00  0.00           C
ATOM   1306  CB  THR A  76     106.925  60.102 108.314  1.00  0.00           C
ATOM   1308  OG1 THR A  76     105.616  60.102 108.874  1.00  0.00           O
ATOM   1310  CG2 THR A  76     106.896  59.212 107.074  1.00  0.00           C
ATOM   1314  C   THR A  76     108.406  60.562 110.244  1.00  0.00           C
ATOM   1315  O   THR A  76     109.516  61.092 110.204  1.00  0.00           O
ATOM   1316  N   TYR A  77     107.546  60.872 111.224  1.00  0.00           N
ATOM   1318  CA  TYR A  77     107.805  61.782 112.314  1.00  0.00           C
ATOM   1320  CB  TYR A  77     106.495  62.052 113.114  1.00  0.00           C
ATOM   1323  CG  TYR A  77     105.485  62.622 112.154  1.00  0.00           C
ATOM   1324  CD1 TYR A  77     105.585  63.952 111.724  1.00  0.00           C
ATOM   1326  CE1 TYR A  77     104.775  64.442 110.684  1.00  0.00           C
ATOM   1328  CZ  TYR A  77     103.846  63.592 110.083  1.00  0.00           C
ATOM   1329  OH  TYR A  77     103.085  64.012 108.973  1.00  0.00           O
ATOM   1331  CD2 TYR A  77     104.486  61.802 111.584  1.00  0.00           C
ATOM   1333  CE2 TYR A  77     103.686  62.282 110.544  1.00  0.00           C
ATOM   1335  C   TYR A  77     108.967  61.342 113.204  1.00  0.00           C
ATOM   1336  O   TYR A  77     109.836  62.132 113.544  1.00  0.00           O
ATOM   1337  N   GLN A  78     109.016  60.042 113.564  1.00  0.00           N
ATOM   1339  CA  GLN A  78     110.146  59.392 114.204  1.00  0.00           C
ATOM   1341  CB  GLN A  78     109.775  57.962 114.654  1.00  0.00           C
ATOM   1344  CG  GLN A  78     108.977  57.902 115.994  1.00  0.00           C
ATOM   1347  CD  GLN A  78     109.656  58.642 117.154  1.00  0.00           C
ATOM   1348  OE1 GLN A  78     109.025  59.401 117.894  1.00  0.00           O
ATOM   1349  NE2 GLN A  78     110.976  58.422 117.344  1.00  0.00           N
ATOM   1352  C   GLN A  78     111.477  59.401 113.454  1.00  0.00           C
ATOM   1353  O   GLN A  78     112.515  59.692 114.034  1.00  0.00           O
ATOM   1354  N   ALA A  79     111.467  59.162 112.123  1.00  0.00           N
ATOM   1356  CA  ALA A  79     112.635  59.322 111.304  1.00  0.00           C
ATOM   1358  CB  ALA A  79     112.296  58.972 109.844  1.00  0.00           C
ATOM   1362  C   ALA A  79     113.205  60.742 111.384  1.00  0.00           C
ATOM   1363  O   ALA A  79     114.376  60.922 111.704  1.00  0.00           O
ATOM   1364  N   ASN A  80     112.346  61.772 111.234  1.00  0.00           N
ATOM   1366  CA  ASN A  80     112.675  63.162 111.494  1.00  0.00           C
ATOM   1368  CB  ASN A  80     111.467  64.082 111.143  1.00  0.00           C
ATOM   1371  CG  ASN A  80     111.236  64.092 109.633  1.00  0.00           C
ATOM   1372  OD1 ASN A  80     112.095  63.651 108.874  1.00  0.00           O
ATOM   1373  ND2 ASN A  80     110.085  64.622 109.174  1.00  0.00           N
ATOM   1376  C   ASN A  80     113.116  63.462 112.934  1.00  0.00           C
ATOM   1377  O   ASN A  80     114.046  64.222 113.204  1.00  0.00           O
ATOM   1378  N   TYR A  81     112.425  62.882 113.933  1.00  0.00           N
ATOM   1380  CA  TYR A  81     112.675  63.151 115.334  1.00  0.00           C
ATOM   1382  CB  TYR A  81     111.536  62.522 116.174  1.00  0.00           C
ATOM   1385  CG  TYR A  81     111.516  63.012 117.583  1.00  0.00           C
ATOM   1386  CD1 TYR A  81     111.376  64.382 117.823  1.00  0.00           C
ATOM   1388  CE1 TYR A  81     111.256  64.882 119.123  1.00  0.00           C
ATOM   1390  CZ  TYR A  81     111.236  64.001 120.204  1.00  0.00           C
ATOM   1391  OH  TYR A  81     111.076  64.542 121.494  1.00  0.00           O
ATOM   1393  CD2 TYR A  81     111.506  62.132 118.684  1.00  0.00           C
ATOM   1395  CE2 TYR A  81     111.356  62.622 119.984  1.00  0.00           C
ATOM   1397  C   TYR A  81     114.036  62.651 115.793  1.00  0.00           C
ATOM   1398  O   TYR A  81     114.796  63.362 116.454  1.00  0.00           O
ATOM   1399  N   ASP A  82     114.385  61.412 115.404  1.00  0.00           N
ATOM   1401  CA  ASP A  82     115.635  60.772 115.733  1.00  0.00           C
ATOM   1403  CB  ASP A  82     115.485  59.242 115.634  1.00  0.00           C
ATOM   1406  CG  ASP A  82     114.576  58.692 116.704  1.00  0.00           C
ATOM   1407  OD1 ASP A  82     114.215  59.392 117.694  1.00  0.00           O
ATOM   1408  OD2 ASP A  82     114.306  57.462 116.623  1.00  0.00           O
ATOM   1409  C   ASP A  82     116.776  61.272 114.873  1.00  0.00           C
ATOM   1410  O   ASP A  82     117.936  61.302 115.303  1.00  0.00           O
ATOM   1411  N   SER A  83     116.477  61.752 113.653  1.00  0.00           N
ATOM   1413  CA  SER A  83     117.406  62.552 112.884  1.00  0.00           C
ATOM   1415  CB  SER A  83     116.876  62.862 111.483  1.00  0.00           C
ATOM   1418  OG  SER A  83     116.835  61.652 110.743  1.00  0.00           O
ATOM   1420  C   SER A  83     117.766  63.852 113.544  1.00  0.00           C
ATOM   1421  O   SER A  83     118.955  64.162 113.664  1.00  0.00           O
ATOM   1422  N   ALA A  84     116.745  64.592 114.034  1.00  0.00           N
ATOM   1424  CA  ALA A  84     116.885  65.822 114.774  1.00  0.00           C
ATOM   1426  CB  ALA A  84     115.507  66.462 115.043  1.00  0.00           C
ATOM   1430  C   ALA A  84     117.655  65.651 116.073  1.00  0.00           C
ATOM   1431  O   ALA A  84     118.566  66.412 116.384  1.00  0.00           O
ATOM   1432  N   LYS A  85     117.375  64.562 116.824  1.00  0.00           N
ATOM   1434  CA  LYS A  85     118.225  64.122 117.934  1.00  0.00           C
ATOM   1436  CB  LYS A  85     117.717  62.821 118.573  1.00  0.00           C
ATOM   1439  CG  LYS A  85     116.425  62.922 119.394  1.00  0.00           C
ATOM   1442  CD  LYS A  85     115.926  61.502 119.644  1.00  0.00           C
ATOM   1445  CE  LYS A  85     114.706  61.342 120.544  1.00  0.00           C
ATOM   1448  NZ  LYS A  85     114.235  59.962 120.394  1.00  0.00           N
ATOM   1452  C   LYS A  85     119.676  63.861 117.543  1.00  0.00           C
ATOM   1453  O   LYS A  85     120.596  64.181 118.284  1.00  0.00           O
ATOM   1454  N   GLY A  86     119.906  63.242 116.364  1.00  0.00           N
ATOM   1456  CA  GLY A  86     121.236  63.092 115.804  1.00  0.00           C
ATOM   1459  C   GLY A  86     121.937  64.412 115.614  1.00  0.00           C
ATOM   1460  O   GLY A  86     123.056  64.612 116.084  1.00  0.00           O
ATOM   1461  N   GLU A  87     121.256  65.372 114.974  1.00  0.00           N
ATOM   1463  CA  GLU A  87     121.735  66.732 114.814  1.00  0.00           C
ATOM   1465  CB  GLU A  87     120.745  67.572 114.004  1.00  0.00           C
ATOM   1468  CG  GLU A  87     120.666  67.182 112.524  1.00  0.00           C
ATOM   1471  CD  GLU A  87     119.615  68.081 111.894  1.00  0.00           C
ATOM   1472  OE1 GLU A  87     118.706  67.532 111.234  1.00  0.00           O
ATOM   1473  OE2 GLU A  87     119.665  69.312 112.144  1.00  0.00           O
ATOM   1474  C   GLU A  87     122.025  67.482 116.104  1.00  0.00           C
ATOM   1475  O   GLU A  87     123.035  68.192 116.193  1.00  0.00           O
ATOM   1476  N   LEU A  88     121.186  67.322 117.154  1.00  0.00           N
ATOM   1478  CA  LEU A  88     121.486  67.872 118.474  1.00  0.00           C
ATOM   1480  CB  LEU A  88     120.396  67.522 119.534  1.00  0.00           C
ATOM   1483  CG  LEU A  88     119.266  68.572 119.694  1.00  0.00           C
ATOM   1485  CD1 LEU A  88     119.785  69.901 120.274  1.00  0.00           C
ATOM   1489  CD2 LEU A  88     118.516  68.812 118.383  1.00  0.00           C
ATOM   1493  C   LEU A  88     122.826  67.401 119.024  1.00  0.00           C
ATOM   1494  O   LEU A  88     123.625  68.211 119.473  1.00  0.00           O
ATOM   1495  N   ALA A  89     123.116  66.092 118.924  1.00  0.00           N
ATOM   1497  CA  ALA A  89     124.376  65.502 119.333  1.00  0.00           C
ATOM   1499  CB  ALA A  89     124.297  63.972 119.294  1.00  0.00           C
ATOM   1503  C   ALA A  89     125.585  66.002 118.544  1.00  0.00           C
ATOM   1504  O   ALA A  89     126.635  66.282 119.114  1.00  0.00           O
ATOM   1505  N   LYS A  90     125.456  66.181 117.214  1.00  0.00           N
ATOM   1507  CA  LYS A  90     126.455  66.882 116.424  1.00  0.00           C
ATOM   1509  CB  LYS A  90     126.125  66.912 114.893  1.00  0.00           C
ATOM   1512  CG  LYS A  90     126.446  65.642 114.094  1.00  0.00           C
ATOM   1515  CD  LYS A  90     125.456  64.482 114.284  1.00  0.00           C
ATOM   1518  CE  LYS A  90     125.646  63.292 113.334  1.00  0.00           C
ATOM   1521  NZ  LYS A  90     125.227  63.662 111.964  1.00  0.00           N
ATOM   1525  C   LYS A  90     126.726  68.322 116.884  1.00  0.00           C
ATOM   1526  O   LYS A  90     127.857  68.732 117.104  1.00  0.00           O
ATOM   1527  N   SER A  91     125.675  69.122 117.123  1.00  0.00           N
ATOM   1529  CA  SER A  91     125.826  70.492 117.583  1.00  0.00           C
ATOM   1531  CB  SER A  91     124.506  71.262 117.403  1.00  0.00           C
ATOM   1534  OG  SER A  91     124.215  71.282 116.013  1.00  0.00           O
ATOM   1536  C   SER A  91     126.275  70.612 119.024  1.00  0.00           C
ATOM   1537  O   SER A  91     126.966  71.552 119.424  1.00  0.00           O
ATOM   1538  N   GLU A  92     125.926  69.632 119.864  1.00  0.00           N
ATOM   1540  CA  GLU A  92     126.555  69.392 121.143  1.00  0.00           C
ATOM   1542  CB  GLU A  92     125.826  68.302 121.954  1.00  0.00           C
ATOM   1545  CG  GLU A  92     124.466  68.772 122.524  1.00  0.00           C
ATOM   1548  CD  GLU A  92     123.856  67.762 123.483  1.00  0.00           C
ATOM   1549  OE1 GLU A  92     124.416  66.641 123.623  1.00  0.00           O
ATOM   1550  OE2 GLU A  92     122.896  68.142 124.213  1.00  0.00           O
ATOM   1551  C   GLU A  92     128.047  69.112 121.094  1.00  0.00           C
ATOM   1552  O   GLU A  92     128.815  69.712 121.824  1.00  0.00           O
ATOM   1553  N   ALA A  93     128.477  68.202 120.204  1.00  0.00           N
ATOM   1555  CA  ALA A  93     129.876  67.852 120.013  1.00  0.00           C
ATOM   1557  CB  ALA A  93     129.926  66.652 119.053  1.00  0.00           C
ATOM   1561  C   ALA A  93     130.716  68.982 119.444  1.00  0.00           C
ATOM   1562  O   ALA A  93     131.755  69.352 119.984  1.00  0.00           O
ATOM   1563  N   ALA A  94     130.186  69.622 118.394  1.00  0.00           N
ATOM   1565  CA  ALA A  94     130.745  70.802 117.784  1.00  0.00           C
ATOM   1567  CB  ALA A  94     129.926  71.081 116.514  1.00  0.00           C
ATOM   1571  C   ALA A  94     130.846  71.982 118.754  1.00  0.00           C
ATOM   1572  O   ALA A  94     131.846  72.702 118.824  1.00  0.00           O
ATOM   1573  N   ALA A  95     129.857  72.192 119.633  1.00  0.00           N
ATOM   1575  CA  ALA A  95     129.995  73.182 120.684  1.00  0.00           C
ATOM   1577  CB  ALA A  95     128.607  73.512 121.234  1.00  0.00           C
ATOM   1581  C   ALA A  95     130.915  72.762 121.833  1.00  0.00           C
ATOM   1582  O   ALA A  95     131.415  73.602 122.583  1.00  0.00           O
ATOM   1583  N   ALA A  96     131.165  71.452 122.024  1.00  0.00           N
ATOM   1585  CA  ALA A  96     132.106  70.971 123.024  1.00  0.00           C
ATOM   1587  CB  ALA A  96     131.816  69.502 123.354  1.00  0.00           C
ATOM   1591  C   ALA A  96     133.555  71.151 122.604  1.00  0.00           C
ATOM   1592  O   ALA A  96     134.406  71.541 123.414  1.00  0.00           O
ATOM   1593  N   ILE A  97     133.865  70.942 121.304  1.00  0.00           N
ATOM   1595  CA  ILE A  97     135.135  71.322 120.694  1.00  0.00           C
ATOM   1597  CB  ILE A  97     135.406  70.651 119.333  1.00  0.00           C
ATOM   1599  CG2 ILE A  97     135.195  69.141 119.524  1.00  0.00           C
ATOM   1603  CG1 ILE A  97     134.566  71.172 118.153  1.00  0.00           C
ATOM   1606  CD  ILE A  97     134.945  70.562 116.794  1.00  0.00           C
ATOM   1610  C   ILE A  97     135.305  72.832 120.653  1.00  0.00           C
ATOM   1611  O   ILE A  97     136.385  73.342 120.964  1.00  0.00           O
ATOM   1612  N   ALA A  98     134.245  73.592 120.314  1.00  0.00           N
ATOM   1614  CA  ALA A  98     134.266  75.041 120.274  1.00  0.00           C
ATOM   1616  CB  ALA A  98     132.995  75.552 119.594  1.00  0.00           C
ATOM   1620  C   ALA A  98     134.466  75.702 121.644  1.00  0.00           C
ATOM   1621  O   ALA A  98     135.217  76.662 121.814  1.00  0.00           O
ATOM   1622  N   HIS A  99     133.805  75.162 122.683  1.00  0.00           N
ATOM   1624  CA  HIS A  99     134.077  75.522 124.053  1.00  0.00           C
ATOM   1626  CB  HIS A  99     132.995  75.012 125.013  1.00  0.00           C
ATOM   1629  ND1 HIS A  99     132.966  76.892 126.623  1.00  0.00           N
ATOM   1630  CG  HIS A  99     133.156  75.542 126.403  1.00  0.00           C
ATOM   1631  CE1 HIS A  99     133.096  77.042 127.934  1.00  0.00           C
ATOM   1633  NE2 HIS A  99     133.365  75.872 128.553  1.00  0.00           N
ATOM   1635  CD2 HIS A  99     133.415  74.901 127.574  1.00  0.00           C
ATOM   1637  C   HIS A  99     135.436  75.052 124.584  1.00  0.00           C
ATOM   1638  O   HIS A  99     136.107  75.742 125.344  1.00  0.00           O
ATOM   1639  N   LEU A 100     135.906  73.852 124.193  1.00  0.00           N
ATOM   1641  CA  LEU A 100     137.255  73.452 124.564  1.00  0.00           C
ATOM   1643  CB  LEU A 100     137.565  71.971 124.244  1.00  0.00           C
ATOM   1646  CG  LEU A 100     138.926  71.462 124.794  1.00  0.00           C
ATOM   1648  CD1 LEU A 100     139.077  71.732 126.293  1.00  0.00           C
ATOM   1652  CD2 LEU A 100     139.066  69.952 124.534  1.00  0.00           C
ATOM   1656  C   LEU A 100     138.335  74.352 123.973  1.00  0.00           C
ATOM   1657  O   LEU A 100     139.255  74.762 124.674  1.00  0.00           O
ATOM   1658  N   THR A 101     138.206  74.692 122.664  1.00  0.00           N
ATOM   1660  CA  THR A 101     139.195  75.502 121.954  1.00  0.00           C
ATOM   1662  CB  THR A 101     138.995  75.492 120.434  1.00  0.00           C
ATOM   1664  OG1 THR A 101     140.106  76.032 119.753  1.00  0.00           O
ATOM   1666  CG2 THR A 101     137.766  76.252 119.943  1.00  0.00           C
ATOM   1670  C   THR A 101     139.326  76.892 122.564  1.00  0.00           C
ATOM   1671  O   THR A 101     140.415  77.312 122.963  1.00  0.00           O
ATOM   1672  N   VAL A 102     138.195  77.592 122.834  1.00  0.00           N
ATOM   1674  CA  VAL A 102     138.216  78.872 123.524  1.00  0.00           C
ATOM   1676  CB  VAL A 102     136.846  79.552 123.474  1.00  0.00           C
ATOM   1678  CG1 VAL A 102     135.827  78.911 124.424  1.00  0.00           C
ATOM   1682  CG2 VAL A 102     137.016  81.052 123.763  1.00  0.00           C
ATOM   1686  C   VAL A 102     138.775  78.782 124.934  1.00  0.00           C
ATOM   1687  O   VAL A 102     139.555  79.641 125.364  1.00  0.00           O
ATOM   1688  N   LYS A 103     138.426  77.742 125.714  1.00  0.00           N
ATOM   1690  CA  LYS A 103     138.967  77.512 127.043  1.00  0.00           C
ATOM   1692  CB  LYS A 103     138.126  76.482 127.844  1.00  0.00           C
ATOM   1695  CG  LYS A 103     136.755  77.032 128.304  1.00  0.00           C
ATOM   1698  CD  LYS A 103     136.797  78.242 129.254  1.00  0.00           C
ATOM   1701  CE  LYS A 103     137.456  77.972 130.624  1.00  0.00           C
ATOM   1704  NZ  LYS A 103     137.506  79.191 131.464  1.00  0.00           N
ATOM   1708  C   LYS A 103     140.445  77.212 127.133  1.00  0.00           C
ATOM   1709  O   LYS A 103     141.116  77.751 128.013  1.00  0.00           O
ATOM   1710  N   ARG A 104     140.995  76.392 126.224  1.00  0.00           N
ATOM   1712  CA  ARG A 104     142.436  76.192 126.094  1.00  0.00           C
ATOM   1714  CB  ARG A 104     142.796  75.022 125.144  1.00  0.00           C
ATOM   1717  CG  ARG A 104     142.376  73.642 125.694  1.00  0.00           C
ATOM   1720  CD  ARG A 104     142.845  72.442 124.864  1.00  0.00           C
ATOM   1723  NE  ARG A 104     142.255  71.192 125.454  1.00  0.00           N
ATOM   1725  CZ  ARG A 104     142.706  70.571 126.544  1.00  0.00           C
ATOM   1726  NH1 ARG A 104     143.815  70.932 127.133  1.00  0.00           N
ATOM   1729  NH2 ARG A 104     142.046  69.522 127.014  1.00  0.00           N
ATOM   1732  C   ARG A 104     143.175  77.462 125.694  1.00  0.00           C
ATOM   1733  O   ARG A 104     144.297  77.722 126.123  1.00  0.00           O
ATOM   1734  N   TYR A 105     142.555  78.272 124.823  1.00  0.00           N
ATOM   1736  CA  TYR A 105     143.216  79.382 124.193  1.00  0.00           C
ATOM   1738  CB  TYR A 105     142.686  79.442 122.723  1.00  0.00           C
ATOM   1741  CG  TYR A 105     143.165  78.282 121.864  1.00  0.00           C
ATOM   1742  CD1 TYR A 105     144.195  77.372 122.224  1.00  0.00           C
ATOM   1744  CE1 TYR A 105     144.577  76.342 121.354  1.00  0.00           C
ATOM   1746  CZ  TYR A 105     143.945  76.202 120.104  1.00  0.00           C
ATOM   1747  OH  TYR A 105     144.326  75.212 119.184  1.00  0.00           O
ATOM   1749  CD2 TYR A 105     142.565  78.122 120.603  1.00  0.00           C
ATOM   1751  CE2 TYR A 105     142.945  77.092 119.733  1.00  0.00           C
ATOM   1753  C   TYR A 105     143.016  80.732 124.873  1.00  0.00           C
ATOM   1754  O   TYR A 105     143.745  81.671 124.604  1.00  0.00           O
ATOM   1755  N   VAL A 106     142.046  80.882 125.804  1.00  0.00           N
ATOM   1757  CA  VAL A 106     141.805  82.132 126.544  1.00  0.00           C
ATOM   1759  CB  VAL A 106     140.336  82.291 126.964  1.00  0.00           C
ATOM   1761  CG1 VAL A 106     139.866  81.262 128.004  1.00  0.00           C
ATOM   1765  CG2 VAL A 106     140.036  83.732 127.434  1.00  0.00           C
ATOM   1769  C   VAL A 106     142.775  82.501 127.683  1.00  0.00           C
ATOM   1770  O   VAL A 106     143.035  83.692 127.823  1.00  0.00           O
ATOM   1771  N   PRO A 107     143.406  81.651 128.524  1.00  0.00           N
ATOM   1772  CD  PRO A 107     143.047  80.252 128.724  1.00  0.00           C
ATOM   1775  CA  PRO A 107     144.316  82.132 129.584  1.00  0.00           C
ATOM   1777  CB  PRO A 107     144.415  80.952 130.564  1.00  0.00           C
ATOM   1780  CG  PRO A 107     144.036  79.711 129.753  1.00  0.00           C
ATOM   1783  C   PRO A 107     145.687  82.462 129.034  1.00  0.00           C
ATOM   1784  O   PRO A 107     146.495  83.102 129.704  1.00  0.00           O
ATOM   1785  N   LEU A 108     145.986  81.961 127.823  1.00  0.00           N
ATOM   1787  CA  LEU A 108     147.326  81.961 127.274  1.00  0.00           C
ATOM   1789  CB  LEU A 108     147.516  80.722 126.344  1.00  0.00           C
ATOM   1792  CG  LEU A 108     147.335  79.321 126.973  1.00  0.00           C
ATOM   1794  CD1 LEU A 108     147.596  78.232 125.914  1.00  0.00           C
ATOM   1798  CD2 LEU A 108     148.255  79.081 128.184  1.00  0.00           C
ATOM   1802  C   LEU A 108     147.606  83.202 126.433  1.00  0.00           C
ATOM   1803  O   LEU A 108     148.725  83.401 125.964  1.00  0.00           O
ATOM   1804  N   VAL A 109     146.555  84.041 126.234  1.00  0.00           N
ATOM   1806  CA  VAL A 109     146.436  85.001 125.153  1.00  0.00           C
ATOM   1808  CB  VAL A 109     145.165  85.851 125.214  1.00  0.00           C
ATOM   1810  CG1 VAL A 109     143.975  85.052 124.654  1.00  0.00           C
ATOM   1814  CG2 VAL A 109     144.896  86.312 126.644  1.00  0.00           C
ATOM   1818  C   VAL A 109     147.635  85.882 124.873  1.00  0.00           C
ATOM   1819  O   VAL A 109     148.236  85.812 123.804  1.00  0.00           O
ATOM   1820  N   GLY A 110     148.047  86.741 125.804  1.00  0.00           N
ATOM   1822  CA  GLY A 110     149.086  87.711 125.534  1.00  0.00           C
ATOM   1825  C   GLY A 110     150.456  87.151 125.714  1.00  0.00           C
ATOM   1826  O   GLY A 110     151.256  87.732 126.444  1.00  0.00           O
ATOM   1827  N   THR A 111     150.816  86.062 125.034  1.00  0.00           N
ATOM   1829  CA  THR A 111     152.165  85.522 125.114  1.00  0.00           C
ATOM   1831  CB  THR A 111     152.357  84.472 126.234  1.00  0.00           C
ATOM   1833  OG1 THR A 111     151.785  83.222 125.894  1.00  0.00           O
ATOM   1835  CG2 THR A 111     151.725  84.872 127.574  1.00  0.00           C
ATOM   1839  C   THR A 111     152.565  84.912 123.763  1.00  0.00           C
ATOM   1840  O   THR A 111     151.885  85.042 122.754  1.00  0.00           O
ATOM   1841  N   LYS A 112     153.716  84.202 123.724  1.00  0.00           N
ATOM   1843  CA  LYS A 112     154.135  83.401 122.594  1.00  0.00           C
ATOM   1845  CB  LYS A 112     155.585  82.931 122.814  1.00  0.00           C
ATOM   1848  CG  LYS A 112     155.805  81.912 123.944  1.00  0.00           C
ATOM   1851  CD  LYS A 112     155.475  82.422 125.364  1.00  0.00           C
ATOM   1854  CE  LYS A 112     156.076  81.562 126.464  1.00  0.00           C
ATOM   1857  NZ  LYS A 112     155.967  82.221 127.764  1.00  0.00           N
ATOM   1861  C   LYS A 112     153.327  82.132 122.384  1.00  0.00           C
ATOM   1862  O   LYS A 112     153.396  81.531 121.314  1.00  0.00           O
ATOM   1863  N   TYR A 113     152.555  81.651 123.373  1.00  0.00           N
ATOM   1865  CA  TYR A 113     151.716  80.471 123.264  1.00  0.00           C
ATOM   1867  CB  TYR A 113     151.066  80.142 124.623  1.00  0.00           C
ATOM   1870  CG  TYR A 113     152.066  79.721 125.653  1.00  0.00           C
ATOM   1871  CD1 TYR A 113     152.895  78.601 125.454  1.00  0.00           C
ATOM   1873  CE1 TYR A 113     153.656  78.092 126.514  1.00  0.00           C
ATOM   1875  CZ  TYR A 113     153.626  78.732 127.754  1.00  0.00           C
ATOM   1876  OH  TYR A 113     154.255  78.151 128.864  1.00  0.00           O
ATOM   1878  CD2 TYR A 113     152.077  80.352 126.903  1.00  0.00           C
ATOM   1880  CE2 TYR A 113     152.876  79.881 127.943  1.00  0.00           C
ATOM   1882  C   TYR A 113     150.626  80.571 122.214  1.00  0.00           C
ATOM   1883  O   TYR A 113     150.275  79.581 121.564  1.00  0.00           O
ATOM   1884  N   ILE A 114     150.036  81.772 122.034  1.00  0.00           N
ATOM   1886  CA  ILE A 114     148.956  81.972 121.084  1.00  0.00           C
ATOM   1888  CB  ILE A 114     147.626  81.482 121.664  1.00  0.00           C
ATOM   1890  CG2 ILE A 114     147.267  82.262 122.943  1.00  0.00           C
ATOM   1894  CG1 ILE A 114     146.495  81.522 120.614  1.00  0.00           C
ATOM   1897  CD  ILE A 114     145.217  80.882 121.104  1.00  0.00           C
ATOM   1901  C   ILE A 114     148.885  83.442 120.714  1.00  0.00           C
ATOM   1902  O   ILE A 114     149.316  84.302 121.464  1.00  0.00           O
ATOM   1903  N   SER A 115     148.346  83.771 119.524  1.00  0.00           N
ATOM   1905  CA  SER A 115     148.076  85.132 119.104  1.00  0.00           C
ATOM   1907  CB  SER A 115     148.756  85.491 117.764  1.00  0.00           C
ATOM   1910  OG  SER A 115     148.126  84.872 116.634  1.00  0.00           O
ATOM   1912  C   SER A 115     146.577  85.342 118.944  1.00  0.00           C
ATOM   1913  O   SER A 115     145.805  84.392 118.784  1.00  0.00           O
ATOM   1914  N   GLN A 116     146.126  86.612 118.954  1.00  0.00           N
ATOM   1916  CA  GLN A 116     144.695  86.931 118.954  1.00  0.00           C
ATOM   1918  CB  GLN A 116     144.516  88.452 119.114  1.00  0.00           C
ATOM   1921  CG  GLN A 116     143.116  89.041 118.844  1.00  0.00           C
ATOM   1924  CD  GLN A 116     143.156  90.502 119.254  1.00  0.00           C
ATOM   1925  OE1 GLN A 116     142.536  90.952 120.223  1.00  0.00           O
ATOM   1926  NE2 GLN A 116     144.036  91.271 118.564  1.00  0.00           N
ATOM   1929  C   GLN A 116     143.896  86.442 117.774  1.00  0.00           C
ATOM   1930  O   GLN A 116     142.695  86.222 117.864  1.00  0.00           O
ATOM   1931  N   GLN A 117     144.577  86.172 116.654  1.00  0.00           N
ATOM   1933  CA  GLN A 117     144.025  85.562 115.463  1.00  0.00           C
ATOM   1935  CB  GLN A 117     145.186  85.372 114.454  1.00  0.00           C
ATOM   1938  CG  GLN A 117     145.986  86.651 114.104  1.00  0.00           C
ATOM   1941  CD  GLN A 117     147.176  86.352 113.184  1.00  0.00           C
ATOM   1942  OE1 GLN A 117     147.585  85.211 112.963  1.00  0.00           O
ATOM   1943  NE2 GLN A 117     147.805  87.412 112.644  1.00  0.00           N
ATOM   1946  C   GLN A 117     143.385  84.192 115.723  1.00  0.00           C
ATOM   1947  O   GLN A 117     142.296  83.891 115.264  1.00  0.00           O
ATOM   1948  N   GLU A 118     144.066  83.331 116.524  1.00  0.00           N
ATOM   1950  CA  GLU A 118     143.576  82.012 116.894  1.00  0.00           C
ATOM   1952  CB  GLU A 118     144.767  81.111 117.294  1.00  0.00           C
ATOM   1955  CG  GLU A 118     144.396  79.682 117.754  1.00  0.00           C
ATOM   1958  CD  GLU A 118     143.876  78.811 116.614  1.00  0.00           C
ATOM   1959  OE1 GLU A 118     142.926  79.191 115.883  1.00  0.00           O
ATOM   1960  OE2 GLU A 118     144.445  77.702 116.454  1.00  0.00           O
ATOM   1961  C   GLU A 118     142.596  82.052 118.053  1.00  0.00           C
ATOM   1962  O   GLU A 118     141.665  81.251 118.184  1.00  0.00           O
ATOM   1963  N   TYR A 119     142.736  83.052 118.933  1.00  0.00           N
ATOM   1965  CA  TYR A 119     141.716  83.331 119.924  1.00  0.00           C
ATOM   1967  CB  TYR A 119     142.267  84.442 120.854  1.00  0.00           C
ATOM   1970  CG  TYR A 119     141.266  84.881 121.884  1.00  0.00           C
ATOM   1971  CD1 TYR A 119     140.906  83.992 122.904  1.00  0.00           C
ATOM   1973  CE1 TYR A 119     139.966  84.382 123.874  1.00  0.00           C
ATOM   1975  CZ  TYR A 119     139.406  85.662 123.844  1.00  0.00           C
ATOM   1976  OH  TYR A 119     138.445  86.022 124.803  1.00  0.00           O
ATOM   1978  CD2 TYR A 119     140.687  86.162 121.833  1.00  0.00           C
ATOM   1980  CE2 TYR A 119     139.767  86.552 122.823  1.00  0.00           C
ATOM   1982  C   TYR A 119     140.376  83.702 119.274  1.00  0.00           C
ATOM   1983  O   TYR A 119     139.326  83.162 119.584  1.00  0.00           O
ATOM   1984  N   ASP A 120     140.436  84.581 118.264  1.00  0.00           N
ATOM   1986  CA  ASP A 120     139.335  84.942 117.414  1.00  0.00           C
ATOM   1988  CB  ASP A 120     139.745  86.131 116.514  1.00  0.00           C
ATOM   1991  CG  ASP A 120     139.736  87.452 117.263  1.00  0.00           C
ATOM   1992  OD1 ASP A 120     139.326  87.482 118.454  1.00  0.00           O
ATOM   1993  OD2 ASP A 120     140.006  88.482 116.584  1.00  0.00           O
ATOM   1994  C   ASP A 120     138.745  83.812 116.573  1.00  0.00           C
ATOM   1995  O   ASP A 120     137.536  83.732 116.414  1.00  0.00           O
ATOM   1996  N   GLN A 121     139.577  82.892 116.024  1.00  0.00           N
ATOM   1998  CA  GLN A 121     139.117  81.642 115.434  1.00  0.00           C
ATOM   2000  CB  GLN A 121     140.275  80.851 114.784  1.00  0.00           C
ATOM   2003  CG  GLN A 121     140.805  81.432 113.454  1.00  0.00           C
ATOM   2006  CD  GLN A 121     139.767  81.362 112.334  1.00  0.00           C
ATOM   2007  OE1 GLN A 121     138.616  80.982 112.513  1.00  0.00           O
ATOM   2008  NE2 GLN A 121     140.195  81.752 111.114  1.00  0.00           N
ATOM   2011  C   GLN A 121     138.356  80.722 116.384  1.00  0.00           C
ATOM   2012  O   GLN A 121     137.296  80.212 116.053  1.00  0.00           O
ATOM   2013  N   ALA A 122     138.826  80.562 117.634  1.00  0.00           N
ATOM   2015  CA  ALA A 122     138.066  79.881 118.664  1.00  0.00           C
ATOM   2017  CB  ALA A 122     138.945  79.791 119.903  1.00  0.00           C
ATOM   2021  C   ALA A 122     136.725  80.552 118.983  1.00  0.00           C
ATOM   2022  O   ALA A 122     135.695  79.892 119.174  1.00  0.00           O
ATOM   2023  N   ILE A 123     136.686  81.892 119.024  1.00  0.00           N
ATOM   2025  CA  ILE A 123     135.436  82.661 119.084  1.00  0.00           C
ATOM   2027  CB  ILE A 123     135.665  84.142 119.424  1.00  0.00           C
ATOM   2029  CG2 ILE A 123     134.516  85.052 118.933  1.00  0.00           C
ATOM   2033  CG1 ILE A 123     135.805  84.312 120.954  1.00  0.00           C
ATOM   2036  CD  ILE A 123     137.126  83.852 121.564  1.00  0.00           C
ATOM   2040  C   ILE A 123     134.536  82.462 117.873  1.00  0.00           C
ATOM   2041  O   ILE A 123     133.327  82.322 118.004  1.00  0.00           O
ATOM   2042  N   ALA A 124     135.115  82.422 116.644  1.00  0.00           N
ATOM   2044  CA  ALA A 124     134.425  82.092 115.414  1.00  0.00           C
ATOM   2046  CB  ALA A 124     135.357  82.252 114.193  1.00  0.00           C
ATOM   2050  C   ALA A 124     133.815  80.702 115.443  1.00  0.00           C
ATOM   2051  O   ALA A 124     132.635  80.552 115.144  1.00  0.00           O
ATOM   2052  N   ASP A 125     134.577  79.692 115.933  1.00  0.00           N
ATOM   2054  CA  ASP A 125     134.077  78.351 116.184  1.00  0.00           C
ATOM   2056  CB  ASP A 125     135.225  77.431 116.713  1.00  0.00           C
ATOM   2059  CG  ASP A 125     136.326  77.182 115.684  1.00  0.00           C
ATOM   2060  OD1 ASP A 125     136.017  77.182 114.464  1.00  0.00           O
ATOM   2061  OD2 ASP A 125     137.475  76.821 116.073  1.00  0.00           O
ATOM   2062  C   ASP A 125     132.906  78.382 117.183  1.00  0.00           C
ATOM   2063  O   ASP A 125     131.846  77.812 116.964  1.00  0.00           O
ATOM   2064  N   ALA A 126     133.035  79.122 118.304  1.00  0.00           N
ATOM   2066  CA  ALA A 126     131.986  79.282 119.303  1.00  0.00           C
ATOM   2068  CB  ALA A 126     132.565  80.042 120.513  1.00  0.00           C
ATOM   2072  C   ALA A 126     130.687  79.942 118.854  1.00  0.00           C
ATOM   2073  O   ALA A 126     129.596  79.422 119.104  1.00  0.00           O
ATOM   2074  N   ARG A 127     130.736  81.072 118.114  1.00  0.00           N
ATOM   2076  CA  ARG A 127     129.536  81.732 117.624  1.00  0.00           C
ATOM   2078  CB  ARG A 127     129.766  83.222 117.253  1.00  0.00           C
ATOM   2081  CG  ARG A 127     130.755  83.491 116.094  1.00  0.00           C
ATOM   2084  CD  ARG A 127     131.146  84.972 115.914  1.00  0.00           C
ATOM   2087  NE  ARG A 127     132.217  85.012 114.864  1.00  0.00           N
ATOM   2089  CZ  ARG A 127     132.966  86.041 114.493  1.00  0.00           C
ATOM   2090  NH1 ARG A 127     132.805  87.252 114.963  1.00  0.00           N
ATOM   2093  NH2 ARG A 127     133.885  85.812 113.584  1.00  0.00           N
ATOM   2096  C   ARG A 127     128.896  80.991 116.454  1.00  0.00           C
ATOM   2097  O   ARG A 127     127.675  81.062 116.274  1.00  0.00           O
ATOM   2098  N   GLN A 128     129.676  80.212 115.674  1.00  0.00           N
ATOM   2100  CA  GLN A 128     129.156  79.252 114.714  1.00  0.00           C
ATOM   2102  CB  GLN A 128     130.266  78.792 113.744  1.00  0.00           C
ATOM   2105  CG  GLN A 128     130.755  79.902 112.784  1.00  0.00           C
ATOM   2108  CD  GLN A 128     132.046  79.512 112.043  1.00  0.00           C
ATOM   2109  OE1 GLN A 128     132.495  78.362 112.034  1.00  0.00           O
ATOM   2110  NE2 GLN A 128     132.665  80.502 111.364  1.00  0.00           N
ATOM   2113  C   GLN A 128     128.546  78.012 115.364  1.00  0.00           C
ATOM   2114  O   GLN A 128     127.635  77.382 114.823  1.00  0.00           O
ATOM   2115  N   ALA A 129     129.025  77.642 116.564  1.00  0.00           N
ATOM   2117  CA  ALA A 129     128.516  76.532 117.334  1.00  0.00           C
ATOM   2119  CB  ALA A 129     129.577  76.072 118.344  1.00  0.00           C
ATOM   2123  C   ALA A 129     127.226  76.882 118.044  1.00  0.00           C
ATOM   2124  O   ALA A 129     126.296  76.081 118.094  1.00  0.00           O
ATOM   2125  N   ASP A 130     127.106  78.132 118.544  1.00  0.00           N
ATOM   2127  CA  ASP A 130     125.826  78.732 118.903  1.00  0.00           C
ATOM   2129  CB  ASP A 130     126.016  80.161 119.483  1.00  0.00           C
ATOM   2132  CG  ASP A 130     126.675  80.242 120.863  1.00  0.00           C
ATOM   2133  OD1 ASP A 130     126.706  79.242 121.623  1.00  0.00           O
ATOM   2134  OD2 ASP A 130     127.056  81.382 121.254  1.00  0.00           O
ATOM   2135  C   ASP A 130     124.846  78.762 117.714  1.00  0.00           C
ATOM   2136  O   ASP A 130     123.695  78.351 117.844  1.00  0.00           O
ATOM   2137  N   ALA A 131     125.305  79.142 116.494  1.00  0.00           N
ATOM   2139  CA  ALA A 131     124.536  79.072 115.264  1.00  0.00           C
ATOM   2141  CB  ALA A 131     125.315  79.702 114.084  1.00  0.00           C
ATOM   2145  C   ALA A 131     124.055  77.651 114.903  1.00  0.00           C
ATOM   2146  O   ALA A 131     122.915  77.431 114.483  1.00  0.00           O
ATOM   2147  N   ALA A 132     124.896  76.632 115.094  1.00  0.00           N
ATOM   2149  CA  ALA A 132     124.486  75.242 115.054  1.00  0.00           C
ATOM   2151  CB  ALA A 132     125.745  74.382 115.144  1.00  0.00           C
ATOM   2155  C   ALA A 132     123.495  74.831 116.143  1.00  0.00           C
ATOM   2156  O   ALA A 132     122.525  74.102 115.904  1.00  0.00           O
ATOM   2157  N   VAL A 133     123.706  75.251 117.403  1.00  0.00           N
ATOM   2159  CA  VAL A 133     122.836  74.942 118.524  1.00  0.00           C
ATOM   2161  CB  VAL A 133     123.476  75.352 119.834  1.00  0.00           C
ATOM   2163  CG1 VAL A 133     122.486  75.372 121.013  1.00  0.00           C
ATOM   2167  CG2 VAL A 133     124.586  74.331 120.134  1.00  0.00           C
ATOM   2171  C   VAL A 133     121.415  75.452 118.414  1.00  0.00           C
ATOM   2172  O   VAL A 133     120.465  74.732 118.724  1.00  0.00           O
ATOM   2173  N   ILE A 134     121.186  76.712 117.974  1.00  0.00           N
ATOM   2175  CA  ILE A 134     119.805  77.202 117.904  1.00  0.00           C
ATOM   2177  CB  ILE A 134     119.615  78.702 118.034  1.00  0.00           C
ATOM   2179  CG2 ILE A 134     120.495  79.172 119.204  1.00  0.00           C
ATOM   2183  CG1 ILE A 134     119.805  79.571 116.774  1.00  0.00           C
ATOM   2186  CD  ILE A 134     121.245  79.702 116.314  1.00  0.00           C
ATOM   2190  C   ILE A 134     119.117  76.641 116.693  1.00  0.00           C
ATOM   2191  O   ILE A 134     117.925  76.322 116.744  1.00  0.00           O
ATOM   2192  N   ALA A 135     119.856  76.401 115.594  1.00  0.00           N
ATOM   2194  CA  ALA A 135     119.355  75.682 114.444  1.00  0.00           C
ATOM   2196  CB  ALA A 135     120.465  75.662 113.373  1.00  0.00           C
ATOM   2200  C   ALA A 135     118.925  74.252 114.763  1.00  0.00           C
ATOM   2201  O   ALA A 135     117.836  73.832 114.403  1.00  0.00           O
ATOM   2202  N   ALA A 136     119.745  73.512 115.534  1.00  0.00           N
ATOM   2204  CA  ALA A 136     119.406  72.232 116.123  1.00  0.00           C
ATOM   2206  CB  ALA A 136     120.635  71.692 116.874  1.00  0.00           C
ATOM   2210  C   ALA A 136     118.225  72.291 117.074  1.00  0.00           C
ATOM   2211  O   ALA A 136     117.316  71.462 117.043  1.00  0.00           O
ATOM   2212  N   LYS A 137     118.156  73.322 117.924  1.00  0.00           N
ATOM   2214  CA  LYS A 137     117.025  73.512 118.814  1.00  0.00           C
ATOM   2216  CB  LYS A 137     117.266  74.632 119.854  1.00  0.00           C
ATOM   2219  CG  LYS A 137     116.245  74.581 121.013  1.00  0.00           C
ATOM   2222  CD  LYS A 137     116.425  75.612 122.144  1.00  0.00           C
ATOM   2225  CE  LYS A 137     117.655  75.442 123.053  1.00  0.00           C
ATOM   2228  NZ  LYS A 137     118.896  75.822 122.354  1.00  0.00           N
ATOM   2232  C   LYS A 137     115.725  73.742 118.044  1.00  0.00           C
ATOM   2233  O   LYS A 137     114.686  73.232 118.424  1.00  0.00           O
ATOM   2234  N   ALA A 138     115.775  74.471 116.903  1.00  0.00           N
ATOM   2236  CA  ALA A 138     114.686  74.542 115.954  1.00  0.00           C
ATOM   2238  CB  ALA A 138     115.006  75.571 114.854  1.00  0.00           C
ATOM   2242  C   ALA A 138     114.276  73.202 115.334  1.00  0.00           C
ATOM   2243  O   ALA A 138     113.085  72.902 115.314  1.00  0.00           O
ATOM   2244  N   THR A 139     115.236  72.342 114.884  1.00  0.00           N
ATOM   2246  CA  THR A 139     114.925  71.032 114.303  1.00  0.00           C
ATOM   2248  CB  THR A 139     116.116  70.282 113.643  1.00  0.00           C
ATOM   2250  OG1 THR A 139     117.226  70.062 114.504  1.00  0.00           O
ATOM   2252  CG2 THR A 139     116.626  71.081 112.443  1.00  0.00           C
ATOM   2256  C   THR A 139     114.226  70.102 115.264  1.00  0.00           C
ATOM   2257  O   THR A 139     113.175  69.532 114.924  1.00  0.00           O
ATOM   2258  N   VAL A 140     114.726  69.971 116.504  1.00  0.00           N
ATOM   2260  CA  VAL A 140     114.036  69.252 117.574  1.00  0.00           C
ATOM   2262  CB  VAL A 140     114.906  68.901 118.793  1.00  0.00           C
ATOM   2264  CG1 VAL A 140     115.296  70.132 119.633  1.00  0.00           C
ATOM   2268  CG2 VAL A 140     114.206  67.842 119.674  1.00  0.00           C
ATOM   2272  C   VAL A 140     112.727  69.882 118.004  1.00  0.00           C
ATOM   2273  O   VAL A 140     111.745  69.152 118.134  1.00  0.00           O
ATOM   2274  N   GLU A 141     112.635  71.221 118.194  1.00  0.00           N
ATOM   2276  CA  GLU A 141     111.405  71.882 118.623  1.00  0.00           C
ATOM   2278  CB  GLU A 141     111.635  73.392 118.884  1.00  0.00           C
ATOM   2281  CG  GLU A 141     110.396  74.192 119.374  1.00  0.00           C
ATOM   2284  CD  GLU A 141     109.735  73.622 120.634  1.00  0.00           C
ATOM   2285  OE1 GLU A 141     110.436  73.292 121.623  1.00  0.00           O
ATOM   2286  OE2 GLU A 141     108.485  73.502 120.653  1.00  0.00           O
ATOM   2287  C   GLU A 141     110.245  71.681 117.664  1.00  0.00           C
ATOM   2288  O   GLU A 141     109.135  71.291 118.044  1.00  0.00           O
ATOM   2289  N   SER A 142     110.485  71.842 116.344  1.00  0.00           N
ATOM   2291  CA  SER A 142     109.506  71.501 115.314  1.00  0.00           C
ATOM   2293  CB  SER A 142     110.015  71.971 113.924  1.00  0.00           C
ATOM   2296  OG  SER A 142     109.175  71.552 112.844  1.00  0.00           O
ATOM   2298  C   SER A 142     109.156  70.032 115.294  1.00  0.00           C
ATOM   2299  O   SER A 142     107.995  69.612 115.214  1.00  0.00           O
ATOM   2300  N   ALA A 143     110.175  69.162 115.404  1.00  0.00           N
ATOM   2302  CA  ALA A 143     109.966  67.732 115.424  1.00  0.00           C
ATOM   2304  CB  ALA A 143     111.305  67.012 115.244  1.00  0.00           C
ATOM   2308  C   ALA A 143     109.156  67.242 116.623  1.00  0.00           C
ATOM   2309  O   ALA A 143     108.275  66.401 116.464  1.00  0.00           O
ATOM   2310  N   ARG A 144     109.385  67.782 117.844  1.00  0.00           N
ATOM   2312  CA  ARG A 144     108.516  67.562 118.983  1.00  0.00           C
ATOM   2314  CB  ARG A 144     109.117  67.882 120.394  1.00  0.00           C
ATOM   2317  CG  ARG A 144     109.495  69.342 120.684  1.00  0.00           C
ATOM   2320  CD  ARG A 144     108.385  70.312 121.143  1.00  0.00           C
ATOM   2323  NE  ARG A 144     107.896  70.041 122.534  1.00  0.00           N
ATOM   2325  CZ  ARG A 144     107.016  70.872 123.103  1.00  0.00           C
ATOM   2326  NH1 ARG A 144     106.516  71.942 122.504  1.00  0.00           N
ATOM   2329  NH2 ARG A 144     106.686  70.711 124.364  1.00  0.00           N
ATOM   2332  C   ARG A 144     107.135  68.172 118.833  1.00  0.00           C
ATOM   2333  O   ARG A 144     106.175  67.582 119.314  1.00  0.00           O
ATOM   2334  N   ILE A 145     106.966  69.362 118.194  1.00  0.00           N
ATOM   2336  CA  ILE A 145     105.635  69.901 117.924  1.00  0.00           C
ATOM   2338  CB  ILE A 145     105.687  71.322 117.364  1.00  0.00           C
ATOM   2340  CG2 ILE A 145     104.306  71.752 116.784  1.00  0.00           C
ATOM   2344  CG1 ILE A 145     106.135  72.312 118.454  1.00  0.00           C
ATOM   2347  CD  ILE A 145     106.607  73.651 117.873  1.00  0.00           C
ATOM   2351  C   ILE A 145     104.836  68.992 117.024  1.00  0.00           C
ATOM   2352  O   ILE A 145     103.745  68.562 117.373  1.00  0.00           O
ATOM   2353  N   ASN A 146     105.415  68.592 115.873  1.00  0.00           N
ATOM   2355  CA  ASN A 146     104.816  67.642 114.954  1.00  0.00           C
ATOM   2357  CB  ASN A 146     105.687  67.471 113.684  1.00  0.00           C
ATOM   2360  CG  ASN A 146     105.626  68.762 112.864  1.00  0.00           C
ATOM   2361  OD1 ASN A 146     104.546  69.362 112.764  1.00  0.00           O
ATOM   2362  ND2 ASN A 146     106.757  69.222 112.284  1.00  0.00           N
ATOM   2365  C   ASN A 146     104.576  66.291 115.624  1.00  0.00           C
ATOM   2366  O   ASN A 146     103.476  65.742 115.564  1.00  0.00           O
ATOM   2367  N   LEU A 147     105.585  65.762 116.344  1.00  0.00           N
ATOM   2369  CA  LEU A 147     105.465  64.502 117.064  1.00  0.00           C
ATOM   2371  CB  LEU A 147     106.806  64.001 117.653  1.00  0.00           C
ATOM   2374  CG  LEU A 147     106.745  62.562 118.233  1.00  0.00           C
ATOM   2376  CD1 LEU A 147     106.555  61.512 117.113  1.00  0.00           C
ATOM   2380  CD2 LEU A 147     108.026  62.262 119.014  1.00  0.00           C
ATOM   2384  C   LEU A 147     104.416  64.512 118.153  1.00  0.00           C
ATOM   2385  O   LEU A 147     103.706  63.532 118.354  1.00  0.00           O
ATOM   2386  N   ALA A 148     104.297  65.622 118.914  1.00  0.00           N
ATOM   2388  CA  ALA A 148     103.275  65.782 119.934  1.00  0.00           C
ATOM   2390  CB  ALA A 148     103.466  67.122 120.664  1.00  0.00           C
ATOM   2394  C   ALA A 148     101.876  65.682 119.374  1.00  0.00           C
ATOM   2395  O   ALA A 148     101.005  65.052 119.974  1.00  0.00           O
ATOM   2396  N   TYR A 149     101.646  66.291 118.204  1.00  0.00           N
ATOM   2398  CA  TYR A 149     100.376  66.232 117.504  1.00  0.00           C
ATOM   2400  CB  TYR A 149     100.245  67.462 116.594  1.00  0.00           C
ATOM   2403  CG  TYR A 149     100.106  68.742 117.364  1.00  0.00           C
ATOM   2404  CD1 TYR A 149      99.046  68.922 118.274  1.00  0.00           C
ATOM   2406  CE1 TYR A 149      98.846  70.162 118.894  1.00  0.00           C
ATOM   2408  CZ  TYR A 149      99.716  71.212 118.623  1.00  0.00           C
ATOM   2409  OH  TYR A 149      99.516  72.471 119.224  1.00  0.00           O
ATOM   2411  CD2 TYR A 149     100.966  69.812 117.094  1.00  0.00           C
ATOM   2413  CE2 TYR A 149     100.786  71.041 117.754  1.00  0.00           C
ATOM   2415  C   TYR A 149     100.146  64.971 116.684  1.00  0.00           C
ATOM   2416  O   TYR A 149      99.016  64.632 116.354  1.00  0.00           O
ATOM   2417  N   THR A 150     101.195  64.181 116.394  1.00  0.00           N
ATOM   2419  CA  THR A 150     101.116  62.852 115.774  1.00  0.00           C
ATOM   2421  CB  THR A 150     102.476  62.151 115.723  1.00  0.00           C
ATOM   2423  OG1 THR A 150     103.415  62.922 115.013  1.00  0.00           O
ATOM   2425  CG2 THR A 150     102.466  60.812 114.984  1.00  0.00           C
ATOM   2429  C   THR A 150     100.196  61.912 116.524  1.00  0.00           C
ATOM   2430  O   THR A 150      99.475  61.082 115.954  1.00  0.00           O
ATOM   2431  N   LYS A 151     100.165  62.072 117.864  1.00  0.00           N
ATOM   2433  CA  LYS A 151      99.065  61.602 118.653  1.00  0.00           C
ATOM   2435  CB  LYS A 151      99.626  61.062 119.994  1.00  0.00           C
ATOM   2438  CG  LYS A 151     100.155  62.072 121.013  1.00  0.00           C
ATOM   2441  CD  LYS A 151     100.357  61.432 122.393  1.00  0.00           C
ATOM   2444  CE  LYS A 151     100.716  62.502 123.414  1.00  0.00           C
ATOM   2447  NZ  LYS A 151     100.885  61.922 124.753  1.00  0.00           N
ATOM   2451  C   LYS A 151      98.007  62.722 118.814  1.00  0.00           C
ATOM   2452  O   LYS A 151      98.245  63.791 119.374  1.00  0.00           O
ATOM   2453  N   VAL A 152      96.776  62.502 118.304  1.00  0.00           N
ATOM   2455  CA  VAL A 152      95.646  63.382 118.553  1.00  0.00           C
ATOM   2457  CB  VAL A 152      94.615  63.592 117.454  1.00  0.00           C
ATOM   2459  CG1 VAL A 152      95.227  64.601 116.494  1.00  0.00           C
ATOM   2463  CG2 VAL A 152      94.257  62.291 116.733  1.00  0.00           C
ATOM   2467  C   VAL A 152      94.885  63.002 119.794  1.00  0.00           C
ATOM   2468  O   VAL A 152      94.546  61.842 120.064  1.00  0.00           O
ATOM   2469  N   THR A 153      94.586  64.032 120.574  1.00  0.00           N
ATOM   2471  CA  THR A 153      94.006  63.901 121.884  1.00  0.00           C
ATOM   2473  CB  THR A 153      94.966  64.321 122.983  1.00  0.00           C
ATOM   2475  OG1 THR A 153      95.445  65.642 122.784  1.00  0.00           O
ATOM   2477  CG2 THR A 153      96.195  63.412 122.904  1.00  0.00           C
ATOM   2481  C   THR A 153      92.796  64.782 121.884  1.00  0.00           C
ATOM   2482  O   THR A 153      92.626  65.651 121.034  1.00  0.00           O
ATOM   2483  N   ALA A 154      91.866  64.542 122.814  1.00  0.00           N
ATOM   2485  CA  ALA A 154      90.766  65.452 122.994  1.00  0.00           C
ATOM   2487  CB  ALA A 154      89.805  64.852 124.014  1.00  0.00           C
ATOM   2491  C   ALA A 154      91.245  66.831 123.454  1.00  0.00           C
ATOM   2492  O   ALA A 154      92.076  66.901 124.364  1.00  0.00           O
ATOM   2493  N   PRO A 155      90.786  67.942 122.904  1.00  0.00           N
ATOM   2494  CD  PRO A 155      90.236  68.042 121.553  1.00  0.00           C
ATOM   2497  CA  PRO A 155      91.165  69.252 123.433  1.00  0.00           C
ATOM   2499  CB  PRO A 155      90.786  70.202 122.294  1.00  0.00           C
ATOM   2502  CG  PRO A 155      89.716  69.461 121.483  1.00  0.00           C
ATOM   2505  C   PRO A 155      90.456  69.562 124.753  1.00  0.00           C
ATOM   2506  O   PRO A 155      91.035  70.222 125.603  1.00  0.00           O
ATOM   2507  N   ILE A 156      89.186  69.132 124.903  1.00  0.00           N
ATOM   2509  CA  ILE A 156      88.396  69.321 126.114  1.00  0.00           C
ATOM   2511  CB  ILE A 156      87.396  70.482 126.094  1.00  0.00           C
ATOM   2513  CG2 ILE A 156      88.166  71.802 125.914  1.00  0.00           C
ATOM   2517  CG1 ILE A 156      86.266  70.312 125.054  1.00  0.00           C
ATOM   2520  CD  ILE A 156      85.105  71.291 125.274  1.00  0.00           C
ATOM   2524  C   ILE A 156      87.626  68.052 126.374  1.00  0.00           C
ATOM   2525  O   ILE A 156      87.476  67.182 125.504  1.00  0.00           O
ATOM   2526  N   SER A 157      87.115  67.902 127.614  1.00  0.00           N
ATOM   2528  CA  SER A 157      86.266  66.802 128.024  1.00  0.00           C
ATOM   2530  CB  SER A 157      86.226  66.632 129.564  1.00  0.00           C
ATOM   2533  OG  SER A 157      87.546  66.492 130.083  1.00  0.00           O
ATOM   2535  C   SER A 157      84.836  66.942 127.534  1.00  0.00           C
ATOM   2536  O   SER A 157      84.455  67.952 126.944  1.00  0.00           O
ATOM   2537  N   GLY A 158      83.995  65.922 127.774  1.00  0.00           N
ATOM   2539  CA  GLY A 158      82.577  65.901 127.403  1.00  0.00           C
ATOM   2542  C   GLY A 158      82.285  64.732 126.534  1.00  0.00           C
ATOM   2543  O   GLY A 158      83.176  64.052 126.053  1.00  0.00           O
ATOM   2544  N   ARG A 159      81.016  64.412 126.284  1.00  0.00           N
ATOM   2546  CA  ARG A 159      80.657  63.312 125.424  1.00  0.00           C
ATOM   2548  CB  ARG A 159      79.157  63.022 125.603  1.00  0.00           C
ATOM   2551  CG  ARG A 159      78.705  61.702 124.963  1.00  0.00           C
ATOM   2554  CD  ARG A 159      77.195  61.432 125.034  1.00  0.00           C
ATOM   2557  NE  ARG A 159      76.745  61.602 126.444  1.00  0.00           N
ATOM   2559  CZ  ARG A 159      76.856  60.672 127.393  1.00  0.00           C
ATOM   2560  NH1 ARG A 159      77.266  59.452 127.164  1.00  0.00           N
ATOM   2563  NH2 ARG A 159      76.546  61.002 128.634  1.00  0.00           N
ATOM   2566  C   ARG A 159      80.985  63.541 123.944  1.00  0.00           C
ATOM   2567  O   ARG A 159      80.625  64.562 123.354  1.00  0.00           O
ATOM   2568  N   ILE A 160      81.675  62.572 123.304  1.00  0.00           N
ATOM   2570  CA  ILE A 160      81.965  62.622 121.884  1.00  0.00           C
ATOM   2572  CB  ILE A 160      83.025  61.602 121.483  1.00  0.00           C
ATOM   2574  CG2 ILE A 160      82.466  60.162 121.494  1.00  0.00           C
ATOM   2578  CG1 ILE A 160      83.726  61.872 120.124  1.00  0.00           C
ATOM   2581  CD  ILE A 160      84.655  63.092 120.134  1.00  0.00           C
ATOM   2585  C   ILE A 160      80.715  62.512 121.024  1.00  0.00           C
ATOM   2586  O   ILE A 160      79.766  61.802 121.354  1.00  0.00           O
ATOM   2587  N   GLY A 161      80.695  63.242 119.884  1.00  0.00           N
ATOM   2589  CA  GLY A 161      79.687  63.112 118.833  1.00  0.00           C
ATOM   2592  C   GLY A 161      79.976  61.912 117.974  1.00  0.00           C
ATOM   2593  O   GLY A 161      79.966  60.782 118.454  1.00  0.00           O
ATOM   2594  N   LYS A 162      80.196  62.132 116.664  1.00  0.00           N
ATOM   2596  CA  LYS A 162      80.516  61.072 115.733  1.00  0.00           C
ATOM   2598  CB  LYS A 162      79.376  60.831 114.714  1.00  0.00           C
ATOM   2601  CG  LYS A 162      78.076  60.292 115.354  1.00  0.00           C
ATOM   2604  CD  LYS A 162      78.187  58.832 115.824  1.00  0.00           C
ATOM   2607  CE  LYS A 162      76.815  58.232 116.193  1.00  0.00           C
ATOM   2610  NZ  LYS A 162      76.955  56.842 116.674  1.00  0.00           N
ATOM   2614  C   LYS A 162      81.815  61.332 114.984  1.00  0.00           C
ATOM   2615  O   LYS A 162      82.146  62.462 114.633  1.00  0.00           O
ATOM   2616  N   SER A 163      82.606  60.262 114.774  1.00  0.00           N
ATOM   2618  CA  SER A 163      83.736  60.192 113.833  1.00  0.00           C
ATOM   2620  CB  SER A 163      84.486  58.832 113.933  1.00  0.00           C
ATOM   2623  OG  SER A 163      85.716  58.811 113.204  1.00  0.00           O
ATOM   2625  C   SER A 163      83.376  60.472 112.373  1.00  0.00           C
ATOM   2626  O   SER A 163      82.356  60.032 111.853  1.00  0.00           O
ATOM   2627  N   THR A 164      84.226  61.252 111.674  1.00  0.00           N
ATOM   2629  CA  THR A 164      83.986  61.672 110.294  1.00  0.00           C
ATOM   2631  CB  THR A 164      84.206  63.172 110.124  1.00  0.00           C
ATOM   2633  OG1 THR A 164      85.516  63.512 110.583  1.00  0.00           O
ATOM   2635  CG2 THR A 164      83.176  63.922 110.974  1.00  0.00           C
ATOM   2639  C   THR A 164      84.947  61.032 109.324  1.00  0.00           C
ATOM   2640  O   THR A 164      84.807  61.172 108.114  1.00  0.00           O
ATOM   2641  N   VAL A 165      85.946  60.292 109.844  1.00  0.00           N
ATOM   2643  CA  VAL A 165      86.966  59.682 109.024  1.00  0.00           C
ATOM   2645  CB  VAL A 165      88.345  60.372 109.024  1.00  0.00           C
ATOM   2647  CG1 VAL A 165      88.236  61.722 108.304  1.00  0.00           C
ATOM   2651  CG2 VAL A 165      88.925  60.512 110.443  1.00  0.00           C
ATOM   2655  C   VAL A 165      87.135  58.232 109.403  1.00  0.00           C
ATOM   2656  O   VAL A 165      86.916  57.822 110.544  1.00  0.00           O
ATOM   2657  N   THR A 166      87.555  57.431 108.424  1.00  0.00           N
ATOM   2659  CA  THR A 166      87.965  56.052 108.614  1.00  0.00           C
ATOM   2661  CB  THR A 166      87.456  55.132 107.513  1.00  0.00           C
ATOM   2663  OG1 THR A 166      87.536  53.752 107.884  1.00  0.00           O
ATOM   2665  CG2 THR A 166      88.225  55.302 106.193  1.00  0.00           C
ATOM   2669  C   THR A 166      89.466  55.952 108.763  1.00  0.00           C
ATOM   2670  O   THR A 166      90.227  56.852 108.383  1.00  0.00           O
ATOM   2671  N   GLU A 167      89.945  54.832 109.333  1.00  0.00           N
ATOM   2673  CA  GLU A 167      91.366  54.512 109.374  1.00  0.00           C
ATOM   2675  CB  GLU A 167      91.726  53.462 110.454  1.00  0.00           C
ATOM   2678  CG  GLU A 167      93.146  52.862 110.354  1.00  0.00           C
ATOM   2681  CD  GLU A 167      93.516  51.952 111.504  1.00  0.00           C
ATOM   2682  OE1 GLU A 167      92.606  51.612 112.303  1.00  0.00           O
ATOM   2683  OE2 GLU A 167      94.716  51.592 111.604  1.00  0.00           O
ATOM   2684  C   GLU A 167      91.946  54.182 108.013  1.00  0.00           C
ATOM   2685  O   GLU A 167      91.286  53.572 107.174  1.00  0.00           O
ATOM   2686  N   GLY A 168      93.205  54.612 107.764  1.00  0.00           N
ATOM   2688  CA  GLY A 168      93.856  54.442 106.473  1.00  0.00           C
ATOM   2691  C   GLY A 168      93.485  55.532 105.513  1.00  0.00           C
ATOM   2692  O   GLY A 168      93.775  55.442 104.333  1.00  0.00           O
ATOM   2693  N   ALA A 169      92.836  56.602 106.003  1.00  0.00           N
ATOM   2695  CA  ALA A 169      92.495  57.752 105.204  1.00  0.00           C
ATOM   2697  CB  ALA A 169      91.106  58.292 105.574  1.00  0.00           C
ATOM   2701  C   ALA A 169      93.525  58.852 105.404  1.00  0.00           C
ATOM   2702  O   ALA A 169      93.995  59.092 106.514  1.00  0.00           O
ATOM   2703  N   LEU A 170      93.905  59.572 104.333  1.00  0.00           N
ATOM   2705  CA  LEU A 170      94.696  60.772 104.483  1.00  0.00           C
ATOM   2707  CB  LEU A 170      95.526  61.002 103.204  1.00  0.00           C
ATOM   2710  CG  LEU A 170      96.607  62.102 103.254  1.00  0.00           C
ATOM   2712  CD1 LEU A 170      97.616  61.922 104.384  1.00  0.00           C
ATOM   2716  CD2 LEU A 170      97.366  62.162 101.924  1.00  0.00           C
ATOM   2720  C   LEU A 170      93.846  61.962 104.934  1.00  0.00           C
ATOM   2721  O   LEU A 170      92.635  62.032 104.683  1.00  0.00           O
ATOM   2722  N   VAL A 171      94.466  62.882 105.704  1.00  0.00           N
ATOM   2724  CA  VAL A 171      93.826  63.942 106.444  1.00  0.00           C
ATOM   2726  CB  VAL A 171      93.555  63.502 107.884  1.00  0.00           C
ATOM   2728  CG1 VAL A 171      93.286  64.682 108.844  1.00  0.00           C
ATOM   2732  CG2 VAL A 171      92.375  62.502 107.904  1.00  0.00           C
ATOM   2736  C   VAL A 171      94.775  65.132 106.424  1.00  0.00           C
ATOM   2737  O   VAL A 171      95.995  64.931 106.403  1.00  0.00           O
ATOM   2738  N   THR A 172      94.276  66.382 106.394  1.00  0.00           N
ATOM   2740  CA  THR A 172      95.146  67.562 106.314  1.00  0.00           C
ATOM   2742  CB  THR A 172      95.006  68.342 105.004  1.00  0.00           C
ATOM   2744  OG1 THR A 172      93.756  68.962 104.903  1.00  0.00           O
ATOM   2746  CG2 THR A 172      95.036  67.361 103.833  1.00  0.00           C
ATOM   2750  C   THR A 172      94.976  68.492 107.504  1.00  0.00           C
ATOM   2751  O   THR A 172      93.896  68.791 107.994  1.00  0.00           O
ATOM   2752  N   ASN A 173      96.116  69.001 108.024  1.00  0.00           N
ATOM   2754  CA  ASN A 173      96.186  70.032 109.044  1.00  0.00           C
ATOM   2756  CB  ASN A 173      97.696  70.282 109.384  1.00  0.00           C
ATOM   2759  CG  ASN A 173      97.925  71.302 110.494  1.00  0.00           C
ATOM   2760  OD1 ASN A 173      96.995  71.692 111.193  1.00  0.00           O
ATOM   2761  ND2 ASN A 173      99.175  71.812 110.644  1.00  0.00           N
ATOM   2764  C   ASN A 173      95.495  71.332 108.594  1.00  0.00           C
ATOM   2765  O   ASN A 173      95.966  71.971 107.664  1.00  0.00           O
ATOM   2766  N   GLY A 174      94.396  71.742 109.254  1.00  0.00           N
ATOM   2768  CA  GLY A 174      93.695  73.002 108.933  1.00  0.00           C
ATOM   2771  C   GLY A 174      92.515  72.912 107.983  1.00  0.00           C
ATOM   2772  O   GLY A 174      91.946  73.912 107.564  1.00  0.00           O
ATOM   2773  N   GLN A 175      92.086  71.681 107.644  1.00  0.00           N
ATOM   2775  CA  GLN A 175      90.966  71.401 106.774  1.00  0.00           C
ATOM   2777  CB  GLN A 175      90.926  69.922 106.324  1.00  0.00           C
ATOM   2780  CG  GLN A 175      90.576  68.882 107.414  1.00  0.00           C
ATOM   2783  CD  GLN A 175      90.775  67.431 106.954  1.00  0.00           C
ATOM   2784  OE1 GLN A 175      91.376  67.062 105.944  1.00  0.00           O
ATOM   2785  NE2 GLN A 175      90.236  66.512 107.784  1.00  0.00           N
ATOM   2788  C   GLN A 175      89.635  71.692 107.414  1.00  0.00           C
ATOM   2789  O   GLN A 175      89.486  71.712 108.634  1.00  0.00           O
ATOM   2790  N   THR A 176      88.616  71.862 106.564  1.00  0.00           N
ATOM   2792  CA  THR A 176      87.226  72.081 106.944  1.00  0.00           C
ATOM   2794  CB  THR A 176      86.315  72.101 105.723  1.00  0.00           C
ATOM   2796  OG1 THR A 176      87.016  72.562 104.594  1.00  0.00           O
ATOM   2798  CG2 THR A 176      85.096  72.992 105.994  1.00  0.00           C
ATOM   2802  C   THR A 176      86.675  70.992 107.814  1.00  0.00           C
ATOM   2803  O   THR A 176      85.946  71.252 108.763  1.00  0.00           O
ATOM   2804  N   THR A 177      86.986  69.732 107.484  1.00  0.00           N
ATOM   2806  CA  THR A 177      86.326  68.552 107.994  1.00  0.00           C
ATOM   2808  CB  THR A 177      86.296  67.422 106.964  1.00  0.00           C
ATOM   2810  OG1 THR A 177      87.585  67.101 106.483  1.00  0.00           O
ATOM   2812  CG2 THR A 177      85.576  67.912 105.694  1.00  0.00           C
ATOM   2816  C   THR A 177      86.966  68.132 109.314  1.00  0.00           C
ATOM   2817  O   THR A 177      88.056  67.562 109.403  1.00  0.00           O
ATOM   2818  N   GLU A 178      86.296  68.502 110.424  1.00  0.00           N
ATOM   2820  CA  GLU A 178      86.607  68.081 111.774  1.00  0.00           C
ATOM   2822  CB  GLU A 178      85.756  68.861 112.814  1.00  0.00           C
ATOM   2825  CG  GLU A 178      84.206  68.822 112.634  1.00  0.00           C
ATOM   2828  CD  GLU A 178      83.645  69.592 111.433  1.00  0.00           C
ATOM   2829  OE1 GLU A 178      84.335  70.532 110.954  1.00  0.00           O
ATOM   2830  OE2 GLU A 178      82.546  69.252 110.933  1.00  0.00           O
ATOM   2831  C   GLU A 178      86.506  66.592 111.954  1.00  0.00           C
ATOM   2832  O   GLU A 178      85.646  65.952 111.374  1.00  0.00           O
ATOM   2833  N   LEU A 179      87.385  65.982 112.794  1.00  0.00           N
ATOM   2835  CA  LEU A 179      87.326  64.572 113.184  1.00  0.00           C
ATOM   2837  CB  LEU A 179      88.415  64.162 114.244  1.00  0.00           C
ATOM   2840  CG  LEU A 179      89.896  64.102 113.804  1.00  0.00           C
ATOM   2842  CD1 LEU A 179      90.085  63.221 112.554  1.00  0.00           C
ATOM   2846  CD2 LEU A 179      90.526  65.482 113.604  1.00  0.00           C
ATOM   2850  C   LEU A 179      86.016  64.262 113.864  1.00  0.00           C
ATOM   2851  O   LEU A 179      85.445  63.182 113.763  1.00  0.00           O
ATOM   2852  N   ALA A 180      85.585  65.222 114.694  1.00  0.00           N
ATOM   2854  CA  ALA A 180      84.536  65.012 115.634  1.00  0.00           C
ATOM   2856  CB  ALA A 180      85.025  64.052 116.733  1.00  0.00           C
ATOM   2860  C   ALA A 180      84.186  66.312 116.293  1.00  0.00           C
ATOM   2861  O   ALA A 180      84.826  67.342 116.084  1.00  0.00           O
ATOM   2862  N   THR A 181      83.176  66.282 117.164  1.00  0.00           N
ATOM   2864  CA  THR A 181      82.885  67.412 118.024  1.00  0.00           C
ATOM   2866  CB  THR A 181      81.826  68.302 117.384  1.00  0.00           C
ATOM   2868  OG1 THR A 181      81.815  69.592 117.974  1.00  0.00           O
ATOM   2870  CG2 THR A 181      80.415  67.702 117.494  1.00  0.00           C
ATOM   2874  C   THR A 181      82.486  66.821 119.353  1.00  0.00           C
ATOM   2875  O   THR A 181      81.826  65.782 119.424  1.00  0.00           O
ATOM   2876  N   VAL A 182      82.925  67.401 120.483  1.00  0.00           N
ATOM   2878  CA  VAL A 182      82.585  66.912 121.824  1.00  0.00           C
ATOM   2880  CB  VAL A 182      83.756  66.782 122.814  1.00  0.00           C
ATOM   2882  CG1 VAL A 182      84.536  65.502 122.494  1.00  0.00           C
ATOM   2886  CG2 VAL A 182      84.676  68.012 122.784  1.00  0.00           C
ATOM   2890  C   VAL A 182      81.586  67.862 122.393  1.00  0.00           C
ATOM   2891  O   VAL A 182      81.675  69.062 122.164  1.00  0.00           O
ATOM   2892  N   GLN A 183      80.595  67.372 123.164  1.00  0.00           N
ATOM   2894  CA  GLN A 183      79.665  68.211 123.854  1.00  0.00           C
ATOM   2896  CB  GLN A 183      78.235  68.132 123.264  1.00  0.00           C
ATOM   2899  CG  GLN A 183      77.585  66.742 123.394  1.00  0.00           C
ATOM   2902  CD  GLN A 183      76.187  66.662 122.794  1.00  0.00           C
ATOM   2903  OE1 GLN A 183      75.326  65.971 123.354  1.00  0.00           O
ATOM   2904  NE2 GLN A 183      75.915  67.361 121.664  1.00  0.00           N
ATOM   2907  C   GLN A 183      79.656  67.902 125.323  1.00  0.00           C
ATOM   2908  O   GLN A 183      79.565  66.762 125.784  1.00  0.00           O
ATOM   2909  N   GLN A 184      79.735  68.952 126.153  1.00  0.00           N
ATOM   2911  CA  GLN A 184      79.576  68.861 127.574  1.00  0.00           C
ATOM   2913  CB  GLN A 184      80.606  69.742 128.293  1.00  0.00           C
ATOM   2916  CG  GLN A 184      82.025  69.141 128.223  1.00  0.00           C
ATOM   2919  CD  GLN A 184      83.036  69.982 128.983  1.00  0.00           C
ATOM   2920  OE1 GLN A 184      83.385  71.092 128.594  1.00  0.00           O
ATOM   2921  NE2 GLN A 184      83.495  69.492 130.164  1.00  0.00           N
ATOM   2924  C   GLN A 184      78.187  69.232 127.994  1.00  0.00           C
ATOM   2925  O   GLN A 184      77.536  70.052 127.344  1.00  0.00           O
ATOM   2926  N   LEU A 185      77.695  68.642 129.094  1.00  0.00           N
ATOM   2928  CA  LEU A 185      76.275  68.552 129.374  1.00  0.00           C
ATOM   2930  CB  LEU A 185      75.595  67.412 128.553  1.00  0.00           C
ATOM   2933  CG  LEU A 185      75.226  67.732 127.094  1.00  0.00           C
ATOM   2935  CD1 LEU A 185      74.256  66.652 126.604  1.00  0.00           C
ATOM   2939  CD2 LEU A 185      74.536  69.082 126.944  1.00  0.00           C
ATOM   2943  C   LEU A 185      75.945  68.322 130.834  1.00  0.00           C
ATOM   2944  O   LEU A 185      74.797  68.032 131.143  1.00  0.00           O
ATOM   2945  N   ASP A 186      76.856  68.512 131.794  1.00  0.00           N
ATOM   2947  CA  ASP A 186      76.476  68.602 133.204  1.00  0.00           C
ATOM   2949  CB  ASP A 186      77.775  68.502 134.053  1.00  0.00           C
ATOM   2952  CG  ASP A 186      77.525  68.272 135.534  1.00  0.00           C
ATOM   2953  OD1 ASP A 186      76.705  67.392 135.904  1.00  0.00           O
ATOM   2954  OD2 ASP A 186      78.286  68.892 136.324  1.00  0.00           O
ATOM   2955  C   ASP A 186      75.485  69.772 133.503  1.00  0.00           C
ATOM   2956  O   ASP A 186      74.506  69.581 134.244  1.00  0.00           O
ATOM   2957  N   PRO A 187      75.626  70.952 132.884  1.00  0.00           N
ATOM   2958  CD  PRO A 187      76.915  71.662 132.904  1.00  0.00           C
ATOM   2961  CA  PRO A 187      74.536  71.922 132.963  1.00  0.00           C
ATOM   2963  CB  PRO A 187      75.127  72.942 133.924  1.00  0.00           C
ATOM   2966  CG  PRO A 187      76.606  73.042 133.524  1.00  0.00           C
ATOM   2969  C   PRO A 187      74.266  72.552 131.614  1.00  0.00           C
ATOM   2970  O   PRO A 187      74.805  73.592 131.274  1.00  0.00           O
ATOM   2971  N   ILE A 188      73.406  71.942 130.804  1.00  0.00           N
ATOM   2973  CA  ILE A 188      73.115  72.331 129.434  1.00  0.00           C
ATOM   2975  CB  ILE A 188      71.995  71.452 128.954  1.00  0.00           C
ATOM   2977  CG2 ILE A 188      70.715  71.862 129.724  1.00  0.00           C
ATOM   2981  CG1 ILE A 188      71.885  71.462 127.424  1.00  0.00           C
ATOM   2984  CD  ILE A 188      71.445  70.122 126.853  1.00  0.00           C
ATOM   2988  C   ILE A 188      72.775  73.791 129.094  1.00  0.00           C
ATOM   2989  O   ILE A 188      72.216  74.522 129.893  1.00  0.00           O
ATOM   2990  N   TYR A 189      73.047  74.212 127.844  1.00  0.00           N
ATOM   2992  CA  TYR A 189      72.385  75.372 127.253  1.00  0.00           C
ATOM   2994  CB  TYR A 189      73.336  76.172 126.333  1.00  0.00           C
ATOM   2997  CG  TYR A 189      74.376  76.952 127.094  1.00  0.00           C
ATOM   2998  CD1 TYR A 189      74.006  77.821 128.134  1.00  0.00           C
ATOM   3000  CE1 TYR A 189      74.955  78.702 128.674  1.00  0.00           C
ATOM   3002  CZ  TYR A 189      76.275  78.702 128.223  1.00  0.00           C
ATOM   3003  OH  TYR A 189      77.235  79.612 128.734  1.00  0.00           O
ATOM   3005  CD2 TYR A 189      75.705  76.942 126.664  1.00  0.00           C
ATOM   3007  CE2 TYR A 189      76.657  77.802 127.224  1.00  0.00           C
ATOM   3009  C   TYR A 189      71.187  75.032 126.384  1.00  0.00           C
ATOM   3010  O   TYR A 189      71.245  74.212 125.474  1.00  0.00           O
ATOM   3011  N   VAL A 190      70.065  75.721 126.584  1.00  0.00           N
ATOM   3013  CA  VAL A 190      69.017  75.772 125.583  1.00  0.00           C
ATOM   3015  CB  VAL A 190      67.635  75.622 126.184  1.00  0.00           C
ATOM   3017  CG1 VAL A 190      66.517  75.612 125.114  1.00  0.00           C
ATOM   3021  CG2 VAL A 190      67.646  74.282 126.914  1.00  0.00           C
ATOM   3025  C   VAL A 190      69.165  77.052 124.814  1.00  0.00           C
ATOM   3026  O   VAL A 190      69.266  78.122 125.414  1.00  0.00           O
ATOM   3027  N   ASP A 191      69.175  76.961 123.464  1.00  0.00           N
ATOM   3029  CA  ASP A 191      68.995  78.102 122.604  1.00  0.00           C
ATOM   3031  CB  ASP A 191      69.675  77.882 121.213  1.00  0.00           C
ATOM   3034  CG  ASP A 191      71.156  77.562 121.213  1.00  0.00           C
ATOM   3035  OD1 ASP A 191      71.865  77.672 122.253  1.00  0.00           O
ATOM   3036  OD2 ASP A 191      71.635  77.162 120.114  1.00  0.00           O
ATOM   3037  C   ASP A 191      67.485  78.272 122.434  1.00  0.00           C
ATOM   3038  O   ASP A 191      66.835  77.651 121.594  1.00  0.00           O
ATOM   3039  N   VAL A 192      66.845  79.072 123.304  1.00  0.00           N
ATOM   3041  CA  VAL A 192      65.405  79.221 123.304  1.00  0.00           C
ATOM   3043  CB  VAL A 192      64.836  79.732 124.623  1.00  0.00           C
ATOM   3045  CG1 VAL A 192      63.295  79.802 124.574  1.00  0.00           C
ATOM   3049  CG2 VAL A 192      65.256  78.802 125.774  1.00  0.00           C
ATOM   3053  C   VAL A 192      65.016  80.132 122.164  1.00  0.00           C
ATOM   3054  O   VAL A 192      65.096  81.362 122.253  1.00  0.00           O
ATOM   3055  N   THR A 193      64.606  79.512 121.034  1.00  0.00           N
ATOM   3057  CA  THR A 193      64.006  80.142 119.864  1.00  0.00           C
ATOM   3059  CB  THR A 193      63.835  79.151 118.704  1.00  0.00           C
ATOM   3061  OG1 THR A 193      63.745  79.822 117.443  1.00  0.00           O
ATOM   3063  CG2 THR A 193      62.596  78.251 118.824  1.00  0.00           C
ATOM   3067  C   THR A 193      62.686  80.802 120.214  1.00  0.00           C
ATOM   3068  O   THR A 193      61.975  80.331 121.104  1.00  0.00           O
ATOM   3069  N   GLN A 194      62.306  81.902 119.554  1.00  0.00           N
ATOM   3071  CA  GLN A 194      61.047  82.582 119.834  1.00  0.00           C
ATOM   3073  CB  GLN A 194      61.285  83.882 120.664  1.00  0.00           C
ATOM   3076  CG  GLN A 194      60.065  84.482 121.433  1.00  0.00           C
ATOM   3079  CD  GLN A 194      59.306  83.482 122.314  1.00  0.00           C
ATOM   3080  OE1 GLN A 194      58.076  83.462 122.463  1.00  0.00           O
ATOM   3081  NE2 GLN A 194      60.076  82.592 122.983  1.00  0.00           N
ATOM   3084  C   GLN A 194      60.436  82.892 118.494  1.00  0.00           C
ATOM   3085  O   GLN A 194      60.226  82.012 117.664  1.00  0.00           O
ATOM   3086  N   SER A 195      60.116  84.171 118.274  1.00  0.00           N
ATOM   3088  CA  SER A 195      59.545  84.622 117.043  1.00  0.00           C
ATOM   3090  CB  SER A 195      58.015  84.392 116.954  1.00  0.00           C
ATOM   3093  OG  SER A 195      57.705  83.532 115.863  1.00  0.00           O
ATOM   3095  C   SER A 195      59.855  86.081 116.973  1.00  0.00           C
ATOM   3096  O   SER A 195      60.445  86.692 117.873  1.00  0.00           O
ATOM   3097  N   SER A 196      59.495  86.671 115.834  1.00  0.00           N
ATOM   3099  CA  SER A 196      59.815  88.041 115.524  1.00  0.00           C
ATOM   3101  CB  SER A 196      60.665  88.122 114.244  1.00  0.00           C
ATOM   3104  OG  SER A 196      61.756  87.212 114.324  1.00  0.00           O
ATOM   3106  C   SER A 196      58.526  88.802 115.344  1.00  0.00           C
ATOM   3107  O   SER A 196      58.396  89.962 115.723  1.00  0.00           O
ATOM   3108  N   ASN A 197      57.465  88.132 114.814  1.00  0.00           N
ATOM   3110  CA  ASN A 197      56.166  88.742 114.574  1.00  0.00           C
ATOM   3112  CB  ASN A 197      55.266  87.802 113.704  1.00  0.00           C
ATOM   3115  CG  ASN A 197      55.007  86.422 114.294  1.00  0.00           C
ATOM   3116  OD1 ASN A 197      55.945  85.652 114.534  1.00  0.00           O
ATOM   3117  ND2 ASN A 197      53.726  86.062 114.534  1.00  0.00           N
ATOM   3120  C   ASN A 197      55.466  89.101 115.863  1.00  0.00           C
ATOM   3121  O   ASN A 197      54.685  90.052 115.954  1.00  0.00           O
ATOM   3122  N   ASP A 198      55.795  88.372 116.934  1.00  0.00           N
ATOM   3124  CA  ASP A 198      55.216  88.581 118.223  1.00  0.00           C
ATOM   3126  CB  ASP A 198      54.867  87.202 118.844  1.00  0.00           C
ATOM   3129  CG  ASP A 198      56.035  86.321 119.224  1.00  0.00           C
ATOM   3130  OD1 ASP A 198      57.185  86.632 118.824  1.00  0.00           O
ATOM   3131  OD2 ASP A 198      55.745  85.281 119.864  1.00  0.00           O
ATOM   3132  C   ASP A 198      56.075  89.492 119.084  1.00  0.00           C
ATOM   3133  O   ASP A 198      55.925  89.562 120.294  1.00  0.00           O
ATOM   3134  N   PHE A 199      56.945  90.342 118.494  1.00  0.00           N
ATOM   3136  CA  PHE A 199      57.666  91.372 119.233  1.00  0.00           C
ATOM   3138  CB  PHE A 199      58.775  92.032 118.383  1.00  0.00           C
ATOM   3141  CG  PHE A 199      60.105  91.492 118.814  1.00  0.00           C
ATOM   3142  CD1 PHE A 199      60.345  90.112 118.793  1.00  0.00           C
ATOM   3144  CE1 PHE A 199      61.576  89.601 119.213  1.00  0.00           C
ATOM   3146  CZ  PHE A 199      62.576  90.462 119.674  1.00  0.00           C
ATOM   3148  CD2 PHE A 199      61.117  92.352 119.284  1.00  0.00           C
ATOM   3150  CE2 PHE A 199      62.346  91.842 119.704  1.00  0.00           C
ATOM   3152  C   PHE A 199      56.775  92.452 119.834  1.00  0.00           C
ATOM   3153  O   PHE A 199      57.155  93.111 120.793  1.00  0.00           O
ATOM   3154  N   MET A 200      55.545  92.651 119.344  1.00  0.00           N
ATOM   3156  CA  MET A 200      54.515  93.331 120.114  1.00  0.00           C
ATOM   3158  CB  MET A 200      53.245  93.541 119.254  1.00  0.00           C
ATOM   3161  CG  MET A 200      53.475  94.402 117.983  1.00  0.00           C
ATOM   3164  SD  MET A 200      54.216  96.032 118.284  1.00  0.00           S
ATOM   3165  CE  MET A 200      52.815  96.782 119.184  1.00  0.00           C
ATOM   3169  C   MET A 200      54.175  92.602 121.414  1.00  0.00           C
ATOM   3170  O   MET A 200      54.025  93.211 122.474  1.00  0.00           O
ATOM   3171  N   ARG A 201      54.046  91.262 121.354  1.00  0.00           N
ATOM   3173  CA  ARG A 201      53.687  90.421 122.484  1.00  0.00           C
ATOM   3175  CB  ARG A 201      53.235  89.022 122.004  1.00  0.00           C
ATOM   3178  CG  ARG A 201      52.245  89.012 120.804  1.00  0.00           C
ATOM   3181  CD  ARG A 201      51.625  87.622 120.553  1.00  0.00           C
ATOM   3184  NE  ARG A 201      50.986  87.622 119.193  1.00  0.00           N
ATOM   3186  CZ  ARG A 201      51.236  86.712 118.254  1.00  0.00           C
ATOM   3187  NH1 ARG A 201      51.875  85.592 118.464  1.00  0.00           N
ATOM   3190  NH2 ARG A 201      50.775  86.931 117.043  1.00  0.00           N
ATOM   3193  C   ARG A 201      54.846  90.252 123.483  1.00  0.00           C
ATOM   3194  O   ARG A 201      54.636  90.192 124.704  1.00  0.00           O
ATOM   3195  N   LEU A 202      56.096  90.192 122.974  1.00  0.00           N
ATOM   3197  CA  LEU A 202      57.315  89.962 123.724  1.00  0.00           C
ATOM   3199  CB  LEU A 202      58.356  89.192 122.854  1.00  0.00           C
ATOM   3202  CG  LEU A 202      58.265  87.641 122.894  1.00  0.00           C
ATOM   3204  CD1 LEU A 202      58.866  87.062 124.193  1.00  0.00           C
ATOM   3208  CD2 LEU A 202      56.856  87.092 122.674  1.00  0.00           C
ATOM   3212  C   LEU A 202      57.955  91.242 124.244  1.00  0.00           C
ATOM   3213  O   LEU A 202      58.505  91.271 125.344  1.00  0.00           O
ATOM   3214  N   LYS A 203      57.885  92.381 123.513  1.00  0.00           N
ATOM   3216  CA  LYS A 203      58.165  93.672 124.123  1.00  0.00           C
ATOM   3218  CB  LYS A 203      58.396  94.782 123.064  1.00  0.00           C
ATOM   3221  CG  LYS A 203      59.445  95.862 123.433  1.00  0.00           C
ATOM   3224  CD  LYS A 203      59.135  96.581 124.753  1.00  0.00           C
ATOM   3227  CE  LYS A 203      60.035  97.762 125.124  1.00  0.00           C
ATOM   3230  NZ  LYS A 203      59.695  98.922 124.303  1.00  0.00           N
ATOM   3234  C   LYS A 203      57.095  94.062 125.153  1.00  0.00           C
ATOM   3235  O   LYS A 203      57.437  94.482 126.263  1.00  0.00           O
ATOM   3236  N   GLN A 204      55.765  93.901 124.893  1.00  0.00           N
ATOM   3238  CA  GLN A 204      54.755  94.302 125.863  1.00  0.00           C
ATOM   3240  CB  GLN A 204      53.295  94.302 125.303  1.00  0.00           C
ATOM   3243  CG  GLN A 204      52.576  92.931 125.294  1.00  0.00           C
ATOM   3246  CD  GLN A 204      51.145  93.002 124.744  1.00  0.00           C
ATOM   3247  OE1 GLN A 204      50.675  93.992 124.184  1.00  0.00           O
ATOM   3248  NE2 GLN A 204      50.415  91.872 124.914  1.00  0.00           N
ATOM   3251  C   GLN A 204      54.846  93.502 127.174  1.00  0.00           C
ATOM   3252  O   GLN A 204      54.655  94.041 128.254  1.00  0.00           O
ATOM   3253  N   SER A 205      55.175  92.182 127.133  1.00  0.00           N
ATOM   3255  CA  SER A 205      55.485  91.432 128.354  1.00  0.00           C
ATOM   3257  CB  SER A 205      55.635  89.902 128.134  1.00  0.00           C
ATOM   3260  OG  SER A 205      56.635  89.571 127.164  1.00  0.00           O
ATOM   3262  C   SER A 205      56.665  91.982 129.144  1.00  0.00           C
ATOM   3263  O   SER A 205      56.595  92.092 130.373  1.00  0.00           O
ATOM   3264  N   VAL A 206      57.756  92.402 128.464  1.00  0.00           N
ATOM   3266  CA  VAL A 206      58.885  93.142 129.014  1.00  0.00           C
ATOM   3268  CB  VAL A 206      60.016  93.251 127.994  1.00  0.00           C
ATOM   3270  CG1 VAL A 206      61.135  94.192 128.474  1.00  0.00           C
ATOM   3274  CG2 VAL A 206      60.606  91.842 127.774  1.00  0.00           C
ATOM   3278  C   VAL A 206      58.475  94.482 129.623  1.00  0.00           C
ATOM   3279  O   VAL A 206      58.885  94.822 130.723  1.00  0.00           O
ATOM   3280  N   GLU A 207      57.576  95.222 128.954  1.00  0.00           N
ATOM   3282  CA  GLU A 207      56.905  96.422 129.444  1.00  0.00           C
ATOM   3284  CB  GLU A 207      56.065  97.132 128.334  1.00  0.00           C
ATOM   3287  CG  GLU A 207      56.955  97.762 127.224  1.00  0.00           C
ATOM   3290  CD  GLU A 207      56.296  98.442 126.003  1.00  0.00           C
ATOM   3291  OE1 GLU A 207      55.105  98.192 125.684  1.00  0.00           O
ATOM   3292  OE2 GLU A 207      57.055  99.151 125.284  1.00  0.00           O
ATOM   3293  C   GLU A 207      56.035  96.192 130.684  1.00  0.00           C
ATOM   3294  O   GLU A 207      55.856  97.101 131.494  1.00  0.00           O
ATOM   3295  N   GLN A 208      55.455  94.992 130.883  1.00  0.00           N
ATOM   3297  CA  GLN A 208      54.855  94.662 132.154  1.00  0.00           C
ATOM   3299  CB  GLN A 208      54.016  93.372 132.014  1.00  0.00           C
ATOM   3302  CG  GLN A 208      52.815  93.522 131.044  1.00  0.00           C
ATOM   3305  CD  GLN A 208      51.795  94.601 131.444  1.00  0.00           C
ATOM   3306  OE1 GLN A 208      51.035  95.141 130.644  1.00  0.00           O
ATOM   3307  NE2 GLN A 208      51.765  94.922 132.764  1.00  0.00           N
ATOM   3310  C   GLN A 208      55.775  94.522 133.363  1.00  0.00           C
ATOM   3311  O   GLN A 208      55.425  94.931 134.464  1.00  0.00           O
ATOM   3312  N   GLY A 209      56.955  93.882 133.164  1.00  0.00           N
ATOM   3314  CA  GLY A 209      57.915  93.611 134.224  1.00  0.00           C
ATOM   3317  C   GLY A 209      57.535  92.422 135.083  1.00  0.00           C
ATOM   3318  O   GLY A 209      58.095  92.202 136.153  1.00  0.00           O
ATOM   3319  N   ASN A 210      56.565  91.612 134.623  1.00  0.00           N
ATOM   3321  CA  ASN A 210      56.016  90.502 135.384  1.00  0.00           C
ATOM   3323  CB  ASN A 210      54.636  90.112 134.834  1.00  0.00           C
ATOM   3326  CG  ASN A 210      53.726  91.321 134.914  1.00  0.00           C
ATOM   3327  OD1 ASN A 210      53.976  92.322 135.574  1.00  0.00           O
ATOM   3328  ND2 ASN A 210      52.535  91.251 134.263  1.00  0.00           N
ATOM   3331  C   ASN A 210      56.896  89.262 135.344  1.00  0.00           C
ATOM   3332  O   ASN A 210      56.925  88.432 136.244  1.00  0.00           O
ATOM   3333  N   LEU A 211      57.605  89.151 134.213  1.00  0.00           N
ATOM   3335  CA  LEU A 211      58.386  88.032 133.774  1.00  0.00           C
ATOM   3337  CB  LEU A 211      58.396  88.052 132.214  1.00  0.00           C
ATOM   3340  CG  LEU A 211      58.225  89.422 131.494  1.00  0.00           C
ATOM   3342  CD1 LEU A 211      59.065  90.611 131.993  1.00  0.00           C
ATOM   3346  CD2 LEU A 211      58.596  89.202 130.024  1.00  0.00           C
ATOM   3350  C   LEU A 211      59.825  88.002 134.254  1.00  0.00           C
ATOM   3351  O   LEU A 211      60.485  86.982 134.164  1.00  0.00           O
ATOM   3352  N   HIS A 212      60.356  89.122 134.763  1.00  0.00           N
ATOM   3354  CA  HIS A 212      61.786  89.252 135.013  1.00  0.00           C
ATOM   3356  CB  HIS A 212      62.437  90.331 134.114  1.00  0.00           C
ATOM   3359  ND1 HIS A 212      62.655  91.041 131.754  1.00  0.00           N
ATOM   3360  CG  HIS A 212      62.367  90.032 132.653  1.00  0.00           C
ATOM   3361  CE1 HIS A 212      62.525  90.491 130.564  1.00  0.00           C
ATOM   3363  NE2 HIS A 212      62.155  89.202 130.644  1.00  0.00           N
ATOM   3365  CD2 HIS A 212      62.045  88.891 131.973  1.00  0.00           C
ATOM   3367  C   HIS A 212      62.085  89.542 136.464  1.00  0.00           C
ATOM   3368  O   HIS A 212      63.095  90.151 136.784  1.00  0.00           O
ATOM   3369  N   LYS A 213      61.196  89.122 137.393  1.00  0.00           N
ATOM   3371  CA  LYS A 213      61.047  89.702 138.713  1.00  0.00           C
ATOM   3373  CB  LYS A 213      59.925  88.961 139.493  1.00  0.00           C
ATOM   3376  CG  LYS A 213      59.685  89.431 140.944  1.00  0.00           C
ATOM   3379  CD  LYS A 213      59.216  90.892 141.034  1.00  0.00           C
ATOM   3382  CE  LYS A 213      59.095  91.411 142.474  1.00  0.00           C
ATOM   3385  NZ  LYS A 213      58.335  92.672 142.534  1.00  0.00           N
ATOM   3389  C   LYS A 213      62.297  89.721 139.574  1.00  0.00           C
ATOM   3390  O   LYS A 213      62.596  90.722 140.214  1.00  0.00           O
ATOM   3391  N   GLU A 214      63.076  88.611 139.623  1.00  0.00           N
ATOM   3393  CA  GLU A 214      64.155  88.522 140.574  1.00  0.00           C
ATOM   3395  CB  GLU A 214      64.345  87.052 141.064  1.00  0.00           C
ATOM   3398  CG  GLU A 214      64.885  86.022 140.043  1.00  0.00           C
ATOM   3401  CD  GLU A 214      65.216  84.692 140.714  1.00  0.00           C
ATOM   3402  OE1 GLU A 214      64.376  83.751 140.644  1.00  0.00           O
ATOM   3403  OE2 GLU A 214      66.326  84.542 141.293  1.00  0.00           O
ATOM   3404  C   GLU A 214      65.495  88.982 140.074  1.00  0.00           C
ATOM   3405  O   GLU A 214      66.366  89.241 140.904  1.00  0.00           O
ATOM   3406  N   ASN A 215      65.725  89.101 138.754  1.00  0.00           N
ATOM   3408  CA  ASN A 215      67.036  89.101 138.103  1.00  0.00           C
ATOM   3410  CB  ASN A 215      68.256  88.482 138.894  1.00  0.00           C
ATOM   3413  CG  ASN A 215      68.945  89.431 139.873  1.00  0.00           C
ATOM   3414  OD1 ASN A 215      69.506  89.052 140.914  1.00  0.00           O
ATOM   3415  ND2 ASN A 215      68.915  90.742 139.564  1.00  0.00           N
ATOM   3418  C   ASN A 215      66.845  88.362 136.803  1.00  0.00           C
ATOM   3419  O   ASN A 215      65.836  87.692 136.604  1.00  0.00           O
ATOM   3420  N   ALA A 216      67.835  88.442 135.873  1.00  0.00           N
ATOM   3422  CA  ALA A 216      67.835  87.711 134.623  1.00  0.00           C
ATOM   3424  CB  ALA A 216      69.195  87.931 133.924  1.00  0.00           C
ATOM   3428  C   ALA A 216      67.686  86.212 134.814  1.00  0.00           C
ATOM   3429  O   ALA A 216      66.936  85.552 134.104  1.00  0.00           O
ATOM   3430  N   THR A 217      68.385  85.642 135.793  1.00  0.00           N
ATOM   3432  CA  THR A 217      68.336  84.241 136.143  1.00  0.00           C
ATOM   3434  CB  THR A 217      69.646  83.802 136.784  1.00  0.00           C
ATOM   3436  OG1 THR A 217      70.205  84.812 137.624  1.00  0.00           O
ATOM   3438  CG2 THR A 217      70.657  83.592 135.644  1.00  0.00           C
ATOM   3442  C   THR A 217      67.195  83.932 137.094  1.00  0.00           C
ATOM   3443  O   THR A 217      67.345  84.031 138.304  1.00  0.00           O
ATOM   3444  N   SER A 218      66.025  83.502 136.573  1.00  0.00           N
ATOM   3446  CA  SER A 218      64.915  83.032 137.384  1.00  0.00           C
ATOM   3448  CB  SER A 218      63.596  83.742 136.934  1.00  0.00           C
ATOM   3451  OG  SER A 218      62.385  83.282 137.554  1.00  0.00           O
ATOM   3453  C   SER A 218      64.867  81.522 137.284  1.00  0.00           C
ATOM   3454  O   SER A 218      65.896  80.851 137.233  1.00  0.00           O
ATOM   3455  N   ASN A 219      63.675  80.922 137.154  1.00  0.00           N
ATOM   3457  CA  ASN A 219      63.516  79.571 136.674  1.00  0.00           C
ATOM   3459  CB  ASN A 219      63.155  78.582 137.803  1.00  0.00           C
ATOM   3462  CG  ASN A 219      64.365  78.242 138.674  1.00  0.00           C
ATOM   3463  OD1 ASN A 219      65.425  77.802 138.233  1.00  0.00           O
ATOM   3464  ND2 ASN A 219      64.186  78.382 140.004  1.00  0.00           N
ATOM   3467  C   ASN A 219      62.425  79.581 135.624  1.00  0.00           C
ATOM   3468  O   ASN A 219      61.695  80.552 135.463  1.00  0.00           O
ATOM   3469  N   VAL A 220      62.336  78.522 134.823  1.00  0.00           N
ATOM   3471  CA  VAL A 220      61.215  78.272 133.933  1.00  0.00           C
ATOM   3473  CB  VAL A 220      61.476  78.652 132.474  1.00  0.00           C
ATOM   3475  CG1 VAL A 220      61.466  80.182 132.314  1.00  0.00           C
ATOM   3479  CG2 VAL A 220      62.786  78.052 131.934  1.00  0.00           C
ATOM   3483  C   VAL A 220      60.975  76.792 134.004  1.00  0.00           C
ATOM   3484  O   VAL A 220      61.925  76.012 134.084  1.00  0.00           O
ATOM   3485  N   GLU A 221      59.706  76.332 134.034  1.00  0.00           N
ATOM   3487  CA  GLU A 221      59.455  74.912 133.933  1.00  0.00           C
ATOM   3489  CB  GLU A 221      58.256  74.442 134.784  1.00  0.00           C
ATOM   3492  CG  GLU A 221      56.856  74.772 134.213  1.00  0.00           C
ATOM   3495  CD  GLU A 221      55.756  74.141 135.064  1.00  0.00           C
ATOM   3496  OE1 GLU A 221      55.865  74.162 136.324  1.00  0.00           O
ATOM   3497  OE2 GLU A 221      54.776  73.651 134.444  1.00  0.00           O
ATOM   3498  C   GLU A 221      59.326  74.512 132.474  1.00  0.00           C
ATOM   3499  O   GLU A 221      59.165  75.342 131.573  1.00  0.00           O
ATOM   3500  N   LEU A 222      59.485  73.221 132.224  1.00  0.00           N
ATOM   3502  CA  LEU A 222      59.986  72.651 131.003  1.00  0.00           C
ATOM   3504  CB  LEU A 222      61.425  72.101 131.244  1.00  0.00           C
ATOM   3507  CG  LEU A 222      62.455  73.172 131.693  1.00  0.00           C
ATOM   3509  CD1 LEU A 222      63.896  72.622 131.803  1.00  0.00           C
ATOM   3513  CD2 LEU A 222      62.486  74.412 130.793  1.00  0.00           C
ATOM   3517  C   LEU A 222      59.036  71.522 130.644  1.00  0.00           C
ATOM   3518  O   LEU A 222      58.256  71.102 131.494  1.00  0.00           O
ATOM   3519  N   VAL A 223      59.025  71.032 129.384  1.00  0.00           N
ATOM   3521  CA  VAL A 223      58.085  69.982 129.014  1.00  0.00           C
ATOM   3523  CB  VAL A 223      56.635  70.472 128.933  1.00  0.00           C
ATOM   3525  CG1 VAL A 223      56.506  71.702 128.024  1.00  0.00           C
ATOM   3529  CG2 VAL A 223      55.686  69.352 128.483  1.00  0.00           C
ATOM   3533  C   VAL A 223      58.526  69.232 127.754  1.00  0.00           C
ATOM   3534  O   VAL A 223      58.696  69.772 126.664  1.00  0.00           O
ATOM   3535  N   MET A 224      58.806  67.922 127.904  1.00  0.00           N
ATOM   3537  CA  MET A 224      59.286  67.081 126.824  1.00  0.00           C
ATOM   3539  CB  MET A 224      59.876  65.762 127.344  1.00  0.00           C
ATOM   3542  CG  MET A 224      61.135  65.962 128.174  1.00  0.00           C
ATOM   3545  SD  MET A 224      61.965  64.422 128.594  1.00  0.00           S
ATOM   3546  CE  MET A 224      60.735  63.861 129.803  1.00  0.00           C
ATOM   3550  C   MET A 224      58.275  66.772 125.723  1.00  0.00           C
ATOM   3551  O   MET A 224      57.085  67.062 125.804  1.00  0.00           O
ATOM   3552  N   GLU A 225      58.757  66.062 124.683  1.00  0.00           N
ATOM   3554  CA  GLU A 225      57.955  65.372 123.704  1.00  0.00           C
ATOM   3556  CB  GLU A 225      58.876  64.642 122.683  1.00  0.00           C
ATOM   3559  CG  GLU A 225      59.876  63.632 123.334  1.00  0.00           C
ATOM   3562  CD  GLU A 225      60.956  63.151 122.364  1.00  0.00           C
ATOM   3563  OE1 GLU A 225      61.196  63.882 121.374  1.00  0.00           O
ATOM   3564  OE2 GLU A 225      61.546  62.072 122.594  1.00  0.00           O
ATOM   3565  C   GLU A 225      56.975  64.372 124.294  1.00  0.00           C
ATOM   3566  O   GLU A 225      55.835  64.302 123.844  1.00  0.00           O
ATOM   3567  N   ASN A 226      57.367  63.611 125.334  1.00  0.00           N
ATOM   3569  CA  ASN A 226      56.466  62.712 126.064  1.00  0.00           C
ATOM   3571  CB  ASN A 226      57.315  61.792 126.973  1.00  0.00           C
ATOM   3574  CG  ASN A 226      56.675  60.492 127.463  1.00  0.00           C
ATOM   3575  OD1 ASN A 226      55.545  60.112 127.164  1.00  0.00           O
ATOM   3576  ND2 ASN A 226      57.476  59.721 128.243  1.00  0.00           N
ATOM   3579  C   ASN A 226      55.466  63.512 126.894  1.00  0.00           C
ATOM   3580  O   ASN A 226      54.356  63.052 127.154  1.00  0.00           O
ATOM   3581  N   GLY A 227      55.815  64.772 127.253  1.00  0.00           N
ATOM   3583  CA  GLY A 227      54.937  65.692 127.963  1.00  0.00           C
ATOM   3586  C   GLY A 227      55.226  65.812 129.424  1.00  0.00           C
ATOM   3587  O   GLY A 227      54.485  66.452 130.164  1.00  0.00           O
ATOM   3588  N   GLN A 228      56.346  65.232 129.903  1.00  0.00           N
ATOM   3590  CA  GLN A 228      56.695  65.262 131.314  1.00  0.00           C
ATOM   3592  CB  GLN A 228      57.206  63.892 131.794  1.00  0.00           C
ATOM   3595  CG  GLN A 228      57.875  63.632 133.153  1.00  0.00           C
ATOM   3598  CD  GLN A 228      58.205  62.132 133.184  1.00  0.00           C
ATOM   3599  OE1 GLN A 228      58.205  61.442 132.154  1.00  0.00           O
ATOM   3600  NE2 GLN A 228      58.516  61.572 134.374  1.00  0.00           N
ATOM   3603  C   GLN A 228      57.745  66.291 131.544  1.00  0.00           C
ATOM   3604  O   GLN A 228      58.757  66.322 130.844  1.00  0.00           O
ATOM   3605  N   THR A 229      57.486  67.162 132.513  1.00  0.00           N
ATOM   3607  CA  THR A 229      58.435  68.102 133.053  1.00  0.00           C
ATOM   3609  CB  THR A 229      57.796  68.962 134.144  1.00  0.00           C
ATOM   3611  OG1 THR A 229      56.565  69.512 133.684  1.00  0.00           O
ATOM   3613  CG2 THR A 229      58.687  70.132 134.554  1.00  0.00           C
ATOM   3617  C   THR A 229      59.636  67.372 133.623  1.00  0.00           C
ATOM   3618  O   THR A 229      59.515  66.352 134.284  1.00  0.00           O
ATOM   3619  N   TYR A 230      60.856  67.882 133.354  1.00  0.00           N
ATOM   3621  CA  TYR A 230      62.076  67.431 133.973  1.00  0.00           C
ATOM   3623  CB  TYR A 230      63.315  68.211 133.444  1.00  0.00           C
ATOM   3626  CG  TYR A 230      63.526  68.022 131.954  1.00  0.00           C
ATOM   3627  CD1 TYR A 230      63.796  66.762 131.414  1.00  0.00           C
ATOM   3629  CE1 TYR A 230      64.055  66.612 130.043  1.00  0.00           C
ATOM   3631  CZ  TYR A 230      64.017  67.712 129.193  1.00  0.00           C
ATOM   3632  OH  TYR A 230      64.266  67.552 127.814  1.00  0.00           O
ATOM   3634  CD2 TYR A 230      63.547  69.132 131.094  1.00  0.00           C
ATOM   3636  CE2 TYR A 230      63.766  68.982 129.714  1.00  0.00           C
ATOM   3638  C   TYR A 230      61.995  67.532 135.513  1.00  0.00           C
ATOM   3639  O   TYR A 230      61.257  68.392 136.013  1.00  0.00           O
ATOM   3640  N   PRO A 231      62.675  66.702 136.304  1.00  0.00           N
ATOM   3641  CD  PRO A 231      63.516  65.622 135.804  1.00  0.00           C
ATOM   3644  CA  PRO A 231      62.675  66.712 137.764  1.00  0.00           C
ATOM   3646  CB  PRO A 231      63.916  65.892 138.134  1.00  0.00           C
ATOM   3649  CG  PRO A 231      63.936  64.831 137.034  1.00  0.00           C
ATOM   3652  C   PRO A 231      62.616  68.052 138.444  1.00  0.00           C
ATOM   3653  O   PRO A 231      61.815  68.221 139.364  1.00  0.00           O
ATOM   3654  N   LEU A 232      63.435  68.992 137.963  1.00  0.00           N
ATOM   3656  CA  LEU A 232      63.435  70.372 138.383  1.00  0.00           C
ATOM   3658  CB  LEU A 232      64.745  70.732 139.134  1.00  0.00           C
ATOM   3661  CG  LEU A 232      64.895  69.962 140.454  1.00  0.00           C
ATOM   3663  CD1 LEU A 232      66.257  70.181 141.123  1.00  0.00           C
ATOM   3667  CD2 LEU A 232      63.775  70.382 141.403  1.00  0.00           C
ATOM   3671  C   LEU A 232      63.315  71.262 137.174  1.00  0.00           C
ATOM   3672  O   LEU A 232      63.905  70.982 136.123  1.00  0.00           O
ATOM   3673  N   LYS A 233      62.585  72.392 137.323  1.00  0.00           N
ATOM   3675  CA  LYS A 233      62.835  73.611 136.564  1.00  0.00           C
ATOM   3677  CB  LYS A 233      61.905  74.812 136.964  1.00  0.00           C
ATOM   3680  CG  LYS A 233      61.725  75.151 138.454  1.00  0.00           C
ATOM   3683  CD  LYS A 233      60.615  74.432 139.244  1.00  0.00           C
ATOM   3686  CE  LYS A 233      59.165  74.572 138.744  1.00  0.00           C
ATOM   3689  NZ  LYS A 233      58.596  75.932 138.844  1.00  0.00           N
ATOM   3693  C   LYS A 233      64.315  74.012 136.394  1.00  0.00           C
ATOM   3694  O   LYS A 233      65.197  73.552 137.113  1.00  0.00           O
ATOM   3695  N   GLY A 234      64.625  74.872 135.394  1.00  0.00           N
ATOM   3697  CA  GLY A 234      65.986  75.352 135.183  1.00  0.00           C
ATOM   3700  C   GLY A 234      66.016  76.831 135.034  1.00  0.00           C
ATOM   3701  O   GLY A 234      64.995  77.471 134.763  1.00  0.00           O
ATOM   3702  N   THR A 235      67.216  77.431 135.174  1.00  0.00           N
ATOM   3704  CA  THR A 235      67.367  78.872 135.054  1.00  0.00           C
ATOM   3706  CB  THR A 235      68.437  79.482 135.944  1.00  0.00           C
ATOM   3708  OG1 THR A 235      68.375  80.901 135.924  1.00  0.00           O
ATOM   3710  CG2 THR A 235      69.867  79.012 135.583  1.00  0.00           C
ATOM   3714  C   THR A 235      67.455  79.342 133.604  1.00  0.00           C
ATOM   3715  O   THR A 235      68.286  78.901 132.803  1.00  0.00           O
ATOM   3716  N   LEU A 236      66.555  80.252 133.223  1.00  0.00           N
ATOM   3718  CA  LEU A 236      66.506  80.872 131.924  1.00  0.00           C
ATOM   3720  CB  LEU A 236      65.116  80.652 131.274  1.00  0.00           C
ATOM   3723  CG  LEU A 236      64.906  81.212 129.854  1.00  0.00           C
ATOM   3725  CD1 LEU A 236      64.046  80.262 129.024  1.00  0.00           C
ATOM   3729  CD2 LEU A 236      64.195  82.571 129.884  1.00  0.00           C
ATOM   3733  C   LEU A 236      66.815  82.342 132.133  1.00  0.00           C
ATOM   3734  O   LEU A 236      66.086  83.062 132.794  1.00  0.00           O
ATOM   3735  N   GLN A 237      67.945  82.802 131.594  1.00  0.00           N
ATOM   3737  CA  GLN A 237      68.266  84.212 131.544  1.00  0.00           C
ATOM   3739  CB  GLN A 237      69.695  84.382 130.994  1.00  0.00           C
ATOM   3742  CG  GLN A 237      70.775  83.821 131.944  1.00  0.00           C
ATOM   3745  CD  GLN A 237      72.156  84.041 131.333  1.00  0.00           C
ATOM   3746  OE1 GLN A 237      72.305  84.592 130.244  1.00  0.00           O
ATOM   3747  NE2 GLN A 237      73.205  83.602 132.054  1.00  0.00           N
ATOM   3750  C   GLN A 237      67.257  85.092 130.793  1.00  0.00           C
ATOM   3751  O   GLN A 237      66.546  84.651 129.903  1.00  0.00           O
ATOM   3752  N   PHE A 238      67.106  86.372 131.164  1.00  0.00           N
ATOM   3754  CA  PHE A 238      66.145  87.232 130.494  1.00  0.00           C
ATOM   3756  CB  PHE A 238      65.205  87.851 131.544  1.00  0.00           C
ATOM   3759  CG  PHE A 238      64.365  86.791 132.224  1.00  0.00           C
ATOM   3760  CD1 PHE A 238      63.705  85.772 131.514  1.00  0.00           C
ATOM   3762  CE1 PHE A 238      62.885  84.852 132.183  1.00  0.00           C
ATOM   3764  CZ  PHE A 238      62.716  84.942 133.564  1.00  0.00           C
ATOM   3766  CD2 PHE A 238      64.175  86.872 133.614  1.00  0.00           C
ATOM   3768  CE2 PHE A 238      63.365  85.952 134.284  1.00  0.00           C
ATOM   3770  C   PHE A 238      66.786  88.362 129.704  1.00  0.00           C
ATOM   3771  O   PHE A 238      66.156  88.901 128.784  1.00  0.00           O
ATOM   3772  N   SER A 239      68.036  88.722 130.034  1.00  0.00           N
ATOM   3774  CA  SER A 239      68.576  90.021 129.654  1.00  0.00           C
ATOM   3776  CB  SER A 239      69.495  90.622 130.743  1.00  0.00           C
ATOM   3779  OG  SER A 239      69.006  90.462 132.074  1.00  0.00           O
ATOM   3781  C   SER A 239      69.485  89.952 128.464  1.00  0.00           C
ATOM   3782  O   SER A 239      69.955  90.971 127.974  1.00  0.00           O
ATOM   3783  N   ASP A 240      69.775  88.742 127.943  1.00  0.00           N
ATOM   3785  CA  ASP A 240      70.506  88.652 126.704  1.00  0.00           C
ATOM   3787  CB  ASP A 240      71.826  87.822 126.763  1.00  0.00           C
ATOM   3790  CG  ASP A 240      72.815  88.312 127.794  1.00  0.00           C
ATOM   3791  OD1 ASP A 240      72.635  89.372 128.433  1.00  0.00           O
ATOM   3792  OD2 ASP A 240      73.905  87.661 127.864  1.00  0.00           O
ATOM   3793  C   ASP A 240      69.547  88.071 125.704  1.00  0.00           C
ATOM   3794  O   ASP A 240      69.805  87.052 125.074  1.00  0.00           O
ATOM   3795  N   VAL A 241      68.406  88.751 125.494  1.00  0.00           N
ATOM   3797  CA  VAL A 241      67.635  88.572 124.274  1.00  0.00           C
ATOM   3799  CB  VAL A 241      66.275  89.282 124.254  1.00  0.00           C
ATOM   3801  CG1 VAL A 241      65.425  88.792 125.454  1.00  0.00           C
ATOM   3805  CG2 VAL A 241      66.385  90.821 124.303  1.00  0.00           C
ATOM   3809  C   VAL A 241      68.495  88.942 123.074  1.00  0.00           C
ATOM   3810  O   VAL A 241      69.076  90.032 122.994  1.00  0.00           O
ATOM   3811  N   THR A 242      68.635  88.012 122.104  1.00  0.00           N
ATOM   3813  CA  THR A 242      69.315  88.342 120.863  1.00  0.00           C
ATOM   3815  CB  THR A 242      70.015  87.202 120.094  1.00  0.00           C
ATOM   3817  OG1 THR A 242      69.135  86.192 119.633  1.00  0.00           O
ATOM   3819  CG2 THR A 242      71.047  86.552 121.024  1.00  0.00           C
ATOM   3823  C   THR A 242      68.385  89.092 119.974  1.00  0.00           C
ATOM   3824  O   THR A 242      67.165  88.942 120.024  1.00  0.00           O
ATOM   3825  N   VAL A 243      68.966  89.931 119.104  1.00  0.00           N
ATOM   3827  CA  VAL A 243      68.227  90.471 117.994  1.00  0.00           C
ATOM   3829  CB  VAL A 243      67.975  91.972 118.064  1.00  0.00           C
ATOM   3831  CG1 VAL A 243      66.896  92.221 119.134  1.00  0.00           C
ATOM   3835  CG2 VAL A 243      69.256  92.752 118.394  1.00  0.00           C
ATOM   3839  C   VAL A 243      68.986  90.062 116.763  1.00  0.00           C
ATOM   3840  O   VAL A 243      70.165  90.351 116.604  1.00  0.00           O
ATOM   3841  N   ASP A 244      68.297  89.302 115.894  1.00  0.00           N
ATOM   3843  CA  ASP A 244      68.705  89.072 114.524  1.00  0.00           C
ATOM   3845  CB  ASP A 244      67.945  87.842 113.944  1.00  0.00           C
ATOM   3848  CG  ASP A 244      68.126  87.602 112.454  1.00  0.00           C
ATOM   3849  OD1 ASP A 244      69.256  87.772 111.934  1.00  0.00           O
ATOM   3850  OD2 ASP A 244      67.117  87.212 111.824  1.00  0.00           O
ATOM   3851  C   ASP A 244      68.565  90.351 113.724  1.00  0.00           C
ATOM   3852  O   ASP A 244      67.796  91.242 114.064  1.00  0.00           O
ATOM   3853  N   GLU A 245      69.376  90.471 112.674  1.00  0.00           N
ATOM   3855  CA  GLU A 245      69.446  91.592 111.774  1.00  0.00           C
ATOM   3857  CB  GLU A 245      70.885  91.662 111.213  1.00  0.00           C
ATOM   3860  CG  GLU A 245      71.915  92.032 112.314  1.00  0.00           C
ATOM   3863  CD  GLU A 245      73.375  91.872 111.914  1.00  0.00           C
ATOM   3864  OE1 GLU A 245      73.675  91.411 110.784  1.00  0.00           O
ATOM   3865  OE2 GLU A 245      74.225  92.182 112.794  1.00  0.00           O
ATOM   3866  C   GLU A 245      68.455  91.452 110.624  1.00  0.00           C
ATOM   3867  O   GLU A 245      68.087  92.431 109.974  1.00  0.00           O
ATOM   3868  N   SER A 246      67.936  90.232 110.394  1.00  0.00           N
ATOM   3870  CA  SER A 246      66.946  89.992 109.364  1.00  0.00           C
ATOM   3872  CB  SER A 246      67.257  88.712 108.553  1.00  0.00           C
ATOM   3875  OG  SER A 246      68.507  88.891 107.884  1.00  0.00           O
ATOM   3877  C   SER A 246      65.556  89.902 109.934  1.00  0.00           C
ATOM   3878  O   SER A 246      64.656  90.602 109.493  1.00  0.00           O
ATOM   3879  N   THR A 247      65.335  89.092 110.983  1.00  0.00           N
ATOM   3881  CA  THR A 247      63.986  88.911 111.504  1.00  0.00           C
ATOM   3883  CB  THR A 247      63.635  87.442 111.713  1.00  0.00           C
ATOM   3885  OG1 THR A 247      64.396  86.812 112.754  1.00  0.00           O
ATOM   3887  CG2 THR A 247      63.896  86.651 110.434  1.00  0.00           C
ATOM   3891  C   THR A 247      63.796  89.651 112.814  1.00  0.00           C
ATOM   3892  O   THR A 247      62.745  90.252 113.064  1.00  0.00           O
ATOM   3893  N   GLY A 248      64.807  89.592 113.693  1.00  0.00           N
ATOM   3895  CA  GLY A 248      64.705  90.052 115.074  1.00  0.00           C
ATOM   3898  C   GLY A 248      64.326  88.982 116.064  1.00  0.00           C
ATOM   3899  O   GLY A 248      63.976  89.312 117.183  1.00  0.00           O
ATOM   3900  N   SER A 249      64.365  87.682 115.704  1.00  0.00           N
ATOM   3902  CA  SER A 249      63.995  86.581 116.594  1.00  0.00           C
ATOM   3904  CB  SER A 249      64.017  85.192 115.883  1.00  0.00           C
ATOM   3907  OG  SER A 249      63.456  84.122 116.644  1.00  0.00           O
ATOM   3909  C   SER A 249      64.915  86.472 117.803  1.00  0.00           C
ATOM   3910  O   SER A 249      66.135  86.552 117.683  1.00  0.00           O
ATOM   3911  N   ILE A 250      64.335  86.232 118.983  1.00  0.00           N
ATOM   3913  CA  ILE A 250      65.076  86.012 120.214  1.00  0.00           C
ATOM   3915  CB  ILE A 250      64.235  86.251 121.483  1.00  0.00           C
ATOM   3917  CG2 ILE A 250      65.065  86.002 122.754  1.00  0.00           C
ATOM   3921  CG1 ILE A 250      63.635  87.682 121.464  1.00  0.00           C
ATOM   3924  CD  ILE A 250      62.556  87.921 122.524  1.00  0.00           C
ATOM   3928  C   ILE A 250      65.606  84.601 120.254  1.00  0.00           C
ATOM   3929  O   ILE A 250      64.845  83.631 120.294  1.00  0.00           O
ATOM   3930  N   THR A 251      66.936  84.461 120.294  1.00  0.00           N
ATOM   3932  CA  THR A 251      67.576  83.282 120.873  1.00  0.00           C
ATOM   3934  CB  THR A 251      68.835  82.772 120.164  1.00  0.00           C
ATOM   3936  OG1 THR A 251      68.525  82.272 118.864  1.00  0.00           O
ATOM   3938  CG2 THR A 251      69.455  81.581 120.924  1.00  0.00           C
ATOM   3942  C   THR A 251      67.975  83.652 122.274  1.00  0.00           C
ATOM   3943  O   THR A 251      68.757  84.562 122.504  1.00  0.00           O
ATOM   3944  N   LEU A 252      67.466  82.921 123.284  1.00  0.00           N
ATOM   3946  CA  LEU A 252      67.885  83.132 124.654  1.00  0.00           C
ATOM   3948  CB  LEU A 252      66.655  83.372 125.564  1.00  0.00           C
ATOM   3951  CG  LEU A 252      66.936  83.832 127.004  1.00  0.00           C
ATOM   3953  CD1 LEU A 252      67.686  82.781 127.834  1.00  0.00           C
ATOM   3957  CD2 LEU A 252      67.646  85.202 127.014  1.00  0.00           C
ATOM   3961  C   LEU A 252      68.695  81.922 125.074  1.00  0.00           C
ATOM   3962  O   LEU A 252      68.275  80.792 124.903  1.00  0.00           O
ATOM   3963  N   ARG A 253      69.915  82.142 125.624  1.00  0.00           N
ATOM   3965  CA  ARG A 253      70.805  81.072 126.024  1.00  0.00           C
ATOM   3967  CB  ARG A 253      72.266  81.562 125.834  1.00  0.00           C
ATOM   3970  CG  ARG A 253      73.326  80.462 125.764  1.00  0.00           C
ATOM   3973  CD  ARG A 253      73.095  79.482 124.594  1.00  0.00           C
ATOM   3976  NE  ARG A 253      74.356  78.712 124.384  1.00  0.00           N
ATOM   3978  CZ  ARG A 253      75.475  79.181 123.874  1.00  0.00           C
ATOM   3979  NH1 ARG A 253      75.646  80.362 123.344  1.00  0.00           N
ATOM   3982  NH2 ARG A 253      76.536  78.391 123.874  1.00  0.00           N
ATOM   3985  C   ARG A 253      70.565  80.711 127.484  1.00  0.00           C
ATOM   3986  O   ARG A 253      70.867  81.502 128.383  1.00  0.00           O
ATOM   3987  N   ALA A 254      69.995  79.532 127.774  1.00  0.00           N
ATOM   3989  CA  ALA A 254      69.477  79.232 129.094  1.00  0.00           C
ATOM   3991  CB  ALA A 254      67.975  78.932 128.964  1.00  0.00           C
ATOM   3995  C   ALA A 254      70.195  78.032 129.704  1.00  0.00           C
ATOM   3996  O   ALA A 254      70.186  76.942 129.134  1.00  0.00           O
ATOM   3997  N   VAL A 255      70.836  78.232 130.883  1.00  0.00           N
ATOM   3999  CA  VAL A 255      71.536  77.192 131.614  1.00  0.00           C
ATOM   4001  CB  VAL A 255      72.616  77.662 132.594  1.00  0.00           C
ATOM   4003  CG1 VAL A 255      73.345  76.452 133.214  1.00  0.00           C
ATOM   4007  CG2 VAL A 255      73.687  78.471 131.853  1.00  0.00           C
ATOM   4011  C   VAL A 255      70.565  76.342 132.403  1.00  0.00           C
ATOM   4012  O   VAL A 255      70.256  76.582 133.573  1.00  0.00           O
ATOM   4013  N   PHE A 256      70.096  75.242 131.814  1.00  0.00           N
ATOM   4015  CA  PHE A 256      69.326  74.292 132.583  1.00  0.00           C
ATOM   4017  CB  PHE A 256      68.196  73.581 131.794  1.00  0.00           C
ATOM   4020  CG  PHE A 256      67.226  74.581 131.174  1.00  0.00           C
ATOM   4021  CD1 PHE A 256      67.006  75.872 131.693  1.00  0.00           C
ATOM   4023  CE1 PHE A 256      66.117  76.752 131.094  1.00  0.00           C
ATOM   4025  CZ  PHE A 256      65.415  76.372 129.943  1.00  0.00           C
ATOM   4027  CD2 PHE A 256      66.495  74.192 130.043  1.00  0.00           C
ATOM   4029  CE2 PHE A 256      65.595  75.082 129.424  1.00  0.00           C
ATOM   4031  C   PHE A 256      70.296  73.322 133.254  1.00  0.00           C
ATOM   4032  O   PHE A 256      71.286  72.912 132.653  1.00  0.00           O
ATOM   4033  N   PRO A 257      70.175  72.962 134.514  1.00  0.00           N
ATOM   4034  CD  PRO A 257      69.266  73.581 135.463  1.00  0.00           C
ATOM   4037  CA  PRO A 257      70.856  71.802 135.054  1.00  0.00           C
ATOM   4039  CB  PRO A 257      70.436  71.802 136.534  1.00  0.00           C
ATOM   4042  CG  PRO A 257      69.095  72.532 136.524  1.00  0.00           C
ATOM   4045  C   PRO A 257      70.506  70.532 134.303  1.00  0.00           C
ATOM   4046  O   PRO A 257      69.365  70.332 133.903  1.00  0.00           O
ATOM   4047  N   ASN A 258      71.506  69.651 134.104  1.00  0.00           N
ATOM   4049  CA  ASN A 258      71.286  68.392 133.474  1.00  0.00           C
ATOM   4051  CB  ASN A 258      71.716  68.432 131.993  1.00  0.00           C
ATOM   4054  CG  ASN A 258      71.525  67.092 131.274  1.00  0.00           C
ATOM   4055  OD1 ASN A 258      70.875  66.162 131.754  1.00  0.00           O
ATOM   4056  ND2 ASN A 258      72.146  66.971 130.074  1.00  0.00           N
ATOM   4059  C   ASN A 258      72.076  67.382 134.244  1.00  0.00           C
ATOM   4060  O   ASN A 258      73.106  66.922 133.774  1.00  0.00           O
ATOM   4061  N   PRO A 259      71.675  66.982 135.424  1.00  0.00           N
ATOM   4062  CD  PRO A 259      70.635  67.611 136.224  1.00  0.00           C
ATOM   4065  CA  PRO A 259      72.445  66.032 136.184  1.00  0.00           C
ATOM   4067  CB  PRO A 259      71.845  66.151 137.594  1.00  0.00           C
ATOM   4070  CG  PRO A 259      70.415  66.612 137.344  1.00  0.00           C
ATOM   4073  C   PRO A 259      72.275  64.632 135.653  1.00  0.00           C
ATOM   4074  O   PRO A 259      72.955  63.772 136.193  1.00  0.00           O
ATOM   4075  N   GLN A 260      71.405  64.362 134.654  1.00  0.00           N
ATOM   4077  CA  GLN A 260      71.315  63.052 134.044  1.00  0.00           C
ATOM   4079  CB  GLN A 260      69.925  62.821 133.404  1.00  0.00           C
ATOM   4082  CG  GLN A 260      68.705  62.812 134.353  1.00  0.00           C
ATOM   4085  CD  GLN A 260      67.406  62.632 133.544  1.00  0.00           C
ATOM   4086  OE1 GLN A 260      67.095  63.342 132.594  1.00  0.00           O
ATOM   4087  NE2 GLN A 260      66.565  61.662 133.954  1.00  0.00           N
ATOM   4090  C   GLN A 260      72.305  62.832 132.904  1.00  0.00           C
ATOM   4091  O   GLN A 260      72.805  61.732 132.714  1.00  0.00           O
ATOM   4092  N   HIS A 261      72.525  63.892 132.094  1.00  0.00           N
ATOM   4094  CA  HIS A 261      73.215  63.912 130.814  1.00  0.00           C
ATOM   4096  CB  HIS A 261      74.646  63.331 130.784  1.00  0.00           C
ATOM   4099  ND1 HIS A 261      76.915  63.572 131.784  1.00  0.00           N
ATOM   4100  CG  HIS A 261      75.595  63.972 131.754  1.00  0.00           C
ATOM   4101  CE1 HIS A 261      77.425  64.181 132.834  1.00  0.00           C
ATOM   4103  NE2 HIS A 261      76.536  65.002 133.444  1.00  0.00           N
ATOM   4105  CD2 HIS A 261      75.356  64.861 132.744  1.00  0.00           C
ATOM   4107  C   HIS A 261      72.375  63.331 129.674  1.00  0.00           C
ATOM   4108  O   HIS A 261      72.915  62.992 128.614  1.00  0.00           O
ATOM   4109  N   THR A 262      71.047  63.182 129.864  1.00  0.00           N
ATOM   4111  CA  THR A 262      70.155  62.412 128.973  1.00  0.00           C
ATOM   4113  CB  THR A 262      69.576  61.202 129.664  1.00  0.00           C
ATOM   4115  OG1 THR A 262      68.757  61.562 130.764  1.00  0.00           O
ATOM   4117  CG2 THR A 262      70.735  60.372 130.204  1.00  0.00           C
ATOM   4121  C   THR A 262      68.995  63.211 128.444  1.00  0.00           C
ATOM   4122  O   THR A 262      68.087  62.722 127.774  1.00  0.00           O
ATOM   4123  N   LEU A 263      69.046  64.522 128.713  1.00  0.00           N
ATOM   4125  CA  LEU A 263      68.535  65.542 127.854  1.00  0.00           C
ATOM   4127  CB  LEU A 263      68.565  66.872 128.634  1.00  0.00           C
ATOM   4130  CG  LEU A 263      67.466  67.132 129.683  1.00  0.00           C
ATOM   4132  CD1 LEU A 263      67.455  66.122 130.834  1.00  0.00           C
ATOM   4136  CD2 LEU A 263      67.546  68.532 130.303  1.00  0.00           C
ATOM   4140  C   LEU A 263      69.437  65.642 126.623  1.00  0.00           C
ATOM   4141  O   LEU A 263      70.657  65.831 126.733  1.00  0.00           O
ATOM   4142  N   LEU A 264      68.856  65.482 125.414  1.00  0.00           N
ATOM   4144  CA  LEU A 264      69.635  65.262 124.204  1.00  0.00           C
ATOM   4146  CB  LEU A 264      69.006  64.132 123.363  1.00  0.00           C
ATOM   4149  CG  LEU A 264      68.905  62.762 124.064  1.00  0.00           C
ATOM   4151  CD1 LEU A 264      68.065  61.822 123.184  1.00  0.00           C
ATOM   4155  CD2 LEU A 264      70.296  62.162 124.294  1.00  0.00           C
ATOM   4159  C   LEU A 264      69.705  66.501 123.293  1.00  0.00           C
ATOM   4160  O   LEU A 264      68.665  67.072 122.974  1.00  0.00           O
ATOM   4161  N   PRO A 265      70.885  66.992 122.884  1.00  0.00           N
ATOM   4162  CD  PRO A 265      72.135  66.821 123.614  1.00  0.00           C
ATOM   4165  CA  PRO A 265      71.007  68.062 121.894  1.00  0.00           C
ATOM   4167  CB  PRO A 265      72.485  68.442 121.894  1.00  0.00           C
ATOM   4170  CG  PRO A 265      72.915  68.102 123.314  1.00  0.00           C
ATOM   4173  C   PRO A 265      70.436  67.791 120.534  1.00  0.00           C
ATOM   4174  O   PRO A 265      70.745  66.782 119.914  1.00  0.00           O
ATOM   4175  N   GLY A 266      69.606  68.742 120.074  1.00  0.00           N
ATOM   4177  CA  GLY A 266      68.896  68.662 118.814  1.00  0.00           C
ATOM   4180  C   GLY A 266      67.415  68.611 119.014  1.00  0.00           C
ATOM   4181  O   GLY A 266      66.675  68.852 118.064  1.00  0.00           O
ATOM   4182  N   MET A 267      66.925  68.351 120.244  1.00  0.00           N
ATOM   4184  CA  MET A 267      65.516  68.322 120.594  1.00  0.00           C
ATOM   4186  CB  MET A 267      65.275  67.712 122.004  1.00  0.00           C
ATOM   4189  CG  MET A 267      65.595  66.212 122.144  1.00  0.00           C
ATOM   4192  SD  MET A 267      64.175  65.102 122.004  1.00  0.00           S
ATOM   4193  CE  MET A 267      63.596  65.571 120.344  1.00  0.00           C
ATOM   4197  C   MET A 267      64.775  69.651 120.483  1.00  0.00           C
ATOM   4198  O   MET A 267      65.305  70.732 120.743  1.00  0.00           O
ATOM   4199  N   PHE A 268      63.486  69.601 120.114  1.00  0.00           N
ATOM   4201  CA  PHE A 268      62.675  70.772 119.803  1.00  0.00           C
ATOM   4203  CB  PHE A 268      61.735  70.482 118.604  1.00  0.00           C
ATOM   4206  CG  PHE A 268      62.535  70.002 117.414  1.00  0.00           C
ATOM   4207  CD1 PHE A 268      63.015  70.922 116.464  1.00  0.00           C
ATOM   4209  CE1 PHE A 268      63.705  70.482 115.323  1.00  0.00           C
ATOM   4211  CZ  PHE A 268      63.925  69.112 115.134  1.00  0.00           C
ATOM   4213  CD2 PHE A 268      62.745  68.632 117.194  1.00  0.00           C
ATOM   4215  CE2 PHE A 268      63.456  68.192 116.073  1.00  0.00           C
ATOM   4217  C   PHE A 268      61.815  71.202 120.994  1.00  0.00           C
ATOM   4218  O   PHE A 268      60.815  71.892 120.844  1.00  0.00           O
ATOM   4219  N   VAL A 269      62.175  70.702 122.194  1.00  0.00           N
ATOM   4221  CA  VAL A 269      61.536  70.872 123.494  1.00  0.00           C
ATOM   4223  CB  VAL A 269      62.486  70.391 124.594  1.00  0.00           C
ATOM   4225  CG1 VAL A 269      62.085  70.862 126.003  1.00  0.00           C
ATOM   4229  CG2 VAL A 269      62.486  68.861 124.574  1.00  0.00           C
ATOM   4233  C   VAL A 269      60.845  72.192 123.793  1.00  0.00           C
ATOM   4234  O   VAL A 269      61.285  73.262 123.404  1.00  0.00           O
ATOM   4235  N   ARG A 270      59.706  72.162 124.504  1.00  0.00           N
ATOM   4237  CA  ARG A 270      59.016  73.362 124.934  1.00  0.00           C
ATOM   4239  CB  ARG A 270      57.507  73.242 124.674  1.00  0.00           C
ATOM   4242  CG  ARG A 270      57.155  73.002 123.184  1.00  0.00           C
ATOM   4245  CD  ARG A 270      55.655  72.982 122.884  1.00  0.00           C
ATOM   4248  NE  ARG A 270      55.046  71.812 123.584  1.00  0.00           N
ATOM   4250  CZ  ARG A 270      55.166  70.542 123.233  1.00  0.00           C
ATOM   4251  NH1 ARG A 270      55.715  70.181 122.094  1.00  0.00           N
ATOM   4254  NH2 ARG A 270      54.685  69.581 123.994  1.00  0.00           N
ATOM   4257  C   ARG A 270      59.306  73.702 126.384  1.00  0.00           C
ATOM   4258  O   ARG A 270      59.755  72.891 127.194  1.00  0.00           O
ATOM   4259  N   ALA A 271      59.016  74.962 126.754  1.00  0.00           N
ATOM   4261  CA  ALA A 271      59.155  75.462 128.094  1.00  0.00           C
ATOM   4263  CB  ALA A 271      60.545  76.081 128.304  1.00  0.00           C
ATOM   4267  C   ALA A 271      58.085  76.501 128.293  1.00  0.00           C
ATOM   4268  O   ALA A 271      57.446  76.942 127.334  1.00  0.00           O
ATOM   4269  N   ARG A 272      57.856  76.932 129.543  1.00  0.00           N
ATOM   4271  CA  ARG A 272      56.995  78.052 129.854  1.00  0.00           C
ATOM   4273  CB  ARG A 272      55.536  77.622 130.174  1.00  0.00           C
ATOM   4276  CG  ARG A 272      55.385  76.412 131.123  1.00  0.00           C
ATOM   4279  CD  ARG A 272      53.925  75.992 131.324  1.00  0.00           C
ATOM   4282  NE  ARG A 272      53.925  74.662 131.993  1.00  0.00           N
ATOM   4284  CZ  ARG A 272      53.575  73.502 131.433  1.00  0.00           C
ATOM   4285  NH1 ARG A 272      53.326  73.322 130.164  1.00  0.00           N
ATOM   4288  NH2 ARG A 272      53.475  72.502 132.274  1.00  0.00           N
ATOM   4291  C   ARG A 272      57.666  78.952 130.873  1.00  0.00           C
ATOM   4292  O   ARG A 272      58.826  79.291 130.723  1.00  0.00           O
ATOM   4293  N   ILE A 273      56.965  79.412 131.934  1.00  0.00           N
ATOM   4295  CA  ILE A 273      57.446  80.491 132.774  1.00  0.00           C
ATOM   4297  CB  ILE A 273      56.765  81.812 132.354  1.00  0.00           C
ATOM   4299  CG2 ILE A 273      55.256  81.802 132.694  1.00  0.00           C
ATOM   4303  CG1 ILE A 273      57.486  83.052 132.914  1.00  0.00           C
ATOM   4306  CD  ILE A 273      57.167  84.342 132.164  1.00  0.00           C
ATOM   4310  C   ILE A 273      57.195  80.092 134.224  1.00  0.00           C
ATOM   4311  O   ILE A 273      56.416  79.172 134.473  1.00  0.00           O
ATOM   4312  N   ASP A 274      57.866  80.742 135.204  1.00  0.00           N
ATOM   4314  CA  ASP A 274      57.635  80.552 136.644  1.00  0.00           C
ATOM   4316  CB  ASP A 274      59.025  80.442 137.373  1.00  0.00           C
ATOM   4319  CG  ASP A 274      59.056  79.482 138.544  1.00  0.00           C
ATOM   4320  OD1 ASP A 274      58.256  78.512 138.513  1.00  0.00           O
ATOM   4321  OD2 ASP A 274      59.955  79.562 139.424  1.00  0.00           O
ATOM   4322  C   ASP A 274      56.815  81.752 137.164  1.00  0.00           C
ATOM   4323  O   ASP A 274      57.045  82.882 136.744  1.00  0.00           O
ATOM   4324  N   GLU A 275      55.786  81.552 138.013  1.00  0.00           N
ATOM   4326  CA  GLU A 275      54.806  82.592 138.284  1.00  0.00           C
ATOM   4328  CB  GLU A 275      53.335  82.062 138.223  1.00  0.00           C
ATOM   4331  CG  GLU A 275      52.866  81.122 139.364  1.00  0.00           C
ATOM   4334  CD  GLU A 275      53.715  79.881 139.514  1.00  0.00           C
ATOM   4335  OE1 GLU A 275      54.155  79.571 140.653  1.00  0.00           O
ATOM   4336  OE2 GLU A 275      53.916  79.162 138.503  1.00  0.00           O
ATOM   4337  C   GLU A 275      54.995  83.392 139.584  1.00  0.00           C
ATOM   4338  O   GLU A 275      54.965  82.892 140.714  1.00  0.00           O
ATOM   4339  N   GLY A 276      55.105  84.721 139.434  1.00  0.00           N
ATOM   4341  CA  GLY A 276      55.007  85.692 140.513  1.00  0.00           C
ATOM   4344  C   GLY A 276      54.225  86.852 139.994  1.00  0.00           C
ATOM   4345  O   GLY A 276      54.216  87.962 140.534  1.00  0.00           O
ATOM   4346  N   VAL A 277      53.505  86.592 138.894  1.00  0.00           N
ATOM   4348  CA  VAL A 277      52.655  87.492 138.164  1.00  0.00           C
ATOM   4350  CB  VAL A 277      52.367  86.861 136.794  1.00  0.00           C
ATOM   4352  CG1 VAL A 277      51.595  85.541 136.903  1.00  0.00           C
ATOM   4356  CG2 VAL A 277      51.625  87.842 135.883  1.00  0.00           C
ATOM   4360  C   VAL A 277      51.425  87.862 138.994  1.00  0.00           C
ATOM   4361  O   VAL A 277      50.675  87.022 139.493  1.00  0.00           O
ATOM   4362  N   GLN A 278      51.257  89.181 139.244  1.00  0.00           N
ATOM   4364  CA  GLN A 278      50.475  89.682 140.364  1.00  0.00           C
ATOM   4366  CB  GLN A 278      51.285  90.782 141.114  1.00  0.00           C
ATOM   4369  CG  GLN A 278      51.576  92.042 140.254  1.00  0.00           C
ATOM   4372  CD  GLN A 278      52.025  93.262 141.044  1.00  0.00           C
ATOM   4373  OE1 GLN A 278      52.546  93.172 142.164  1.00  0.00           O
ATOM   4374  NE2 GLN A 278      51.775  94.461 140.474  1.00  0.00           N
ATOM   4377  C   GLN A 278      49.085  90.262 140.083  1.00  0.00           C
ATOM   4378  O   GLN A 278      48.417  90.471 141.094  1.00  0.00           O
ATOM   4379  N   PRO A 279      48.526  90.552 138.874  1.00  0.00           N
ATOM   4380  CD  PRO A 279      49.256  90.812 137.624  1.00  0.00           C
ATOM   4383  CA  PRO A 279      47.167  91.022 138.744  1.00  0.00           C
ATOM   4385  CB  PRO A 279      46.915  91.302 137.263  1.00  0.00           C
ATOM   4388  CG  PRO A 279      48.295  91.512 136.654  1.00  0.00           C
ATOM   4391  C   PRO A 279      46.105  90.141 139.324  1.00  0.00           C
ATOM   4392  O   PRO A 279      46.335  88.961 139.584  1.00  0.00           O
ATOM   4393  N   ASP A 280      44.946  90.742 139.554  1.00  0.00           N
ATOM   4395  CA  ASP A 280      43.896  90.151 140.323  1.00  0.00           C
ATOM   4397  CB  ASP A 280      43.465  91.271 141.324  1.00  0.00           C
ATOM   4400  CG  ASP A 280      42.705  92.422 140.674  1.00  0.00           C
ATOM   4401  OD1 ASP A 280      43.095  92.862 139.554  1.00  0.00           O
ATOM   4402  OD2 ASP A 280      41.775  92.942 141.344  1.00  0.00           O
ATOM   4403  C   ASP A 280      42.765  89.682 139.424  1.00  0.00           C
ATOM   4404  O   ASP A 280      41.786  89.132 139.924  1.00  0.00           O
ATOM   4405  N   ALA A 281      42.885  89.872 138.083  1.00  0.00           N
ATOM   4407  CA  ALA A 281      41.955  89.461 137.043  1.00  0.00           C
ATOM   4409  CB  ALA A 281      42.635  89.552 135.664  1.00  0.00           C
ATOM   4413  C   ALA A 281      41.266  88.122 137.274  1.00  0.00           C
ATOM   4414  O   ALA A 281      41.885  87.112 137.604  1.00  0.00           O
ATOM   4415  N   ILE A 282      39.925  88.132 137.174  1.00  0.00           N
ATOM   4417  CA  ILE A 282      39.115  87.071 137.754  1.00  0.00           C
ATOM   4419  CB  ILE A 282      37.735  87.532 138.233  1.00  0.00           C
ATOM   4421  CG2 ILE A 282      37.925  88.592 139.344  1.00  0.00           C
ATOM   4425  CG1 ILE A 282      36.806  88.062 137.113  1.00  0.00           C
ATOM   4428  CD  ILE A 282      35.895  86.982 136.524  1.00  0.00           C
ATOM   4432  C   ILE A 282      39.006  85.901 136.803  1.00  0.00           C
ATOM   4433  O   ILE A 282      39.076  86.072 135.583  1.00  0.00           O
ATOM   4434  N   LEU A 283      38.826  84.682 137.354  1.00  0.00           N
ATOM   4436  CA  LEU A 283      38.685  83.471 136.584  1.00  0.00           C
ATOM   4438  CB  LEU A 283      39.705  82.381 137.024  1.00  0.00           C
ATOM   4441  CG  LEU A 283      41.106  82.431 136.364  1.00  0.00           C
ATOM   4443  CD1 LEU A 283      41.036  82.381 134.823  1.00  0.00           C
ATOM   4447  CD2 LEU A 283      41.945  83.622 136.833  1.00  0.00           C
ATOM   4451  C   LEU A 283      37.275  82.971 136.794  1.00  0.00           C
ATOM   4452  O   LEU A 283      36.935  82.381 137.823  1.00  0.00           O
ATOM   4453  N   ILE A 284      36.396  83.162 135.793  1.00  0.00           N
ATOM   4455  CA  ILE A 284      35.016  82.742 135.933  1.00  0.00           C
ATOM   4457  CB  ILE A 284      33.995  83.802 135.524  1.00  0.00           C
ATOM   4459  CG2 ILE A 284      33.995  83.992 133.994  1.00  0.00           C
ATOM   4463  CG1 ILE A 284      32.595  83.432 136.053  1.00  0.00           C
ATOM   4466  CD  ILE A 284      31.525  84.482 135.764  1.00  0.00           C
ATOM   4470  C   ILE A 284      34.826  81.472 135.134  1.00  0.00           C
ATOM   4471  O   ILE A 284      35.365  81.372 134.034  1.00  0.00           O
ATOM   4472  N   PRO A 285      34.125  80.452 135.603  1.00  0.00           N
ATOM   4473  CD  PRO A 285      33.806  80.242 137.024  1.00  0.00           C
ATOM   4476  CA  PRO A 285      33.815  79.272 134.803  1.00  0.00           C
ATOM   4478  CB  PRO A 285      32.905  78.461 135.714  1.00  0.00           C
ATOM   4481  CG  PRO A 285      33.405  78.771 137.123  1.00  0.00           C
ATOM   4484  C   PRO A 285      33.225  79.482 133.424  1.00  0.00           C
ATOM   4485  O   PRO A 285      32.455  80.421 133.204  1.00  0.00           O
ATOM   4486  N   GLN A 286      33.515  78.562 132.494  1.00  0.00           N
ATOM   4488  CA  GLN A 286      32.986  78.572 131.143  1.00  0.00           C
ATOM   4490  CB  GLN A 286      33.605  77.442 130.303  1.00  0.00           C
ATOM   4493  CG  GLN A 286      35.146  77.541 130.244  1.00  0.00           C
ATOM   4496  CD  GLN A 286      35.725  76.522 129.274  1.00  0.00           C
ATOM   4497  OE1 GLN A 286      35.085  75.552 128.864  1.00  0.00           O
ATOM   4498  NE2 GLN A 286      37.005  76.722 128.903  1.00  0.00           N
ATOM   4501  C   GLN A 286      31.475  78.512 131.073  1.00  0.00           C
ATOM   4502  O   GLN A 286      30.845  79.051 130.174  1.00  0.00           O
ATOM   4503  N   GLN A 287      30.845  77.891 132.094  1.00  0.00           N
ATOM   4505  CA  GLN A 287      29.415  77.891 132.294  1.00  0.00           C
ATOM   4507  CB  GLN A 287      29.125  77.162 133.634  1.00  0.00           C
ATOM   4510  CG  GLN A 287      29.635  75.711 133.763  1.00  0.00           C
ATOM   4513  CD  GLN A 287      28.965  75.002 134.954  1.00  0.00           C
ATOM   4514  OE1 GLN A 287      28.365  75.612 135.854  1.00  0.00           O
ATOM   4515  NE2 GLN A 287      29.085  73.662 134.994  1.00  0.00           N
ATOM   4518  C   GLN A 287      28.736  79.272 132.354  1.00  0.00           C
ATOM   4519  O   GLN A 287      27.615  79.452 131.894  1.00  0.00           O
ATOM   4520  N   GLY A 288      29.365  80.291 132.974  1.00  0.00           N
ATOM   4522  CA  GLY A 288      28.696  81.541 133.344  1.00  0.00           C
ATOM   4525  C   GLY A 288      28.875  82.661 132.373  1.00  0.00           C
ATOM   4526  O   GLY A 288      28.095  83.611 132.364  1.00  0.00           O
ATOM   4527  N   VAL A 289      29.885  82.571 131.494  1.00  0.00           N
ATOM   4529  CA  VAL A 289      29.995  83.471 130.354  1.00  0.00           C
ATOM   4531  CB  VAL A 289      31.396  83.572 129.753  1.00  0.00           C
ATOM   4533  CG1 VAL A 289      32.396  84.002 130.844  1.00  0.00           C
ATOM   4537  CG2 VAL A 289      31.826  82.252 129.104  1.00  0.00           C
ATOM   4541  C   VAL A 289      29.015  83.012 129.303  1.00  0.00           C
ATOM   4542  O   VAL A 289      28.375  81.961 129.434  1.00  0.00           O
ATOM   4543  N   SER A 290      28.855  83.751 128.204  1.00  0.00           N
ATOM   4545  CA  SER A 290      28.306  83.092 127.054  1.00  0.00           C
ATOM   4547  CB  SER A 290      26.775  83.211 127.014  1.00  0.00           C
ATOM   4550  OG  SER A 290      26.166  82.521 125.924  1.00  0.00           O
ATOM   4552  C   SER A 290      28.975  83.622 125.824  1.00  0.00           C
ATOM   4553  O   SER A 290      29.655  84.651 125.883  1.00  0.00           O
ATOM   4554  N   ARG A 291      28.885  82.822 124.763  1.00  0.00           N
ATOM   4556  CA  ARG A 291      29.625  82.931 123.524  1.00  0.00           C
ATOM   4558  CB  ARG A 291      31.005  82.202 123.564  1.00  0.00           C
ATOM   4561  CG  ARG A 291      31.945  82.582 124.733  1.00  0.00           C
ATOM   4564  CD  ARG A 291      32.446  84.031 124.714  1.00  0.00           C
ATOM   4567  NE  ARG A 291      33.065  84.282 126.053  1.00  0.00           N
ATOM   4569  CZ  ARG A 291      34.356  84.162 126.314  1.00  0.00           C
ATOM   4570  NH1 ARG A 291      35.286  84.081 125.394  1.00  0.00           N
ATOM   4573  NH2 ARG A 291      34.725  84.162 127.574  1.00  0.00           N
ATOM   4576  C   ARG A 291      28.755  82.291 122.443  1.00  0.00           C
ATOM   4577  O   ARG A 291      29.195  81.472 121.634  1.00  0.00           O
ATOM   4578  N   THR A 292      27.455  82.622 122.414  1.00  0.00           N
ATOM   4580  CA  THR A 292      26.545  82.162 121.384  1.00  0.00           C
ATOM   4582  CB  THR A 292      25.775  80.922 121.794  1.00  0.00           C
ATOM   4584  OG1 THR A 292      26.685  79.881 122.133  1.00  0.00           O
ATOM   4586  CG2 THR A 292      24.975  80.412 120.594  1.00  0.00           C
ATOM   4590  C   THR A 292      25.585  83.312 121.184  1.00  0.00           C
ATOM   4591  O   THR A 292      24.986  83.681 122.194  1.00  0.00           O
ATOM   4592  N   PRO A 293      25.365  83.982 120.034  1.00  0.00           N
ATOM   4593  CD  PRO A 293      24.165  84.831 120.034  1.00  0.00           C
ATOM   4596  CA  PRO A 293      25.795  83.642 118.664  1.00  0.00           C
ATOM   4598  CB  PRO A 293      24.895  84.532 117.764  1.00  0.00           C
ATOM   4601  CG  PRO A 293      24.125  85.502 118.674  1.00  0.00           C
ATOM   4604  C   PRO A 293      27.285  83.832 118.293  1.00  0.00           C
ATOM   4605  O   PRO A 293      27.595  84.142 117.154  1.00  0.00           O
ATOM   4606  N   ARG A 294      28.195  83.581 119.233  1.00  0.00           N
ATOM   4608  CA  ARG A 294      29.625  83.372 119.174  1.00  0.00           C
ATOM   4610  CB  ARG A 294      30.395  82.822 117.904  1.00  0.00           C
ATOM   4613  CG  ARG A 294      30.325  83.471 116.494  1.00  0.00           C
ATOM   4616  CD  ARG A 294      29.635  82.702 115.364  1.00  0.00           C
ATOM   4619  NE  ARG A 294      30.125  83.251 114.044  1.00  0.00           N
ATOM   4621  CZ  ARG A 294      29.525  84.192 113.324  1.00  0.00           C
ATOM   4622  NH1 ARG A 294      28.415  84.782 113.684  1.00  0.00           N
ATOM   4625  NH2 ARG A 294      30.025  84.581 112.164  1.00  0.00           N
ATOM   4628  C   ARG A 294      30.275  84.241 120.254  1.00  0.00           C
ATOM   4629  O   ARG A 294      29.565  84.752 121.104  1.00  0.00           O
ATOM   4630  N   GLY A 295      31.585  84.512 120.284  1.00  0.00           N
ATOM   4632  CA  GLY A 295      32.145  85.362 121.344  1.00  0.00           C
ATOM   4635  C   GLY A 295      32.015  86.892 121.403  1.00  0.00           C
ATOM   4636  O   GLY A 295      33.025  87.571 121.504  1.00  0.00           O
ATOM   4637  N   ASP A 296      30.795  87.492 121.454  1.00  0.00           N
ATOM   4639  CA  ASP A 296      30.606  88.742 122.194  1.00  0.00           C
ATOM   4641  CB  ASP A 296      29.675  89.872 121.584  1.00  0.00           C
ATOM   4644  CG  ASP A 296      28.455  90.412 122.323  1.00  0.00           C
ATOM   4645  OD1 ASP A 296      27.976  89.812 123.293  1.00  0.00           O
ATOM   4646  OD2 ASP A 296      27.915  91.442 121.814  1.00  0.00           O
ATOM   4647  C   ASP A 296      30.355  88.181 123.573  1.00  0.00           C
ATOM   4648  O   ASP A 296      29.955  87.022 123.704  1.00  0.00           O
ATOM   4649  N   ALA A 297      30.785  88.882 124.623  1.00  0.00           N
ATOM   4651  CA  ALA A 297      31.035  88.172 125.844  1.00  0.00           C
ATOM   4653  CB  ALA A 297      32.546  87.982 126.104  1.00  0.00           C
ATOM   4657  C   ALA A 297      30.355  88.932 126.914  1.00  0.00           C
ATOM   4658  O   ALA A 297      30.955  89.542 127.794  1.00  0.00           O
ATOM   4659  N   THR A 298      29.015  88.911 126.884  1.00  0.00           N
ATOM   4661  CA  THR A 298      28.245  89.422 127.983  1.00  0.00           C
ATOM   4663  CB  THR A 298      26.845  89.922 127.644  1.00  0.00           C
ATOM   4665  OG1 THR A 298      25.915  88.882 127.373  1.00  0.00           O
ATOM   4667  CG2 THR A 298      26.905  90.792 126.394  1.00  0.00           C
ATOM   4671  C   THR A 298      28.185  88.372 129.064  1.00  0.00           C
ATOM   4672  O   THR A 298      27.976  87.172 128.844  1.00  0.00           O
ATOM   4673  N   VAL A 299      28.265  88.812 130.314  1.00  0.00           N
ATOM   4675  CA  VAL A 299      27.915  87.971 131.424  1.00  0.00           C
ATOM   4677  CB  VAL A 299      29.035  87.862 132.454  1.00  0.00           C
ATOM   4679  CG1 VAL A 299      28.655  86.882 133.573  1.00  0.00           C
ATOM   4683  CG2 VAL A 299      30.275  87.322 131.724  1.00  0.00           C
ATOM   4687  C   VAL A 299      26.645  88.592 131.924  1.00  0.00           C
ATOM   4688  O   VAL A 299      26.485  89.822 131.914  1.00  0.00           O
ATOM   4689  N   LEU A 300      25.655  87.781 132.294  1.00  0.00           N
ATOM   4691  CA  LEU A 300      24.545  88.362 133.013  1.00  0.00           C
ATOM   4693  CB  LEU A 300      23.306  87.462 132.884  1.00  0.00           C
ATOM   4696  CG  LEU A 300      22.045  88.022 133.553  1.00  0.00           C
ATOM   4698  CD1 LEU A 300      21.355  89.081 132.704  1.00  0.00           C
ATOM   4702  CD2 LEU A 300      21.105  86.882 133.833  1.00  0.00           C
ATOM   4706  C   LEU A 300      24.965  88.572 134.464  1.00  0.00           C
ATOM   4707  O   LEU A 300      25.705  87.772 135.013  1.00  0.00           O
ATOM   4708  N   ILE A 301      24.565  89.682 135.094  1.00  0.00           N
ATOM   4710  CA  ILE A 301      24.986  90.021 136.433  1.00  0.00           C
ATOM   4712  CB  ILE A 301      25.885  91.262 136.464  1.00  0.00           C
ATOM   4714  CG2 ILE A 301      25.885  91.952 137.844  1.00  0.00           C
ATOM   4718  CG1 ILE A 301      27.355  90.912 136.114  1.00  0.00           C
ATOM   4721  CD  ILE A 301      27.655  90.812 134.613  1.00  0.00           C
ATOM   4725  C   ILE A 301      23.736  90.172 137.294  1.00  0.00           C
ATOM   4726  O   ILE A 301      22.705  90.692 136.853  1.00  0.00           O
ATOM   4727  N   VAL A 302      23.755  89.672 138.544  1.00  0.00           N
ATOM   4729  CA  VAL A 302      22.665  89.872 139.483  1.00  0.00           C
ATOM   4731  CB  VAL A 302      22.845  89.002 140.723  1.00  0.00           C
ATOM   4733  CG1 VAL A 302      23.985  89.522 141.623  1.00  0.00           C
ATOM   4737  CG2 VAL A 302      21.525  88.882 141.504  1.00  0.00           C
ATOM   4741  C   VAL A 302      22.425  91.352 139.823  1.00  0.00           C
ATOM   4742  O   VAL A 302      23.355  92.132 140.074  1.00  0.00           O
ATOM   4743  N   ASN A 303      21.166  91.802 139.784  1.00  0.00           N
ATOM   4745  CA  ASN A 303      20.805  93.211 139.893  1.00  0.00           C
ATOM   4747  CB  ASN A 303      19.745  93.532 138.804  1.00  0.00           C
ATOM   4750  CG  ASN A 303      19.515  95.032 138.684  1.00  0.00           C
ATOM   4751  OD1 ASN A 303      20.415  95.812 139.004  1.00  0.00           O
ATOM   4752  ND2 ASN A 303      18.305  95.452 138.274  1.00  0.00           N
ATOM   4755  C   ASN A 303      20.265  93.512 141.304  1.00  0.00           C
ATOM   4756  O   ASN A 303      19.785  92.612 141.983  1.00  0.00           O
ATOM   4757  N   ASP A 304      20.295  94.772 141.763  1.00  0.00           N
ATOM   4759  CA  ASP A 304      19.825  95.222 143.064  1.00  0.00           C
ATOM   4761  CB  ASP A 304      19.945  96.782 143.134  1.00  0.00           C
ATOM   4764  CG  ASP A 304      21.345  97.352 142.954  1.00  0.00           C
ATOM   4765  OD1 ASP A 304      22.355  96.601 142.904  1.00  0.00           O
ATOM   4766  OD2 ASP A 304      21.405  98.611 142.823  1.00  0.00           O
ATOM   4767  C   ASP A 304      18.355  94.842 143.354  1.00  0.00           C
ATOM   4768  O   ASP A 304      17.975  94.431 144.454  1.00  0.00           O
ATOM   4769  N   LYS A 305      17.495  94.942 142.323  1.00  0.00           N
ATOM   4771  CA  LYS A 305      16.085  94.581 142.384  1.00  0.00           C
ATOM   4773  CB  LYS A 305      15.295  95.421 141.354  1.00  0.00           C
ATOM   4776  CG  LYS A 305      15.345  96.942 141.584  1.00  0.00           C
ATOM   4779  CD  LYS A 305      14.635  97.352 142.884  1.00  0.00           C
ATOM   4782  CE  LYS A 305      14.675  98.862 143.144  1.00  0.00           C
ATOM   4785  NZ  LYS A 305      13.925  99.162 144.383  1.00  0.00           N
ATOM   4789  C   LYS A 305      15.825  93.142 142.014  1.00  0.00           C
ATOM   4790  O   LYS A 305      14.675  92.722 141.934  1.00  0.00           O
ATOM   4791  N   SER A 306      16.885  92.352 141.713  1.00  0.00           N
ATOM   4793  CA  SER A 306      16.835  90.982 141.224  1.00  0.00           C
ATOM   4795  CB  SER A 306      16.185  89.992 142.214  1.00  0.00           C
ATOM   4798  OG  SER A 306      16.915  89.962 143.444  1.00  0.00           O
ATOM   4800  C   SER A 306      16.275  90.802 139.814  1.00  0.00           C
ATOM   4801  O   SER A 306      16.375  89.732 139.224  1.00  0.00           O
ATOM   4802  N   GLN A 307      15.755  91.861 139.184  1.00  0.00           N
ATOM   4804  CA  GLN A 307      15.535  91.942 137.754  1.00  0.00           C
ATOM   4806  CB  GLN A 307      14.605  93.111 137.384  1.00  0.00           C
ATOM   4809  CG  GLN A 307      14.325  93.292 135.863  1.00  0.00           C
ATOM   4812  CD  GLN A 307      13.345  94.442 135.603  1.00  0.00           C
ATOM   4813  OE1 GLN A 307      12.845  95.122 136.494  1.00  0.00           O
ATOM   4814  NE2 GLN A 307      13.015  94.651 134.314  1.00  0.00           N
ATOM   4817  C   GLN A 307      16.855  92.071 137.014  1.00  0.00           C
ATOM   4818  O   GLN A 307      17.365  93.162 136.774  1.00  0.00           O
ATOM   4819  N   VAL A 308      17.485  90.912 136.733  1.00  0.00           N
ATOM   4821  CA  VAL A 308      18.855  90.762 136.293  1.00  0.00           C
ATOM   4823  CB  VAL A 308      19.235  89.291 136.204  1.00  0.00           C
ATOM   4825  CG1 VAL A 308      19.285  88.681 137.614  1.00  0.00           C
ATOM   4829  CG2 VAL A 308      18.205  88.512 135.364  1.00  0.00           C
ATOM   4833  C   VAL A 308      19.215  91.522 135.013  1.00  0.00           C
ATOM   4834  O   VAL A 308      18.465  91.581 134.044  1.00  0.00           O
ATOM   4835  N   GLU A 309      20.436  92.112 134.994  1.00  0.00           N
ATOM   4837  CA  GLU A 309      20.896  92.921 133.884  1.00  0.00           C
ATOM   4839  CB  GLU A 309      21.115  94.412 134.254  1.00  0.00           C
ATOM   4842  CG  GLU A 309      19.806  95.172 134.574  1.00  0.00           C
ATOM   4845  CD  GLU A 309      20.035  96.671 134.683  1.00  0.00           C
ATOM   4846  OE1 GLU A 309      20.405  97.172 135.784  1.00  0.00           O
ATOM   4847  OE2 GLU A 309      19.865  97.381 133.643  1.00  0.00           O
ATOM   4848  C   GLU A 309      22.195  92.352 133.354  1.00  0.00           C
ATOM   4849  O   GLU A 309      23.025  91.832 134.104  1.00  0.00           O
ATOM   4850  N   ALA A 310      22.425  92.412 132.034  1.00  0.00           N
ATOM   4852  CA  ALA A 310      23.725  92.032 131.494  1.00  0.00           C
ATOM   4854  CB  ALA A 310      23.605  91.432 130.083  1.00  0.00           C
ATOM   4858  C   ALA A 310      24.735  93.172 131.534  1.00  0.00           C
ATOM   4859  O   ALA A 310      24.415  94.361 131.494  1.00  0.00           O
ATOM   4860  N   ARG A 311      26.025  92.802 131.623  1.00  0.00           N
ATOM   4862  CA  ARG A 311      27.125  93.692 131.344  1.00  0.00           C
ATOM   4864  CB  ARG A 311      28.065  93.922 132.554  1.00  0.00           C
ATOM   4867  CG  ARG A 311      27.355  94.651 133.704  1.00  0.00           C
ATOM   4870  CD  ARG A 311      28.285  95.242 134.784  1.00  0.00           C
ATOM   4873  NE  ARG A 311      28.825  94.101 135.583  1.00  0.00           N
ATOM   4875  CZ  ARG A 311      29.705  94.221 136.573  1.00  0.00           C
ATOM   4876  NH1 ARG A 311      30.185  95.401 136.934  1.00  0.00           N
ATOM   4879  NH2 ARG A 311      30.135  93.132 137.174  1.00  0.00           N
ATOM   4882  C   ARG A 311      27.915  93.082 130.214  1.00  0.00           C
ATOM   4883  O   ARG A 311      28.215  91.892 130.294  1.00  0.00           O
ATOM   4884  N   PRO A 312      28.265  93.782 129.134  1.00  0.00           N
ATOM   4885  CD  PRO A 312      27.565  94.972 128.653  1.00  0.00           C
ATOM   4888  CA  PRO A 312      29.435  93.462 128.314  1.00  0.00           C
ATOM   4890  CB  PRO A 312      29.535  94.662 127.354  1.00  0.00           C
ATOM   4893  CG  PRO A 312      28.085  95.132 127.233  1.00  0.00           C
ATOM   4896  C   PRO A 312      30.695  93.222 129.114  1.00  0.00           C
ATOM   4897  O   PRO A 312      30.965  93.961 130.054  1.00  0.00           O
ATOM   4898  N   VAL A 313      31.485  92.182 128.793  1.00  0.00           N
ATOM   4900  CA  VAL A 313      32.635  91.812 129.584  1.00  0.00           C
ATOM   4902  CB  VAL A 313      32.365  90.592 130.474  1.00  0.00           C
ATOM   4904  CG1 VAL A 313      33.605  90.151 131.254  1.00  0.00           C
ATOM   4908  CG2 VAL A 313      31.245  90.912 131.483  1.00  0.00           C
ATOM   4912  C   VAL A 313      33.806  91.581 128.643  1.00  0.00           C
ATOM   4913  O   VAL A 313      33.696  90.901 127.624  1.00  0.00           O
ATOM   4914  N   VAL A 314      34.995  92.132 128.954  1.00  0.00           N
ATOM   4916  CA  VAL A 314      36.196  91.772 128.204  1.00  0.00           C
ATOM   4918  CB  VAL A 314      37.305  92.831 128.184  1.00  0.00           C
ATOM   4920  CG1 VAL A 314      38.545  92.331 127.414  1.00  0.00           C
ATOM   4924  CG2 VAL A 314      36.806  94.112 127.484  1.00  0.00           C
ATOM   4928  C   VAL A 314      36.736  90.502 128.814  1.00  0.00           C
ATOM   4929  O   VAL A 314      37.396  90.522 129.864  1.00  0.00           O
ATOM   4930  N   ALA A 315      36.445  89.352 128.194  1.00  0.00           N
ATOM   4932  CA  ALA A 315      36.935  88.071 128.623  1.00  0.00           C
ATOM   4934  CB  ALA A 315      35.806  87.032 128.643  1.00  0.00           C
ATOM   4938  C   ALA A 315      38.045  87.602 127.714  1.00  0.00           C
ATOM   4939  O   ALA A 315      37.896  87.562 126.494  1.00  0.00           O
ATOM   4940  N   SER A 316      39.185  87.252 128.304  1.00  0.00           N
ATOM   4942  CA  SER A 316      40.425  86.972 127.634  1.00  0.00           C
ATOM   4944  CB  SER A 316      41.656  87.582 128.363  1.00  0.00           C
ATOM   4947  OG  SER A 316      41.585  89.012 128.324  1.00  0.00           O
ATOM   4949  C   SER A 316      40.546  85.471 127.424  1.00  0.00           C
ATOM   4950  O   SER A 316      39.605  84.822 126.973  1.00  0.00           O
ATOM   4951  N   GLN A 317      41.715  84.892 127.683  1.00  0.00           N
ATOM   4953  CA  GLN A 317      42.025  83.552 127.244  1.00  0.00           C
ATOM   4955  CB  GLN A 317      43.516  83.502 126.803  1.00  0.00           C
ATOM   4958  CG  GLN A 317      44.025  82.151 126.234  1.00  0.00           C
ATOM   4961  CD  GLN A 317      45.405  82.352 125.614  1.00  0.00           C
ATOM   4962  OE1 GLN A 317      45.956  83.452 125.634  1.00  0.00           O
ATOM   4963  NE2 GLN A 317      45.995  81.271 125.054  1.00  0.00           N
ATOM   4966  C   GLN A 317      41.697  82.521 128.314  1.00  0.00           C
ATOM   4967  O   GLN A 317      41.656  82.791 129.514  1.00  0.00           O
ATOM   4968  N   ALA A 318      41.385  81.282 127.884  1.00  0.00           N
ATOM   4970  CA  ALA A 318      41.156  80.202 128.814  1.00  0.00           C
ATOM   4972  CB  ALA A 318      40.585  78.972 128.083  1.00  0.00           C
ATOM   4976  C   ALA A 318      42.365  79.802 129.664  1.00  0.00           C
ATOM   4977  O   ALA A 318      43.495  79.632 129.184  1.00  0.00           O
ATOM   4978  N   ILE A 319      42.105  79.592 130.964  1.00  0.00           N
ATOM   4980  CA  ILE A 319      42.955  78.852 131.844  1.00  0.00           C
ATOM   4982  CB  ILE A 319      43.547  79.711 132.954  1.00  0.00           C
ATOM   4984  CG2 ILE A 319      44.595  78.882 133.713  1.00  0.00           C
ATOM   4988  CG1 ILE A 319      44.135  81.022 132.364  1.00  0.00           C
ATOM   4991  CD  ILE A 319      44.875  81.902 133.383  1.00  0.00           C
ATOM   4995  C   ILE A 319      42.025  77.782 132.373  1.00  0.00           C
ATOM   4996  O   ILE A 319      41.036  78.102 133.013  1.00  0.00           O
ATOM   4997  N   GLY A 320      42.286  76.492 132.064  1.00  0.00           N
ATOM   4999  CA  GLY A 320      41.445  75.382 132.494  1.00  0.00           C
ATOM   5002  C   GLY A 320      39.965  75.492 132.194  1.00  0.00           C
ATOM   5003  O   GLY A 320      39.556  75.632 131.044  1.00  0.00           O
ATOM   5004  N   ASP A 321      39.126  75.372 133.254  1.00  0.00           N
ATOM   5006  CA  ASP A 321      37.675  75.382 133.223  1.00  0.00           C
ATOM   5008  CB  ASP A 321      37.065  74.331 134.213  1.00  0.00           C
ATOM   5011  CG  ASP A 321      37.446  74.482 135.684  1.00  0.00           C
ATOM   5012  OD1 ASP A 321      38.515  75.072 135.974  1.00  0.00           O
ATOM   5013  OD2 ASP A 321      36.736  73.962 136.584  1.00  0.00           O
ATOM   5014  C   ASP A 321      37.135  76.792 133.454  1.00  0.00           C
ATOM   5015  O   ASP A 321      35.925  77.012 133.573  1.00  0.00           O
ATOM   5016  N   LYS A 322      38.025  77.802 133.474  1.00  0.00           N
ATOM   5018  CA  LYS A 322      37.686  79.202 133.653  1.00  0.00           C
ATOM   5020  CB  LYS A 322      38.135  79.772 135.034  1.00  0.00           C
ATOM   5023  CG  LYS A 322      37.385  79.232 136.284  1.00  0.00           C
ATOM   5026  CD  LYS A 322      38.025  77.972 136.874  1.00  0.00           C
ATOM   5029  CE  LYS A 322      37.315  77.282 138.044  1.00  0.00           C
ATOM   5032  NZ  LYS A 322      38.065  76.062 138.454  1.00  0.00           N
ATOM   5036  C   LYS A 322      38.175  80.072 132.484  1.00  0.00           C
ATOM   5037  O   LYS A 322      39.126  79.762 131.754  1.00  0.00           O
ATOM   5038  N   TRP A 323      37.505  81.202 132.233  1.00  0.00           N
ATOM   5040  CA  TRP A 323      37.995  82.272 131.374  1.00  0.00           C
ATOM   5042  CB  TRP A 323      36.865  82.931 130.524  1.00  0.00           C
ATOM   5045  CG  TRP A 323      36.225  82.032 129.524  1.00  0.00           C
ATOM   5046  CD1 TRP A 323      35.065  81.332 129.683  1.00  0.00           C
ATOM   5048  NE1 TRP A 323      34.775  80.662 128.513  1.00  0.00           N
ATOM   5050  CE2 TRP A 323      35.725  80.912 127.583  1.00  0.00           C
ATOM   5051  CD2 TRP A 323      36.666  81.791 128.174  1.00  0.00           C
ATOM   5052  CE3 TRP A 323      37.745  82.252 127.424  1.00  0.00           C
ATOM   5054  CZ3 TRP A 323      37.846  81.852 126.094  1.00  0.00           C
ATOM   5056  CZ2 TRP A 323      35.885  80.442 126.304  1.00  0.00           C
ATOM   5058  CH2 TRP A 323      36.935  80.942 125.544  1.00  0.00           C
ATOM   5060  C   TRP A 323      38.576  83.372 132.233  1.00  0.00           C
ATOM   5061  O   TRP A 323      37.965  83.792 133.214  1.00  0.00           O
ATOM   5062  N   LEU A 324      39.735  83.922 131.844  1.00  0.00           N
ATOM   5064  CA  LEU A 324      40.186  85.202 132.373  1.00  0.00           C
ATOM   5066  CB  LEU A 324      41.627  85.491 131.903  1.00  0.00           C
ATOM   5069  CG  LEU A 324      42.655  85.421 133.034  1.00  0.00           C
ATOM   5071  CD1 LEU A 324      44.056  85.662 132.463  1.00  0.00           C
ATOM   5075  CD2 LEU A 324      42.336  86.452 134.114  1.00  0.00           C
ATOM   5079  C   LEU A 324      39.275  86.372 132.004  1.00  0.00           C
ATOM   5080  O   LEU A 324      38.915  86.531 130.844  1.00  0.00           O
ATOM   5081  N   ILE A 325      38.905  87.221 132.963  1.00  0.00           N
ATOM   5083  CA  ILE A 325      38.215  88.482 132.694  1.00  0.00           C
ATOM   5085  CB  ILE A 325      36.775  88.522 133.223  1.00  0.00           C
ATOM   5087  CG2 ILE A 325      36.255  89.972 133.373  1.00  0.00           C
ATOM   5091  CG1 ILE A 325      35.775  87.752 132.314  1.00  0.00           C
ATOM   5094  CD  ILE A 325      35.875  86.232 132.314  1.00  0.00           C
ATOM   5098  C   ILE A 325      39.036  89.622 133.274  1.00  0.00           C
ATOM   5099  O   ILE A 325      39.335  89.682 134.464  1.00  0.00           O
ATOM   5100  N   SER A 326      39.415  90.571 132.403  1.00  0.00           N
ATOM   5102  CA  SER A 326      40.256  91.692 132.794  1.00  0.00           C
ATOM   5104  CB  SER A 326      41.175  92.101 131.623  1.00  0.00           C
ATOM   5107  OG  SER A 326      41.875  90.971 131.104  1.00  0.00           O
ATOM   5109  C   SER A 326      39.445  92.921 133.074  1.00  0.00           C
ATOM   5110  O   SER A 326      39.845  93.782 133.864  1.00  0.00           O
ATOM   5111  N   GLU A 327      38.255  93.052 132.443  1.00  0.00           N
ATOM   5113  CA  GLU A 327      37.425  94.232 132.574  1.00  0.00           C
ATOM   5115  CB  GLU A 327      37.595  95.242 131.414  1.00  0.00           C
ATOM   5118  CG  GLU A 327      38.995  95.882 131.263  1.00  0.00           C
ATOM   5121  CD  GLU A 327      38.925  96.912 130.153  1.00  0.00           C
ATOM   5122  OE1 GLU A 327      38.925  96.512 128.954  1.00  0.00           O
ATOM   5123  OE2 GLU A 327      38.835  98.122 130.474  1.00  0.00           O
ATOM   5124  C   GLU A 327      35.975  93.812 132.513  1.00  0.00           C
ATOM   5125  O   GLU A 327      35.585  92.991 131.684  1.00  0.00           O
ATOM   5126  N   GLY A 328      35.116  94.372 133.373  1.00  0.00           N
ATOM   5128  CA  GLY A 328      33.666  94.181 133.243  1.00  0.00           C
ATOM   5131  C   GLY A 328      33.076  93.282 134.284  1.00  0.00           C
ATOM   5132  O   GLY A 328      31.885  93.351 134.554  1.00  0.00           O
ATOM   5133  N   LEU A 329      33.905  92.462 134.943  1.00  0.00           N
ATOM   5135  CA  LEU A 329      33.535  91.772 136.164  1.00  0.00           C
ATOM   5137  CB  LEU A 329      33.576  90.222 136.073  1.00  0.00           C
ATOM   5140  CG  LEU A 329      32.546  89.612 135.094  1.00  0.00           C
ATOM   5142  CD1 LEU A 329      32.705  88.092 134.984  1.00  0.00           C
ATOM   5146  CD2 LEU A 329      31.105  89.912 135.534  1.00  0.00           C
ATOM   5150  C   LEU A 329      34.465  92.312 137.233  1.00  0.00           C
ATOM   5151  O   LEU A 329      35.565  92.762 136.934  1.00  0.00           O
ATOM   5152  N   LYS A 330      33.975  92.422 138.474  1.00  0.00           N
ATOM   5154  CA  LYS A 330      34.635  93.192 139.514  1.00  0.00           C
ATOM   5156  CB  LYS A 330      33.775  94.382 140.013  1.00  0.00           C
ATOM   5159  CG  LYS A 330      33.275  95.392 138.954  1.00  0.00           C
ATOM   5162  CD  LYS A 330      34.306  96.432 138.464  1.00  0.00           C
ATOM   5165  CE  LYS A 330      35.346  95.932 137.443  1.00  0.00           C
ATOM   5168  NZ  LYS A 330      36.125  97.062 136.864  1.00  0.00           N
ATOM   5172  C   LYS A 330      34.946  92.302 140.694  1.00  0.00           C
ATOM   5173  O   LYS A 330      34.345  91.262 140.904  1.00  0.00           O
ATOM   5174  N   SER A 331      35.925  92.702 141.524  1.00  0.00           N
ATOM   5176  CA  SER A 331      36.315  91.992 142.733  1.00  0.00           C
ATOM   5178  CB  SER A 331      37.475  92.661 143.524  1.00  0.00           C
ATOM   5181  OG  SER A 331      37.175  94.002 143.924  1.00  0.00           O
ATOM   5183  C   SER A 331      35.155  91.721 143.684  1.00  0.00           C
ATOM   5184  O   SER A 331      34.345  92.602 144.014  1.00  0.00           O
ATOM   5185  N   GLY A 332      35.035  90.442 144.104  1.00  0.00           N
ATOM   5187  CA  GLY A 332      33.945  89.931 144.924  1.00  0.00           C
ATOM   5190  C   GLY A 332      32.585  89.902 144.263  1.00  0.00           C
ATOM   5191  O   GLY A 332      31.575  89.902 144.974  1.00  0.00           O
ATOM   5192  N   ASP A 333      32.486  89.872 142.914  1.00  0.00           N
ATOM   5194  CA  ASP A 333      31.185  89.982 142.294  1.00  0.00           C
ATOM   5196  CB  ASP A 333      31.096  90.851 140.994  1.00  0.00           C
ATOM   5199  CG  ASP A 333      31.665  90.372 139.674  1.00  0.00           C
ATOM   5200  OD1 ASP A 333      32.335  89.321 139.574  1.00  0.00           O
ATOM   5201  OD2 ASP A 333      31.495  91.181 138.713  1.00  0.00           O
ATOM   5202  C   ASP A 333      30.415  88.672 142.354  1.00  0.00           C
ATOM   5203  O   ASP A 333      30.935  87.552 142.364  1.00  0.00           O
ATOM   5204  N   GLN A 334      29.095  88.821 142.524  1.00  0.00           N
ATOM   5206  CA  GLN A 334      28.215  87.711 142.664  1.00  0.00           C
ATOM   5208  CB  GLN A 334      27.175  87.942 143.784  1.00  0.00           C
ATOM   5211  CG  GLN A 334      27.735  87.571 145.174  1.00  0.00           C
ATOM   5214  CD  GLN A 334      26.635  87.452 146.224  1.00  0.00           C
ATOM   5215  OE1 GLN A 334      25.485  87.822 145.973  1.00  0.00           O
ATOM   5216  NE2 GLN A 334      26.965  86.922 147.414  1.00  0.00           N
ATOM   5219  C   GLN A 334      27.615  87.381 141.324  1.00  0.00           C
ATOM   5220  O   GLN A 334      26.726  88.071 140.824  1.00  0.00           O
ATOM   5221  N   VAL A 335      28.165  86.352 140.674  1.00  0.00           N
ATOM   5223  CA  VAL A 335      27.965  86.162 139.254  1.00  0.00           C
ATOM   5225  CB  VAL A 335      29.256  86.062 138.424  1.00  0.00           C
ATOM   5227  CG1 VAL A 335      28.955  86.282 136.924  1.00  0.00           C
ATOM   5231  CG2 VAL A 335      30.225  87.172 138.854  1.00  0.00           C
ATOM   5235  C   VAL A 335      27.075  84.962 139.044  1.00  0.00           C
ATOM   5236  O   VAL A 335      26.885  84.081 139.884  1.00  0.00           O
ATOM   5237  N   ILE A 336      26.455  84.982 137.864  1.00  0.00           N
ATOM   5239  CA  ILE A 336      25.445  84.101 137.373  1.00  0.00           C
ATOM   5241  CB  ILE A 336      24.735  84.972 136.314  1.00  0.00           C
ATOM   5243  CG2 ILE A 336      23.865  84.252 135.274  1.00  0.00           C
ATOM   5247  CG1 ILE A 336      23.995  86.242 136.884  1.00  0.00           C
ATOM   5250  CD  ILE A 336      22.815  86.081 137.854  1.00  0.00           C
ATOM   5254  C   ILE A 336      26.035  82.752 136.884  1.00  0.00           C
ATOM   5255  O   ILE A 336      26.705  82.682 135.854  1.00  0.00           O
ATOM   5256  N   VAL A 337      25.825  81.622 137.644  1.00  0.00           N
ATOM   5258  CA  VAL A 337      26.475  80.322 137.403  1.00  0.00           C
ATOM   5260  CB  VAL A 337      27.275  79.881 138.623  1.00  0.00           C
ATOM   5262  CG1 VAL A 337      27.976  78.541 138.334  1.00  0.00           C
ATOM   5266  CG2 VAL A 337      28.345  80.942 138.924  1.00  0.00           C
ATOM   5270  C   VAL A 337      25.625  79.151 136.833  1.00  0.00           C
ATOM   5271  O   VAL A 337      25.606  79.012 135.624  1.00  0.00           O
ATOM   5272  N   SER A 338      24.946  78.272 137.634  1.00  0.00           N
ATOM   5274  CA  SER A 338      24.326  77.012 137.133  1.00  0.00           C
ATOM   5276  CB  SER A 338      24.295  75.872 138.233  1.00  0.00           C
ATOM   5279  OG  SER A 338      23.985  74.562 137.744  1.00  0.00           O
ATOM   5281  C   SER A 338      22.925  77.242 136.573  1.00  0.00           C
ATOM   5282  O   SER A 338      22.615  78.302 136.064  1.00  0.00           O
ATOM   5283  N   GLY A 339      22.015  76.242 136.623  1.00  0.00           N
ATOM   5285  CA  GLY A 339      20.566  76.312 136.403  1.00  0.00           C
ATOM   5288  C   GLY A 339      20.005  77.221 135.334  1.00  0.00           C
ATOM   5289  O   GLY A 339      19.025  77.922 135.583  1.00  0.00           O
ATOM   5290  N   LEU A 340      20.595  77.212 134.104  1.00  0.00           N
ATOM   5292  CA  LEU A 340      20.375  78.262 133.114  1.00  0.00           C
ATOM   5294  CB  LEU A 340      21.495  78.351 132.054  1.00  0.00           C
ATOM   5297  CG  LEU A 340      22.936  78.681 132.543  1.00  0.00           C
ATOM   5299  CD1 LEU A 340      23.905  78.732 131.364  1.00  0.00           C
ATOM   5303  CD2 LEU A 340      23.066  80.061 133.184  1.00  0.00           C
ATOM   5307  C   LEU A 340      19.035  78.162 132.384  1.00  0.00           C
ATOM   5308  O   LEU A 340      18.655  79.012 131.584  1.00  0.00           O
ATOM   5309  N   GLN A 341      18.275  77.072 132.634  1.00  0.00           N
ATOM   5311  CA  GLN A 341      17.145  76.692 131.824  1.00  0.00           C
ATOM   5313  CB  GLN A 341      16.825  75.202 132.024  1.00  0.00           C
ATOM   5316  CG  GLN A 341      18.015  74.292 131.634  1.00  0.00           C
ATOM   5319  CD  GLN A 341      18.725  73.752 132.873  1.00  0.00           C
ATOM   5320  OE1 GLN A 341      18.845  74.442 133.884  1.00  0.00           O
ATOM   5321  NE2 GLN A 341      19.215  72.492 132.814  1.00  0.00           N
ATOM   5324  C   GLN A 341      15.895  77.512 132.094  1.00  0.00           C
ATOM   5325  O   GLN A 341      15.035  77.662 131.244  1.00  0.00           O
ATOM   5326  N   LYS A 342      15.795  78.092 133.293  1.00  0.00           N
ATOM   5328  CA  LYS A 342      14.675  78.922 133.634  1.00  0.00           C
ATOM   5330  CB  LYS A 342      14.105  78.502 135.013  1.00  0.00           C
ATOM   5333  CG  LYS A 342      15.075  78.342 136.204  1.00  0.00           C
ATOM   5336  CD  LYS A 342      15.625  79.662 136.754  1.00  0.00           C
ATOM   5339  CE  LYS A 342      14.575  80.711 137.133  1.00  0.00           C
ATOM   5342  NZ  LYS A 342      13.745  80.291 138.274  1.00  0.00           N
ATOM   5346  C   LYS A 342      14.965  80.412 133.494  1.00  0.00           C
ATOM   5347  O   LYS A 342      14.185  81.251 133.944  1.00  0.00           O
ATOM   5348  N   ALA A 343      16.095  80.782 132.844  1.00  0.00           N
ATOM   5350  CA  ALA A 343      16.565  82.142 132.733  1.00  0.00           C
ATOM   5352  CB  ALA A 343      17.805  82.182 131.814  1.00  0.00           C
ATOM   5356  C   ALA A 343      15.635  83.181 132.123  1.00  0.00           C
ATOM   5357  O   ALA A 343      15.685  83.422 130.914  1.00  0.00           O
ATOM   5358  N   ARG A 344      14.825  83.891 132.914  1.00  0.00           N
ATOM   5360  CA  ARG A 344      14.215  85.102 132.393  1.00  0.00           C
ATOM   5362  CB  ARG A 344      12.775  84.902 131.853  1.00  0.00           C
ATOM   5365  CG  ARG A 344      12.685  83.832 130.733  1.00  0.00           C
ATOM   5368  CD  ARG A 344      11.355  83.771 129.954  1.00  0.00           C
ATOM   5371  NE  ARG A 344      11.535  82.882 128.754  1.00  0.00           N
ATOM   5373  CZ  ARG A 344      12.035  83.251 127.583  1.00  0.00           C
ATOM   5374  NH1 ARG A 344      12.235  84.512 127.274  1.00  0.00           N
ATOM   5377  NH2 ARG A 344      12.315  82.331 126.684  1.00  0.00           N
ATOM   5380  C   ARG A 344      14.375  86.282 133.363  1.00  0.00           C
ATOM   5381  O   ARG A 344      14.255  86.131 134.584  1.00  0.00           O
ATOM   5382  N   PRO A 345      14.795  87.462 132.894  1.00  0.00           N
ATOM   5383  CD  PRO A 345      15.015  87.762 131.473  1.00  0.00           C
ATOM   5386  CA  PRO A 345      14.865  88.662 133.704  1.00  0.00           C
ATOM   5388  CB  PRO A 345      15.455  89.712 132.764  1.00  0.00           C
ATOM   5391  CG  PRO A 345      14.965  89.272 131.394  1.00  0.00           C
ATOM   5394  C   PRO A 345      13.525  89.041 134.324  1.00  0.00           C
ATOM   5395  O   PRO A 345      12.465  88.792 133.763  1.00  0.00           O
ATOM   5396  N   GLY A 346      13.565  89.601 135.544  1.00  0.00           N
ATOM   5398  CA  GLY A 346      12.375  89.912 136.314  1.00  0.00           C
ATOM   5401  C   GLY A 346      11.965  88.821 137.253  1.00  0.00           C
ATOM   5402  O   GLY A 346      11.075  88.992 138.083  1.00  0.00           O
ATOM   5403  N   GLU A 347      12.635  87.651 137.204  1.00  0.00           N
ATOM   5405  CA  GLU A 347      12.425  86.632 138.194  1.00  0.00           C
ATOM   5407  CB  GLU A 347      12.715  85.192 137.704  1.00  0.00           C
ATOM   5410  CG  GLU A 347      11.745  84.752 136.584  1.00  0.00           C
ATOM   5413  CD  GLU A 347      11.805  83.262 136.274  1.00  0.00           C
ATOM   5414  OE1 GLU A 347      12.205  82.472 137.174  1.00  0.00           O
ATOM   5415  OE2 GLU A 347      11.345  82.872 135.164  1.00  0.00           O
ATOM   5416  C   GLU A 347      13.335  86.902 139.364  1.00  0.00           C
ATOM   5417  O   GLU A 347      14.535  87.122 139.213  1.00  0.00           O
ATOM   5418  N   GLN A 348      12.755  86.882 140.574  1.00  0.00           N
ATOM   5420  CA  GLN A 348      13.535  87.071 141.784  1.00  0.00           C
ATOM   5422  CB  GLN A 348      12.645  87.221 143.034  1.00  0.00           C
ATOM   5425  CG  GLN A 348      11.705  88.452 143.044  1.00  0.00           C
ATOM   5428  CD  GLN A 348      12.275  89.791 142.554  1.00  0.00           C
ATOM   5429  OE1 GLN A 348      12.775  89.962 141.433  1.00  0.00           O
ATOM   5430  NE2 GLN A 348      12.135  90.842 143.394  1.00  0.00           N
ATOM   5433  C   GLN A 348      14.605  86.022 142.014  1.00  0.00           C
ATOM   5434  O   GLN A 348      14.435  84.842 141.713  1.00  0.00           O
ATOM   5435  N   VAL A 349      15.755  86.482 142.534  1.00  0.00           N
ATOM   5437  CA  VAL A 349      17.005  85.751 142.504  1.00  0.00           C
ATOM   5439  CB  VAL A 349      18.095  86.422 141.674  1.00  0.00           C
ATOM   5441  CG1 VAL A 349      19.355  85.541 141.644  1.00  0.00           C
ATOM   5445  CG2 VAL A 349      17.585  86.642 140.244  1.00  0.00           C
ATOM   5449  C   VAL A 349      17.455  85.672 143.933  1.00  0.00           C
ATOM   5450  O   VAL A 349      17.515  86.671 144.653  1.00  0.00           O
ATOM   5451  N   LYS A 350      17.785  84.452 144.374  1.00  0.00           N
ATOM   5453  CA  LYS A 350      18.325  84.212 145.674  1.00  0.00           C
ATOM   5455  CB  LYS A 350      17.295  83.482 146.584  1.00  0.00           C
ATOM   5458  CG  LYS A 350      15.785  83.812 146.383  1.00  0.00           C
ATOM   5461  CD  LYS A 350      15.295  85.242 146.704  1.00  0.00           C
ATOM   5464  CE  LYS A 350      13.775  85.342 146.974  1.00  0.00           C
ATOM   5467  NZ  LYS A 350      13.265  86.741 147.024  1.00  0.00           N
ATOM   5471  C   LYS A 350      19.535  83.312 145.413  1.00  0.00           C
ATOM   5472  O   LYS A 350      19.595  82.641 144.383  1.00  0.00           O
ATOM   5473  N   ALA A 351      20.525  83.251 146.314  1.00  0.00           N
ATOM   5475  CA  ALA A 351      21.686  82.381 146.144  1.00  0.00           C
ATOM   5477  CB  ALA A 351      22.955  83.172 146.523  1.00  0.00           C
ATOM   5481  C   ALA A 351      21.605  81.142 147.034  1.00  0.00           C
ATOM   5482  O   ALA A 351      21.445  81.271 148.244  1.00  0.00           O
ATOM   5483  N   THR A 352      21.795  79.912 146.483  1.00  0.00           N
ATOM   5485  CA  THR A 352      22.225  78.762 147.284  1.00  0.00           C
ATOM   5487  CB  THR A 352      21.175  77.662 147.534  1.00  0.00           C
ATOM   5489  OG1 THR A 352      21.575  76.752 148.564  1.00  0.00           O
ATOM   5491  CG2 THR A 352      20.845  76.802 146.304  1.00  0.00           C
ATOM   5495  C   THR A 352      23.415  78.192 146.544  1.00  0.00           C
ATOM   5496  O   THR A 352      23.375  77.992 145.334  1.00  0.00           O
ATOM   5497  N   THR A 353      24.535  77.952 147.244  1.00  0.00           N
ATOM   5499  CA  THR A 353      25.685  77.312 146.644  1.00  0.00           C
ATOM   5501  CB  THR A 353      26.885  78.242 146.353  1.00  0.00           C
ATOM   5503  OG1 THR A 353      28.055  77.952 147.104  1.00  0.00           O
ATOM   5505  CG2 THR A 353      26.575  79.732 146.584  1.00  0.00           C
ATOM   5509  C   THR A 353      25.995  76.111 147.544  1.00  0.00           C
ATOM   5510  OT1 THR A 353      26.515  76.302 148.683  1.00  0.00           O
ATOM   5511  OT2 THR A 353      25.695  74.962 147.114  1.00  0.00           O
ATOM   5512  NH3 POPEB 354      27.705  46.592 106.034  1.00  0.00           N
ATOM   5516  C12 POPEB 354      28.055  48.022 105.733  1.00  0.00           C
ATOM   5519  C11 POPEB 354      27.065  48.662 104.733  1.00  0.00           C
ATOM   5522  P   POPEB 354      25.115  49.662 106.213  1.00  0.00           P
ATOM   5523  O13 POPEB 354      24.256  48.952 107.174  1.00  0.00           O
ATOM   5524  O14 POPEB 354      26.215  50.492 106.724  1.00  0.00           O
ATOM   5525  O11 POPEB 354      24.095  50.522 105.373  1.00  0.00           O
ATOM   5526  O12 POPEB 354      25.705  48.611 105.183  1.00  0.00           O
ATOM   5527  C1  POPEB 354      24.445  51.292 104.254  1.00  0.00           C
ATOM   5530  C2  POPEB 354      24.105  50.522 102.963  1.00  0.00           C
ATOM   5532  O21 POPEB 354      24.475  51.332 101.833  1.00  0.00           O
ATOM   5533  C21 POPEB 354      25.736  51.132 101.473  1.00  0.00           C
ATOM   5534  O22 POPEB 354      26.485  50.302 101.944  1.00  0.00           O
ATOM   5535  C22 POPEB 354      26.056  51.952 100.244  1.00  0.00           C
ATOM   5538  C3  POPEB 354      22.595  50.162 102.854  1.00  0.00           C
ATOM   5541  O31 POPEB 354      22.346  49.632 101.524  1.00  0.00           O
ATOM   5542  C31 POPEB 354      21.385  50.282 100.854  1.00  0.00           C
ATOM   5543  O32 POPEB 354      20.455  50.872 101.344  1.00  0.00           O
ATOM   5544  C32 POPEB 354      21.675  50.192  99.364  1.00  0.00           C
ATOM   5547  C23 POPEB 354      25.925  53.462 100.463  1.00  0.00           C
ATOM   5550  C24 POPEB 354      26.236  54.232  99.184  1.00  0.00           C
ATOM   5553  C25 POPEB 354      25.325  53.882  97.994  1.00  0.00           C
ATOM   5556  C26 POPEB 354      25.476  54.812  96.794  1.00  0.00           C
ATOM   5559  C27 POPEB 354      24.745  54.272  95.553  1.00  0.00           C
ATOM   5562  C28 POPEB 354      24.705  55.282  94.394  1.00  0.00           C
ATOM   5565  C29 POPEB 354      24.745  54.642  93.034  1.00  0.00           C
ATOM   5567 0C21 POPEB 354      23.705  54.152  92.323  1.00  0.00           C
ATOM   5569 1C21 POPEB 354      22.255  54.132  92.723  1.00  0.00           C
ATOM   5572 2C21 POPEB 354      21.315  54.592  91.584  1.00  0.00           C
ATOM   5575 3C21 POPEB 354      21.245  53.662  90.364  1.00  0.00           C
ATOM   5578 4C21 POPEB 354      22.005  54.212  89.144  1.00  0.00           C
ATOM   5581 5C21 POPEB 354      21.805  53.352  87.884  1.00  0.00           C
ATOM   5584 6C21 POPEB 354      22.406  53.992  86.623  1.00  0.00           C
ATOM   5587 7C21 POPEB 354      22.305  53.102  85.384  1.00  0.00           C
ATOM   5590 8C21 POPEB 354      22.835  53.752  84.114  1.00  0.00           C
ATOM   5594  C33 POPEB 354      21.545  51.572  98.704  1.00  0.00           C
ATOM   5597  C34 POPEB 354      22.455  51.742  97.484  1.00  0.00           C
ATOM   5600  C35 POPEB 354      22.235  50.672  96.414  1.00  0.00           C
ATOM   5603  C36 POPEB 354      23.265  50.762  95.274  1.00  0.00           C
ATOM   5606  C37 POPEB 354      23.175  49.562  94.324  1.00  0.00           C
ATOM   5609  C38 POPEB 354      24.326  49.482  93.314  1.00  0.00           C
ATOM   5612  C39 POPEB 354      24.326  50.622  92.284  1.00  0.00           C
ATOM   5615 0C31 POPEB 354      25.385  50.412  91.204  1.00  0.00           C
ATOM   5618 1C31 POPEB 354      25.445  51.562  90.194  1.00  0.00           C
ATOM   5621 2C31 POPEB 354      26.335  51.241  88.973  1.00  0.00           C
ATOM   5624 3C31 POPEB 354      27.835  51.192  89.294  1.00  0.00           C
ATOM   5627 4C31 POPEB 354      28.495  52.572  89.284  1.00  0.00           C
ATOM   5630 5C31 POPEB 354      29.975  52.532  89.714  1.00  0.00           C
ATOM   5633 6C31 POPEB 354      30.705  53.862  89.524  1.00  0.00           C
ATOM   5637  NH3 POPEC 355       6.955  74.312 104.613  1.00  0.00           N
ATOM   5641  C12 POPEC 355       7.785  74.572 105.844  1.00  0.00           C
ATOM   5644  C11 POPEC 355       9.265  74.882 105.524  1.00  0.00           C
ATOM   5647  P   POPEC 355       9.085  76.762 103.623  1.00  0.00           P
ATOM   5648  O13 POPEC 355       7.605  76.732 103.604  1.00  0.00           O
ATOM   5649  O14 POPEC 355       9.825  77.872 104.254  1.00  0.00           O
ATOM   5650  O11 POPEC 355       9.605  76.532 102.164  1.00  0.00           O
ATOM   5651  O12 POPEC 355       9.535  75.362 104.213  1.00  0.00           O
ATOM   5652  C1  POPEC 355      10.055  77.602 101.333  1.00  0.00           C
ATOM   5655  C2  POPEC 355      10.115  77.042  99.893  1.00  0.00           C
ATOM   5657  O21 POPEC 355      11.045  77.762  99.073  1.00  0.00           O
ATOM   5658  C21 POPEC 355      10.735  78.992  98.713  1.00  0.00           C
ATOM   5659  O22 POPEC 355       9.755  79.622  99.073  1.00  0.00           O
ATOM   5660  C22 POPEC 355      11.825  79.522  97.784  1.00  0.00           C
ATOM   5663  C3  POPEC 355       8.715  76.821  99.274  1.00  0.00           C
ATOM   5666  O31 POPEC 355       8.795  75.752  98.314  1.00  0.00           O
ATOM   5667  C31 POPEC 355       7.615  75.422  97.803  1.00  0.00           C
ATOM   5668  O32 POPEC 355       6.575  76.041  97.943  1.00  0.00           O
ATOM   5669  C32 POPEC 355       7.775  74.152  96.993  1.00  0.00           C
ATOM   5672  C23 POPEC 355      11.245  80.372  96.644  1.00  0.00           C
ATOM   5675  C24 POPEC 355      12.325  80.952  95.723  1.00  0.00           C
ATOM   5678  C25 POPEC 355      11.825  82.092  94.834  1.00  0.00           C
ATOM   5681  C26 POPEC 355      10.655  81.732  93.914  1.00  0.00           C
ATOM   5684  C27 POPEC 355      10.305  82.892  92.974  1.00  0.00           C
ATOM   5687  C28 POPEC 355       9.015  82.692  92.154  1.00  0.00           C
ATOM   5690  C29 POPEC 355       9.165  81.612  91.114  1.00  0.00           C
ATOM   5692 0C21 POPEC 355       9.375  81.762  89.794  1.00  0.00           C
ATOM   5694 1C21 POPEC 355       9.565  83.062  89.044  1.00  0.00           C
ATOM   5697 2C21 POPEC 355      10.975  83.142  88.404  1.00  0.00           C
ATOM   5700 3C21 POPEC 355      11.165  82.182  87.224  1.00  0.00           C
ATOM   5703 4C21 POPEC 355      12.635  81.892  86.914  1.00  0.00           C
ATOM   5706 5C21 POPEC 355      12.785  80.851  85.784  1.00  0.00           C
ATOM   5709 6C21 POPEC 355      14.235  80.421  85.553  1.00  0.00           C
ATOM   5712 7C21 POPEC 355      14.355  79.372  84.434  1.00  0.00           C
ATOM   5715 8C21 POPEC 355      15.795  78.952  84.144  1.00  0.00           C
ATOM   5719  C33 POPEC 355       8.545  74.442  95.694  1.00  0.00           C
ATOM   5722  C34 POPEC 355       8.775  73.172  94.864  1.00  0.00           C
ATOM   5725  C35 POPEC 355       7.485  72.582  94.294  1.00  0.00           C
ATOM   5728  C36 POPEC 355       7.765  71.422  93.344  1.00  0.00           C
ATOM   5731  C37 POPEC 355       6.495  70.892  92.674  1.00  0.00           C
ATOM   5734  C38 POPEC 355       6.805  69.872  91.564  1.00  0.00           C
ATOM   5737  C39 POPEC 355       5.552  69.352  90.863  1.00  0.00           C
ATOM   5740 0C31 POPEC 355       4.852  70.412  89.984  1.00  0.00           C
ATOM   5743 1C31 POPEC 355       3.602  69.852  89.303  1.00  0.00           C
ATOM   5746 2C31 POPEC 355       3.272  70.552  87.974  1.00  0.00           C
ATOM   5749 3C31 POPEC 355       2.192  69.782  87.194  1.00  0.00           C
ATOM   5752 4C31 POPEC 355       2.182  70.052  85.684  1.00  0.00           C
ATOM   5755 5C31 POPEC 355       1.092  69.232  84.974  1.00  0.00           C
ATOM   5758 6C31 POPEC 355       0.982  69.502  83.474  1.00  0.00           C
ATOM   5762  NH3 POPED 356      11.195  50.462  62.284  1.00  0.00           N
ATOM   5766  C12 POPED 356      11.355  49.432  61.214  1.00  0.00           C
ATOM   5769  C11 POPED 356      10.075  48.582  61.094  1.00  0.00           C
ATOM   5772  P   POPED 356      10.685  46.132  61.814  1.00  0.00           P
ATOM   5773  O13 POPED 356       9.745  45.052  62.204  1.00  0.00           O
ATOM   5774  O14 POPED 356      11.195  46.082  60.424  1.00  0.00           O
ATOM   5775  O11 POPED 356      11.895  46.122  62.814  1.00  0.00           O
ATOM   5776  O12 POPED 356      10.005  47.552  62.084  1.00  0.00           O
ATOM   5777  C1  POPED 356      11.726  46.522  64.184  1.00  0.00           C
ATOM   5780  C2  POPED 356      12.685  45.672  65.044  1.00  0.00           C
ATOM   5782  O21 POPED 356      12.565  46.012  66.444  1.00  0.00           O
ATOM   5783  C21 POPED 356      12.265  45.012  67.253  1.00  0.00           C
ATOM   5784  O22 POPED 356      11.965  43.882  66.934  1.00  0.00           O
ATOM   5785  C22 POPED 356      12.395  45.452  68.693  1.00  0.00           C
ATOM   5788  C3  POPED 356      14.125  46.012  64.613  1.00  0.00           C
ATOM   5791  O31 POPED 356      15.085  45.122  65.223  1.00  0.00           O
ATOM   5792  C31 POPED 356      15.635  45.452  66.414  1.00  0.00           C
ATOM   5793  O32 POPED 356      15.925  44.612  67.253  1.00  0.00           O
ATOM   5794  C32 POPED 356      16.045  46.922  66.544  1.00  0.00           C
ATOM   5797  C23 POPED 356      11.195  46.282  69.204  1.00  0.00           C
ATOM   5800  C24 POPED 356      11.555  47.072  70.463  1.00  0.00           C
ATOM   5803  C25 POPED 356      12.015  46.202  71.643  1.00  0.00           C
ATOM   5806  C26 POPED 356      10.855  45.492  72.354  1.00  0.00           C
ATOM   5809  C27 POPED 356      11.195  44.922  73.744  1.00  0.00           C
ATOM   5812  C28 POPED 356      10.925  45.882  74.934  1.00  0.00           C
ATOM   5815  C29 POPED 356      11.905  47.022  75.124  1.00  0.00           C
ATOM   5817 0C21 POPED 356      12.185  47.652  76.284  1.00  0.00           C
ATOM   5819 1C21 POPED 356      11.565  47.372  77.624  1.00  0.00           C
ATOM   5822 2C21 POPED 356      10.715  48.552  78.134  1.00  0.00           C
ATOM   5825 3C21 POPED 356       9.795  48.102  79.274  1.00  0.00           C
ATOM   5828 4C21 POPED 356       8.925  49.242  79.834  1.00  0.00           C
ATOM   5831 5C21 POPED 356       7.855  48.772  80.824  1.00  0.00           C
ATOM   5834 6C21 POPED 356       6.695  48.002  80.174  1.00  0.00           C
ATOM   5837 7C21 POPED 356       5.642  47.552  81.204  1.00  0.00           C
ATOM   5840 8C21 POPED 356       4.482  46.772  80.583  1.00  0.00           C
ATOM   5844  C33 POPED 356      15.195  47.752  67.534  1.00  0.00           C
ATOM   5847  C34 POPED 356      15.675  49.212  67.574  1.00  0.00           C
ATOM   5850  C35 POPED 356      15.245  49.991  68.824  1.00  0.00           C
ATOM   5853  C36 POPED 356      15.835  49.512  70.153  1.00  0.00           C
ATOM   5856  C37 POPED 356      17.335  49.182  70.114  1.00  0.00           C
ATOM   5859  C38 POPED 356      17.965  48.932  71.494  1.00  0.00           C
ATOM   5862  C39 POPED 356      18.125  50.192  72.344  1.00  0.00           C
ATOM   5865 0C31 POPED 356      19.145  50.002  73.474  1.00  0.00           C
ATOM   5868 1C31 POPED 356      19.455  51.292  74.244  1.00  0.00           C
ATOM   5871 2C31 POPED 356      20.705  51.212  75.134  1.00  0.00           C
ATOM   5874 3C31 POPED 356      20.896  52.491  75.954  1.00  0.00           C
ATOM   5877 4C31 POPED 356      22.285  52.602  76.604  1.00  0.00           C
ATOM   5880 5C31 POPED 356      22.416  53.882  77.454  1.00  0.00           C
ATOM   5883 6C31 POPED 356      23.845  54.142  77.954  1.00  0.00           C
ATOM   5887  NH3 POPEE 357     159.717  29.052  62.594  1.00  0.00           N
ATOM   5891  C12 POPEE 357     160.725  29.182  61.483  1.00  0.00           C
ATOM   5894  C11 POPEE 357     161.975  29.972  61.934  1.00  0.00           C
ATOM   5897  P   POPEE 357     163.477  28.162  63.114  1.00  0.00           P
ATOM   5898  O13 POPEE 357     164.176  28.052  61.814  1.00  0.00           O
ATOM   5899  O14 POPEE 357     164.296  28.122  64.333  1.00  0.00           O
ATOM   5900  O11 POPEE 357     162.346  27.062  63.194  1.00  0.00           O
ATOM   5901  O12 POPEE 357     162.576  29.462  63.124  1.00  0.00           O
ATOM   5902  C1  POPEE 357     162.397  25.892  64.034  1.00  0.00           C
ATOM   5905  C2  POPEE 357     162.036  26.122  65.533  1.00  0.00           C
ATOM   5907  O21 POPEE 357     161.566  24.862  66.053  1.00  0.00           O
ATOM   5908  C21 POPEE 357     161.736  24.672  67.354  1.00  0.00           C
ATOM   5909  O22 POPEE 357     162.327  25.412  68.114  1.00  0.00           O
ATOM   5910  C22 POPEE 357     161.226  23.282  67.754  1.00  0.00           C
ATOM   5913  C3  POPEE 357     160.966  27.212  65.734  1.00  0.00           C
ATOM   5916  O31 POPEE 357     161.326  28.062  66.844  1.00  0.00           O
ATOM   5917  C31 POPEE 357     160.607  27.952  67.924  1.00  0.00           C
ATOM   5918  O32 POPEE 357     159.695  27.152  68.124  1.00  0.00           O
ATOM   5919  C32 POPEE 357     161.077  29.022  68.903  1.00  0.00           C
ATOM   5922  C23 POPEE 357     160.155  23.332  68.864  1.00  0.00           C
ATOM   5925  C24 POPEE 357     160.065  22.012  69.654  1.00  0.00           C
ATOM   5928  C25 POPEE 357     159.357  20.882  68.894  1.00  0.00           C
ATOM   5931  C26 POPEE 357     159.366  19.562  69.683  1.00  0.00           C
ATOM   5934  C27 POPEE 357     158.107  18.722  69.454  1.00  0.00           C
ATOM   5937  C28 POPEE 357     158.156  17.382  70.214  1.00  0.00           C
ATOM   5940  C29 POPEE 357     156.896  16.582  70.044  1.00  0.00           C
ATOM   5942 0C21 POPEE 357     156.766  15.272  70.294  1.00  0.00           C
ATOM   5944 1C21 POPEE 357     157.857  14.362  70.804  1.00  0.00           C
ATOM   5947 2C21 POPEE 357     157.876  12.992  70.104  1.00  0.00           C
ATOM   5950 3C21 POPEE 357     156.656  12.122  70.434  1.00  0.00           C
ATOM   5953 4C21 POPEE 357     156.937  10.622  70.274  1.00  0.00           C
ATOM   5956 5C21 POPEE 357     157.046  10.152  68.814  1.00  0.00           C
ATOM   5959 6C21 POPEE 357     157.385   8.652  68.744  1.00  0.00           C
ATOM   5962 7C21 POPEE 357     157.335   8.072  67.334  1.00  0.00           C
ATOM   5965 8C21 POPEE 357     157.926   6.662  67.284  1.00  0.00           C
ATOM   5969  C33 POPEE 357     160.245  29.032  70.204  1.00  0.00           C
ATOM   5972  C34 POPEE 357     160.746  28.042  71.263  1.00  0.00           C
ATOM   5975  C35 POPEE 357     159.796  27.972  72.463  1.00  0.00           C
ATOM   5978  C36 POPEE 357     160.225  26.992  73.564  1.00  0.00           C
ATOM   5981  C37 POPEE 357     159.046  26.572  74.444  1.00  0.00           C
ATOM   5984  C38 POPEE 357     159.385  25.472  75.463  1.00  0.00           C
ATOM   5987  C39 POPEE 357     159.926  26.012  76.794  1.00  0.00           C
ATOM   5990 0C31 POPEE 357     160.165  24.902  77.823  1.00  0.00           C
ATOM   5993 1C31 POPEE 357     160.486  25.442  79.224  1.00  0.00           C
ATOM   5996 2C31 POPEE 357     161.066  24.372  80.164  1.00  0.00           C
ATOM   5999 3C31 POPEE 357     161.297  24.872  81.594  1.00  0.00           C
ATOM   6002 4C31 POPEE 357     160.085  24.682  82.513  1.00  0.00           C
ATOM   6005 5C31 POPEE 357     160.385  25.062  83.964  1.00  0.00           C
ATOM   6008 6C31 POPEE 357     159.225  24.772  84.914  1.00  0.00           C
ATOM   6012  NH3 POPEF 358      67.375  21.392  64.104  1.00  0.00           N
ATOM   6016  C12 POPEF 358      68.495  21.362  65.094  1.00  0.00           C
ATOM   6019  C11 POPEF 358      69.775  20.822  64.434  1.00  0.00           C
ATOM   6022  P   POPEF 358      71.705  21.982  63.073  1.00  0.00           P
ATOM   6023  O13 POPEF 358      72.476  20.712  63.153  1.00  0.00           O
ATOM   6024  O14 POPEF 358      71.876  22.822  61.874  1.00  0.00           O
ATOM   6025  O11 POPEF 358      72.095  22.882  64.304  1.00  0.00           O
ATOM   6026  O12 POPEF 358      70.175  21.662  63.344  1.00  0.00           O
ATOM   6027  C1  POPEF 358      72.945  22.422  65.354  1.00  0.00           C
ATOM   6030  C2  POPEF 358      72.716  23.262  66.634  1.00  0.00           C
ATOM   6032  O21 POPEF 358      72.985  22.512  67.834  1.00  0.00           O
ATOM   6033  C21 POPEF 358      74.135  21.892  67.934  1.00  0.00           C
ATOM   6034  O22 POPEF 358      75.085  22.012  67.164  1.00  0.00           O
ATOM   6035  C22 POPEF 358      74.095  20.932  69.123  1.00  0.00           C
ATOM   6038  C3  POPEF 358      71.235  23.792  66.643  1.00  0.00           C
ATOM   6041  O31 POPEF 358      70.696  23.972  67.974  1.00  0.00           O
ATOM   6042  C31 POPEF 358      70.226  22.832  68.503  1.00  0.00           C
ATOM   6043  O32 POPEF 358      70.175  21.752  67.934  1.00  0.00           O
ATOM   6044  C32 POPEF 358      69.775  23.102  69.934  1.00  0.00           C
ATOM   6047  C23 POPEF 358      75.146  21.252  70.214  1.00  0.00           C
ATOM   6050  C24 POPEF 358      74.976  20.312  71.414  1.00  0.00           C
ATOM   6053  C25 POPEF 358      76.076  20.422  72.474  1.00  0.00           C
ATOM   6056  C26 POPEF 358      75.915  19.382  73.594  1.00  0.00           C
ATOM   6059  C27 POPEF 358      76.965  19.532  74.714  1.00  0.00           C
ATOM   6062  C28 POPEF 358      78.146  18.562  74.563  1.00  0.00           C
ATOM   6065  C29 POPEF 358      79.315  18.952  75.434  1.00  0.00           C
ATOM   6067 0C21 POPEF 358      79.716  18.352  76.564  1.00  0.00           C
ATOM   6069 1C21 POPEF 358      79.085  17.152  77.214  1.00  0.00           C
ATOM   6072 2C21 POPEF 358      79.937  16.532  78.344  1.00  0.00           C
ATOM   6075 3C21 POPEF 358      81.206  15.792  77.884  1.00  0.00           C
ATOM   6078 4C21 POPEF 358      82.486  16.632  77.744  1.00  0.00           C
ATOM   6081 5C21 POPEF 358      82.966  17.292  79.053  1.00  0.00           C
ATOM   6084 6C21 POPEF 358      84.445  16.972  79.374  1.00  0.00           C
ATOM   6087 7C21 POPEF 358      84.986  17.742  80.594  1.00  0.00           C
ATOM   6090 8C21 POPEF 358      86.396  17.302  80.994  1.00  0.00           C
ATOM   6094  C33 POPEF 358      69.867  21.842  70.824  1.00  0.00           C
ATOM   6097  C34 POPEF 358      69.216  22.062  72.194  1.00  0.00           C
ATOM   6100  C35 POPEF 358      69.985  23.042  73.094  1.00  0.00           C
ATOM   6103  C36 POPEF 358      69.315  23.172  74.464  1.00  0.00           C
ATOM   6106  C37 POPEF 358      70.085  24.072  75.434  1.00  0.00           C
ATOM   6109  C38 POPEF 358      69.337  24.342  76.754  1.00  0.00           C
ATOM   6112  C39 POPEF 358      68.866  23.042  77.414  1.00  0.00           C
ATOM   6115 0C31 POPEF 358      68.345  23.222  78.844  1.00  0.00           C
ATOM   6118 1C31 POPEF 358      67.885  21.882  79.423  1.00  0.00           C
ATOM   6121 2C31 POPEF 358      67.326  21.922  80.854  1.00  0.00           C
ATOM   6124 3C31 POPEF 358      67.716  23.142  81.704  1.00  0.00           C
ATOM   6127 4C31 POPEF 358      67.175  23.062  83.144  1.00  0.00           C
ATOM   6130 5C31 POPEF 358      65.656  23.272  83.233  1.00  0.00           C
ATOM   6133 6C31 POPEF 358      65.065  22.912  84.594  1.00  0.00           C
ATOM   6137  NH3 POPEG 359      34.215 141.851  56.734  1.00  0.00           N
ATOM   6141  C12 POPEG 359      35.705 141.782  56.534  1.00  0.00           C
ATOM   6144  C11 POPEG 359      36.506 142.331  57.733  1.00  0.00           C
ATOM   6147  P   POPEG 359      39.175 141.911  57.604  1.00  0.00           P
ATOM   6148  O13 POPEG 359      39.935 140.782  58.204  1.00  0.00           O
ATOM   6149  O14 POPEG 359      39.365 142.162  56.164  1.00  0.00           O
ATOM   6150  O11 POPEG 359      39.385 143.192  58.504  1.00  0.00           O
ATOM   6151  O12 POPEG 359      37.675 141.541  57.904  1.00  0.00           O
ATOM   6152  C1  POPEG 359      38.845 143.232  59.834  1.00  0.00           C
ATOM   6155  C2  POPEG 359      39.885 143.782  60.844  1.00  0.00           C
ATOM   6157  O21 POPEG 359      39.185 144.401  61.944  1.00  0.00           O
ATOM   6158  C21 POPEG 359      39.275 143.821  63.124  1.00  0.00           C
ATOM   6159  O22 POPEG 359      39.686 142.691  63.334  1.00  0.00           O
ATOM   6160  C22 POPEG 359      38.875 144.842  64.204  1.00  0.00           C
ATOM   6163  C3  POPEG 359      40.775 144.862  60.184  1.00  0.00           C
ATOM   6166  O31 POPEG 359      41.786 145.302  61.104  1.00  0.00           O
ATOM   6167  C31 POPEG 359      41.475 146.262  61.944  1.00  0.00           C
ATOM   6168  O32 POPEG 359      40.495 146.992  61.903  1.00  0.00           O
ATOM   6169  C32 POPEG 359      42.585 146.271  62.994  1.00  0.00           C
ATOM   6172  C23 POPEG 359      39.295 144.442  65.644  1.00  0.00           C
ATOM   6175  C24 POPEG 359      39.166 145.622  66.634  1.00  0.00           C
ATOM   6178  C25 POPEG 359      39.575 145.321  68.083  1.00  0.00           C
ATOM   6181  C26 POPEG 359      38.466 144.662  68.934  1.00  0.00           C
ATOM   6184  C27 POPEG 359      38.966 144.112  70.284  1.00  0.00           C
ATOM   6187  C28 POPEG 359      37.856 143.692  71.274  1.00  0.00           C
ATOM   6190  C29 POPEG 359      36.975 142.562  70.793  1.00  0.00           C
ATOM   6192 0C21 POPEG 359      36.606 141.482  71.504  1.00  0.00           C
ATOM   6194 1C21 POPEG 359      36.986 141.181  72.943  1.00  0.00           C
ATOM   6197 2C21 POPEG 359      38.325 140.431  73.044  1.00  0.00           C
ATOM   6200 3C21 POPEG 359      38.615 139.922  74.454  1.00  0.00           C
ATOM   6203 4C21 POPEG 359      40.026 139.312  74.563  1.00  0.00           C
ATOM   6206 5C21 POPEG 359      40.245 138.462  75.813  1.00  0.00           C
ATOM   6209 6C21 POPEG 359      41.715 138.052  75.964  1.00  0.00           C
ATOM   6212 7C21 POPEG 359      41.925 137.001  77.063  1.00  0.00           C
ATOM   6215 8C21 POPEG 359      43.396 136.851  77.463  1.00  0.00           C
ATOM   6219  C33 POPEG 359      42.406 147.331  64.084  1.00  0.00           C
ATOM   6222  C34 POPEG 359      43.625 147.402  65.013  1.00  0.00           C
ATOM   6225  C35 POPEG 359      43.485 148.522  66.053  1.00  0.00           C
ATOM   6228  C36 POPEG 359      43.125 148.012  67.454  1.00  0.00           C
ATOM   6231  C37 POPEG 359      44.306 147.291  68.134  1.00  0.00           C
ATOM   6234  C38 POPEG 359      44.025 146.911  69.594  1.00  0.00           C
ATOM   6237  C39 POPEG 359      45.116 145.991  70.153  1.00  0.00           C
ATOM   6240 0C31 POPEG 359      45.007 145.791  71.674  1.00  0.00           C
ATOM   6243 1C31 POPEG 359      46.175 144.982  72.244  1.00  0.00           C
ATOM   6246 2C31 POPEG 359      46.205 144.992  73.774  1.00  0.00           C
ATOM   6249 3C31 POPEG 359      47.507 144.442  74.364  1.00  0.00           C
ATOM   6252 4C31 POPEG 359      47.626 142.912  74.294  1.00  0.00           C
ATOM   6255 5C31 POPEG 359      49.006 142.422  74.724  1.00  0.00           C
ATOM   6258 6C31 POPEG 359      49.155 140.901  74.704  1.00  0.00           C
ATOM   6262  NH3 POPEH 360     139.866  58.502  62.004  1.00  0.00           N
ATOM   6266  C12 POPEH 360     138.975  57.962  60.934  1.00  0.00           C
ATOM   6269  C11 POPEH 360     137.536  58.062  61.443  1.00  0.00           C
ATOM   6272  P   POPEH 360     136.326  56.272  59.964  1.00  0.00           P
ATOM   6273  O13 POPEH 360     134.885  56.232  59.614  1.00  0.00           O
ATOM   6274  O14 POPEH 360     137.346  55.882  58.974  1.00  0.00           O
ATOM   6275  O11 POPEH 360     136.607  55.472  61.294  1.00  0.00           O
ATOM   6276  O12 POPEH 360     136.607  57.762  60.414  1.00  0.00           O
ATOM   6277  C1  POPEH 360     135.547  54.972  62.104  1.00  0.00           C
ATOM   6280  C2  POPEH 360     136.017  54.852  63.584  1.00  0.00           C
ATOM   6282  O21 POPEH 360     136.326  56.122  64.193  1.00  0.00           O
ATOM   6283  C21 POPEH 360     135.266  56.862  64.474  1.00  0.00           C
ATOM   6284  O22 POPEH 360     134.126  56.642  64.084  1.00  0.00           O
ATOM   6285  C22 POPEH 360     135.675  58.032  65.373  1.00  0.00           C
ATOM   6288  C3  POPEH 360     137.275  53.942  63.704  1.00  0.00           C
ATOM   6291  O31 POPEH 360     138.126  54.202  64.854  1.00  0.00           O
ATOM   6292  C31 POPEH 360     137.536  54.002  66.044  1.00  0.00           C
ATOM   6293  O32 POPEH 360     136.415  53.562  66.193  1.00  0.00           O
ATOM   6294  C32 POPEH 360     138.486  54.322  67.183  1.00  0.00           C
ATOM   6297  C23 POPEH 360     134.767  58.262  66.614  1.00  0.00           C
ATOM   6300  C24 POPEH 360     135.217  59.482  67.454  1.00  0.00           C
ATOM   6303  C25 POPEH 360     134.406  59.712  68.744  1.00  0.00           C
ATOM   6306  C26 POPEH 360     134.686  58.681  69.854  1.00  0.00           C
ATOM   6309  C27 POPEH 360     134.077  59.072  71.213  1.00  0.00           C
ATOM   6312  C28 POPEH 360     134.316  57.982  72.284  1.00  0.00           C
ATOM   6315  C29 POPEH 360     133.915  58.432  73.664  1.00  0.00           C
ATOM   6317 0C21 POPEH 360     134.425  57.952  74.823  1.00  0.00           C
ATOM   6319 1C21 POPEH 360     135.415  56.822  74.943  1.00  0.00           C
ATOM   6322 2C21 POPEH 360     135.296  56.082  76.294  1.00  0.00           C
ATOM   6325 3C21 POPEH 360     135.816  56.892  77.494  1.00  0.00           C
ATOM   6328 4C21 POPEH 360     134.785  57.042  78.623  1.00  0.00           C
ATOM   6331 5C21 POPEH 360     135.345  57.802  79.834  1.00  0.00           C
ATOM   6334 6C21 POPEH 360     134.255  58.172  80.854  1.00  0.00           C
ATOM   6337 7C21 POPEH 360     134.816  58.902  82.084  1.00  0.00           C
ATOM   6340 8C21 POPEH 360     133.736  59.492  82.983  1.00  0.00           C
ATOM   6344  C33 POPEH 360     137.857  55.242  68.254  1.00  0.00           C
ATOM   6347  C34 POPEH 360     138.885  55.572  69.344  1.00  0.00           C
ATOM   6350  C35 POPEH 360     138.365  56.422  70.524  1.00  0.00           C
ATOM   6353  C36 POPEH 360     139.536  57.081  71.274  1.00  0.00           C
ATOM   6356  C37 POPEH 360     139.135  58.032  72.414  1.00  0.00           C
ATOM   6359  C38 POPEH 360     140.357  58.782  72.983  1.00  0.00           C
ATOM   6362  C39 POPEH 360     140.036  59.762  74.123  1.00  0.00           C
ATOM   6365 0C31 POPEH 360     139.695  59.102  75.463  1.00  0.00           C
ATOM   6368 1C31 POPEH 360     139.445  60.152  76.553  1.00  0.00           C
ATOM   6371 2C31 POPEH 360     138.856  59.562  77.844  1.00  0.00           C
ATOM   6374 3C31 POPEH 360     139.896  59.152  78.894  1.00  0.00           C
ATOM   6377 4C31 POPEH 360     139.236  58.512  80.114  1.00  0.00           C
ATOM   6380 5C31 POPEH 360     140.225  58.032  81.174  1.00  0.00           C
ATOM   6383 6C31 POPEH 360     139.536  57.282  82.314  1.00  0.00           C
ATOM   6387  NH3 POPEI 361     141.816  68.012 106.544  1.00  0.00           N
ATOM   6391  C12 POPEI 361     142.995  67.681 107.414  1.00  0.00           C
ATOM   6394  C11 POPEI 361     143.085  66.151 107.653  1.00  0.00           C
ATOM   6397  P   POPEI 361     145.656  65.721 107.794  1.00  0.00           P
ATOM   6398  O13 POPEI 361     146.035  67.112 107.463  1.00  0.00           O
ATOM   6399  O14 POPEI 361     146.665  64.962 108.573  1.00  0.00           O
ATOM   6400  O11 POPEI 361     145.395  64.962 106.414  1.00  0.00           O
ATOM   6401  O12 POPEI 361     144.216  65.752 108.464  1.00  0.00           O
ATOM   6402  C1  POPEI 361     146.146  65.422 105.284  1.00  0.00           C
ATOM   6405  C2  POPEI 361     145.475  65.041 103.944  1.00  0.00           C
ATOM   6407  O21 POPEI 361     146.107  65.831 102.924  1.00  0.00           O
ATOM   6408  C21 POPEI 361     147.267  65.382 102.494  1.00  0.00           C
ATOM   6409  O22 POPEI 361     147.857  64.392 102.924  1.00  0.00           O
ATOM   6410  C22 POPEI 361     147.686  66.302 101.344  1.00  0.00           C
ATOM   6413  C3  POPEI 361     143.945  65.332 103.954  1.00  0.00           C
ATOM   6416  O31 POPEI 361     143.335  65.502 102.653  1.00  0.00           O
ATOM   6417  C31 POPEI 361     143.165  64.362 101.973  1.00  0.00           C
ATOM   6418  O32 POPEI 361     143.716  63.312 102.263  1.00  0.00           O
ATOM   6419  C32 POPEI 361     142.135  64.492 100.873  1.00  0.00           C
ATOM   6422  C23 POPEI 361     148.646  65.692 100.294  1.00  0.00           C
ATOM   6425  C24 POPEI 361     148.805  66.672  99.114  1.00  0.00           C
ATOM   6428  C25 POPEI 361     149.107  66.022  97.774  1.00  0.00           C
ATOM   6431  C26 POPEI 361     148.535  66.862  96.623  1.00  0.00           C
ATOM   6434  C27 POPEI 361     148.576  66.142  95.284  1.00  0.00           C
ATOM   6437  C28 POPEI 361     147.717  66.831  94.204  1.00  0.00           C
ATOM   6440  C29 POPEI 361     148.406  68.022  93.584  1.00  0.00           C
ATOM   6442 0C21 POPEI 361     148.335  68.362  92.284  1.00  0.00           C
ATOM   6444 1C21 POPEI 361     147.506  67.651  91.244  1.00  0.00           C
ATOM   6447 2C21 POPEI 361     147.126  68.552  90.054  1.00  0.00           C
ATOM   6450 3C21 POPEI 361     148.335  68.901  89.154  1.00  0.00           C
ATOM   6453 4C21 POPEI 361     147.936  69.612  87.854  1.00  0.00           C
ATOM   6456 5C21 POPEI 361     147.406  71.041  88.064  1.00  0.00           C
ATOM   6459 6C21 POPEI 361     146.945  71.681  86.754  1.00  0.00           C
ATOM   6462 7C21 POPEI 361     146.467  73.132  86.934  1.00  0.00           C
ATOM   6465 8C21 POPEI 361     145.926  73.752  85.644  1.00  0.00           C
ATOM   6469  C33 POPEI 361     142.646  65.222  99.613  1.00  0.00           C
ATOM   6472  C34 POPEI 361     141.755  64.992  98.373  1.00  0.00           C
ATOM   6475  C35 POPEI 361     142.436  65.472  97.074  1.00  0.00           C
ATOM   6478  C36 POPEI 361     142.525  67.002  96.964  1.00  0.00           C
ATOM   6481  C37 POPEI 361     141.275  67.642  96.344  1.00  0.00           C
ATOM   6484  C38 POPEI 361     141.467  68.122  94.893  1.00  0.00           C
ATOM   6487  C39 POPEI 361     141.915  67.032  93.914  1.00  0.00           C
ATOM   6490 0C31 POPEI 361     141.986  67.552  92.474  1.00  0.00           C
ATOM   6493 1C31 POPEI 361     142.506  66.512  91.464  1.00  0.00           C
ATOM   6496 2C31 POPEI 361     141.995  66.732  90.034  1.00  0.00           C
ATOM   6499 3C31 POPEI 361     142.805  67.732  89.174  1.00  0.00           C
ATOM   6502 4C31 POPEI 361     142.966  69.122  89.794  1.00  0.00           C
ATOM   6505 5C31 POPEI 361     143.376  70.192  88.774  1.00  0.00           C
ATOM   6508 6C31 POPEI 361     143.635  71.562  89.414  1.00  0.00           C
ATOM   6512  NH3 POPEJ 362       9.135 154.382  60.214  1.00  0.00           N
ATOM   6516  C12 POPEJ 362       8.465 155.002  59.014  1.00  0.00           C
ATOM   6519  C11 POPEJ 362       9.495 155.482  57.984  1.00  0.00           C
ATOM   6522  P   POPEJ 362      11.385 153.791  57.144  1.00  0.00           P
ATOM   6523  O13 POPEJ 362      11.335 152.442  56.544  1.00  0.00           O
ATOM   6524  O14 POPEJ 362      12.375 154.752  56.623  1.00  0.00           O
ATOM   6525  O11 POPEJ 362      11.645 153.581  58.694  1.00  0.00           O
ATOM   6526  O12 POPEJ 362       9.925 154.401  57.164  1.00  0.00           O
ATOM   6527  C1  POPEJ 362      12.955 153.021  58.983  1.00  0.00           C
ATOM   6530  C2  POPEJ 362      13.515 153.392  60.394  1.00  0.00           C
ATOM   6532  O21 POPEJ 362      13.425 152.312  61.324  1.00  0.00           O
ATOM   6533  C21 POPEJ 362      12.295 151.762  61.634  1.00  0.00           C
ATOM   6534  O22 POPEJ 362      11.195 152.001  61.154  1.00  0.00           O
ATOM   6535  C22 POPEJ 362      12.565 150.592  62.594  1.00  0.00           C
ATOM   6538  C3  POPEJ 362      13.015 154.752  60.964  1.00  0.00           C
ATOM   6541  O31 POPEJ 362      13.905 155.222  62.024  1.00  0.00           O
ATOM   6542  C31 POPEJ 362      13.475 155.032  63.264  1.00  0.00           C
ATOM   6543  O32 POPEJ 362      12.395 154.571  63.574  1.00  0.00           O
ATOM   6544  C32 POPEJ 362      14.525 155.491  64.263  1.00  0.00           C
ATOM   6547  C23 POPEJ 362      11.615 150.521  63.803  1.00  0.00           C
ATOM   6550  C24 POPEJ 362      12.095 151.362  65.004  1.00  0.00           C
ATOM   6553  C25 POPEJ 362      13.275 150.742  65.774  1.00  0.00           C
ATOM   6556  C26 POPEJ 362      12.855 149.562  66.674  1.00  0.00           C
ATOM   6559  C27 POPEJ 362      14.025 148.922  67.434  1.00  0.00           C
ATOM   6562  C28 POPEJ 362      13.595 147.892  68.503  1.00  0.00           C
ATOM   6565  C29 POPEJ 362      13.035 148.552  69.744  1.00  0.00           C
ATOM   6567 0C21 POPEJ 362      12.775 147.962  70.924  1.00  0.00           C
ATOM   6569 1C21 POPEJ 362      12.915 146.491  71.244  1.00  0.00           C
ATOM   6572 2C21 POPEJ 362      11.525 145.851  71.333  1.00  0.00           C
ATOM   6575 3C21 POPEJ 362      11.505 144.372  71.763  1.00  0.00           C
ATOM   6578 4C21 POPEJ 362      10.145 143.702  71.483  1.00  0.00           C
ATOM   6581 5C21 POPEJ 362       9.025 144.142  72.443  1.00  0.00           C
ATOM   6584 6C21 POPEJ 362       7.645 143.631  72.024  1.00  0.00           C
ATOM   6587 7C21 POPEJ 362       6.545 143.972  73.044  1.00  0.00           C
ATOM   6590 8C21 POPEJ 362       5.162 143.441  72.664  1.00  0.00           C
ATOM   6594  C33 POPEJ 362      14.095 155.321  65.734  1.00  0.00           C
ATOM   6597  C34 POPEJ 362      15.235 155.702  66.684  1.00  0.00           C
ATOM   6600  C35 POPEJ 362      15.095 155.182  68.124  1.00  0.00           C
ATOM   6603  C36 POPEJ 362      13.925 155.762  68.914  1.00  0.00           C
ATOM   6606  C37 POPEJ 362      13.835 155.142  70.314  1.00  0.00           C
ATOM   6609  C38 POPEJ 362      12.545 155.512  71.053  1.00  0.00           C
ATOM   6612  C39 POPEJ 362      12.595 156.882  71.733  1.00  0.00           C
ATOM   6615 0C31 POPEJ 362      12.625 156.771  73.264  1.00  0.00           C
ATOM   6618 1C31 POPEJ 362      12.825 158.112  73.964  1.00  0.00           C
ATOM   6621 2C31 POPEJ 362      12.785 157.971  75.494  1.00  0.00           C
ATOM   6624 3C31 POPEJ 362      13.775 158.911  76.204  1.00  0.00           C
ATOM   6627 4C31 POPEJ 362      13.395 160.392  76.114  1.00  0.00           C
ATOM   6630 5C31 POPEJ 362      14.455 161.291  76.754  1.00  0.00           C
ATOM   6633 6C31 POPEJ 362      14.055 162.764  76.874  1.00  0.00           C
ATOM   6637  NH3 POPEK 363     107.745 147.931  61.354  1.00  0.00           N
ATOM   6641  C12 POPEK 363     109.135 147.392  61.134  1.00  0.00           C
ATOM   6644  C11 POPEK 363     109.437 146.211  62.064  1.00  0.00           C
ATOM   6647  P   POPEK 363     111.776 146.172  63.213  1.00  0.00           P
ATOM   6648  O13 POPEK 363     113.085 145.541  62.943  1.00  0.00           O
ATOM   6649  O14 POPEK 363     111.757 147.592  63.584  1.00  0.00           O
ATOM   6650  O11 POPEK 363     111.096 145.302  64.333  1.00  0.00           O
ATOM   6651  O12 POPEK 363     110.826 145.912  61.984  1.00  0.00           O
ATOM   6652  C1  POPEK 363     110.926 145.751  65.673  1.00  0.00           C
ATOM   6655  C2  POPEK 363     111.315 144.651  66.724  1.00  0.00           C
ATOM   6657  O21 POPEK 363     110.286 144.411  67.694  1.00  0.00           O
ATOM   6658  C21 POPEK 363     109.745 145.422  68.344  1.00  0.00           C
ATOM   6659  O22 POPEK 363     110.036 146.601  68.234  1.00  0.00           O
ATOM   6660  C22 POPEK 363     108.686 144.821  69.283  1.00  0.00           C
ATOM   6663  C3  POPEK 363     112.696 144.872  67.414  1.00  0.00           C
ATOM   6666  O31 POPEK 363     113.596 143.752  67.204  1.00  0.00           O
ATOM   6667  C31 POPEK 363     114.036 143.122  68.313  1.00  0.00           C
ATOM   6668  O32 POPEK 363     113.716 143.401  69.454  1.00  0.00           O
ATOM   6669  C32 POPEK 363     114.995 141.982  67.934  1.00  0.00           C
ATOM   6672  C23 POPEK 363     108.175 145.791  70.373  1.00  0.00           C
ATOM   6675  C24 POPEK 363     107.456 145.071  71.534  1.00  0.00           C
ATOM   6678  C25 POPEK 363     106.016 144.642  71.184  1.00  0.00           C
ATOM   6681  C26 POPEK 363     105.196 144.122  72.373  1.00  0.00           C
ATOM   6684  C27 POPEK 363     105.025 145.151  73.514  1.00  0.00           C
ATOM   6687  C28 POPEK 363     103.596 145.222  74.073  1.00  0.00           C
ATOM   6690  C29 POPEK 363     103.156 143.961  74.784  1.00  0.00           C
ATOM   6692 0C21 POPEK 363     102.326 143.892  75.844  1.00  0.00           C
ATOM   6694 1C21 POPEK 363     101.675 145.052  76.553  1.00  0.00           C
ATOM   6697 2C21 POPEK 363     101.617 144.852  78.083  1.00  0.00           C
ATOM   6700 3C21 POPEK 363     102.995 144.892  78.754  1.00  0.00           C
ATOM   6703 4C21 POPEK 363     102.945 144.431  80.214  1.00  0.00           C
ATOM   6706 5C21 POPEK 363     104.335 144.342  80.854  1.00  0.00           C
ATOM   6709 6C21 POPEK 363     105.046 145.692  80.974  1.00  0.00           C
ATOM   6712 7C21 POPEK 363     106.396 145.552  81.693  1.00  0.00           C
ATOM   6715 8C21 POPEK 363     107.076 146.882  81.993  1.00  0.00           C
ATOM   6719  C33 POPEK 363     116.477 142.212  68.363  1.00  0.00           C
ATOM   6722  C34 POPEK 363     117.396 141.112  67.823  1.00  0.00           C
ATOM   6725  C35 POPEK 363     118.896 141.242  68.173  1.00  0.00           C
ATOM   6728  C36 POPEK 363     119.235 141.192  69.674  1.00  0.00           C
ATOM   6731  C37 POPEK 363     120.745 141.332  69.884  1.00  0.00           C
ATOM   6734  C38 POPEK 363     121.165 141.122  71.344  1.00  0.00           C
ATOM   6737  C39 POPEK 363     120.936 142.352  72.233  1.00  0.00           C
ATOM   6740 0C31 POPEK 363     120.227 141.992  73.544  1.00  0.00           C
ATOM   6743 1C31 POPEK 363     120.305 143.132  74.554  1.00  0.00           C
ATOM   6746 2C31 POPEK 363     119.455 142.842  75.793  1.00  0.00           C
ATOM   6749 3C31 POPEK 363     119.525 143.961  76.833  1.00  0.00           C
ATOM   6752 4C31 POPEK 363     118.446 143.802  77.914  1.00  0.00           C
ATOM   6755 5C31 POPEK 363     118.376 144.992  78.874  1.00  0.00           C
ATOM   6758 6C31 POPEK 363     117.235 144.862  79.893  1.00  0.00           C
ATOM   6762  NH3 POPEL 364     130.865  40.802  64.333  1.00  0.00           N
ATOM   6766  C12 POPEL 364     131.617  42.062  64.644  1.00  0.00           C
ATOM   6769  C11 POPEL 364     130.665  43.092  65.233  1.00  0.00           C
ATOM   6772  P   POPEL 364     128.535  43.052  63.684  1.00  0.00           P
ATOM   6773  O13 POPEL 364     128.706  42.782  62.244  1.00  0.00           O
ATOM   6774  O14 POPEL 364     128.286  41.862  64.514  1.00  0.00           O
ATOM   6775  O11 POPEL 364     127.506  44.222  63.904  1.00  0.00           O
ATOM   6776  O12 POPEL 364     129.867  43.702  64.204  1.00  0.00           O
ATOM   6777  C1  POPEL 364     126.216  43.902  64.424  1.00  0.00           C
ATOM   6780  C2  POPEL 364     125.646  45.052  65.284  1.00  0.00           C
ATOM   6782  O21 POPEL 364     126.586  45.472  66.304  1.00  0.00           O
ATOM   6783  C21 POPEL 364     126.206  46.542  66.993  1.00  0.00           C
ATOM   6784  O22 POPEL 364     125.286  47.282  66.704  1.00  0.00           O
ATOM   6785  C22 POPEL 364     127.076  46.732  68.254  1.00  0.00           C
ATOM   6788  C3  POPEL 364     124.306  44.562  65.904  1.00  0.00           C
ATOM   6791  O31 POPEL 364     124.576  43.602  66.944  1.00  0.00           O
ATOM   6792  C31 POPEL 364     123.466  43.252  67.594  1.00  0.00           C
ATOM   6793  O32 POPEL 364     122.336  43.582  67.274  1.00  0.00           O
ATOM   6794  C32 POPEL 364     123.805  42.431  68.824  1.00  0.00           C
ATOM   6797  C23 POPEL 364     127.016  45.682  69.403  1.00  0.00           C
ATOM   6800  C24 POPEL 364     127.616  46.272  70.694  1.00  0.00           C
ATOM   6803  C25 POPEL 364     127.635  45.372  71.934  1.00  0.00           C
ATOM   6806  C26 POPEL 364     128.327  46.041  73.134  1.00  0.00           C
ATOM   6809  C27 POPEL 364     128.255  45.192  74.414  1.00  0.00           C
ATOM   6812  C28 POPEL 364     129.025  45.782  75.614  1.00  0.00           C
ATOM   6815  C29 POPEL 364     128.805  44.922  76.844  1.00  0.00           C
ATOM   6817 0C21 POPEL 364     128.406  45.342  78.053  1.00  0.00           C
ATOM   6819 1C21 POPEL 364     128.187  46.782  78.474  1.00  0.00           C
ATOM   6822 2C21 POPEL 364     128.346  47.022  79.984  1.00  0.00           C
ATOM   6825 3C21 POPEL 364     129.615  46.412  80.583  1.00  0.00           C
ATOM   6828 4C21 POPEL 364     130.115  47.062  81.884  1.00  0.00           C
ATOM   6831 5C21 POPEL 364     129.095  47.162  83.024  1.00  0.00           C
ATOM   6834 6C21 POPEL 364     128.356  48.502  83.103  1.00  0.00           C
ATOM   6837 7C21 POPEL 364     127.555  48.632  84.403  1.00  0.00           C
ATOM   6840 8C21 POPEL 364     127.036  50.052  84.623  1.00  0.00           C
ATOM   6844  C33 POPEL 364     122.745  42.602  69.934  1.00  0.00           C
ATOM   6847  C34 POPEL 364     123.146  41.892  71.234  1.00  0.00           C
ATOM   6850  C35 POPEL 364     124.146  42.702  72.074  1.00  0.00           C
ATOM   6853  C36 POPEL 364     124.306  42.142  73.494  1.00  0.00           C
ATOM   6856  C37 POPEL 364     125.315  42.922  74.353  1.00  0.00           C
ATOM   6859  C38 POPEL 364     125.756  42.182  75.624  1.00  0.00           C
ATOM   6862  C39 POPEL 364     124.606  41.822  76.573  1.00  0.00           C
ATOM   6865 0C31 POPEL 364     125.096  40.971  77.764  1.00  0.00           C
ATOM   6868 1C31 POPEL 364     123.946  40.502  78.664  1.00  0.00           C
ATOM   6871 2C31 POPEL 364     124.355  39.472  79.714  1.00  0.00           C
ATOM   6874 3C31 POPEL 364     125.186  40.052  80.873  1.00  0.00           C
ATOM   6877 4C31 POPEL 364     125.535  38.982  81.924  1.00  0.00           C
ATOM   6880 5C31 POPEL 364     126.326  39.532  83.103  1.00  0.00           C
ATOM   6883 6C31 POPEL 364     126.665  38.482  84.174  1.00  0.00           C
ATOM   6887  NH3 POPEM 365      49.345  55.562 101.794  1.00  0.00           N
ATOM   6891  C12 POPEM 365      49.345  55.212 103.264  1.00  0.00           C
ATOM   6894  C11 POPEM 365      47.925  54.922 103.774  1.00  0.00           C
ATOM   6897  P   POPEM 365      45.826  53.471 103.264  1.00  0.00           P
ATOM   6898  O13 POPEM 365      45.956  52.402 104.274  1.00  0.00           O
ATOM   6899  O14 POPEM 365      44.925  54.602 103.614  1.00  0.00           O
ATOM   6900  O11 POPEM 365      45.315  52.812 101.924  1.00  0.00           O
ATOM   6901  O12 POPEM 365      47.245  54.042 102.873  1.00  0.00           O
ATOM   6902  C1  POPEM 365      46.135  52.702 100.754  1.00  0.00           C
ATOM   6905  C2  POPEM 365      45.896  53.862  99.753  1.00  0.00           C
ATOM   6907  O21 POPEM 365      47.025  54.052  98.884  1.00  0.00           O
ATOM   6908  C21 POPEM 365      46.965  53.282  97.803  1.00  0.00           C
ATOM   6909  O22 POPEM 365      46.156  52.382  97.644  1.00  0.00           O
ATOM   6910  C22 POPEM 365      47.945  53.741  96.733  1.00  0.00           C
ATOM   6913  C3  POPEM 365      45.606  55.212 100.463  1.00  0.00           C
ATOM   6916  O31 POPEM 365      45.525  56.282  99.514  1.00  0.00           O
ATOM   6917  C31 POPEM 365      46.616  57.022  99.394  1.00  0.00           C
ATOM   6918  O32 POPEM 365      47.556  57.062 100.183  1.00  0.00           O
ATOM   6919  C32 POPEM 365      46.536  57.722  98.044  1.00  0.00           C
ATOM   6922  C23 POPEM 365      47.406  53.412  95.323  1.00  0.00           C
ATOM   6925  C24 POPEM 365      48.225  54.052  94.204  1.00  0.00           C
ATOM   6928  C25 POPEM 365      47.495  54.232  92.854  1.00  0.00           C
ATOM   6931  C26 POPEM 365      47.325  52.962  92.004  1.00  0.00           C
ATOM   6934  C27 POPEM 365      46.856  53.331  90.583  1.00  0.00           C
ATOM   6937  C28 POPEM 365      46.845  52.151  89.574  1.00  0.00           C
ATOM   6940  C29 POPEM 365      45.465  51.622  89.274  1.00  0.00           C
ATOM   6942 0C21 POPEM 365      45.065  50.332  89.284  1.00  0.00           C
ATOM   6944 1C21 POPEM 365      45.896  49.112  89.613  1.00  0.00           C
ATOM   6947 2C21 POPEM 365      45.705  48.741  91.094  1.00  0.00           C
ATOM   6950 3C21 POPEM 365      46.175  47.332  91.464  1.00  0.00           C
ATOM   6953 4C21 POPEM 365      45.815  46.942  92.914  1.00  0.00           C
ATOM   6956 5C21 POPEM 365      46.156  48.022  93.944  1.00  0.00           C
ATOM   6959 6C21 POPEM 365      45.977  47.572  95.394  1.00  0.00           C
ATOM   6962 7C21 POPEM 365      46.005  48.732  96.394  1.00  0.00           C
ATOM   6965 8C21 POPEM 365      45.775  48.302  97.844  1.00  0.00           C
ATOM   6969  C33 POPEM 365      47.796  58.562  97.733  1.00  0.00           C
ATOM   6972  C34 POPEM 365      47.985  58.782  96.234  1.00  0.00           C
ATOM   6975  C35 POPEM 365      46.875  59.592  95.553  1.00  0.00           C
ATOM   6978  C36 POPEM 365      47.175  59.772  94.053  1.00  0.00           C
ATOM   6981  C37 POPEM 365      46.047  60.482  93.284  1.00  0.00           C
ATOM   6984  C38 POPEM 365      46.335  60.581  91.774  1.00  0.00           C
ATOM   6987  C39 POPEM 365      46.376  59.222  91.064  1.00  0.00           C
ATOM   6990 0C31 POPEM 365      46.845  59.302  89.613  1.00  0.00           C
ATOM   6993 1C31 POPEM 365      47.095  57.912  89.024  1.00  0.00           C
ATOM   6996 2C31 POPEM 365      47.376  57.932  87.513  1.00  0.00           C
ATOM   6999 3C31 POPEM 365      46.117  58.072  86.644  1.00  0.00           C
ATOM   7002 4C31 POPEM 365      45.296  56.772  86.544  1.00  0.00           C
ATOM   7005 5C31 POPEM 365      44.006  56.971  85.733  1.00  0.00           C
ATOM   7008 6C31 POPEM 365      43.235  55.662  85.524  1.00  0.00           C
ATOM   7012  NH3 POPEN 366     148.085   9.792  59.694  1.00  0.00           N
ATOM   7016  C12 POPEN 366     149.536   9.492  59.983  1.00  0.00           C
ATOM   7019  C11 POPEN 366     150.336  10.782  60.224  1.00  0.00           C
ATOM   7022  P   POPEN 366     152.585   9.872  61.204  1.00  0.00           P
ATOM   7023  O13 POPEN 366     152.036   8.522  61.474  1.00  0.00           O
ATOM   7024  O14 POPEN 366     154.036   9.952  60.874  1.00  0.00           O
ATOM   7025  O11 POPEN 366     152.285  10.752  62.474  1.00  0.00           O
ATOM   7026  O12 POPEN 366     151.736  10.552  60.053  1.00  0.00           O
ATOM   7027  C1  POPEN 366     152.895  10.402  63.724  1.00  0.00           C
ATOM   7030  C2  POPEN 366     151.885  10.242  64.893  1.00  0.00           C
ATOM   7032  O21 POPEN 366     152.626   9.472  65.844  1.00  0.00           O
ATOM   7033  C21 POPEN 366     152.285   9.582  67.113  1.00  0.00           C
ATOM   7034  O22 POPEN 366     151.335  10.202  67.564  1.00  0.00           O
ATOM   7035  C22 POPEN 366     153.305   8.782  67.914  1.00  0.00           C
ATOM   7038  C3  POPEN 366     150.555   9.502  64.534  1.00  0.00           C
ATOM   7041  O31 POPEN 366     149.505  10.332  63.994  1.00  0.00           O
ATOM   7042  C31 POPEN 366     149.077  11.412  64.674  1.00  0.00           C
ATOM   7043  O32 POPEN 366     148.967  12.512  64.174  1.00  0.00           O
ATOM   7044  C32 POPEN 366     148.576  11.082  66.084  1.00  0.00           C
ATOM   7047  C23 POPEN 366     153.535   9.382  69.303  1.00  0.00           C
ATOM   7050  C24 POPEN 366     152.475   8.922  70.303  1.00  0.00           C
ATOM   7053  C25 POPEN 366     152.755   7.492  70.804  1.00  0.00           C
ATOM   7056  C26 POPEN 366     153.775   7.492  71.954  1.00  0.00           C
ATOM   7059  C27 POPEN 366     153.835   6.162  72.704  1.00  0.00           C
ATOM   7062  C28 POPEN 366     154.975   6.172  73.734  1.00  0.00           C
ATOM   7065  C29 POPEN 366     155.025   4.882  74.514  1.00  0.00           C
ATOM   7067 0C21 POPEN 366     155.115   4.762  75.844  1.00  0.00           C
ATOM   7069 1C21 POPEN 366     155.186   5.902  76.833  1.00  0.00           C
ATOM   7072 2C21 POPEN 366     155.626   5.492  78.264  1.00  0.00           C
ATOM   7075 3C21 POPEN 366     154.525   4.832  79.134  1.00  0.00           C
ATOM   7078 4C21 POPEN 366     154.055   3.452  78.643  1.00  0.00           C
ATOM   7081 5C21 POPEN 366     153.076   2.752  79.594  1.00  0.00           C
ATOM   7084 6C21 POPEN 366     152.827   1.282  79.224  1.00  0.00           C
ATOM   7087 7C21 POPEN 366     152.525   1.072  77.733  1.00  0.00           C
ATOM   7090 8C21 POPEN 366     152.077  -0.341  77.364  1.00  0.00           C
ATOM   7094  C33 POPEN 366     148.786  12.262  67.074  1.00  0.00           C
ATOM   7097  C34 POPEN 366     148.107  12.012  68.433  1.00  0.00           C
ATOM   7100  C35 POPEN 366     148.415  13.112  69.454  1.00  0.00           C
ATOM   7103  C36 POPEN 366     147.596  13.012  70.754  1.00  0.00           C
ATOM   7106  C37 POPEN 366     147.755  14.282  71.604  1.00  0.00           C
ATOM   7109  C38 POPEN 366     146.857  14.362  72.844  1.00  0.00           C
ATOM   7112  C39 POPEN 366     147.346  13.552  74.053  1.00  0.00           C
ATOM   7115 0C31 POPEN 366     146.495  13.812  75.314  1.00  0.00           C
ATOM   7118 1C31 POPEN 366     147.176  13.342  76.604  1.00  0.00           C
ATOM   7121 2C31 POPEN 366     146.586  13.942  77.884  1.00  0.00           C
ATOM   7124 3C31 POPEN 366     145.085  13.672  78.074  1.00  0.00           C
ATOM   7127 4C31 POPEN 366     144.736  12.202  78.344  1.00  0.00           C
ATOM   7130 5C31 POPEN 366     143.225  12.002  78.534  1.00  0.00           C
ATOM   7133 6C31 POPEN 366     142.827  10.632  79.064  1.00  0.00           C
ATOM   7137  NH3 POPEO 367       8.535  89.151 106.853  1.00  0.00           N
ATOM   7141  C12 POPEO 367       9.975  88.771 107.094  1.00  0.00           C
ATOM   7144  C11 POPEO 367      10.165  87.342 107.634  1.00  0.00           C
ATOM   7147  P   POPEO 367      12.295  86.002 108.544  1.00  0.00           P
ATOM   7148  O13 POPEO 367      13.735  86.332 108.424  1.00  0.00           O
ATOM   7149  O14 POPEO 367      11.785  85.732 109.903  1.00  0.00           O
ATOM   7150  O11 POPEO 367      11.985  84.802 107.564  1.00  0.00           O
ATOM   7151  O12 POPEO 367      11.535  87.252 107.954  1.00  0.00           O
ATOM   7152  C1  POPEO 367      11.945  84.922 106.134  1.00  0.00           C
ATOM   7155  C2  POPEO 367      13.315  84.682 105.434  1.00  0.00           C
ATOM   7157  O21 POPEO 367      13.065  84.171 104.114  1.00  0.00           O
ATOM   7158  C21 POPEO 367      12.775  85.012 103.153  1.00  0.00           C
ATOM   7159  O22 POPEO 367      12.745  86.232 103.243  1.00  0.00           O
ATOM   7160  C22 POPEO 367      12.685  84.232 101.844  1.00  0.00           C
ATOM   7163  C3  POPEO 367      14.225  83.662 106.174  1.00  0.00           C
ATOM   7166  O31 POPEO 367      15.345  83.222 105.334  1.00  0.00           O
ATOM   7167  C31 POPEO 367      15.065  82.142 104.594  1.00  0.00           C
ATOM   7168  O32 POPEO 367      14.035  81.502 104.654  1.00  0.00           O
ATOM   7169  C32 POPEO 367      16.135  81.821 103.564  1.00  0.00           C
ATOM   7172  C23 POPEO 367      11.395  84.501 101.034  1.00  0.00           C
ATOM   7175  C24 POPEO 367      11.405  83.742  99.704  1.00  0.00           C
ATOM   7178  C25 POPEO 367      10.025  83.652  99.034  1.00  0.00           C
ATOM   7181  C26 POPEO 367       9.685  84.812  98.103  1.00  0.00           C
ATOM   7184  C27 POPEO 367       8.865  84.352  96.884  1.00  0.00           C
ATOM   7187  C28 POPEO 367       8.655  85.442  95.814  1.00  0.00           C
ATOM   7190  C29 POPEO 367       7.405  86.262  96.003  1.00  0.00           C
ATOM   7192 0C21 POPEO 367       6.465  86.502  95.074  1.00  0.00           C
ATOM   7194 1C21 POPEO 367       6.495  86.002  93.643  1.00  0.00           C
ATOM   7197 2C21 POPEO 367       5.912  86.961  92.594  1.00  0.00           C
ATOM   7200 3C21 POPEO 367       5.962  86.312  91.193  1.00  0.00           C
ATOM   7203 4C21 POPEO 367       5.392  87.192  90.083  1.00  0.00           C
ATOM   7206 5C21 POPEO 367       5.272  86.452  88.744  1.00  0.00           C
ATOM   7209 6C21 POPEO 367       6.615  86.062  88.103  1.00  0.00           C
ATOM   7212 7C21 POPEO 367       6.435  85.082  86.934  1.00  0.00           C
ATOM   7215 8C21 POPEO 367       7.655  84.942  86.034  1.00  0.00           C
ATOM   7219  C33 POPEO 367      15.445  81.242 102.303  1.00  0.00           C
ATOM   7222  C34 POPEO 367      16.415  80.812 101.204  1.00  0.00           C
ATOM   7225  C35 POPEO 367      15.695  80.421  99.903  1.00  0.00           C
ATOM   7228  C36 POPEO 367      16.695  79.962  98.844  1.00  0.00           C
ATOM   7231  C37 POPEO 367      16.056  79.431  97.554  1.00  0.00           C
ATOM   7234  C38 POPEO 367      17.115  78.901  96.573  1.00  0.00           C
ATOM   7237  C39 POPEO 367      17.155  79.662  95.244  1.00  0.00           C
ATOM   7240 0C31 POPEO 367      17.895  78.911  94.123  1.00  0.00           C
ATOM   7243 1C31 POPEO 367      17.585  79.512  92.744  1.00  0.00           C
ATOM   7246 2C31 POPEO 367      18.105  78.692  91.564  1.00  0.00           C
ATOM   7249 3C31 POPEO 367      17.625  79.272  90.223  1.00  0.00           C
ATOM   7252 4C31 POPEO 367      18.705  79.331  89.144  1.00  0.00           C
ATOM   7255 5C31 POPEO 367      18.195  80.002  87.864  1.00  0.00           C
ATOM   7258 6C31 POPEO 367      19.235  80.042  86.744  1.00  0.00           C
ATOM   7262  NH3 POPEP 368      87.006  66.722  62.574  1.00  0.00           N
ATOM   7266  C12 POPEP 368      86.405  65.422  62.134  1.00  0.00           C
ATOM   7269  C11 POPEP 368      87.495  64.342  62.044  1.00  0.00           C
ATOM   7272  P   POPEP 368      85.926  62.242  62.214  1.00  0.00           P
ATOM   7273  O13 POPEP 368      86.025  60.831  61.794  1.00  0.00           O
ATOM   7274  O14 POPEP 368      84.585  62.852  62.254  1.00  0.00           O
ATOM   7275  O11 POPEP 368      86.385  62.291  63.724  1.00  0.00           O
ATOM   7276  O12 POPEP 368      86.966  63.151  61.464  1.00  0.00           O
ATOM   7277  C1  POPEP 368      87.425  61.432  64.193  1.00  0.00           C
ATOM   7280  C2  POPEP 368      87.876  61.952  65.574  1.00  0.00           C
ATOM   7282  O21 POPEP 368      88.826  61.032  66.134  1.00  0.00           O
ATOM   7283  C21 POPEP 368      90.076  61.412  66.034  1.00  0.00           C
ATOM   7284  O22 POPEP 368      90.476  62.452  65.524  1.00  0.00           O
ATOM   7285  C22 POPEP 368      90.976  60.392  66.713  1.00  0.00           C
ATOM   7288  C3  POPEP 368      86.706  62.112  66.564  1.00  0.00           C
ATOM   7291  O31 POPEP 368      86.955  63.292  67.334  1.00  0.00           O
ATOM   7292  C31 POPEP 368      86.116  63.541  68.324  1.00  0.00           C
ATOM   7293  O32 POPEP 368      85.245  62.782  68.724  1.00  0.00           O
ATOM   7294  C32 POPEP 368      86.396  64.962  68.824  1.00  0.00           C
ATOM   7297  C23 POPEP 368      91.946  61.122  67.644  1.00  0.00           C
ATOM   7300  C24 POPEP 368      92.885  60.192  68.394  1.00  0.00           C
ATOM   7303  C25 POPEP 368      93.745  60.982  69.374  1.00  0.00           C
ATOM   7306  C26 POPEP 368      95.236  60.672  69.274  1.00  0.00           C
ATOM   7309  C27 POPEP 368      96.066  61.812  69.844  1.00  0.00           C
ATOM   7312  C28 POPEP 368      97.466  61.362  70.284  1.00  0.00           C
ATOM   7315  C29 POPEP 368      98.306  62.532  70.734  1.00  0.00           C
ATOM   7317 0C21 POPEP 368      98.056  63.412  71.724  1.00  0.00           C
ATOM   7319 1C21 POPEP 368      96.906  63.462  72.694  1.00  0.00           C
ATOM   7322 2C21 POPEP 368      96.607  62.172  73.494  1.00  0.00           C
ATOM   7325 3C21 POPEP 368      97.745  61.662  74.403  1.00  0.00           C
ATOM   7328 4C21 POPEP 368      98.306  62.702  75.384  1.00  0.00           C
ATOM   7331 5C21 POPEP 368      97.255  63.272  76.344  1.00  0.00           C
ATOM   7334 6C21 POPEP 368      97.756  64.522  77.074  1.00  0.00           C
ATOM   7337 7C21 POPEP 368      96.617  65.232  77.814  1.00  0.00           C
ATOM   7340 8C21 POPEP 368      97.076  66.472  78.573  1.00  0.00           C
ATOM   7344  C33 POPEP 368      87.906  65.312  68.983  1.00  0.00           C
ATOM   7347  C34 POPEP 368      88.146  66.792  69.374  1.00  0.00           C
ATOM   7350  C35 POPEP 368      88.047  67.092  70.883  1.00  0.00           C
ATOM   7353  C36 POPEP 368      89.285  66.641  71.674  1.00  0.00           C
ATOM   7356  C37 POPEP 368      89.235  66.971  73.173  1.00  0.00           C
ATOM   7359  C38 POPEP 368      90.415  66.352  73.934  1.00  0.00           C
ATOM   7362  C39 POPEP 368      90.126  66.111  75.424  1.00  0.00           C
ATOM   7365 0C31 POPEP 368      90.995  66.932  76.384  1.00  0.00           C
ATOM   7368 1C31 POPEP 368      90.556  66.702  77.834  1.00  0.00           C
ATOM   7371 2C31 POPEP 368      91.425  67.431  78.864  1.00  0.00           C
ATOM   7374 3C31 POPEP 368      90.885  67.291  80.294  1.00  0.00           C
ATOM   7377 4C31 POPEP 368      91.635  68.142  81.324  1.00  0.00           C
ATOM   7380 5C31 POPEP 368      93.076  67.672  81.584  1.00  0.00           C
ATOM   7383 6C31 POPEP 368      93.846  68.602  82.524  1.00  0.00           C
ATOM   7387  NH3 POPEQ 369      89.046  87.182 102.224  1.00  0.00           N
ATOM   7391  C12 POPEQ 369      89.095  88.522 102.924  1.00  0.00           C
ATOM   7394  C11 POPEQ 369      87.745  88.872 103.594  1.00  0.00           C
ATOM   7397  P   POPEQ 369      87.176  91.391 103.214  1.00  0.00           P
ATOM   7398  O13 POPEQ 369      85.786  91.032 102.873  1.00  0.00           O
ATOM   7399  O14 POPEQ 369      87.366  92.682 103.903  1.00  0.00           O
ATOM   7400  O11 POPEQ 369      88.135  91.332 101.973  1.00  0.00           O
ATOM   7401  O12 POPEQ 369      87.766  90.222 104.114  1.00  0.00           O
ATOM   7402  C1  POPEQ 369      87.646  91.592 100.653  1.00  0.00           C
ATOM   7405  C2  POPEQ 369      87.305  90.252  99.954  1.00  0.00           C
ATOM   7407  O21 POPEQ 369      87.826  90.281  98.623  1.00  0.00           O
ATOM   7408  C21 POPEQ 369      88.805  89.431  98.383  1.00  0.00           C
ATOM   7409  O22 POPEQ 369      89.326  88.692  99.204  1.00  0.00           O
ATOM   7410  C22 POPEQ 369      89.146  89.442  96.903  1.00  0.00           C
ATOM   7413  C3  POPEQ 369      85.786  89.912  99.924  1.00  0.00           C
ATOM   7416  O31 POPEQ 369      85.466  88.692  99.224  1.00  0.00           O
ATOM   7417  C31 POPEQ 369      85.896  87.552  99.744  1.00  0.00           C
ATOM   7418  O32 POPEQ 369      86.726  87.412 100.624  1.00  0.00           O
ATOM   7419  C32 POPEQ 369      85.256  86.391  98.964  1.00  0.00           C
ATOM   7422  C23 POPEQ 369      88.706  88.111  96.244  1.00  0.00           C
ATOM   7425  C24 POPEQ 369      89.346  87.942  94.864  1.00  0.00           C
ATOM   7428  C25 POPEQ 369      89.135  86.562  94.233  1.00  0.00           C
ATOM   7431  C26 POPEQ 369      87.727  86.352  93.693  1.00  0.00           C
ATOM   7434  C27 POPEQ 369      87.486  84.962  93.074  1.00  0.00           C
ATOM   7437  C28 POPEQ 369      86.145  84.872  92.334  1.00  0.00           C
ATOM   7440  C29 POPEQ 369      85.905  83.502  91.754  1.00  0.00           C
ATOM   7442 0C21 POPEQ 369      85.436  83.242  90.524  1.00  0.00           C
ATOM   7444 1C21 POPEQ 369      84.986  84.291  89.543  1.00  0.00           C
ATOM   7447 2C21 POPEQ 369      83.855  83.802  88.623  1.00  0.00           C
ATOM   7450 3C21 POPEQ 369      84.305  82.901  87.454  1.00  0.00           C
ATOM   7453 4C21 POPEQ 369      85.087  83.681  86.384  1.00  0.00           C
ATOM   7456 5C21 POPEQ 369      85.385  82.912  85.094  1.00  0.00           C
ATOM   7459 6C21 POPEQ 369      84.146  82.512  84.254  1.00  0.00           C
ATOM   7462 7C21 POPEQ 369      83.306  83.692  83.734  1.00  0.00           C
ATOM   7465 8C21 POPEQ 369      82.055  83.222  82.994  1.00  0.00           C
ATOM   7469  C33 POPEQ 369      83.726  86.282  99.134  1.00  0.00           C
ATOM   7472  C34 POPEQ 369      83.087  85.242  98.194  1.00  0.00           C
ATOM   7475  C35 POPEQ 369      83.665  83.821  98.354  1.00  0.00           C
ATOM   7478  C36 POPEQ 369      82.955  82.762  97.494  1.00  0.00           C
ATOM   7481  C37 POPEQ 369      83.896  81.662  96.964  1.00  0.00           C
ATOM   7484  C38 POPEQ 369      83.245  80.742  95.914  1.00  0.00           C
ATOM   7487  C39 POPEQ 369      83.036  81.391  94.534  1.00  0.00           C
ATOM   7490 0C31 POPEQ 369      82.025  80.611  93.674  1.00  0.00           C
ATOM   7493 1C31 POPEQ 369      81.646  81.342  92.373  1.00  0.00           C
ATOM   7496 2C31 POPEQ 369      80.305  80.862  91.784  1.00  0.00           C
ATOM   7499 3C31 POPEQ 369      80.296  79.392  91.324  1.00  0.00           C
ATOM   7502 4C31 POPEQ 369      78.905  78.762  91.424  1.00  0.00           C
ATOM   7505 5C31 POPEQ 369      78.866  77.272  91.053  1.00  0.00           C
ATOM   7508 6C31 POPEQ 369      79.286  76.992  89.604  1.00  0.00           C
ATOM   7512  NH3 POPER 370      65.955  63.861  61.254  1.00  0.00           N
ATOM   7516  C12 POPER 370      65.696  65.111  60.454  1.00  0.00           C
ATOM   7519  C11 POPER 370      66.517  66.291  60.994  1.00  0.00           C
ATOM   7522  P   POPER 370      67.415  68.662  60.394  1.00  0.00           P
ATOM   7523  O13 POPER 370      68.757  68.052  60.414  1.00  0.00           O
ATOM   7524  O14 POPER 370      67.205  69.662  59.323  1.00  0.00           O
ATOM   7525  O11 POPER 370      67.076  69.352  61.774  1.00  0.00           O
ATOM   7526  O12 POPER 370      66.296  67.512  60.264  1.00  0.00           O
ATOM   7527  C1  POPER 370      65.766  69.282  62.334  1.00  0.00           C
ATOM   7530  C2  POPER 370      65.656  70.332  63.454  1.00  0.00           C
ATOM   7532  O21 POPER 370      64.326  70.422  64.004  1.00  0.00           O
ATOM   7533  C21 POPER 370      64.025  69.492  64.884  1.00  0.00           C
ATOM   7534  O22 POPER 370      64.425  68.342  64.904  1.00  0.00           O
ATOM   7535  C22 POPER 370      63.195  70.122  66.003  1.00  0.00           C
ATOM   7538  C3  POPER 370      66.086  71.712  62.864  1.00  0.00           C
ATOM   7541  O31 POPER 370      65.516  72.862  63.514  1.00  0.00           O
ATOM   7542  C31 POPER 370      66.016  73.151  64.714  1.00  0.00           C
ATOM   7543  O32 POPER 370      66.946  72.572  65.233  1.00  0.00           O
ATOM   7544  C32 POPER 370      65.267  74.342  65.294  1.00  0.00           C
ATOM   7547  C23 POPER 370      63.955  69.971  67.344  1.00  0.00           C
ATOM   7550  C24 POPER 370      63.195  70.571  68.544  1.00  0.00           C
ATOM   7553  C25 POPER 370      63.855  70.192  69.873  1.00  0.00           C
ATOM   7556  C26 POPER 370      63.295  71.002  71.053  1.00  0.00           C
ATOM   7559  C27 POPER 370      63.855  70.592  72.424  1.00  0.00           C
ATOM   7562  C28 POPER 370      63.645  71.702  73.464  1.00  0.00           C
ATOM   7565  C29 POPER 370      63.855  71.291  74.893  1.00  0.00           C
ATOM   7567 0C21 POPER 370      62.915  71.181  75.854  1.00  0.00           C
ATOM   7569 1C21 POPER 370      61.436  71.382  75.634  1.00  0.00           C
ATOM   7572 2C21 POPER 370      60.945  72.832  75.793  1.00  0.00           C
ATOM   7575 3C21 POPER 370      60.905  73.362  77.233  1.00  0.00           C
ATOM   7578 4C21 POPER 370      59.925  74.532  77.373  1.00  0.00           C
ATOM   7581 5C21 POPER 370      60.096  75.321  78.674  1.00  0.00           C
ATOM   7584 6C21 POPER 370      58.946  76.312  78.924  1.00  0.00           C
ATOM   7587 7C21 POPER 370      59.295  77.382  79.954  1.00  0.00           C
ATOM   7590 8C21 POPER 370      58.065  78.122  80.494  1.00  0.00           C
ATOM   7594  C33 POPER 370      65.226  74.312  66.833  1.00  0.00           C
ATOM   7597  C34 POPER 370      64.726  75.662  67.373  1.00  0.00           C
ATOM   7600  C35 POPER 370      64.345  75.642  68.854  1.00  0.00           C
ATOM   7603  C36 POPER 370      65.506  75.352  69.823  1.00  0.00           C
ATOM   7606  C37 POPER 370      65.305  75.992  71.204  1.00  0.00           C
ATOM   7609  C38 POPER 370      64.205  75.391  72.094  1.00  0.00           C
ATOM   7612  C39 POPER 370      62.775  75.571  71.564  1.00  0.00           C
ATOM   7615 0C31 POPER 370      61.705  75.622  72.664  1.00  0.00           C
ATOM   7618 1C31 POPER 370      60.296  75.862  72.104  1.00  0.00           C
ATOM   7621 2C31 POPER 370      59.295  76.212  73.204  1.00  0.00           C
ATOM   7624 3C31 POPER 370      57.835  76.151  72.744  1.00  0.00           C
ATOM   7627 4C31 POPER 370      56.856  76.552  73.844  1.00  0.00           C
ATOM   7630 5C31 POPER 370      55.405  76.282  73.464  1.00  0.00           C
ATOM   7633 6C31 POPER 370      54.396  76.812  74.484  1.00  0.00           C
ATOM   7637  NH3 POPES 371      55.046 109.772  55.573  1.00  0.00           N
ATOM   7641  C12 POPES 371      54.725 110.932  56.454  1.00  0.00           C
ATOM   7644  C11 POPES 371      55.515 110.872  57.784  1.00  0.00           C
ATOM   7647  P   POPES 371      57.936 111.271  56.833  1.00  0.00           P
ATOM   7648  O13 POPES 371      58.705 110.342  55.983  1.00  0.00           O
ATOM   7649  O14 POPES 371      57.236 112.422  56.233  1.00  0.00           O
ATOM   7650  O11 POPES 371      58.925 111.732  57.984  1.00  0.00           O
ATOM   7651  O12 POPES 371      56.885 110.431  57.664  1.00  0.00           O
ATOM   7652  C1  POPES 371      58.356 112.512  59.053  1.00  0.00           C
ATOM   7655  C2  POPES 371      59.335 112.512  60.244  1.00  0.00           C
ATOM   7657  O21 POPES 371      58.757 113.262  61.334  1.00  0.00           O
ATOM   7658  C21 POPES 371      59.106 112.862  62.553  1.00  0.00           C
ATOM   7659  O22 POPES 371      59.655 111.802  62.814  1.00  0.00           O
ATOM   7660  C22 POPES 371      58.736 113.942  63.564  1.00  0.00           C
ATOM   7663  C3  POPES 371      60.686 113.122  59.794  1.00  0.00           C
ATOM   7666  O31 POPES 371      61.765 112.661  60.624  1.00  0.00           O
ATOM   7667  C31 POPES 371      62.095 113.482  61.604  1.00  0.00           C
ATOM   7668  O32 POPES 371      61.585 114.562  61.833  1.00  0.00           O
ATOM   7669  C32 POPES 371      63.205 112.831  62.414  1.00  0.00           C
ATOM   7672  C23 POPES 371      59.256 113.611  64.974  1.00  0.00           C
ATOM   7675  C24 POPES 371      59.116 114.782  65.954  1.00  0.00           C
ATOM   7678  C25 POPES 371      59.986 114.581  67.204  1.00  0.00           C
ATOM   7681  C26 POPES 371      59.916 115.762  68.184  1.00  0.00           C
ATOM   7684  C27 POPES 371      61.126 115.782  69.134  1.00  0.00           C
ATOM   7687  C28 POPES 371      61.065 116.942  70.144  1.00  0.00           C
ATOM   7690  C29 POPES 371      62.416 117.241  70.743  1.00  0.00           C
ATOM   7692 0C21 POPES 371      62.985 116.632  71.794  1.00  0.00           C
ATOM   7694 1C21 POPES 371      62.395 115.512  72.614  1.00  0.00           C
ATOM   7697 2C21 POPES 371      62.605 115.722  74.123  1.00  0.00           C
ATOM   7700 3C21 POPES 371      61.925 116.982  74.664  1.00  0.00           C
ATOM   7703 4C21 POPES 371      61.236 116.772  76.024  1.00  0.00           C
ATOM   7706 5C21 POPES 371      59.906 116.012  75.894  1.00  0.00           C
ATOM   7709 6C21 POPES 371      59.275 115.711  77.253  1.00  0.00           C
ATOM   7712 7C21 POPES 371      57.896 115.052  77.133  1.00  0.00           C
ATOM   7715 8C21 POPES 371      57.297 114.682  78.494  1.00  0.00           C
ATOM   7719  C33 POPES 371      63.305 113.432  63.824  1.00  0.00           C
ATOM   7722  C34 POPES 371      64.225 112.641  64.764  1.00  0.00           C
ATOM   7725  C35 POPES 371      64.065 113.172  66.193  1.00  0.00           C
ATOM   7728  C36 POPES 371      65.197 112.762  67.154  1.00  0.00           C
ATOM   7731  C37 POPES 371      65.127 113.602  68.433  1.00  0.00           C
ATOM   7734  C38 POPES 371      66.335 113.422  69.364  1.00  0.00           C
ATOM   7737  C39 POPES 371      66.436 114.501  70.454  1.00  0.00           C
ATOM   7740 0C31 POPES 371      66.925 115.872  69.943  1.00  0.00           C
ATOM   7743 1C31 POPES 371      65.796 116.882  69.683  1.00  0.00           C
ATOM   7746 2C31 POPES 371      66.235 118.082  68.833  1.00  0.00           C
ATOM   7749 3C31 POPES 371      67.025 119.132  69.633  1.00  0.00           C
ATOM   7752 4C31 POPES 371      66.145 120.062  70.474  1.00  0.00           C
ATOM   7755 5C31 POPES 371      66.955 121.181  71.143  1.00  0.00           C
ATOM   7758 6C31 POPES 371      66.145 122.062  72.094  1.00  0.00           C
ATOM   7762  NH3 POPET 372     140.047  11.932  63.083  1.00  0.00           N
ATOM   7766  C12 POPET 372     141.297  12.762  63.294  1.00  0.00           C
ATOM   7769  C11 POPET 372     140.936  14.252  63.374  1.00  0.00           C
ATOM   7772  P   POPET 372     138.656  15.132  62.344  1.00  0.00           P
ATOM   7773  O13 POPET 372     138.517  16.242  63.304  1.00  0.00           O
ATOM   7774  O14 POPET 372     138.116  15.262  60.964  1.00  0.00           O
ATOM   7775  O11 POPET 372     138.016  13.842  63.004  1.00  0.00           O
ATOM   7776  O12 POPET 372     140.156  14.632  62.233  1.00  0.00           O
ATOM   7777  C1  POPET 372     136.966  14.022  63.974  1.00  0.00           C
ATOM   7780  C2  POPET 372     137.506  14.322  65.404  1.00  0.00           C
ATOM   7782  O21 POPET 372     137.206  13.262  66.333  1.00  0.00           O
ATOM   7783  C21 POPET 372     138.107  12.322  66.414  1.00  0.00           C
ATOM   7784  O22 POPET 372     138.826  11.912  65.524  1.00  0.00           O
ATOM   7785  C22 POPET 372     138.187  11.842  67.873  1.00  0.00           C
ATOM   7788  C3  POPET 372     136.966  15.632  66.024  1.00  0.00           C
ATOM   7791  O31 POPET 372     137.676  15.822  67.264  1.00  0.00           O
ATOM   7792  C31 POPET 372     137.717  17.072  67.674  1.00  0.00           C
ATOM   7793  O32 POPET 372     136.986  17.972  67.284  1.00  0.00           O
ATOM   7794  C32 POPET 372     138.856  17.252  68.654  1.00  0.00           C
ATOM   7797  C23 POPET 372     138.856  12.872  68.824  1.00  0.00           C
ATOM   7800  C24 POPET 372     138.906  12.452  70.303  1.00  0.00           C
ATOM   7803  C25 POPET 372     139.425  11.042  70.603  1.00  0.00           C
ATOM   7806  C26 POPET 372     139.376  10.732  72.104  1.00  0.00           C
ATOM   7809  C27 POPET 372     139.725   9.272  72.424  1.00  0.00           C
ATOM   7812  C28 POPET 372     139.805   9.002  73.934  1.00  0.00           C
ATOM   7815  C29 POPET 372     139.986   7.532  74.184  1.00  0.00           C
ATOM   7817 0C21 POPET 372     140.846   6.912  75.004  1.00  0.00           C
ATOM   7819 1C21 POPET 372     141.835   7.562  75.944  1.00  0.00           C
ATOM   7822 2C21 POPET 372     141.456   7.322  77.414  1.00  0.00           C
ATOM   7825 3C21 POPET 372     141.525   5.852  77.854  1.00  0.00           C
ATOM   7828 4C21 POPET 372     141.406   5.662  79.374  1.00  0.00           C
ATOM   7831 5C21 POPET 372     140.047   6.082  79.934  1.00  0.00           C
ATOM   7834 6C21 POPET 372     139.956   5.902  81.454  1.00  0.00           C
ATOM   7837 7C21 POPET 372     138.665   6.502  82.024  1.00  0.00           C
ATOM   7840 8C21 POPET 372     138.576   6.432  83.544  1.00  0.00           C
ATOM   7844  C33 POPET 372     138.426  17.012  70.114  1.00  0.00           C
ATOM   7847  C34 POPET 372     139.626  16.912  71.064  1.00  0.00           C
ATOM   7850  C35 POPET 372     139.225  16.622  72.513  1.00  0.00           C
ATOM   7853  C36 POPET 372     138.805  15.152  72.714  1.00  0.00           C
ATOM   7856  C37 POPET 372     138.175  14.842  74.073  1.00  0.00           C
ATOM   7859  C38 POPET 372     137.845  13.342  74.174  1.00  0.00           C
ATOM   7862  C39 POPET 372     137.296  12.892  75.533  1.00  0.00           C
ATOM   7865 0C31 POPET 372     138.305  13.042  76.674  1.00  0.00           C
ATOM   7868 1C31 POPET 372     137.926  12.192  77.893  1.00  0.00           C
ATOM   7871 2C31 POPET 372     138.815  12.432  79.123  1.00  0.00           C
ATOM   7874 3C31 POPET 372     138.576  13.802  79.764  1.00  0.00           C
ATOM   7877 4C31 POPET 372     138.406  13.722  81.284  1.00  0.00           C
ATOM   7880 5C31 POPET 372     138.055  15.072  81.914  1.00  0.00           C
ATOM   7883 6C31 POPET 372     137.745  14.982  83.414  1.00  0.00           C
ATOM   7887  NH3 POPEU 373      62.826  61.062 103.164  1.00  0.00           N
ATOM   7891  C12 POPEU 373      63.596  59.812 102.814  1.00  0.00           C
ATOM   7894  C11 POPEU 373      65.055  59.861 103.293  1.00  0.00           C
ATOM   7897  P   POPEU 373      66.975  58.072 103.064  1.00  0.00           P
ATOM   7898  O13 POPEU 373      68.016  58.492 104.014  1.00  0.00           O
ATOM   7899  O14 POPEU 373      66.955  56.612 102.774  1.00  0.00           O
ATOM   7900  O11 POPEU 373      67.195  58.842 101.704  1.00  0.00           O
ATOM   7901  O12 POPEU 373      65.536  58.532 103.494  1.00  0.00           O
ATOM   7902  C1  POPEU 373      68.445  58.852 101.003  1.00  0.00           C
ATOM   7905  C2  POPEU 373      68.345  58.232  99.584  1.00  0.00           C
ATOM   7907  O21 POPEU 373      67.826  59.212  98.674  1.00  0.00           O
ATOM   7908  C21 POPEU 373      68.516  59.782  97.674  1.00  0.00           C
ATOM   7909  O22 POPEU 373      68.016  60.552  96.874  1.00  0.00           O
ATOM   7910  C22 POPEU 373      69.985  59.362  97.564  1.00  0.00           C
ATOM   7913  C3  POPEU 373      67.425  56.982  99.574  1.00  0.00           C
ATOM   7916  O31 POPEU 373      67.415  56.382  98.254  1.00  0.00           O
ATOM   7917  C31 POPEU 373      66.305  56.552  97.564  1.00  0.00           C
ATOM   7918  O32 POPEU 373      65.275  57.062  97.963  1.00  0.00           O
ATOM   7919  C32 POPEU 373      66.517  56.062  96.134  1.00  0.00           C
ATOM   7922  C23 POPEU 373      70.845  60.322  96.704  1.00  0.00           C
ATOM   7925  C24 POPEU 373      70.525  60.312  95.204  1.00  0.00           C
ATOM   7928  C25 POPEU 373      71.665  59.802  94.303  1.00  0.00           C
ATOM   7931  C26 POPEU 373      72.955  60.622  94.403  1.00  0.00           C
ATOM   7934  C27 POPEU 373      73.955  60.302  93.274  1.00  0.00           C
ATOM   7937  C28 POPEU 373      75.326  60.992  93.424  1.00  0.00           C
ATOM   7940  C29 POPEU 373      75.245  62.492  93.344  1.00  0.00           C
ATOM   7942 0C21 POPEU 373      75.915  63.302  92.494  1.00  0.00           C
ATOM   7944 1C21 POPEU 373      76.896  62.902  91.424  1.00  0.00           C
ATOM   7947 2C21 POPEU 373      76.665  63.602  90.074  1.00  0.00           C
ATOM   7950 3C21 POPEU 373      75.335  63.221  89.394  1.00  0.00           C
ATOM   7953 4C21 POPEU 373      75.116  63.952  88.064  1.00  0.00           C
ATOM   7956 5C21 POPEU 373      75.976  63.412  86.914  1.00  0.00           C
ATOM   7959 6C21 POPEU 373      75.966  64.342  85.694  1.00  0.00           C
ATOM   7962 7C21 POPEU 373      76.856  63.842  84.554  1.00  0.00           C
ATOM   7965 8C21 POPEU 373      76.925  64.812  83.363  1.00  0.00           C
ATOM   7969  C33 POPEU 373      67.187  57.151  95.264  1.00  0.00           C
ATOM   7972  C34 POPEU 373      67.165  56.802  93.763  1.00  0.00           C
ATOM   7975  C35 POPEU 373      65.775  56.982  93.134  1.00  0.00           C
ATOM   7978  C36 POPEU 373      65.745  56.862  91.604  1.00  0.00           C
ATOM   7981  C37 POPEU 373      64.365  57.262  91.053  1.00  0.00           C
ATOM   7984  C38 POPEU 373      64.186  57.102  89.543  1.00  0.00           C
ATOM   7987  C39 POPEU 373      64.836  58.221  88.744  1.00  0.00           C
ATOM   7990 0C31 POPEU 373      64.335  58.151  87.303  1.00  0.00           C
ATOM   7993 1C31 POPEU 373      65.065  59.092  86.354  1.00  0.00           C
ATOM   7996 2C31 POPEU 373      64.576  58.882  84.924  1.00  0.00           C
ATOM   7999 3C31 POPEU 373      65.516  59.462  83.864  1.00  0.00           C
ATOM   8002 4C31 POPEU 373      64.855  60.532  82.994  1.00  0.00           C
ATOM   8005 5C31 POPEU 373      65.635  60.812  81.704  1.00  0.00           C
ATOM   8008 6C31 POPEU 373      64.845  61.602  80.653  1.00  0.00           C
ATOM   8012  NH3 POPEV 374      84.646  49.861  63.294  1.00  0.00           N
ATOM   8016  C12 POPEV 374      86.005  49.212  63.344  1.00  0.00           C
ATOM   8019  C11 POPEV 374      87.135  50.202  63.634  1.00  0.00           C
ATOM   8022  P   POPEV 374      89.576  49.861  62.674  1.00  0.00           P
ATOM   8023  O13 POPEV 374      90.725  48.962  62.934  1.00  0.00           O
ATOM   8024  O14 POPEV 374      89.107  49.991  61.274  1.00  0.00           O
ATOM   8025  O11 POPEV 374      89.906  51.322  63.224  1.00  0.00           O
ATOM   8026  O12 POPEV 374      88.356  49.482  63.574  1.00  0.00           O
ATOM   8027  C1  POPEV 374      90.736  51.642  64.344  1.00  0.00           C
ATOM   8030  C2  POPEV 374      90.476  50.862  65.684  1.00  0.00           C
ATOM   8032  O21 POPEV 374      90.725  51.722  66.824  1.00  0.00           O
ATOM   8033  C21 POPEV 374      91.937  51.792  67.344  1.00  0.00           C
ATOM   8034  O22 POPEV 374      92.976  51.432  66.824  1.00  0.00           O
ATOM   8035  C22 POPEV 374      91.846  52.462  68.734  1.00  0.00           C
ATOM   8038  C3  POPEV 374      91.226  49.492  65.723  1.00  0.00           C
ATOM   8041  O31 POPEV 374      91.555  49.042  67.054  1.00  0.00           O
ATOM   8042  C31 POPEV 374      92.576  48.202  67.043  1.00  0.00           C
ATOM   8043  O32 POPEV 374      93.166  47.832  66.034  1.00  0.00           O
ATOM   8044  C32 POPEV 374      92.885  47.802  68.474  1.00  0.00           C
ATOM   8047  C23 POPEV 374      92.056  51.482  69.914  1.00  0.00           C
ATOM   8050  C24 POPEV 374      90.756  50.812  70.393  1.00  0.00           C
ATOM   8053  C25 POPEV 374      90.966  49.791  71.534  1.00  0.00           C
ATOM   8056  C26 POPEV 374      89.716  49.552  72.404  1.00  0.00           C
ATOM   8059  C27 POPEV 374      89.686  48.182  73.094  1.00  0.00           C
ATOM   8062  C28 POPEV 374      88.376  47.922  73.884  1.00  0.00           C
ATOM   8065  C29 POPEV 374      88.286  48.692  75.174  1.00  0.00           C
ATOM   8067 0C21 POPEV 374      88.056  48.192  76.403  1.00  0.00           C
ATOM   8069 1C21 POPEV 374      87.796  46.752  76.763  1.00  0.00           C
ATOM   8072 2C21 POPEV 374      86.797  46.552  77.924  1.00  0.00           C
ATOM   8075 3C21 POPEV 374      85.367  46.922  77.524  1.00  0.00           C
ATOM   8078 4C21 POPEV 374      84.356  46.912  78.674  1.00  0.00           C
ATOM   8081 5C21 POPEV 374      83.087  47.692  78.293  1.00  0.00           C
ATOM   8084 6C21 POPEV 374      82.036  47.732  79.414  1.00  0.00           C
ATOM   8087 7C21 POPEV 374      81.026  48.872  79.233  1.00  0.00           C
ATOM   8090 8C21 POPEV 374      80.056  49.002  80.404  1.00  0.00           C
ATOM   8094  C33 POPEV 374      93.365  46.342  68.584  1.00  0.00           C
ATOM   8097  C34 POPEV 374      92.226  45.332  68.414  1.00  0.00           C
ATOM   8100  C35 POPEV 374      91.986  44.432  69.633  1.00  0.00           C
ATOM   8103  C36 POPEV 374      91.706  45.172  70.944  1.00  0.00           C
ATOM   8106  C37 POPEV 374      91.335  44.192  72.074  1.00  0.00           C
ATOM   8109  C38 POPEV 374      91.206  44.832  73.454  1.00  0.00           C
ATOM   8112  C39 POPEV 374      91.156  43.772  74.563  1.00  0.00           C
ATOM   8115 0C31 POPEV 374      90.596  44.312  75.883  1.00  0.00           C
ATOM   8118 1C31 POPEV 374      90.766  43.322  77.043  1.00  0.00           C
ATOM   8121 2C31 POPEV 374      89.906  43.652  78.274  1.00  0.00           C
ATOM   8124 3C31 POPEV 374      90.217  45.012  78.924  1.00  0.00           C
ATOM   8127 4C31 POPEV 374      91.335  44.982  79.974  1.00  0.00           C
ATOM   8130 5C31 POPEV 374      91.626  46.382  80.513  1.00  0.00           C
ATOM   8133 6C31 POPEV 374      92.675  46.422  81.634  1.00  0.00           C
ATOM   8137  NH3 POPEW 375      61.285 128.541  58.694  1.00  0.00           N
ATOM   8141  C12 POPEW 375      60.455 129.041  59.844  1.00  0.00           C
ATOM   8144  C11 POPEW 375      59.065 129.482  59.333  1.00  0.00           C
ATOM   8147  P   POPEW 375      57.925 127.142  59.224  1.00  0.00           P
ATOM   8148  O13 POPEW 375      56.815 126.502  58.504  1.00  0.00           O
ATOM   8149  O14 POPEW 375      59.116 126.312  59.504  1.00  0.00           O
ATOM   8150  O11 POPEW 375      57.376 127.661  60.604  1.00  0.00           O
ATOM   8151  O12 POPEW 375      58.445 128.462  58.524  1.00  0.00           O
ATOM   8152  C1  POPEW 375      57.626 127.012  61.854  1.00  0.00           C
ATOM   8155  C2  POPEW 375      56.455 126.102  62.324  1.00  0.00           C
ATOM   8157  O21 POPEW 375      56.665 125.912  63.733  1.00  0.00           O
ATOM   8158  C21 POPEW 375      55.576 125.622  64.424  1.00  0.00           C
ATOM   8159  O22 POPEW 375      54.445 125.522  64.004  1.00  0.00           O
ATOM   8160  C22 POPEW 375      56.035 125.392  65.874  1.00  0.00           C
ATOM   8163  C3  POPEW 375      56.446 124.741  61.553  1.00  0.00           C
ATOM   8166  O31 POPEW 375      56.056 123.622  62.384  1.00  0.00           O
ATOM   8167  C31 POPEW 375      57.025 122.822  62.794  1.00  0.00           C
ATOM   8168  O32 POPEW 375      58.195 122.882  62.483  1.00  0.00           O
ATOM   8169  C32 POPEW 375      56.476 121.931  63.914  1.00  0.00           C
ATOM   8172  C23 POPEW 375      54.876 125.161  66.864  1.00  0.00           C
ATOM   8175  C24 POPEW 375      54.265 123.751  66.803  1.00  0.00           C
ATOM   8178  C25 POPEW 375      52.736 123.762  66.594  1.00  0.00           C
ATOM   8181  C26 POPEW 375      51.936 124.472  67.704  1.00  0.00           C
ATOM   8184  C27 POPEW 375      50.425 124.291  67.504  1.00  0.00           C
ATOM   8187  C28 POPEW 375      49.536 125.401  68.124  1.00  0.00           C
ATOM   8190  C29 POPEW 375      49.536 125.431  69.633  1.00  0.00           C
ATOM   8192 0C21 POPEW 375      48.465 125.232  70.434  1.00  0.00           C
ATOM   8194 1C21 POPEW 375      47.055 124.931  69.984  1.00  0.00           C
ATOM   8197 2C21 POPEW 375      46.035 124.942  71.143  1.00  0.00           C
ATOM   8200 3C21 POPEW 375      46.196 123.751  72.104  1.00  0.00           C
ATOM   8203 4C21 POPEW 375      45.016 123.592  73.074  1.00  0.00           C
ATOM   8206 5C21 POPEW 375      45.046 122.241  73.814  1.00  0.00           C
ATOM   8209 6C21 POPEW 375      43.796 121.982  74.654  1.00  0.00           C
ATOM   8212 7C21 POPEW 375      43.715 120.532  75.164  1.00  0.00           C
ATOM   8215 8C21 POPEW 375      42.446 120.232  75.954  1.00  0.00           C
ATOM   8219  C33 POPEW 375      56.675 120.431  63.624  1.00  0.00           C
ATOM   8222  C34 POPEW 375      56.405 119.571  64.873  1.00  0.00           C
ATOM   8225  C35 POPEW 375      56.257 118.102  64.494  1.00  0.00           C
ATOM   8228  C36 POPEW 375      55.896 117.172  65.664  1.00  0.00           C
ATOM   8231  C37 POPEW 375      55.175 115.942  65.104  1.00  0.00           C
ATOM   8234  C38 POPEW 375      54.955 114.762  66.064  1.00  0.00           C
ATOM   8237  C39 POPEW 375      53.946 115.021  67.183  1.00  0.00           C
ATOM   8240 0C31 POPEW 375      53.505 113.702  67.844  1.00  0.00           C
ATOM   8243 1C31 POPEW 375      52.915 113.872  69.244  1.00  0.00           C
ATOM   8246 2C31 POPEW 375      53.905 113.552  70.384  1.00  0.00           C
ATOM   8249 3C31 POPEW 375      55.196 114.382  70.354  1.00  0.00           C
ATOM   8252 4C31 POPEW 375      56.175 113.982  71.454  1.00  0.00           C
ATOM   8255 5C31 POPEW 375      57.596 114.492  71.164  1.00  0.00           C
ATOM   8258 6C31 POPEW 375      58.635 113.952  72.144  1.00  0.00           C
ATOM   8262  NH3 POPEX 376     128.255   6.032 102.714  1.00  0.00           N
ATOM   8266  C12 POPEX 376     128.665   7.282 103.433  1.00  0.00           C
ATOM   8269  C11 POPEX 376     128.745   8.482 102.513  1.00  0.00           C
ATOM   8272  P   POPEX 376     129.437  10.982 102.723  1.00  0.00           P
ATOM   8273  O13 POPEX 376     128.546  12.142 102.954  1.00  0.00           O
ATOM   8274  O14 POPEX 376     130.837  11.062 103.184  1.00  0.00           O
ATOM   8275  O11 POPEX 376     129.385  10.622 101.193  1.00  0.00           O
ATOM   8276  O12 POPEX 376     128.766   9.682 103.314  1.00  0.00           O
ATOM   8277  C1  POPEX 376     130.305  11.052 100.204  1.00  0.00           C
ATOM   8280  C2  POPEX 376     129.536  11.182  98.874  1.00  0.00           C
ATOM   8282  O21 POPEX 376     130.436  11.762  97.904  1.00  0.00           O
ATOM   8283  C21 POPEX 376     130.507  11.082  96.763  1.00  0.00           C
ATOM   8284  O22 POPEX 376     129.606  10.952  95.964  1.00  0.00           O
ATOM   8285  C22 POPEX 376     131.857  10.362  96.693  1.00  0.00           C
ATOM   8288  C3  POPEX 376     128.236  12.012  99.094  1.00  0.00           C
ATOM   8291  O31 POPEX 376     127.525  12.202  97.864  1.00  0.00           O
ATOM   8292  C31 POPEX 376     126.275  12.642  97.983  1.00  0.00           C
ATOM   8293  O32 POPEX 376     125.705  12.902  99.034  1.00  0.00           O
ATOM   8294  C32 POPEX 376     125.666  12.762  96.573  1.00  0.00           C
ATOM   8297  C23 POPEX 376     132.335  10.042  95.254  1.00  0.00           C
ATOM   8300  C24 POPEX 376     133.486   9.012  95.223  1.00  0.00           C
ATOM   8303  C25 POPEX 376     133.116   7.662  94.564  1.00  0.00           C
ATOM   8306  C26 POPEX 376     133.686   7.432  93.153  1.00  0.00           C
ATOM   8309  C27 POPEX 376     135.206   7.242  93.174  1.00  0.00           C
ATOM   8312  C28 POPEX 376     135.766   6.752  91.824  1.00  0.00           C
ATOM   8315  C29 POPEX 376     137.275   6.772  91.864  1.00  0.00           C
ATOM   8317 0C21 POPEX 376     138.116   7.032  90.854  1.00  0.00           C
ATOM   8319 1C21 POPEX 376     137.736   7.332  89.424  1.00  0.00           C
ATOM   8322 2C21 POPEX 376     138.676   8.342  88.734  1.00  0.00           C
ATOM   8325 3C21 POPEX 376     138.656   9.742  89.344  1.00  0.00           C
ATOM   8328 4C21 POPEX 376     139.437  10.792  88.524  1.00  0.00           C
ATOM   8331 5C21 POPEX 376     138.945  10.972  87.074  1.00  0.00           C
ATOM   8334 6C21 POPEX 376     137.445  11.282  86.964  1.00  0.00           C
ATOM   8337 7C21 POPEX 376     136.986  11.462  85.513  1.00  0.00           C
ATOM   8340 8C21 POPEX 376     135.486  11.742  85.404  1.00  0.00           C
ATOM   8344  C33 POPEX 376     126.656  13.282  95.494  1.00  0.00           C
ATOM   8347  C34 POPEX 376     126.046  13.352  94.094  1.00  0.00           C
ATOM   8350  C35 POPEX 376     127.076  13.782  93.034  1.00  0.00           C
ATOM   8353  C36 POPEX 376     126.586  13.562  91.584  1.00  0.00           C
ATOM   8356  C37 POPEX 376     127.696  13.792  90.544  1.00  0.00           C
ATOM   8359  C38 POPEX 376     127.346  13.182  89.174  1.00  0.00           C
ATOM   8362  C39 POPEX 376     126.135  13.812  88.474  1.00  0.00           C
ATOM   8365 0C31 POPEX 376     125.585  12.902  87.373  1.00  0.00           C
ATOM   8368 1C31 POPEX 376     124.546  13.592  86.473  1.00  0.00           C
ATOM   8371 2C31 POPEX 376     125.085  14.022  85.094  1.00  0.00           C
ATOM   8374 3C31 POPEX 376     126.016  15.242  85.114  1.00  0.00           C
ATOM   8377 4C31 POPEX 376     127.506  14.902  85.223  1.00  0.00           C
ATOM   8380 5C31 POPEX 376     128.365  16.172  85.323  1.00  0.00           C
ATOM   8383 6C31 POPEX 376     129.857  15.882  85.524  1.00  0.00           C
ATOM   8387  NH3 POPEY 377      38.405 120.262  58.524  1.00  0.00           N
ATOM   8391  C12 POPEY 377      37.896 119.632  57.254  1.00  0.00           C
ATOM   8394  C11 POPEY 377      38.826 118.491  56.784  1.00  0.00           C
ATOM   8397  P   POPEY 377      41.175 119.721  56.804  1.00  0.00           P
ATOM   8398  O13 POPEY 377      42.406 119.612  56.014  1.00  0.00           O
ATOM   8399  O14 POPEY 377      40.715 121.041  57.294  1.00  0.00           O
ATOM   8400  O11 POPEY 377      41.335 118.842  58.104  1.00  0.00           O
ATOM   8401  O12 POPEY 377      39.986 118.961  56.104  1.00  0.00           O
ATOM   8402  C1  POPEY 377      42.486 118.992  58.924  1.00  0.00           C
ATOM   8405  C2  POPEY 377      42.185 119.622  60.323  1.00  0.00           C
ATOM   8407  O21 POPEY 377      41.106 119.022  61.064  1.00  0.00           O
ATOM   8408  C21 POPEY 377      40.625 117.851  60.684  1.00  0.00           C
ATOM   8409  O22 POPEY 377      39.575 117.702  60.084  1.00  0.00           O
ATOM   8410  C22 POPEY 377      41.486 116.712  61.264  1.00  0.00           C
ATOM   8413  C3  POPEY 377      41.925 121.152  60.254  1.00  0.00           C
ATOM   8416  O31 POPEY 377      41.905 121.712  61.584  1.00  0.00           O
ATOM   8417  C31 POPEY 377      41.306 122.901  61.664  1.00  0.00           C
ATOM   8418  O32 POPEY 377      40.885 123.562  60.724  1.00  0.00           O
ATOM   8419  C32 POPEY 377      41.285 123.342  63.143  1.00  0.00           C
ATOM   8422  C23 POPEY 377      42.015 116.972  62.704  1.00  0.00           C
ATOM   8425  C24 POPEY 377      42.985 115.892  63.204  1.00  0.00           C
ATOM   8428  C25 POPEY 377      43.565 116.202  64.594  1.00  0.00           C
ATOM   8431  C26 POPEY 377      42.745 115.622  65.754  1.00  0.00           C
ATOM   8434  C27 POPEY 377      43.036 116.292  67.113  1.00  0.00           C
ATOM   8437  C28 POPEY 377      42.795 115.362  68.313  1.00  0.00           C
ATOM   8440  C29 POPEY 377      42.476 116.102  69.584  1.00  0.00           C
ATOM   8442 0C21 POPEY 377      43.076 116.002  70.784  1.00  0.00           C
ATOM   8444 1C21 POPEY 377      44.245 115.132  71.134  1.00  0.00           C
ATOM   8447 2C21 POPEY 377      44.776 115.452  72.544  1.00  0.00           C
ATOM   8450 3C21 POPEY 377      45.465 116.821  72.664  1.00  0.00           C
ATOM   8453 4C21 POPEY 377      45.945 117.081  74.104  1.00  0.00           C
ATOM   8456 5C21 POPEY 377      47.215 117.942  74.174  1.00  0.00           C
ATOM   8459 6C21 POPEY 377      47.716 118.092  75.614  1.00  0.00           C
ATOM   8462 7C21 POPEY 377      49.125 118.681  75.694  1.00  0.00           C
ATOM   8465 8C21 POPEY 377      49.625 118.762  77.133  1.00  0.00           C
ATOM   8469  C33 POPEY 377      40.295 122.562  64.053  1.00  0.00           C
ATOM   8472  C34 POPEY 377      40.785 121.202  64.574  1.00  0.00           C
ATOM   8475  C35 POPEY 377      39.765 120.522  65.513  1.00  0.00           C
ATOM   8478  C36 POPEY 377      40.205 119.151  66.064  1.00  0.00           C
ATOM   8481  C37 POPEY 377      39.026 118.422  66.754  1.00  0.00           C
ATOM   8484  C38 POPEY 377      39.375 117.092  67.443  1.00  0.00           C
ATOM   8487  C39 POPEY 377      38.155 116.461  68.134  1.00  0.00           C
ATOM   8490 0C31 POPEY 377      38.485 115.222  68.983  1.00  0.00           C
ATOM   8493 1C31 POPEY 377      38.835 113.972  68.164  1.00  0.00           C
ATOM   8496 2C31 POPEY 377      39.085 112.732  69.053  1.00  0.00           C
ATOM   8499 3C31 POPEY 377      40.455 112.732  69.733  1.00  0.00           C
ATOM   8502 4C31 POPEY 377      40.646 111.562  70.714  1.00  0.00           C
ATOM   8505 5C31 POPEY 377      42.065 111.512  71.284  1.00  0.00           C
ATOM   8508 6C31 POPEY 377      42.275 110.392  72.303  1.00  0.00           C
ATOM   8512  NH3 POPEZ 378     138.945  30.652  65.204  1.00  0.00           N
ATOM   8516  C12 POPEZ 378     138.175  31.572  64.294  1.00  0.00           C
ATOM   8519  C11 POPEZ 378     136.966  32.232  64.984  1.00  0.00           C
ATOM   8522  P   POPEZ 378     135.115  34.012  64.174  1.00  0.00           P
ATOM   8523  O13 POPEZ 378     135.466  35.342  63.614  1.00  0.00           O
ATOM   8524  O14 POPEZ 378     133.986  33.322  63.504  1.00  0.00           O
ATOM   8525  O11 POPEZ 378     134.775  34.162  65.704  1.00  0.00           O
ATOM   8526  O12 POPEZ 378     136.385  33.112  64.044  1.00  0.00           O
ATOM   8527  C1  POPEZ 378     133.445  33.862  66.123  1.00  0.00           C
ATOM   8530  C2  POPEZ 378     133.406  33.822  67.653  1.00  0.00           C
ATOM   8532  O21 POPEZ 378     132.046  33.712  68.124  1.00  0.00           O
ATOM   8533  C21 POPEZ 378     131.245  34.752  68.004  1.00  0.00           C
ATOM   8534  O22 POPEZ 378     131.505  35.842  67.524  1.00  0.00           O
ATOM   8535  C22 POPEZ 378     129.876  34.412  68.623  1.00  0.00           C
ATOM   8538  C3  POPEZ 378     134.195  35.002  68.274  1.00  0.00           C
ATOM   8541  O31 POPEZ 378     134.016  35.022  69.704  1.00  0.00           O
ATOM   8542  C31 POPEZ 378     133.856  36.212  70.244  1.00  0.00           C
ATOM   8543  O32 POPEZ 378     133.936  37.282  69.683  1.00  0.00           O
ATOM   8544  C32 POPEZ 378     133.665  36.042  71.744  1.00  0.00           C
ATOM   8547  C23 POPEZ 378     129.577  32.892  68.763  1.00  0.00           C
ATOM   8550  C24 POPEZ 378     129.755  32.322  70.174  1.00  0.00           C
ATOM   8553  C25 POPEZ 378     128.535  32.482  71.094  1.00  0.00           C
ATOM   8556  C26 POPEZ 378     128.676  33.582  72.154  1.00  0.00           C
ATOM   8559  C27 POPEZ 378     127.396  33.752  72.994  1.00  0.00           C
ATOM   8562  C28 POPEZ 378     127.576  34.692  74.204  1.00  0.00           C
ATOM   8565  C29 POPEZ 378     128.047  33.992  75.454  1.00  0.00           C
ATOM   8567 0C21 POPEZ 378     127.466  34.092  76.674  1.00  0.00           C
ATOM   8569 1C21 POPEZ 378     126.305  34.992  77.014  1.00  0.00           C
ATOM   8572 2C21 POPEZ 378     126.175  35.342  78.503  1.00  0.00           C
ATOM   8575 3C21 POPEZ 378     125.476  34.242  79.324  1.00  0.00           C
ATOM   8578 4C21 POPEZ 378     125.296  34.632  80.804  1.00  0.00           C
ATOM   8581 5C21 POPEZ 378     124.346  33.692  81.553  1.00  0.00           C
ATOM   8584 6C21 POPEZ 378     122.867  34.112  81.473  1.00  0.00           C
ATOM   8587 7C21 POPEZ 378     122.025  33.562  82.634  1.00  0.00           C
ATOM   8590 8C21 POPEZ 378     120.535  33.882  82.504  1.00  0.00           C
ATOM   8594  C33 POPEZ 378     132.176  35.972  72.174  1.00  0.00           C
ATOM   8597  C34 POPEZ 378     132.005  35.812  73.693  1.00  0.00           C
ATOM   8600  C35 POPEZ 378     132.775  36.882  74.484  1.00  0.00           C
ATOM   8603  C36 POPEZ 378     132.615  36.792  76.003  1.00  0.00           C
ATOM   8606  C37 POPEZ 378     133.546  37.812  76.664  1.00  0.00           C
ATOM   8609  C38 POPEZ 378     133.426  37.912  78.194  1.00  0.00           C
ATOM   8612  C39 POPEZ 378     133.646  36.572  78.894  1.00  0.00           C
ATOM   8615 0C31 POPEZ 378     134.086  36.742  80.354  1.00  0.00           C
ATOM   8618 1C31 POPEZ 378     134.245  35.402  81.094  1.00  0.00           C
ATOM   8621 2C31 POPEZ 378     132.926  34.702  81.424  1.00  0.00           C
ATOM   8624 3C31 POPEZ 378     132.126  35.452  82.504  1.00  0.00           C
ATOM   8627 4C31 POPEZ 378     130.846  34.712  82.904  1.00  0.00           C
ATOM   8630 5C31 POPEZ 378     130.146  35.392  84.084  1.00  0.00           C
ATOM   8633 6C31 POPEZ 378     128.876  34.662  84.504  1.00  0.00           C
ATOM   8637  NH3 POPEa 379     132.717  49.382  61.184  1.00  0.00           N
ATOM   8641  C12 POPEa 379     133.376  48.852  59.944  1.00  0.00           C
ATOM   8644  C11 POPEa 379     133.025  49.662  58.694  1.00  0.00           C
ATOM   8647  P   POPEa 379     132.406  52.212  58.434  1.00  0.00           P
ATOM   8648  O13 POPEa 379     132.775  53.412  59.193  1.00  0.00           O
ATOM   8649  O14 POPEa 379     132.326  52.312  56.963  1.00  0.00           O
ATOM   8650  O11 POPEa 379     130.995  51.712  58.994  1.00  0.00           O
ATOM   8651  O12 POPEa 379     133.356  51.032  58.904  1.00  0.00           O
ATOM   8652  C1  POPEa 379     130.016  52.652  59.463  1.00  0.00           C
ATOM   8655  C2  POPEa 379     130.126  53.042  60.974  1.00  0.00           C
ATOM   8657  O21 POPEa 379     130.046  51.892  61.854  1.00  0.00           O
ATOM   8658  C21 POPEa 379     128.846  51.332  62.024  1.00  0.00           C
ATOM   8659  O22 POPEa 379     127.845  51.532  61.354  1.00  0.00           O
ATOM   8660  C22 POPEa 379     128.906  50.362  63.194  1.00  0.00           C
ATOM   8663  C3  POPEa 379     129.117  54.192  61.344  1.00  0.00           C
ATOM   8666  O31 POPEa 379     129.025  54.492  62.754  1.00  0.00           O
ATOM   8667  C31 POPEa 379     130.007  55.222  63.283  1.00  0.00           C
ATOM   8668  O32 POPEa 379     131.005  55.592  62.684  1.00  0.00           O
ATOM   8669  C32 POPEa 379     129.676  55.532  64.744  1.00  0.00           C
ATOM   8672  C23 POPEa 379     129.456  51.002  64.494  1.00  0.00           C
ATOM   8675  C24 POPEa 379     129.606  49.952  65.614  1.00  0.00           C
ATOM   8678  C25 POPEa 379     128.346  49.752  66.454  1.00  0.00           C
ATOM   8681  C26 POPEa 379     128.146  50.862  67.494  1.00  0.00           C
ATOM   8684  C27 POPEa 379     126.797  50.712  68.214  1.00  0.00           C
ATOM   8687  C28 POPEa 379     126.467  51.882  69.154  1.00  0.00           C
ATOM   8690  C29 POPEa 379     127.436  52.172  70.264  1.00  0.00           C
ATOM   8692 0C21 POPEa 379     127.255  51.922  71.573  1.00  0.00           C
ATOM   8694 1C21 POPEa 379     126.066  51.241  72.194  1.00  0.00           C
ATOM   8697 2C21 POPEa 379     126.376  50.312  73.383  1.00  0.00           C
ATOM   8700 3C21 POPEa 379     126.706  51.092  74.674  1.00  0.00           C
ATOM   8703 4C21 POPEa 379     126.686  50.222  75.933  1.00  0.00           C
ATOM   8706 5C21 POPEa 379     126.565  51.041  77.233  1.00  0.00           C
ATOM   8709 6C21 POPEa 379     125.135  51.522  77.494  1.00  0.00           C
ATOM   8712 7C21 POPEa 379     125.015  52.382  78.754  1.00  0.00           C
ATOM   8715 8C21 POPEa 379     123.566  52.802  79.064  1.00  0.00           C
ATOM   8719  C33 POPEa 379     130.507  54.782  65.824  1.00  0.00           C
ATOM   8722  C34 POPEa 379     131.766  55.552  66.263  1.00  0.00           C
ATOM   8725  C35 POPEa 379     132.316  55.222  67.674  1.00  0.00           C
ATOM   8728  C36 POPEa 379     131.236  55.112  68.754  1.00  0.00           C
ATOM   8731  C37 POPEa 379     131.755  54.962  70.184  1.00  0.00           C
ATOM   8734  C38 POPEa 379     130.576  54.882  71.164  1.00  0.00           C
ATOM   8737  C39 POPEa 379     130.986  54.532  72.604  1.00  0.00           C
ATOM   8740 0C31 POPEa 379     129.805  54.692  73.564  1.00  0.00           C
ATOM   8743 1C31 POPEa 379     130.055  54.002  74.914  1.00  0.00           C
ATOM   8746 2C31 POPEa 379     128.896  54.222  75.894  1.00  0.00           C
ATOM   8749 3C31 POPEa 379     128.925  55.581  76.594  1.00  0.00           C
ATOM   8752 4C31 POPEa 379     130.055  55.692  77.634  1.00  0.00           C
ATOM   8755 5C31 POPEa 379     129.736  56.712  78.744  1.00  0.00           C
ATOM   8758 6C31 POPEa 379     130.816  56.822  79.814  1.00  0.00           C
ATOM   8762  NH3 POPEb 380      26.215   5.202  62.884  1.00  0.00           N
ATOM   8766  C12 POPEb 380      25.325   4.172  62.224  1.00  0.00           C
ATOM   8769  C11 POPEb 380      25.825   2.702  62.314  1.00  0.00           C
ATOM   8772  P   POPEb 380      27.625   1.032  61.404  1.00  0.00           P
ATOM   8773  O13 POPEb 380      26.656   0.029  60.904  1.00  0.00           O
ATOM   8774  O14 POPEb 380      28.955   1.142  60.764  1.00  0.00           O
ATOM   8775  O11 POPEb 380      27.906   0.732  62.914  1.00  0.00           O
ATOM   8776  O12 POPEb 380      27.015   2.492  61.553  1.00  0.00           O
ATOM   8777  C1  POPEb 380      27.655  -0.571  63.454  1.00  0.00           C
ATOM   8780  C2  POPEb 380      28.455  -0.731  64.774  1.00  0.00           C
ATOM   8782  O21 POPEb 380      27.715  -1.421  65.793  1.00  0.00           O
ATOM   8783  C21 POPEb 380      26.685  -0.811  66.333  1.00  0.00           C
ATOM   8784  O22 POPEb 380      26.075   0.139  65.874  1.00  0.00           O
ATOM   8785  C22 POPEb 380      26.455  -1.381  67.733  1.00  0.00           C
ATOM   8788  C3  POPEb 380      28.955   0.662  65.244  1.00  0.00           C
ATOM   8791  O31 POPEb 380      29.665   0.592  66.494  1.00  0.00           O
ATOM   8792  C31 POPEb 380      30.355   1.682  66.754  1.00  0.00           C
ATOM   8793  O32 POPEb 380      30.506   2.622  65.974  1.00  0.00           O
ATOM   8794  C32 POPEb 380      31.045   1.532  68.103  1.00  0.00           C
ATOM   8797  C23 POPEb 380      26.245  -0.191  68.693  1.00  0.00           C
ATOM   8800  C24 POPEb 380      26.155  -0.521  70.194  1.00  0.00           C
ATOM   8803  C25 POPEb 380      25.945   0.802  70.944  1.00  0.00           C
ATOM   8806  C26 POPEb 380      25.935   0.762  72.474  1.00  0.00           C
ATOM   8809  C27 POPEb 380      25.835   2.192  73.013  1.00  0.00           C
ATOM   8812  C28 POPEb 380      26.145   2.362  74.514  1.00  0.00           C
ATOM   8815  C29 POPEb 380      26.275   3.842  74.784  1.00  0.00           C
ATOM   8817 0C21 POPEb 380      25.705   4.572  75.764  1.00  0.00           C
ATOM   8819 1C21 POPEb 380      24.845   4.102  76.903  1.00  0.00           C
ATOM   8822 2C21 POPEb 380      25.466   4.462  78.274  1.00  0.00           C
ATOM   8825 3C21 POPEb 380      25.715   5.972  78.454  1.00  0.00           C
ATOM   8828 4C21 POPEb 380      26.266   6.362  79.834  1.00  0.00           C
ATOM   8831 5C21 POPEb 380      26.565   7.862  79.864  1.00  0.00           C
ATOM   8834 6C21 POPEb 380      27.175   8.352  81.184  1.00  0.00           C
ATOM   8837 7C21 POPEb 380      27.525   9.842  81.134  1.00  0.00           C
ATOM   8840 8C21 POPEb 380      28.165  10.372  82.414  1.00  0.00           C
ATOM   8844  C33 POPEb 380      30.146   0.852  69.174  1.00  0.00           C
ATOM   8847  C34 POPEb 380      30.715   1.062  70.583  1.00  0.00           C
ATOM   8850  C35 POPEb 380      29.885   0.432  71.713  1.00  0.00           C
ATOM   8853  C36 POPEb 380      29.986  -1.101  71.783  1.00  0.00           C
ATOM   8856  C37 POPEb 380      29.256  -1.661  73.013  1.00  0.00           C
ATOM   8859  C38 POPEb 380      29.315  -3.191  73.103  1.00  0.00           C
ATOM   8862  C39 POPEb 380      28.255  -3.761  74.053  1.00  0.00           C
ATOM   8865 0C31 POPEb 380      28.485  -3.481  75.544  1.00  0.00           C
ATOM   8868 1C31 POPEb 380      27.316  -4.021  76.374  1.00  0.00           C
ATOM   8871 2C31 POPEb 380      27.486  -3.881  77.884  1.00  0.00           C
ATOM   8874 3C31 POPEb 380      26.225  -4.311  78.634  1.00  0.00           C
ATOM   8877 4C31 POPEb 380      26.415  -4.281  80.153  1.00  0.00           C
ATOM   8880 5C31 POPEb 380      25.125  -4.491  80.964  1.00  0.00           C
ATOM   8883 6C31 POPEb 380      25.295  -4.181  82.454  1.00  0.00           C
ATOM   8887  NH3 POPEc 381      39.595  -2.781  61.134  1.00  0.00           N
ATOM   8891  C12 POPEc 381      39.375  -2.411  59.694  1.00  0.00           C
ATOM   8894  C11 POPEc 381      37.925  -2.711  59.224  1.00  0.00           C
ATOM   8897  P   POPEc 381      37.065  -0.241  58.684  1.00  0.00           P
ATOM   8898  O13 POPEc 381      38.205   0.592  58.244  1.00  0.00           O
ATOM   8899  O14 POPEc 381      35.736   0.149  58.143  1.00  0.00           O
ATOM   8900  O11 POPEc 381      37.035  -0.261  60.274  1.00  0.00           O
ATOM   8901  O12 POPEc 381      37.416  -1.751  58.283  1.00  0.00           O
ATOM   8902  C1  POPEc 381      35.915  -0.701  61.054  1.00  0.00           C
ATOM   8905  C2  POPEc 381      35.895   0.019  62.434  1.00  0.00           C
ATOM   8907  O21 POPEc 381      35.155  -0.801  63.364  1.00  0.00           O
ATOM   8908  C21 POPEc 381      35.425  -0.601  64.664  1.00  0.00           C
ATOM   8909  O22 POPEc 381      36.196   0.229  65.104  1.00  0.00           O
ATOM   8910  C22 POPEc 381      34.515  -1.511  65.483  1.00  0.00           C
ATOM   8913  C3  POPEc 381      35.225   1.412  62.244  1.00  0.00           C
ATOM   8916  O31 POPEc 381      35.416   2.302  63.374  1.00  0.00           O
ATOM   8917  C31 POPEc 381      34.365   3.002  63.774  1.00  0.00           C
ATOM   8918  O32 POPEc 381      33.245   2.932  63.283  1.00  0.00           O
ATOM   8919  C32 POPEc 381      34.805   3.902  64.924  1.00  0.00           C
ATOM   8922  C23 POPEc 381      34.765  -1.501  67.004  1.00  0.00           C
ATOM   8925  C24 POPEc 381      33.515  -2.001  67.754  1.00  0.00           C
ATOM   8928  C25 POPEc 381      33.815  -2.681  69.104  1.00  0.00           C
ATOM   8931  C26 POPEc 381      33.835  -1.741  70.314  1.00  0.00           C
ATOM   8934  C27 POPEc 381      33.866  -2.561  71.623  1.00  0.00           C
ATOM   8937  C28 POPEc 381      33.835  -1.691  72.893  1.00  0.00           C
ATOM   8940  C29 POPEc 381      33.705  -2.551  74.123  1.00  0.00           C
ATOM   8942 0C21 POPEc 381      33.495  -2.101  75.373  1.00  0.00           C
ATOM   8944 1C21 POPEc 381      33.345  -0.641  75.754  1.00  0.00           C
ATOM   8947 2C21 POPEc 381      32.195  -0.451  76.744  1.00  0.00           C
ATOM   8950 3C21 POPEc 381      32.025   1.022  77.144  1.00  0.00           C
ATOM   8953 4C21 POPEc 381      30.945   1.232  78.204  1.00  0.00           C
ATOM   8956 5C21 POPEc 381      29.486   1.112  77.733  1.00  0.00           C
ATOM   8959 6C21 POPEc 381      28.535   1.292  78.924  1.00  0.00           C
ATOM   8962 7C21 POPEc 381      27.075   0.982  78.623  1.00  0.00           C
ATOM   8965 8C21 POPEc 381      26.187   1.272  79.834  1.00  0.00           C
ATOM   8969  C33 POPEc 381      33.666   4.792  65.454  1.00  0.00           C
ATOM   8972  C34 POPEc 381      34.115   5.712  66.604  1.00  0.00           C
ATOM   8975  C35 POPEc 381      32.945   6.432  67.284  1.00  0.00           C
ATOM   8978  C36 POPEc 381      32.085   5.472  68.103  1.00  0.00           C
ATOM   8981  C37 POPEc 381      30.825   6.082  68.713  1.00  0.00           C
ATOM   8984  C38 POPEc 381      29.916   4.962  69.224  1.00  0.00           C
ATOM   8987  C39 POPEc 381      28.465   5.372  69.484  1.00  0.00           C
ATOM   8990 0C31 POPEc 381      27.545   4.172  69.224  1.00  0.00           C
ATOM   8993 1C31 POPEc 381      26.056   4.462  69.423  1.00  0.00           C
ATOM   8996 2C31 POPEc 381      25.225   3.522  68.553  1.00  0.00           C
ATOM   8999 3C31 POPEc 381      23.745   3.402  68.924  1.00  0.00           C
ATOM   9002 4C31 POPEc 381      22.925   4.682  68.774  1.00  0.00           C
ATOM   9005 5C31 POPEc 381      21.495   4.442  69.263  1.00  0.00           C
ATOM   9008 6C31 POPEc 381      20.576   5.652  69.193  1.00  0.00           C
ATOM   9012  NH3 POPEd 382      13.395 119.552  59.764  1.00  0.00           N
ATOM   9016  C12 POPEd 382      13.815 119.392  61.204  1.00  0.00           C
ATOM   9019  C11 POPEd 382      15.125 118.572  61.364  1.00  0.00           C
ATOM   9022  P   POPEd 382      14.095 116.242  60.664  1.00  0.00           P
ATOM   9023  O13 POPEd 382      14.625 114.912  60.303  1.00  0.00           O
ATOM   9024  O14 POPEd 382      13.025 116.791  59.804  1.00  0.00           O
ATOM   9025  O11 POPEd 382      13.645 116.332  62.164  1.00  0.00           O
ATOM   9026  O12 POPEd 382      15.195 117.352  60.614  1.00  0.00           O
ATOM   9027  C1  POPEd 382      13.725 115.242  63.083  1.00  0.00           C
ATOM   9030  C2  POPEd 382      15.155 115.032  63.664  1.00  0.00           C
ATOM   9032  O21 POPEd 382      15.305 113.751  64.304  1.00  0.00           O
ATOM   9033  C21 POPEd 382      14.595 113.462  65.373  1.00  0.00           C
ATOM   9034  O22 POPEd 382      13.635 114.072  65.813  1.00  0.00           O
ATOM   9035  C22 POPEd 382      15.195 112.252  66.064  1.00  0.00           C
ATOM   9038  C3  POPEd 382      15.695 116.202  64.554  1.00  0.00           C
ATOM   9041  O31 POPEd 382      14.745 116.692  65.524  1.00  0.00           O
ATOM   9042  C31 POPEd 382      15.015 116.512  66.814  1.00  0.00           C
ATOM   9043  O32 POPEd 382      16.035 116.032  67.253  1.00  0.00           O
ATOM   9044  C32 POPEd 382      13.895 117.151  67.653  1.00  0.00           C
ATOM   9047  C23 POPEd 382      15.565 112.571  67.534  1.00  0.00           C
ATOM   9050  C24 POPEd 382      16.575 111.552  68.053  1.00  0.00           C
ATOM   9053  C25 POPEd 382      16.785 111.601  69.563  1.00  0.00           C
ATOM   9056  C26 POPEd 382      17.235 112.952  70.134  1.00  0.00           C
ATOM   9059  C27 POPEd 382      17.785 112.781  71.553  1.00  0.00           C
ATOM   9062  C28 POPEd 382      17.685 114.041  72.434  1.00  0.00           C
ATOM   9065  C29 POPEd 382      16.275 114.221  72.943  1.00  0.00           C
ATOM   9067 0C21 POPEd 382      15.865 113.932  74.193  1.00  0.00           C
ATOM   9069 1C21 POPEd 382      16.745 113.351  75.274  1.00  0.00           C
ATOM   9072 2C21 POPEd 382      15.945 112.722  76.424  1.00  0.00           C
ATOM   9075 3C21 POPEd 382      16.885 112.112  77.484  1.00  0.00           C
ATOM   9078 4C21 POPEd 382      16.165 111.622  78.754  1.00  0.00           C
ATOM   9081 5C21 POPEd 382      15.285 110.382  78.514  1.00  0.00           C
ATOM   9084 6C21 POPEd 382      14.645 109.872  79.814  1.00  0.00           C
ATOM   9087 7C21 POPEd 382      13.915 108.541  79.633  1.00  0.00           C
ATOM   9090 8C21 POPEd 382      13.265 108.052  80.933  1.00  0.00           C
ATOM   9094  C33 POPEd 382      13.155 116.162  68.594  1.00  0.00           C
ATOM   9097  C34 POPEd 382      12.035 116.832  69.403  1.00  0.00           C
ATOM   9100  C35 POPEd 382      12.355 117.112  70.894  1.00  0.00           C
ATOM   9103  C36 POPEd 382      13.465 118.142  71.154  1.00  0.00           C
ATOM   9106  C37 POPEd 382      13.725 118.302  72.664  1.00  0.00           C
ATOM   9109  C38 POPEd 382      15.025 119.052  73.004  1.00  0.00           C
ATOM   9112  C39 POPEd 382      15.005 119.752  74.374  1.00  0.00           C
ATOM   9115 0C31 POPEd 382      14.665 118.842  75.574  1.00  0.00           C
ATOM   9118 1C31 POPEd 382      15.665 117.692  75.813  1.00  0.00           C
ATOM   9121 2C31 POPEd 382      15.385 116.912  77.104  1.00  0.00           C
ATOM   9124 3C31 POPEd 382      16.005 117.552  78.363  1.00  0.00           C
ATOM   9127 4C31 POPEd 382      15.695 116.772  79.644  1.00  0.00           C
ATOM   9130 5C31 POPEd 382      16.465 117.272  80.873  1.00  0.00           C
ATOM   9133 6C31 POPEd 382      16.145 116.482  82.144  1.00  0.00           C
ATOM   9137  NH3 POPEe 383      60.135 124.492  97.323  1.00  0.00           N
ATOM   9141  C12 POPEe 383      60.436 125.912  96.924  1.00  0.00           C
ATOM   9144  C11 POPEe 383      59.286 126.892  97.164  1.00  0.00           C
ATOM   9147  P   POPEe 383      60.556 129.192  97.204  1.00  0.00           P
ATOM   9148  O13 POPEe 383      60.545 129.041  98.674  1.00  0.00           O
ATOM   9149  O14 POPEe 383      61.865 129.041  96.514  1.00  0.00           O
ATOM   9150  O11 POPEe 383      59.925 130.571  96.794  1.00  0.00           O
ATOM   9151  O12 POPEe 383      59.595 128.132  96.544  1.00  0.00           O
ATOM   9152  C1  POPEe 383      58.516 130.762  96.614  1.00  0.00           C
ATOM   9155  C2  POPEe 383      58.235 131.302  95.194  1.00  0.00           C
ATOM   9157  O21 POPEe 383      56.826 131.252  94.873  1.00  0.00           O
ATOM   9158  C21 POPEe 383      56.315 130.142  94.374  1.00  0.00           C
ATOM   9159  O22 POPEe 383      56.815 129.032  94.394  1.00  0.00           O
ATOM   9160  C22 POPEe 383      54.995 130.462  93.674  1.00  0.00           C
ATOM   9163  C3  POPEe 383      59.175 130.642  94.134  1.00  0.00           C
ATOM   9166  O31 POPEe 383      58.726 130.931  92.794  1.00  0.00           O
ATOM   9167  C31 POPEe 383      59.116 130.052  91.884  1.00  0.00           C
ATOM   9168  O32 POPEe 383      59.986 129.212  92.014  1.00  0.00           O
ATOM   9169  C32 POPEe 383      58.245 130.252  90.644  1.00  0.00           C
ATOM   9172  C23 POPEe 383      54.475 129.212  92.914  1.00  0.00           C
ATOM   9175  C24 POPEe 383      53.586 129.532  91.704  1.00  0.00           C
ATOM   9178  C25 POPEe 383      52.146 129.931  92.064  1.00  0.00           C
ATOM   9181  C26 POPEe 383      51.187 129.782  90.873  1.00  0.00           C
ATOM   9184  C27 POPEe 383      51.576 130.622  89.633  1.00  0.00           C
ATOM   9187  C28 POPEe 383      50.615 130.471  88.433  1.00  0.00           C
ATOM   9190  C29 POPEe 383      50.715 129.101  87.834  1.00  0.00           C
ATOM   9192 0C21 POPEe 383      49.715 128.321  87.393  1.00  0.00           C
ATOM   9194 1C21 POPEe 383      48.256 128.681  87.263  1.00  0.00           C
ATOM   9197 2C21 POPEe 383      47.585 127.952  86.084  1.00  0.00           C
ATOM   9200 3C21 POPEe 383      48.286 128.142  84.733  1.00  0.00           C
ATOM   9203 4C21 POPEe 383      47.716 127.241  83.634  1.00  0.00           C
ATOM   9206 5C21 POPEe 383      48.796 126.911  82.604  1.00  0.00           C
ATOM   9209 6C21 POPEe 383      48.305 126.002  81.483  1.00  0.00           C
ATOM   9212 7C21 POPEe 383      49.475 125.491  80.653  1.00  0.00           C
ATOM   9215 8C21 POPEe 383      49.025 124.692  79.444  1.00  0.00           C
ATOM   9219  C33 POPEe 383      58.775 129.541  89.394  1.00  0.00           C
ATOM   9222  C34 POPEe 383      57.975 129.942  88.144  1.00  0.00           C
ATOM   9225  C35 POPEe 383      58.775 129.782  86.853  1.00  0.00           C
ATOM   9228  C36 POPEe 383      57.915 129.952  85.594  1.00  0.00           C
ATOM   9231  C37 POPEe 383      58.736 130.412  84.384  1.00  0.00           C
ATOM   9234  C38 POPEe 383      57.985 130.182  83.064  1.00  0.00           C
ATOM   9237  C39 POPEe 383      58.596 130.962  81.884  1.00  0.00           C
ATOM   9240 0C31 POPEe 383      58.065 130.491  80.524  1.00  0.00           C
ATOM   9243 1C31 POPEe 383      58.946 129.401  79.893  1.00  0.00           C
ATOM   9246 2C31 POPEe 383      58.345 128.851  78.584  1.00  0.00           C
ATOM   9249 3C31 POPEe 383      59.385 128.172  77.684  1.00  0.00           C
ATOM   9252 4C31 POPEe 383      60.025 126.911  78.274  1.00  0.00           C
ATOM   9255 5C31 POPEe 383      61.075 126.312  77.334  1.00  0.00           C
ATOM   9258 6C31 POPEe 383      61.705 125.021  77.864  1.00  0.00           C
ATOM   9262  NH3 POPEf 384      11.565  36.182  64.014  1.00  0.00           N
ATOM   9266  C12 POPEf 384      12.305  35.712  65.214  1.00  0.00           C
ATOM   9269  C11 POPEf 384      13.785  35.442  64.873  1.00  0.00           C
ATOM   9272  P   POPEf 384      14.515  37.922  64.193  1.00  0.00           P
ATOM   9273  O13 POPEf 384      15.295  37.802  62.954  1.00  0.00           O
ATOM   9274  O14 POPEf 384      13.095  38.302  64.034  1.00  0.00           O
ATOM   9275  O11 POPEf 384      15.265  38.882  65.164  1.00  0.00           O
ATOM   9276  O12 POPEf 384      14.645  36.572  65.024  1.00  0.00           O
ATOM   9277  C1  POPEf 384      16.685  38.952  65.074  1.00  0.00           C
ATOM   9280  C2  POPEf 384      17.265  39.332  66.454  1.00  0.00           C
ATOM   9282  O21 POPEf 384      17.045  40.721  66.774  1.00  0.00           O
ATOM   9283  C21 POPEf 384      15.805  41.172  66.534  1.00  0.00           C
ATOM   9284  O22 POPEf 384      15.495  41.852  65.564  1.00  0.00           O
ATOM   9285  C22 POPEf 384      14.925  40.732  67.704  1.00  0.00           C
ATOM   9288  C3  POPEf 384      18.765  38.972  66.573  1.00  0.00           C
ATOM   9291  O31 POPEf 384      19.115  38.732  67.963  1.00  0.00           O
ATOM   9292  C31 POPEf 384      18.785  37.502  68.383  1.00  0.00           C
ATOM   9293  O32 POPEf 384      18.335  36.632  67.664  1.00  0.00           O
ATOM   9294  C32 POPEf 384      19.015  37.402  69.884  1.00  0.00           C
ATOM   9297  C23 POPEf 384      13.515  41.342  67.754  1.00  0.00           C
ATOM   9300  C24 POPEf 384      12.625  40.682  68.833  1.00  0.00           C
ATOM   9303  C25 POPEf 384      12.925  41.192  70.254  1.00  0.00           C
ATOM   9306  C26 POPEf 384      11.965  40.642  71.324  1.00  0.00           C
ATOM   9309  C27 POPEf 384      12.225  41.181  72.744  1.00  0.00           C
ATOM   9312  C28 POPEf 384      11.205  40.651  73.763  1.00  0.00           C
ATOM   9315  C29 POPEf 384      11.395  41.232  75.153  1.00  0.00           C
ATOM   9317 0C21 POPEf 384      11.025  40.662  76.314  1.00  0.00           C
ATOM   9319 1C21 POPEf 384      10.335  39.322  76.454  1.00  0.00           C
ATOM   9322 2C21 POPEf 384      10.445  38.742  77.884  1.00  0.00           C
ATOM   9325 3C21 POPEf 384       9.535  39.422  78.914  1.00  0.00           C
ATOM   9328 4C21 POPEf 384      10.175  39.532  80.314  1.00  0.00           C
ATOM   9331 5C21 POPEf 384      10.535  38.182  80.974  1.00  0.00           C
ATOM   9334 6C21 POPEf 384       9.415  37.542  81.803  1.00  0.00           C
ATOM   9337 7C21 POPEf 384       9.155  38.292  83.124  1.00  0.00           C
ATOM   9340 8C21 POPEf 384       8.025  37.722  83.973  1.00  0.00           C
ATOM   9344  C33 POPEf 384      17.845  36.712  70.614  1.00  0.00           C
ATOM   9347  C34 POPEf 384      18.135  36.552  72.113  1.00  0.00           C
ATOM   9350  C35 POPEf 384      16.995  35.852  72.864  1.00  0.00           C
ATOM   9353  C36 POPEf 384      16.165  36.812  73.713  1.00  0.00           C
ATOM   9356  C37 POPEf 384      16.905  37.262  74.984  1.00  0.00           C
ATOM   9359  C38 POPEf 384      16.125  38.262  75.844  1.00  0.00           C
ATOM   9362  C39 POPEf 384      14.695  37.832  76.224  1.00  0.00           C
ATOM   9365 0C31 POPEf 384      14.645  36.532  77.043  1.00  0.00           C
ATOM   9368 1C31 POPEf 384      13.225  35.972  77.154  1.00  0.00           C
ATOM   9371 2C31 POPEf 384      13.105  34.842  78.194  1.00  0.00           C
ATOM   9374 3C31 POPEf 384      12.345  33.632  77.653  1.00  0.00           C
ATOM   9377 4C31 POPEf 384      11.965  32.642  78.763  1.00  0.00           C
ATOM   9380 5C31 POPEf 384      11.485  31.292  78.214  1.00  0.00           C
ATOM   9383 6C31 POPEf 384      10.975  30.342  79.303  1.00  0.00           C
ATOM   9387  NH3 POPEg 385      22.385  78.342  61.303  1.00  0.00           N
ATOM   9391  C12 POPEg 385      22.005  77.552  60.084  1.00  0.00           C
ATOM   9394  C11 POPEg 385      20.845  76.602  60.404  1.00  0.00           C
ATOM   9397  P   POPEg 385      21.475  74.102  60.494  1.00  0.00           P
ATOM   9398  O13 POPEg 385      22.265  74.401  59.284  1.00  0.00           O
ATOM   9399  O14 POPEg 385      20.135  73.492  60.364  1.00  0.00           O
ATOM   9400  O11 POPEg 385      22.335  73.221  61.474  1.00  0.00           O
ATOM   9401  O12 POPEg 385      21.265  75.502  61.233  1.00  0.00           O
ATOM   9402  C1  POPEg 385      22.895  73.672  62.704  1.00  0.00           C
ATOM   9405  C2  POPEg 385      21.845  73.791  63.834  1.00  0.00           C
ATOM   9407  O21 POPEg 385      22.535  74.252  65.004  1.00  0.00           O
ATOM   9408  C21 POPEg 385      21.885  75.102  65.774  1.00  0.00           C
ATOM   9409  O22 POPEg 385      20.885  75.732  65.494  1.00  0.00           O
ATOM   9410  C22 POPEg 385      22.615  75.142  67.113  1.00  0.00           C
ATOM   9413  C3  POPEg 385      21.115  72.452  64.154  1.00  0.00           C
ATOM   9416  O31 POPEg 385      20.125  72.611  65.214  1.00  0.00           O
ATOM   9417  C31 POPEg 385      19.995  71.612  66.084  1.00  0.00           C
ATOM   9418  O32 POPEg 385      20.445  70.492  65.983  1.00  0.00           O
ATOM   9419  C32 POPEg 385      19.175  72.101  67.284  1.00  0.00           C
ATOM   9422  C23 POPEg 385      21.725  75.662  68.254  1.00  0.00           C
ATOM   9425  C24 POPEg 385      22.035  74.892  69.534  1.00  0.00           C
ATOM   9428  C25 POPEg 385      21.285  75.342  70.793  1.00  0.00           C
ATOM   9431  C26 POPEg 385      21.725  74.522  72.024  1.00  0.00           C
ATOM   9434  C27 POPEg 385      21.175  75.041  73.354  1.00  0.00           C
ATOM   9437  C28 POPEg 385      20.255  74.041  74.084  1.00  0.00           C
ATOM   9440  C29 POPEg 385      18.995  73.782  73.304  1.00  0.00           C
ATOM   9442 0C21 POPEg 385      18.305  72.622  73.284  1.00  0.00           C
ATOM   9444 1C21 POPEg 385      18.655  71.382  74.044  1.00  0.00           C
ATOM   9447 2C21 POPEg 385      18.395  71.452  75.564  1.00  0.00           C
ATOM   9450 3C21 POPEg 385      19.255  70.442  76.344  1.00  0.00           C
ATOM   9453 4C21 POPEg 385      18.845  70.302  77.814  1.00  0.00           C
ATOM   9456 5C21 POPEg 385      19.955  69.692  78.704  1.00  0.00           C
ATOM   9459 6C21 POPEg 385      20.515  68.362  78.194  1.00  0.00           C
ATOM   9462 7C21 POPEg 385      21.605  67.802  79.114  1.00  0.00           C
ATOM   9465 8C21 POPEg 385      22.385  66.641  78.483  1.00  0.00           C
ATOM   9469  C33 POPEg 385      19.185  71.102  68.454  1.00  0.00           C
ATOM   9472  C34 POPEg 385      20.445  71.151  69.333  1.00  0.00           C
ATOM   9475  C35 POPEg 385      20.405  70.151  70.494  1.00  0.00           C
ATOM   9478  C36 POPEg 385      21.585  70.262  71.464  1.00  0.00           C
ATOM   9481  C37 POPEg 385      21.686  69.132  72.504  1.00  0.00           C
ATOM   9484  C38 POPEg 385      22.895  69.302  73.424  1.00  0.00           C
ATOM   9487  C39 POPEg 385      22.625  70.122  74.694  1.00  0.00           C
ATOM   9490 0C31 POPEg 385      23.875  70.892  75.114  1.00  0.00           C
ATOM   9493 1C31 POPEg 385      23.806  71.512  76.504  1.00  0.00           C
ATOM   9496 2C31 POPEg 385      25.135  72.192  76.853  1.00  0.00           C
ATOM   9499 3C31 POPEg 385      25.245  72.582  78.334  1.00  0.00           C
ATOM   9502 4C31 POPEg 385      26.615  73.151  78.693  1.00  0.00           C
ATOM   9505 5C31 POPEg 385      26.745  73.442  80.194  1.00  0.00           C
ATOM   9508 6C31 POPEg 385      28.055  74.141  80.553  1.00  0.00           C
ATOM   9512  NH3 POPEh 386       5.142  83.321  64.053  1.00  0.00           N
ATOM   9516  C12 POPEh 386       4.802  82.772  62.684  1.00  0.00           C
ATOM   9519  C11 POPEh 386       3.662  81.741  62.754  1.00  0.00           C
ATOM   9522  P   POPEh 386       2.783  79.711  61.294  1.00  0.00           P
ATOM   9523  O13 POPEh 386       1.322  79.832  61.194  1.00  0.00           O
ATOM   9524  O14 POPEh 386       3.502  79.012  60.204  1.00  0.00           O
ATOM   9525  O11 POPEh 386       3.172  78.932  62.614  1.00  0.00           O
ATOM   9526  O12 POPEh 386       3.442  81.142  61.474  1.00  0.00           O
ATOM   9527  C1  POPEh 386       2.272  78.942  63.724  1.00  0.00           C
ATOM   9530  C2  POPEh 386       2.952  78.251  64.934  1.00  0.00           C
ATOM   9532  O21 POPEh 386       2.052  78.172  66.053  1.00  0.00           O
ATOM   9533  C21 POPEh 386       1.802  79.291  66.704  1.00  0.00           C
ATOM   9534  O22 POPEh 386       2.033  80.421  66.324  1.00  0.00           O
ATOM   9535  C22 POPEh 386       1.153  78.932  68.033  1.00  0.00           C
ATOM   9538  C3  POPEh 386       4.342  78.852  65.303  1.00  0.00           C
ATOM   9541  O31 POPEh 386       4.822  78.232  66.514  1.00  0.00           O
ATOM   9542  C31 POPEh 386       5.683  78.932  67.224  1.00  0.00           C
ATOM   9543  O32 POPEh 386       6.212  79.982  66.894  1.00  0.00           O
ATOM   9544  C32 POPEh 386       5.893  78.232  68.553  1.00  0.00           C
ATOM   9547  C23 POPEh 386       1.053  80.112  69.024  1.00  0.00           C
ATOM   9550  C24 POPEh 386       0.212  79.772  70.264  1.00  0.00           C
ATOM   9553  C25 POPEh 386       0.922  78.862  71.284  1.00  0.00           C
ATOM   9556  C26 POPEh 386       2.012  79.581  72.094  1.00  0.00           C
ATOM   9559  C27 POPEh 386       2.653  78.702  73.173  1.00  0.00           C
ATOM   9562  C28 POPEh 386       1.712  78.372  74.353  1.00  0.00           C
ATOM   9565  C29 POPEh 386       2.443  77.552  75.393  1.00  0.00           C
ATOM   9567 0C21 POPEh 386       2.742  77.942  76.654  1.00  0.00           C
ATOM   9569 1C21 POPEh 386       2.392  79.262  77.284  1.00  0.00           C
ATOM   9572 2C21 POPEh 386       0.922  79.321  77.754  1.00  0.00           C
ATOM   9575 3C21 POPEh 386       0.543  78.251  78.804  1.00  0.00           C
ATOM   9578 4C21 POPEh 386      -0.977  78.162  79.014  1.00  0.00           C
ATOM   9581 5C21 POPEh 386      -1.707  77.492  77.844  1.00  0.00           C
ATOM   9584 6C21 POPEh 386      -3.228  77.702  77.873  1.00  0.00           C
ATOM   9587 7C21 POPEh 386      -3.648  79.132  77.524  1.00  0.00           C
ATOM   9590 8C21 POPEh 386      -5.127  79.401  77.794  1.00  0.00           C
ATOM   9594  C33 POPEh 386       4.552  77.832  69.213  1.00  0.00           C
ATOM   9597  C34 POPEh 386       4.743  76.892  70.404  1.00  0.00           C
ATOM   9600  C35 POPEh 386       5.622  77.502  71.494  1.00  0.00           C
ATOM   9603  C36 POPEh 386       5.723  76.622  72.744  1.00  0.00           C
ATOM   9606  C37 POPEh 386       6.555  77.291  73.844  1.00  0.00           C
ATOM   9609  C38 POPEh 386       6.455  76.562  75.194  1.00  0.00           C
ATOM   9612  C39 POPEh 386       7.416  77.132  76.224  1.00  0.00           C
ATOM   9615 0C31 POPEh 386       7.166  76.602  77.644  1.00  0.00           C
ATOM   9618 1C31 POPEh 386       8.206  77.142  78.634  1.00  0.00           C
ATOM   9621 2C31 POPEh 386       8.025  76.641  80.064  1.00  0.00           C
ATOM   9624 3C31 POPEh 386       9.106  77.232  80.983  1.00  0.00           C
ATOM   9627 4C31 POPEh 386       9.295  76.482  82.303  1.00  0.00           C
ATOM   9630 5C31 POPEh 386      10.485  77.022  83.094  1.00  0.00           C
ATOM   9633 6C31 POPEh 386      10.946  76.081  84.204  1.00  0.00           C
ATOM   9637  NH3 POPEi 387      74.925 145.521  60.604  1.00  0.00           N
ATOM   9641  C12 POPEi 387      73.757 146.211  61.264  1.00  0.00           C
ATOM   9644  C11 POPEi 387      72.576 145.241  61.494  1.00  0.00           C
ATOM   9647  P   POPEi 387      70.875 147.101  62.344  1.00  0.00           P
ATOM   9648  O13 POPEi 387      71.815 148.211  62.604  1.00  0.00           O
ATOM   9649  O14 POPEi 387      70.127 147.191  61.084  1.00  0.00           O
ATOM   9650  O11 POPEi 387      69.797 147.041  63.494  1.00  0.00           O
ATOM   9651  O12 POPEi 387      71.606 145.692  62.434  1.00  0.00           O
ATOM   9652  C1  POPEi 387      70.155 146.571  64.794  1.00  0.00           C
ATOM   9655  C2  POPEi 387      68.896 146.252  65.624  1.00  0.00           C
ATOM   9657  O21 POPEi 387      69.365 145.502  66.763  1.00  0.00           O
ATOM   9658  C21 POPEi 387      68.625 145.532  67.854  1.00  0.00           C
ATOM   9659  O22 POPEi 387      67.546 146.081  68.004  1.00  0.00           O
ATOM   9660  C22 POPEi 387      69.297 144.712  68.954  1.00  0.00           C
ATOM   9663  C3  POPEi 387      67.876 145.442  64.764  1.00  0.00           C
ATOM   9666  O31 POPEi 387      66.766 144.952  65.524  1.00  0.00           O
ATOM   9667  C31 POPEi 387      65.735 145.772  65.684  1.00  0.00           C
ATOM   9668  O32 POPEi 387      65.595 146.872  65.174  1.00  0.00           O
ATOM   9669  C32 POPEi 387      64.775 145.112  66.684  1.00  0.00           C
ATOM   9672  C23 POPEi 387      69.805 145.592  70.124  1.00  0.00           C
ATOM   9675  C24 POPEi 387      68.687 146.092  71.044  1.00  0.00           C
ATOM   9678  C25 POPEi 387      69.235 146.791  72.294  1.00  0.00           C
ATOM   9681  C26 POPEi 387      68.157 147.112  73.344  1.00  0.00           C
ATOM   9684  C27 POPEi 387      68.796 147.532  74.674  1.00  0.00           C
ATOM   9687  C28 POPEi 387      67.775 147.672  75.824  1.00  0.00           C
ATOM   9690  C29 POPEi 387      68.476 147.601  77.164  1.00  0.00           C
ATOM   9692 0C21 POPEi 387      68.726 148.612  78.024  1.00  0.00           C
ATOM   9694 1C21 POPEi 387      68.356 150.062  77.884  1.00  0.00           C
ATOM   9697 2C21 POPEi 387      67.406 150.532  79.014  1.00  0.00           C
ATOM   9700 3C21 POPEi 387      68.056 150.552  80.404  1.00  0.00           C
ATOM   9703 4C21 POPEi 387      67.086 150.941  81.544  1.00  0.00           C
ATOM   9706 5C21 POPEi 387      66.396 152.302  81.324  1.00  0.00           C
ATOM   9709 6C21 POPEi 387      65.705 152.862  82.574  1.00  0.00           C
ATOM   9712 7C21 POPEi 387      66.695 153.412  83.614  1.00  0.00           C
ATOM   9715 8C21 POPEi 387      66.016 154.022  84.844  1.00  0.00           C
ATOM   9719  C33 POPEi 387      63.345 145.711  66.803  1.00  0.00           C
ATOM   9722  C34 POPEi 387      62.696 145.372  68.153  1.00  0.00           C
ATOM   9725  C35 POPEi 387      62.395 143.882  68.374  1.00  0.00           C
ATOM   9728  C36 POPEi 387      62.437 143.472  69.854  1.00  0.00           C
ATOM   9731  C37 POPEi 387      62.437 141.952  70.064  1.00  0.00           C
ATOM   9734  C38 POPEi 387      62.955 141.541  71.444  1.00  0.00           C
ATOM   9737  C39 POPEi 387      61.975 141.821  72.594  1.00  0.00           C
ATOM   9740 0C31 POPEi 387      61.047 140.632  72.884  1.00  0.00           C
ATOM   9743 1C31 POPEi 387      60.056 140.901  74.034  1.00  0.00           C
ATOM   9746 2C31 POPEi 387      59.555 139.622  74.733  1.00  0.00           C
ATOM   9749 3C31 POPEi 387      59.146 138.491  73.784  1.00  0.00           C
ATOM   9752 4C31 POPEi 387      57.925 138.802  72.904  1.00  0.00           C
ATOM   9755 5C31 POPEi 387      57.915 137.962  71.623  1.00  0.00           C
ATOM   9758 6C31 POPEi 387      56.585 138.012  70.863  1.00  0.00           C
ATOM   9762  NH3 POPEj 388     109.656  43.081  63.404  1.00  0.00           N
ATOM   9766  C12 POPEj 388     110.687  43.632  62.454  1.00  0.00           C
ATOM   9769  C11 POPEj 388     110.336  45.052  61.984  1.00  0.00           C
ATOM   9772  P   POPEj 388     108.166  46.282  62.784  1.00  0.00           P
ATOM   9773  O13 POPEj 388     108.915  47.542  62.954  1.00  0.00           O
ATOM   9774  O14 POPEj 388     106.757  46.362  62.344  1.00  0.00           O
ATOM   9775  O11 POPEj 388     108.196  45.492  64.154  1.00  0.00           O
ATOM   9776  O12 POPEj 388     108.925  45.272  61.844  1.00  0.00           O
ATOM   9777  C1  POPEj 388     107.576  46.082  65.294  1.00  0.00           C
ATOM   9780  C2  POPEj 388     108.466  45.812  66.534  1.00  0.00           C
ATOM   9782  O21 POPEj 388     107.756  46.002  67.764  1.00  0.00           O
ATOM   9783  C21 POPEj 388     106.735  45.192  67.974  1.00  0.00           C
ATOM   9784  O22 POPEj 388     106.436  44.212  67.303  1.00  0.00           O
ATOM   9785  C22 POPEj 388     105.876  45.782  69.084  1.00  0.00           C
ATOM   9788  C3  POPEj 388     109.706  46.752  66.464  1.00  0.00           C
ATOM   9791  O31 POPEj 388     110.696  46.482  67.463  1.00  0.00           O
ATOM   9792  C31 POPEj 388     111.486  45.432  67.244  1.00  0.00           C
ATOM   9793  O32 POPEj 388     111.275  44.572  66.403  1.00  0.00           O
ATOM   9794  C32 POPEj 388     112.675  45.502  68.184  1.00  0.00           C
ATOM   9797  C23 POPEj 388     105.836  45.002  70.424  1.00  0.00           C
ATOM   9800  C24 POPEj 388     104.626  45.482  71.254  1.00  0.00           C
ATOM   9803  C25 POPEj 388     104.525  44.882  72.664  1.00  0.00           C
ATOM   9806  C26 POPEj 388     103.175  45.192  73.334  1.00  0.00           C
ATOM   9809  C27 POPEj 388     102.925  44.302  74.563  1.00  0.00           C
ATOM   9812  C28 POPEj 388     101.446  44.022  74.873  1.00  0.00           C
ATOM   9815  C29 POPEj 388     100.656  45.242  75.254  1.00  0.00           C
ATOM   9817 0C21 POPEj 388     100.526  45.772  76.494  1.00  0.00           C
ATOM   9819 1C21 POPEj 388     101.175  45.262  77.754  1.00  0.00           C
ATOM   9822 2C21 POPEj 388     100.175  45.061  78.914  1.00  0.00           C
ATOM   9825 3C21 POPEj 388      99.446  46.342  79.353  1.00  0.00           C
ATOM   9828 4C21 POPEj 388      98.925  46.252  80.793  1.00  0.00           C
ATOM   9831 5C21 POPEj 388      97.965  47.392  81.164  1.00  0.00           C
ATOM   9834 6C21 POPEj 388      97.445  47.302  82.614  1.00  0.00           C
ATOM   9837 7C21 POPEj 388      96.305  48.292  82.894  1.00  0.00           C
ATOM   9840 8C21 POPEj 388      95.796  48.282  84.333  1.00  0.00           C
ATOM   9844  C33 POPEj 388     112.316  45.072  69.624  1.00  0.00           C
ATOM   9847  C34 POPEj 388     111.477  46.122  70.384  1.00  0.00           C
ATOM   9850  C35 POPEj 388     111.175  45.721  71.824  1.00  0.00           C
ATOM   9853  C36 POPEj 388     110.357  44.432  71.964  1.00  0.00           C
ATOM   9856  C37 POPEj 388     109.796  44.252  73.374  1.00  0.00           C
ATOM   9859  C38 POPEj 388     109.495  42.782  73.704  1.00  0.00           C
ATOM   9862  C39 POPEj 388     108.535  42.622  74.873  1.00  0.00           C
ATOM   9865 0C31 POPEj 388     107.066  42.772  74.454  1.00  0.00           C
ATOM   9868 1C31 POPEj 388     106.116  42.602  75.634  1.00  0.00           C
ATOM   9871 2C31 POPEj 388     106.046  43.852  76.514  1.00  0.00           C
ATOM   9874 3C31 POPEj 388     105.256  43.602  77.803  1.00  0.00           C
ATOM   9877 4C31 POPEj 388     106.125  43.792  79.053  1.00  0.00           C
ATOM   9880 5C31 POPEj 388     105.415  43.392  80.344  1.00  0.00           C
ATOM   9883 6C31 POPEj 388     106.286  43.632  81.573  1.00  0.00           C
ATOM   9887  NH3 POPEk 389      24.645  81.251 105.954  1.00  0.00           N
ATOM   9891  C12 POPEk 389      24.795  79.991 105.134  1.00  0.00           C
ATOM   9894  C11 POPEk 389      24.226  78.771 105.894  1.00  0.00           C
ATOM   9897  P   POPEk 389      21.715  79.552 105.863  1.00  0.00           P
ATOM   9898  O13 POPEk 389      21.816  81.032 105.844  1.00  0.00           O
ATOM   9899  O14 POPEk 389      20.566  78.942 106.544  1.00  0.00           O
ATOM   9900  O11 POPEk 389      21.885  79.012 104.394  1.00  0.00           O
ATOM   9901  O12 POPEk 389      23.025  79.081 106.614  1.00  0.00           O
ATOM   9902  C1  POPEk 389      20.725  78.822 103.564  1.00  0.00           C
ATOM   9905  C2  POPEk 389      20.695  79.851 102.393  1.00  0.00           C
ATOM   9907  O21 POPEk 389      20.576  79.221 101.094  1.00  0.00           O
ATOM   9908  C21 POPEk 389      21.575  78.461 100.674  1.00  0.00           C
ATOM   9909  O22 POPEk 389      22.505  78.042 101.324  1.00  0.00           O
ATOM   9910  C22 POPEk 389      21.375  78.151  99.193  1.00  0.00           C
ATOM   9913  C3  POPEk 389      21.875  80.862 102.414  1.00  0.00           C
ATOM   9916  O31 POPEk 389      21.756  81.791 101.324  1.00  0.00           O
ATOM   9917  C31 POPEk 389      22.765  81.861 100.483  1.00  0.00           C
ATOM   9918  O32 POPEk 389      23.815  81.242 100.594  1.00  0.00           O
ATOM   9919  C32 POPEk 389      22.476  82.842  99.353  1.00  0.00           C
ATOM   9922  C23 POPEk 389      21.935  79.272  98.293  1.00  0.00           C
ATOM   9925  C24 POPEk 389      21.865  78.932  96.803  1.00  0.00           C
ATOM   9928  C25 POPEk 389      22.725  79.892  95.983  1.00  0.00           C
ATOM   9931  C26 POPEk 389      22.675  79.641  94.464  1.00  0.00           C
ATOM   9934  C27 POPEk 389      23.915  80.242  93.774  1.00  0.00           C
ATOM   9937  C28 POPEk 389      23.935  80.052  92.253  1.00  0.00           C
ATOM   9940  C29 POPEk 389      23.035  81.022  91.534  1.00  0.00           C
ATOM   9942 0C21 POPEk 389      23.445  81.992  90.684  1.00  0.00           C
ATOM   9944 1C21 POPEk 389      24.876  82.272  90.284  1.00  0.00           C
ATOM   9947 2C21 POPEk 389      25.095  83.642  89.613  1.00  0.00           C
ATOM   9950 3C21 POPEk 389      24.876  84.852  90.544  1.00  0.00           C
ATOM   9953 4C21 POPEk 389      25.515  86.142  89.994  1.00  0.00           C
ATOM   9956 5C21 POPEk 389      25.385  87.361  90.914  1.00  0.00           C
ATOM   9959 6C21 POPEk 389      26.075  87.192  92.274  1.00  0.00           C
ATOM   9962 7C21 POPEk 389      26.015  88.422  93.184  1.00  0.00           C
ATOM   9965 8C21 POPEk 389      26.595  88.142  94.574  1.00  0.00           C
ATOM   9969  C33 POPEk 389      22.146  84.252  99.884  1.00  0.00           C
ATOM   9972  C34 POPEk 389      22.105  85.322  98.784  1.00  0.00           C
ATOM   9975  C35 POPEk 389      20.975  85.172  97.744  1.00  0.00           C
ATOM   9978  C36 POPEk 389      21.335  84.282  96.544  1.00  0.00           C
ATOM   9981  C37 POPEk 389      20.315  84.352  95.404  1.00  0.00           C
ATOM   9984  C38 POPEk 389      20.425  83.152  94.464  1.00  0.00           C
ATOM   9987  C39 POPEk 389      19.545  83.292  93.214  1.00  0.00           C
ATOM   9990 0C31 POPEk 389      20.306  83.942  92.043  1.00  0.00           C
ATOM   9993 1C31 POPEk 389      19.445  84.052  90.774  1.00  0.00           C
ATOM   9996 2C31 POPEk 389      20.245  84.592  89.584  1.00  0.00           C
ATOM   9999 3C31 POPEk 389      19.705  84.101  88.233  1.00  0.00           C
ATOM  10002 4C31 POPEk 389      18.365  84.732  87.844  1.00  0.00           C
ATOM  10005 5C31 POPEk 389      17.815  84.122  86.553  1.00  0.00           C
ATOM  10008 6C31 POPEk 389      16.485  84.721  86.104  1.00  0.00           C
ATOM  10012  NH3 POPEl 390      40.896  44.002  61.984  1.00  0.00           N
ATOM  10016  C12 POPEl 390      41.786  42.832  61.693  1.00  0.00           C
ATOM  10019  C11 POPEl 390      41.055  41.892  60.724  1.00  0.00           C
ATOM  10022  P   POPEl 390      39.716  40.322  62.264  1.00  0.00           P
ATOM  10023  O13 POPEl 390      38.306  40.092  62.614  1.00  0.00           O
ATOM  10024  O14 POPEl 390      40.536  39.182  61.774  1.00  0.00           O
ATOM  10025  O11 POPEl 390      40.415  40.892  63.544  1.00  0.00           O
ATOM  10026  O12 POPEl 390      39.786  41.522  61.254  1.00  0.00           O
ATOM  10027  C1  POPEl 390      39.735  40.912  64.803  1.00  0.00           C
ATOM  10030  C2  POPEl 390      40.016  39.632  65.664  1.00  0.00           C
ATOM  10032  O21 POPEl 390      40.135  40.042  67.043  1.00  0.00           O
ATOM  10033  C21 POPEl 390      38.955  40.331  67.583  1.00  0.00           C
ATOM  10034  O22 POPEl 390      37.876  40.141  67.054  1.00  0.00           O
ATOM  10035  C22 POPEl 390      39.155  40.922  68.973  1.00  0.00           C
ATOM  10038  C3  POPEl 390      41.315  38.922  65.204  1.00  0.00           C
ATOM  10041  O31 POPEl 390      41.786  37.932  66.154  1.00  0.00           O
ATOM  10042  C31 POPEl 390      43.115  37.902  66.284  1.00  0.00           C
ATOM  10043  O32 POPEl 390      43.905  38.582  65.644  1.00  0.00           O
ATOM  10044  C32 POPEl 390      43.465  37.002  67.474  1.00  0.00           C
ATOM  10047  C23 POPEl 390      38.855  39.881  70.074  1.00  0.00           C
ATOM  10050  C24 POPEl 390      38.705  40.462  71.494  1.00  0.00           C
ATOM  10053  C25 POPEl 390      39.986  41.092  72.063  1.00  0.00           C
ATOM  10056  C26 POPEl 390      39.795  41.572  73.514  1.00  0.00           C
ATOM  10059  C27 POPEl 390      41.045  42.232  74.114  1.00  0.00           C
ATOM  10062  C28 POPEl 390      40.885  42.642  75.594  1.00  0.00           C
ATOM  10065  C29 POPEl 390      39.935  43.792  75.813  1.00  0.00           C
ATOM  10067 0C21 POPEl 390      38.646  43.712  76.193  1.00  0.00           C
ATOM  10069 1C21 POPEl 390      37.835  42.462  76.434  1.00  0.00           C
ATOM  10072 2C21 POPEl 390      37.175  42.462  77.823  1.00  0.00           C
ATOM  10075 3C21 POPEl 390      38.155  42.002  78.914  1.00  0.00           C
ATOM  10078 4C21 POPEl 390      37.686  42.302  80.344  1.00  0.00           C
ATOM  10081 5C21 POPEl 390      37.735  43.802  80.684  1.00  0.00           C
ATOM  10084 6C21 POPEl 390      37.455  44.072  82.174  1.00  0.00           C
ATOM  10087 7C21 POPEl 390      37.646  45.542  82.554  1.00  0.00           C
ATOM  10090 8C21 POPEl 390      37.416  45.802  84.044  1.00  0.00           C
ATOM  10094  C33 POPEl 390      44.125  37.842  68.584  1.00  0.00           C
ATOM  10097  C34 POPEl 390      43.225  39.012  69.034  1.00  0.00           C
ATOM  10100  C35 POPEl 390      43.855  39.902  70.104  1.00  0.00           C
ATOM  10103  C36 POPEl 390      43.936  39.272  71.504  1.00  0.00           C
ATOM  10106  C37 POPEl 390      44.265  40.331  72.564  1.00  0.00           C
ATOM  10109  C38 POPEl 390      44.315  39.772  73.983  1.00  0.00           C
ATOM  10112  C39 POPEl 390      45.686  39.162  74.333  1.00  0.00           C
ATOM  10115 0C31 POPEl 390      45.705  38.662  75.774  1.00  0.00           C
ATOM  10118 1C31 POPEl 390      47.076  38.132  76.213  1.00  0.00           C
ATOM  10121 2C31 POPEl 390      47.125  37.812  77.714  1.00  0.00           C
ATOM  10124 3C31 POPEl 390      47.206  39.072  78.594  1.00  0.00           C
ATOM  10127 4C31 POPEl 390      46.896  38.792  80.064  1.00  0.00           C
ATOM  10130 5C31 POPEl 390      46.965  40.071  80.904  1.00  0.00           C
ATOM  10133 6C31 POPEl 390      46.486  39.881  82.334  1.00  0.00           C
ATOM  10137  NH3 POPEm 391      -4.478 159.392  60.443  1.00  0.00           N
ATOM  10141  C12 POPEm 391      -3.178 159.651  61.174  1.00  0.00           C
ATOM  10144  C11 POPEm 391      -2.328 160.751  60.484  1.00  0.00           C
ATOM  10147  P   POPEm 391       0.253 161.052  59.914  1.00  0.00           P
ATOM  10148  O13 POPEm 391      -0.158 161.071  58.494  1.00  0.00           O
ATOM  10149  O14 POPEm 391       1.453 160.252  60.233  1.00  0.00           O
ATOM  10150  O11 POPEm 391       0.572 162.554  60.354  1.00  0.00           O
ATOM  10151  O12 POPEm 391      -0.958 160.592  60.844  1.00  0.00           O
ATOM  10152  C1  POPEm 391       0.362 163.025  61.693  1.00  0.00           C
ATOM  10155  C2  POPEm 391       1.383 162.425  62.704  1.00  0.00           C
ATOM  10157  O21 POPEm 391       0.863 161.162  63.153  1.00  0.00           O
ATOM  10158  C21 POPEm 391       0.913 160.651  64.344  1.00  0.00           C
ATOM  10159  O22 POPEm 391       1.243 161.182  65.393  1.00  0.00           O
ATOM  10160  C22 POPEm 391       0.353 159.222  64.254  1.00  0.00           C
ATOM  10163  C3  POPEm 391       1.942 163.405  63.774  1.00  0.00           C
ATOM  10166  O31 POPEm 391       3.192 162.845  64.234  1.00  0.00           O
ATOM  10167  C31 POPEm 391       3.603 163.244  65.424  1.00  0.00           C
ATOM  10168  O32 POPEm 391       3.223 164.245  66.003  1.00  0.00           O
ATOM  10169  C32 POPEm 391       4.503 162.155  66.014  1.00  0.00           C
ATOM  10172  C23 POPEm 391       1.273 158.202  64.943  1.00  0.00           C
ATOM  10175  C24 POPEm 391       2.602 157.982  64.204  1.00  0.00           C
ATOM  10178  C25 POPEm 391       3.553 157.022  64.934  1.00  0.00           C
ATOM  10181  C26 POPEm 391       4.333 157.682  66.084  1.00  0.00           C
ATOM  10184  C27 POPEm 391       5.133 156.671  66.914  1.00  0.00           C
ATOM  10187  C28 POPEm 391       6.103 157.342  67.914  1.00  0.00           C
ATOM  10190  C29 POPEm 391       7.106 156.382  68.514  1.00  0.00           C
ATOM  10192 0C21 POPEm 391       8.255 156.722  69.123  1.00  0.00           C
ATOM  10194 1C21 POPEm 391       8.745 158.122  69.403  1.00  0.00           C
ATOM  10197 2C21 POPEm 391      10.056 158.452  68.654  1.00  0.00           C
ATOM  10200 3C21 POPEm 391      10.576 159.872  68.934  1.00  0.00           C
ATOM  10203 4C21 POPEm 391      11.415 159.991  70.214  1.00  0.00           C
ATOM  10206 5C21 POPEm 391      12.005 161.392  70.424  1.00  0.00           C
ATOM  10209 6C21 POPEm 391      12.976 161.422  71.623  1.00  0.00           C
ATOM  10212 7C21 POPEm 391      13.586 162.805  71.874  1.00  0.00           C
ATOM  10215 8C21 POPEm 391      14.615 162.794  73.004  1.00  0.00           C
ATOM  10219  C33 POPEm 391       6.012 162.465  65.924  1.00  0.00           C
ATOM  10222  C34 POPEm 391       6.835 161.311  66.514  1.00  0.00           C
ATOM  10225  C35 POPEm 391       8.335 161.362  66.193  1.00  0.00           C
ATOM  10228  C36 POPEm 391       9.125 162.514  66.833  1.00  0.00           C
ATOM  10231  C37 POPEm 391       9.295 163.745  65.933  1.00  0.00           C
ATOM  10234  C38 POPEm 391      10.335 164.744  66.473  1.00  0.00           C
ATOM  10237  C39 POPEm 391      11.775 164.205  66.403  1.00  0.00           C
ATOM  10240 0C31 POPEm 391      12.856 165.245  66.733  1.00  0.00           C
ATOM  10243 1C31 POPEm 391      14.265 164.634  66.634  1.00  0.00           C
ATOM  10246 2C31 POPEm 391      15.396 165.674  66.604  1.00  0.00           C
ATOM  10249 3C31 POPEm 391      15.445 166.614  67.823  1.00  0.00           C
ATOM  10252 4C31 POPEm 391      15.825 165.905  69.134  1.00  0.00           C
ATOM  10255 5C31 POPEm 391      15.905 166.905  70.303  1.00  0.00           C
ATOM  10258 6C31 POPEm 391      16.266 166.255  71.634  1.00  0.00           C
ATOM  10262  NH3 POPEn 392     109.466 125.782  59.844  1.00  0.00           N
ATOM  10266  C12 POPEn 392     110.675 125.082  59.294  1.00  0.00           C
ATOM  10269  C11 POPEn 392     110.465 123.562  59.304  1.00  0.00           C
ATOM  10272  P   POPEn 392     112.945 122.781  59.584  1.00  0.00           P
ATOM  10273  O13 POPEn 392     113.625 121.541  59.164  1.00  0.00           O
ATOM  10274  O14 POPEn 392     113.675 124.052  59.384  1.00  0.00           O
ATOM  10275  O11 POPEn 392     112.546 122.661  61.104  1.00  0.00           O
ATOM  10276  O12 POPEn 392     111.586 122.872  58.803  1.00  0.00           O
ATOM  10277  C1  POPEn 392     112.186 121.401  61.654  1.00  0.00           C
ATOM  10280  C2  POPEn 392     112.025 121.581  63.184  1.00  0.00           C
ATOM  10282  O21 POPEn 392     111.826 120.331  63.873  1.00  0.00           O
ATOM  10283  C21 POPEn 392     112.775 119.402  63.704  1.00  0.00           C
ATOM  10284  O22 POPEn 392     113.905 119.592  63.304  1.00  0.00           O
ATOM  10285  C22 POPEn 392     112.216 118.022  64.044  1.00  0.00           C
ATOM  10288  C3  POPEn 392     110.806 122.521  63.434  1.00  0.00           C
ATOM  10291  O31 POPEn 392     110.585 122.831  64.823  1.00  0.00           O
ATOM  10292  C31 POPEn 392     111.116 123.952  65.314  1.00  0.00           C
ATOM  10293  O32 POPEn 392     111.885 124.702  64.733  1.00  0.00           O
ATOM  10294  C32 POPEn 392     110.585 124.151  66.754  1.00  0.00           C
ATOM  10297  C23 POPEn 392     112.576 117.512  65.454  1.00  0.00           C
ATOM  10300  C24 POPEn 392     111.797 116.232  65.793  1.00  0.00           C
ATOM  10303  C25 POPEn 392     111.896 115.812  67.264  1.00  0.00           C
ATOM  10306  C26 POPEn 392     113.245 115.192  67.634  1.00  0.00           C
ATOM  10309  C27 POPEn 392     113.356 114.802  69.114  1.00  0.00           C
ATOM  10312  C28 POPEn 392     114.665 114.062  69.423  1.00  0.00           C
ATOM  10315  C29 POPEn 392     115.096 114.291  70.844  1.00  0.00           C
ATOM  10317 0C21 POPEn 392     115.076 113.432  71.874  1.00  0.00           C
ATOM  10319 1C21 POPEn 392     114.566 112.012  71.803  1.00  0.00           C
ATOM  10322 2C21 POPEn 392     115.696 111.012  71.483  1.00  0.00           C
ATOM  10325 3C21 POPEn 392     115.146 109.612  71.154  1.00  0.00           C
ATOM  10328 4C21 POPEn 392     115.865 108.982  69.963  1.00  0.00           C
ATOM  10331 5C21 POPEn 392     115.116 107.781  69.364  1.00  0.00           C
ATOM  10334 6C21 POPEn 392     115.775 107.352  68.053  1.00  0.00           C
ATOM  10337 7C21 POPEn 392     115.096 106.202  67.323  1.00  0.00           C
ATOM  10340 8C21 POPEn 392     115.856 105.812  66.044  1.00  0.00           C
ATOM  10344  C33 POPEn 392     110.456 125.611  67.253  1.00  0.00           C
ATOM  10347  C34 POPEn 392     109.315 125.732  68.284  1.00  0.00           C
ATOM  10350  C35 POPEn 392     109.076 127.142  68.864  1.00  0.00           C
ATOM  10353  C36 POPEn 392     109.326 127.252  70.373  1.00  0.00           C
ATOM  10356  C37 POPEn 392     108.695 128.512  70.994  1.00  0.00           C
ATOM  10359  C38 POPEn 392     108.986 128.661  72.494  1.00  0.00           C
ATOM  10362  C39 POPEn 392     109.816 129.922  72.803  1.00  0.00           C
ATOM  10365 0C31 POPEn 392     110.186 130.041  74.283  1.00  0.00           C
ATOM  10368 1C31 POPEn 392     111.076 131.252  74.594  1.00  0.00           C
ATOM  10371 2C31 POPEn 392     111.186 131.582  76.094  1.00  0.00           C
ATOM  10374 3C31 POPEn 392     111.735 130.431  76.964  1.00  0.00           C
ATOM  10377 4C31 POPEn 392     113.065 130.751  77.664  1.00  0.00           C
ATOM  10380 5C31 POPEn 392     112.985 131.901  78.674  1.00  0.00           C
ATOM  10383 6C31 POPEn 392     114.335 132.222  79.324  1.00  0.00           C
ATOM  10387  NH3 POPEo 393     108.026  27.992  64.323  1.00  0.00           N
ATOM  10391  C12 POPEo 393     108.736  26.902  63.564  1.00  0.00           C
ATOM  10394  C11 POPEo 393     110.266  27.072  63.584  1.00  0.00           C
ATOM  10397  P   POPEo 393     112.356  25.982  62.464  1.00  0.00           P
ATOM  10398  O13 POPEo 393     112.576  25.022  61.354  1.00  0.00           O
ATOM  10399  O14 POPEo 393     112.717  27.382  62.164  1.00  0.00           O
ATOM  10400  O11 POPEo 393     113.156  25.572  63.764  1.00  0.00           O
ATOM  10401  O12 POPEo 393     110.856  25.942  62.954  1.00  0.00           O
ATOM  10402  C1  POPEo 393     114.566  25.412  63.614  1.00  0.00           C
ATOM  10405  C2  POPEo 393     115.175  25.082  64.984  1.00  0.00           C
ATOM  10407  O21 POPEo 393     116.586  25.362  64.963  1.00  0.00           O
ATOM  10408  C21 POPEo 393     117.396  24.552  64.314  1.00  0.00           C
ATOM  10409  O22 POPEo 393     117.106  23.532  63.704  1.00  0.00           O
ATOM  10410  C22 POPEo 393     118.815  25.092  64.444  1.00  0.00           C
ATOM  10413  C3  POPEo 393     114.766  23.652  65.454  1.00  0.00           C
ATOM  10416  O31 POPEo 393     115.485  23.162  66.604  1.00  0.00           O
ATOM  10417  C31 POPEo 393     115.135  23.702  67.774  1.00  0.00           C
ATOM  10418  O32 POPEo 393     114.506  24.732  67.924  1.00  0.00           O
ATOM  10419  C32 POPEo 393     115.666  22.792  68.874  1.00  0.00           C
ATOM  10422  C23 POPEo 393     119.376  24.832  65.854  1.00  0.00           C
ATOM  10425  C24 POPEo 393     119.775  23.372  66.064  1.00  0.00           C
ATOM  10428  C25 POPEo 393     120.036  23.112  67.554  1.00  0.00           C
ATOM  10431  C26 POPEo 393     120.675  21.742  67.844  1.00  0.00           C
ATOM  10434  C27 POPEo 393     120.926  21.562  69.344  1.00  0.00           C
ATOM  10437  C28 POPEo 393     120.995  20.092  69.803  1.00  0.00           C
ATOM  10440  C29 POPEo 393     120.436  19.942  71.193  1.00  0.00           C
ATOM  10442 0C21 POPEo 393     121.125  19.762  72.334  1.00  0.00           C
ATOM  10444 1C21 POPEo 393     122.616  19.682  72.494  1.00  0.00           C
ATOM  10447 2C21 POPEo 393     122.985  19.642  73.994  1.00  0.00           C
ATOM  10450 3C21 POPEo 393     124.495  19.732  74.254  1.00  0.00           C
ATOM  10453 4C21 POPEo 393     124.875  19.462  75.723  1.00  0.00           C
ATOM  10456 5C21 POPEo 393     124.117  20.342  76.733  1.00  0.00           C
ATOM  10459 6C21 POPEo 393     124.626  20.162  78.173  1.00  0.00           C
ATOM  10462 7C21 POPEo 393     123.756  20.902  79.204  1.00  0.00           C
ATOM  10465 8C21 POPEo 393     124.126  20.602  80.653  1.00  0.00           C
ATOM  10469  C33 POPEo 393     115.396  23.252  70.323  1.00  0.00           C
ATOM  10472  C34 POPEo 393     116.506  24.172  70.844  1.00  0.00           C
ATOM  10475  C35 POPEo 393     117.786  23.412  71.213  1.00  0.00           C
ATOM  10478  C36 POPEo 393     119.006  24.352  71.354  1.00  0.00           C
ATOM  10481  C37 POPEo 393     120.106  23.742  72.224  1.00  0.00           C
ATOM  10484  C38 POPEo 393     121.486  24.362  71.954  1.00  0.00           C
ATOM  10487  C39 POPEo 393     122.596  23.692  72.774  1.00  0.00           C
ATOM  10490 0C31 POPEo 393     122.745  24.252  74.204  1.00  0.00           C
ATOM  10493 1C31 POPEo 393     123.586  25.542  74.244  1.00  0.00           C
ATOM  10496 2C31 POPEo 393     123.876  26.072  75.653  1.00  0.00           C
ATOM  10499 3C31 POPEo 393     124.546  25.072  76.614  1.00  0.00           C
ATOM  10502 4C31 POPEo 393     125.836  24.432  76.073  1.00  0.00           C
ATOM  10505 5C31 POPEo 393     126.486  23.502  77.113  1.00  0.00           C
ATOM  10508 6C31 POPEo 393     127.655  22.672  76.573  1.00  0.00           C
ATOM  10512  NH3 POPEp 394      62.796  93.852 102.884  1.00  0.00           N
ATOM  10516  C12 POPEp 394      62.085  93.491 104.164  1.00  0.00           C
ATOM  10519  C11 POPEp 394      62.745  92.352 104.984  1.00  0.00           C
ATOM  10522  P   POPEp 394      62.306  90.592 103.134  1.00  0.00           P
ATOM  10523  O13 POPEp 394      60.865  90.672 103.464  1.00  0.00           O
ATOM  10524  O14 POPEp 394      62.705  91.251 101.874  1.00  0.00           O
ATOM  10525  O11 POPEp 394      62.766  89.092 103.214  1.00  0.00           O
ATOM  10526  O12 POPEp 394      63.235  91.262 104.213  1.00  0.00           O
ATOM  10527  C1  POPEp 394      63.896  88.422 102.664  1.00  0.00           C
ATOM  10530  C2  POPEp 394      63.456  87.392 101.573  1.00  0.00           C
ATOM  10532  O21 POPEp 394      64.516  87.071 100.644  1.00  0.00           O
ATOM  10533  C21 POPEp 394      64.695  87.962  99.694  1.00  0.00           C
ATOM  10534  O22 POPEp 394      64.606  89.171  99.803  1.00  0.00           O
ATOM  10535  C22 POPEp 394      64.925  87.232  98.373  1.00  0.00           C
ATOM  10538  C3  POPEp 394      62.155  87.921 100.883  1.00  0.00           C
ATOM  10541  O31 POPEp 394      61.915  87.442  99.543  1.00  0.00           O
ATOM  10542  C31 POPEp 394      60.886  88.102  99.044  1.00  0.00           C
ATOM  10543  O32 POPEp 394      60.056  88.702  99.714  1.00  0.00           O
ATOM  10544  C32 POPEp 394      60.986  88.181  97.534  1.00  0.00           C
ATOM  10547  C23 POPEp 394      64.925  88.282  97.253  1.00  0.00           C
ATOM  10550  C24 POPEp 394      64.715  87.752  95.834  1.00  0.00           C
ATOM  10553  C25 POPEp 394      64.615  88.952  94.893  1.00  0.00           C
ATOM  10556  C26 POPEp 394      64.425  88.611  93.414  1.00  0.00           C
ATOM  10559  C27 POPEp 394      64.425  89.912  92.594  1.00  0.00           C
ATOM  10562  C28 POPEp 394      64.485  89.662  91.073  1.00  0.00           C
ATOM  10565  C29 POPEp 394      64.807  90.932  90.323  1.00  0.00           C
ATOM  10567 0C21 POPEp 394      64.155  91.401  89.233  1.00  0.00           C
ATOM  10569 1C21 POPEp 394      62.985  90.762  88.534  1.00  0.00           C
ATOM  10572 2C21 POPEp 394      63.345  89.501  87.714  1.00  0.00           C
ATOM  10575 3C21 POPEp 394      64.446  89.702  86.674  1.00  0.00           C
ATOM  10578 4C21 POPEp 394      64.646  88.462  85.804  1.00  0.00           C
ATOM  10581 5C21 POPEp 394      65.986  88.452  85.043  1.00  0.00           C
ATOM  10584 6C21 POPEp 394      66.205  89.702  84.193  1.00  0.00           C
ATOM  10587 7C21 POPEp 394      67.507  89.651  83.394  1.00  0.00           C
ATOM  10590 8C21 POPEp 394      67.775  90.952  82.634  1.00  0.00           C
ATOM  10594  C33 POPEp 394      61.096  89.651  97.064  1.00  0.00           C
ATOM  10597  C34 POPEp 394      60.945  89.791  95.544  1.00  0.00           C
ATOM  10600  C35 POPEp 394      59.495  89.581  95.083  1.00  0.00           C
ATOM  10603  C36 POPEp 394      59.375  89.332  93.573  1.00  0.00           C
ATOM  10606  C37 POPEp 394      58.085  88.552  93.274  1.00  0.00           C
ATOM  10609  C38 POPEp 394      57.885  88.272  91.784  1.00  0.00           C
ATOM  10612  C39 POPEp 394      56.595  87.472  91.544  1.00  0.00           C
ATOM  10615 0C31 POPEp 394      55.845  87.952  90.294  1.00  0.00           C
ATOM  10618 1C31 POPEp 394      54.465  87.291  90.134  1.00  0.00           C
ATOM  10621 2C31 POPEp 394      53.556  88.052  89.154  1.00  0.00           C
ATOM  10624 3C31 POPEp 394      54.155  88.172  87.754  1.00  0.00           C
ATOM  10627 4C31 POPEp 394      53.256  88.922  86.754  1.00  0.00           C
ATOM  10630 5C31 POPEp 394      52.936  90.362  87.174  1.00  0.00           C
ATOM  10633 6C31 POPEp 394      52.225  91.162  86.094  1.00  0.00           C
ATOM  10637  NH3 POPEq 395     111.315 115.622 103.713  1.00  0.00           N
ATOM  10641  C12 POPEq 395     111.806 116.712 104.633  1.00  0.00           C
ATOM  10644  C11 POPEq 395     113.345 116.821 104.683  1.00  0.00           C
ATOM  10647  P   POPEq 395     114.676 119.101 104.493  1.00  0.00           P
ATOM  10648  O13 POPEq 395     114.626 120.342 105.323  1.00  0.00           O
ATOM  10649  O14 POPEq 395     115.995 118.502 104.204  1.00  0.00           O
ATOM  10650  O11 POPEq 395     113.826 119.312 103.194  1.00  0.00           O
ATOM  10651  O12 POPEq 395     113.756 118.062 105.274  1.00  0.00           O
ATOM  10652  C1  POPEq 395     114.355 119.171 101.874  1.00  0.00           C
ATOM  10655  C2  POPEq 395     113.326 118.471 100.954  1.00  0.00           C
ATOM  10657  O21 POPEq 395     113.576 118.792  99.564  1.00  0.00           O
ATOM  10658  C21 POPEq 395     114.696 118.242  99.073  1.00  0.00           C
ATOM  10659  O22 POPEq 395     115.367 117.402  99.644  1.00  0.00           O
ATOM  10660  C22 POPEq 395     115.055 118.842  97.714  1.00  0.00           C
ATOM  10663  C3  POPEq 395     111.885 118.911 101.364  1.00  0.00           C
ATOM  10666  O31 POPEq 395     110.865 118.412 100.494  1.00  0.00           O
ATOM  10667  C31 POPEq 395     110.436 118.992  99.374  1.00  0.00           C
ATOM  10668  O32 POPEq 395     109.676 118.432  98.594  1.00  0.00           O
ATOM  10669  C32 POPEq 395     110.906 120.431  99.094  1.00  0.00           C
ATOM  10672  C23 POPEq 395     115.186 117.851  96.534  1.00  0.00           C
ATOM  10675  C24 POPEq 395     115.796 118.552  95.303  1.00  0.00           C
ATOM  10678  C25 POPEq 395     115.845 117.702  94.024  1.00  0.00           C
ATOM  10681  C26 POPEq 395     116.536 118.442  92.864  1.00  0.00           C
ATOM  10684  C27 POPEq 395     116.565 117.651  91.544  1.00  0.00           C
ATOM  10687  C28 POPEq 395     117.546 118.251  90.513  1.00  0.00           C
ATOM  10690  C29 POPEq 395     117.056 119.552  89.914  1.00  0.00           C
ATOM  10692 0C21 POPEq 395     116.695 119.732  88.634  1.00  0.00           C
ATOM  10694 1C21 POPEq 395     116.715 118.681  87.554  1.00  0.00           C
ATOM  10697 2C21 POPEq 395     116.366 119.262  86.174  1.00  0.00           C
ATOM  10700 3C21 POPEq 395     117.436 120.202  85.603  1.00  0.00           C
ATOM  10703 4C21 POPEq 395     117.126 120.702  84.184  1.00  0.00           C
ATOM  10706 5C21 POPEq 395     115.865 121.572  84.073  1.00  0.00           C
ATOM  10709 6C21 POPEq 395     115.756 122.272  82.714  1.00  0.00           C
ATOM  10712 7C21 POPEq 395     114.455 123.062  82.534  1.00  0.00           C
ATOM  10715 8C21 POPEq 395     114.446 123.872  81.234  1.00  0.00           C
ATOM  10719  C33 POPEq 395     111.405 120.562  97.634  1.00  0.00           C
ATOM  10722  C34 POPEq 395     111.757 122.012  97.244  1.00  0.00           C
ATOM  10725  C35 POPEq 395     112.696 122.081  96.024  1.00  0.00           C
ATOM  10728  C36 POPEq 395     112.106 121.372  94.803  1.00  0.00           C
ATOM  10731  C37 POPEq 395     112.995 121.391  93.553  1.00  0.00           C
ATOM  10734  C38 POPEq 395     112.445 120.431  92.484  1.00  0.00           C
ATOM  10737  C39 POPEq 395     113.256 120.431  91.184  1.00  0.00           C
ATOM  10740 0C31 POPEq 395     112.815 121.541  90.223  1.00  0.00           C
ATOM  10743 1C31 POPEq 395     113.646 121.572  88.933  1.00  0.00           C
ATOM  10746 2C31 POPEq 395     113.166 122.641  87.943  1.00  0.00           C
ATOM  10749 3C31 POPEq 395     112.115 122.142  86.944  1.00  0.00           C
ATOM  10752 4C31 POPEq 395     111.546 123.302  86.114  1.00  0.00           C
ATOM  10755 5C31 POPEq 395     110.675 122.851  84.924  1.00  0.00           C
ATOM  10758 6C31 POPEq 395     110.126 124.031  84.123  1.00  0.00           C
ATOM  10762  NH3 POPEr 396     147.936  64.872  64.123  1.00  0.00           N
ATOM  10766  C12 POPEr 396     149.145  63.992  64.104  1.00  0.00           C
ATOM  10769  C11 POPEr 396     150.176  64.581  65.054  1.00  0.00           C
ATOM  10772  P   POPEr 396     151.467  66.812  65.314  1.00  0.00           P
ATOM  10773  O13 POPEr 396     152.316  67.532  64.354  1.00  0.00           O
ATOM  10774  O14 POPEr 396     150.665  67.602  66.263  1.00  0.00           O
ATOM  10775  O11 POPEr 396     152.445  65.872  66.143  1.00  0.00           O
ATOM  10776  O12 POPEr 396     150.516  65.851  64.524  1.00  0.00           O
ATOM  10777  C1  POPEr 396     152.267  65.642  67.544  1.00  0.00           C
ATOM  10780  C2  POPEr 396     153.236  66.492  68.414  1.00  0.00           C
ATOM  10782  O21 POPEr 396     152.876  66.202  69.774  1.00  0.00           O
ATOM  10783  C21 POPEr 396     153.635  65.321  70.404  1.00  0.00           C
ATOM  10784  O22 POPEr 396     154.676  64.842  69.994  1.00  0.00           O
ATOM  10785  C22 POPEr 396     152.966  65.012  71.754  1.00  0.00           C
ATOM  10788  C3  POPEr 396     153.107  68.022  68.144  1.00  0.00           C
ATOM  10791  O31 POPEr 396     154.176  68.802  68.693  1.00  0.00           O
ATOM  10792  C31 POPEr 396     153.995  69.581  69.764  1.00  0.00           C
ATOM  10793  O32 POPEr 396     154.676  70.581  69.984  1.00  0.00           O
ATOM  10794  C32 POPEr 396     152.966  69.071  70.774  1.00  0.00           C
ATOM  10797  C23 POPEr 396     153.936  65.262  72.914  1.00  0.00           C
ATOM  10800  C24 POPEr 396     153.296  65.111  74.294  1.00  0.00           C
ATOM  10803  C25 POPEr 396     154.335  65.332  75.384  1.00  0.00           C
ATOM  10806  C26 POPEr 396     153.797  65.222  76.814  1.00  0.00           C
ATOM  10809  C27 POPEr 396     154.926  65.102  77.844  1.00  0.00           C
ATOM  10812  C28 POPEr 396     154.445  64.882  79.283  1.00  0.00           C
ATOM  10815  C29 POPEr 396     153.716  66.081  79.844  1.00  0.00           C
ATOM  10817 0C21 POPEr 396     152.596  66.052  80.583  1.00  0.00           C
ATOM  10819 1C21 POPEr 396     151.885  64.812  81.053  1.00  0.00           C
ATOM  10822 2C21 POPEr 396     150.725  64.422  80.124  1.00  0.00           C
ATOM  10825 3C21 POPEr 396     150.025  63.132  80.583  1.00  0.00           C
ATOM  10828 4C21 POPEr 396     148.896  62.672  79.654  1.00  0.00           C
ATOM  10831 5C21 POPEr 396     147.725  63.651  79.563  1.00  0.00           C
ATOM  10834 6C21 POPEr 396     146.426  63.002  79.084  1.00  0.00           C
ATOM  10837 7C21 POPEr 396     145.286  64.022  78.934  1.00  0.00           C
ATOM  10840 8C21 POPEr 396     143.945  63.382  78.564  1.00  0.00           C
ATOM  10844  C33 POPEr 396     152.986  69.802  72.133  1.00  0.00           C
ATOM  10847  C34 POPEr 396     152.275  68.972  73.214  1.00  0.00           C
ATOM  10850  C35 POPEr 396     153.047  68.942  74.543  1.00  0.00           C
ATOM  10853  C36 POPEr 396     152.936  70.242  75.344  1.00  0.00           C
ATOM  10856  C37 POPEr 396     151.566  70.412  76.003  1.00  0.00           C
ATOM  10859  C38 POPEr 396     151.617  70.932  77.443  1.00  0.00           C
ATOM  10862  C39 POPEr 396     152.267  69.952  78.444  1.00  0.00           C
ATOM  10865 0C31 POPEr 396     152.236  70.532  79.864  1.00  0.00           C
ATOM  10868 1C31 POPEr 396     153.415  70.062  80.733  1.00  0.00           C
ATOM  10871 2C31 POPEr 396     153.385  70.752  82.113  1.00  0.00           C
ATOM  10874 3C31 POPEr 396     154.686  70.602  82.904  1.00  0.00           C
ATOM  10877 4C31 POPEr 396     154.596  71.312  84.263  1.00  0.00           C
ATOM  10880 5C31 POPEr 396     155.945  71.821  84.784  1.00  0.00           C
ATOM  10883 6C31 POPEr 396     155.835  72.502  86.143  1.00  0.00           C
ATOM  10887  NH3 POPEs 397     154.077 128.972  58.704  1.00  0.00           N
ATOM  10891  C12 POPEs 397     154.546 127.562  58.974  1.00  0.00           C
ATOM  10894  C11 POPEs 397     155.065 126.872  57.684  1.00  0.00           C
ATOM  10897  P   POPEs 397     153.546 124.992  56.604  1.00  0.00           P
ATOM  10898  O13 POPEs 397     152.206 124.902  55.994  1.00  0.00           O
ATOM  10899  O14 POPEs 397     154.626 124.272  55.884  1.00  0.00           O
ATOM  10900  O11 POPEs 397     153.456 124.452  58.104  1.00  0.00           O
ATOM  10901  O12 POPEs 397     153.975 126.512  56.844  1.00  0.00           O
ATOM  10902  C1  POPEs 397     154.445 123.631  58.744  1.00  0.00           C
ATOM  10905  C2  POPEs 397     154.425 123.862  60.294  1.00  0.00           C
ATOM  10907  O21 POPEs 397     155.176 122.831  60.964  1.00  0.00           O
ATOM  10908  C21 POPEs 397     156.356 123.181  61.443  1.00  0.00           C
ATOM  10909  O22 POPEs 397     156.945 124.232  61.204  1.00  0.00           O
ATOM  10910  C22 POPEs 397     156.885 122.101  62.404  1.00  0.00           C
ATOM  10913  C3  POPEs 397     152.986 123.802  60.854  1.00  0.00           C
ATOM  10916  O31 POPEs 397     152.956 123.961  62.294  1.00  0.00           O
ATOM  10917  C31 POPEs 397     151.716 123.901  62.784  1.00  0.00           C
ATOM  10918  O32 POPEs 397     150.706 123.782  62.104  1.00  0.00           O
ATOM  10919  C32 POPEs 397     151.716 123.992  64.304  1.00  0.00           C
ATOM  10922  C23 POPEs 397     157.357 122.692  63.754  1.00  0.00           C
ATOM  10925  C24 POPEs 397     157.695 121.671  64.864  1.00  0.00           C
ATOM  10928  C25 POPEs 397     156.467 120.932  65.393  1.00  0.00           C
ATOM  10931  C26 POPEs 397     156.716 119.861  66.473  1.00  0.00           C
ATOM  10934  C27 POPEs 397     155.385 119.352  67.063  1.00  0.00           C
ATOM  10937  C28 POPEs 397     155.505 118.132  68.004  1.00  0.00           C
ATOM  10940  C29 POPEs 397     156.406 118.321  69.204  1.00  0.00           C
ATOM  10942 0C21 POPEs 397     156.135 119.072  70.284  1.00  0.00           C
ATOM  10944 1C21 POPEs 397     154.866 119.852  70.504  1.00  0.00           C
ATOM  10947 2C21 POPEs 397     154.736 120.431  71.923  1.00  0.00           C
ATOM  10950 3C21 POPEs 397     155.856 121.432  72.253  1.00  0.00           C
ATOM  10953 4C21 POPEs 397     155.456 122.431  73.354  1.00  0.00           C
ATOM  10956 5C21 POPEs 397     155.115 121.752  74.683  1.00  0.00           C
ATOM  10959 6C21 POPEs 397     154.926 122.752  75.813  1.00  0.00           C
ATOM  10962 7C21 POPEs 397     154.767 122.092  77.183  1.00  0.00           C
ATOM  10965 8C21 POPEs 397     154.926 123.082  78.344  1.00  0.00           C
ATOM  10969  C33 POPEs 397     150.876 122.872  64.943  1.00  0.00           C
ATOM  10972  C34 POPEs 397     151.275 122.582  66.394  1.00  0.00           C
ATOM  10975  C35 POPEs 397     150.986 123.712  67.384  1.00  0.00           C
ATOM  10978  C36 POPEs 397     151.505 123.331  68.774  1.00  0.00           C
ATOM  10981  C37 POPEs 397     151.266 124.402  69.834  1.00  0.00           C
ATOM  10984  C38 POPEs 397     151.686 123.942  71.234  1.00  0.00           C
ATOM  10987  C39 POPEs 397     150.646 123.062  71.923  1.00  0.00           C
ATOM  10990 0C31 POPEs 397     151.076 122.632  73.344  1.00  0.00           C
ATOM  10993 1C31 POPEs 397     149.896 122.101  74.174  1.00  0.00           C
ATOM  10996 2C31 POPEs 397     150.316 121.572  75.553  1.00  0.00           C
ATOM  10999 3C31 POPEs 397     149.095 121.342  76.464  1.00  0.00           C
ATOM  11002 4C31 POPEs 397     149.437 120.642  77.784  1.00  0.00           C
ATOM  11005 5C31 POPEs 397     148.426 120.982  78.894  1.00  0.00           C
ATOM  11008 6C31 POPEs 397     148.635 120.222  80.204  1.00  0.00           C
ATOM  11012  NH3 POPEt 398     137.077  50.662 104.954  1.00  0.00           N
ATOM  11016  C12 POPEt 398     135.936  51.332 104.254  1.00  0.00           C
ATOM  11019  C11 POPEt 398     136.365  51.912 102.904  1.00  0.00           C
ATOM  11022  P   POPEt 398     134.216  51.502 101.483  1.00  0.00           P
ATOM  11023  O13 POPEt 398     134.046  51.971 100.104  1.00  0.00           O
ATOM  11024  O14 POPEt 398     134.646  50.092 101.684  1.00  0.00           O
ATOM  11025  O11 POPEt 398     132.876  51.712 102.294  1.00  0.00           O
ATOM  11026  O12 POPEt 398     135.245  52.462 102.224  1.00  0.00           O
ATOM  11027  C1  POPEt 398     132.426  52.952 102.814  1.00  0.00           C
ATOM  11030  C2  POPEt 398     131.505  53.732 101.824  1.00  0.00           C
ATOM  11032  O21 POPEt 398     130.697  54.632 102.614  1.00  0.00           O
ATOM  11033  C21 POPEt 398     131.165  55.862 102.604  1.00  0.00           C
ATOM  11034  O22 POPEt 398     131.925  56.342 103.424  1.00  0.00           O
ATOM  11035  C22 POPEt 398     130.646  56.612 101.364  1.00  0.00           C
ATOM  11038  C3  POPEt 398     130.596  52.852 100.914  1.00  0.00           C
ATOM  11041  O31 POPEt 398     129.867  53.712 100.004  1.00  0.00           O
ATOM  11042  C31 POPEt 398     129.635  53.232  98.784  1.00  0.00           C
ATOM  11043  O32 POPEt 398     129.745  52.062  98.454  1.00  0.00           O
ATOM  11044  C32 POPEt 398     129.275  54.392  97.834  1.00  0.00           C
ATOM  11047  C23 POPEt 398     131.816  57.151 100.504  1.00  0.00           C
ATOM  11050  C24 POPEt 398     131.486  57.431  99.014  1.00  0.00           C
ATOM  11053  C25 POPEt 398     130.175  58.172  98.754  1.00  0.00           C
ATOM  11056  C26 POPEt 398     129.956  58.611  97.303  1.00  0.00           C
ATOM  11059  C27 POPEt 398     128.576  59.272  97.064  1.00  0.00           C
ATOM  11062  C28 POPEt 398     128.617  60.802  96.824  1.00  0.00           C
ATOM  11065  C29 POPEt 398     129.065  61.602  98.024  1.00  0.00           C
ATOM  11067 0C21 POPEt 398     128.576  62.791  98.433  1.00  0.00           C
ATOM  11069 1C21 POPEt 398     127.486  63.602  97.794  1.00  0.00           C
ATOM  11072 2C21 POPEt 398     127.965  64.632  96.744  1.00  0.00           C
ATOM  11075 3C21 POPEt 398     127.796  64.132  95.294  1.00  0.00           C
ATOM  11078 4C21 POPEt 398     128.245  65.151  94.233  1.00  0.00           C
ATOM  11081 5C21 POPEt 398     129.766  65.272  94.144  1.00  0.00           C
ATOM  11084 6C21 POPEt 398     130.245  66.122  92.963  1.00  0.00           C
ATOM  11087 7C21 POPEt 398     131.766  66.032  92.794  1.00  0.00           C
ATOM  11090 8C21 POPEt 398     132.326  66.892  91.654  1.00  0.00           C
ATOM  11094  C33 POPEt 398     128.146  54.072  96.824  1.00  0.00           C
ATOM  11097  C34 POPEt 398     127.696  55.332  96.064  1.00  0.00           C
ATOM  11100  C35 POPEt 398     126.565  55.061  95.054  1.00  0.00           C
ATOM  11103  C36 POPEt 398     126.226  56.302  94.204  1.00  0.00           C
ATOM  11106  C37 POPEt 398     125.036  56.102  93.254  1.00  0.00           C
ATOM  11109  C38 POPEt 398     124.875  57.291  92.294  1.00  0.00           C
ATOM  11112  C39 POPEt 398     123.535  57.302  91.544  1.00  0.00           C
ATOM  11115 0C31 POPEt 398     123.446  58.462  90.544  1.00  0.00           C
ATOM  11118 1C31 POPEt 398     122.025  58.712  90.004  1.00  0.00           C
ATOM  11121 2C31 POPEt 398     121.925  60.032  89.224  1.00  0.00           C
ATOM  11124 3C31 POPEt 398     122.445  59.952  87.784  1.00  0.00           C
ATOM  11127 4C31 POPEt 398     121.446  59.312  86.824  1.00  0.00           C
ATOM  11130 5C31 POPEt 398     121.955  59.222  85.373  1.00  0.00           C
ATOM  11133 6C31 POPEt 398     120.906  58.672  84.414  1.00  0.00           C
ATOM  11137  NH3 POPEu 399     104.186  61.952  63.114  1.00  0.00           N
ATOM  11141  C12 POPEu 399     104.995  60.922  62.374  1.00  0.00           C
ATOM  11144  C11 POPEu 399     104.146  60.302  61.254  1.00  0.00           C
ATOM  11147  P   POPEu 399     101.546  60.212  61.494  1.00  0.00           P
ATOM  11148  O13 POPEu 399     101.206  59.882  60.104  1.00  0.00           O
ATOM  11149  O14 POPEu 399     101.516  61.642  61.874  1.00  0.00           O
ATOM  11150  O11 POPEu 399     100.646  59.342  62.464  1.00  0.00           O
ATOM  11151  O12 POPEu 399     102.985  59.672  61.804  1.00  0.00           O
ATOM  11152  C1  POPEu 399     100.196  59.752  63.754  1.00  0.00           C
ATOM  11155  C2  POPEu 399     100.876  58.932  64.893  1.00  0.00           C
ATOM  11157  O21 POPEu 399     101.035  59.702  66.104  1.00  0.00           O
ATOM  11158  C21 POPEu 399     101.766  60.792  66.014  1.00  0.00           C
ATOM  11159  O22 POPEu 399     102.476  61.122  65.074  1.00  0.00           O
ATOM  11160  C22 POPEu 399     101.425  61.722  67.183  1.00  0.00           C
ATOM  11163  C3  POPEu 399     102.186  58.212  64.444  1.00  0.00           C
ATOM  11166  O31 POPEu 399     102.626  57.262  65.434  1.00  0.00           O
ATOM  11167  C31 POPEu 399     103.686  57.612  66.154  1.00  0.00           C
ATOM  11168  O32 POPEu 399     104.486  58.482  65.894  1.00  0.00           O
ATOM  11169  C32 POPEu 399     103.805  56.702  67.364  1.00  0.00           C
ATOM  11172  C23 POPEu 399     101.946  61.252  68.564  1.00  0.00           C
ATOM  11175  C24 POPEu 399     102.266  62.452  69.473  1.00  0.00           C
ATOM  11178  C25 POPEu 399     103.085  62.022  70.694  1.00  0.00           C
ATOM  11181  C26 POPEu 399     103.525  63.182  71.594  1.00  0.00           C
ATOM  11184  C27 POPEu 399     104.446  62.751  72.744  1.00  0.00           C
ATOM  11187  C28 POPEu 399     103.826  62.802  74.143  1.00  0.00           C
ATOM  11190  C29 POPEu 399     103.606  64.212  74.644  1.00  0.00           C
ATOM  11192 0C21 POPEu 399     103.925  64.712  75.844  1.00  0.00           C
ATOM  11194 1C21 POPEu 399     104.566  63.972  76.993  1.00  0.00           C
ATOM  11197 2C21 POPEu 399     105.775  64.752  77.544  1.00  0.00           C
ATOM  11200 3C21 POPEu 399     106.376  64.112  78.794  1.00  0.00           C
ATOM  11203 4C21 POPEu 399     107.366  65.032  79.504  1.00  0.00           C
ATOM  11206 5C21 POPEu 399     107.906  64.442  80.814  1.00  0.00           C
ATOM  11209 6C21 POPEu 399     108.635  65.482  81.664  1.00  0.00           C
ATOM  11212 7C21 POPEu 399     109.016  64.952  83.044  1.00  0.00           C
ATOM  11215 8C21 POPEu 399     109.626  66.032  83.944  1.00  0.00           C
ATOM  11219  C33 POPEu 399     104.036  55.212  67.043  1.00  0.00           C
ATOM  11222  C34 POPEu 399     103.967  54.362  68.313  1.00  0.00           C
ATOM  11225  C35 POPEu 399     102.525  53.962  68.674  1.00  0.00           C
ATOM  11228  C36 POPEu 399     102.396  53.541  70.144  1.00  0.00           C
ATOM  11231  C37 POPEu 399     101.086  52.782  70.414  1.00  0.00           C
ATOM  11234  C38 POPEu 399     100.816  52.612  71.914  1.00  0.00           C
ATOM  11237  C39 POPEu 399     100.245  53.862  72.594  1.00  0.00           C
ATOM  11240 0C31 POPEu 399     100.736  54.032  74.034  1.00  0.00           C
ATOM  11243 1C31 POPEu 399     100.055  55.192  74.764  1.00  0.00           C
ATOM  11246 2C31 POPEu 399     100.605  55.392  76.174  1.00  0.00           C
ATOM  11249 3C31 POPEu 399      99.785  56.382  77.004  1.00  0.00           C
ATOM  11252 4C31 POPEu 399     100.186  56.342  78.483  1.00  0.00           C
ATOM  11255 5C31 POPEu 399      99.326  57.252  79.374  1.00  0.00           C
ATOM  11258 6C31 POPEu 399      99.716  57.162  80.854  1.00  0.00           C
ATOM  11262  NH3 POPEv 400      51.635  23.372 101.164  1.00  0.00           N
ATOM  11266  C12 POPEv 400      51.335  24.382 102.224  1.00  0.00           C
ATOM  11269  C11 POPEv 400      49.825  24.592 102.443  1.00  0.00           C
ATOM  11272  P   POPEv 400      49.495  26.872 103.734  1.00  0.00           P
ATOM  11273  O13 POPEv 400      48.085  27.222 103.954  1.00  0.00           O
ATOM  11274  O14 POPEv 400      50.475  27.372 104.724  1.00  0.00           O
ATOM  11275  O11 POPEv 400      50.056  27.302 102.323  1.00  0.00           O
ATOM  11276  O12 POPEv 400      49.636  25.292 103.684  1.00  0.00           O
ATOM  11277  C1  POPEv 400      49.536  28.302 101.454  1.00  0.00           C
ATOM  11280  C2  POPEv 400      49.345  27.742 100.013  1.00  0.00           C
ATOM  11282  O21 POPEv 400      50.016  28.532  99.014  1.00  0.00           O
ATOM  11283  C21 POPEv 400      49.615  29.782  98.833  1.00  0.00           C
ATOM  11284  O22 POPEv 400      48.736  30.352  99.444  1.00  0.00           O
ATOM  11285  C22 POPEv 400      50.525  30.442  97.774  1.00  0.00           C
ATOM  11288  C3  POPEv 400      47.845  27.422  99.694  1.00  0.00           C
ATOM  11291  O31 POPEv 400      47.745  26.612  98.503  1.00  0.00           O
ATOM  11292  C31 POPEv 400      46.506  26.542  98.004  1.00  0.00           C
ATOM  11293  O32 POPEv 400      45.525  27.112  98.444  1.00  0.00           O
ATOM  11294  C32 POPEv 400      46.536  25.692  96.744  1.00  0.00           C
ATOM  11297  C23 POPEv 400      49.766  31.172  96.634  1.00  0.00           C
ATOM  11300  C24 POPEv 400      50.695  31.692  95.513  1.00  0.00           C
ATOM  11303  C25 POPEv 400      51.576  32.902  95.904  1.00  0.00           C
ATOM  11306  C26 POPEv 400      52.385  33.472  94.714  1.00  0.00           C
ATOM  11309  C27 POPEv 400      53.036  34.822  95.024  1.00  0.00           C
ATOM  11312  C28 POPEv 400      53.846  35.412  93.844  1.00  0.00           C
ATOM  11315  C29 POPEv 400      55.236  34.832  93.713  1.00  0.00           C
ATOM  11317 0C21 POPEv 400      56.405  35.502  93.623  1.00  0.00           C
ATOM  11319 1C21 POPEv 400      56.595  37.002  93.614  1.00  0.00           C
ATOM  11322 2C21 POPEv 400      57.195  37.552  94.924  1.00  0.00           C
ATOM  11325 3C21 POPEv 400      58.696  37.262  95.094  1.00  0.00           C
ATOM  11328 4C21 POPEv 400      59.335  37.802  96.394  1.00  0.00           C
ATOM  11331 5C21 POPEv 400      59.165  39.302  96.654  1.00  0.00           C
ATOM  11334 6C21 POPEv 400      59.855  40.232  95.624  1.00  0.00           C
ATOM  11337 7C21 POPEv 400      59.335  41.672  95.723  1.00  0.00           C
ATOM  11340 8C21 POPEv 400      60.065  42.662  94.823  1.00  0.00           C
ATOM  11344  C33 POPEv 400      46.096  26.512  95.524  1.00  0.00           C
ATOM  11347  C34 POPEv 400      47.095  27.612  95.164  1.00  0.00           C
ATOM  11350  C35 POPEv 400      46.625  28.452  93.973  1.00  0.00           C
ATOM  11353  C36 POPEv 400      46.725  27.712  92.624  1.00  0.00           C
ATOM  11356  C37 POPEv 400      45.845  28.372  91.553  1.00  0.00           C
ATOM  11359  C38 POPEv 400      46.135  27.852  90.144  1.00  0.00           C
ATOM  11362  C39 POPEv 400      47.455  28.402  89.574  1.00  0.00           C
ATOM  11365 0C31 POPEv 400      47.585  28.172  88.074  1.00  0.00           C
ATOM  11368 1C31 POPEv 400      48.675  29.042  87.424  1.00  0.00           C
ATOM  11371 2C31 POPEv 400      48.556  29.082  85.894  1.00  0.00           C
ATOM  11374 3C31 POPEv 400      49.425  30.182  85.274  1.00  0.00           C
ATOM  11377 4C31 POPEv 400      48.925  30.642  83.894  1.00  0.00           C
ATOM  11380 5C31 POPEv 400      49.595  31.942  83.444  1.00  0.00           C
ATOM  11383 6C31 POPEv 400      49.006  32.512  82.144  1.00  0.00           C
ATOM  11387  NH3 POPEw 401     112.375  38.522 109.134  1.00  0.00           N
ATOM  11391  C12 POPEw 401     111.757  38.902 110.463  1.00  0.00           C
ATOM  11394  C11 POPEw 401     110.956  37.752 111.094  1.00  0.00           C
ATOM  11397  P   POPEw 401     109.126  39.342 112.344  1.00  0.00           P
ATOM  11398  O13 POPEw 401     107.876  38.792 112.914  1.00  0.00           O
ATOM  11399  O14 POPEw 401     109.805  40.502 112.943  1.00  0.00           O
ATOM  11400  O11 POPEw 401     108.876  39.672 110.824  1.00  0.00           O
ATOM  11401  O12 POPEw 401     110.186  38.152 112.233  1.00  0.00           O
ATOM  11402  C1  POPEw 401     107.766  39.132 110.114  1.00  0.00           C
ATOM  11405  C2  POPEw 401     108.135  39.072 108.623  1.00  0.00           C
ATOM  11407  O21 POPEw 401     109.175  38.092 108.483  1.00  0.00           O
ATOM  11408  C21 POPEw 401     109.495  37.612 107.284  1.00  0.00           C
ATOM  11409  O22 POPEw 401     110.666  37.392 106.964  1.00  0.00           O
ATOM  11410  C22 POPEw 401     108.266  37.282 106.433  1.00  0.00           C
ATOM  11413  C3  POPEw 401     108.635  40.462 108.164  1.00  0.00           C
ATOM  11416  O31 POPEw 401     109.195  40.402 106.833  1.00  0.00           O
ATOM  11417  C31 POPEw 401     110.116  41.332 106.614  1.00  0.00           C
ATOM  11418  O32 POPEw 401     110.336  42.302 107.314  1.00  0.00           O
ATOM  11419  C32 POPEw 401     110.966  40.862 105.454  1.00  0.00           C
ATOM  11422  C23 POPEw 401     108.516  36.222 105.344  1.00  0.00           C
ATOM  11425  C24 POPEw 401     108.245  36.752 103.933  1.00  0.00           C
ATOM  11428  C25 POPEw 401     108.786  35.782 102.873  1.00  0.00           C
ATOM  11431  C26 POPEw 401     108.495  36.222 101.433  1.00  0.00           C
ATOM  11434  C27 POPEw 401     109.245  35.322 100.434  1.00  0.00           C
ATOM  11437  C28 POPEw 401     108.706  35.412  98.994  1.00  0.00           C
ATOM  11440  C29 POPEw 401     109.146  36.632  98.214  1.00  0.00           C
ATOM  11442 0C21 POPEw 401     109.385  36.662  96.884  1.00  0.00           C
ATOM  11444 1C21 POPEw 401     109.235  35.502  95.924  1.00  0.00           C
ATOM  11447 2C21 POPEw 401     108.065  35.682  94.934  1.00  0.00           C
ATOM  11450 3C21 POPEw 401     108.406  36.562  93.713  1.00  0.00           C
ATOM  11453 4C21 POPEw 401     108.365  35.762  92.414  1.00  0.00           C
[truncated: 3,028,714 more chars]
