# Supplementary material for: Characterizing Membrane Association and Periplasmic Transfer of Bacterial Lipoproteins through Molecular Dynamics Simulations
Source: Structure. 2020 Apr 7;28(4):475–487.e3. doi: 10.1016/j.str.2020.01.012 (PMC7139219; doi:10.1016/j.str.2020.01.012)
Supplement: Data S2. Final Coordinates from Simulations (A–L), Related to Figure 3 [file mmc4.zip › A-L/ACRE-2-atomistic.pdb]

TITLE     Protein
REMARK    THIS IS A SIMULATION BOX
CRYST1  161.590  161.590  201.654  90.00  90.00  90.00 P 1           1
MODEL        1
ATOM      1  N   CYSTA   1      64.560 112.080  87.022  1.00  0.00           N
ATOM      3  CA  CYSTA   1      65.620 111.180  86.592  1.00  0.00           C
ATOM      5  C   CYSTA   1      65.190 110.050  85.662  1.00  0.00           C
ATOM      6  O   CYSTA   1      64.560 110.270  84.632  1.00  0.00           O
ATOM      7  CB  CYSTA   1      66.970 111.840  86.222  1.00  0.00           C
ATOM     10  SG  CYSTA   1      68.350 110.690  85.912  1.00  0.00           S
ATOM     11  C1  CYSTA   1      68.090 110.230  84.162  1.00  0.00           C
ATOM     14  CA1 CYSTA   1      63.920 113.130  86.492  1.00  0.00           C
ATOM     15  OA1 CYSTA   1      63.000 113.600  87.152  1.00  0.00           O
ATOM     16  CA2 CYSTA   1      64.210 113.810  85.212  1.00  0.00           C
ATOM     19  C11 CYSTA   1      68.100 108.700  83.802  1.00  0.00           C
ATOM     21  O11 CYSTA   1      66.760 108.240  83.512  1.00  0.00           O
ATOM     22  CX1 CYSTA   1      66.240 108.720  82.382  1.00  0.00           C
ATOM     23  OX1 CYSTA   1      66.790 109.510  81.632  1.00  0.00           O
ATOM     24  CX2 CYSTA   1      64.870 108.140  82.102  1.00  0.00           C
ATOM     27  C12 CYSTA   1      68.730 107.850  84.962  1.00  0.00           C
ATOM     30  O12 CYSTA   1      68.720 106.420  84.712  1.00  0.00           O
ATOM     31  CD1 CYSTA   1      69.100 105.730  85.812  1.00  0.00           C
ATOM     32  OD1 CYSTA   1      69.660 106.220  86.772  1.00  0.00           O
ATOM     33  CD2 CYSTA   1      68.630 104.280  85.762  1.00  0.00           C
ATOM     36  CA3 CYSTA   1      63.050 113.590  84.222  1.00  0.00           C
ATOM     39  CA4 CYSTA   1      62.900 114.750  83.242  1.00  0.00           C
ATOM     42  CA5 CYSTA   1      64.160 114.920  82.392  1.00  0.00           C
ATOM     45  CA6 CYSTA   1      64.200 113.850  81.312  1.00  0.00           C
ATOM     48  CA7 CYSTA   1      65.570 113.270  81.022  1.00  0.00           C
ATOM     51  CA8 CYSTA   1      65.390 112.070  80.102  1.00  0.00           C
ATOM     54  CA9 CYSTA   1      66.610 111.800  79.222  1.00  0.00           C
ATOM     57 0CA1 CYSTA   1      66.250 110.960  77.992  1.00  0.00           C
ATOM     60 1CA1 CYSTA   1      66.080 109.460  78.272  1.00  0.00           C
ATOM     63 2CA1 CYSTA   1      67.430 108.720  78.332  1.00  0.00           C
ATOM     66 3CA1 CYSTA   1      67.320 107.220  78.652  1.00  0.00           C
ATOM     69 4CA1 CYSTA   1      66.390 106.410  77.732  1.00  0.00           C
ATOM     72 5CA1 CYSTA   1      66.170 104.970  78.222  1.00  0.00           C
ATOM     75 6CA1 CYSTA   1      65.340 104.100  77.282  1.00  0.00           C
ATOM     79  CD3 CYSTA   1      68.050 103.830  84.402  1.00  0.00           C
ATOM     82  CD4 CYSTA   1      67.280 102.500  84.502  1.00  0.00           C
ATOM     85  CD5 CYSTA   1      66.850 101.940  83.142  1.00  0.00           C
ATOM     88  CD6 CYSTA   1      68.060 101.590  82.292  1.00  0.00           C
ATOM     91  CD7 CYSTA   1      67.710 101.070  80.912  1.00  0.00           C
ATOM     94  CD8 CYSTA   1      69.000 100.750  80.152  1.00  0.00           C
ATOM     97  CD9 CYSTA   1      68.710 100.140  78.792  1.00  0.00           C
ATOM    100 0CD1 CYSTA   1      68.310 101.210  77.772  1.00  0.00           C
ATOM    103 1CD1 CYSTA   1      68.140 100.580  76.402  1.00  0.00           C
ATOM    106 2CD1 CYSTA   1      67.750 101.590  75.322  1.00  0.00           C
ATOM    109 3CD1 CYSTA   1      67.990 101.030  73.912  1.00  0.00           C
ATOM    112 4CD1 CYSTA   1      67.290  99.690  73.652  1.00  0.00           C
ATOM    115 5CD1 CYSTA   1      67.840  98.970  72.422  1.00  0.00           C
ATOM    118 6CD1 CYSTA   1      67.330  97.530  72.332  1.00  0.00           C
ATOM    122  CX3 CYSTA   1      64.950 106.630  81.782  1.00  0.00           C
ATOM    125  CX4 CYSTA   1      63.600 105.950  81.582  1.00  0.00           C
ATOM    128  CX5 CYSTA   1      62.620 106.690  80.672  1.00  0.00           C
ATOM    131  CX6 CYSTA   1      63.010 106.930  79.212  1.00  0.00           C
ATOM    134  CX7 CYSTA   1      61.810 107.550  78.472  1.00  0.00           C
ATOM    137  CX8 CYSTA   1      62.080 108.010  77.032  1.00  0.00           C
ATOM    140  CX9 CYSTA   1      62.350 106.830  76.142  1.00  0.00           C
ATOM    142 0CX1 CYSTA   1      61.810 106.580  74.932  1.00  0.00           C
ATOM    144 1CX1 CYSTA   1      60.860 107.430  74.132  1.00  0.00           C
ATOM    147 2CX1 CYSTA   1      61.560 108.130  72.942  1.00  0.00           C
ATOM    150 3CX1 CYSTA   1      62.350 107.180  72.012  1.00  0.00           C
ATOM    153 4CX1 CYSTA   1      63.830 107.050  72.412  1.00  0.00           C
ATOM    156 5CX1 CYSTA   1      64.610 105.940  71.692  1.00  0.00           C
ATOM    159 6CX1 CYSTA   1      64.100 104.520  71.962  1.00  0.00           C
ATOM    162 7CX1 CYSTA   1      65.090 103.480  71.442  1.00  0.00           C
ATOM    165 8CX1 CYSTA   1      64.640 102.030  71.642  1.00  0.00           C
ATOM    169  N   ASN A   2      65.550 108.800  86.072  1.00  0.00           N
ATOM    171  CA  ASN A   2      64.940 107.540  85.652  1.00  0.00           C
ATOM    173  CB  ASN A   2      65.620 106.370  86.402  1.00  0.00           C
ATOM    176  CG  ASN A   2      65.150 105.000  85.902  1.00  0.00           C
ATOM    177  OD1 ASN A   2      64.950 104.820  84.702  1.00  0.00           O
ATOM    178  ND2 ASN A   2      65.030 104.040  86.842  1.00  0.00           N
ATOM    181  C   ASN A   2      63.520 107.600  86.092  1.00  0.00           C
ATOM    182  O   ASN A   2      62.560 107.510  85.332  1.00  0.00           O
ATOM    183  N   ASP A   3      63.500 107.930  87.382  1.00  0.00           N
ATOM    185  CA  ASP A   3      62.460 107.740  88.292  1.00  0.00           C
ATOM    187  CB  ASP A   3      63.140 107.170  89.562  1.00  0.00           C
ATOM    190  CG  ASP A   3      63.450 105.690  89.322  1.00  0.00           C
ATOM    191  OD1 ASP A   3      64.270 105.120  90.082  1.00  0.00           O
ATOM    192  OD2 ASP A   3      62.900 105.110  88.362  1.00  0.00           O
ATOM    193  C   ASP A   3      61.810 109.090  88.432  1.00  0.00           C
ATOM    194  O   ASP A   3      60.610 109.260  88.262  1.00  0.00           O
ATOM    195  N   LYS A   4      62.630 110.130  88.642  1.00  0.00           N
ATOM    197  CA  LYS A   4      62.330 111.280  89.462  1.00  0.00           C
ATOM    199  CB  LYS A   4      60.850 111.590  89.822  1.00  0.00           C
ATOM    202  CG  LYS A   4      60.000 111.860  88.562  1.00  0.00           C
ATOM    205  CD  LYS A   4      59.850 113.300  88.162  1.00  0.00           C
ATOM    208  CE  LYS A   4      60.210 113.640  86.722  1.00  0.00           C
ATOM    211  NZ  LYS A   4      59.030 113.600  85.852  1.00  0.00           N
ATOM    215  C   LYS A   4      63.210 111.010  90.632  1.00  0.00           C
ATOM    216  O   LYS A   4      62.850 110.340  91.592  1.00  0.00           O
ATOM    217  N   GLY A   5      64.480 111.420  90.502  1.00  0.00           N
ATOM    219  CA  GLY A   5      65.490 111.130  91.472  1.00  0.00           C
ATOM    222  C   GLY A   5      65.420 112.110  92.582  1.00  0.00           C
ATOM    223  O   GLY A   5      64.380 112.680  92.942  1.00  0.00           O
ATOM    224  N   GLU A   6      66.580 112.290  93.202  1.00  0.00           N
ATOM    226  CA  GLU A   6      66.660 112.870  94.502  1.00  0.00           C
ATOM    228  CB  GLU A   6      67.260 111.780  95.432  1.00  0.00           C
ATOM    231  CG  GLU A   6      68.660 111.200  95.032  1.00  0.00           C
ATOM    234  CD  GLU A   6      68.690 110.160  93.892  1.00  0.00           C
ATOM    235  OE1 GLU A   6      69.710 110.200  93.152  1.00  0.00           O
ATOM    236  OE2 GLU A   6      67.750 109.350  93.732  1.00  0.00           O
ATOM    237  C   GLU A   6      67.430 114.180  94.512  1.00  0.00           C
ATOM    238  O   GLU A   6      67.670 114.740  95.582  1.00  0.00           O
ATOM    239  N   GLU A   7      67.800 114.720  93.332  1.00  0.00           N
ATOM    241  CA  GLU A   7      68.500 115.990  93.232  1.00  0.00           C
ATOM    243  CB  GLU A   7      70.030 115.840  93.442  1.00  0.00           C
ATOM    246  CG  GLU A   7      70.800 117.190  93.482  1.00  0.00           C
ATOM    249  CD  GLU A   7      70.330 118.100  94.602  1.00  0.00           C
ATOM    250  OE1 GLU A   7      69.890 119.250  94.322  1.00  0.00           O
ATOM    251  OE2 GLU A   7      70.360 117.650  95.772  1.00  0.00           O
ATOM    252  C   GLU A   7      68.210 116.770  91.942  1.00  0.00           C
ATOM    253  O   GLU A   7      68.590 116.370  90.842  1.00  0.00           O
ATOM    254  N   LYS A   8      67.520 117.910  92.122  1.00  0.00           N
ATOM    256  CA  LYS A   8      66.880 118.830  91.182  1.00  0.00           C
ATOM    258  CB  LYS A   8      67.450 118.840  89.722  1.00  0.00           C
ATOM    261  CG  LYS A   8      67.260 120.200  89.002  1.00  0.00           C
ATOM    264  CD  LYS A   8      67.090 120.090  87.472  1.00  0.00           C
ATOM    267  CE  LYS A   8      68.430 120.000  86.752  1.00  0.00           C
ATOM    270  NZ  LYS A   8      68.240 119.890  85.292  1.00  0.00           N
ATOM    274  C   LYS A   8      65.330 118.690  91.152  1.00  0.00           C
ATOM    275  O   LYS A   8      64.670 119.300  90.322  1.00  0.00           O
ATOM    276  N   ALA A   9      64.620 117.940  92.012  1.00  0.00           N
ATOM    278  CA  ALA A   9      64.900 117.670  93.402  1.00  0.00           C
ATOM    280  CB  ALA A   9      65.250 118.990  94.122  1.00  0.00           C
ATOM    284  C   ALA A   9      63.830 116.830  94.112  1.00  0.00           C
ATOM    285  O   ALA A   9      64.180 115.870  94.782  1.00  0.00           O
ATOM    286  N   HIS A  10      62.490 117.070  94.022  1.00  0.00           N
ATOM    288  CA  HIS A  10      61.890 118.380  94.152  1.00  0.00           C
ATOM    290  CB  HIS A  10      61.860 118.800  95.682  1.00  0.00           C
ATOM    293  ND1 HIS A  10      62.470 117.110  97.442  1.00  0.00           N
ATOM    294  CG  HIS A  10      62.880 118.180  96.652  1.00  0.00           C
ATOM    295  CE1 HIS A  10      63.480 116.850  98.252  1.00  0.00           C
ATOM    297  NE2 HIS A  10      64.510 117.710  98.062  1.00  0.00           N
ATOM    299  CD2 HIS A  10      64.110 118.580  97.072  1.00  0.00           C
ATOM    301  C   HIS A  10      60.480 118.640  93.482  1.00  0.00           C
ATOM    302  O   HIS A  10      59.520 118.860  94.222  1.00  0.00           O
ATOM    303  N   VAL A  11      60.320 118.770  92.102  1.00  0.00           N
ATOM    305  CA  VAL A  11      59.550 119.870  91.432  1.00  0.00           C
ATOM    307  CB  VAL A  11      60.670 120.960  91.422  1.00  0.00           C
ATOM    309  CG1 VAL A  11      60.500 122.140  90.452  1.00  0.00           C
ATOM    313  CG2 VAL A  11      60.990 121.450  92.872  1.00  0.00           C
ATOM    317  C   VAL A  11      58.780 119.570  89.982  1.00  0.00           C
ATOM    318  O   VAL A  11      59.500 119.160  89.082  1.00  0.00           O
ATOM    319  N   GLY A  12      57.370 119.710  89.652  1.00  0.00           N
ATOM    321  CA  GLY A  12      56.610 119.070  88.422  1.00  0.00           C
ATOM    324  C   GLY A  12      55.270 119.370  87.462  1.00  0.00           C
ATOM    325  O   GLY A  12      54.980 120.540  87.342  1.00  0.00           O
ATOM    326  N   GLU A  13      54.440 118.400  86.732  1.00  0.00           N
ATOM    328  CA  GLU A  13      53.400 118.690  85.572  1.00  0.00           C
ATOM    330  CB  GLU A  13      54.310 119.270  84.432  1.00  0.00           C
ATOM    333  CG  GLU A  13      54.360 120.820  84.292  1.00  0.00           C
ATOM    336  CD  GLU A  13      55.680 121.230  83.672  1.00  0.00           C
ATOM    337  OE1 GLU A  13      55.680 121.940  82.632  1.00  0.00           O
ATOM    338  OE2 GLU A  13      56.730 120.800  84.222  1.00  0.00           O
ATOM    339  C   GLU A  13      52.170 117.850  84.682  1.00  0.00           C
ATOM    340  O   GLU A  13      51.920 118.410  83.612  1.00  0.00           O
ATOM    341  N   PRO A  14      51.230 116.760  84.822  1.00  0.00           N
ATOM    342  CD  PRO A  14      50.610 116.950  86.142  1.00  0.00           C
ATOM    345  CA  PRO A  14      50.040 116.200  83.922  1.00  0.00           C
ATOM    347  CB  PRO A  14      48.800 116.810  84.542  1.00  0.00           C
ATOM    350  CG  PRO A  14      49.120 116.590  86.022  1.00  0.00           C
ATOM    353  C   PRO A  14      49.880 115.840  82.322  1.00  0.00           C
ATOM    354  O   PRO A  14      50.840 116.180  81.642  1.00  0.00           O
ATOM    355  N   GLN A  15      48.860 115.190  81.492  1.00  0.00           N
ATOM    357  CA  GLN A  15      47.460 114.510  81.312  1.00  0.00           C
ATOM    359  CB  GLN A  15      46.230 115.190  80.522  1.00  0.00           C
ATOM    362  CG  GLN A  15      45.140 114.450  79.562  1.00  0.00           C
ATOM    365  CD  GLN A  15      45.460 113.550  78.302  1.00  0.00           C
ATOM    366  OE1 GLN A  15      45.900 114.090  77.312  1.00  0.00           O
ATOM    367  NE2 GLN A  15      45.080 112.260  78.242  1.00  0.00           N
ATOM    370  C   GLN A  15      47.480 113.150  80.572  1.00  0.00           C
ATOM    371  O   GLN A  15      48.470 112.760  80.002  1.00  0.00           O
ATOM    372  N   VAL A  16      46.400 112.290  80.742  1.00  0.00           N
ATOM    374  CA  VAL A  16      46.460 110.840  80.892  1.00  0.00           C
ATOM    376  CB  VAL A  16      46.650 110.710  82.372  1.00  0.00           C
ATOM    378  CG1 VAL A  16      47.840 111.590  82.832  1.00  0.00           C
ATOM    382  CG2 VAL A  16      45.400 111.280  83.042  1.00  0.00           C
ATOM    386  C   VAL A  16      45.240 109.910  80.462  1.00  0.00           C
ATOM    387  O   VAL A  16      44.180 110.400  80.072  1.00  0.00           O
ATOM    388  N   THR A  17      45.370 108.530  80.522  1.00  0.00           N
ATOM    390  CA  THR A  17      44.350 107.420  80.432  1.00  0.00           C
ATOM    392  CB  THR A  17      44.940 106.080  79.932  1.00  0.00           C
ATOM    394  OG1 THR A  17      44.800 104.970  80.802  1.00  0.00           O
ATOM    396  CG2 THR A  17      46.430 106.240  79.612  1.00  0.00           C
ATOM    400  C   THR A  17      43.470 107.310  81.702  1.00  0.00           C
ATOM    401  O   THR A  17      43.250 108.380  82.202  1.00  0.00           O
ATOM    402  N   VAL A  18      42.930 106.140  82.242  1.00  0.00           N
ATOM    404  CA  VAL A  18      42.700 105.780  83.682  1.00  0.00           C
ATOM    406  CB  VAL A  18      41.370 106.090  84.372  1.00  0.00           C
ATOM    408  CG1 VAL A  18      41.350 105.640  85.842  1.00  0.00           C
ATOM    412  CG2 VAL A  18      41.170 107.590  84.512  1.00  0.00           C
ATOM    416  C   VAL A  18      42.950 104.320  83.992  1.00  0.00           C
ATOM    417  O   VAL A  18      42.460 103.470  83.282  1.00  0.00           O
ATOM    418  N   HIS A  19      43.690 103.970  85.062  1.00  0.00           N
ATOM    420  CA  HIS A  19      43.950 102.590  85.422  1.00  0.00           C
ATOM    422  CB  HIS A  19      45.200 102.160  84.632  1.00  0.00           C
ATOM    425  ND1 HIS A  19      46.090 100.040  85.542  1.00  0.00           N
ATOM    426  CG  HIS A  19      45.600 100.730  84.452  1.00  0.00           C
ATOM    427  CE1 HIS A  19      46.760  99.040  85.032  1.00  0.00           C
ATOM    429  NE2 HIS A  19      46.680  99.000  83.692  1.00  0.00           N
ATOM    431  CD2 HIS A  19      45.950 100.100  83.302  1.00  0.00           C
ATOM    433  C   HIS A  19      44.230 102.590  86.922  1.00  0.00           C
ATOM    434  O   HIS A  19      44.170 103.640  87.552  1.00  0.00           O
ATOM    435  N   ILE A  20      44.460 101.400  87.512  1.00  0.00           N
ATOM    437  CA  ILE A  20      44.330 101.100  88.922  1.00  0.00           C
ATOM    439  CB  ILE A  20      43.260 100.020  89.152  1.00  0.00           C
ATOM    441  CG2 ILE A  20      43.560  98.710  88.372  1.00  0.00           C
ATOM    445  CG1 ILE A  20      42.900  99.730  90.632  1.00  0.00           C
ATOM    448  CD  ILE A  20      43.590  98.520  91.262  1.00  0.00           C
ATOM    452  C   ILE A  20      45.670 100.720  89.532  1.00  0.00           C
ATOM    453  O   ILE A  20      46.350  99.770  89.132  1.00  0.00           O
ATOM    454  N   VAL A  21      46.110 101.440  90.582  1.00  0.00           N
ATOM    456  CA  VAL A  21      47.320 101.090  91.312  1.00  0.00           C
ATOM    458  CB  VAL A  21      47.930 102.260  92.062  1.00  0.00           C
ATOM    460  CG1 VAL A  21      49.230 101.880  92.802  1.00  0.00           C
ATOM    464  CG2 VAL A  21      48.310 103.330  91.042  1.00  0.00           C
ATOM    468  C   VAL A  21      47.030  99.960  92.272  1.00  0.00           C
ATOM    469  O   VAL A  21      45.970  99.900  92.872  1.00  0.00           O
ATOM    470  N   LYS A  22      47.970  99.030  92.472  1.00  0.00           N
ATOM    472  CA  LYS A  22      47.940  98.270  93.702  1.00  0.00           C
ATOM    474  CB  LYS A  22      47.640  96.760  93.542  1.00  0.00           C
ATOM    477  CG  LYS A  22      46.240  96.490  92.972  1.00  0.00           C
ATOM    480  CD  LYS A  22      46.240  95.470  91.832  1.00  0.00           C
ATOM    483  CE  LYS A  22      47.080  95.900  90.622  1.00  0.00           C
ATOM    486  NZ  LYS A  22      46.510  97.080  89.952  1.00  0.00           N
ATOM    490  C   LYS A  22      49.260  98.410  94.412  1.00  0.00           C
ATOM    491  O   LYS A  22      50.280  98.750  93.822  1.00  0.00           O
ATOM    492  N   THR A  23      49.190  98.100  95.702  1.00  0.00           N
ATOM    494  CA  THR A  23      50.220  97.610  96.582  1.00  0.00           C
ATOM    496  CB  THR A  23      49.540  97.020  97.822  1.00  0.00           C
ATOM    498  OG1 THR A  23      48.640  95.990  97.452  1.00  0.00           O
ATOM    500  CG2 THR A  23      48.660  98.130  98.442  1.00  0.00           C
ATOM    504  C   THR A  23      51.210  96.620  95.952  1.00  0.00           C
ATOM    505  O   THR A  23      50.880  95.790  95.102  1.00  0.00           O
ATOM    506  N   ALA A  24      52.490  96.720  96.352  1.00  0.00           N
ATOM    508  CA  ALA A  24      53.550  95.800  96.042  1.00  0.00           C
ATOM    510  CB  ALA A  24      54.280  96.210  94.752  1.00  0.00           C
ATOM    514  C   ALA A  24      54.540  95.840  97.202  1.00  0.00           C
ATOM    515  O   ALA A  24      54.710  96.920  97.772  1.00  0.00           O
ATOM    516  N   PRO A  25      55.200  94.770  97.632  1.00  0.00           N
ATOM    517  CD  PRO A  25      55.040  93.410  97.112  1.00  0.00           C
ATOM    520  CA  PRO A  25      56.370  94.870  98.512  1.00  0.00           C
ATOM    522  CB  PRO A  25      56.820  93.410  98.702  1.00  0.00           C
ATOM    525  CG  PRO A  25      56.360  92.720  97.412  1.00  0.00           C
ATOM    528  C   PRO A  25      57.460  95.770  97.952  1.00  0.00           C
ATOM    529  O   PRO A  25      57.490  96.040  96.752  1.00  0.00           O
ATOM    530  N   LEU A  26      58.360  96.250  98.822  1.00  0.00           N
ATOM    532  CA  LEU A  26      59.340  97.280  98.502  1.00  0.00           C
ATOM    534  CB  LEU A  26      59.890  97.930  99.802  1.00  0.00           C
ATOM    537  CG  LEU A  26      58.900  98.730 100.662  1.00  0.00           C
ATOM    539  CD1 LEU A  26      57.730  97.930 101.252  1.00  0.00           C
ATOM    543  CD2 LEU A  26      59.660  99.450 101.782  1.00  0.00           C
ATOM    547  C   LEU A  26      60.530  96.730  97.742  1.00  0.00           C
ATOM    548  O   LEU A  26      61.360  97.490  97.242  1.00  0.00           O
ATOM    549  N   GLU A  27      60.660  95.390  97.682  1.00  0.00           N
ATOM    551  CA  GLU A  27      61.890  94.700  97.352  1.00  0.00           C
ATOM    553  CB  GLU A  27      62.100  94.580  95.832  1.00  0.00           C
ATOM    556  CG  GLU A  27      61.090  93.650  95.102  1.00  0.00           C
ATOM    559  CD  GLU A  27      61.440  93.550  93.612  1.00  0.00           C
ATOM    560  OE1 GLU A  27      62.480  94.160  93.232  1.00  0.00           O
ATOM    561  OE2 GLU A  27      60.690  92.900  92.852  1.00  0.00           O
ATOM    562  C   GLU A  27      63.140  95.180  98.112  1.00  0.00           C
ATOM    563  O   GLU A  27      63.090  95.460  99.312  1.00  0.00           O
ATOM    564  N   VAL A  28      64.320  95.180  97.452  1.00  0.00           N
ATOM    566  CA  VAL A  28      65.590  95.430  98.102  1.00  0.00           C
ATOM    568  CB  VAL A  28      66.780  94.850  97.342  1.00  0.00           C
ATOM    570  CG1 VAL A  28      66.630  93.310  97.292  1.00  0.00           C
ATOM    574  CG2 VAL A  28      66.890  95.470  95.932  1.00  0.00           C
ATOM    578  C   VAL A  28      65.840  96.870  98.522  1.00  0.00           C
ATOM    579  O   VAL A  28      65.470  97.850  97.882  1.00  0.00           O
ATOM    580  N   LYS A  29      66.490  97.020  99.702  1.00  0.00           N
ATOM    582  CA  LYS A  29      66.710  98.310 100.322  1.00  0.00           C
ATOM    584  CB  LYS A  29      65.790  98.490 101.552  1.00  0.00           C
ATOM    587  CG  LYS A  29      65.910  99.870 102.202  1.00  0.00           C
ATOM    590  CD  LYS A  29      65.350  99.930 103.632  1.00  0.00           C
ATOM    593  CE  LYS A  29      63.900  99.480 103.722  1.00  0.00           C
ATOM    596  NZ  LYS A  29      63.340  99.960 104.992  1.00  0.00           N
ATOM    600  C   LYS A  29      68.150  98.470 100.762  1.00  0.00           C
ATOM    601  O   LYS A  29      68.620  97.820 101.702  1.00  0.00           O
ATOM    602  N   THR A  30      68.830  99.440 100.122  1.00  0.00           N
ATOM    604  CA  THR A  30      70.080 100.080 100.492  1.00  0.00           C
ATOM    606  CB  THR A  30      70.110 101.010 101.692  1.00  0.00           C
ATOM    608  OG1 THR A  30      71.230 101.890 101.682  1.00  0.00           O
ATOM    610  CG2 THR A  30      70.170 100.280 103.032  1.00  0.00           C
ATOM    614  C   THR A  30      71.310  99.230 100.372  1.00  0.00           C
ATOM    615  O   THR A  30      71.450  98.150 100.962  1.00  0.00           O
ATOM    616  N   GLU A  31      72.240  99.740  99.562  1.00  0.00           N
ATOM    618  CA  GLU A  31      73.480  99.130  99.202  1.00  0.00           C
ATOM    620  CB  GLU A  31      73.670  99.190  97.682  1.00  0.00           C
ATOM    623  CG  GLU A  31      74.960  98.520  97.162  1.00  0.00           C
ATOM    626  CD  GLU A  31      74.970  98.480  95.642  1.00  0.00           C
ATOM    627  OE1 GLU A  31      73.860  98.410  95.072  1.00  0.00           O
ATOM    628  OE2 GLU A  31      76.080  98.540  95.052  1.00  0.00           O
ATOM    629  C   GLU A  31      74.600  99.870  99.912  1.00  0.00           C
ATOM    630  O   GLU A  31      74.780 101.070  99.782  1.00  0.00           O
ATOM    631  N   LEU A  32      75.350  99.140 100.752  1.00  0.00           N
ATOM    633  CA  LEU A  32      76.310  99.660 101.682  1.00  0.00           C
ATOM    635  CB  LEU A  32      75.860  99.550 103.182  1.00  0.00           C
ATOM    638  CG  LEU A  32      75.210  98.240 103.722  1.00  0.00           C
ATOM    640  CD1 LEU A  32      73.790  97.970 103.212  1.00  0.00           C
ATOM    644  CD2 LEU A  32      76.100  96.990 103.602  1.00  0.00           C
ATOM    648  C   LEU A  32      77.650  98.980 101.422  1.00  0.00           C
ATOM    649  O   LEU A  32      77.670  97.780 101.152  1.00  0.00           O
ATOM    650  N   PRO A  33      78.800  99.640 101.422  1.00  0.00           N
ATOM    651  CD  PRO A  33      78.940 101.090 101.272  1.00  0.00           C
ATOM    654  CA  PRO A  33      80.100  98.980 101.542  1.00  0.00           C
ATOM    656  CB  PRO A  33      81.090 100.140 101.632  1.00  0.00           C
ATOM    659  CG  PRO A  33      80.400 101.270 100.872  1.00  0.00           C
ATOM    662  C   PRO A  33      80.250  98.010 102.702  1.00  0.00           C
ATOM    663  O   PRO A  33      79.710  98.220 103.782  1.00  0.00           O
ATOM    664  N   GLY A  34      81.030  96.940 102.532  1.00  0.00           N
ATOM    666  CA  GLY A  34      81.510  96.120 103.622  1.00  0.00           C
ATOM    669  C   GLY A  34      82.920  95.750 103.312  1.00  0.00           C
ATOM    670  O   GLY A  34      83.220  95.140 102.282  1.00  0.00           O
ATOM    671  N   ARG A  35      83.880  96.100 104.182  1.00  0.00           N
ATOM    673  CA  ARG A  35      85.250  95.680 103.962  1.00  0.00           C
ATOM    675  CB  ARG A  35      86.250  96.550 104.762  1.00  0.00           C
ATOM    678  CG  ARG A  35      87.730  96.230 104.492  1.00  0.00           C
ATOM    681  CD  ARG A  35      88.280  96.770 103.162  1.00  0.00           C
ATOM    684  NE  ARG A  35      89.180  97.930 103.452  1.00  0.00           N
ATOM    686  CZ  ARG A  35      90.450  97.830 103.812  1.00  0.00           C
ATOM    687  NH1 ARG A  35      91.040  96.680 104.012  1.00  0.00           N
ATOM    690  NH2 ARG A  35      91.180  98.910 103.992  1.00  0.00           N
ATOM    693  C   ARG A  35      85.450  94.210 104.322  1.00  0.00           C
ATOM    694  O   ARG A  35      85.490  93.820 105.482  1.00  0.00           O
ATOM    695  N   THR A  36      85.600  93.340 103.302  1.00  0.00           N
ATOM    697  CA  THR A  36      85.920  91.930 103.482  1.00  0.00           C
ATOM    699  CB  THR A  36      85.670  91.070 102.242  1.00  0.00           C
ATOM    701  OG1 THR A  36      85.970  89.710 102.452  1.00  0.00           O
ATOM    703  CG2 THR A  36      86.520  91.510 101.062  1.00  0.00           C
ATOM    707  C   THR A  36      87.270  91.680 104.152  1.00  0.00           C
ATOM    708  O   THR A  36      88.220  92.460 104.042  1.00  0.00           O
ATOM    709  N   ASN A  37      87.350  90.590 104.922  1.00  0.00           N
ATOM    711  CA  ASN A  37      88.460  90.230 105.782  1.00  0.00           C
ATOM    713  CB  ASN A  37      88.220  90.730 107.232  1.00  0.00           C
ATOM    716  CG  ASN A  37      89.420  90.730 108.182  1.00  0.00           C
ATOM    717  OD1 ASN A  37      90.520  90.230 107.942  1.00  0.00           O
ATOM    718  ND2 ASN A  37      89.190  91.330 109.372  1.00  0.00           N
ATOM    721  C   ASN A  37      88.530  88.710 105.712  1.00  0.00           C
ATOM    722  O   ASN A  37      87.850  88.060 104.932  1.00  0.00           O
ATOM    723  N   ALA A  38      89.400  88.080 106.512  1.00  0.00           N
ATOM    725  CA  ALA A  38      89.520  86.640 106.572  1.00  0.00           C
ATOM    727  CB  ALA A  38      90.970  86.290 106.912  1.00  0.00           C
ATOM    731  C   ALA A  38      88.570  86.000 107.582  1.00  0.00           C
ATOM    732  O   ALA A  38      88.270  86.570 108.632  1.00  0.00           O
ATOM    733  N   TYR A  39      88.110  84.760 107.312  1.00  0.00           N
ATOM    735  CA  TYR A  39      87.330  83.970 108.252  1.00  0.00           C
ATOM    737  CB  TYR A  39      86.850  82.640 107.612  1.00  0.00           C
ATOM    740  CG  TYR A  39      86.090  81.780 108.582  1.00  0.00           C
ATOM    741  CD1 TYR A  39      84.850  82.220 109.072  1.00  0.00           C
ATOM    743  CE1 TYR A  39      84.120  81.430 109.962  1.00  0.00           C
ATOM    745  CZ  TYR A  39      84.640  80.200 110.372  1.00  0.00           C
ATOM    746  OH  TYR A  39      83.900  79.400 111.252  1.00  0.00           O
ATOM    748  CD2 TYR A  39      86.600  80.540 109.002  1.00  0.00           C
ATOM    750  CE2 TYR A  39      85.870  79.750 109.902  1.00  0.00           C
ATOM    752  C   TYR A  39      88.110  83.690 109.542  1.00  0.00           C
ATOM    753  O   TYR A  39      87.640  83.800 110.672  1.00  0.00           O
ATOM    754  N   ARG A  40      89.390  83.350 109.362  1.00  0.00           N
ATOM    756  CA  ARG A  40      90.280  83.180 110.462  1.00  0.00           C
ATOM    758  CB  ARG A  40      90.200  81.740 111.012  1.00  0.00           C
ATOM    761  CG  ARG A  40      91.300  81.350 112.022  1.00  0.00           C
ATOM    764  CD  ARG A  40      90.890  80.190 112.952  1.00  0.00           C
ATOM    767  NE  ARG A  40      90.410  79.090 112.072  1.00  0.00           N
ATOM    769  CZ  ARG A  40      89.170  78.630 112.002  1.00  0.00           C
ATOM    770  NH1 ARG A  40      88.180  79.050 112.762  1.00  0.00           N
ATOM    773  NH2 ARG A  40      88.900  77.730 111.072  1.00  0.00           N
ATOM    776  C   ARG A  40      91.650  83.550 109.992  1.00  0.00           C
ATOM    777  O   ARG A  40      92.010  83.290 108.842  1.00  0.00           O
ATOM    778  N   ILE A  41      92.410  84.220 110.862  1.00  0.00           N
ATOM    780  CA  ILE A  41      93.690  84.790 110.512  1.00  0.00           C
ATOM    782  CB  ILE A  41      93.600  86.260 110.092  1.00  0.00           C
ATOM    784  CG2 ILE A  41      92.960  87.140 111.202  1.00  0.00           C
ATOM    788  CG1 ILE A  41      94.980  86.800 109.632  1.00  0.00           C
ATOM    791  CD  ILE A  41      94.870  88.080 108.802  1.00  0.00           C
ATOM    795  C   ILE A  41      94.610  84.600 111.682  1.00  0.00           C
ATOM    796  O   ILE A  41      94.240  84.830 112.842  1.00  0.00           O
ATOM    797  N   ALA A  42      95.850  84.150 111.432  1.00  0.00           N
ATOM    799  CA  ALA A  42      96.770  83.850 112.492  1.00  0.00           C
ATOM    801  CB  ALA A  42      96.710  82.340 112.812  1.00  0.00           C
ATOM    805  C   ALA A  42      98.150  84.320 112.082  1.00  0.00           C
ATOM    806  O   ALA A  42      98.590  84.100 110.952  1.00  0.00           O
ATOM    807  N   GLU A  43      98.840  85.050 112.982  1.00  0.00           N
ATOM    809  CA  GLU A  43     100.080  85.710 112.682  1.00  0.00           C
ATOM    811  CB  GLU A  43     100.150  87.100 113.392  1.00  0.00           C
ATOM    814  CG  GLU A  43      98.990  88.050 112.952  1.00  0.00           C
ATOM    817  CD  GLU A  43      99.010  89.430 113.602  1.00  0.00           C
ATOM    818  OE1 GLU A  43      99.860  90.270 113.212  1.00  0.00           O
ATOM    819  OE2 GLU A  43      98.180  89.690 114.522  1.00  0.00           O
ATOM    820  C   GLU A  43     101.230  84.810 113.112  1.00  0.00           C
ATOM    821  O   GLU A  43     101.410  84.500 114.292  1.00  0.00           O
ATOM    822  N   VAL A  44     102.040  84.340 112.152  1.00  0.00           N
ATOM    824  CA  VAL A  44     103.020  83.290 112.372  1.00  0.00           C
ATOM    826  CB  VAL A  44     103.420  82.600 111.062  1.00  0.00           C
ATOM    828  CG1 VAL A  44     104.480  81.510 111.302  1.00  0.00           C
ATOM    832  CG2 VAL A  44     102.170  81.980 110.402  1.00  0.00           C
ATOM    836  C   VAL A  44     104.250  83.900 113.042  1.00  0.00           C
ATOM    837  O   VAL A  44     105.010  84.620 112.412  1.00  0.00           O
ATOM    838  N   ARG A  45     104.450  83.660 114.352  1.00  0.00           N
ATOM    840  CA  ARG A  45     105.440  84.360 115.142  1.00  0.00           C
ATOM    842  CB  ARG A  45     104.830  85.020 116.412  1.00  0.00           C
ATOM    845  CG  ARG A  45     103.780  86.100 116.072  1.00  0.00           C
ATOM    848  CD  ARG A  45     103.280  86.950 117.262  1.00  0.00           C
ATOM    851  NE  ARG A  45     102.210  87.890 116.782  1.00  0.00           N
ATOM    853  CZ  ARG A  45     102.410  88.960 116.012  1.00  0.00           C
ATOM    854  NH1 ARG A  45     103.620  89.350 115.662  1.00  0.00           N
ATOM    857  NH2 ARG A  45     101.420  89.710 115.572  1.00  0.00           N
ATOM    860  C   ARG A  45     106.560  83.390 115.512  1.00  0.00           C
ATOM    861  O   ARG A  45     106.300  82.220 115.822  1.00  0.00           O
ATOM    862  N   PRO A  46     107.830  83.810 115.422  1.00  0.00           N
ATOM    863  CD  PRO A  46     108.230  85.240 115.442  1.00  0.00           C
ATOM    866  CA  PRO A  46     108.970  82.950 115.702  1.00  0.00           C
ATOM    868  CB  PRO A  46     110.190  83.840 115.432  1.00  0.00           C
ATOM    871  CG  PRO A  46     109.710  85.250 115.802  1.00  0.00           C
ATOM    874  C   PRO A  46     108.950  82.400 117.112  1.00  0.00           C
ATOM    875  O   PRO A  46     108.530  83.120 118.022  1.00  0.00           O
ATOM    876  N   GLN A  47     109.390  81.140 117.302  1.00  0.00           N
ATOM    878  CA  GLN A  47     109.440  80.540 118.622  1.00  0.00           C
ATOM    880  CB  GLN A  47     108.710  79.170 118.562  1.00  0.00           C
ATOM    883  CG  GLN A  47     107.200  79.240 118.222  1.00  0.00           C
ATOM    886  CD  GLN A  47     106.400  80.220 119.082  1.00  0.00           C
ATOM    887  OE1 GLN A  47     106.280  80.090 120.302  1.00  0.00           O
ATOM    888  NE2 GLN A  47     105.800  81.250 118.432  1.00  0.00           N
ATOM    891  C   GLN A  47     110.880  80.340 119.102  1.00  0.00           C
ATOM    892  O   GLN A  47     111.130  79.950 120.232  1.00  0.00           O
ATOM    893  N   VAL A  48     111.880  80.630 118.242  1.00  0.00           N
ATOM    895  CA  VAL A  48     113.290  80.510 118.632  1.00  0.00           C
ATOM    897  CB  VAL A  48     113.950  79.180 118.262  1.00  0.00           C
ATOM    899  CG1 VAL A  48     115.420  79.130 118.702  1.00  0.00           C
ATOM    903  CG2 VAL A  48     113.250  78.020 118.962  1.00  0.00           C
ATOM    907  C   VAL A  48     114.050  81.640 117.982  1.00  0.00           C
ATOM    908  O   VAL A  48     113.800  82.000 116.832  1.00  0.00           O
ATOM    909  N   SER A  49     114.990  82.260 118.712  1.00  0.00           N
ATOM    911  CA  SER A  49     115.970  83.150 118.132  1.00  0.00           C
ATOM    913  CB  SER A  49     116.580  84.090 119.192  1.00  0.00           C
ATOM    916  OG  SER A  49     116.840  83.390 120.412  1.00  0.00           O
ATOM    918  C   SER A  49     117.070  82.440 117.362  1.00  0.00           C
ATOM    919  O   SER A  49     117.690  81.470 117.792  1.00  0.00           O
ATOM    920  N   GLY A  50     117.350  82.880 116.122  1.00  0.00           N
ATOM    922  CA  GLY A  50     118.430  82.270 115.382  1.00  0.00           C
ATOM    925  C   GLY A  50     118.460  82.790 113.992  1.00  0.00           C
ATOM    926  O   GLY A  50     117.620  83.590 113.592  1.00  0.00           O
ATOM    927  N   ILE A  51     119.480  82.360 113.222  1.00  0.00           N
ATOM    929  CA  ILE A  51     119.640  82.690 111.822  1.00  0.00           C
ATOM    931  CB  ILE A  51     121.110  82.560 111.422  1.00  0.00           C
ATOM    933  CG2 ILE A  51     121.580  81.110 111.222  1.00  0.00           C
ATOM    937  CG1 ILE A  51     121.450  83.430 110.212  1.00  0.00           C
ATOM    940  CD  ILE A  51     121.650  84.900 110.582  1.00  0.00           C
ATOM    944  C   ILE A  51     118.690  81.870 110.942  1.00  0.00           C
ATOM    945  O   ILE A  51     118.600  80.650 111.052  1.00  0.00           O
ATOM    946  N   VAL A  52     117.890  82.530 110.082  1.00  0.00           N
ATOM    948  CA  VAL A  52     116.950  81.880 109.172  1.00  0.00           C
ATOM    950  CB  VAL A  52     115.990  82.890 108.532  1.00  0.00           C
ATOM    952  CG1 VAL A  52     114.990  82.220 107.572  1.00  0.00           C
ATOM    956  CG2 VAL A  52     115.200  83.600 109.642  1.00  0.00           C
ATOM    960  C   VAL A  52     117.630  81.010 108.112  1.00  0.00           C
ATOM    961  O   VAL A  52     118.580  81.460 107.462  1.00  0.00           O
ATOM    962  N   LEU A  53     117.160  79.750 107.912  1.00  0.00           N
ATOM    964  CA  LEU A  53     117.660  78.840 106.892  1.00  0.00           C
ATOM    966  CB  LEU A  53     117.870  77.410 107.472  1.00  0.00           C
ATOM    969  CG  LEU A  53     118.920  76.570 106.702  1.00  0.00           C
ATOM    971  CD1 LEU A  53     120.270  76.500 107.442  1.00  0.00           C
ATOM    975  CD2 LEU A  53     118.420  75.140 106.432  1.00  0.00           C
ATOM    979  C   LEU A  53     116.700  78.770 105.702  1.00  0.00           C
ATOM    980  O   LEU A  53     116.000  79.740 105.422  1.00  0.00           O
ATOM    981  N   ASN A  54     116.620  77.630 104.972  1.00  0.00           N
ATOM    983  CA  ASN A  54     115.710  77.490 103.832  1.00  0.00           C
ATOM    985  CB  ASN A  54     115.730  76.090 103.132  1.00  0.00           C
ATOM    988  CG  ASN A  54     116.980  75.910 102.272  1.00  0.00           C
ATOM    989  OD1 ASN A  54     117.030  76.410 101.142  1.00  0.00           O
ATOM    990  ND2 ASN A  54     117.970  75.130 102.752  1.00  0.00           N
ATOM    993  C   ASN A  54     114.260  77.740 104.222  1.00  0.00           C
ATOM    994  O   ASN A  54     113.750  77.230 105.222  1.00  0.00           O
ATOM    995  N   ARG A  55     113.560  78.510 103.382  1.00  0.00           N
ATOM    997  CA  ARG A  55     112.120  78.580 103.392  1.00  0.00           C
ATOM    999  CB  ARG A  55     111.670  79.970 102.892  1.00  0.00           C
ATOM   1002  CG  ARG A  55     112.070  80.300 101.442  1.00  0.00           C
ATOM   1005  CD  ARG A  55     111.040  79.860 100.392  1.00  0.00           C
ATOM   1008  NE  ARG A  55     111.610  80.160  99.052  1.00  0.00           N
ATOM   1010  CZ  ARG A  55     112.430  79.370  98.372  1.00  0.00           C
ATOM   1011  NH1 ARG A  55     112.880  78.220  98.862  1.00  0.00           N
ATOM   1014  NH2 ARG A  55     112.800  79.710  97.162  1.00  0.00           N
ATOM   1017  C   ARG A  55     111.540  77.470 102.532  1.00  0.00           C
ATOM   1018  O   ARG A  55     112.110  77.110 101.492  1.00  0.00           O
ATOM   1019  N   ASN A  56     110.400  76.900 102.982  1.00  0.00           N
ATOM   1021  CA  ASN A  56     109.900  75.620 102.542  1.00  0.00           C
ATOM   1023  CB  ASN A  56     109.780  74.670 103.772  1.00  0.00           C
ATOM   1026  CG  ASN A  56     111.170  74.440 104.362  1.00  0.00           C
ATOM   1027  OD1 ASN A  56     112.190  74.460 103.672  1.00  0.00           O
ATOM   1028  ND2 ASN A  56     111.230  74.210 105.682  1.00  0.00           N
ATOM   1031  C   ASN A  56     108.540  75.750 101.882  1.00  0.00           C
ATOM   1032  O   ASN A  56     107.800  74.780 101.742  1.00  0.00           O
ATOM   1033  N   PHE A  57     108.130  76.950 101.462  1.00  0.00           N
ATOM   1035  CA  PHE A  57     106.790  77.180 100.942  1.00  0.00           C
ATOM   1037  CB  PHE A  57     105.750  77.560 102.042  1.00  0.00           C
ATOM   1040  CG  PHE A  57     106.030  78.880 102.712  1.00  0.00           C
ATOM   1041  CD1 PHE A  57     107.080  78.990 103.622  1.00  0.00           C
ATOM   1043  CE1 PHE A  57     107.430  80.220 104.192  1.00  0.00           C
ATOM   1045  CZ  PHE A  57     106.690  81.360 103.872  1.00  0.00           C
ATOM   1047  CD2 PHE A  57     105.270  80.030 102.432  1.00  0.00           C
ATOM   1049  CE2 PHE A  57     105.600  81.270 102.992  1.00  0.00           C
ATOM   1051  C   PHE A  57     106.940  78.250  99.882  1.00  0.00           C
ATOM   1052  O   PHE A  57     108.040  78.710  99.612  1.00  0.00           O
ATOM   1053  N   THR A  58     105.830  78.620  99.232  1.00  0.00           N
ATOM   1055  CA  THR A  58     105.770  79.770  98.342  1.00  0.00           C
ATOM   1057  CB  THR A  58     105.690  79.460  96.852  1.00  0.00           C
ATOM   1059  OG1 THR A  58     104.640  78.560  96.552  1.00  0.00           O
ATOM   1061  CG2 THR A  58     106.980  78.780  96.422  1.00  0.00           C
ATOM   1065  C   THR A  58     104.580  80.590  98.742  1.00  0.00           C
ATOM   1066  O   THR A  58     103.570  80.050  99.212  1.00  0.00           O
ATOM   1067  N   GLU A  59     104.690  81.920  98.612  1.00  0.00           N
ATOM   1069  CA  GLU A  59     103.660  82.880  98.992  1.00  0.00           C
ATOM   1071  CB  GLU A  59     104.130  84.320  98.702  1.00  0.00           C
ATOM   1074  CG  GLU A  59     105.520  84.680  99.282  1.00  0.00           C
ATOM   1077  CD  GLU A  59     105.780  84.120 100.672  1.00  0.00           C
ATOM   1078  OE1 GLU A  59     105.020  84.450 101.602  1.00  0.00           O
ATOM   1079  OE2 GLU A  59     106.770  83.350 100.802  1.00  0.00           O
ATOM   1080  C   GLU A  59     102.380  82.660  98.212  1.00  0.00           C
ATOM   1081  O   GLU A  59     102.420  82.310  97.042  1.00  0.00           O
ATOM   1082  N   GLY A  60     101.200  82.870  98.832  1.00  0.00           N
ATOM   1084  CA  GLY A  60      99.900  82.760  98.172  1.00  0.00           C
ATOM   1087  C   GLY A  60      99.360  81.360  98.022  1.00  0.00           C
ATOM   1088  O   GLY A  60      98.200  81.170  97.652  1.00  0.00           O
ATOM   1089  N   SER A  61     100.170  80.330  98.302  1.00  0.00           N
ATOM   1091  CA  SER A  61      99.770  78.930  98.332  1.00  0.00           C
ATOM   1093  CB  SER A  61     100.990  77.940  98.312  1.00  0.00           C
ATOM   1096  OG  SER A  61     101.660  77.910  97.042  1.00  0.00           O
ATOM   1098  C   SER A  61      98.900  78.580  99.532  1.00  0.00           C
ATOM   1099  O   SER A  61      99.030  79.180 100.602  1.00  0.00           O
ATOM   1100  N   ASP A  62      98.030  77.550  99.412  1.00  0.00           N
ATOM   1102  CA  ASP A  62      97.470  76.820 100.542  1.00  0.00           C
ATOM   1104  CB  ASP A  62      96.540  75.660 100.072  1.00  0.00           C
ATOM   1107  CG  ASP A  62      95.170  76.160  99.652  1.00  0.00           C
ATOM   1108  OD1 ASP A  62      94.840  77.330  99.982  1.00  0.00           O
ATOM   1109  OD2 ASP A  62      94.380  75.340  99.112  1.00  0.00           O
ATOM   1110  C   ASP A  62      98.540  76.250 101.482  1.00  0.00           C
ATOM   1111  O   ASP A  62      99.610  75.810 101.072  1.00  0.00           O
ATOM   1112  N   VAL A  63      98.260  76.260 102.802  1.00  0.00           N
ATOM   1114  CA  VAL A  63      99.180  75.850 103.842  1.00  0.00           C
ATOM   1116  CB  VAL A  63      99.890  77.050 104.492  1.00  0.00           C
ATOM   1118  CG1 VAL A  63     100.580  76.730 105.832  1.00  0.00           C
ATOM   1122  CG2 VAL A  63     100.910  77.610 103.482  1.00  0.00           C
ATOM   1126  C   VAL A  63      98.370  75.040 104.842  1.00  0.00           C
ATOM   1127  O   VAL A  63      97.220  75.330 105.122  1.00  0.00           O
ATOM   1128  N   GLN A  64      98.920  73.930 105.372  1.00  0.00           N
ATOM   1130  CA  GLN A  64      98.240  73.100 106.352  1.00  0.00           C
ATOM   1132  CB  GLN A  64      98.240  71.640 105.862  1.00  0.00           C
ATOM   1135  CG  GLN A  64      97.670  71.480 104.422  1.00  0.00           C
ATOM   1138  CD  GLN A  64      96.310  72.140 104.232  1.00  0.00           C
ATOM   1139  OE1 GLN A  64      95.390  71.990 105.052  1.00  0.00           O
ATOM   1140  NE2 GLN A  64      96.120  72.860 103.112  1.00  0.00           N
ATOM   1143  C   GLN A  64      98.920  73.260 107.702  1.00  0.00           C
ATOM   1144  O   GLN A  64     100.020  73.790 107.772  1.00  0.00           O
ATOM   1145  N   ALA A  65      98.320  72.820 108.822  1.00  0.00           N
ATOM   1147  CA  ALA A  65      98.810  73.210 110.142  1.00  0.00           C
ATOM   1149  CB  ALA A  65      97.680  73.050 111.182  1.00  0.00           C
ATOM   1153  C   ALA A  65      99.980  72.390 110.682  1.00  0.00           C
ATOM   1154  O   ALA A  65     100.330  72.510 111.852  1.00  0.00           O
ATOM   1155  N   GLY A  66     100.640  71.550 109.862  1.00  0.00           N
ATOM   1157  CA  GLY A  66     101.820  70.800 110.322  1.00  0.00           C
ATOM   1160  C   GLY A  66     103.000  70.910 109.412  1.00  0.00           C
ATOM   1161  O   GLY A  66     104.100  70.490 109.752  1.00  0.00           O
ATOM   1162  N   GLN A  67     102.820  71.490 108.192  1.00  0.00           N
ATOM   1164  CA  GLN A  67     103.910  71.670 107.262  1.00  0.00           C
ATOM   1166  CB  GLN A  67     103.420  72.100 105.862  1.00  0.00           C
ATOM   1169  CG  GLN A  67     102.820  73.520 105.772  1.00  0.00           C
ATOM   1172  CD  GLN A  67     102.300  73.770 104.362  1.00  0.00           C
ATOM   1173  OE1 GLN A  67     101.360  73.100 103.942  1.00  0.00           O
ATOM   1174  NE2 GLN A  67     102.890  74.730 103.622  1.00  0.00           N
ATOM   1177  C   GLN A  67     104.920  72.680 107.772  1.00  0.00           C
ATOM   1178  O   GLN A  67     104.590  73.690 108.402  1.00  0.00           O
ATOM   1179  N   SER A  68     106.210  72.450 107.472  1.00  0.00           N
ATOM   1181  CA  SER A  68     107.230  73.470 107.672  1.00  0.00           C
ATOM   1183  CB  SER A  68     108.690  72.990 107.512  1.00  0.00           C
ATOM   1186  OG  SER A  68     108.990  72.550 106.192  1.00  0.00           O
ATOM   1188  C   SER A  68     107.010  74.720 106.852  1.00  0.00           C
ATOM   1189  O   SER A  68     106.510  74.700 105.722  1.00  0.00           O
ATOM   1190  N   LEU A  69     107.410  75.850 107.422  1.00  0.00           N
ATOM   1192  CA  LEU A  69     107.490  77.090 106.702  1.00  0.00           C
ATOM   1194  CB  LEU A  69     106.730  78.190 107.482  1.00  0.00           C
ATOM   1197  CG  LEU A  69     105.230  77.850 107.712  1.00  0.00           C
ATOM   1199  CD1 LEU A  69     104.590  78.910 108.622  1.00  0.00           C
ATOM   1203  CD2 LEU A  69     104.470  77.720 106.382  1.00  0.00           C
ATOM   1207  C   LEU A  69     108.950  77.440 106.532  1.00  0.00           C
ATOM   1208  O   LEU A  69     109.400  77.800 105.452  1.00  0.00           O
ATOM   1209  N   TYR A  70     109.760  77.260 107.582  1.00  0.00           N
ATOM   1211  CA  TYR A  70     111.170  77.560 107.492  1.00  0.00           C
ATOM   1213  CB  TYR A  70     111.590  79.020 107.892  1.00  0.00           C
ATOM   1216  CG  TYR A  70     110.640  80.100 107.432  1.00  0.00           C
ATOM   1217  CD1 TYR A  70     110.960  80.920 106.342  1.00  0.00           C
ATOM   1219  CE1 TYR A  70     110.140  81.990 105.982  1.00  0.00           C
ATOM   1221  CZ  TYR A  70     108.980  82.270 106.712  1.00  0.00           C
ATOM   1222  OH  TYR A  70     108.180  83.360 106.342  1.00  0.00           O
ATOM   1224  CD2 TYR A  70     109.470  80.390 108.162  1.00  0.00           C
ATOM   1226  CE2 TYR A  70     108.640  81.460 107.802  1.00  0.00           C
ATOM   1228  C   TYR A  70     111.830  76.630 108.482  1.00  0.00           C
ATOM   1229  O   TYR A  70     111.160  75.920 109.232  1.00  0.00           O
ATOM   1230  N   GLN A  71     113.150  76.690 108.582  1.00  0.00           N
ATOM   1232  CA  GLN A  71     113.810  76.320 109.812  1.00  0.00           C
ATOM   1234  CB  GLN A  71     114.410  74.890 109.742  1.00  0.00           C
ATOM   1237  CG  GLN A  71     115.480  74.690 108.652  1.00  0.00           C
ATOM   1240  CD  GLN A  71     115.840  73.220 108.522  1.00  0.00           C
ATOM   1241  OE1 GLN A  71     115.310  72.510 107.672  1.00  0.00           O
ATOM   1242  NE2 GLN A  71     116.720  72.710 109.412  1.00  0.00           N
ATOM   1245  C   GLN A  71     114.860  77.360 110.072  1.00  0.00           C
ATOM   1246  O   GLN A  71     115.230  78.120 109.182  1.00  0.00           O
ATOM   1247  N   ILE A  72     115.390  77.430 111.302  1.00  0.00           N
ATOM   1249  CA  ILE A  72     116.680  78.050 111.552  1.00  0.00           C
ATOM   1251  CB  ILE A  72     116.700  78.830 112.862  1.00  0.00           C
ATOM   1253  CG2 ILE A  72     115.610  79.920 112.742  1.00  0.00           C
ATOM   1257  CG1 ILE A  72     116.520  77.920 114.092  1.00  0.00           C
ATOM   1260  CD  ILE A  72     116.430  78.670 115.422  1.00  0.00           C
ATOM   1264  C   ILE A  72     117.760  76.980 111.442  1.00  0.00           C
ATOM   1265  O   ILE A  72     117.470  75.820 111.152  1.00  0.00           O
ATOM   1266  N   ASP A  73     119.050  77.350 111.632  1.00  0.00           N
ATOM   1268  CA  ASP A  73     120.150  76.400 111.672  1.00  0.00           C
ATOM   1270  CB  ASP A  73     121.510  77.160 111.592  1.00  0.00           C
ATOM   1273  CG  ASP A  73     122.750  76.270 111.622  1.00  0.00           C
ATOM   1274  OD1 ASP A  73     122.590  75.020 111.562  1.00  0.00           O
ATOM   1275  OD2 ASP A  73     123.870  76.840 111.672  1.00  0.00           O
ATOM   1276  C   ASP A  73     120.060  75.510 112.932  1.00  0.00           C
ATOM   1277  O   ASP A  73     120.060  76.050 114.042  1.00  0.00           O
ATOM   1278  N   PRO A  74     119.950  74.180 112.842  1.00  0.00           N
ATOM   1279  CD  PRO A  74     119.800  73.430 111.592  1.00  0.00           C
ATOM   1282  CA  PRO A  74     119.930  73.300 114.002  1.00  0.00           C
ATOM   1284  CB  PRO A  74     119.320  72.010 113.422  1.00  0.00           C
ATOM   1287  CG  PRO A  74     119.880  71.960 112.002  1.00  0.00           C
ATOM   1290  C   PRO A  74     121.300  73.000 114.552  1.00  0.00           C
ATOM   1291  O   PRO A  74     121.360  72.290 115.552  1.00  0.00           O
ATOM   1292  N   ALA A  75     122.420  73.490 113.972  1.00  0.00           N
ATOM   1294  CA  ALA A  75     123.750  73.180 114.452  1.00  0.00           C
ATOM   1296  CB  ALA A  75     124.800  73.840 113.532  1.00  0.00           C
ATOM   1300  C   ALA A  75     124.010  73.600 115.902  1.00  0.00           C
ATOM   1301  O   ALA A  75     124.500  72.810 116.702  1.00  0.00           O
ATOM   1302  N   THR A  76     123.650  74.830 116.312  1.00  0.00           N
ATOM   1304  CA  THR A  76     123.800  75.260 117.702  1.00  0.00           C
ATOM   1306  CB  THR A  76     123.580  76.760 117.972  1.00  0.00           C
ATOM   1308  OG1 THR A  76     122.230  77.180 117.892  1.00  0.00           O
ATOM   1310  CG2 THR A  76     124.380  77.610 116.982  1.00  0.00           C
ATOM   1314  C   THR A  76     122.950  74.450 118.652  1.00  0.00           C
ATOM   1315  O   THR A  76     123.390  74.040 119.732  1.00  0.00           O
ATOM   1316  N   TYR A  77     121.680  74.190 118.262  1.00  0.00           N
ATOM   1318  CA  TYR A  77     120.730  73.400 119.022  1.00  0.00           C
ATOM   1320  CB  TYR A  77     119.300  73.520 118.382  1.00  0.00           C
ATOM   1323  CG  TYR A  77     118.880  74.970 118.442  1.00  0.00           C
ATOM   1324  CD1 TYR A  77     118.330  75.480 119.632  1.00  0.00           C
ATOM   1326  CE1 TYR A  77     118.220  76.870 119.822  1.00  0.00           C
ATOM   1328  CZ  TYR A  77     118.590  77.750 118.802  1.00  0.00           C
ATOM   1329  OH  TYR A  77     118.600  79.140 119.082  1.00  0.00           O
ATOM   1331  CD2 TYR A  77     119.120  75.860 117.382  1.00  0.00           C
ATOM   1333  CE2 TYR A  77     118.970  77.240 117.562  1.00  0.00           C
ATOM   1335  C   TYR A  77     121.160  71.960 119.232  1.00  0.00           C
ATOM   1336  O   TYR A  77     121.100  71.430 120.352  1.00  0.00           O
ATOM   1337  N   GLN A  78     121.650  71.290 118.172  1.00  0.00           N
ATOM   1339  CA  GLN A  78     122.110  69.910 118.192  1.00  0.00           C
ATOM   1341  CB  GLN A  78     122.510  69.420 116.772  1.00  0.00           C
ATOM   1344  CG  GLN A  78     121.340  68.870 115.942  1.00  0.00           C
ATOM   1347  CD  GLN A  78     120.570  67.770 116.672  1.00  0.00           C
ATOM   1348  OE1 GLN A  78     119.340  67.770 116.712  1.00  0.00           O
ATOM   1349  NE2 GLN A  78     121.290  66.810 117.292  1.00  0.00           N
ATOM   1352  C   GLN A  78     123.230  69.590 119.162  1.00  0.00           C
ATOM   1353  O   GLN A  78     123.160  68.600 119.882  1.00  0.00           O
ATOM   1354  N   ALA A  79     124.240  70.470 119.242  1.00  0.00           N
ATOM   1356  CA  ALA A  79     125.350  70.410 120.162  1.00  0.00           C
ATOM   1358  CB  ALA A  79     126.180  71.680 119.922  1.00  0.00           C
ATOM   1362  C   ALA A  79     124.920  70.350 121.622  1.00  0.00           C
ATOM   1363  O   ALA A  79     125.420  69.560 122.432  1.00  0.00           O
ATOM   1364  N   ASN A  80     123.930  71.180 121.982  1.00  0.00           N
ATOM   1366  CA  ASN A  80     123.330  71.220 123.292  1.00  0.00           C
ATOM   1368  CB  ASN A  80     122.520  72.540 123.422  1.00  0.00           C
ATOM   1371  CG  ASN A  80     123.450  73.730 123.202  1.00  0.00           C
ATOM   1372  OD1 ASN A  80     124.670  73.630 123.152  1.00  0.00           O
ATOM   1373  ND2 ASN A  80     122.870  74.940 123.002  1.00  0.00           N
ATOM   1376  C   ASN A  80     122.440  70.000 123.562  1.00  0.00           C
ATOM   1377  O   ASN A  80     122.310  69.510 124.682  1.00  0.00           O
ATOM   1378  N   TYR A  81     121.810  69.460 122.502  1.00  0.00           N
ATOM   1380  CA  TYR A  81     120.870  68.360 122.592  1.00  0.00           C
ATOM   1382  CB  TYR A  81     119.960  68.360 121.332  1.00  0.00           C
ATOM   1385  CG  TYR A  81     118.850  67.340 121.302  1.00  0.00           C
ATOM   1386  CD1 TYR A  81     117.850  67.400 122.292  1.00  0.00           C
ATOM   1388  CE1 TYR A  81     116.720  66.580 122.232  1.00  0.00           C
ATOM   1390  CZ  TYR A  81     116.560  65.700 121.172  1.00  0.00           C
ATOM   1391  OH  TYR A  81     115.380  64.920 121.102  1.00  0.00           O
ATOM   1393  CD2 TYR A  81     118.690  66.420 120.252  1.00  0.00           C
ATOM   1395  CE2 TYR A  81     117.540  65.620 120.172  1.00  0.00           C
ATOM   1397  C   TYR A  81     121.550  67.020 122.742  1.00  0.00           C
ATOM   1398  O   TYR A  81     121.230  66.250 123.642  1.00  0.00           O
ATOM   1399  N   ASP A  82     122.560  66.750 121.892  1.00  0.00           N
ATOM   1401  CA  ASP A  82     123.410  65.600 121.972  1.00  0.00           C
ATOM   1403  CB  ASP A  82     124.200  65.400 120.652  1.00  0.00           C
ATOM   1406  CG  ASP A  82     123.300  65.130 119.452  1.00  0.00           C
ATOM   1407  OD1 ASP A  82     122.160  64.620 119.572  1.00  0.00           O
ATOM   1408  OD2 ASP A  82     123.810  65.390 118.332  1.00  0.00           O
ATOM   1409  C   ASP A  82     124.340  65.680 123.192  1.00  0.00           C
ATOM   1410  O   ASP A  82     124.620  64.680 123.842  1.00  0.00           O
ATOM   1411  N   SER A  83     124.760  66.890 123.612  1.00  0.00           N
ATOM   1413  CA  SER A  83     125.350  67.070 124.952  1.00  0.00           C
ATOM   1415  CB  SER A  83     125.920  68.480 125.242  1.00  0.00           C
ATOM   1418  OG  SER A  83     127.120  68.680 124.482  1.00  0.00           O
ATOM   1420  C   SER A  83     124.440  66.700 126.102  1.00  0.00           C
ATOM   1421  O   SER A  83     124.830  65.970 127.002  1.00  0.00           O
ATOM   1422  N   ALA A  84     123.160  67.140 126.042  1.00  0.00           N
ATOM   1424  CA  ALA A  84     122.120  66.720 126.972  1.00  0.00           C
ATOM   1426  CB  ALA A  84     120.820  67.520 126.722  1.00  0.00           C
ATOM   1430  C   ALA A  84     121.850  65.220 126.942  1.00  0.00           C
ATOM   1431  O   ALA A  84     121.660  64.590 127.972  1.00  0.00           O
ATOM   1432  N   LYS A  85     121.880  64.590 125.742  1.00  0.00           N
ATOM   1434  CA  LYS A  85     121.830  63.140 125.562  1.00  0.00           C
ATOM   1436  CB  LYS A  85     121.830  62.680 124.082  1.00  0.00           C
ATOM   1439  CG  LYS A  85     120.560  62.980 123.272  1.00  0.00           C
ATOM   1442  CD  LYS A  85     120.770  62.570 121.802  1.00  0.00           C
ATOM   1445  CE  LYS A  85     119.590  62.930 120.882  1.00  0.00           C
ATOM   1448  NZ  LYS A  85     120.070  63.010 119.492  1.00  0.00           N
ATOM   1452  C   LYS A  85     122.970  62.440 126.232  1.00  0.00           C
ATOM   1453  O   LYS A  85     122.790  61.370 126.822  1.00  0.00           O
ATOM   1454  N   GLY A  86     124.180  63.020 126.162  1.00  0.00           N
ATOM   1456  CA  GLY A  86     125.310  62.560 126.952  1.00  0.00           C
ATOM   1459  C   GLY A  86     125.090  62.670 128.432  1.00  0.00           C
ATOM   1460  O   GLY A  86     125.320  61.720 129.162  1.00  0.00           O
ATOM   1461  N   GLU A  87     124.640  63.840 128.922  1.00  0.00           N
ATOM   1463  CA  GLU A  87     124.360  64.060 130.322  1.00  0.00           C
ATOM   1465  CB  GLU A  87     124.100  65.550 130.622  1.00  0.00           C
ATOM   1468  CG  GLU A  87     125.280  66.510 130.302  1.00  0.00           C
ATOM   1471  CD  GLU A  87     124.960  67.950 130.682  1.00  0.00           C
ATOM   1472  OE1 GLU A  87     123.950  68.470 130.142  1.00  0.00           O
ATOM   1473  OE2 GLU A  87     125.720  68.540 131.502  1.00  0.00           O
ATOM   1474  C   GLU A  87     123.260  63.160 130.892  1.00  0.00           C
ATOM   1475  O   GLU A  87     123.370  62.670 132.012  1.00  0.00           O
ATOM   1476  N   LEU A  88     122.190  62.850 130.112  1.00  0.00           N
ATOM   1478  CA  LEU A  88     121.250  61.790 130.462  1.00  0.00           C
ATOM   1480  CB  LEU A  88     120.110  61.600 129.402  1.00  0.00           C
ATOM   1483  CG  LEU A  88     118.820  62.400 129.692  1.00  0.00           C
ATOM   1485  CD1 LEU A  88     118.180  62.000 131.032  1.00  0.00           C
ATOM   1489  CD2 LEU A  88     119.040  63.900 129.612  1.00  0.00           C
ATOM   1493  C   LEU A  88     121.900  60.430 130.642  1.00  0.00           C
ATOM   1494  O   LEU A  88     121.670  59.770 131.652  1.00  0.00           O
ATOM   1495  N   ALA A  89     122.780  60.010 129.712  1.00  0.00           N
ATOM   1497  CA  ALA A  89     123.530  58.780 129.822  1.00  0.00           C
ATOM   1499  CB  ALA A  89     124.310  58.560 128.512  1.00  0.00           C
ATOM   1503  C   ALA A  89     124.460  58.720 131.032  1.00  0.00           C
ATOM   1504  O   ALA A  89     124.590  57.700 131.712  1.00  0.00           O
ATOM   1505  N   LYS A  90     125.130  59.850 131.372  1.00  0.00           N
ATOM   1507  CA  LYS A  90     125.830  59.950 132.652  1.00  0.00           C
ATOM   1509  CB  LYS A  90     126.670  61.250 132.832  1.00  0.00           C
ATOM   1512  CG  LYS A  90     128.040  61.350 132.132  1.00  0.00           C
ATOM   1515  CD  LYS A  90     127.930  61.610 130.622  1.00  0.00           C
ATOM   1518  CE  LYS A  90     129.230  62.010 129.912  1.00  0.00           C
ATOM   1521  NZ  LYS A  90     129.630  63.380 130.312  1.00  0.00           N
ATOM   1525  C   LYS A  90     124.950  59.800 133.892  1.00  0.00           C
ATOM   1526  O   LYS A  90     125.290  59.040 134.802  1.00  0.00           O
ATOM   1527  N   SER A  91     123.790  60.490 133.972  1.00  0.00           N
ATOM   1529  CA  SER A  91     122.800  60.380 135.052  1.00  0.00           C
ATOM   1531  CB  SER A  91     121.760  61.540 135.022  1.00  0.00           C
ATOM   1534  OG  SER A  91     122.430  62.780 135.232  1.00  0.00           O
ATOM   1536  C   SER A  91     122.110  59.030 135.162  1.00  0.00           C
ATOM   1537  O   SER A  91     121.880  58.520 136.252  1.00  0.00           O
ATOM   1538  N   GLU A  92     121.810  58.370 134.022  1.00  0.00           N
ATOM   1540  CA  GLU A  92     121.450  56.970 133.982  1.00  0.00           C
ATOM   1542  CB  GLU A  92     121.070  56.530 132.542  1.00  0.00           C
ATOM   1545  CG  GLU A  92     119.770  57.170 131.982  1.00  0.00           C
ATOM   1548  CD  GLU A  92     119.640  57.040 130.462  1.00  0.00           C
ATOM   1549  OE1 GLU A  92     120.330  56.180 129.852  1.00  0.00           O
ATOM   1550  OE2 GLU A  92     118.800  57.800 129.902  1.00  0.00           O
ATOM   1551  C   GLU A  92     122.530  56.030 134.542  1.00  0.00           C
ATOM   1552  O   GLU A  92     122.240  55.100 135.302  1.00  0.00           O
ATOM   1553  N   ALA A  93     123.820  56.240 134.222  1.00  0.00           N
ATOM   1555  CA  ALA A  93     124.920  55.530 134.862  1.00  0.00           C
ATOM   1557  CB  ALA A  93     126.240  55.860 134.132  1.00  0.00           C
ATOM   1561  C   ALA A  93     125.060  55.800 136.352  1.00  0.00           C
ATOM   1562  O   ALA A  93     125.210  54.900 137.172  1.00  0.00           O
ATOM   1563  N   ALA A  94     124.950  57.080 136.762  1.00  0.00           N
ATOM   1565  CA  ALA A  94     125.010  57.550 138.122  1.00  0.00           C
ATOM   1567  CB  ALA A  94     124.920  59.080 138.142  1.00  0.00           C
ATOM   1571  C   ALA A  94     123.930  57.000 139.012  1.00  0.00           C
ATOM   1572  O   ALA A  94     124.130  56.760 140.202  1.00  0.00           O
ATOM   1573  N   ALA A  95     122.720  56.810 138.462  1.00  0.00           N
ATOM   1575  CA  ALA A  95     121.590  56.280 139.192  1.00  0.00           C
ATOM   1577  CB  ALA A  95     120.300  56.820 138.562  1.00  0.00           C
ATOM   1581  C   ALA A  95     121.560  54.770 139.222  1.00  0.00           C
ATOM   1582  O   ALA A  95     120.900  54.150 140.052  1.00  0.00           O
ATOM   1583  N   ALA A  96     122.300  54.090 138.332  1.00  0.00           N
ATOM   1585  CA  ALA A  96     122.390  52.660 138.322  1.00  0.00           C
ATOM   1587  CB  ALA A  96     122.620  52.240 136.882  1.00  0.00           C
ATOM   1591  C   ALA A  96     123.500  52.130 139.202  1.00  0.00           C
ATOM   1592  O   ALA A  96     123.380  51.060 139.792  1.00  0.00           O
ATOM   1593  N   ILE A  97     124.590  52.900 139.402  1.00  0.00           N
ATOM   1595  CA  ILE A  97     125.490  52.660 140.522  1.00  0.00           C
ATOM   1597  CB  ILE A  97     126.830  53.380 140.372  1.00  0.00           C
ATOM   1599  CG2 ILE A  97     127.490  52.810 139.102  1.00  0.00           C
ATOM   1603  CG1 ILE A  97     126.730  54.920 140.342  1.00  0.00           C
ATOM   1606  CD  ILE A  97     128.090  55.600 140.252  1.00  0.00           C
ATOM   1610  C   ILE A  97     124.850  52.920 141.882  1.00  0.00           C
ATOM   1611  O   ILE A  97     124.970  52.100 142.792  1.00  0.00           O
ATOM   1612  N   ALA A  98     124.090  54.030 142.032  1.00  0.00           N
ATOM   1614  CA  ALA A  98     123.270  54.340 143.182  1.00  0.00           C
ATOM   1616  CB  ALA A  98     122.690  55.760 143.002  1.00  0.00           C
ATOM   1620  C   ALA A  98     122.150  53.330 143.482  1.00  0.00           C
ATOM   1621  O   ALA A  98     121.960  52.860 144.612  1.00  0.00           O
ATOM   1622  N   HIS A  99     121.390  52.890 142.462  1.00  0.00           N
ATOM   1624  CA  HIS A  99     120.490  51.760 142.572  1.00  0.00           C
ATOM   1626  CB  HIS A  99     119.540  51.660 141.362  1.00  0.00           C
ATOM   1629  ND1 HIS A  99     117.470  51.010 142.562  1.00  0.00           N
ATOM   1630  CG  HIS A  99     118.410  50.700 141.592  1.00  0.00           C
ATOM   1631  CE1 HIS A  99     116.570  50.050 142.482  1.00  0.00           C
ATOM   1633  NE2 HIS A  99     116.880  49.160 141.502  1.00  0.00           N
ATOM   1635  CD2 HIS A  99     118.060  49.570 140.932  1.00  0.00           C
ATOM   1637  C   HIS A  99     121.150  50.400 142.822  1.00  0.00           C
ATOM   1638  O   HIS A  99     120.650  49.590 143.602  1.00  0.00           O
ATOM   1639  N   LEU A 100     122.290  50.080 142.182  1.00  0.00           N
ATOM   1641  CA  LEU A 100     123.050  48.900 142.552  1.00  0.00           C
ATOM   1643  CB  LEU A 100     124.200  48.590 141.552  1.00  0.00           C
ATOM   1646  CG  LEU A 100     124.890  47.220 141.752  1.00  0.00           C
ATOM   1648  CD1 LEU A 100     123.860  46.080 141.702  1.00  0.00           C
ATOM   1652  CD2 LEU A 100     125.990  47.000 140.702  1.00  0.00           C
ATOM   1656  C   LEU A 100     123.580  48.910 143.992  1.00  0.00           C
ATOM   1657  O   LEU A 100     123.450  47.910 144.702  1.00  0.00           O
ATOM   1658  N   THR A 101     124.160  50.030 144.472  1.00  0.00           N
ATOM   1660  CA  THR A 101     124.700  50.130 145.832  1.00  0.00           C
ATOM   1662  CB  THR A 101     125.540  51.390 146.072  1.00  0.00           C
ATOM   1664  OG1 THR A 101     126.290  51.310 147.272  1.00  0.00           O
ATOM   1666  CG2 THR A 101     124.760  52.700 146.162  1.00  0.00           C
ATOM   1670  C   THR A 101     123.660  49.930 146.922  1.00  0.00           C
ATOM   1671  O   THR A 101     123.810  49.090 147.812  1.00  0.00           O
ATOM   1672  N   VAL A 102     122.490  50.600 146.822  1.00  0.00           N
ATOM   1674  CA  VAL A 102     121.390  50.400 147.762  1.00  0.00           C
ATOM   1676  CB  VAL A 102     120.310  51.470 147.592  1.00  0.00           C
ATOM   1678  CG1 VAL A 102     119.470  51.250 146.322  1.00  0.00           C
ATOM   1682  CG2 VAL A 102     119.430  51.520 148.862  1.00  0.00           C
ATOM   1686  C   VAL A 102     120.850  48.980 147.742  1.00  0.00           C
ATOM   1687  O   VAL A 102     120.560  48.390 148.782  1.00  0.00           O
ATOM   1688  N   LYS A 103     120.740  48.340 146.562  1.00  0.00           N
ATOM   1690  CA  LYS A 103     120.300  46.960 146.432  1.00  0.00           C
ATOM   1692  CB  LYS A 103     119.930  46.630 144.962  1.00  0.00           C
ATOM   1695  CG  LYS A 103     118.610  47.270 144.512  1.00  0.00           C
ATOM   1698  CD  LYS A 103     117.380  46.820 145.332  1.00  0.00           C
ATOM   1701  CE  LYS A 103     117.210  45.300 145.372  1.00  0.00           C
ATOM   1704  NZ  LYS A 103     115.950  44.930 146.012  1.00  0.00           N
ATOM   1708  C   LYS A 103     121.220  45.890 146.982  1.00  0.00           C
ATOM   1709  O   LYS A 103     120.770  44.850 147.452  1.00  0.00           O
ATOM   1710  N   ARG A 104     122.550  46.110 146.952  1.00  0.00           N
ATOM   1712  CA  ARG A 104     123.460  45.240 147.672  1.00  0.00           C
ATOM   1714  CB  ARG A 104     124.890  45.330 147.092  1.00  0.00           C
ATOM   1717  CG  ARG A 104     124.990  44.830 145.632  1.00  0.00           C
ATOM   1720  CD  ARG A 104     126.390  45.010 145.022  1.00  0.00           C
ATOM   1723  NE  ARG A 104     126.320  44.600 143.582  1.00  0.00           N
ATOM   1725  CZ  ARG A 104     126.260  43.350 143.142  1.00  0.00           C
ATOM   1726  NH1 ARG A 104     126.350  42.300 143.932  1.00  0.00           N
ATOM   1729  NH2 ARG A 104     126.050  43.140 141.862  1.00  0.00           N
ATOM   1732  C   ARG A 104     123.470  45.510 149.172  1.00  0.00           C
ATOM   1733  O   ARG A 104     123.670  44.600 149.972  1.00  0.00           O
ATOM   1734  N   TYR A 105     123.240  46.770 149.582  1.00  0.00           N
ATOM   1736  CA  TYR A 105     123.370  47.140 150.982  1.00  0.00           C
ATOM   1738  CB  TYR A 105     124.000  48.560 151.042  1.00  0.00           C
ATOM   1741  CG  TYR A 105     125.460  48.590 150.612  1.00  0.00           C
ATOM   1742  CD1 TYR A 105     126.320  47.460 150.612  1.00  0.00           C
ATOM   1744  CE1 TYR A 105     127.670  47.580 150.262  1.00  0.00           C
ATOM   1746  CZ  TYR A 105     128.200  48.810 149.882  1.00  0.00           C
ATOM   1747  OH  TYR A 105     129.560  48.910 149.512  1.00  0.00           O
ATOM   1749  CD2 TYR A 105     126.030  49.820 150.252  1.00  0.00           C
ATOM   1751  CE2 TYR A 105     127.380  49.940 149.882  1.00  0.00           C
ATOM   1753  C   TYR A 105     122.090  47.000 151.802  1.00  0.00           C
ATOM   1754  O   TYR A 105     122.150  46.770 153.002  1.00  0.00           O
ATOM   1755  N   VAL A 106     120.890  47.060 151.172  1.00  0.00           N
ATOM   1757  CA  VAL A 106     119.610  46.850 151.852  1.00  0.00           C
ATOM   1759  CB  VAL A 106     118.420  47.420 151.072  1.00  0.00           C
ATOM   1761  CG1 VAL A 106     117.990  46.600 149.852  1.00  0.00           C
ATOM   1765  CG2 VAL A 106     117.210  47.660 152.012  1.00  0.00           C
ATOM   1769  C   VAL A 106     119.340  45.460 152.462  1.00  0.00           C
ATOM   1770  O   VAL A 106     118.900  45.460 153.622  1.00  0.00           O
ATOM   1771  N   PRO A 107     119.570  44.260 151.912  1.00  0.00           N
ATOM   1772  CD  PRO A 107     120.030  44.010 150.542  1.00  0.00           C
ATOM   1775  CA  PRO A 107     119.260  43.020 152.612  1.00  0.00           C
ATOM   1777  CB  PRO A 107     119.190  42.000 151.462  1.00  0.00           C
ATOM   1780  CG  PRO A 107     120.220  42.500 150.452  1.00  0.00           C
ATOM   1783  C   PRO A 107     120.320  42.620 153.622  1.00  0.00           C
ATOM   1784  O   PRO A 107     120.230  41.520 154.162  1.00  0.00           O
ATOM   1785  N   LEU A 108     121.350  43.450 153.872  1.00  0.00           N
ATOM   1787  CA  LEU A 108     122.460  43.050 154.722  1.00  0.00           C
ATOM   1789  CB  LEU A 108     123.810  43.250 153.972  1.00  0.00           C
ATOM   1792  CG  LEU A 108     124.020  42.360 152.732  1.00  0.00           C
ATOM   1794  CD1 LEU A 108     125.370  42.660 152.072  1.00  0.00           C
ATOM   1798  CD2 LEU A 108     123.950  40.860 153.062  1.00  0.00           C
ATOM   1802  C   LEU A 108     122.500  43.820 156.032  1.00  0.00           C
ATOM   1803  O   LEU A 108     123.400  43.620 156.852  1.00  0.00           O
ATOM   1804  N   VAL A 109     121.530  44.710 156.272  1.00  0.00           N
ATOM   1806  CA  VAL A 109     121.690  45.860 157.172  1.00  0.00           C
ATOM   1808  CB  VAL A 109     120.450  46.750 157.142  1.00  0.00           C
ATOM   1810  CG1 VAL A 109     120.470  47.600 155.852  1.00  0.00           C
ATOM   1814  CG2 VAL A 109     119.170  45.900 157.222  1.00  0.00           C
ATOM   1818  C   VAL A 109     122.060  45.600 158.622  1.00  0.00           C
ATOM   1819  O   VAL A 109     122.940  46.250 159.182  1.00  0.00           O
ATOM   1820  N   GLY A 110     121.410  44.650 159.302  1.00  0.00           N
ATOM   1822  CA  GLY A 110     121.500  44.530 160.762  1.00  0.00           C
ATOM   1825  C   GLY A 110     122.480  43.500 161.202  1.00  0.00           C
ATOM   1826  O   GLY A 110     122.160  42.670 162.052  1.00  0.00           O
ATOM   1827  N   THR A 111     123.680  43.470 160.582  1.00  0.00           N
ATOM   1829  CA  THR A 111     124.670  42.410 160.792  1.00  0.00           C
ATOM   1831  CB  THR A 111     124.550  41.240 159.782  1.00  0.00           C
ATOM   1833  OG1 THR A 111     125.080  41.540 158.492  1.00  0.00           O
ATOM   1835  CG2 THR A 111     123.080  40.820 159.612  1.00  0.00           C
ATOM   1839  C   THR A 111     126.100  42.970 160.812  1.00  0.00           C
ATOM   1840  O   THR A 111     126.350  44.160 160.952  1.00  0.00           O
ATOM   1841  N   LYS A 112     127.110  42.070 160.692  1.00  0.00           N
ATOM   1843  CA  LYS A 112     128.510  42.380 160.522  1.00  0.00           C
ATOM   1845  CB  LYS A 112     129.380  41.140 160.892  1.00  0.00           C
ATOM   1848  CG  LYS A 112     129.220  39.850 160.052  1.00  0.00           C
ATOM   1851  CD  LYS A 112     127.830  39.170 160.022  1.00  0.00           C
ATOM   1854  CE  LYS A 112     127.850  37.760 159.392  1.00  0.00           C
ATOM   1857  NZ  LYS A 112     126.510  37.120 159.442  1.00  0.00           N
ATOM   1861  C   LYS A 112     128.880  42.780 159.102  1.00  0.00           C
ATOM   1862  O   LYS A 112     129.920  43.400 158.862  1.00  0.00           O
ATOM   1863  N   TYR A 113     128.020  42.460 158.112  1.00  0.00           N
ATOM   1865  CA  TYR A 113     128.230  42.780 156.722  1.00  0.00           C
ATOM   1867  CB  TYR A 113     127.110  42.160 155.822  1.00  0.00           C
ATOM   1870  CG  TYR A 113     127.160  40.650 155.802  1.00  0.00           C
ATOM   1871  CD1 TYR A 113     128.370  39.990 155.572  1.00  0.00           C
ATOM   1873  CE1 TYR A 113     128.440  38.600 155.522  1.00  0.00           C
ATOM   1875  CZ  TYR A 113     127.270  37.840 155.652  1.00  0.00           C
ATOM   1876  OH  TYR A 113     127.360  36.430 155.652  1.00  0.00           O
ATOM   1878  CD2 TYR A 113     125.980  39.880 155.902  1.00  0.00           C
ATOM   1880  CE2 TYR A 113     126.040  38.480 155.812  1.00  0.00           C
ATOM   1882  C   TYR A 113     128.280  44.280 156.472  1.00  0.00           C
ATOM   1883  O   TYR A 113     129.110  44.770 155.692  1.00  0.00           O
ATOM   1884  N   ILE A 114     127.390  45.040 157.132  1.00  0.00           N
ATOM   1886  CA  ILE A 114     127.230  46.460 156.922  1.00  0.00           C
ATOM   1888  CB  ILE A 114     126.480  46.760 155.622  1.00  0.00           C
ATOM   1890  CG2 ILE A 114     125.110  46.050 155.622  1.00  0.00           C
ATOM   1894  CG1 ILE A 114     126.340  48.270 155.332  1.00  0.00           C
ATOM   1897  CD  ILE A 114     126.050  48.570 153.862  1.00  0.00           C
ATOM   1901  C   ILE A 114     126.550  47.060 158.152  1.00  0.00           C
ATOM   1902  O   ILE A 114     126.000  46.330 158.972  1.00  0.00           O
ATOM   1903  N   SER A 115     126.620  48.400 158.312  1.00  0.00           N
ATOM   1905  CA  SER A 115     126.100  49.170 159.412  1.00  0.00           C
ATOM   1907  CB  SER A 115     127.200  49.740 160.362  1.00  0.00           C
ATOM   1910  OG  SER A 115     127.990  50.830 159.832  1.00  0.00           O
ATOM   1912  C   SER A 115     125.340  50.320 158.762  1.00  0.00           C
ATOM   1913  O   SER A 115     125.530  50.620 157.582  1.00  0.00           O
ATOM   1914  N   GLN A 116     124.470  51.000 159.532  1.00  0.00           N
ATOM   1916  CA  GLN A 116     123.550  52.010 159.042  1.00  0.00           C
ATOM   1918  CB  GLN A 116     122.720  52.560 160.212  1.00  0.00           C
ATOM   1921  CG  GLN A 116     121.690  53.610 159.752  1.00  0.00           C
ATOM   1924  CD  GLN A 116     120.570  53.820 160.772  1.00  0.00           C
ATOM   1925  OE1 GLN A 116     119.390  53.660 160.462  1.00  0.00           O
ATOM   1926  NE2 GLN A 116     120.960  54.170 162.012  1.00  0.00           N
ATOM   1929  C   GLN A 116     124.230  53.150 158.302  1.00  0.00           C
ATOM   1930  O   GLN A 116     123.720  53.630 157.302  1.00  0.00           O
ATOM   1931  N   GLN A 117     125.430  53.540 158.732  1.00  0.00           N
ATOM   1933  CA  GLN A 117     126.180  54.630 158.142  1.00  0.00           C
ATOM   1935  CB  GLN A 117     127.560  54.750 158.832  1.00  0.00           C
ATOM   1938  CG  GLN A 117     127.470  55.030 160.352  1.00  0.00           C
ATOM   1941  CD  GLN A 117     128.870  55.040 160.962  1.00  0.00           C
ATOM   1942  OE1 GLN A 117     129.850  54.810 160.252  1.00  0.00           O
ATOM   1943  NE2 GLN A 117     128.970  55.280 162.282  1.00  0.00           N
ATOM   1946  C   GLN A 117     126.430  54.480 156.652  1.00  0.00           C
ATOM   1947  O   GLN A 117     126.250  55.440 155.902  1.00  0.00           O
ATOM   1948  N   GLU A 118     126.790  53.270 156.172  1.00  0.00           N
ATOM   1950  CA  GLU A 118     127.030  53.050 154.752  1.00  0.00           C
ATOM   1952  CB  GLU A 118     127.920  51.800 154.562  1.00  0.00           C
ATOM   1955  CG  GLU A 118     128.210  51.400 153.092  1.00  0.00           C
ATOM   1958  CD  GLU A 118     129.180  52.380 152.422  1.00  0.00           C
ATOM   1959  OE1 GLU A 118     128.850  53.560 152.202  1.00  0.00           O
ATOM   1960  OE2 GLU A 118     130.330  51.920 152.182  1.00  0.00           O
ATOM   1961  C   GLU A 118     125.730  52.830 154.002  1.00  0.00           C
ATOM   1962  O   GLU A 118     125.570  53.170 152.832  1.00  0.00           O
ATOM   1963  N   TYR A 119     124.720  52.290 154.682  1.00  0.00           N
ATOM   1965  CA  TYR A 119     123.380  52.210 154.132  1.00  0.00           C
ATOM   1967  CB  TYR A 119     122.520  51.330 155.072  1.00  0.00           C
ATOM   1970  CG  TYR A 119     121.100  51.250 154.602  1.00  0.00           C
ATOM   1971  CD1 TYR A 119     120.740  50.410 153.542  1.00  0.00           C
ATOM   1973  CE1 TYR A 119     119.410  50.380 153.092  1.00  0.00           C
ATOM   1975  CZ  TYR A 119     118.430  51.150 153.722  1.00  0.00           C
ATOM   1976  OH  TYR A 119     117.090  51.070 153.302  1.00  0.00           O
ATOM   1978  CD2 TYR A 119     120.120  52.050 155.212  1.00  0.00           C
ATOM   1980  CE2 TYR A 119     118.800  52.010 154.762  1.00  0.00           C
ATOM   1982  C   TYR A 119     122.770  53.600 153.852  1.00  0.00           C
ATOM   1983  O   TYR A 119     122.210  53.850 152.782  1.00  0.00           O
ATOM   1984  N   ASP A 120     122.950  54.550 154.782  1.00  0.00           N
ATOM   1986  CA  ASP A 120     122.630  55.950 154.602  1.00  0.00           C
ATOM   1988  CB  ASP A 120     122.820  56.710 155.942  1.00  0.00           C
ATOM   1991  CG  ASP A 120     121.830  56.300 157.012  1.00  0.00           C
ATOM   1992  OD1 ASP A 120     120.800  55.650 156.702  1.00  0.00           O
ATOM   1993  OD2 ASP A 120     122.050  56.730 158.172  1.00  0.00           O
ATOM   1994  C   ASP A 120     123.420  56.640 153.482  1.00  0.00           C
ATOM   1995  O   ASP A 120     122.920  57.530 152.812  1.00  0.00           O
ATOM   1996  N   GLN A 121     124.700  56.250 153.262  1.00  0.00           N
ATOM   1998  CA  GLN A 121     125.460  56.640 152.072  1.00  0.00           C
ATOM   2000  CB  GLN A 121     126.950  56.200 152.142  1.00  0.00           C
ATOM   2003  CG  GLN A 121     127.830  56.980 153.142  1.00  0.00           C
ATOM   2006  CD  GLN A 121     127.930  58.470 152.802  1.00  0.00           C
ATOM   2007  OE1 GLN A 121     127.310  59.030 151.902  1.00  0.00           O
ATOM   2008  NE2 GLN A 121     128.750  59.200 153.592  1.00  0.00           N
ATOM   2011  C   GLN A 121     124.870  56.170 150.742  1.00  0.00           C
ATOM   2012  O   GLN A 121     124.720  56.960 149.812  1.00  0.00           O
ATOM   2013  N   ALA A 122     124.430  54.910 150.642  1.00  0.00           N
ATOM   2015  CA  ALA A 122     123.690  54.410 149.502  1.00  0.00           C
ATOM   2017  CB  ALA A 122     123.400  52.920 149.712  1.00  0.00           C
ATOM   2021  C   ALA A 122     122.390  55.160 149.232  1.00  0.00           C
ATOM   2022  O   ALA A 122     122.050  55.480 148.092  1.00  0.00           O
ATOM   2023  N   ILE A 123     121.620  55.480 150.292  1.00  0.00           N
ATOM   2025  CA  ILE A 123     120.510  56.420 150.232  1.00  0.00           C
ATOM   2027  CB  ILE A 123     119.670  56.410 151.512  1.00  0.00           C
ATOM   2029  CG2 ILE A 123     118.960  57.760 151.792  1.00  0.00           C
ATOM   2033  CG1 ILE A 123     118.590  55.290 151.462  1.00  0.00           C
ATOM   2036  CD  ILE A 123     119.120  53.860 151.562  1.00  0.00           C
ATOM   2040  C   ILE A 123     120.920  57.820 149.792  1.00  0.00           C
ATOM   2041  O   ILE A 123     120.250  58.460 148.982  1.00  0.00           O
ATOM   2042  N   ALA A 124     122.060  58.350 150.302  1.00  0.00           N
ATOM   2044  CA  ALA A 124     122.610  59.620 149.882  1.00  0.00           C
ATOM   2046  CB  ALA A 124     123.850  60.000 150.702  1.00  0.00           C
ATOM   2050  C   ALA A 124     122.960  59.670 148.412  1.00  0.00           C
ATOM   2051  O   ALA A 124     122.490  60.570 147.722  1.00  0.00           O
ATOM   2052  N   ASP A 125     123.660  58.650 147.882  1.00  0.00           N
ATOM   2054  CA  ASP A 125     123.900  58.480 146.462  1.00  0.00           C
ATOM   2056  CB  ASP A 125     124.740  57.200 146.182  1.00  0.00           C
ATOM   2059  CG  ASP A 125     126.200  57.270 146.592  1.00  0.00           C
ATOM   2060  OD1 ASP A 125     126.660  58.250 147.232  1.00  0.00           O
ATOM   2061  OD2 ASP A 125     126.930  56.320 146.202  1.00  0.00           O
ATOM   2062  C   ASP A 125     122.600  58.400 145.662  1.00  0.00           C
ATOM   2063  O   ASP A 125     122.450  59.050 144.632  1.00  0.00           O
ATOM   2064  N   ALA A 126     121.590  57.630 146.132  1.00  0.00           N
ATOM   2066  CA  ALA A 126     120.300  57.520 145.482  1.00  0.00           C
ATOM   2068  CB  ALA A 126     119.490  56.450 146.242  1.00  0.00           C
ATOM   2072  C   ALA A 126     119.500  58.830 145.342  1.00  0.00           C
ATOM   2073  O   ALA A 126     119.010  59.170 144.262  1.00  0.00           O
ATOM   2074  N   ARG A 127     119.390  59.640 146.412  1.00  0.00           N
ATOM   2076  CA  ARG A 127     118.640  60.890 146.342  1.00  0.00           C
ATOM   2078  CB  ARG A 127     118.270  61.400 147.762  1.00  0.00           C
ATOM   2081  CG  ARG A 127     119.470  61.830 148.622  1.00  0.00           C
ATOM   2084  CD  ARG A 127     119.090  62.140 150.072  1.00  0.00           C
ATOM   2087  NE  ARG A 127     120.350  62.400 150.842  1.00  0.00           N
ATOM   2089  CZ  ARG A 127     120.370  62.290 152.162  1.00  0.00           C
ATOM   2090  NH1 ARG A 127     119.250  62.240 152.852  1.00  0.00           N
ATOM   2093  NH2 ARG A 127     121.470  62.200 152.862  1.00  0.00           N
ATOM   2096  C   ARG A 127     119.400  61.990 145.612  1.00  0.00           C
ATOM   2097  O   ARG A 127     118.810  62.920 145.072  1.00  0.00           O
ATOM   2098  N   GLN A 128     120.740  61.880 145.562  1.00  0.00           N
ATOM   2100  CA  GLN A 128     121.590  62.680 144.692  1.00  0.00           C
ATOM   2102  CB  GLN A 128     123.030  62.680 145.262  1.00  0.00           C
ATOM   2105  CG  GLN A 128     123.080  63.390 146.642  1.00  0.00           C
ATOM   2108  CD  GLN A 128     124.480  63.360 147.262  1.00  0.00           C
ATOM   2109  OE1 GLN A 128     125.510  63.300 146.602  1.00  0.00           O
ATOM   2110  NE2 GLN A 128     124.530  63.480 148.612  1.00  0.00           N
ATOM   2113  C   GLN A 128     121.570  62.250 143.232  1.00  0.00           C
ATOM   2114  O   GLN A 128     121.640  63.070 142.322  1.00  0.00           O
ATOM   2115  N   ALA A 129     121.430  60.940 142.952  1.00  0.00           N
ATOM   2117  CA  ALA A 129     121.150  60.450 141.622  1.00  0.00           C
ATOM   2119  CB  ALA A 129     121.400  58.940 141.552  1.00  0.00           C
ATOM   2123  C   ALA A 129     119.760  60.810 141.112  1.00  0.00           C
ATOM   2124  O   ALA A 129     119.600  61.180 139.952  1.00  0.00           O
ATOM   2125  N   ASP A 130     118.720  60.790 141.982  1.00  0.00           N
ATOM   2127  CA  ASP A 130     117.430  61.400 141.702  1.00  0.00           C
ATOM   2129  CB  ASP A 130     116.440  61.340 142.912  1.00  0.00           C
ATOM   2132  CG  ASP A 130     115.690  60.040 143.162  1.00  0.00           C
ATOM   2133  OD1 ASP A 130     115.670  59.100 142.342  1.00  0.00           O
ATOM   2134  OD2 ASP A 130     114.920  60.030 144.172  1.00  0.00           O
ATOM   2135  C   ASP A 130     117.580  62.880 141.352  1.00  0.00           C
ATOM   2136  O   ASP A 130     117.000  63.360 140.382  1.00  0.00           O
ATOM   2137  N   ALA A 131     118.410  63.640 142.102  1.00  0.00           N
ATOM   2139  CA  ALA A 131     118.740  65.020 141.812  1.00  0.00           C
ATOM   2141  CB  ALA A 131     119.630  65.610 142.922  1.00  0.00           C
ATOM   2145  C   ALA A 131     119.360  65.220 140.432  1.00  0.00           C
ATOM   2146  O   ALA A 131     118.920  66.070 139.652  1.00  0.00           O
ATOM   2147  N   ALA A 132     120.330  64.360 140.052  1.00  0.00           N
ATOM   2149  CA  ALA A 132     120.890  64.310 138.722  1.00  0.00           C
ATOM   2151  CB  ALA A 132     122.020  63.250 138.692  1.00  0.00           C
ATOM   2155  C   ALA A 132     119.890  64.000 137.612  1.00  0.00           C
ATOM   2156  O   ALA A 132     119.870  64.620 136.552  1.00  0.00           O
ATOM   2157  N   VAL A 133     119.000  63.020 137.842  1.00  0.00           N
ATOM   2159  CA  VAL A 133     117.960  62.630 136.902  1.00  0.00           C
ATOM   2161  CB  VAL A 133     117.280  61.340 137.362  1.00  0.00           C
ATOM   2163  CG1 VAL A 133     115.940  61.080 136.642  1.00  0.00           C
ATOM   2167  CG2 VAL A 133     118.250  60.170 137.092  1.00  0.00           C
ATOM   2171  C   VAL A 133     116.970  63.740 136.572  1.00  0.00           C
ATOM   2172  O   VAL A 133     116.670  63.960 135.392  1.00  0.00           O
ATOM   2173  N   ILE A 134     116.440  64.500 137.552  1.00  0.00           N
ATOM   2175  CA  ILE A 134     115.440  65.520 137.212  1.00  0.00           C
ATOM   2177  CB  ILE A 134     114.370  65.810 138.272  1.00  0.00           C
ATOM   2179  CG2 ILE A 134     113.920  64.460 138.882  1.00  0.00           C
ATOM   2183  CG1 ILE A 134     114.710  66.870 139.352  1.00  0.00           C
ATOM   2186  CD  ILE A 134     115.710  66.380 140.392  1.00  0.00           C
ATOM   2190  C   ILE A 134     116.100  66.780 136.692  1.00  0.00           C
ATOM   2191  O   ILE A 134     115.530  67.480 135.852  1.00  0.00           O
ATOM   2192  N   ALA A 135     117.360  67.040 137.082  1.00  0.00           N
ATOM   2194  CA  ALA A 135     118.220  68.000 136.402  1.00  0.00           C
ATOM   2196  CB  ALA A 135     119.590  68.020 137.122  1.00  0.00           C
ATOM   2200  C   ALA A 135     118.440  67.670 134.932  1.00  0.00           C
ATOM   2201  O   ALA A 135     118.210  68.490 134.042  1.00  0.00           O
ATOM   2202  N   ALA A 136     118.790  66.410 134.652  1.00  0.00           N
ATOM   2204  CA  ALA A 136     119.000  65.880 133.322  1.00  0.00           C
ATOM   2206  CB  ALA A 136     119.570  64.450 133.412  1.00  0.00           C
ATOM   2210  C   ALA A 136     117.780  65.880 132.462  1.00  0.00           C
ATOM   2211  O   ALA A 136     117.810  66.290 131.302  1.00  0.00           O
ATOM   2212  N   LYS A 137     116.620  65.500 133.042  1.00  0.00           N
ATOM   2214  CA  LYS A 137     115.310  65.560 132.412  1.00  0.00           C
ATOM   2216  CB  LYS A 137     114.190  65.090 133.392  1.00  0.00           C
ATOM   2219  CG  LYS A 137     112.900  64.740 132.632  1.00  0.00           C
ATOM   2222  CD  LYS A 137     111.790  64.020 133.432  1.00  0.00           C
ATOM   2225  CE  LYS A 137     111.970  62.510 133.692  1.00  0.00           C
ATOM   2228  NZ  LYS A 137     112.980  62.240 134.722  1.00  0.00           N
ATOM   2232  C   LYS A 137     114.990  66.980 131.982  1.00  0.00           C
ATOM   2233  O   LYS A 137     114.450  67.230 130.912  1.00  0.00           O
ATOM   2234  N   ALA A 138     115.340  67.950 132.832  1.00  0.00           N
ATOM   2236  CA  ALA A 138     115.270  69.340 132.492  1.00  0.00           C
ATOM   2238  CB  ALA A 138     115.440  70.160 133.762  1.00  0.00           C
ATOM   2242  C   ALA A 138     116.200  69.790 131.362  1.00  0.00           C
ATOM   2243  O   ALA A 138     115.770  70.580 130.532  1.00  0.00           O
ATOM   2244  N   THR A 139     117.480  69.330 131.272  1.00  0.00           N
ATOM   2246  CA  THR A 139     118.320  69.650 130.112  1.00  0.00           C
ATOM   2248  CB  THR A 139     119.840  69.370 130.192  1.00  0.00           C
ATOM   2250  OG1 THR A 139     120.220  68.010 130.322  1.00  0.00           O
ATOM   2252  CG2 THR A 139     120.440  70.100 131.392  1.00  0.00           C
ATOM   2256  C   THR A 139     117.790  69.090 128.802  1.00  0.00           C
ATOM   2257  O   THR A 139     117.660  69.850 127.832  1.00  0.00           O
ATOM   2258  N   VAL A 140     117.390  67.800 128.752  1.00  0.00           N
ATOM   2260  CA  VAL A 140     116.700  67.240 127.592  1.00  0.00           C
ATOM   2262  CB  VAL A 140     116.590  65.720 127.552  1.00  0.00           C
ATOM   2264  CG1 VAL A 140     115.800  65.160 128.732  1.00  0.00           C
ATOM   2268  CG2 VAL A 140     115.950  65.230 126.232  1.00  0.00           C
ATOM   2272  C   VAL A 140     115.360  67.880 127.312  1.00  0.00           C
ATOM   2273  O   VAL A 140     115.090  68.220 126.172  1.00  0.00           O
ATOM   2274  N   GLU A 141     114.500  68.140 128.332  1.00  0.00           N
ATOM   2276  CA  GLU A 141     113.230  68.830 128.132  1.00  0.00           C
ATOM   2278  CB  GLU A 141     112.350  68.890 129.402  1.00  0.00           C
ATOM   2281  CG  GLU A 141     110.920  69.470 129.172  1.00  0.00           C
ATOM   2284  CD  GLU A 141     110.110  68.670 128.142  1.00  0.00           C
ATOM   2285  OE1 GLU A 141     110.480  67.500 127.882  1.00  0.00           O
ATOM   2286  OE2 GLU A 141     109.120  69.200 127.572  1.00  0.00           O
ATOM   2287  C   GLU A 141     113.430  70.230 127.582  1.00  0.00           C
ATOM   2288  O   GLU A 141     112.740  70.660 126.662  1.00  0.00           O
ATOM   2289  N   SER A 142     114.410  70.970 128.112  1.00  0.00           N
ATOM   2291  CA  SER A 142     114.760  72.280 127.582  1.00  0.00           C
ATOM   2293  CB  SER A 142     115.830  72.930 128.512  1.00  0.00           C
ATOM   2296  OG  SER A 142     116.210  74.260 128.132  1.00  0.00           O
ATOM   2298  C   SER A 142     115.250  72.180 126.132  1.00  0.00           C
ATOM   2299  O   SER A 142     114.790  72.850 125.212  1.00  0.00           O
ATOM   2300  N   ALA A 143     116.180  71.250 125.862  1.00  0.00           N
ATOM   2302  CA  ALA A 143     116.740  71.100 124.542  1.00  0.00           C
ATOM   2304  CB  ALA A 143     118.060  70.320 124.652  1.00  0.00           C
ATOM   2308  C   ALA A 143     115.790  70.530 123.492  1.00  0.00           C
ATOM   2309  O   ALA A 143     115.820  70.950 122.332  1.00  0.00           O
ATOM   2310  N   ARG A 144     114.880  69.600 123.852  1.00  0.00           N
ATOM   2312  CA  ARG A 144     113.830  69.150 122.942  1.00  0.00           C
ATOM   2314  CB  ARG A 144     113.120  67.840 123.382  1.00  0.00           C
ATOM   2317  CG  ARG A 144     112.340  67.910 124.712  1.00  0.00           C
ATOM   2320  CD  ARG A 144     110.900  68.410 124.672  1.00  0.00           C
ATOM   2323  NE  ARG A 144     109.990  67.320 124.202  1.00  0.00           N
ATOM   2325  CZ  ARG A 144     108.670  67.500 124.192  1.00  0.00           C
ATOM   2326  NH1 ARG A 144     108.110  68.480 124.872  1.00  0.00           N
ATOM   2329  NH2 ARG A 144     107.910  66.720 123.462  1.00  0.00           N
ATOM   2332  C   ARG A 144     112.810  70.220 122.602  1.00  0.00           C
ATOM   2333  O   ARG A 144     112.310  70.230 121.482  1.00  0.00           O
ATOM   2334  N   ILE A 145     112.430  71.110 123.562  1.00  0.00           N
ATOM   2336  CA  ILE A 145     111.500  72.200 123.272  1.00  0.00           C
ATOM   2338  CB  ILE A 145     111.070  72.950 124.542  1.00  0.00           C
ATOM   2340  CG2 ILE A 145     110.330  74.270 124.192  1.00  0.00           C
ATOM   2344  CG1 ILE A 145     110.170  72.070 125.432  1.00  0.00           C
ATOM   2347  CD  ILE A 145     110.040  72.610 126.852  1.00  0.00           C
ATOM   2351  C   ILE A 145     112.100  73.160 122.282  1.00  0.00           C
ATOM   2352  O   ILE A 145     111.510  73.500 121.262  1.00  0.00           O
ATOM   2353  N   ASN A 146     113.360  73.560 122.562  1.00  0.00           N
ATOM   2355  CA  ASN A 146     114.110  74.420 121.672  1.00  0.00           C
ATOM   2357  CB  ASN A 146     115.460  74.820 122.342  1.00  0.00           C
ATOM   2360  CG  ASN A 146     115.200  75.500 123.692  1.00  0.00           C
ATOM   2361  OD1 ASN A 146     114.120  75.980 124.022  1.00  0.00           O
ATOM   2362  ND2 ASN A 146     116.240  75.540 124.552  1.00  0.00           N
ATOM   2365  C   ASN A 146     114.340  73.800 120.292  1.00  0.00           C
ATOM   2366  O   ASN A 146     114.080  74.430 119.272  1.00  0.00           O
ATOM   2367  N   LEU A 147     114.740  72.500 120.222  1.00  0.00           N
ATOM   2369  CA  LEU A 147     114.880  71.750 118.992  1.00  0.00           C
ATOM   2371  CB  LEU A 147     115.420  70.320 119.242  1.00  0.00           C
ATOM   2374  CG  LEU A 147     115.700  69.450 117.982  1.00  0.00           C
ATOM   2376  CD1 LEU A 147     116.540  70.170 116.912  1.00  0.00           C
ATOM   2380  CD2 LEU A 147     116.380  68.150 118.402  1.00  0.00           C
ATOM   2384  C   LEU A 147     113.600  71.620 118.192  1.00  0.00           C
ATOM   2385  O   LEU A 147     113.580  71.780 116.972  1.00  0.00           O
ATOM   2386  N   ALA A 148     112.470  71.350 118.862  1.00  0.00           N
ATOM   2388  CA  ALA A 148     111.170  71.250 118.232  1.00  0.00           C
ATOM   2390  CB  ALA A 148     110.110  70.820 119.262  1.00  0.00           C
ATOM   2394  C   ALA A 148     110.750  72.530 117.532  1.00  0.00           C
ATOM   2395  O   ALA A 148     110.140  72.490 116.462  1.00  0.00           O
ATOM   2396  N   TYR A 149     111.110  73.690 118.112  1.00  0.00           N
ATOM   2398  CA  TYR A 149     110.840  74.990 117.512  1.00  0.00           C
ATOM   2400  CB  TYR A 149     110.600  75.990 118.662  1.00  0.00           C
ATOM   2403  CG  TYR A 149     109.330  75.750 119.422  1.00  0.00           C
ATOM   2404  CD1 TYR A 149     108.110  75.580 118.742  1.00  0.00           C
ATOM   2406  CE1 TYR A 149     106.910  75.530 119.462  1.00  0.00           C
ATOM   2408  CZ  TYR A 149     106.920  75.660 120.842  1.00  0.00           C
ATOM   2409  OH  TYR A 149     105.700  75.700 121.512  1.00  0.00           O
ATOM   2411  CD2 TYR A 149     109.330  75.870 120.822  1.00  0.00           C
ATOM   2413  CE2 TYR A 149     108.120  75.820 121.542  1.00  0.00           C
ATOM   2415  C   TYR A 149     111.960  75.540 116.622  1.00  0.00           C
ATOM   2416  O   TYR A 149     111.830  76.620 116.032  1.00  0.00           O
ATOM   2417  N   THR A 150     113.070  74.790 116.452  1.00  0.00           N
ATOM   2419  CA  THR A 150     114.080  74.980 115.402  1.00  0.00           C
ATOM   2421  CB  THR A 150     115.220  73.970 115.462  1.00  0.00           C
ATOM   2423  OG1 THR A 150     115.870  74.010 116.722  1.00  0.00           O
ATOM   2425  CG2 THR A 150     116.340  74.280 114.462  1.00  0.00           C
ATOM   2429  C   THR A 150     113.480  74.870 114.012  1.00  0.00           C
ATOM   2430  O   THR A 150     113.780  75.660 113.112  1.00  0.00           O
ATOM   2431  N   LYS A 151     112.550  73.900 113.802  1.00  0.00           N
ATOM   2433  CA  LYS A 151     111.690  73.920 112.642  1.00  0.00           C
ATOM   2435  CB  LYS A 151     111.340  72.510 112.102  1.00  0.00           C
ATOM   2438  CG  LYS A 151     110.490  71.620 113.022  1.00  0.00           C
ATOM   2441  CD  LYS A 151     110.150  70.260 112.382  1.00  0.00           C
ATOM   2444  CE  LYS A 151     109.360  69.350 113.332  1.00  0.00           C
ATOM   2447  NZ  LYS A 151     108.980  68.090 112.672  1.00  0.00           N
ATOM   2451  C   LYS A 151     110.450  74.720 113.002  1.00  0.00           C
ATOM   2452  O   LYS A 151     109.780  74.520 114.012  1.00  0.00           O
ATOM   2453  N   VAL A 152     110.110  75.700 112.162  1.00  0.00           N
ATOM   2455  CA  VAL A 152     108.940  76.530 112.382  1.00  0.00           C
ATOM   2457  CB  VAL A 152     109.190  78.030 112.292  1.00  0.00           C
ATOM   2459  CG1 VAL A 152     109.740  78.510 113.652  1.00  0.00           C
ATOM   2463  CG2 VAL A 152     110.170  78.380 111.162  1.00  0.00           C
ATOM   2467  C   VAL A 152     107.860  76.050 111.452  1.00  0.00           C
ATOM   2468  O   VAL A 152     107.950  76.150 110.232  1.00  0.00           O
ATOM   2469  N   THR A 153     106.810  75.460 112.042  1.00  0.00           N
ATOM   2471  CA  THR A 153     105.730  74.860 111.292  1.00  0.00           C
ATOM   2473  CB  THR A 153     105.400  73.410 111.692  1.00  0.00           C
ATOM   2475  OG1 THR A 153     104.930  73.280 113.032  1.00  0.00           O
ATOM   2477  CG2 THR A 153     106.670  72.560 111.552  1.00  0.00           C
ATOM   2481  C   THR A 153     104.530  75.750 111.402  1.00  0.00           C
ATOM   2482  O   THR A 153     104.400  76.560 112.322  1.00  0.00           O
ATOM   2483  N   ALA A 154     103.600  75.670 110.432  1.00  0.00           N
ATOM   2485  CA  ALA A 154     102.410  76.480 110.472  1.00  0.00           C
ATOM   2487  CB  ALA A 154     101.600  76.340 109.172  1.00  0.00           C
ATOM   2491  C   ALA A 154     101.530  76.210 111.712  1.00  0.00           C
ATOM   2492  O   ALA A 154     101.480  75.080 112.192  1.00  0.00           O
ATOM   2493  N   PRO A 155     100.890  77.200 112.312  1.00  0.00           N
ATOM   2494  CD  PRO A 155     101.210  78.600 112.082  1.00  0.00           C
ATOM   2497  CA  PRO A 155     100.060  77.000 113.502  1.00  0.00           C
ATOM   2499  CB  PRO A 155      99.920  78.400 114.102  1.00  0.00           C
ATOM   2502  CG  PRO A 155     100.230  79.370 112.962  1.00  0.00           C
ATOM   2505  C   PRO A 155      98.720  76.400 113.182  1.00  0.00           C
ATOM   2506  O   PRO A 155      98.180  75.660 114.012  1.00  0.00           O
ATOM   2507  N   ILE A 156      98.140  76.810 112.042  1.00  0.00           N
ATOM   2509  CA  ILE A 156      96.810  76.460 111.582  1.00  0.00           C
ATOM   2511  CB  ILE A 156      95.700  77.450 111.962  1.00  0.00           C
ATOM   2513  CG2 ILE A 156      95.530  77.470 113.492  1.00  0.00           C
ATOM   2517  CG1 ILE A 156      95.910  78.870 111.402  1.00  0.00           C
ATOM   2520  CD  ILE A 156      94.660  79.740 111.522  1.00  0.00           C
ATOM   2524  C   ILE A 156      96.910  76.340 110.072  1.00  0.00           C
ATOM   2525  O   ILE A 156      97.910  76.770 109.482  1.00  0.00           O
ATOM   2526  N   SER A 157      95.900  75.750 109.412  1.00  0.00           N
ATOM   2528  CA  SER A 157      95.820  75.610 107.962  1.00  0.00           C
ATOM   2530  CB  SER A 157      94.850  74.460 107.532  1.00  0.00           C
ATOM   2533  OG  SER A 157      95.070  73.260 108.292  1.00  0.00           O
ATOM   2535  C   SER A 157      95.310  76.890 107.312  1.00  0.00           C
ATOM   2536  O   SER A 157      94.900  77.830 107.972  1.00  0.00           O
ATOM   2537  N   GLY A 158      95.290  76.950 105.972  1.00  0.00           N
ATOM   2539  CA  GLY A 158      94.740  78.040 105.172  1.00  0.00           C
ATOM   2542  C   GLY A 158      95.810  78.860 104.522  1.00  0.00           C
ATOM   2543  O   GLY A 158      96.930  78.950 105.002  1.00  0.00           O
ATOM   2544  N   ARG A 159      95.470  79.470 103.382  1.00  0.00           N
ATOM   2546  CA  ARG A 159      96.360  80.190 102.492  1.00  0.00           C
ATOM   2548  CB  ARG A 159      95.490  80.920 101.452  1.00  0.00           C
ATOM   2551  CG  ARG A 159      96.290  81.510 100.282  1.00  0.00           C
ATOM   2554  CD  ARG A 159      95.460  82.320  99.272  1.00  0.00           C
ATOM   2557  NE  ARG A 159      94.360  81.450  98.762  1.00  0.00           N
ATOM   2559  CZ  ARG A 159      94.470  80.580  97.762  1.00  0.00           C
ATOM   2560  NH1 ARG A 159      95.550  80.420  97.032  1.00  0.00           N
ATOM   2563  NH2 ARG A 159      93.440  79.790  97.512  1.00  0.00           N
ATOM   2566  C   ARG A 159      97.330  81.170 103.142  1.00  0.00           C
ATOM   2567  O   ARG A 159      96.940  82.050 103.922  1.00  0.00           O
ATOM   2568  N   ILE A 160      98.640  81.060 102.832  1.00  0.00           N
ATOM   2570  CA  ILE A 160      99.650  81.970 103.342  1.00  0.00           C
ATOM   2572  CB  ILE A 160     101.060  81.370 103.232  1.00  0.00           C
ATOM   2574  CG2 ILE A 160     101.500  81.290 101.752  1.00  0.00           C
ATOM   2578  CG1 ILE A 160     102.160  82.070 104.052  1.00  0.00           C
ATOM   2581  CD  ILE A 160     102.030  81.910 105.572  1.00  0.00           C
ATOM   2585  C   ILE A 160      99.580  83.360 102.722  1.00  0.00           C
ATOM   2586  O   ILE A 160      99.250  83.540 101.552  1.00  0.00           O
ATOM   2587  N   GLY A 161      99.880  84.390 103.532  1.00  0.00           N
ATOM   2589  CA  GLY A 161     100.070  85.790 103.152  1.00  0.00           C
ATOM   2592  C   GLY A 161     101.420  86.050 102.512  1.00  0.00           C
ATOM   2593  O   GLY A 161     101.750  85.490 101.472  1.00  0.00           O
ATOM   2594  N   LYS A 162     102.220  86.970 103.102  1.00  0.00           N
ATOM   2596  CA  LYS A 162     103.590  87.250 102.672  1.00  0.00           C
ATOM   2598  CB  LYS A 162     103.750  88.700 102.122  1.00  0.00           C
ATOM   2601  CG  LYS A 162     102.990  88.950 100.822  1.00  0.00           C
ATOM   2604  CD  LYS A 162     103.510  88.110  99.652  1.00  0.00           C
ATOM   2607  CE  LYS A 162     102.730  88.360  98.372  1.00  0.00           C
ATOM   2610  NZ  LYS A 162     103.350  87.620  97.272  1.00  0.00           N
ATOM   2614  C   LYS A 162     104.640  87.080 103.752  1.00  0.00           C
ATOM   2615  O   LYS A 162     104.490  87.600 104.862  1.00  0.00           O
ATOM   2616  N   SER A 163     105.730  86.360 103.412  1.00  0.00           N
ATOM   2618  CA  SER A 163     107.010  86.340 104.122  1.00  0.00           C
ATOM   2620  CB  SER A 163     108.080  85.450 103.402  1.00  0.00           C
ATOM   2623  OG  SER A 163     109.370  85.450 104.052  1.00  0.00           O
ATOM   2625  C   SER A 163     107.610  87.720 104.392  1.00  0.00           C
ATOM   2626  O   SER A 163     107.650  88.600 103.532  1.00  0.00           O
ATOM   2627  N   THR A 164     108.100  87.920 105.622  1.00  0.00           N
ATOM   2629  CA  THR A 164     108.630  89.200 106.082  1.00  0.00           C
ATOM   2631  CB  THR A 164     108.020  89.620 107.402  1.00  0.00           C
ATOM   2633  OG1 THR A 164     108.220  88.610 108.372  1.00  0.00           O
ATOM   2635  CG2 THR A 164     106.500  89.820 107.252  1.00  0.00           C
ATOM   2639  C   THR A 164     110.120  89.110 106.332  1.00  0.00           C
ATOM   2640  O   THR A 164     110.720  90.080 106.802  1.00  0.00           O
ATOM   2641  N   VAL A 165     110.790  87.970 106.052  1.00  0.00           N
ATOM   2643  CA  VAL A 165     112.210  87.830 106.352  1.00  0.00           C
ATOM   2645  CB  VAL A 165     112.580  87.280 107.742  1.00  0.00           C
ATOM   2647  CG1 VAL A 165     112.200  88.320 108.822  1.00  0.00           C
ATOM   2651  CG2 VAL A 165     111.920  85.920 108.012  1.00  0.00           C
ATOM   2655  C   VAL A 165     112.880  86.980 105.312  1.00  0.00           C
ATOM   2656  O   VAL A 165     112.310  86.030 104.782  1.00  0.00           O
ATOM   2657  N   THR A 166     114.140  87.340 105.002  1.00  0.00           N
ATOM   2659  CA  THR A 166     115.000  86.610 104.082  1.00  0.00           C
ATOM   2661  CB  THR A 166     115.910  87.560 103.302  1.00  0.00           C
ATOM   2663  OG1 THR A 166     116.340  87.000 102.082  1.00  0.00           O
ATOM   2665  CG2 THR A 166     117.160  88.010 104.072  1.00  0.00           C
ATOM   2669  C   THR A 166     115.820  85.590 104.862  1.00  0.00           C
ATOM   2670  O   THR A 166     116.010  85.730 106.082  1.00  0.00           O
ATOM   2671  N   GLU A 167     116.300  84.550 104.172  1.00  0.00           N
ATOM   2673  CA  GLU A 167     117.280  83.600 104.682  1.00  0.00           C
ATOM   2675  CB  GLU A 167     117.480  82.440 103.682  1.00  0.00           C
ATOM   2678  CG  GLU A 167     118.510  81.350 104.062  1.00  0.00           C
ATOM   2681  CD  GLU A 167     118.530  80.170 103.092  1.00  0.00           C
ATOM   2682  OE1 GLU A 167     117.820  80.200 102.042  1.00  0.00           O
ATOM   2683  OE2 GLU A 167     119.320  79.220 103.372  1.00  0.00           O
ATOM   2684  C   GLU A 167     118.600  84.260 105.032  1.00  0.00           C
ATOM   2685  O   GLU A 167     119.080  85.180 104.362  1.00  0.00           O
ATOM   2686  N   GLY A 168     119.220  83.850 106.152  1.00  0.00           N
ATOM   2688  CA  GLY A 168     120.420  84.490 106.662  1.00  0.00           C
ATOM   2691  C   GLY A 168     120.200  85.790 107.412  1.00  0.00           C
ATOM   2692  O   GLY A 168     121.130  86.540 107.642  1.00  0.00           O
ATOM   2693  N   ALA A 169     118.960  86.090 107.842  1.00  0.00           N
ATOM   2695  CA  ALA A 169     118.680  87.230 108.692  1.00  0.00           C
ATOM   2697  CB  ALA A 169     117.460  87.990 108.172  1.00  0.00           C
ATOM   2701  C   ALA A 169     118.440  86.740 110.122  1.00  0.00           C
ATOM   2702  O   ALA A 169     117.810  85.720 110.362  1.00  0.00           O
ATOM   2703  N   LEU A 170     118.990  87.440 111.132  1.00  0.00           N
ATOM   2705  CA  LEU A 170     118.710  87.120 112.522  1.00  0.00           C
ATOM   2707  CB  LEU A 170     119.670  87.830 113.532  1.00  0.00           C
ATOM   2710  CG  LEU A 170     119.350  87.590 115.032  1.00  0.00           C
ATOM   2712  CD1 LEU A 170     119.420  86.110 115.422  1.00  0.00           C
ATOM   2716  CD2 LEU A 170     120.310  88.370 115.932  1.00  0.00           C
ATOM   2720  C   LEU A 170     117.270  87.430 112.872  1.00  0.00           C
ATOM   2721  O   LEU A 170     116.810  88.550 112.662  1.00  0.00           O
ATOM   2722  N   VAL A 171     116.560  86.450 113.452  1.00  0.00           N
ATOM   2724  CA  VAL A 171     115.190  86.590 113.902  1.00  0.00           C
ATOM   2726  CB  VAL A 171     114.320  85.570 113.162  1.00  0.00           C
ATOM   2728  CG1 VAL A 171     112.990  85.280 113.882  1.00  0.00           C
ATOM   2732  CG2 VAL A 171     114.060  86.120 111.752  1.00  0.00           C
ATOM   2736  C   VAL A 171     115.200  86.370 115.402  1.00  0.00           C
ATOM   2737  O   VAL A 171     115.900  85.490 115.902  1.00  0.00           O
ATOM   2738  N   THR A 172     114.450  87.160 116.182  1.00  0.00           N
ATOM   2740  CA  THR A 172     114.370  86.950 117.622  1.00  0.00           C
ATOM   2742  CB  THR A 172     114.890  88.110 118.472  1.00  0.00           C
ATOM   2744  OG1 THR A 172     114.400  89.370 118.052  1.00  0.00           O
ATOM   2746  CG2 THR A 172     116.410  88.170 118.262  1.00  0.00           C
ATOM   2750  C   THR A 172     113.000  86.450 118.072  1.00  0.00           C
ATOM   2751  O   THR A 172     111.950  86.880 117.602  1.00  0.00           O
ATOM   2752  N   ASN A 173     112.990  85.460 118.982  1.00  0.00           N
ATOM   2754  CA  ASN A 173     111.780  84.840 119.522  1.00  0.00           C
ATOM   2756  CB  ASN A 173     112.170  83.690 120.492  1.00  0.00           C
ATOM   2759  CG  ASN A 173     110.960  83.000 121.142  1.00  0.00           C
ATOM   2760  OD1 ASN A 173     109.870  82.970 120.582  1.00  0.00           O
ATOM   2761  ND2 ASN A 173     111.150  82.470 122.362  1.00  0.00           N
ATOM   2764  C   ASN A 173     110.890  85.850 120.232  1.00  0.00           C
ATOM   2765  O   ASN A 173     111.370  86.590 121.092  1.00  0.00           O
ATOM   2766  N   GLY A 174     109.580  85.880 119.882  1.00  0.00           N
ATOM   2768  CA  GLY A 174     108.600  86.790 120.452  1.00  0.00           C
ATOM   2771  C   GLY A 174     108.760  88.230 120.042  1.00  0.00           C
ATOM   2772  O   GLY A 174     108.450  89.150 120.802  1.00  0.00           O
ATOM   2773  N   GLN A 175     109.300  88.450 118.842  1.00  0.00           N
ATOM   2775  CA  GLN A 175     109.480  89.790 118.312  1.00  0.00           C
ATOM   2777  CB  GLN A 175     110.650  89.890 117.312  1.00  0.00           C
ATOM   2780  CG  GLN A 175     110.370  89.170 115.982  1.00  0.00           C
ATOM   2783  CD  GLN A 175     111.590  89.110 115.072  1.00  0.00           C
ATOM   2784  OE1 GLN A 175     112.750  89.340 115.422  1.00  0.00           O
ATOM   2785  NE2 GLN A 175     111.310  88.740 113.802  1.00  0.00           N
ATOM   2788  C   GLN A 175     108.220  90.370 117.712  1.00  0.00           C
ATOM   2789  O   GLN A 175     107.260  89.650 117.412  1.00  0.00           O
ATOM   2790  N   THR A 176     108.210  91.710 117.522  1.00  0.00           N
ATOM   2792  CA  THR A 176     107.090  92.450 116.952  1.00  0.00           C
ATOM   2794  CB  THR A 176     107.430  93.940 116.792  1.00  0.00           C
ATOM   2796  OG1 THR A 176     107.880  94.470 118.032  1.00  0.00           O
ATOM   2798  CG2 THR A 176     106.220  94.770 116.372  1.00  0.00           C
ATOM   2802  C   THR A 176     106.680  91.960 115.572  1.00  0.00           C
ATOM   2803  O   THR A 176     105.510  91.770 115.292  1.00  0.00           O
ATOM   2804  N   THR A 177     107.670  91.700 114.692  1.00  0.00           N
ATOM   2806  CA  THR A 177     107.430  91.290 113.332  1.00  0.00           C
ATOM   2808  CB  THR A 177     108.550  91.740 112.382  1.00  0.00           C
ATOM   2810  OG1 THR A 177     109.840  91.320 112.822  1.00  0.00           O
ATOM   2812  CG2 THR A 177     108.610  93.280 112.362  1.00  0.00           C
ATOM   2816  C   THR A 177     107.230  89.780 113.232  1.00  0.00           C
ATOM   2817  O   THR A 177     108.140  88.970 113.392  1.00  0.00           O
ATOM   2818  N   GLU A 178     105.990  89.360 112.942  1.00  0.00           N
ATOM   2820  CA  GLU A 178     105.620  88.030 112.512  1.00  0.00           C
ATOM   2822  CB  GLU A 178     104.070  87.910 112.392  1.00  0.00           C
ATOM   2825  CG  GLU A 178     103.400  88.740 111.262  1.00  0.00           C
ATOM   2828  CD  GLU A 178     103.380  90.260 111.432  1.00  0.00           C
ATOM   2829  OE1 GLU A 178     103.750  90.790 112.502  1.00  0.00           O
ATOM   2830  OE2 GLU A 178     103.000  90.940 110.432  1.00  0.00           O
ATOM   2831  C   GLU A 178     106.320  87.650 111.212  1.00  0.00           C
ATOM   2832  O   GLU A 178     106.660  88.520 110.422  1.00  0.00           O
ATOM   2833  N   LEU A 179     106.580  86.340 110.992  1.00  0.00           N
ATOM   2835  CA  LEU A 179     107.120  85.770 109.762  1.00  0.00           C
ATOM   2837  CB  LEU A 179     107.330  84.220 109.822  1.00  0.00           C
ATOM   2840  CG  LEU A 179     108.490  83.680 110.672  1.00  0.00           C
ATOM   2842  CD1 LEU A 179     109.820  84.360 110.362  1.00  0.00           C
ATOM   2846  CD2 LEU A 179     108.170  83.730 112.162  1.00  0.00           C
ATOM   2850  C   LEU A 179     106.220  85.990 108.562  1.00  0.00           C
ATOM   2851  O   LEU A 179     106.700  86.130 107.442  1.00  0.00           O
ATOM   2852  N   ALA A 180     104.910  85.930 108.802  1.00  0.00           N
ATOM   2854  CA  ALA A 180     103.900  85.910 107.782  1.00  0.00           C
ATOM   2856  CB  ALA A 180     104.030  84.700 106.822  1.00  0.00           C
ATOM   2860  C   ALA A 180     102.580  85.780 108.522  1.00  0.00           C
ATOM   2861  O   ALA A 180     102.530  85.740 109.752  1.00  0.00           O
ATOM   2862  N   THR A 181     101.480  85.670 107.782  1.00  0.00           N
ATOM   2864  CA  THR A 181     100.170  85.470 108.372  1.00  0.00           C
ATOM   2866  CB  THR A 181      99.420  86.780 108.602  1.00  0.00           C
ATOM   2868  OG1 THR A 181      98.170  86.580 109.232  1.00  0.00           O
ATOM   2870  CG2 THR A 181      99.140  87.540 107.292  1.00  0.00           C
ATOM   2874  C   THR A 181      99.420  84.510 107.472  1.00  0.00           C
ATOM   2875  O   THR A 181      99.680  84.460 106.272  1.00  0.00           O
ATOM   2876  N   VAL A 182      98.530  83.670 108.012  1.00  0.00           N
ATOM   2878  CA  VAL A 182      97.780  82.680 107.252  1.00  0.00           C
ATOM   2880  CB  VAL A 182      98.020  81.230 107.702  1.00  0.00           C
ATOM   2882  CG1 VAL A 182      99.430  80.760 107.302  1.00  0.00           C
ATOM   2886  CG2 VAL A 182      97.820  81.050 109.222  1.00  0.00           C
ATOM   2890  C   VAL A 182      96.320  83.050 107.342  1.00  0.00           C
ATOM   2891  O   VAL A 182      95.850  83.480 108.392  1.00  0.00           O
ATOM   2892  N   GLN A 183      95.560  82.940 106.222  1.00  0.00           N
ATOM   2894  CA  GLN A 183      94.120  83.210 106.222  1.00  0.00           C
ATOM   2896  CB  GLN A 183      93.770  84.520 105.472  1.00  0.00           C
ATOM   2899  CG  GLN A 183      94.340  84.640 104.032  1.00  0.00           C
ATOM   2902  CD  GLN A 183      93.860  85.890 103.292  1.00  0.00           C
ATOM   2903  OE1 GLN A 183      93.400  85.820 102.152  1.00  0.00           O
ATOM   2904  NE2 GLN A 183      93.970  87.080 103.942  1.00  0.00           N
ATOM   2907  C   GLN A 183      93.260  82.050 105.692  1.00  0.00           C
ATOM   2908  O   GLN A 183      93.440  81.530 104.592  1.00  0.00           O
ATOM   2909  N   GLN A 184      92.250  81.600 106.482  1.00  0.00           N
ATOM   2911  CA  GLN A 184      91.280  80.630 106.032  1.00  0.00           C
ATOM   2913  CB  GLN A 184      90.850  79.620 107.122  1.00  0.00           C
ATOM   2916  CG  GLN A 184      91.990  78.650 107.452  1.00  0.00           C
ATOM   2919  CD  GLN A 184      91.630  77.700 108.582  1.00  0.00           C
ATOM   2920  OE1 GLN A 184      91.240  78.130 109.672  1.00  0.00           O
ATOM   2921  NE2 GLN A 184      91.750  76.380 108.362  1.00  0.00           N
ATOM   2924  C   GLN A 184      90.050  81.280 105.452  1.00  0.00           C
ATOM   2925  O   GLN A 184      89.600  82.320 105.932  1.00  0.00           O
ATOM   2926  N   LEU A 185      89.480  80.690 104.382  1.00  0.00           N
ATOM   2928  CA  LEU A 185      88.530  81.390 103.532  1.00  0.00           C
ATOM   2930  CB  LEU A 185      89.290  82.070 102.362  1.00  0.00           C
ATOM   2933  CG  LEU A 185      90.090  83.330 102.762  1.00  0.00           C
ATOM   2935  CD1 LEU A 185      90.730  83.940 101.522  1.00  0.00           C
ATOM   2939  CD2 LEU A 185      89.190  84.380 103.402  1.00  0.00           C
ATOM   2943  C   LEU A 185      87.440  80.520 102.942  1.00  0.00           C
ATOM   2944  O   LEU A 185      86.690  81.000 102.102  1.00  0.00           O
ATOM   2945  N   ASP A 186      87.260  79.270 103.402  1.00  0.00           N
ATOM   2947  CA  ASP A 186      86.190  78.380 102.992  1.00  0.00           C
ATOM   2949  CB  ASP A 186      86.590  76.970 103.542  1.00  0.00           C
ATOM   2952  CG  ASP A 186      85.700  75.790 103.192  1.00  0.00           C
ATOM   2953  OD1 ASP A 186      85.120  75.740 102.082  1.00  0.00           O
ATOM   2954  OD2 ASP A 186      85.690  74.840 104.032  1.00  0.00           O
ATOM   2955  C   ASP A 186      84.780  78.980 103.302  1.00  0.00           C
ATOM   2956  O   ASP A 186      83.910  78.980 102.442  1.00  0.00           O
ATOM   2957  N   PRO A 187      84.570  79.640 104.442  1.00  0.00           N
ATOM   2958  CD  PRO A 187      84.900  79.070 105.752  1.00  0.00           C
ATOM   2961  CA  PRO A 187      83.440  80.540 104.572  1.00  0.00           C
ATOM   2963  CB  PRO A 187      82.580  79.760 105.572  1.00  0.00           C
ATOM   2966  CG  PRO A 187      83.590  79.160 106.562  1.00  0.00           C
ATOM   2969  C   PRO A 187      83.930  81.870 105.112  1.00  0.00           C
ATOM   2970  O   PRO A 187      83.770  82.170 106.292  1.00  0.00           O
ATOM   2971  N   ILE A 188      84.560  82.680 104.242  1.00  0.00           N
ATOM   2973  CA  ILE A 188      84.990  84.050 104.492  1.00  0.00           C
ATOM   2975  CB  ILE A 188      85.330  84.700 103.152  1.00  0.00           C
ATOM   2977  CG2 ILE A 188      84.040  84.770 102.312  1.00  0.00           C
ATOM   2981  CG1 ILE A 188      86.110  86.020 103.292  1.00  0.00           C
ATOM   2984  CD  ILE A 188      86.560  86.590 101.942  1.00  0.00           C
ATOM   2988  C   ILE A 188      84.110  84.950 105.402  1.00  0.00           C
ATOM   2989  O   ILE A 188      82.880  84.920 105.362  1.00  0.00           O
ATOM   2990  N   TYR A 189      84.720  85.810 106.252  1.00  0.00           N
ATOM   2992  CA  TYR A 189      83.990  86.840 106.982  1.00  0.00           C
ATOM   2994  CB  TYR A 189      84.510  87.120 108.422  1.00  0.00           C
ATOM   2997  CG  TYR A 189      84.210  86.120 109.512  1.00  0.00           C
ATOM   2998  CD1 TYR A 189      82.890  85.890 109.942  1.00  0.00           C
ATOM   3000  CE1 TYR A 189      82.640  85.250 111.162  1.00  0.00           C
ATOM   3002  CZ  TYR A 189      83.700  84.790 111.942  1.00  0.00           C
ATOM   3003  OH  TYR A 189      83.510  84.230 113.212  1.00  0.00           O
ATOM   3005  CD2 TYR A 189      85.260  85.670 110.322  1.00  0.00           C
ATOM   3007  CE2 TYR A 189      85.000  85.000 111.522  1.00  0.00           C
ATOM   3009  C   TYR A 189      83.990  88.190 106.232  1.00  0.00           C
ATOM   3010  O   TYR A 189      85.000  88.570 105.632  1.00  0.00           O
ATOM   3011  N   VAL A 190      82.890  88.980 106.292  1.00  0.00           N
ATOM   3013  CA  VAL A 190      82.940  90.410 105.972  1.00  0.00           C
ATOM   3015  CB  VAL A 190      81.930  90.910 104.932  1.00  0.00           C
ATOM   3017  CG1 VAL A 190      82.100  92.420 104.642  1.00  0.00           C
ATOM   3021  CG2 VAL A 190      82.160  90.200 103.602  1.00  0.00           C
ATOM   3025  C   VAL A 190      82.770  91.200 107.252  1.00  0.00           C
ATOM   3026  O   VAL A 190      81.890  90.920 108.062  1.00  0.00           O
ATOM   3027  N   ASP A 191      83.670  92.210 107.472  1.00  0.00           N
ATOM   3029  CA  ASP A 191      83.570  93.200 108.522  1.00  0.00           C
ATOM   3031  CB  ASP A 191      84.970  93.680 109.052  1.00  0.00           C
ATOM   3034  CG  ASP A 191      85.550  92.840 110.192  1.00  0.00           C
ATOM   3035  OD1 ASP A 191      85.110  91.690 110.422  1.00  0.00           O
ATOM   3036  OD2 ASP A 191      86.520  93.330 110.842  1.00  0.00           O
ATOM   3037  C   ASP A 191      82.800  94.340 107.882  1.00  0.00           C
ATOM   3038  O   ASP A 191      83.360  95.290 107.332  1.00  0.00           O
ATOM   3039  N   VAL A 192      81.460  94.210 107.892  1.00  0.00           N
ATOM   3041  CA  VAL A 192      80.560  95.110 107.212  1.00  0.00           C
ATOM   3043  CB  VAL A 192      79.130  94.590 107.112  1.00  0.00           C
ATOM   3045  CG1 VAL A 192      78.260  95.550 106.272  1.00  0.00           C
ATOM   3049  CG2 VAL A 192      79.140  93.200 106.442  1.00  0.00           C
ATOM   3053  C   VAL A 192      80.600  96.450 107.912  1.00  0.00           C
ATOM   3054  O   VAL A 192      80.130  96.590 109.032  1.00  0.00           O
ATOM   3055  N   THR A 193      81.230  97.440 107.262  1.00  0.00           N
ATOM   3057  CA  THR A 193      81.360  98.810 107.732  1.00  0.00           C
ATOM   3059  CB  THR A 193      82.510  99.540 107.012  1.00  0.00           C
ATOM   3061  OG1 THR A 193      82.890 100.770 107.612  1.00  0.00           O
ATOM   3063  CG2 THR A 193      82.200  99.840 105.542  1.00  0.00           C
ATOM   3067  C   THR A 193      80.010  99.490 107.572  1.00  0.00           C
ATOM   3068  O   THR A 193      79.230  99.140 106.682  1.00  0.00           O
ATOM   3069  N   GLN A 194      79.680 100.460 108.412  1.00  0.00           N
ATOM   3071  CA  GLN A 194      78.470 101.230 108.252  1.00  0.00           C
ATOM   3073  CB  GLN A 194      77.360 100.710 109.222  1.00  0.00           C
ATOM   3076  CG  GLN A 194      75.880 101.080 108.882  1.00  0.00           C
ATOM   3079  CD  GLN A 194      75.390 100.660 107.492  1.00  0.00           C
ATOM   3080  OE1 GLN A 194      74.470 101.200 106.882  1.00  0.00           O
ATOM   3081  NE2 GLN A 194      75.990  99.560 106.982  1.00  0.00           N
ATOM   3084  C   GLN A 194      78.900 102.630 108.592  1.00  0.00           C
ATOM   3085  O   GLN A 194      79.980 103.080 108.242  1.00  0.00           O
ATOM   3086  N   SER A 195      78.070 103.380 109.302  1.00  0.00           N
ATOM   3088  CA  SER A 195      78.340 104.760 109.572  1.00  0.00           C
ATOM   3090  CB  SER A 195      77.720 105.700 108.512  1.00  0.00           C
ATOM   3093  OG  SER A 195      78.650 106.080 107.492  1.00  0.00           O
ATOM   3095  C   SER A 195      77.800 105.010 110.942  1.00  0.00           C
ATOM   3096  O   SER A 195      77.270 104.100 111.592  1.00  0.00           O
ATOM   3097  N   SER A 196      78.010 106.230 111.452  1.00  0.00           N
ATOM   3099  CA  SER A 196      77.670 106.610 112.802  1.00  0.00           C
ATOM   3101  CB  SER A 196      78.930 107.170 113.492  1.00  0.00           C
ATOM   3104  OG  SER A 196      80.030 106.280 113.332  1.00  0.00           O
ATOM   3106  C   SER A 196      76.700 107.760 112.762  1.00  0.00           C
ATOM   3107  O   SER A 196      75.940 108.000 113.702  1.00  0.00           O
ATOM   3108  N   ASN A 197      76.680 108.500 111.642  1.00  0.00           N
ATOM   3110  CA  ASN A 197      75.810 109.650 111.492  1.00  0.00           C
ATOM   3112  CB  ASN A 197      76.450 110.660 110.492  1.00  0.00           C
ATOM   3115  CG  ASN A 197      76.430 110.180 109.052  1.00  0.00           C
ATOM   3116  OD1 ASN A 197      76.980 109.130 108.692  1.00  0.00           O
ATOM   3117  ND2 ASN A 197      75.780 110.950 108.152  1.00  0.00           N
ATOM   3120  C   ASN A 197      74.400 109.230 111.082  1.00  0.00           C
ATOM   3121  O   ASN A 197      73.430 109.970 111.202  1.00  0.00           O
ATOM   3122  N   ASP A 198      74.270 107.970 110.622  1.00  0.00           N
ATOM   3124  CA  ASP A 198      73.040 107.400 110.132  1.00  0.00           C
ATOM   3126  CB  ASP A 198      73.320 106.630 108.812  1.00  0.00           C
ATOM   3129  CG  ASP A 198      74.350 105.520 108.892  1.00  0.00           C
ATOM   3130  OD1 ASP A 198      75.090 105.450 109.902  1.00  0.00           O
ATOM   3131  OD2 ASP A 198      74.490 104.820 107.862  1.00  0.00           O
ATOM   3132  C   ASP A 198      72.370 106.530 111.182  1.00  0.00           C
ATOM   3133  O   ASP A 198      71.440 105.790 110.902  1.00  0.00           O
ATOM   3134  N   PHE A 199      72.740 106.680 112.462  1.00  0.00           N
ATOM   3136  CA  PHE A 199      72.120 105.980 113.562  1.00  0.00           C
ATOM   3138  CB  PHE A 199      72.950 106.110 114.872  1.00  0.00           C
ATOM   3141  CG  PHE A 199      73.770 104.870 115.072  1.00  0.00           C
ATOM   3142  CD1 PHE A 199      74.630 104.390 114.072  1.00  0.00           C
ATOM   3144  CE1 PHE A 199      75.280 103.160 114.222  1.00  0.00           C
ATOM   3146  CZ  PHE A 199      75.100 102.410 115.382  1.00  0.00           C
ATOM   3148  CD2 PHE A 199      73.620 104.110 116.252  1.00  0.00           C
ATOM   3150  CE2 PHE A 199      74.280 102.890 116.412  1.00  0.00           C
ATOM   3152  C   PHE A 199      70.650 106.300 113.792  1.00  0.00           C
ATOM   3153  O   PHE A 199      69.910 105.460 114.292  1.00  0.00           O
ATOM   3154  N   MET A 200      70.120 107.460 113.352  1.00  0.00           N
ATOM   3156  CA  MET A 200      68.680 107.570 113.172  1.00  0.00           C
ATOM   3158  CB  MET A 200      68.310 109.020 112.782  1.00  0.00           C
ATOM   3161  CG  MET A 200      68.800 110.060 113.822  1.00  0.00           C
ATOM   3164  SD  MET A 200      68.290 109.730 115.542  1.00  0.00           S
ATOM   3165  CE  MET A 200      66.560 110.240 115.392  1.00  0.00           C
ATOM   3169  C   MET A 200      68.080 106.600 112.162  1.00  0.00           C
ATOM   3170  O   MET A 200      67.120 105.890 112.452  1.00  0.00           O
ATOM   3171  N   ARG A 201      68.710 106.500 110.972  1.00  0.00           N
ATOM   3173  CA  ARG A 201      68.330 105.630 109.882  1.00  0.00           C
ATOM   3175  CB  ARG A 201      69.140 105.980 108.602  1.00  0.00           C
ATOM   3178  CG  ARG A 201      69.480 107.480 108.402  1.00  0.00           C
ATOM   3181  CD  ARG A 201      70.150 107.730 107.042  1.00  0.00           C
ATOM   3184  NE  ARG A 201      70.690 109.140 106.952  1.00  0.00           N
ATOM   3186  CZ  ARG A 201      71.840 109.420 106.362  1.00  0.00           C
ATOM   3187  NH1 ARG A 201      72.720 108.480 106.122  1.00  0.00           N
ATOM   3190  NH2 ARG A 201      72.150 110.660 106.042  1.00  0.00           N
ATOM   3193  C   ARG A 201      68.510 104.130 110.202  1.00  0.00           C
ATOM   3194  O   ARG A 201      67.670 103.290 109.892  1.00  0.00           O
ATOM   3195  N   LEU A 202      69.640 103.760 110.822  1.00  0.00           N
ATOM   3197  CA  LEU A 202      69.950 102.400 111.222  1.00  0.00           C
ATOM   3199  CB  LEU A 202      71.480 102.220 111.422  1.00  0.00           C
ATOM   3202  CG  LEU A 202      72.330 101.900 110.172  1.00  0.00           C
ATOM   3204  CD1 LEU A 202      72.170 100.430 109.762  1.00  0.00           C
ATOM   3208  CD2 LEU A 202      72.070 102.840 108.992  1.00  0.00           C
ATOM   3212  C   LEU A 202      69.150 101.950 112.442  1.00  0.00           C
ATOM   3213  O   LEU A 202      68.720 100.810 112.522  1.00  0.00           O
ATOM   3214  N   LYS A 203      68.860 102.830 113.422  1.00  0.00           N
ATOM   3216  CA  LYS A 203      67.990 102.450 114.522  1.00  0.00           C
ATOM   3218  CB  LYS A 203      68.220 103.370 115.732  1.00  0.00           C
ATOM   3221  CG  LYS A 203      68.000 102.720 117.112  1.00  0.00           C
ATOM   3224  CD  LYS A 203      66.580 102.200 117.362  1.00  0.00           C
ATOM   3227  CE  LYS A 203      66.300 101.730 118.792  1.00  0.00           C
ATOM   3230  NZ  LYS A 203      66.240 102.890 119.692  1.00  0.00           N
ATOM   3234  C   LYS A 203      66.520 102.420 114.072  1.00  0.00           C
ATOM   3235  O   LYS A 203      65.790 101.480 114.402  1.00  0.00           O
ATOM   3236  N   GLN A 204      66.040 103.380 113.242  1.00  0.00           N
ATOM   3238  CA  GLN A 204      64.650 103.380 112.782  1.00  0.00           C
ATOM   3240  CB  GLN A 204      64.260 104.660 111.972  1.00  0.00           C
ATOM   3243  CG  GLN A 204      64.690 104.710 110.482  1.00  0.00           C
ATOM   3246  CD  GLN A 204      64.430 106.080 109.842  1.00  0.00           C
ATOM   3247  OE1 GLN A 204      64.100 107.060 110.502  1.00  0.00           O
ATOM   3248  NE2 GLN A 204      64.580 106.190 108.502  1.00  0.00           N
ATOM   3251  C   GLN A 204      64.330 102.140 111.962  1.00  0.00           C
ATOM   3252  O   GLN A 204      63.240 101.580 112.042  1.00  0.00           O
ATOM   3253  N   SER A 205      65.290 101.660 111.152  1.00  0.00           N
ATOM   3255  CA  SER A 205      65.180 100.370 110.482  1.00  0.00           C
ATOM   3257  CB  SER A 205      66.260 100.170 109.382  1.00  0.00           C
ATOM   3260  OG  SER A 205      67.580 100.190 109.912  1.00  0.00           O
ATOM   3262  C   SER A 205      65.110  99.190 111.442  1.00  0.00           C
ATOM   3263  O   SER A 205      64.290  98.290 111.252  1.00  0.00           O
ATOM   3264  N   VAL A 206      65.910  99.180 112.532  1.00  0.00           N
ATOM   3266  CA  VAL A 206      65.800  98.230 113.632  1.00  0.00           C
ATOM   3268  CB  VAL A 206      66.960  98.400 114.622  1.00  0.00           C
ATOM   3270  CG1 VAL A 206      66.730  97.620 115.932  1.00  0.00           C
ATOM   3274  CG2 VAL A 206      68.240  97.900 113.922  1.00  0.00           C
ATOM   3278  C   VAL A 206      64.440  98.230 114.302  1.00  0.00           C
ATOM   3279  O   VAL A 206      63.850  97.170 114.492  1.00  0.00           O
ATOM   3280  N   GLU A 207      63.870  99.430 114.582  1.00  0.00           N
ATOM   3282  CA  GLU A 207      62.510  99.660 115.052  1.00  0.00           C
ATOM   3284  CB  GLU A 207      62.250 101.170 115.322  1.00  0.00           C
ATOM   3287  CG  GLU A 207      63.080 101.730 116.502  1.00  0.00           C
ATOM   3290  CD  GLU A 207      62.760 103.180 116.812  1.00  0.00           C
ATOM   3291  OE1 GLU A 207      62.770 104.020 115.882  1.00  0.00           O
ATOM   3292  OE2 GLU A 207      62.510 103.510 118.002  1.00  0.00           O
ATOM   3293  C   GLU A 207      61.430  99.120 114.132  1.00  0.00           C
ATOM   3294  O   GLU A 207      60.390  98.630 114.572  1.00  0.00           O
ATOM   3295  N   GLN A 208      61.620  99.200 112.802  1.00  0.00           N
ATOM   3297  CA  GLN A 208      60.790  98.500 111.842  1.00  0.00           C
ATOM   3299  CB  GLN A 208      61.160  98.810 110.362  1.00  0.00           C
ATOM   3302  CG  GLN A 208      60.980 100.280 109.922  1.00  0.00           C
ATOM   3305  CD  GLN A 208      59.720 100.910 110.502  1.00  0.00           C
ATOM   3306  OE1 GLN A 208      59.760 101.860 111.292  1.00  0.00           O
ATOM   3307  NE2 GLN A 208      58.550 100.360 110.112  1.00  0.00           N
ATOM   3310  C   GLN A 208      60.750  96.990 111.992  1.00  0.00           C
ATOM   3311  O   GLN A 208      59.710  96.390 111.752  1.00  0.00           O
ATOM   3312  N   GLY A 209      61.870  96.330 112.342  1.00  0.00           N
ATOM   3314  CA  GLY A 209      61.930  94.870 112.452  1.00  0.00           C
ATOM   3317  C   GLY A 209      61.840  94.120 111.152  1.00  0.00           C
ATOM   3318  O   GLY A 209      61.850  92.900 111.112  1.00  0.00           O
ATOM   3319  N   ASN A 210      61.830  94.870 110.032  1.00  0.00           N
ATOM   3321  CA  ASN A 210      61.590  94.390 108.692  1.00  0.00           C
ATOM   3323  CB  ASN A 210      60.920  95.490 107.842  1.00  0.00           C
ATOM   3326  CG  ASN A 210      59.460  95.770 108.192  1.00  0.00           C
ATOM   3327  OD1 ASN A 210      58.700  95.040 108.822  1.00  0.00           O
ATOM   3328  ND2 ASN A 210      59.010  96.950 107.692  1.00  0.00           N
ATOM   3331  C   ASN A 210      62.900  94.040 108.012  1.00  0.00           C
ATOM   3332  O   ASN A 210      62.940  93.670 106.842  1.00  0.00           O
ATOM   3333  N   LEU A 211      64.000  94.160 108.762  1.00  0.00           N
ATOM   3335  CA  LEU A 211      65.340  93.740 108.432  1.00  0.00           C
ATOM   3337  CB  LEU A 211      66.310  94.920 108.642  1.00  0.00           C
ATOM   3340  CG  LEU A 211      65.980  95.920 109.772  1.00  0.00           C
ATOM   3342  CD1 LEU A 211      65.570  95.340 111.132  1.00  0.00           C
ATOM   3346  CD2 LEU A 211      67.230  96.790 109.972  1.00  0.00           C
ATOM   3350  C   LEU A 211      65.870  92.550 109.232  1.00  0.00           C
ATOM   3351  O   LEU A 211      66.870  91.970 108.842  1.00  0.00           O
ATOM   3352  N   HIS A 212      65.230  92.100 110.332  1.00  0.00           N
ATOM   3354  CA  HIS A 212      65.760  91.040 111.182  1.00  0.00           C
ATOM   3356  CB  HIS A 212      66.280  91.620 112.522  1.00  0.00           C
ATOM   3359  ND1 HIS A 212      67.490  93.550 113.492  1.00  0.00           N
ATOM   3360  CG  HIS A 212      67.320  92.700 112.412  1.00  0.00           C
ATOM   3361  CE1 HIS A 212      68.440  94.380 113.122  1.00  0.00           C
ATOM   3363  NE2 HIS A 212      68.890  94.120 111.872  1.00  0.00           N
ATOM   3365  CD2 HIS A 212      68.170  93.040 111.412  1.00  0.00           C
ATOM   3367  C   HIS A 212      64.690  90.010 111.522  1.00  0.00           C
ATOM   3368  O   HIS A 212      64.480  89.690 112.682  1.00  0.00           O
ATOM   3369  N   LYS A 213      63.980  89.480 110.502  1.00  0.00           N
ATOM   3371  CA  LYS A 213      62.780  88.640 110.612  1.00  0.00           C
ATOM   3373  CB  LYS A 213      62.090  88.470 109.222  1.00  0.00           C
ATOM   3376  CG  LYS A 213      60.910  87.490 109.092  1.00  0.00           C
ATOM   3379  CD  LYS A 213      59.650  88.070 109.752  1.00  0.00           C
ATOM   3382  CE  LYS A 213      58.400  87.190 109.672  1.00  0.00           C
ATOM   3385  NZ  LYS A 213      57.240  87.990 110.112  1.00  0.00           N
ATOM   3389  C   LYS A 213      62.990  87.270 111.222  1.00  0.00           C
ATOM   3390  O   LYS A 213      62.310  86.880 112.172  1.00  0.00           O
ATOM   3391  N   GLU A 214      63.930  86.470 110.682  1.00  0.00           N
ATOM   3393  CA  GLU A 214      63.940  85.050 111.012  1.00  0.00           C
ATOM   3395  CB  GLU A 214      64.490  84.210 109.832  1.00  0.00           C
ATOM   3398  CG  GLU A 214      66.010  84.260 109.532  1.00  0.00           C
ATOM   3401  CD  GLU A 214      66.330  83.500 108.252  1.00  0.00           C
ATOM   3402  OE1 GLU A 214      65.850  83.940 107.172  1.00  0.00           O
ATOM   3403  OE2 GLU A 214      67.090  82.490 108.312  1.00  0.00           O
ATOM   3404  C   GLU A 214      64.730  84.790 112.282  1.00  0.00           C
ATOM   3405  O   GLU A 214      64.380  83.920 113.072  1.00  0.00           O
ATOM   3406  N   ASN A 215      65.750  85.620 112.522  1.00  0.00           N
ATOM   3408  CA  ASN A 215      66.790  85.440 113.502  1.00  0.00           C
ATOM   3410  CB  ASN A 215      67.390  83.990 113.572  1.00  0.00           C
ATOM   3413  CG  ASN A 215      66.760  83.050 114.602  1.00  0.00           C
ATOM   3414  OD1 ASN A 215      66.760  81.830 114.422  1.00  0.00           O
ATOM   3415  ND2 ASN A 215      66.190  83.570 115.712  1.00  0.00           N
ATOM   3418  C   ASN A 215      67.860  86.390 113.022  1.00  0.00           C
ATOM   3419  O   ASN A 215      67.680  87.100 112.032  1.00  0.00           O
ATOM   3420  N   ALA A 216      69.000  86.480 113.722  1.00  0.00           N
ATOM   3422  CA  ALA A 216      70.130  87.240 113.252  1.00  0.00           C
ATOM   3424  CB  ALA A 216      71.220  87.130 114.302  1.00  0.00           C
ATOM   3428  C   ALA A 216      70.700  86.760 111.932  1.00  0.00           C
ATOM   3429  O   ALA A 216      71.140  87.550 111.112  1.00  0.00           O
ATOM   3430  N   THR A 217      70.750  85.440 111.732  1.00  0.00           N
ATOM   3432  CA  THR A 217      71.420  84.790 110.612  1.00  0.00           C
ATOM   3434  CB  THR A 217      72.100  83.480 111.002  1.00  0.00           C
ATOM   3436  OG1 THR A 217      71.400  82.800 112.042  1.00  0.00           O
ATOM   3438  CG2 THR A 217      73.500  83.810 111.562  1.00  0.00           C
ATOM   3442  C   THR A 217      70.460  84.550 109.472  1.00  0.00           C
ATOM   3443  O   THR A 217      69.960  83.450 109.252  1.00  0.00           O
ATOM   3444  N   SER A 218      70.240  85.610 108.682  1.00  0.00           N
ATOM   3446  CA  SER A 218      69.380  85.610 107.512  1.00  0.00           C
ATOM   3448  CB  SER A 218      68.570  86.930 107.492  1.00  0.00           C
ATOM   3451  OG  SER A 218      67.620  87.030 106.432  1.00  0.00           O
ATOM   3453  C   SER A 218      70.250  85.440 106.272  1.00  0.00           C
ATOM   3454  O   SER A 218      71.110  84.570 106.212  1.00  0.00           O
ATOM   3455  N   ASN A 219      70.080  86.300 105.262  1.00  0.00           N
ATOM   3457  CA  ASN A 219      70.910  86.410 104.082  1.00  0.00           C
ATOM   3459  CB  ASN A 219      70.400  85.570 102.882  1.00  0.00           C
ATOM   3462  CG  ASN A 219      70.840  84.130 103.032  1.00  0.00           C
ATOM   3463  OD1 ASN A 219      72.030  83.870 103.172  1.00  0.00           O
ATOM   3464  ND2 ASN A 219      69.900  83.170 102.962  1.00  0.00           N
ATOM   3467  C   ASN A 219      70.960  87.850 103.632  1.00  0.00           C
ATOM   3468  O   ASN A 219      70.090  88.650 103.962  1.00  0.00           O
ATOM   3469  N   VAL A 220      72.000  88.190 102.842  1.00  0.00           N
ATOM   3471  CA  VAL A 220      72.090  89.440 102.102  1.00  0.00           C
ATOM   3473  CB  VAL A 220      72.900  90.530 102.812  1.00  0.00           C
ATOM   3475  CG1 VAL A 220      72.190  90.950 104.112  1.00  0.00           C
ATOM   3479  CG2 VAL A 220      74.340  90.080 103.112  1.00  0.00           C
ATOM   3483  C   VAL A 220      72.750  89.160 100.772  1.00  0.00           C
ATOM   3484  O   VAL A 220      73.750  88.430 100.672  1.00  0.00           O
ATOM   3485  N   GLU A 221      72.230  89.710  99.652  1.00  0.00           N
ATOM   3487  CA  GLU A 221      73.000  89.720  98.422  1.00  0.00           C
ATOM   3489  CB  GLU A 221      72.140  89.840  97.142  1.00  0.00           C
ATOM   3492  CG  GLU A 221      71.480  91.210  96.902  1.00  0.00           C
ATOM   3495  CD  GLU A 221      70.670  91.210  95.612  1.00  0.00           C
ATOM   3496  OE1 GLU A 221      69.740  92.050  95.532  1.00  0.00           O
ATOM   3497  OE2 GLU A 221      70.910  90.340  94.732  1.00  0.00           O
ATOM   3498  C   GLU A 221      74.080  90.790  98.402  1.00  0.00           C
ATOM   3499  O   GLU A 221      74.030  91.820  99.062  1.00  0.00           O
ATOM   3500  N   LEU A 222      75.140  90.500  97.622  1.00  0.00           N
ATOM   3502  CA  LEU A 222      76.410  91.170  97.622  1.00  0.00           C
ATOM   3504  CB  LEU A 222      77.510  90.110  97.922  1.00  0.00           C
ATOM   3507  CG  LEU A 222      77.220  89.240  99.172  1.00  0.00           C
ATOM   3509  CD1 LEU A 222      78.250  88.130  99.402  1.00  0.00           C
ATOM   3513  CD2 LEU A 222      77.110  90.110 100.432  1.00  0.00           C
ATOM   3517  C   LEU A 222      76.560  91.750  96.232  1.00  0.00           C
ATOM   3518  O   LEU A 222      75.630  91.650  95.442  1.00  0.00           O
ATOM   3519  N   VAL A 223      77.720  92.340  95.872  1.00  0.00           N
ATOM   3521  CA  VAL A 223      77.930  92.880  94.532  1.00  0.00           C
ATOM   3523  CB  VAL A 223      76.960  94.020  94.152  1.00  0.00           C
ATOM   3525  CG1 VAL A 223      76.850  95.090  95.252  1.00  0.00           C
ATOM   3529  CG2 VAL A 223      77.330  94.670  92.802  1.00  0.00           C
ATOM   3533  C   VAL A 223      79.400  93.270  94.372  1.00  0.00           C
ATOM   3534  O   VAL A 223      79.940  94.050  95.152  1.00  0.00           O
ATOM   3535  N   MET A 224      80.150  92.680  93.412  1.00  0.00           N
ATOM   3537  CA  MET A 224      81.560  92.980  93.212  1.00  0.00           C
ATOM   3539  CB  MET A 224      82.270  91.940  92.292  1.00  0.00           C
ATOM   3542  CG  MET A 224      82.450  90.570  92.972  1.00  0.00           C
ATOM   3545  SD  MET A 224      83.510  89.430  92.032  1.00  0.00           S
ATOM   3546  CE  MET A 224      82.310  89.000  90.762  1.00  0.00           C
ATOM   3550  C   MET A 224      81.880  94.380  92.712  1.00  0.00           C
ATOM   3551  O   MET A 224      81.010  95.160  92.332  1.00  0.00           O
ATOM   3552  N   GLU A 225      83.180  94.740  92.622  1.00  0.00           N
ATOM   3554  CA  GLU A 225      83.630  95.930  91.912  1.00  0.00           C
ATOM   3556  CB  GLU A 225      85.140  96.150  92.072  1.00  0.00           C
ATOM   3559  CG  GLU A 225      86.040  94.980  91.632  1.00  0.00           C
ATOM   3562  CD  GLU A 225      87.470  95.510  91.572  1.00  0.00           C
ATOM   3563  OE1 GLU A 225      87.960  96.010  92.622  1.00  0.00           O
ATOM   3564  OE2 GLU A 225      88.040  95.490  90.452  1.00  0.00           O
ATOM   3565  C   GLU A 225      83.240  95.950  90.442  1.00  0.00           C
ATOM   3566  O   GLU A 225      82.770  96.960  89.932  1.00  0.00           O
ATOM   3567  N   ASN A 226      83.320  94.790  89.752  1.00  0.00           N
ATOM   3569  CA  ASN A 226      82.800  94.600  88.412  1.00  0.00           C
ATOM   3571  CB  ASN A 226      83.420  93.290  87.842  1.00  0.00           C
ATOM   3574  CG  ASN A 226      83.160  93.080  86.352  1.00  0.00           C
ATOM   3575  OD1 ASN A 226      83.520  93.920  85.522  1.00  0.00           O
ATOM   3576  ND2 ASN A 226      82.490  91.970  85.982  1.00  0.00           N
ATOM   3579  C   ASN A 226      81.270  94.540  88.332  1.00  0.00           C
ATOM   3580  O   ASN A 226      80.700  94.380  87.262  1.00  0.00           O
ATOM   3581  N   GLY A 227      80.540  94.640  89.472  1.00  0.00           N
ATOM   3583  CA  GLY A 227      79.080  94.760  89.502  1.00  0.00           C
ATOM   3586  C   GLY A 227      78.350  93.440  89.442  1.00  0.00           C
ATOM   3587  O   GLY A 227      77.130  93.370  89.452  1.00  0.00           O
ATOM   3588  N   GLN A 228      79.110  92.340  89.372  1.00  0.00           N
ATOM   3590  CA  GLN A 228      78.550  91.010  89.302  1.00  0.00           C
ATOM   3592  CB  GLN A 228      79.410  90.100  88.392  1.00  0.00           C
ATOM   3595  CG  GLN A 228      78.770  88.740  88.052  1.00  0.00           C
ATOM   3598  CD  GLN A 228      79.770  87.820  87.362  1.00  0.00           C
ATOM   3599  OE1 GLN A 228      80.980  87.950  87.532  1.00  0.00           O
ATOM   3600  NE2 GLN A 228      79.290  86.800  86.622  1.00  0.00           N
ATOM   3603  C   GLN A 228      78.480  90.480  90.722  1.00  0.00           C
ATOM   3604  O   GLN A 228      79.410  90.610  91.512  1.00  0.00           O
ATOM   3605  N   THR A 229      77.330  89.910  91.092  1.00  0.00           N
ATOM   3607  CA  THR A 229      77.080  89.330  92.392  1.00  0.00           C
ATOM   3609  CB  THR A 229      75.620  89.410  92.792  1.00  0.00           C
ATOM   3611  OG1 THR A 229      75.250  90.780  92.782  1.00  0.00           O
ATOM   3613  CG2 THR A 229      75.370  88.880  94.212  1.00  0.00           C
ATOM   3617  C   THR A 229      77.560  87.890  92.442  1.00  0.00           C
ATOM   3618  O   THR A 229      77.510  87.160  91.452  1.00  0.00           O
ATOM   3619  N   TYR A 230      78.100  87.460  93.602  1.00  0.00           N
ATOM   3621  CA  TYR A 230      78.520  86.100  93.862  1.00  0.00           C
ATOM   3623  CB  TYR A 230      79.170  85.980  95.262  1.00  0.00           C
ATOM   3626  CG  TYR A 230      80.300  86.960  95.412  1.00  0.00           C
ATOM   3627  CD1 TYR A 230      81.470  86.830  94.642  1.00  0.00           C
ATOM   3629  CE1 TYR A 230      82.550  87.690  94.862  1.00  0.00           C
ATOM   3631  CZ  TYR A 230      82.470  88.700  95.822  1.00  0.00           C
ATOM   3632  OH  TYR A 230      83.590  89.530  96.052  1.00  0.00           O
ATOM   3634  CD2 TYR A 230      80.230  87.990  96.352  1.00  0.00           C
ATOM   3636  CE2 TYR A 230      81.300  88.870  96.552  1.00  0.00           C
ATOM   3638  C   TYR A 230      77.380  85.080  93.782  1.00  0.00           C
ATOM   3639  O   TYR A 230      76.270  85.460  94.152  1.00  0.00           O
ATOM   3640  N   PRO A 231      77.550  83.810  93.362  1.00  0.00           N
ATOM   3641  CD  PRO A 231      78.830  83.250  92.902  1.00  0.00           C
ATOM   3644  CA  PRO A 231      76.430  82.970  92.952  1.00  0.00           C
ATOM   3646  CB  PRO A 231      77.100  81.710  92.362  1.00  0.00           C
ATOM   3649  CG  PRO A 231      78.440  82.220  91.852  1.00  0.00           C
ATOM   3652  C   PRO A 231      75.460  82.520  94.022  1.00  0.00           C
ATOM   3653  O   PRO A 231      74.480  81.880  93.662  1.00  0.00           O
ATOM   3654  N   LEU A 232      75.720  82.810  95.302  1.00  0.00           N
ATOM   3656  CA  LEU A 232      74.740  82.660  96.352  1.00  0.00           C
ATOM   3658  CB  LEU A 232      74.920  81.370  97.202  1.00  0.00           C
ATOM   3661  CG  LEU A 232      74.610  80.050  96.462  1.00  0.00           C
ATOM   3663  CD1 LEU A 232      74.910  78.830  97.352  1.00  0.00           C
ATOM   3667  CD2 LEU A 232      73.160  79.960  95.962  1.00  0.00           C
ATOM   3671  C   LEU A 232      74.770  83.880  97.262  1.00  0.00           C
ATOM   3672  O   LEU A 232      75.830  84.420  97.582  1.00  0.00           O
ATOM   3673  N   LYS A 233      73.580  84.340  97.732  1.00  0.00           N
ATOM   3675  CA  LYS A 233      73.500  85.180  98.922  1.00  0.00           C
ATOM   3677  CB  LYS A 233      72.130  85.860  99.242  1.00  0.00           C
ATOM   3680  CG  LYS A 233      70.870  84.990  99.412  1.00  0.00           C
ATOM   3683  CD  LYS A 233      70.050  84.730  98.132  1.00  0.00           C
ATOM   3686  CE  LYS A 233      69.330  85.930  97.522  1.00  0.00           C
ATOM   3689  NZ  LYS A 233      68.130  86.310  98.262  1.00  0.00           N
ATOM   3693  C   LYS A 233      74.050  84.480 100.172  1.00  0.00           C
ATOM   3694  O   LYS A 233      73.820  83.290 100.382  1.00  0.00           O
ATOM   3695  N   GLY A 234      74.800  85.230 101.002  1.00  0.00           N
ATOM   3697  CA  GLY A 234      75.430  84.720 102.212  1.00  0.00           C
ATOM   3700  C   GLY A 234      74.790  85.300 103.432  1.00  0.00           C
ATOM   3701  O   GLY A 234      74.150  86.360 103.382  1.00  0.00           O
ATOM   3702  N   THR A 235      74.980  84.630 104.582  1.00  0.00           N
ATOM   3704  CA  THR A 235      74.310  84.970 105.822  1.00  0.00           C
ATOM   3706  CB  THR A 235      74.030  83.800 106.762  1.00  0.00           C
ATOM   3708  OG1 THR A 235      73.310  84.180 107.932  1.00  0.00           O
ATOM   3710  CG2 THR A 235      75.330  83.100 107.192  1.00  0.00           C
ATOM   3714  C   THR A 235      75.000  86.110 106.542  1.00  0.00           C
ATOM   3715  O   THR A 235      76.200  86.130 106.792  1.00  0.00           O
ATOM   3716  N   LEU A 236      74.230  87.140 106.882  1.00  0.00           N
ATOM   3718  CA  LEU A 236      74.730  88.300 107.552  1.00  0.00           C
ATOM   3720  CB  LEU A 236      74.430  89.560 106.712  1.00  0.00           C
ATOM   3723  CG  LEU A 236      74.920  90.880 107.312  1.00  0.00           C
ATOM   3725  CD1 LEU A 236      75.570  91.780 106.262  1.00  0.00           C
ATOM   3729  CD2 LEU A 236      73.760  91.630 107.972  1.00  0.00           C
ATOM   3733  C   LEU A 236      74.040  88.300 108.882  1.00  0.00           C
ATOM   3734  O   LEU A 236      72.810  88.340 108.942  1.00  0.00           O
ATOM   3735  N   GLN A 237      74.820  88.200 109.972  1.00  0.00           N
ATOM   3737  CA  GLN A 237      74.340  88.350 111.322  1.00  0.00           C
ATOM   3739  CB  GLN A 237      75.450  87.990 112.352  1.00  0.00           C
ATOM   3742  CG  GLN A 237      75.860  86.490 112.292  1.00  0.00           C
ATOM   3745  CD  GLN A 237      76.980  86.110 113.272  1.00  0.00           C
ATOM   3746  OE1 GLN A 237      77.230  86.800 114.272  1.00  0.00           O
ATOM   3747  NE2 GLN A 237      77.660  84.970 113.022  1.00  0.00           N
ATOM   3750  C   GLN A 237      73.720  89.730 111.572  1.00  0.00           C
ATOM   3751  O   GLN A 237      74.100  90.750 111.022  1.00  0.00           O
ATOM   3752  N   PHE A 238      72.690  89.800 112.422  1.00  0.00           N
ATOM   3754  CA  PHE A 238      72.120  91.080 112.782  1.00  0.00           C
ATOM   3756  CB  PHE A 238      70.590  91.070 112.582  1.00  0.00           C
ATOM   3759  CG  PHE A 238      70.260  90.860 111.122  1.00  0.00           C
ATOM   3760  CD1 PHE A 238      70.830  91.660 110.112  1.00  0.00           C
ATOM   3762  CE1 PHE A 238      70.470  91.490 108.772  1.00  0.00           C
ATOM   3764  CZ  PHE A 238      69.530  90.510 108.422  1.00  0.00           C
ATOM   3766  CD2 PHE A 238      69.280  89.920 110.762  1.00  0.00           C
ATOM   3768  CE2 PHE A 238      68.930  89.740 109.422  1.00  0.00           C
ATOM   3770  C   PHE A 238      72.440  91.480 114.202  1.00  0.00           C
ATOM   3771  O   PHE A 238      72.550  92.660 114.492  1.00  0.00           O
ATOM   3772  N   SER A 239      72.560  90.550 115.152  1.00  0.00           N
ATOM   3774  CA  SER A 239      72.490  90.960 116.552  1.00  0.00           C
ATOM   3776  CB  SER A 239      72.110  89.770 117.442  1.00  0.00           C
ATOM   3779  OG  SER A 239      70.840  89.270 117.022  1.00  0.00           O
ATOM   3781  C   SER A 239      73.750  91.640 117.032  1.00  0.00           C
ATOM   3782  O   SER A 239      73.710  92.590 117.822  1.00  0.00           O
ATOM   3783  N   ASP A 240      74.890  91.210 116.482  1.00  0.00           N
ATOM   3785  CA  ASP A 240      76.200  91.590 116.952  1.00  0.00           C
ATOM   3787  CB  ASP A 240      77.190  90.410 116.752  1.00  0.00           C
ATOM   3790  CG  ASP A 240      76.820  89.210 117.612  1.00  0.00           C
ATOM   3791  OD1 ASP A 240      75.790  89.250 118.342  1.00  0.00           O
ATOM   3792  OD2 ASP A 240      77.490  88.150 117.502  1.00  0.00           O
ATOM   3793  C   ASP A 240      76.670  92.850 116.232  1.00  0.00           C
ATOM   3794  O   ASP A 240      77.750  92.910 115.632  1.00  0.00           O
ATOM   3795  N   VAL A 241      75.860  93.920 116.292  1.00  0.00           N
ATOM   3797  CA  VAL A 241      76.260  95.250 115.852  1.00  0.00           C
ATOM   3799  CB  VAL A 241      75.120  96.230 115.562  1.00  0.00           C
ATOM   3801  CG1 VAL A 241      74.250  95.660 114.432  1.00  0.00           C
ATOM   3805  CG2 VAL A 241      74.250  96.560 116.802  1.00  0.00           C
ATOM   3809  C   VAL A 241      77.210  95.850 116.862  1.00  0.00           C
ATOM   3810  O   VAL A 241      76.880  96.080 118.022  1.00  0.00           O
ATOM   3811  N   THR A 242      78.460  96.120 116.462  1.00  0.00           N
ATOM   3813  CA  THR A 242      79.360  96.860 117.342  1.00  0.00           C
ATOM   3815  CB  THR A 242      80.840  96.760 116.982  1.00  0.00           C
ATOM   3817  OG1 THR A 242      81.130  97.290 115.702  1.00  0.00           O
ATOM   3819  CG2 THR A 242      81.230  95.280 116.942  1.00  0.00           C
ATOM   3823  C   THR A 242      78.930  98.310 117.502  1.00  0.00           C
ATOM   3824  O   THR A 242      78.360  98.930 116.612  1.00  0.00           O
ATOM   3825  N   VAL A 243      79.230  98.880 118.672  1.00  0.00           N
ATOM   3827  CA  VAL A 243      79.310 100.320 118.812  1.00  0.00           C
ATOM   3829  CB  VAL A 243      78.290 100.900 119.792  1.00  0.00           C
ATOM   3831  CG1 VAL A 243      76.890 100.680 119.172  1.00  0.00           C
ATOM   3835  CG2 VAL A 243      78.370 100.260 121.192  1.00  0.00           C
ATOM   3839  C   VAL A 243      80.740 100.670 119.162  1.00  0.00           C
ATOM   3840  O   VAL A 243      81.320 100.210 120.152  1.00  0.00           O
ATOM   3841  N   ASP A 244      81.380 101.460 118.282  1.00  0.00           N
ATOM   3843  CA  ASP A 244      82.570 102.210 118.602  1.00  0.00           C
ATOM   3845  CB  ASP A 244      83.200 102.790 117.302  1.00  0.00           C
ATOM   3848  CG  ASP A 244      84.440 103.630 117.552  1.00  0.00           C
ATOM   3849  OD1 ASP A 244      85.270 103.260 118.422  1.00  0.00           O
ATOM   3850  OD2 ASP A 244      84.550 104.660 116.852  1.00  0.00           O
ATOM   3851  C   ASP A 244      82.290 103.260 119.672  1.00  0.00           C
ATOM   3852  O   ASP A 244      81.190 103.790 119.782  1.00  0.00           O
ATOM   3853  N   GLU A 245      83.290 103.530 120.522  1.00  0.00           N
ATOM   3855  CA  GLU A 245      83.180 104.450 121.642  1.00  0.00           C
ATOM   3857  CB  GLU A 245      84.270 104.090 122.662  1.00  0.00           C
ATOM   3860  CG  GLU A 245      84.180 102.610 123.062  1.00  0.00           C
ATOM   3863  CD  GLU A 245      85.050 102.330 124.262  1.00  0.00           C
ATOM   3864  OE1 GLU A 245      86.220 102.790 124.272  1.00  0.00           O
ATOM   3865  OE2 GLU A 245      84.540 101.650 125.192  1.00  0.00           O
ATOM   3866  C   GLU A 245      83.420 105.870 121.202  1.00  0.00           C
ATOM   3867  O   GLU A 245      83.000 106.850 121.822  1.00  0.00           O
ATOM   3868  N   SER A 246      84.070 106.010 120.052  1.00  0.00           N
ATOM   3870  CA  SER A 246      84.310 107.300 119.482  1.00  0.00           C
ATOM   3872  CB  SER A 246      85.590 107.250 118.632  1.00  0.00           C
ATOM   3875  OG  SER A 246      86.680 106.780 119.432  1.00  0.00           O
ATOM   3877  C   SER A 246      83.140 107.640 118.622  1.00  0.00           C
ATOM   3878  O   SER A 246      82.350 108.530 118.922  1.00  0.00           O
ATOM   3879  N   THR A 247      82.930 106.860 117.552  1.00  0.00           N
ATOM   3881  CA  THR A 247      81.950 107.190 116.542  1.00  0.00           C
ATOM   3883  CB  THR A 247      82.500 106.860 115.142  1.00  0.00           C
ATOM   3885  OG1 THR A 247      82.630 105.460 114.882  1.00  0.00           O
ATOM   3887  CG2 THR A 247      83.880 107.500 114.962  1.00  0.00           C
ATOM   3891  C   THR A 247      80.630 106.480 116.762  1.00  0.00           C
ATOM   3892  O   THR A 247      79.560 107.060 116.612  1.00  0.00           O
ATOM   3893  N   GLY A 248      80.630 105.200 117.132  1.00  0.00           N
ATOM   3895  CA  GLY A 248      79.440 104.360 117.092  1.00  0.00           C
ATOM   3898  C   GLY A 248      79.190 103.720 115.742  1.00  0.00           C
ATOM   3899  O   GLY A 248      78.080 103.320 115.432  1.00  0.00           O
ATOM   3900  N   SER A 249      80.220 103.590 114.872  1.00  0.00           N
ATOM   3902  CA  SER A 249      80.100 102.890 113.592  1.00  0.00           C
ATOM   3904  CB  SER A 249      81.360 103.130 112.712  1.00  0.00           C
ATOM   3907  OG  SER A 249      81.330 102.460 111.442  1.00  0.00           O
ATOM   3909  C   SER A 249      79.890 101.380 113.732  1.00  0.00           C
ATOM   3910  O   SER A 249      80.660 100.700 114.402  1.00  0.00           O
ATOM   3911  N   ILE A 250      78.860 100.820 113.062  1.00  0.00           N
ATOM   3913  CA  ILE A 250      78.660  99.370 113.062  1.00  0.00           C
ATOM   3915  CB  ILE A 250      77.270  98.930 112.562  1.00  0.00           C
ATOM   3917  CG2 ILE A 250      77.130  97.390 112.582  1.00  0.00           C
ATOM   3921  CG1 ILE A 250      76.160  99.610 113.402  1.00  0.00           C
ATOM   3924  CD  ILE A 250      74.750  99.460 112.822  1.00  0.00           C
ATOM   3928  C   ILE A 250      79.740  98.640 112.282  1.00  0.00           C
ATOM   3929  O   ILE A 250      79.910  98.840 111.082  1.00  0.00           O
ATOM   3930  N   THR A 251      80.450  97.700 112.952  1.00  0.00           N
ATOM   3932  CA  THR A 251      81.080  96.580 112.262  1.00  0.00           C
ATOM   3934  CB  THR A 251      82.500  96.200 112.692  1.00  0.00           C
ATOM   3936  OG1 THR A 251      83.380  97.310 112.792  1.00  0.00           O
ATOM   3938  CG2 THR A 251      83.110  95.260 111.652  1.00  0.00           C
ATOM   3942  C   THR A 251      80.250  95.350 112.532  1.00  0.00           C
ATOM   3943  O   THR A 251      80.130  94.900 113.672  1.00  0.00           O
ATOM   3944  N   LEU A 252      79.710  94.720 111.492  1.00  0.00           N
ATOM   3946  CA  LEU A 252      79.040  93.450 111.632  1.00  0.00           C
ATOM   3948  CB  LEU A 252      77.640  93.510 110.972  1.00  0.00           C
ATOM   3951  CG  LEU A 252      76.700  92.310 111.222  1.00  0.00           C
ATOM   3953  CD1 LEU A 252      77.140  91.040 110.482  1.00  0.00           C
ATOM   3957  CD2 LEU A 252      76.460  92.050 112.722  1.00  0.00           C
ATOM   3961  C   LEU A 252      79.940  92.380 111.042  1.00  0.00           C
ATOM   3962  O   LEU A 252      80.480  92.540 109.952  1.00  0.00           O
ATOM   3963  N   ARG A 253      80.130  91.260 111.762  1.00  0.00           N
ATOM   3965  CA  ARG A 253      80.960  90.130 111.382  1.00  0.00           C
ATOM   3967  CB  ARG A 253      81.570  89.550 112.692  1.00  0.00           C
ATOM   3970  CG  ARG A 253      82.800  88.630 112.522  1.00  0.00           C
ATOM   3973  CD  ARG A 253      84.030  89.340 111.942  1.00  0.00           C
ATOM   3976  NE  ARG A 253      85.150  88.340 111.872  1.00  0.00           N
ATOM   3978  CZ  ARG A 253      86.120  88.160 112.752  1.00  0.00           C
ATOM   3979  NH1 ARG A 253      86.190  88.820 113.882  1.00  0.00           N
ATOM   3982  NH2 ARG A 253      87.090  87.290 112.512  1.00  0.00           N
ATOM   3985  C   ARG A 253      80.080  89.080 110.692  1.00  0.00           C
ATOM   3986  O   ARG A 253      79.280  88.410 111.332  1.00  0.00           O
ATOM   3987  N   ALA A 254      80.160  88.950 109.352  1.00  0.00           N
ATOM   3989  CA  ALA A 254      79.200  88.170 108.592  1.00  0.00           C
ATOM   3991  CB  ALA A 254      78.600  89.060 107.472  1.00  0.00           C
ATOM   3995  C   ALA A 254      79.860  86.980 107.932  1.00  0.00           C
ATOM   3996  O   ALA A 254      80.890  87.150 107.292  1.00  0.00           O
ATOM   3997  N   VAL A 255      79.300  85.750 108.052  1.00  0.00           N
ATOM   3999  CA  VAL A 255      79.850  84.530 107.462  1.00  0.00           C
ATOM   4001  CB  VAL A 255      79.600  83.260 108.292  1.00  0.00           C
ATOM   4003  CG1 VAL A 255      80.300  82.050 107.652  1.00  0.00           C
ATOM   4007  CG2 VAL A 255      80.120  83.420 109.732  1.00  0.00           C
ATOM   4011  C   VAL A 255      79.250  84.310 106.082  1.00  0.00           C
ATOM   4012  O   VAL A 255      78.100  83.910 105.932  1.00  0.00           O
ATOM   4013  N   PHE A 256      80.030  84.550 105.022  1.00  0.00           N
ATOM   4015  CA  PHE A 256      79.560  84.310 103.672  1.00  0.00           C
ATOM   4017  CB  PHE A 256      79.730  85.520 102.712  1.00  0.00           C
ATOM   4020  CG  PHE A 256      79.110  86.820 103.162  1.00  0.00           C
ATOM   4021  CD1 PHE A 256      77.970  86.870 103.982  1.00  0.00           C
ATOM   4023  CE1 PHE A 256      77.370  88.090 104.292  1.00  0.00           C
ATOM   4025  CZ  PHE A 256      77.910  89.290 103.822  1.00  0.00           C
ATOM   4027  CD2 PHE A 256      79.630  88.020 102.672  1.00  0.00           C
ATOM   4029  CE2 PHE A 256      79.050  89.250 103.002  1.00  0.00           C
ATOM   4031  C   PHE A 256      80.310  83.100 103.102  1.00  0.00           C
ATOM   4032  O   PHE A 256      81.530  83.010 103.222  1.00  0.00           O
ATOM   4033  N   PRO A 257      79.630  82.100 102.532  1.00  0.00           N
ATOM   4034  CD  PRO A 257      78.210  82.170 102.142  1.00  0.00           C
ATOM   4037  CA  PRO A 257      80.290  80.950 101.932  1.00  0.00           C
ATOM   4039  CB  PRO A 257      79.130  80.070 101.452  1.00  0.00           C
ATOM   4042  CG  PRO A 257      78.020  81.050 101.112  1.00  0.00           C
ATOM   4045  C   PRO A 257      81.250  81.320 100.812  1.00  0.00           C
ATOM   4046  O   PRO A 257      80.920  82.140  99.952  1.00  0.00           O
ATOM   4047  N   ASN A 258      82.450  80.710 100.782  1.00  0.00           N
ATOM   4049  CA  ASN A 258      83.380  80.960  99.712  1.00  0.00           C
ATOM   4051  CB  ASN A 258      84.290  82.170 100.072  1.00  0.00           C
ATOM   4054  CG  ASN A 258      85.430  82.470  99.102  1.00  0.00           C
ATOM   4055  OD1 ASN A 258      85.360  82.250  97.882  1.00  0.00           O
ATOM   4056  ND2 ASN A 258      86.570  82.910  99.672  1.00  0.00           N
ATOM   4059  C   ASN A 258      84.170  79.710  99.332  1.00  0.00           C
ATOM   4060  O   ASN A 258      85.380  79.680  99.562  1.00  0.00           O
ATOM   4061  N   PRO A 259      83.590  78.690  98.712  1.00  0.00           N
ATOM   4062  CD  PRO A 259      82.150  78.470  98.692  1.00  0.00           C
ATOM   4065  CA  PRO A 259      84.300  77.500  98.272  1.00  0.00           C
ATOM   4067  CB  PRO A 259      83.180  76.530  97.842  1.00  0.00           C
ATOM   4070  CG  PRO A 259      81.970  77.440  97.592  1.00  0.00           C
ATOM   4073  C   PRO A 259      85.270  77.730  97.132  1.00  0.00           C
ATOM   4074  O   PRO A 259      86.120  76.890  96.922  1.00  0.00           O
ATOM   4075  N   GLN A 260      85.140  78.830  96.362  1.00  0.00           N
ATOM   4077  CA  GLN A 260      86.140  79.230  95.392  1.00  0.00           C
ATOM   4079  CB  GLN A 260      85.650  80.390  94.482  1.00  0.00           C
ATOM   4082  CG  GLN A 260      84.570  79.950  93.462  1.00  0.00           C
ATOM   4085  CD  GLN A 260      84.120  81.120  92.602  1.00  0.00           C
ATOM   4086  OE1 GLN A 260      83.430  82.030  93.072  1.00  0.00           O
ATOM   4087  NE2 GLN A 260      84.460  81.110  91.292  1.00  0.00           N
ATOM   4090  C   GLN A 260      87.510  79.600  95.962  1.00  0.00           C
ATOM   4091  O   GLN A 260      88.540  79.340  95.362  1.00  0.00           O
ATOM   4092  N   HIS A 261      87.500  80.290  97.122  1.00  0.00           N
ATOM   4094  CA  HIS A 261      88.660  80.770  97.862  1.00  0.00           C
ATOM   4096  CB  HIS A 261      89.750  79.710  98.162  1.00  0.00           C
ATOM   4099  ND1 HIS A 261      90.250  77.790  99.662  1.00  0.00           N
ATOM   4100  CG  HIS A 261      89.300  78.560  99.012  1.00  0.00           C
ATOM   4101  CE1 HIS A 261      89.580  76.820 100.242  1.00  0.00           C
ATOM   4103  NE2 HIS A 261      88.240  76.930 100.042  1.00  0.00           N
ATOM   4105  CD2 HIS A 261      88.060  78.050  99.252  1.00  0.00           C
ATOM   4107  C   HIS A 261      89.250  82.030  97.242  1.00  0.00           C
ATOM   4108  O   HIS A 261      90.320  82.490  97.642  1.00  0.00           O
ATOM   4109  N   THR A 262      88.520  82.660  96.292  1.00  0.00           N
ATOM   4111  CA  THR A 262      88.990  83.780  95.482  1.00  0.00           C
ATOM   4113  CB  THR A 262      88.830  83.530  93.982  1.00  0.00           C
ATOM   4115  OG1 THR A 262      87.470  83.310  93.612  1.00  0.00           O
ATOM   4117  CG2 THR A 262      89.590  82.260  93.572  1.00  0.00           C
ATOM   4121  C   THR A 262      88.260  85.070  95.812  1.00  0.00           C
ATOM   4122  O   THR A 262      88.440  86.080  95.132  1.00  0.00           O
ATOM   4123  N   LEU A 263      87.460  85.110  96.892  1.00  0.00           N
ATOM   4125  CA  LEU A 263      87.060  86.360  97.512  1.00  0.00           C
ATOM   4127  CB  LEU A 263      85.800  86.280  98.422  1.00  0.00           C
ATOM   4130  CG  LEU A 263      84.450  86.270  97.692  1.00  0.00           C
ATOM   4132  CD1 LEU A 263      84.420  85.360  96.472  1.00  0.00           C
ATOM   4136  CD2 LEU A 263      83.310  85.900  98.652  1.00  0.00           C
ATOM   4140  C   LEU A 263      88.230  86.820  98.352  1.00  0.00           C
ATOM   4141  O   LEU A 263      88.620  86.110  99.282  1.00  0.00           O
ATOM   4142  N   LEU A 264      88.810  87.980  98.012  1.00  0.00           N
ATOM   4144  CA  LEU A 264      90.120  88.400  98.452  1.00  0.00           C
ATOM   4146  CB  LEU A 264      90.890  89.070  97.272  1.00  0.00           C
ATOM   4149  CG  LEU A 264      91.190  88.130  96.082  1.00  0.00           C
ATOM   4151  CD1 LEU A 264      91.660  88.920  94.842  1.00  0.00           C
ATOM   4155  CD2 LEU A 264      92.240  87.070  96.432  1.00  0.00           C
ATOM   4159  C   LEU A 264      89.960  89.390  99.602  1.00  0.00           C
ATOM   4160  O   LEU A 264      89.370  90.450  99.382  1.00  0.00           O
ATOM   4161  N   PRO A 265      90.390  89.120 100.832  1.00  0.00           N
ATOM   4162  CD  PRO A 265      90.790  87.790 101.302  1.00  0.00           C
ATOM   4165  CA  PRO A 265      90.360  90.080 101.932  1.00  0.00           C
ATOM   4167  CB  PRO A 265      91.030  89.320 103.082  1.00  0.00           C
ATOM   4170  CG  PRO A 265      90.630  87.880 102.812  1.00  0.00           C
ATOM   4173  C   PRO A 265      91.010  91.410 101.632  1.00  0.00           C
ATOM   4174  O   PRO A 265      92.140  91.440 101.132  1.00  0.00           O
ATOM   4175  N   GLY A 266      90.340  92.540 101.932  1.00  0.00           N
ATOM   4177  CA  GLY A 266      90.830  93.870 101.582  1.00  0.00           C
ATOM   4180  C   GLY A 266      89.910  94.580 100.642  1.00  0.00           C
ATOM   4181  O   GLY A 266      89.930  95.800 100.552  1.00  0.00           O
ATOM   4182  N   MET A 267      89.060  93.820  99.932  1.00  0.00           N
ATOM   4184  CA  MET A 267      88.000  94.350  99.112  1.00  0.00           C
ATOM   4186  CB  MET A 267      87.370  93.220  98.242  1.00  0.00           C
ATOM   4189  CG  MET A 267      87.970  93.100  96.832  1.00  0.00           C
ATOM   4192  SD  MET A 267      87.180  94.170  95.592  1.00  0.00           S
ATOM   4193  CE  MET A 267      88.150  95.660  95.932  1.00  0.00           C
ATOM   4197  C   MET A 267      86.930  95.190  99.812  1.00  0.00           C
ATOM   4198  O   MET A 267      86.530  94.950 100.942  1.00  0.00           O
ATOM   4199  N   PHE A 268      86.450  96.230  99.122  1.00  0.00           N
ATOM   4201  CA  PHE A 268      85.590  97.260  99.652  1.00  0.00           C
ATOM   4203  CB  PHE A 268      86.140  98.660  99.262  1.00  0.00           C
ATOM   4206  CG  PHE A 268      87.610  98.820  99.622  1.00  0.00           C
ATOM   4207  CD1 PHE A 268      88.000  99.580 100.742  1.00  0.00           C
ATOM   4209  CE1 PHE A 268      89.360  99.810 101.012  1.00  0.00           C
ATOM   4211  CZ  PHE A 268      90.340  99.270 100.172  1.00  0.00           C
ATOM   4213  CD2 PHE A 268      88.610  98.330  98.772  1.00  0.00           C
ATOM   4215  CE2 PHE A 268      89.970  98.530  99.052  1.00  0.00           C
ATOM   4217  C   PHE A 268      84.200  97.050  99.062  1.00  0.00           C
ATOM   4218  O   PHE A 268      83.400  97.980  98.952  1.00  0.00           O
ATOM   4219  N   VAL A 269      83.940  95.790  98.632  1.00  0.00           N
ATOM   4221  CA  VAL A 269      82.710  95.190  98.132  1.00  0.00           C
ATOM   4223  CB  VAL A 269      82.880  93.660  98.042  1.00  0.00           C
ATOM   4225  CG1 VAL A 269      81.550  92.880  98.032  1.00  0.00           C
ATOM   4229  CG2 VAL A 269      83.690  93.350  96.772  1.00  0.00           C
ATOM   4233  C   VAL A 269      81.420  95.650  98.802  1.00  0.00           C
ATOM   4234  O   VAL A 269      81.350  95.820 100.012  1.00  0.00           O
ATOM   4235  N   ARG A 270      80.370  95.930  98.022  1.00  0.00           N
ATOM   4237  CA  ARG A 270      79.110  96.380  98.562  1.00  0.00           C
ATOM   4239  CB  ARG A 270      78.500  97.520  97.712  1.00  0.00           C
ATOM   4242  CG  ARG A 270      79.400  98.770  97.632  1.00  0.00           C
ATOM   4245  CD  ARG A 270      78.780  99.960  96.892  1.00  0.00           C
ATOM   4248  NE  ARG A 270      78.480  99.560  95.482  1.00  0.00           N
ATOM   4250  CZ  ARG A 270      79.360  99.370  94.512  1.00  0.00           C
ATOM   4251  NH1 ARG A 270      80.640  99.640  94.632  1.00  0.00           N
ATOM   4254  NH2 ARG A 270      78.940  98.890  93.362  1.00  0.00           N
ATOM   4257  C   ARG A 270      78.130  95.230  98.742  1.00  0.00           C
ATOM   4258  O   ARG A 270      78.290  94.130  98.222  1.00  0.00           O
ATOM   4259  N   ALA A 271      77.070  95.470  99.522  1.00  0.00           N
ATOM   4261  CA  ALA A 271      76.020  94.500  99.702  1.00  0.00           C
ATOM   4263  CB  ALA A 271      76.310  93.590 100.902  1.00  0.00           C
ATOM   4267  C   ALA A 271      74.750  95.250  99.952  1.00  0.00           C
ATOM   4268  O   ALA A 271      74.790  96.410 100.362  1.00  0.00           O
ATOM   4269  N   ARG A 272      73.600  94.610  99.722  1.00  0.00           N
ATOM   4271  CA  ARG A 272      72.310  95.130 100.132  1.00  0.00           C
ATOM   4273  CB  ARG A 272      71.430  95.610  98.932  1.00  0.00           C
ATOM   4276  CG  ARG A 272      71.430  94.740  97.652  1.00  0.00           C
ATOM   4279  CD  ARG A 272      70.780  95.460  96.452  1.00  0.00           C
ATOM   4282  NE  ARG A 272      71.060  94.690  95.192  1.00  0.00           N
ATOM   4284  CZ  ARG A 272      72.040  94.970  94.332  1.00  0.00           C
ATOM   4285  NH1 ARG A 272      72.940  95.910  94.492  1.00  0.00           N
ATOM   4288  NH2 ARG A 272      72.160  94.300  93.212  1.00  0.00           N
ATOM   4291  C   ARG A 272      71.650  94.260 101.182  1.00  0.00           C
ATOM   4292  O   ARG A 272      72.240  93.970 102.222  1.00  0.00           O
ATOM   4293  N   ILE A 273      70.390  93.840 100.982  1.00  0.00           N
ATOM   4295  CA  ILE A 273      69.600  93.180 102.002  1.00  0.00           C
ATOM   4297  CB  ILE A 273      68.710  94.170 102.782  1.00  0.00           C
ATOM   4299  CG2 ILE A 273      67.570  94.720 101.892  1.00  0.00           C
ATOM   4303  CG1 ILE A 273      68.170  93.560 104.102  1.00  0.00           C
ATOM   4306  CD  ILE A 273      67.600  94.600 105.072  1.00  0.00           C
ATOM   4310  C   ILE A 273      68.780  92.140 101.282  1.00  0.00           C
ATOM   4311  O   ILE A 273      68.580  92.250 100.082  1.00  0.00           O
ATOM   4312  N   ASP A 274      68.300  91.090 101.982  1.00  0.00           N
ATOM   4314  CA  ASP A 274      67.300  90.190 101.472  1.00  0.00           C
ATOM   4316  CB  ASP A 274      67.570  88.810 102.132  1.00  0.00           C
ATOM   4319  CG  ASP A 274      66.890  87.680 101.392  1.00  0.00           C
ATOM   4320  OD1 ASP A 274      66.960  87.720 100.142  1.00  0.00           O
ATOM   4321  OD2 ASP A 274      66.410  86.710 102.032  1.00  0.00           O
ATOM   4322  C   ASP A 274      65.880  90.730 101.742  1.00  0.00           C
ATOM   4323  O   ASP A 274      65.630  91.440 102.722  1.00  0.00           O
ATOM   4324  N   GLU A 275      64.910  90.480 100.842  1.00  0.00           N
ATOM   4326  CA  GLU A 275      63.590  91.050 100.962  1.00  0.00           C
ATOM   4328  CB  GLU A 275      63.060  91.670  99.632  1.00  0.00           C
ATOM   4331  CG  GLU A 275      62.750  90.750  98.412  1.00  0.00           C
ATOM   4334  CD  GLU A 275      63.780  89.680  98.072  1.00  0.00           C
ATOM   4335  OE1 GLU A 275      63.380  88.480  97.992  1.00  0.00           O
ATOM   4336  OE2 GLU A 275      64.970  89.990  97.842  1.00  0.00           O
ATOM   4337  C   GLU A 275      62.570  90.150 101.652  1.00  0.00           C
ATOM   4338  O   GLU A 275      62.270  89.030 101.262  1.00  0.00           O
ATOM   4339  N   GLY A 276      61.980  90.660 102.742  1.00  0.00           N
ATOM   4341  CA  GLY A 276      60.810  90.090 103.422  1.00  0.00           C
ATOM   4344  C   GLY A 276      59.980  91.220 103.942  1.00  0.00           C
ATOM   4345  O   GLY A 276      59.180  91.100 104.862  1.00  0.00           O
ATOM   4346  N   VAL A 277      60.210  92.410 103.362  1.00  0.00           N
ATOM   4348  CA  VAL A 277      59.710  93.690 103.812  1.00  0.00           C
ATOM   4350  CB  VAL A 277      60.710  94.810 103.472  1.00  0.00           C
ATOM   4352  CG1 VAL A 277      61.070  94.820 101.962  1.00  0.00           C
ATOM   4356  CG2 VAL A 277      60.180  96.180 103.902  1.00  0.00           C
ATOM   4360  C   VAL A 277      58.270  93.990 103.352  1.00  0.00           C
ATOM   4361  O   VAL A 277      57.980  94.180 102.172  1.00  0.00           O
ATOM   4362  N   GLN A 278      57.320  94.030 104.312  1.00  0.00           N
ATOM   4364  CA  GLN A 278      55.910  93.940 103.982  1.00  0.00           C
ATOM   4366  CB  GLN A 278      55.220  93.170 105.142  1.00  0.00           C
ATOM   4369  CG  GLN A 278      55.040  93.970 106.452  1.00  0.00           C
ATOM   4372  CD  GLN A 278      54.390  93.150 107.562  1.00  0.00           C
ATOM   4373  OE1 GLN A 278      54.310  91.920 107.562  1.00  0.00           O
ATOM   4374  NE2 GLN A 278      53.930  93.850 108.622  1.00  0.00           N
ATOM   4377  C   GLN A 278      55.060  95.210 103.772  1.00  0.00           C
ATOM   4378  O   GLN A 278      53.940  94.990 103.322  1.00  0.00           O
ATOM   4379  N   PRO A 279      55.360  96.500 104.032  1.00  0.00           N
ATOM   4380  CD  PRO A 279      56.540  96.950 104.762  1.00  0.00           C
ATOM   4383  CA  PRO A 279      54.380  97.590 103.912  1.00  0.00           C
ATOM   4385  CB  PRO A 279      55.190  98.860 104.192  1.00  0.00           C
ATOM   4388  CG  PRO A 279      56.270  98.400 105.172  1.00  0.00           C
ATOM   4391  C   PRO A 279      53.600  97.710 102.612  1.00  0.00           C
ATOM   4392  O   PRO A 279      54.080  97.300 101.562  1.00  0.00           O
ATOM   4393  N   ASP A 280      52.380  98.300 102.652  1.00  0.00           N
ATOM   4395  CA  ASP A 280      51.470  98.400 101.532  1.00  0.00           C
ATOM   4397  CB  ASP A 280      50.040  97.980 102.002  1.00  0.00           C
ATOM   4400  CG  ASP A 280      49.290  99.050 102.772  1.00  0.00           C
ATOM   4401  OD1 ASP A 280      49.930  99.850 103.492  1.00  0.00           O
ATOM   4402  OD2 ASP A 280      48.030  99.040 102.712  1.00  0.00           O
ATOM   4403  C   ASP A 280      51.520  99.800 100.892  1.00  0.00           C
ATOM   4404  O   ASP A 280      50.590 100.270 100.242  1.00  0.00           O
ATOM   4405  N   ALA A 281      52.640 100.520 101.062  1.00  0.00           N
ATOM   4407  CA  ALA A 281      52.910 101.790 100.422  1.00  0.00           C
ATOM   4409  CB  ALA A 281      54.190 102.380 101.032  1.00  0.00           C
ATOM   4413  C   ALA A 281      53.050 101.610  98.912  1.00  0.00           C
ATOM   4414  O   ALA A 281      53.800 100.750  98.462  1.00  0.00           O
ATOM   4415  N   ILE A 282      52.290 102.350  98.082  1.00  0.00           N
ATOM   4417  CA  ILE A 282      52.160 102.010  96.662  1.00  0.00           C
ATOM   4419  CB  ILE A 282      50.880 102.480  95.982  1.00  0.00           C
ATOM   4421  CG2 ILE A 282      49.720 101.670  96.602  1.00  0.00           C
ATOM   4425  CG1 ILE A 282      50.640 104.010  96.022  1.00  0.00           C
ATOM   4428  CD  ILE A 282      51.290 104.790  94.882  1.00  0.00           C
ATOM   4432  C   ILE A 282      53.360 102.370  95.822  1.00  0.00           C
ATOM   4433  O   ILE A 282      54.190 103.200  96.182  1.00  0.00           O
ATOM   4434  N   LEU A 283      53.470 101.680  94.672  1.00  0.00           N
ATOM   4436  CA  LEU A 283      54.500 101.890  93.692  1.00  0.00           C
ATOM   4438  CB  LEU A 283      55.380 100.630  93.532  1.00  0.00           C
ATOM   4441  CG  LEU A 283      56.280 100.120  94.692  1.00  0.00           C
ATOM   4443  CD1 LEU A 283      57.390 101.100  95.022  1.00  0.00           C
ATOM   4447  CD2 LEU A 283      55.540  99.710  95.972  1.00  0.00           C
ATOM   4451  C   LEU A 283      53.840 102.200  92.342  1.00  0.00           C
ATOM   4452  O   LEU A 283      52.900 101.520  91.952  1.00  0.00           O
ATOM   4453  N   ILE A 284      54.280 103.250  91.612  1.00  0.00           N
ATOM   4455  CA  ILE A 284      53.510 103.790  90.482  1.00  0.00           C
ATOM   4457  CB  ILE A 284      52.380 104.660  91.072  1.00  0.00           C
ATOM   4459  CG2 ILE A 284      52.900 105.730  92.062  1.00  0.00           C
ATOM   4463  CG1 ILE A 284      51.450 105.290  90.032  1.00  0.00           C
ATOM   4466  CD  ILE A 284      50.450 106.280  90.622  1.00  0.00           C
ATOM   4470  C   ILE A 284      54.440 104.370  89.352  1.00  0.00           C
ATOM   4471  O   ILE A 284      55.590 104.640  89.672  1.00  0.00           O
ATOM   4472  N   PRO A 285      54.090 104.520  88.042  1.00  0.00           N
ATOM   4473  CD  PRO A 285      52.900 103.860  87.502  1.00  0.00           C
ATOM   4476  CA  PRO A 285      55.080 104.730  86.942  1.00  0.00           C
ATOM   4478  CB  PRO A 285      54.370 104.080  85.732  1.00  0.00           C
ATOM   4481  CG  PRO A 285      53.440 103.050  86.342  1.00  0.00           C
ATOM   4484  C   PRO A 285      55.450 106.190  86.552  1.00  0.00           C
ATOM   4485  O   PRO A 285      55.560 106.960  87.482  1.00  0.00           O
ATOM   4486  N   GLN A 286      55.640 106.560  85.222  1.00  0.00           N
ATOM   4488  CA  GLN A 286      56.420 107.700  84.632  1.00  0.00           C
ATOM   4490  CB  GLN A 286      57.260 107.100  83.432  1.00  0.00           C
ATOM   4493  CG  GLN A 286      58.330 108.020  82.762  1.00  0.00           C
ATOM   4496  CD  GLN A 286      59.520 107.340  82.082  1.00  0.00           C
ATOM   4497  OE1 GLN A 286      59.530 107.220  80.862  1.00  0.00           O
ATOM   4498  NE2 GLN A 286      60.580 106.970  82.842  1.00  0.00           N
ATOM   4501  C   GLN A 286      55.910 109.100  84.072  1.00  0.00           C
ATOM   4502  O   GLN A 286      56.720 109.980  83.762  1.00  0.00           O
ATOM   4503  N   GLN A 287      54.610 109.420  83.912  1.00  0.00           N
ATOM   4505  CA  GLN A 287      54.120 110.530  83.062  1.00  0.00           C
ATOM   4507  CB  GLN A 287      53.890 110.040  81.602  1.00  0.00           C
ATOM   4510  CG  GLN A 287      55.260 109.640  80.982  1.00  0.00           C
ATOM   4513  CD  GLN A 287      55.320 109.150  79.542  1.00  0.00           C
ATOM   4514  OE1 GLN A 287      55.880 108.080  79.292  1.00  0.00           O
ATOM   4515  NE2 GLN A 287      54.830 109.940  78.562  1.00  0.00           N
ATOM   4518  C   GLN A 287      53.090 111.580  83.642  1.00  0.00           C
ATOM   4519  O   GLN A 287      53.020 112.680  83.122  1.00  0.00           O
ATOM   4520  N   GLY A 288      52.370 111.350  84.772  1.00  0.00           N
ATOM   4522  CA  GLY A 288      51.600 112.330  85.572  1.00  0.00           C
ATOM   4525  C   GLY A 288      52.020 113.050  86.892  1.00  0.00           C
ATOM   4526  O   GLY A 288      51.590 114.190  87.002  1.00  0.00           O
ATOM   4527  N   VAL A 289      52.780 112.560  87.942  1.00  0.00           N
ATOM   4529  CA  VAL A 289      53.180 113.370  89.142  1.00  0.00           C
ATOM   4531  CB  VAL A 289      54.170 112.830  90.212  1.00  0.00           C
ATOM   4533  CG1 VAL A 289      53.710 111.560  90.932  1.00  0.00           C
ATOM   4537  CG2 VAL A 289      55.610 112.680  89.682  1.00  0.00           C
ATOM   4541  C   VAL A 289      53.670 114.800  88.902  1.00  0.00           C
ATOM   4542  O   VAL A 289      54.230 115.180  87.872  1.00  0.00           O
ATOM   4543  N   SER A 290      53.490 115.650  89.942  1.00  0.00           N
ATOM   4545  CA  SER A 290      53.410 117.060  89.712  1.00  0.00           C
ATOM   4547  CB  SER A 290      51.940 117.450  89.442  1.00  0.00           C
ATOM   4550  OG  SER A 290      51.860 118.590  88.592  1.00  0.00           O
ATOM   4552  C   SER A 290      53.880 117.810  90.932  1.00  0.00           C
ATOM   4553  O   SER A 290      53.090 118.420  91.632  1.00  0.00           O
ATOM   4554  N   ARG A 291      55.180 117.810  91.272  1.00  0.00           N
ATOM   4556  CA  ARG A 291      55.620 118.490  92.482  1.00  0.00           C
ATOM   4558  CB  ARG A 291      56.970 117.930  92.972  1.00  0.00           C
ATOM   4561  CG  ARG A 291      57.080 116.400  93.092  1.00  0.00           C
ATOM   4564  CD  ARG A 291      58.410 115.940  93.722  1.00  0.00           C
ATOM   4567  NE  ARG A 291      58.450 114.460  93.572  1.00  0.00           N
ATOM   4569  CZ  ARG A 291      58.410 113.630  94.602  1.00  0.00           C
ATOM   4570  NH1 ARG A 291      59.060 113.840  95.732  1.00  0.00           N
ATOM   4573  NH2 ARG A 291      57.700 112.540  94.462  1.00  0.00           N
ATOM   4576  C   ARG A 291      55.710 120.020  92.312  1.00  0.00           C
ATOM   4577  O   ARG A 291      56.740 120.670  92.452  1.00  0.00           O
ATOM   4578  N   THR A 292      54.610 120.630  91.882  1.00  0.00           N
ATOM   4580  CA  THR A 292      54.580 121.890  91.182  1.00  0.00           C
ATOM   4582  CB  THR A 292      53.600 121.890  90.012  1.00  0.00           C
ATOM   4584  OG1 THR A 292      53.500 120.590  89.462  1.00  0.00           O
ATOM   4586  CG2 THR A 292      54.110 122.840  88.922  1.00  0.00           C
ATOM   4590  C   THR A 292      54.040 122.910  92.112  1.00  0.00           C
ATOM   4591  O   THR A 292      53.160 122.590  92.902  1.00  0.00           O
ATOM   4592  N   PRO A 293      54.440 124.160  92.002  1.00  0.00           N
ATOM   4593  CD  PRO A 293      53.560 125.200  92.492  1.00  0.00           C
ATOM   4596  CA  PRO A 293      55.650 124.690  91.392  1.00  0.00           C
ATOM   4598  CB  PRO A 293      55.150 126.020  90.832  1.00  0.00           C
ATOM   4601  CG  PRO A 293      54.050 126.470  91.812  1.00  0.00           C
ATOM   4604  C   PRO A 293      56.790 124.890  92.392  1.00  0.00           C
ATOM   4605  O   PRO A 293      56.850 125.920  93.042  1.00  0.00           O
ATOM   4606  N   ARG A 294      57.750 123.970  92.472  1.00  0.00           N
ATOM   4608  CA  ARG A 294      58.970 124.200  93.232  1.00  0.00           C
ATOM   4610  CB  ARG A 294      59.880 125.380  92.742  1.00  0.00           C
ATOM   4613  CG  ARG A 294      61.390 125.090  92.952  1.00  0.00           C
ATOM   4616  CD  ARG A 294      62.370 126.160  92.482  1.00  0.00           C
ATOM   4619  NE  ARG A 294      63.760 125.730  92.882  1.00  0.00           N
ATOM   4621  CZ  ARG A 294      64.660 126.490  93.472  1.00  0.00           C
ATOM   4622  NH1 ARG A 294      64.440 127.730  93.872  1.00  0.00           N
ATOM   4625  NH2 ARG A 294      65.840 125.980  93.742  1.00  0.00           N
ATOM   4628  C   ARG A 294      58.790 124.170  94.752  1.00  0.00           C
ATOM   4629  O   ARG A 294      58.880 125.180  95.452  1.00  0.00           O
ATOM   4630  N   GLY A 295      58.600 122.960  95.312  1.00  0.00           N
ATOM   4632  CA  GLY A 295      58.770 122.740  96.742  1.00  0.00           C
ATOM   4635  C   GLY A 295      57.840 121.720  97.322  1.00  0.00           C
ATOM   4636  O   GLY A 295      58.120 121.210  98.402  1.00  0.00           O
ATOM   4637  N   ASP A 296      56.720 121.430  96.632  1.00  0.00           N
ATOM   4639  CA  ASP A 296      55.650 120.630  97.162  1.00  0.00           C
ATOM   4641  CB  ASP A 296      54.430 121.550  97.512  1.00  0.00           C
ATOM   4644  CG  ASP A 296      53.930 122.510  96.422  1.00  0.00           C
ATOM   4645  OD1 ASP A 296      52.690 122.730  96.372  1.00  0.00           O
ATOM   4646  OD2 ASP A 296      54.780 123.180  95.782  1.00  0.00           O
ATOM   4647  C   ASP A 296      55.240 119.480  96.242  1.00  0.00           C
ATOM   4648  O   ASP A 296      54.830 119.680  95.102  1.00  0.00           O
ATOM   4649  N   ALA A 297      55.310 118.210  96.702  1.00  0.00           N
ATOM   4651  CA  ALA A 297      54.960 117.070  95.872  1.00  0.00           C
ATOM   4653  CB  ALA A 297      55.650 115.780  96.382  1.00  0.00           C
ATOM   4657  C   ALA A 297      53.470 116.800  95.662  1.00  0.00           C
ATOM   4658  O   ALA A 297      52.880 115.890  96.242  1.00  0.00           O
ATOM   4659  N   THR A 298      52.800 117.560  94.772  1.00  0.00           N
ATOM   4661  CA  THR A 298      51.420 117.280  94.412  1.00  0.00           C
ATOM   4663  CB  THR A 298      50.510 118.490  94.122  1.00  0.00           C
ATOM   4665  OG1 THR A 298      50.750 119.120  92.882  1.00  0.00           O
ATOM   4667  CG2 THR A 298      50.760 119.570  95.192  1.00  0.00           C
ATOM   4671  C   THR A 298      51.340 116.260  93.302  1.00  0.00           C
ATOM   4672  O   THR A 298      52.300 115.910  92.612  1.00  0.00           O
ATOM   4673  N   VAL A 299      50.160 115.680  93.152  1.00  0.00           N
ATOM   4675  CA  VAL A 299      49.860 114.760  92.102  1.00  0.00           C
ATOM   4677  CB  VAL A 299      49.960 113.300  92.552  1.00  0.00           C
ATOM   4679  CG1 VAL A 299      49.760 112.370  91.362  1.00  0.00           C
ATOM   4683  CG2 VAL A 299      51.360 113.020  93.142  1.00  0.00           C
ATOM   4687  C   VAL A 299      48.450 115.150  91.752  1.00  0.00           C
ATOM   4688  O   VAL A 299      47.620 115.410  92.622  1.00  0.00           O
ATOM   4689  N   LEU A 300      48.140 115.260  90.452  1.00  0.00           N
ATOM   4691  CA  LEU A 300      46.770 115.390  90.022  1.00  0.00           C
ATOM   4693  CB  LEU A 300      46.780 115.920  88.572  1.00  0.00           C
ATOM   4696  CG  LEU A 300      45.430 116.320  87.952  1.00  0.00           C
ATOM   4698  CD1 LEU A 300      44.860 117.520  88.692  1.00  0.00           C
ATOM   4702  CD2 LEU A 300      45.590 116.650  86.452  1.00  0.00           C
ATOM   4706  C   LEU A 300      46.030 114.070  90.302  1.00  0.00           C
ATOM   4707  O   LEU A 300      46.620 112.990  90.332  1.00  0.00           O
ATOM   4708  N   ILE A 301      44.720 114.060  90.582  1.00  0.00           N
ATOM   4710  CA  ILE A 301      44.000 112.820  90.782  1.00  0.00           C
ATOM   4712  CB  ILE A 301      43.800 112.450  92.262  1.00  0.00           C
ATOM   4714  CG2 ILE A 301      42.550 111.560  92.502  1.00  0.00           C
ATOM   4718  CG1 ILE A 301      45.030 111.710  92.842  1.00  0.00           C
ATOM   4721  CD  ILE A 301      46.070 112.620  93.492  1.00  0.00           C
ATOM   4725  C   ILE A 301      42.720 112.930  89.992  1.00  0.00           C
ATOM   4726  O   ILE A 301      42.110 113.990  89.902  1.00  0.00           O
ATOM   4727  N   VAL A 302      42.280 111.850  89.332  1.00  0.00           N
ATOM   4729  CA  VAL A 302      40.980 111.800  88.692  1.00  0.00           C
ATOM   4731  CB  VAL A 302      40.970 110.560  87.812  1.00  0.00           C
ATOM   4733  CG1 VAL A 302      41.080 109.280  88.672  1.00  0.00           C
ATOM   4737  CG2 VAL A 302      39.750 110.560  86.902  1.00  0.00           C
ATOM   4741  C   VAL A 302      39.790 111.940  89.662  1.00  0.00           C
ATOM   4742  O   VAL A 302      39.880 111.520  90.812  1.00  0.00           O
ATOM   4743  N   ASN A 303      38.670 112.630  89.282  1.00  0.00           N
ATOM   4745  CA  ASN A 303      37.650 113.090  90.242  1.00  0.00           C
ATOM   4747  CB  ASN A 303      37.570 114.640  90.322  1.00  0.00           C
ATOM   4750  CG  ASN A 303      36.790 115.120  91.552  1.00  0.00           C
ATOM   4751  OD1 ASN A 303      36.770 114.440  92.592  1.00  0.00           O
ATOM   4752  ND2 ASN A 303      36.060 116.250  91.432  1.00  0.00           N
ATOM   4755  C   ASN A 303      36.250 112.620  89.872  1.00  0.00           C
ATOM   4756  O   ASN A 303      36.000 112.290  88.712  1.00  0.00           O
ATOM   4757  N   ASP A 304      35.280 112.590  90.822  1.00  0.00           N
ATOM   4759  CA  ASP A 304      33.970 111.980  90.722  1.00  0.00           C
ATOM   4761  CB  ASP A 304      33.150 112.160  92.052  1.00  0.00           C
ATOM   4764  CG  ASP A 304      33.810 111.690  93.352  1.00  0.00           C
ATOM   4765  OD1 ASP A 304      34.660 110.770  93.322  1.00  0.00           O
ATOM   4766  OD2 ASP A 304      33.370 112.200  94.422  1.00  0.00           O
ATOM   4767  C   ASP A 304      33.190 112.560  89.542  1.00  0.00           C
ATOM   4768  O   ASP A 304      32.550 111.850  88.762  1.00  0.00           O
ATOM   4769  N   LYS A 305      33.310 113.880  89.332  1.00  0.00           N
ATOM   4771  CA  LYS A 305      32.650 114.580  88.252  1.00  0.00           C
ATOM   4773  CB  LYS A 305      32.300 116.020  88.732  1.00  0.00           C
ATOM   4776  CG  LYS A 305      31.360 116.100  89.942  1.00  0.00           C
ATOM   4779  CD  LYS A 305      29.970 115.510  89.642  1.00  0.00           C
ATOM   4782  CE  LYS A 305      28.860 115.950  90.612  1.00  0.00           C
ATOM   4785  NZ  LYS A 305      27.550 115.450  90.162  1.00  0.00           N
ATOM   4789  C   LYS A 305      33.520 114.710  86.992  1.00  0.00           C
ATOM   4790  O   LYS A 305      33.250 115.560  86.142  1.00  0.00           O
ATOM   4791  N   SER A 306      34.640 113.960  86.872  1.00  0.00           N
ATOM   4793  CA  SER A 306      35.710 114.210  85.892  1.00  0.00           C
ATOM   4795  CB  SER A 306      35.280 114.120  84.412  1.00  0.00           C
ATOM   4798  OG  SER A 306      35.010 112.760  84.102  1.00  0.00           O
ATOM   4800  C   SER A 306      36.480 115.490  86.102  1.00  0.00           C
ATOM   4801  O   SER A 306      37.500 115.730  85.462  1.00  0.00           O
ATOM   4802  N   GLN A 307      36.030 116.330  87.042  1.00  0.00           N
ATOM   4804  CA  GLN A 307      36.690 117.520  87.502  1.00  0.00           C
ATOM   4806  CB  GLN A 307      35.690 118.420  88.302  1.00  0.00           C
ATOM   4809  CG  GLN A 307      36.320 119.620  89.062  1.00  0.00           C
ATOM   4812  CD  GLN A 307      35.280 120.650  89.512  1.00  0.00           C
ATOM   4813  OE1 GLN A 307      34.070 120.440  89.432  1.00  0.00           O
ATOM   4814  NE2 GLN A 307      35.800 121.790  90.022  1.00  0.00           N
ATOM   4817  C   GLN A 307      37.980 117.250  88.272  1.00  0.00           C
ATOM   4818  O   GLN A 307      37.990 117.320  89.492  1.00  0.00           O
ATOM   4819  N   VAL A 308      39.060 116.840  87.592  1.00  0.00           N
ATOM   4821  CA  VAL A 308      40.240 116.270  88.222  1.00  0.00           C
ATOM   4823  CB  VAL A 308      41.210 115.630  87.222  1.00  0.00           C
ATOM   4825  CG1 VAL A 308      40.440 114.630  86.342  1.00  0.00           C
ATOM   4829  CG2 VAL A 308      41.920 116.640  86.312  1.00  0.00           C
ATOM   4833  C   VAL A 308      40.900 117.250  89.202  1.00  0.00           C
ATOM   4834  O   VAL A 308      41.170 118.400  88.862  1.00  0.00           O
ATOM   4835  N   GLU A 309      41.090 116.820  90.472  1.00  0.00           N
ATOM   4837  CA  GLU A 309      41.600 117.650  91.542  1.00  0.00           C
ATOM   4839  CB  GLU A 309      40.680 117.750  92.802  1.00  0.00           C
ATOM   4842  CG  GLU A 309      39.390 118.600  92.642  1.00  0.00           C
ATOM   4845  CD  GLU A 309      38.680 118.810  93.982  1.00  0.00           C
ATOM   4846  OE1 GLU A 309      38.190 117.790  94.552  1.00  0.00           O
ATOM   4847  OE2 GLU A 309      38.580 119.960  94.492  1.00  0.00           O
ATOM   4848  C   GLU A 309      42.910 117.080  92.002  1.00  0.00           C
ATOM   4849  O   GLU A 309      43.060 115.890  92.292  1.00  0.00           O
ATOM   4850  N   ALA A 310      43.940 117.940  92.092  1.00  0.00           N
ATOM   4852  CA  ALA A 310      45.170 117.590  92.752  1.00  0.00           C
ATOM   4854  CB  ALA A 310      46.280 118.620  92.492  1.00  0.00           C
ATOM   4858  C   ALA A 310      45.040 117.250  94.222  1.00  0.00           C
ATOM   4859  O   ALA A 310      44.190 117.730  94.972  1.00  0.00           O
ATOM   4860  N   ARG A 311      45.940 116.360  94.652  1.00  0.00           N
ATOM   4862  CA  ARG A 311      46.220 116.100  96.042  1.00  0.00           C
ATOM   4864  CB  ARG A 311      45.810 114.670  96.482  1.00  0.00           C
ATOM   4867  CG  ARG A 311      44.320 114.340  96.302  1.00  0.00           C
ATOM   4870  CD  ARG A 311      43.860 113.120  97.102  1.00  0.00           C
ATOM   4873  NE  ARG A 311      44.500 111.920  96.492  1.00  0.00           N
ATOM   4875  CZ  ARG A 311      44.160 110.670  96.742  1.00  0.00           C
ATOM   4876  NH1 ARG A 311      43.340 110.270  97.682  1.00  0.00           N
ATOM   4879  NH2 ARG A 311      44.710 109.710  96.022  1.00  0.00           N
ATOM   4882  C   ARG A 311      47.720 116.260  96.232  1.00  0.00           C
ATOM   4883  O   ARG A 311      48.470 115.650  95.462  1.00  0.00           O
ATOM   4884  N   PRO A 312      48.230 117.030  97.162  1.00  0.00           N
ATOM   4885  CD  PRO A 312      47.540 118.200  97.672  1.00  0.00           C
ATOM   4888  CA  PRO A 312      49.490 116.760  97.872  1.00  0.00           C
ATOM   4890  CB  PRO A 312      49.400 117.710  99.082  1.00  0.00           C
ATOM   4893  CG  PRO A 312      48.580 118.890  98.562  1.00  0.00           C
ATOM   4896  C   PRO A 312      49.780 115.290  98.242  1.00  0.00           C
ATOM   4897  O   PRO A 312      48.880 114.610  98.742  1.00  0.00           O
ATOM   4898  N   VAL A 313      51.000 114.770  97.972  1.00  0.00           N
ATOM   4900  CA  VAL A 313      51.360 113.370  98.162  1.00  0.00           C
ATOM   4902  CB  VAL A 313      51.330 112.640  96.822  1.00  0.00           C
ATOM   4904  CG1 VAL A 313      51.920 111.220  96.882  1.00  0.00           C
ATOM   4908  CG2 VAL A 313      49.890 112.560  96.292  1.00  0.00           C
ATOM   4912  C   VAL A 313      52.760 113.250  98.742  1.00  0.00           C
ATOM   4913  O   VAL A 313      53.710 113.840  98.242  1.00  0.00           O
ATOM   4914  N   VAL A 314      52.960 112.440  99.802  1.00  0.00           N
ATOM   4916  CA  VAL A 314      54.280 112.190 100.392  1.00  0.00           C
ATOM   4918  CB  VAL A 314      54.280 111.940 101.892  1.00  0.00           C
ATOM   4920  CG1 VAL A 314      55.720 111.750 102.422  1.00  0.00           C
ATOM   4924  CG2 VAL A 314      53.620 113.140 102.592  1.00  0.00           C
ATOM   4928  C   VAL A 314      54.950 111.010  99.702  1.00  0.00           C
ATOM   4929  O   VAL A 314      54.520 109.860  99.792  1.00  0.00           O
ATOM   4930  N   ALA A 315      56.030 111.300  98.962  1.00  0.00           N
ATOM   4932  CA  ALA A 315      56.570 110.370  98.002  1.00  0.00           C
ATOM   4934  CB  ALA A 315      56.210 110.900  96.612  1.00  0.00           C
ATOM   4938  C   ALA A 315      58.080 110.250  98.142  1.00  0.00           C
ATOM   4939  O   ALA A 315      58.810 111.240  98.022  1.00  0.00           O
ATOM   4940  N   SER A 316      58.600 109.040  98.452  1.00  0.00           N
ATOM   4942  CA  SER A 316      59.820 108.920  99.252  1.00  0.00           C
ATOM   4944  CB  SER A 316      59.770 107.790 100.322  1.00  0.00           C
ATOM   4947  OG  SER A 316      58.750 108.050 101.272  1.00  0.00           O
ATOM   4949  C   SER A 316      61.060 108.660  98.452  1.00  0.00           C
ATOM   4950  O   SER A 316      61.920 109.530  98.322  1.00  0.00           O
ATOM   4951  N   GLN A 317      61.250 107.420  97.962  1.00  0.00           N
ATOM   4953  CA  GLN A 317      62.500 107.050  97.352  1.00  0.00           C
ATOM   4955  CB  GLN A 317      63.490 106.450  98.372  1.00  0.00           C
ATOM   4958  CG  GLN A 317      64.860 106.180  97.732  1.00  0.00           C
ATOM   4961  CD  GLN A 317      65.840 105.610  98.752  1.00  0.00           C
ATOM   4962  OE1 GLN A 317      65.540 105.340  99.912  1.00  0.00           O
ATOM   4963  NE2 GLN A 317      67.090 105.430  98.262  1.00  0.00           N
ATOM   4966  C   GLN A 317      62.290 106.100  96.192  1.00  0.00           C
ATOM   4967  O   GLN A 317      61.430 105.220  96.222  1.00  0.00           O
ATOM   4968  N   ALA A 318      63.020 106.410  95.122  1.00  0.00           N
ATOM   4970  CA  ALA A 318      62.970 105.840  93.802  1.00  0.00           C
ATOM   4972  CB  ALA A 318      63.950 106.700  92.992  1.00  0.00           C
ATOM   4976  C   ALA A 318      63.410 104.390  93.842  1.00  0.00           C
ATOM   4977  O   ALA A 318      64.500 104.090  94.332  1.00  0.00           O
ATOM   4978  N   ILE A 319      62.630 103.410  93.342  1.00  0.00           N
ATOM   4980  CA  ILE A 319      63.100 102.030  93.332  1.00  0.00           C
ATOM   4982  CB  ILE A 319      62.540 101.120  94.432  1.00  0.00           C
ATOM   4984  CG2 ILE A 319      63.510  99.930  94.622  1.00  0.00           C
ATOM   4988  CG1 ILE A 319      62.310 101.870  95.772  1.00  0.00           C
ATOM   4991  CD  ILE A 319      61.650 100.990  96.832  1.00  0.00           C
ATOM   4995  C   ILE A 319      62.770 101.420  91.992  1.00  0.00           C
ATOM   4996  O   ILE A 319      61.600 101.250  91.642  1.00  0.00           O
ATOM   4997  N   GLY A 320      63.800 101.060  91.192  1.00  0.00           N
ATOM   4999  CA  GLY A 320      63.610 100.370  89.922  1.00  0.00           C
ATOM   5002  C   GLY A 320      63.150 101.280  88.822  1.00  0.00           C
ATOM   5003  O   GLY A 320      63.930 101.660  87.952  1.00  0.00           O
ATOM   5004  N   ASP A 321      61.860 101.610  88.852  1.00  0.00           N
ATOM   5006  CA  ASP A 321      61.180 102.390  87.862  1.00  0.00           C
ATOM   5008  CB  ASP A 321      61.240 101.750  86.432  1.00  0.00           C
ATOM   5011  CG  ASP A 321      60.520 100.440  86.232  1.00  0.00           C
ATOM   5012  OD1 ASP A 321      60.570  99.510  87.082  1.00  0.00           O
ATOM   5013  OD2 ASP A 321      59.960 100.240  85.122  1.00  0.00           O
ATOM   5014  C   ASP A 321      59.760 102.650  88.362  1.00  0.00           C
ATOM   5015  O   ASP A 321      58.810 102.730  87.572  1.00  0.00           O
ATOM   5016  N   LYS A 322      59.570 102.750  89.712  1.00  0.00           N
ATOM   5018  CA  LYS A 322      58.330 103.080  90.392  1.00  0.00           C
ATOM   5020  CB  LYS A 322      57.360 101.850  90.482  1.00  0.00           C
ATOM   5023  CG  LYS A 322      56.790 101.260  89.162  1.00  0.00           C
ATOM   5026  CD  LYS A 322      57.620 100.100  88.542  1.00  0.00           C
ATOM   5029  CE  LYS A 322      57.310  99.820  87.062  1.00  0.00           C
ATOM   5032  NZ  LYS A 322      58.110  98.710  86.492  1.00  0.00           N
ATOM   5036  C   LYS A 322      58.600 103.590  91.842  1.00  0.00           C
ATOM   5037  O   LYS A 322      59.220 102.870  92.622  1.00  0.00           O
ATOM   5038  N   TRP A 323      58.170 104.820  92.292  1.00  0.00           N
ATOM   5040  CA  TRP A 323      58.500 105.370  93.632  1.00  0.00           C
ATOM   5042  CB  TRP A 323      58.060 106.850  94.112  1.00  0.00           C
ATOM   5045  CG  TRP A 323      58.560 108.180  93.612  1.00  0.00           C
ATOM   5046  CD1 TRP A 323      57.710 109.070  93.032  1.00  0.00           C
ATOM   5048  NE1 TRP A 323      58.390 110.210  92.652  1.00  0.00           N
ATOM   5050  CE2 TRP A 323      59.600 110.200  93.272  1.00  0.00           C
ATOM   5051  CD2 TRP A 323      59.730 108.960  93.932  1.00  0.00           C
ATOM   5052  CE3 TRP A 323      60.810 108.770  94.762  1.00  0.00           C
ATOM   5054  CZ3 TRP A 323      61.780 109.760  94.892  1.00  0.00           C
ATOM   5056  CZ2 TRP A 323      60.530 111.210  93.412  1.00  0.00           C
ATOM   5058  CH2 TRP A 323      61.640 110.970  94.222  1.00  0.00           C
ATOM   5060  C   TRP A 323      57.720 104.570  94.612  1.00  0.00           C
ATOM   5061  O   TRP A 323      56.580 104.210  94.342  1.00  0.00           O
ATOM   5062  N   LEU A 324      58.200 104.410  95.852  1.00  0.00           N
ATOM   5064  CA  LEU A 324      57.260 104.380  96.952  1.00  0.00           C
ATOM   5066  CB  LEU A 324      57.980 104.050  98.282  1.00  0.00           C
ATOM   5069  CG  LEU A 324      58.490 102.610  98.382  1.00  0.00           C
ATOM   5071  CD1 LEU A 324      59.570 102.470  99.472  1.00  0.00           C
ATOM   5075  CD2 LEU A 324      57.310 101.650  98.632  1.00  0.00           C
ATOM   5079  C   LEU A 324      56.470 105.670  97.182  1.00  0.00           C
ATOM   5080  O   LEU A 324      57.050 106.740  97.352  1.00  0.00           O
ATOM   5081  N   ILE A 325      55.130 105.590  97.342  1.00  0.00           N
ATOM   5083  CA  ILE A 325      54.310 106.630  97.962  1.00  0.00           C
ATOM   5085  CB  ILE A 325      53.180 107.160  97.072  1.00  0.00           C
ATOM   5087  CG2 ILE A 325      52.010 107.740  97.902  1.00  0.00           C
ATOM   5091  CG1 ILE A 325      53.660 108.270  96.122  1.00  0.00           C
ATOM   5094  CD  ILE A 325      54.680 107.870  95.062  1.00  0.00           C
ATOM   5098  C   ILE A 325      53.780 106.100  99.282  1.00  0.00           C
ATOM   5099  O   ILE A 325      53.170 105.040  99.362  1.00  0.00           O
ATOM   5100  N   SER A 326      54.040 106.850 100.382  1.00  0.00           N
ATOM   5102  CA  SER A 326      53.690 106.420 101.742  1.00  0.00           C
ATOM   5104  CB  SER A 326      54.630 106.990 102.852  1.00  0.00           C
ATOM   5107  OG  SER A 326      56.000 106.720 102.582  1.00  0.00           O
ATOM   5109  C   SER A 326      52.340 106.990 102.042  1.00  0.00           C
ATOM   5110  O   SER A 326      51.430 106.320 102.522  1.00  0.00           O
ATOM   5111  N   GLU A 327      52.190 108.280 101.732  1.00  0.00           N
ATOM   5113  CA  GLU A 327      50.990 109.010 102.012  1.00  0.00           C
ATOM   5115  CB  GLU A 327      51.160 110.050 103.112  1.00  0.00           C
ATOM   5118  CG  GLU A 327      51.680 109.460 104.432  1.00  0.00           C
ATOM   5121  CD  GLU A 327      51.270 110.400 105.532  1.00  0.00           C
ATOM   5122  OE1 GLU A 327      51.760 111.560 105.562  1.00  0.00           O
ATOM   5123  OE2 GLU A 327      50.330 110.030 106.282  1.00  0.00           O
ATOM   5124  C   GLU A 327      50.480 109.710 100.782  1.00  0.00           C
ATOM   5125  O   GLU A 327      51.230 110.380 100.072  1.00  0.00           O
ATOM   5126  N   GLY A 328      49.180 109.610 100.502  1.00  0.00           N
ATOM   5128  CA  GLY A 328      48.480 110.610  99.722  1.00  0.00           C
ATOM   5131  C   GLY A 328      47.900 110.060  98.472  1.00  0.00           C
ATOM   5132  O   GLY A 328      46.970 110.630  97.902  1.00  0.00           O
ATOM   5133  N   LEU A 329      48.390 108.890  98.042  1.00  0.00           N
ATOM   5135  CA  LEU A 329      47.780 108.030  97.062  1.00  0.00           C
ATOM   5137  CB  LEU A 329      48.760 107.640  95.932  1.00  0.00           C
ATOM   5140  CG  LEU A 329      49.370 108.890  95.272  1.00  0.00           C
ATOM   5142  CD1 LEU A 329      50.310 108.480  94.132  1.00  0.00           C
ATOM   5146  CD2 LEU A 329      48.270 109.860  94.842  1.00  0.00           C
ATOM   5150  C   LEU A 329      47.360 106.830  97.852  1.00  0.00           C
ATOM   5151  O   LEU A 329      47.860 106.640  98.962  1.00  0.00           O
ATOM   5152  N   LYS A 330      46.380 106.050  97.392  1.00  0.00           N
ATOM   5154  CA  LYS A 330      45.690 105.130  98.272  1.00  0.00           C
ATOM   5156  CB  LYS A 330      44.260 105.610  98.642  1.00  0.00           C
ATOM   5159  CG  LYS A 330      44.090 107.040  99.232  1.00  0.00           C
ATOM   5162  CD  LYS A 330      44.410 107.220 100.732  1.00  0.00           C
ATOM   5165  CE  LYS A 330      45.910 107.260 101.082  1.00  0.00           C
ATOM   5168  NZ  LYS A 330      46.200 107.700 102.472  1.00  0.00           N
ATOM   5172  C   LYS A 330      45.630 103.750  97.622  1.00  0.00           C
ATOM   5173  O   LYS A 330      45.890 103.580  96.432  1.00  0.00           O
ATOM   5174  N   SER A 331      45.340 102.690  98.402  1.00  0.00           N
ATOM   5176  CA  SER A 331      45.160 101.360  97.842  1.00  0.00           C
ATOM   5178  CB  SER A 331      44.980 100.260  98.932  1.00  0.00           C
ATOM   5181  OG  SER A 331      43.880 100.540  99.812  1.00  0.00           O
ATOM   5183  C   SER A 331      44.010 101.270  96.842  1.00  0.00           C
ATOM   5184  O   SER A 331      42.900 101.730  97.092  1.00  0.00           O
ATOM   5185  N   GLY A 332      44.270 100.710  95.642  1.00  0.00           N
ATOM   5187  CA  GLY A 332      43.310 100.640  94.562  1.00  0.00           C
ATOM   5190  C   GLY A 332      42.950 101.980  93.952  1.00  0.00           C
ATOM   5191  O   GLY A 332      41.920 102.110  93.292  1.00  0.00           O
ATOM   5192  N   ASP A 333      43.800 103.020  94.152  1.00  0.00           N
ATOM   5194  CA  ASP A 333      43.510 104.320  93.592  1.00  0.00           C
ATOM   5196  CB  ASP A 333      44.060 105.550  94.422  1.00  0.00           C
ATOM   5199  CG  ASP A 333      45.280 106.350  93.952  1.00  0.00           C
ATOM   5200  OD1 ASP A 333      46.140 105.900  93.162  1.00  0.00           O
ATOM   5201  OD2 ASP A 333      45.400 107.510  94.432  1.00  0.00           O
ATOM   5202  C   ASP A 333      43.770 104.400  92.112  1.00  0.00           C
ATOM   5203  O   ASP A 333      44.380 103.550  91.462  1.00  0.00           O
ATOM   5204  N   GLN A 334      43.210 105.480  91.552  1.00  0.00           N
ATOM   5206  CA  GLN A 334      43.310 105.770  90.172  1.00  0.00           C
ATOM   5208  CB  GLN A 334      41.960 105.590  89.462  1.00  0.00           C
ATOM   5211  CG  GLN A 334      41.390 104.170  89.682  1.00  0.00           C
ATOM   5214  CD  GLN A 334      40.650 103.720  88.422  1.00  0.00           C
ATOM   5215  OE1 GLN A 334      39.730 104.400  87.982  1.00  0.00           O
ATOM   5216  NE2 GLN A 334      41.160 102.670  87.762  1.00  0.00           N
ATOM   5219  C   GLN A 334      43.890 107.140  90.002  1.00  0.00           C
ATOM   5220  O   GLN A 334      44.040 107.960  90.922  1.00  0.00           O
ATOM   5221  N   VAL A 335      44.430 107.340  88.802  1.00  0.00           N
ATOM   5223  CA  VAL A 335      45.770 107.840  88.702  1.00  0.00           C
ATOM   5225  CB  VAL A 335      46.660 106.680  88.252  1.00  0.00           C
ATOM   5227  CG1 VAL A 335      48.020 106.990  87.642  1.00  0.00           C
ATOM   5231  CG2 VAL A 335      46.950 105.840  89.502  1.00  0.00           C
ATOM   5235  C   VAL A 335      45.770 109.190  88.012  1.00  0.00           C
ATOM   5236  O   VAL A 335      44.730 109.830  88.012  1.00  0.00           O
ATOM   5237  N   ILE A 336      46.920 109.690  87.502  1.00  0.00           N
ATOM   5239  CA  ILE A 336      47.080 110.510  86.332  1.00  0.00           C
ATOM   5241  CB  ILE A 336      47.170 112.000  86.722  1.00  0.00           C
ATOM   5243  CG2 ILE A 336      47.490 113.000  85.592  1.00  0.00           C
ATOM   5247  CG1 ILE A 336      45.940 112.560  87.482  1.00  0.00           C
ATOM   5250  CD  ILE A 336      44.650 112.930  86.742  1.00  0.00           C
ATOM   5254  C   ILE A 336      48.310 109.930  85.602  1.00  0.00           C
ATOM   5255  O   ILE A 336      49.430 110.110  86.012  1.00  0.00           O
ATOM   5256  N   VAL A 337      48.190 109.200  84.462  1.00  0.00           N
ATOM   5258  CA  VAL A 337      49.350 108.770  83.642  1.00  0.00           C
ATOM   5260  CB  VAL A 337      49.290 107.260  83.642  1.00  0.00           C
ATOM   5262  CG1 VAL A 337      49.780 106.490  82.422  1.00  0.00           C
ATOM   5266  CG2 VAL A 337      49.820 106.700  84.972  1.00  0.00           C
ATOM   5270  C   VAL A 337      49.720 109.380  82.232  1.00  0.00           C
ATOM   5271  O   VAL A 337      50.620 110.200  82.112  1.00  0.00           O
ATOM   5272  N   SER A 338      49.100 109.000  81.082  1.00  0.00           N
ATOM   5274  CA  SER A 338      49.820 109.030  79.792  1.00  0.00           C
ATOM   5276  CB  SER A 338      49.510 107.730  79.012  1.00  0.00           C
ATOM   5279  OG  SER A 338      50.250 107.560  77.812  1.00  0.00           O
ATOM   5281  C   SER A 338      49.530 110.110  78.742  1.00  0.00           C
ATOM   5282  O   SER A 338      48.410 110.220  78.252  1.00  0.00           O
ATOM   5283  N   GLY A 339      50.640 110.720  78.232  1.00  0.00           N
ATOM   5285  CA  GLY A 339      50.720 111.480  76.972  1.00  0.00           C
ATOM   5288  C   GLY A 339      50.490 112.970  77.132  1.00  0.00           C
ATOM   5289  O   GLY A 339      49.420 113.380  77.542  1.00  0.00           O
ATOM   5290  N   LEU A 340      51.500 113.830  76.822  1.00  0.00           N
ATOM   5292  CA  LEU A 340      51.600 115.150  77.472  1.00  0.00           C
ATOM   5294  CB  LEU A 340      52.680 115.070  78.602  1.00  0.00           C
ATOM   5297  CG  LEU A 340      52.750 113.730  79.382  1.00  0.00           C
ATOM   5299  CD1 LEU A 340      53.930 113.740  80.352  1.00  0.00           C
ATOM   5303  CD2 LEU A 340      51.490 113.400  80.182  1.00  0.00           C
ATOM   5307  C   LEU A 340      51.800 116.420  76.562  1.00  0.00           C
ATOM   5308  O   LEU A 340      52.860 116.620  75.992  1.00  0.00           O
ATOM   5309  N   GLN A 341      50.740 117.290  76.502  1.00  0.00           N
ATOM   5311  CA  GLN A 341      50.440 118.590  75.822  1.00  0.00           C
ATOM   5313  CB  GLN A 341      50.470 118.450  74.272  1.00  0.00           C
ATOM   5316  CG  GLN A 341      51.890 118.420  73.642  1.00  0.00           C
ATOM   5319  CD  GLN A 341      52.060 117.250  72.672  1.00  0.00           C
ATOM   5320  OE1 GLN A 341      51.250 117.060  71.752  1.00  0.00           O
ATOM   5321  NE2 GLN A 341      53.120 116.440  72.852  1.00  0.00           N
ATOM   5324  C   GLN A 341      49.100 119.390  76.172  1.00  0.00           C
ATOM   5325  O   GLN A 341      49.200 120.570  76.502  1.00  0.00           O
ATOM   5326  N   LYS A 342      47.830 118.840  76.122  1.00  0.00           N
ATOM   5328  CA  LYS A 342      46.530 119.550  76.052  1.00  0.00           C
ATOM   5330  CB  LYS A 342      45.480 118.970  75.022  1.00  0.00           C
ATOM   5333  CG  LYS A 342      44.890 117.530  75.132  1.00  0.00           C
ATOM   5336  CD  LYS A 342      43.900 117.130  76.262  1.00  0.00           C
ATOM   5339  CE  LYS A 342      42.710 118.050  76.622  1.00  0.00           C
ATOM   5342  NZ  LYS A 342      41.500 117.990  75.762  1.00  0.00           N
ATOM   5346  C   LYS A 342      45.670 119.930  77.272  1.00  0.00           C
ATOM   5347  O   LYS A 342      45.060 121.000  77.262  1.00  0.00           O
ATOM   5348  N   ALA A 343      45.460 119.070  78.292  1.00  0.00           N
ATOM   5350  CA  ALA A 343      44.350 119.180  79.252  1.00  0.00           C
ATOM   5352  CB  ALA A 343      44.260 117.930  80.132  1.00  0.00           C
ATOM   5356  C   ALA A 343      44.280 120.390  80.142  1.00  0.00           C
ATOM   5357  O   ALA A 343      45.270 120.900  80.652  1.00  0.00           O
ATOM   5358  N   ARG A 344      43.070 120.890  80.412  1.00  0.00           N
ATOM   5360  CA  ARG A 344      42.900 122.020  81.292  1.00  0.00           C
ATOM   5362  CB  ARG A 344      42.720 123.330  80.502  1.00  0.00           C
ATOM   5365  CG  ARG A 344      43.980 123.720  79.712  1.00  0.00           C
ATOM   5368  CD  ARG A 344      43.710 124.860  78.742  1.00  0.00           C
ATOM   5371  NE  ARG A 344      45.030 125.350  78.232  1.00  0.00           N
ATOM   5373  CZ  ARG A 344      45.750 126.310  78.802  1.00  0.00           C
ATOM   5374  NH1 ARG A 344      45.410 126.880  79.922  1.00  0.00           N
ATOM   5377  NH2 ARG A 344      46.830 126.730  78.172  1.00  0.00           N
ATOM   5380  C   ARG A 344      41.650 121.730  82.062  1.00  0.00           C
ATOM   5381  O   ARG A 344      40.790 121.060  81.492  1.00  0.00           O
ATOM   5382  N   PRO A 345      41.480 122.120  83.322  1.00  0.00           N
ATOM   5383  CD  PRO A 345      42.530 122.710  84.142  1.00  0.00           C
ATOM   5386  CA  PRO A 345      40.270 121.840  84.102  1.00  0.00           C
ATOM   5388  CB  PRO A 345      40.630 122.340  85.512  1.00  0.00           C
ATOM   5391  CG  PRO A 345      41.750 123.350  85.282  1.00  0.00           C
ATOM   5394  C   PRO A 345      38.990 122.450  83.542  1.00  0.00           C
ATOM   5395  O   PRO A 345      38.550 123.490  84.032  1.00  0.00           O
ATOM   5396  N   GLY A 346      38.370 121.780  82.542  1.00  0.00           N
ATOM   5398  CA  GLY A 346      37.120 122.170  81.922  1.00  0.00           C
ATOM   5401  C   GLY A 346      36.500 121.170  80.972  1.00  0.00           C
ATOM   5402  O   GLY A 346      35.930 121.610  79.972  1.00  0.00           O
ATOM   5403  N   GLU A 347      36.570 119.840  81.182  1.00  0.00           N
ATOM   5405  CA  GLU A 347      36.270 118.820  80.172  1.00  0.00           C
ATOM   5407  CB  GLU A 347      37.500 118.700  79.202  1.00  0.00           C
ATOM   5410  CG  GLU A 347      38.020 119.900  78.352  1.00  0.00           C
ATOM   5413  CD  GLU A 347      39.230 119.540  77.462  1.00  0.00           C
ATOM   5414  OE1 GLU A 347      39.150 119.580  76.202  1.00  0.00           O
ATOM   5415  OE2 GLU A 347      40.310 119.180  78.002  1.00  0.00           O
ATOM   5416  C   GLU A 347      35.910 117.430  80.842  1.00  0.00           C
ATOM   5417  O   GLU A 347      36.070 117.280  82.042  1.00  0.00           O
ATOM   5418  N   GLN A 348      35.400 116.370  80.102  1.00  0.00           N
ATOM   5420  CA  GLN A 348      34.900 115.050  80.622  1.00  0.00           C
ATOM   5422  CB  GLN A 348      33.410 114.890  80.182  1.00  0.00           C
ATOM   5425  CG  GLN A 348      32.400 115.860  80.822  1.00  0.00           C
ATOM   5428  CD  GLN A 348      32.210 115.630  82.322  1.00  0.00           C
ATOM   5429  OE1 GLN A 348      32.640 116.440  83.142  1.00  0.00           O
ATOM   5430  NE2 GLN A 348      31.530 114.530  82.702  1.00  0.00           N
ATOM   5433  C   GLN A 348      35.550 113.690  80.132  1.00  0.00           C
ATOM   5434  O   GLN A 348      35.950 113.600  78.972  1.00  0.00           O
ATOM   5435  N   VAL A 349      35.630 112.560  80.922  1.00  0.00           N
ATOM   5437  CA  VAL A 349      36.550 111.420  80.612  1.00  0.00           C
ATOM   5439  CB  VAL A 349      37.860 111.570  81.362  1.00  0.00           C
ATOM   5441  CG1 VAL A 349      38.920 111.610  80.272  1.00  0.00           C
ATOM   5445  CG2 VAL A 349      38.000 112.830  82.252  1.00  0.00           C
ATOM   5449  C   VAL A 349      36.050 109.900  80.582  1.00  0.00           C
ATOM   5450  O   VAL A 349      34.970 109.590  81.062  1.00  0.00           O
ATOM   5451  N   LYS A 350      36.780 108.920  79.892  1.00  0.00           N
ATOM   5453  CA  LYS A 350      36.550 107.440  79.862  1.00  0.00           C
ATOM   5455  CB  LYS A 350      35.270 106.990  79.112  1.00  0.00           C
ATOM   5458  CG  LYS A 350      35.140 107.440  77.642  1.00  0.00           C
ATOM   5461  CD  LYS A 350      34.620 108.870  77.522  1.00  0.00           C
ATOM   5464  CE  LYS A 350      35.670 109.860  77.022  1.00  0.00           C
ATOM   5467  NZ  LYS A 350      35.370 111.190  77.572  1.00  0.00           N
ATOM   5471  C   LYS A 350      37.700 106.530  79.282  1.00  0.00           C
ATOM   5472  O   LYS A 350      38.430 106.960  78.402  1.00  0.00           O
ATOM   5473  N   ALA A 351      37.890 105.240  79.752  1.00  0.00           N
ATOM   5475  CA  ALA A 351      39.210 104.560  79.812  1.00  0.00           C
ATOM   5477  CB  ALA A 351      39.440 104.170  81.292  1.00  0.00           C
ATOM   5481  C   ALA A 351      39.420 103.220  79.042  1.00  0.00           C
ATOM   5482  O   ALA A 351      38.600 102.330  79.132  1.00  0.00           O
ATOM   5483  N   THR A 352      40.550 102.980  78.322  1.00  0.00           N
ATOM   5485  CA  THR A 352      40.700 101.760  77.462  1.00  0.00           C
ATOM   5487  CB  THR A 352      40.350 102.210  76.022  1.00  0.00           C
ATOM   5489  OG1 THR A 352      40.400 101.190  75.042  1.00  0.00           O
ATOM   5491  CG2 THR A 352      41.210 103.390  75.512  1.00  0.00           C
ATOM   5495  C   THR A 352      42.060 101.000  77.522  1.00  0.00           C
ATOM   5496  O   THR A 352      43.050 101.560  77.052  1.00  0.00           O
ATOM   5497  N   THR A 353      42.190  99.750  78.112  1.00  0.00           N
ATOM   5499  CA  THR A 353      43.400  98.860  78.042  1.00  0.00           C
ATOM   5501  CB  THR A 353      44.160  98.460  79.352  1.00  0.00           C
ATOM   5503  OG1 THR A 353      45.150  97.440  79.192  1.00  0.00           O
ATOM   5505  CG2 THR A 353      43.270  97.960  80.472  1.00  0.00           C
ATOM   5509  C   THR A 353      43.020  97.510  77.422  1.00  0.00           C
ATOM   5510  OT1 THR A 353      42.050  96.860  77.892  1.00  0.00           O
ATOM   5511  OT2 THR A 353      43.810  97.030  76.572  1.00  0.00           O
ATOM   5512  NH3 POPEB 354      28.610 122.260  91.272  1.00  0.00           N
ATOM   5516  C12 POPEB 354      29.750 121.390  91.732  1.00  0.00           C
ATOM   5519  C11 POPEB 354      29.920 120.180  90.792  1.00  0.00           C
ATOM   5522  P   POPEB 354      29.360 121.010  88.382  1.00  0.00           P
ATOM   5523  O13 POPEB 354      28.120 120.240  88.572  1.00  0.00           O
ATOM   5524  O14 POPEB 354      29.290 122.470  88.572  1.00  0.00           O
ATOM   5525  O11 POPEB 354      30.060 120.660  87.022  1.00  0.00           O
ATOM   5526  O12 POPEB 354      30.380 120.560  89.502  1.00  0.00           O
ATOM   5527  C1  POPEB 354      30.940 121.520  86.312  1.00  0.00           C
ATOM   5530  C2  POPEB 354      30.380 121.880  84.912  1.00  0.00           C
ATOM   5532  O21 POPEB 354      30.440 123.320  84.732  1.00  0.00           O
ATOM   5533  C21 POPEB 354      29.690 123.820  83.742  1.00  0.00           C
ATOM   5534  O22 POPEB 354      28.670 124.450  83.902  1.00  0.00           O
ATOM   5535  C22 POPEB 354      30.320 123.500  82.382  1.00  0.00           C
ATOM   5538  C3  POPEB 354      28.960 121.270  84.662  1.00  0.00           C
ATOM   5541  O31 POPEB 354      28.650 121.090  83.262  1.00  0.00           O
ATOM   5542  C31 POPEB 354      27.360 121.200  82.962  1.00  0.00           C
ATOM   5543  O32 POPEB 354      26.480 121.610  83.692  1.00  0.00           O
ATOM   5544  C32 POPEB 354      27.080 120.670  81.572  1.00  0.00           C
ATOM   5547  C23 POPEB 354      29.500 124.000  81.182  1.00  0.00           C
ATOM   5550  C24 POPEB 354      30.020 123.420  79.862  1.00  0.00           C
ATOM   5553  C25 POPEB 354      29.440 124.120  78.632  1.00  0.00           C
ATOM   5556  C26 POPEB 354      30.040 123.580  77.322  1.00  0.00           C
ATOM   5559  C27 POPEB 354      29.350 124.170  76.082  1.00  0.00           C
ATOM   5562  C28 POPEB 354      29.790 125.600  75.692  1.00  0.00           C
ATOM   5565  C29 POPEB 354      31.130 125.660  74.992  1.00  0.00           C
ATOM   5567 0C21 POPEB 354      31.310 125.430  73.682  1.00  0.00           C
ATOM   5569 1C21 POPEB 354      30.240 125.010  72.712  1.00  0.00           C
ATOM   5572 2C21 POPEB 354      29.560 126.180  71.972  1.00  0.00           C
ATOM   5575 3C21 POPEB 354      30.430 126.830  70.892  1.00  0.00           C
ATOM   5578 4C21 POPEB 354      29.600 127.690  69.932  1.00  0.00           C
ATOM   5581 5C21 POPEB 354      30.400 128.220  68.742  1.00  0.00           C
ATOM   5584 6C21 POPEB 354      29.500 128.500  67.532  1.00  0.00           C
ATOM   5587 7C21 POPEB 354      30.240 129.030  66.302  1.00  0.00           C
ATOM   5590 8C21 POPEB 354      29.340 129.090  65.072  1.00  0.00           C
ATOM   5594  C33 POPEB 354      25.600 120.960  81.202  1.00  0.00           C
ATOM   5597  C34 POPEB 354      25.220 120.580  79.772  1.00  0.00           C
ATOM   5600  C35 POPEB 354      26.100 121.280  78.752  1.00  0.00           C
ATOM   5603  C36 POPEB 354      25.640 121.110  77.302  1.00  0.00           C
ATOM   5606  C37 POPEB 354      26.670 121.750  76.372  1.00  0.00           C
ATOM   5609  C38 POPEB 354      26.260 121.800  74.892  1.00  0.00           C
ATOM   5612  C39 POPEB 354      25.260 122.910  74.522  1.00  0.00           C
ATOM   5615 0C31 POPEB 354      25.770 124.320  74.822  1.00  0.00           C
ATOM   5618 1C31 POPEB 354      24.930 125.430  74.172  1.00  0.00           C
ATOM   5621 2C31 POPEB 354      25.200 126.800  74.802  1.00  0.00           C
ATOM   5624 3C31 POPEB 354      24.620 127.990  74.022  1.00  0.00           C
ATOM   5627 4C31 POPEB 354      23.110 127.920  73.762  1.00  0.00           C
ATOM   5630 5C31 POPEB 354      22.580 129.210  73.132  1.00  0.00           C
ATOM   5633 6C31 POPEB 354      21.050 129.250  72.992  1.00  0.00           C
ATOM   5637  NH3 POPEC 355      15.300   7.030  89.872  1.00  0.00           N
ATOM   5641  C12 POPEC 355      16.670   7.660  89.842  1.00  0.00           C
ATOM   5644  C11 POPEC 355      16.650   9.020  90.542  1.00  0.00           C
ATOM   5647  P   POPEC 355      14.730  10.770  90.152  1.00  0.00           P
ATOM   5648  O13 POPEC 355      15.090  12.070  90.742  1.00  0.00           O
ATOM   5649  O14 POPEC 355      13.810   9.910  90.922  1.00  0.00           O
ATOM   5650  O11 POPEC 355      13.990  11.070  88.762  1.00  0.00           O
ATOM   5651  O12 POPEC 355      15.990   9.970  89.712  1.00  0.00           O
ATOM   5652  C1  POPEC 355      14.810  11.290  87.602  1.00  0.00           C
ATOM   5655  C2  POPEC 355      15.170   9.960  86.882  1.00  0.00           C
ATOM   5657  O21 POPEC 355      15.790  10.260  85.622  1.00  0.00           O
ATOM   5658  C21 POPEC 355      17.120  10.190  85.682  1.00  0.00           C
ATOM   5659  O22 POPEC 355      17.750   9.890  86.672  1.00  0.00           O
ATOM   5660  C22 POPEC 355      17.720  10.520  84.322  1.00  0.00           C
ATOM   5663  C3  POPEC 355      13.950   9.050  86.652  1.00  0.00           C
ATOM   5666  O31 POPEC 355      14.350   7.680  86.572  1.00  0.00           O
ATOM   5667  C31 POPEC 355      14.490   7.180  85.342  1.00  0.00           C
ATOM   5668  O32 POPEC 355      14.340   7.800  84.312  1.00  0.00           O
ATOM   5669  C32 POPEC 355      14.720   5.680  85.472  1.00  0.00           C
ATOM   5672  C23 POPEC 355      19.220  10.120  84.232  1.00  0.00           C
ATOM   5675  C24 POPEC 355      19.450   8.600  84.212  1.00  0.00           C
ATOM   5678  C25 POPEC 355      19.380   7.950  82.822  1.00  0.00           C
ATOM   5681  C26 POPEC 355      17.980   7.970  82.202  1.00  0.00           C
ATOM   5684  C27 POPEC 355      17.800   7.060  80.972  1.00  0.00           C
ATOM   5687  C28 POPEC 355      18.700   7.460  79.782  1.00  0.00           C
ATOM   5690  C29 POPEC 355      19.990   6.680  79.742  1.00  0.00           C
ATOM   5692 0C21 POPEC 355      20.420   5.900  78.742  1.00  0.00           C
ATOM   5694 1C21 POPEC 355      19.760   5.680  77.412  1.00  0.00           C
ATOM   5697 2C21 POPEC 355      20.780   5.770  76.272  1.00  0.00           C
ATOM   5700 3C21 POPEC 355      20.190   5.390  74.902  1.00  0.00           C
ATOM   5703 4C21 POPEC 355      21.260   5.490  73.812  1.00  0.00           C
ATOM   5706 5C21 POPEC 355      20.740   5.340  72.372  1.00  0.00           C
ATOM   5709 6C21 POPEC 355      20.440   3.900  71.962  1.00  0.00           C
ATOM   5712 7C21 POPEC 355      20.320   3.770  70.432  1.00  0.00           C
ATOM   5715 8C21 POPEC 355      19.880   2.380  69.972  1.00  0.00           C
ATOM   5719  C33 POPEC 355      16.210   5.290  85.422  1.00  0.00           C
ATOM   5722  C34 POPEC 355      16.470   3.920  86.062  1.00  0.00           C
ATOM   5725  C35 POPEC 355      15.580   2.770  85.542  1.00  0.00           C
ATOM   5728  C36 POPEC 355      15.680   2.580  84.022  1.00  0.00           C
ATOM   5731  C37 POPEC 355      14.730   1.500  83.502  1.00  0.00           C
ATOM   5734  C38 POPEC 355      14.580   1.550  81.972  1.00  0.00           C
ATOM   5737  C39 POPEC 355      15.800   1.030  81.202  1.00  0.00           C
ATOM   5740 0C31 POPEC 355      15.880  -0.500  81.182  1.00  0.00           C
ATOM   5743 1C31 POPEC 355      17.190  -0.990  80.562  1.00  0.00           C
ATOM   5746 2C31 POPEC 355      17.360  -2.510  80.562  1.00  0.00           C
ATOM   5749 3C31 POPEC 355      16.470  -3.240  79.542  1.00  0.00           C
ATOM   5752 4C31 POPEC 355      17.030  -4.640  79.252  1.00  0.00           C
ATOM   5755 5C31 POPEC 355      16.120  -5.480  78.342  1.00  0.00           C
ATOM   5758 6C31 POPEC 355      16.780  -6.800  77.932  1.00  0.00           C
ATOM   5762  NH3 POPED 356      56.410  74.150  46.432  1.00  0.00           N
ATOM   5766  C12 POPED 356      56.430  75.650  46.432  1.00  0.00           C
ATOM   5769  C11 POPED 356      55.200  76.260  47.122  1.00  0.00           C
ATOM   5772  P   POPED 356      56.170  78.110  48.722  1.00  0.00           P
ATOM   5773  O13 POPED 356      57.530  78.550  48.352  1.00  0.00           O
ATOM   5774  O14 POPED 356      55.240  79.060  49.362  1.00  0.00           O
ATOM   5775  O11 POPED 356      56.280  76.790  49.582  1.00  0.00           O
ATOM   5776  O12 POPED 356      55.430  77.630  47.412  1.00  0.00           O
ATOM   5777  C1  POPED 356      56.640  76.890  50.962  1.00  0.00           C
ATOM   5780  C2  POPED 356      57.990  76.220  51.252  1.00  0.00           C
ATOM   5782  O21 POPED 356      58.110  75.990  52.662  1.00  0.00           O
ATOM   5783  C21 POPED 356      57.770  74.790  53.092  1.00  0.00           C
ATOM   5784  O22 POPED 356      57.350  73.880  52.402  1.00  0.00           O
ATOM   5785  C22 POPED 356      58.160  74.720  54.562  1.00  0.00           C
ATOM   5788  C3  POPED 356      59.200  77.100  50.862  1.00  0.00           C
ATOM   5791  O31 POPED 356      60.410  76.390  51.222  1.00  0.00           O
ATOM   5792  C31 POPED 356      60.800  75.500  50.322  1.00  0.00           C
ATOM   5793  O32 POPED 356      60.470  75.490  49.152  1.00  0.00           O
ATOM   5794  C32 POPED 356      61.700  74.460  50.982  1.00  0.00           C
ATOM   5797  C23 POPED 356      57.890  73.350  55.202  1.00  0.00           C
ATOM   5800  C24 POPED 356      58.460  73.300  56.612  1.00  0.00           C
ATOM   5803  C25 POPED 356      59.850  72.650  56.662  1.00  0.00           C
ATOM   5806  C26 POPED 356      59.750  71.120  56.742  1.00  0.00           C
ATOM   5809  C27 POPED 356      61.130  70.460  56.812  1.00  0.00           C
ATOM   5812  C28 POPED 356      61.060  68.960  57.182  1.00  0.00           C
ATOM   5815  C29 POPED 356      60.500  68.720  58.562  1.00  0.00           C
ATOM   5817 0C21 POPED 356      61.160  68.860  59.722  1.00  0.00           C
ATOM   5819 1C21 POPED 356      62.610  69.280  59.872  1.00  0.00           C
ATOM   5822 2C21 POPED 356      63.270  68.680  61.132  1.00  0.00           C
ATOM   5825 3C21 POPED 356      62.600  69.160  62.432  1.00  0.00           C
ATOM   5828 4C21 POPED 356      63.430  69.000  63.702  1.00  0.00           C
ATOM   5831 5C21 POPED 356      62.640  69.460  64.932  1.00  0.00           C
ATOM   5834 6C21 POPED 356      63.420  70.390  65.872  1.00  0.00           C
ATOM   5837 7C21 POPED 356      64.370  69.640  66.812  1.00  0.00           C
ATOM   5840 8C21 POPED 356      65.140  70.550  67.762  1.00  0.00           C
ATOM   5844  C33 POPED 356      61.110  73.040  50.802  1.00  0.00           C
ATOM   5847  C34 POPED 356      61.910  71.920  51.472  1.00  0.00           C
ATOM   5850  C35 POPED 356      61.380  70.500  51.222  1.00  0.00           C
ATOM   5853  C36 POPED 356      60.250  70.080  52.172  1.00  0.00           C
ATOM   5856  C37 POPED 356      59.820  68.620  51.982  1.00  0.00           C
ATOM   5859  C38 POPED 356      58.410  68.320  52.512  1.00  0.00           C
ATOM   5862  C39 POPED 356      58.160  68.710  53.972  1.00  0.00           C
ATOM   5865 0C31 POPED 356      56.870  68.080  54.522  1.00  0.00           C
ATOM   5868 1C31 POPED 356      56.560  68.470  55.972  1.00  0.00           C
ATOM   5871 2C31 POPED 356      55.340  67.690  56.492  1.00  0.00           C
ATOM   5874 3C31 POPED 356      54.880  68.070  57.902  1.00  0.00           C
ATOM   5877 4C31 POPED 356      55.910  67.780  59.012  1.00  0.00           C
ATOM   5880 5C31 POPED 356      55.340  68.040  60.412  1.00  0.00           C
ATOM   5883 6C31 POPED 356      56.340  67.790  61.542  1.00  0.00           C
ATOM   5887  NH3 POPEE 357     106.330  32.000  42.852  1.00  0.00           N
ATOM   5891  C12 POPEE 357     104.860  31.670  42.992  1.00  0.00           C
ATOM   5894  C11 POPEE 357     104.000  32.100  41.782  1.00  0.00           C
ATOM   5897  P   POPEE 357     104.880  34.500  41.182  1.00  0.00           P
ATOM   5898  O13 POPEE 357     105.850  33.640  40.452  1.00  0.00           O
ATOM   5899  O14 POPEE 357     104.340  35.690  40.502  1.00  0.00           O
ATOM   5900  O11 POPEE 357     105.590  34.940  42.522  1.00  0.00           O
ATOM   5901  O12 POPEE 357     103.750  33.520  41.732  1.00  0.00           O
ATOM   5902  C1  POPEE 357     104.730  35.370  43.592  1.00  0.00           C
ATOM   5905  C2  POPEE 357     105.390  36.450  44.472  1.00  0.00           C
ATOM   5907  O21 POPEE 357     104.900  36.190  45.792  1.00  0.00           O
ATOM   5908  C21 POPEE 357     105.730  36.370  46.782  1.00  0.00           C
ATOM   5909  O22 POPEE 357     106.830  36.900  46.722  1.00  0.00           O
ATOM   5910  C22 POPEE 357     105.170  35.560  47.962  1.00  0.00           C
ATOM   5913  C3  POPEE 357     105.070  37.900  44.012  1.00  0.00           C
ATOM   5916  O31 POPEE 357     105.110  38.850  45.092  1.00  0.00           O
ATOM   5917  C31 POPEE 357     106.180  39.600  45.252  1.00  0.00           C
ATOM   5918  O32 POPEE 357     107.260  39.480  44.682  1.00  0.00           O
ATOM   5919  C32 POPEE 357     105.770  40.700  46.242  1.00  0.00           C
ATOM   5922  C23 POPEE 357     105.240  36.230  49.342  1.00  0.00           C
ATOM   5925  C24 POPEE 357     104.110  37.250  49.572  1.00  0.00           C
ATOM   5928  C25 POPEE 357     104.050  37.780  51.022  1.00  0.00           C
ATOM   5931  C26 POPEE 357     103.710  36.730  52.082  1.00  0.00           C
ATOM   5934  C27 POPEE 357     103.560  37.220  53.532  1.00  0.00           C
ATOM   5937  C28 POPEE 357     104.900  37.470  54.282  1.00  0.00           C
ATOM   5940  C29 POPEE 357     104.680  38.240  55.572  1.00  0.00           C
ATOM   5942 0C21 POPEE 357     104.920  37.870  56.842  1.00  0.00           C
ATOM   5944 1C21 POPEE 357     105.460  36.540  57.312  1.00  0.00           C
ATOM   5947 2C21 POPEE 357     106.330  36.620  58.592  1.00  0.00           C
ATOM   5950 3C21 POPEE 357     105.580  37.130  59.832  1.00  0.00           C
ATOM   5953 4C21 POPEE 357     106.300  36.780  61.152  1.00  0.00           C
ATOM   5956 5C21 POPEE 357     105.910  35.400  61.702  1.00  0.00           C
ATOM   5959 6C21 POPEE 357     106.560  35.090  63.052  1.00  0.00           C
ATOM   5962 7C21 POPEE 357     105.940  33.890  63.782  1.00  0.00           C
ATOM   5965 8C21 POPEE 357     106.490  33.710  65.192  1.00  0.00           C
ATOM   5969  C33 POPEE 357     106.850  41.660  46.742  1.00  0.00           C
ATOM   5972  C34 POPEE 357     106.260  42.990  47.252  1.00  0.00           C
ATOM   5975  C35 POPEE 357     105.130  42.870  48.292  1.00  0.00           C
ATOM   5978  C36 POPEE 357     105.620  42.720  49.742  1.00  0.00           C
ATOM   5981  C37 POPEE 357     104.510  43.050  50.742  1.00  0.00           C
ATOM   5984  C38 POPEE 357     104.930  42.970  52.222  1.00  0.00           C
ATOM   5987  C39 POPEE 357     103.700  43.240  53.122  1.00  0.00           C
ATOM   5990 0C31 POPEE 357     103.750  42.740  54.572  1.00  0.00           C
ATOM   5993 1C31 POPEE 357     104.920  43.270  55.412  1.00  0.00           C
ATOM   5996 2C31 POPEE 357     104.980  42.610  56.792  1.00  0.00           C
ATOM   5999 3C31 POPEE 357     106.130  43.130  57.662  1.00  0.00           C
ATOM   6002 4C31 POPEE 357     106.100  42.530  59.072  1.00  0.00           C
ATOM   6005 5C31 POPEE 357     107.050  43.240  60.032  1.00  0.00           C
ATOM   6008 6C31 POPEE 357     106.920  42.760  61.482  1.00  0.00           C
ATOM   6012  NH3 POPEF 358      15.920 102.290  48.862  1.00  0.00           N
ATOM   6016  C12 POPEF 358      15.440 102.160  47.442  1.00  0.00           C
ATOM   6019  C11 POPEF 358      15.330 103.540  46.782  1.00  0.00           C
ATOM   6022  P   POPEF 358      13.820 105.000  48.372  1.00  0.00           P
ATOM   6023  O13 POPEF 358      15.070 105.680  48.782  1.00  0.00           O
ATOM   6024  O14 POPEF 358      12.610 105.820  48.282  1.00  0.00           O
ATOM   6025  O11 POPEF 358      13.660 103.870  49.462  1.00  0.00           O
ATOM   6026  O12 POPEF 358      14.090 104.180  47.062  1.00  0.00           O
ATOM   6027  C1  POPEF 358      13.120 104.260  50.742  1.00  0.00           C
ATOM   6030  C2  POPEF 358      11.620 103.890  50.862  1.00  0.00           C
ATOM   6032  O21 POPEF 358      11.280 104.100  52.242  1.00  0.00           O
ATOM   6033  C21 POPEF 358      10.580 105.170  52.542  1.00  0.00           C
ATOM   6034  O22 POPEF 358       9.980 105.880  51.752  1.00  0.00           O
ATOM   6035  C22 POPEF 358      10.660 105.380  54.042  1.00  0.00           C
ATOM   6038  C3  POPEF 358      11.410 102.400  50.532  1.00  0.00           C
ATOM   6041  O31 POPEF 358      10.240 102.140  49.742  1.00  0.00           O
ATOM   6042  C31 POPEF 358       9.030 101.850  50.212  1.00  0.00           C
ATOM   6043  O32 POPEF 358       8.170 101.340  49.512  1.00  0.00           O
ATOM   6044  C32 POPEF 358       8.780 102.220  51.672  1.00  0.00           C
ATOM   6047  C23 POPEF 358      10.200 104.180  54.892  1.00  0.00           C
ATOM   6050  C24 POPEF 358      11.120 103.910  56.102  1.00  0.00           C
ATOM   6053  C25 POPEF 358      11.270 105.090  57.062  1.00  0.00           C
ATOM   6056  C26 POPEF 358      10.080 105.290  58.002  1.00  0.00           C
ATOM   6059  C27 POPEF 358      10.220 106.580  58.812  1.00  0.00           C
ATOM   6062  C28 POPEF 358       9.060 106.760  59.802  1.00  0.00           C
ATOM   6065  C29 POPEF 358       8.890 108.190  60.242  1.00  0.00           C
ATOM   6067 0C21 POPEF 358       7.730 108.710  60.682  1.00  0.00           C
ATOM   6069 1C21 POPEF 358       6.450 107.950  60.892  1.00  0.00           C
ATOM   6072 2C21 POPEF 358       5.760 108.340  62.222  1.00  0.00           C
ATOM   6075 3C21 POPEF 358       6.540 107.910  63.472  1.00  0.00           C
ATOM   6078 4C21 POPEF 358       5.830 108.320  64.772  1.00  0.00           C
ATOM   6081 5C21 POPEF 358       6.650 108.030  66.042  1.00  0.00           C
ATOM   6084 6C21 POPEF 358       5.930 108.510  67.312  1.00  0.00           C
ATOM   6087 7C21 POPEF 358       6.760 108.370  68.592  1.00  0.00           C
ATOM   6090 8C21 POPEF 358       6.050 108.960  69.812  1.00  0.00           C
ATOM   6094  C33 POPEF 358       7.340 101.850  52.082  1.00  0.00           C
ATOM   6097  C34 POPEF 358       6.900 102.470  53.412  1.00  0.00           C
ATOM   6100  C35 POPEF 358       7.590 101.850  54.632  1.00  0.00           C
ATOM   6103  C36 POPEF 358       7.060 102.400  55.952  1.00  0.00           C
ATOM   6106  C37 POPEF 358       7.740 101.800  57.182  1.00  0.00           C
ATOM   6109  C38 POPEF 358       7.200 102.380  58.492  1.00  0.00           C
ATOM   6112  C39 POPEF 358       7.750 101.650  59.722  1.00  0.00           C
ATOM   6115 0C31 POPEF 358       7.280 102.230  61.062  1.00  0.00           C
ATOM   6118 1C31 POPEF 358       8.250 103.280  61.632  1.00  0.00           C
ATOM   6121 2C31 POPEF 358       7.800 103.820  63.002  1.00  0.00           C
ATOM   6124 3C31 POPEF 358       8.730 104.890  63.592  1.00  0.00           C
ATOM   6127 4C31 POPEF 358      10.030 104.330  64.182  1.00  0.00           C
ATOM   6130 5C31 POPEF 358      10.990 105.440  64.612  1.00  0.00           C
ATOM   6133 6C31 POPEF 358      12.210 104.930  65.372  1.00  0.00           C
ATOM   6137  NH3 POPEG 359      52.140 134.480  48.732  1.00  0.00           N
ATOM   6141  C12 POPEG 359      51.200 133.530  48.032  1.00  0.00           C
ATOM   6144  C11 POPEG 359      49.760 134.010  48.232  1.00  0.00           C
ATOM   6147  P   POPEG 359      47.340 133.050  48.082  1.00  0.00           P
ATOM   6148  O13 POPEG 359      46.730 134.400  48.052  1.00  0.00           O
ATOM   6149  O14 POPEG 359      46.730 131.980  47.252  1.00  0.00           O
ATOM   6150  O11 POPEG 359      47.610 132.570  49.572  1.00  0.00           O
ATOM   6151  O12 POPEG 359      48.840 133.170  47.532  1.00  0.00           O
ATOM   6152  C1  POPEG 359      48.110 131.280  49.932  1.00  0.00           C
ATOM   6155  C2  POPEG 359      47.310 130.670  51.142  1.00  0.00           C
ATOM   6157  O21 POPEG 359      47.750 131.150  52.442  1.00  0.00           O
ATOM   6158  C21 POPEG 359      48.850 130.610  52.952  1.00  0.00           C
ATOM   6159  O22 POPEG 359      49.770 130.120  52.322  1.00  0.00           O
ATOM   6160  C22 POPEG 359      48.780 130.670  54.492  1.00  0.00           C
ATOM   6163  C3  POPEG 359      47.190 129.110  51.072  1.00  0.00           C
ATOM   6166  O31 POPEG 359      46.400 128.610  52.182  1.00  0.00           O
ATOM   6167  C31 POPEG 359      45.100 128.480  51.982  1.00  0.00           C
ATOM   6168  O32 POPEG 359      44.480 128.770  50.982  1.00  0.00           O
ATOM   6169  C32 POPEG 359      44.480 127.880  53.252  1.00  0.00           C
ATOM   6172  C23 POPEG 359      49.560 129.520  55.202  1.00  0.00           C
ATOM   6175  C24 POPEG 359      49.410 129.520  56.742  1.00  0.00           C
ATOM   6178  C25 POPEG 359      49.820 128.170  57.372  1.00  0.00           C
ATOM   6181  C26 POPEG 359      49.750 128.100  58.912  1.00  0.00           C
ATOM   6184  C27 POPEG 359      49.870 126.650  59.422  1.00  0.00           C
ATOM   6187  C28 POPEG 359      49.880 126.480  60.962  1.00  0.00           C
ATOM   6190  C29 POPEG 359      51.160 126.940  61.612  1.00  0.00           C
ATOM   6192 0C21 POPEG 359      51.910 126.280  62.512  1.00  0.00           C
ATOM   6194 1C21 POPEG 359      51.660 124.910  63.102  1.00  0.00           C
ATOM   6197 2C21 POPEG 359      51.200 124.970  64.572  1.00  0.00           C
ATOM   6200 3C21 POPEG 359      52.230 125.590  65.532  1.00  0.00           C
ATOM   6203 4C21 POPEG 359      51.910 125.340  67.022  1.00  0.00           C
ATOM   6206 5C21 POPEG 359      50.560 125.920  67.472  1.00  0.00           C
ATOM   6209 6C21 POPEG 359      50.240 125.560  68.922  1.00  0.00           C
ATOM   6212 7C21 POPEG 359      48.810 125.950  69.332  1.00  0.00           C
ATOM   6215 8C21 POPEG 359      48.450 125.530  70.762  1.00  0.00           C
ATOM   6219  C33 POPEG 359      44.160 128.980  54.292  1.00  0.00           C
ATOM   6222  C34 POPEG 359      43.540 128.430  55.582  1.00  0.00           C
ATOM   6225  C35 POPEG 359      44.560 127.690  56.462  1.00  0.00           C
ATOM   6228  C36 POPEG 359      43.990 127.240  57.812  1.00  0.00           C
ATOM   6231  C37 POPEG 359      45.070 126.610  58.702  1.00  0.00           C
ATOM   6234  C38 POPEG 359      44.550 126.090  60.052  1.00  0.00           C
ATOM   6237  C39 POPEG 359      43.880 127.170  60.902  1.00  0.00           C
ATOM   6240 0C31 POPEG 359      43.680 126.730  62.352  1.00  0.00           C
ATOM   6243 1C31 POPEG 359      42.890 127.760  63.162  1.00  0.00           C
ATOM   6246 2C31 POPEG 359      42.760 127.370  64.642  1.00  0.00           C
ATOM   6249 3C31 POPEG 359      41.880 128.330  65.452  1.00  0.00           C
ATOM   6252 4C31 POPEG 359      40.380 128.220  65.122  1.00  0.00           C
ATOM   6255 5C31 POPEG 359      39.550 129.260  65.892  1.00  0.00           C
ATOM   6258 6C31 POPEG 359      38.040 129.090  65.712  1.00  0.00           C
ATOM   6262  NH3 POPEH 360     155.750 119.920  51.482  1.00  0.00           N
ATOM   6266  C12 POPEH 360     154.510 120.640  51.922  1.00  0.00           C
ATOM   6269  C11 POPEH 360     153.690 119.820  52.932  1.00  0.00           C
ATOM   6272  P   POPEH 360     153.300 117.320  52.282  1.00  0.00           P
ATOM   6273  O13 POPEH 360     152.300 116.610  51.462  1.00  0.00           O
ATOM   6274  O14 POPEH 360     154.690 117.210  51.802  1.00  0.00           O
ATOM   6275  O11 POPEH 360     153.210 116.890  53.792  1.00  0.00           O
ATOM   6276  O12 POPEH 360     152.910 118.840  52.252  1.00  0.00           O
ATOM   6277  C1  POPEH 360     152.720 115.600  54.162  1.00  0.00           C
ATOM   6280  C2  POPEH 360     152.120 115.690  55.582  1.00  0.00           C
ATOM   6282  O21 POPEH 360     151.390 114.480  55.892  1.00  0.00           O
ATOM   6283  C21 POPEH 360     152.170 113.480  56.262  1.00  0.00           C
ATOM   6284  O22 POPEH 360     153.380 113.560  56.412  1.00  0.00           O
ATOM   6285  C22 POPEH 360     151.350 112.210  56.492  1.00  0.00           C
ATOM   6288  C3  POPEH 360     151.160 116.900  55.752  1.00  0.00           C
ATOM   6291  O31 POPEH 360     150.900 117.120  57.162  1.00  0.00           O
ATOM   6292  C31 POPEH 360     149.960 116.310  57.652  1.00  0.00           C
ATOM   6293  O32 POPEH 360     148.950 115.970  57.062  1.00  0.00           O
ATOM   6294  C32 POPEH 360     150.480 115.710  58.962  1.00  0.00           C
ATOM   6297  C23 POPEH 360     151.820 111.450  57.752  1.00  0.00           C
ATOM   6300  C24 POPEH 360     151.230 110.030  57.862  1.00  0.00           C
ATOM   6303  C25 POPEH 360     149.700 110.000  57.892  1.00  0.00           C
ATOM   6306  C26 POPEH 360     149.140 108.800  58.672  1.00  0.00           C
ATOM   6309  C27 POPEH 360     147.610 108.650  58.552  1.00  0.00           C
ATOM   6312  C28 POPEH 360     147.040 107.500  59.412  1.00  0.00           C
ATOM   6315  C29 POPEH 360     146.990 107.830  60.882  1.00  0.00           C
ATOM   6317 0C21 POPEH 360     147.740 107.270  61.852  1.00  0.00           C
ATOM   6319 1C21 POPEH 360     148.800 106.230  61.612  1.00  0.00           C
ATOM   6322 2C21 POPEH 360     149.610 105.860  62.872  1.00  0.00           C
ATOM   6325 3C21 POPEH 360     148.750 105.210  63.972  1.00  0.00           C
ATOM   6328 4C21 POPEH 360     149.560 104.460  65.042  1.00  0.00           C
ATOM   6331 5C21 POPEH 360     150.520 105.340  65.862  1.00  0.00           C
ATOM   6334 6C21 POPEH 360     149.810 106.430  66.682  1.00  0.00           C
ATOM   6337 7C21 POPEH 360     150.780 107.090  67.662  1.00  0.00           C
ATOM   6340 8C21 POPEH 360     150.130 108.060  68.662  1.00  0.00           C
ATOM   6344  C33 POPEH 360     150.900 116.740  60.032  1.00  0.00           C
ATOM   6347  C34 POPEH 360     152.010 116.230  60.962  1.00  0.00           C
ATOM   6350  C35 POPEH 360     152.310 117.180  62.132  1.00  0.00           C
ATOM   6353  C36 POPEH 360     153.620 116.830  62.852  1.00  0.00           C
ATOM   6356  C37 POPEH 360     153.870 117.690  64.092  1.00  0.00           C
ATOM   6359  C38 POPEH 360     155.350 117.720  64.552  1.00  0.00           C
ATOM   6362  C39 POPEH 360     155.970 116.350  64.872  1.00  0.00           C
ATOM   6365 0C31 POPEH 360     155.360 115.650  66.102  1.00  0.00           C
ATOM   6368 1C31 POPEH 360     156.060 114.320  66.412  1.00  0.00           C
ATOM   6371 2C31 POPEH 360     155.410 113.530  67.552  1.00  0.00           C
ATOM   6374 3C31 POPEH 360     155.660 112.020  67.472  1.00  0.00           C
ATOM   6377 4C31 POPEH 360     157.140 111.620  67.432  1.00  0.00           C
ATOM   6380 5C31 POPEH 360     157.320 110.140  67.082  1.00  0.00           C
ATOM   6383 6C31 POPEH 360     158.780 109.690  67.072  1.00  0.00           C
ATOM   6387  NH3 POPEI 361     114.540  97.270  88.962  1.00  0.00           N
ATOM   6391  C12 POPEI 361     115.470  98.340  88.432  1.00  0.00           C
ATOM   6394  C11 POPEI 361     114.990  99.800  88.612  1.00  0.00           C
ATOM   6397  P   POPEI 361     115.760 102.230  87.842  1.00  0.00           P
ATOM   6398  O13 POPEI 361     114.330 102.580  87.712  1.00  0.00           O
ATOM   6399  O14 POPEI 361     116.540 102.940  88.872  1.00  0.00           O
ATOM   6400  O11 POPEI 361     116.420 102.540  86.442  1.00  0.00           O
ATOM   6401  O12 POPEI 361     115.920 100.660  87.962  1.00  0.00           O
ATOM   6402  C1  POPEI 361     116.170 101.720  85.302  1.00  0.00           C
ATOM   6405  C2  POPEI 361     116.290 102.620  84.052  1.00  0.00           C
ATOM   6407  O21 POPEI 361     116.050 101.860  82.832  1.00  0.00           O
ATOM   6408  C21 POPEI 361     115.400 102.580  81.912  1.00  0.00           C
ATOM   6409  O22 POPEI 361     114.960 103.700  82.072  1.00  0.00           O
ATOM   6410  C22 POPEI 361     115.370 101.830  80.572  1.00  0.00           C
ATOM   6413  C3  POPEI 361     117.660 103.370  84.012  1.00  0.00           C
ATOM   6416  O31 POPEI 361     117.720 104.420  83.022  1.00  0.00           O
ATOM   6417  C31 POPEI 361     116.980 105.510  83.292  1.00  0.00           C
ATOM   6418  O32 POPEI 361     116.300 105.660  84.292  1.00  0.00           O
ATOM   6419  C32 POPEI 361     117.160 106.550  82.192  1.00  0.00           C
ATOM   6422  C23 POPEI 361     114.760 102.670  79.402  1.00  0.00           C
ATOM   6425  C24 POPEI 361     115.420 102.360  78.042  1.00  0.00           C
ATOM   6428  C25 POPEI 361     115.040 103.350  76.932  1.00  0.00           C
ATOM   6431  C26 POPEI 361     115.690 103.000  75.582  1.00  0.00           C
ATOM   6434  C27 POPEI 361     115.120 103.740  74.352  1.00  0.00           C
ATOM   6437  C28 POPEI 361     115.690 105.160  74.092  1.00  0.00           C
ATOM   6440  C29 POPEI 361     115.180 106.210  75.032  1.00  0.00           C
ATOM   6442 0C21 POPEI 361     115.720 107.430  75.232  1.00  0.00           C
ATOM   6444 1C21 POPEI 361     116.930 108.000  74.542  1.00  0.00           C
ATOM   6447 2C21 POPEI 361     118.160 108.010  75.462  1.00  0.00           C
ATOM   6450 3C21 POPEI 361     118.090 109.030  76.612  1.00  0.00           C
ATOM   6453 4C21 POPEI 361     119.110 108.690  77.702  1.00  0.00           C
ATOM   6456 5C21 POPEI 361     119.140 109.700  78.852  1.00  0.00           C
ATOM   6459 6C21 POPEI 361     119.990 109.210  80.032  1.00  0.00           C
ATOM   6462 7C21 POPEI 361     119.920 110.170  81.222  1.00  0.00           C
ATOM   6465 8C21 POPEI 361     120.510 109.600  82.522  1.00  0.00           C
ATOM   6469  C33 POPEI 361     115.830 106.870  81.472  1.00  0.00           C
ATOM   6472  C34 POPEI 361     116.000 107.890  80.352  1.00  0.00           C
ATOM   6475  C35 POPEI 361     114.660 108.450  79.872  1.00  0.00           C
ATOM   6478  C36 POPEI 361     113.820 107.470  79.032  1.00  0.00           C
ATOM   6481  C37 POPEI 361     112.410 108.020  78.792  1.00  0.00           C
ATOM   6484  C38 POPEI 361     111.640 107.300  77.682  1.00  0.00           C
ATOM   6487  C39 POPEI 361     111.990 107.760  76.262  1.00  0.00           C
ATOM   6490 0C31 POPEI 361     111.390 109.130  75.872  1.00  0.00           C
ATOM   6493 1C31 POPEI 361     111.750 109.570  74.442  1.00  0.00           C
ATOM   6496 2C31 POPEI 361     111.270 108.630  73.322  1.00  0.00           C
ATOM   6499 3C31 POPEI 361     109.760 108.380  73.352  1.00  0.00           C
ATOM   6502 4C31 POPEI 361     109.240 107.570  72.162  1.00  0.00           C
ATOM   6505 5C31 POPEI 361     107.770 107.160  72.332  1.00  0.00           C
ATOM   6508 6C31 POPEI 361     107.240 106.330  71.162  1.00  0.00           C
ATOM   6512  NH3 POPEJ 362      97.840  31.760  47.562  1.00  0.00           N
ATOM   6516  C12 POPEJ 362      97.410  32.990  48.312  1.00  0.00           C
ATOM   6519  C11 POPEJ 362      97.780  34.280  47.552  1.00  0.00           C
ATOM   6522  P   POPEJ 362      95.970  35.980  48.432  1.00  0.00           P
ATOM   6523  O13 POPEJ 362      95.220  37.090  47.792  1.00  0.00           O
ATOM   6524  O14 POPEJ 362      95.250  35.120  49.372  1.00  0.00           O
ATOM   6525  O11 POPEJ 362      97.230  36.640  49.122  1.00  0.00           O
ATOM   6526  O12 POPEJ 362      96.650  35.110  47.312  1.00  0.00           O
ATOM   6527  C1  POPEJ 362      97.290  36.840  50.522  1.00  0.00           C
ATOM   6530  C2  POPEJ 362      98.570  37.630  50.902  1.00  0.00           C
ATOM   6532  O21 POPEJ 362      98.650  37.680  52.342  1.00  0.00           O
ATOM   6533  C21 POPEJ 362      99.770  38.250  52.782  1.00  0.00           C
ATOM   6534  O22 POPEJ 362     100.770  38.480  52.132  1.00  0.00           O
ATOM   6535  C22 POPEJ 362      99.580  38.540  54.282  1.00  0.00           C
ATOM   6538  C3  POPEJ 362      98.660  39.030  50.212  1.00  0.00           C
ATOM   6541  O31 POPEJ 362      98.160  40.090  51.062  1.00  0.00           O
ATOM   6542  C31 POPEJ 362      97.230  40.900  50.602  1.00  0.00           C
ATOM   6543  O32 POPEJ 362      96.700  40.850  49.512  1.00  0.00           O
ATOM   6544  C32 POPEJ 362      96.880  41.890  51.712  1.00  0.00           C
ATOM   6547  C23 POPEJ 362     100.520  39.620  54.892  1.00  0.00           C
ATOM   6550  C24 POPEJ 362     100.190  39.880  56.382  1.00  0.00           C
ATOM   6553  C25 POPEJ 362     101.050  41.000  57.002  1.00  0.00           C
ATOM   6556  C26 POPEJ 362     100.660  41.310  58.452  1.00  0.00           C
ATOM   6559  C27 POPEJ 362     101.360  42.580  59.002  1.00  0.00           C
ATOM   6562  C28 POPEJ 362     100.920  42.960  60.422  1.00  0.00           C
ATOM   6565  C29 POPEJ 362     101.580  42.110  61.482  1.00  0.00           C
ATOM   6567 0C21 POPEJ 362     101.800  42.470  62.762  1.00  0.00           C
ATOM   6569 1C21 POPEJ 362     101.390  43.760  63.422  1.00  0.00           C
ATOM   6572 2C21 POPEJ 362     102.580  44.570  63.972  1.00  0.00           C
ATOM   6575 3C21 POPEJ 362     102.120  45.740  64.852  1.00  0.00           C
ATOM   6578 4C21 POPEJ 362     103.260  46.460  65.592  1.00  0.00           C
ATOM   6581 5C21 POPEJ 362     104.170  47.290  64.682  1.00  0.00           C
ATOM   6584 6C21 POPEJ 362     105.240  48.050  65.472  1.00  0.00           C
ATOM   6587 7C21 POPEJ 362     106.160  48.890  64.582  1.00  0.00           C
ATOM   6590 8C21 POPEJ 362     107.240  49.650  65.352  1.00  0.00           C
ATOM   6594  C33 POPEJ 362      95.470  41.590  52.282  1.00  0.00           C
ATOM   6597  C34 POPEJ 362      95.200  42.220  53.642  1.00  0.00           C
ATOM   6600  C35 POPEJ 362      96.080  41.640  54.772  1.00  0.00           C
ATOM   6603  C36 POPEJ 362      95.400  41.600  56.152  1.00  0.00           C
ATOM   6606  C37 POPEJ 362      96.350  41.130  57.272  1.00  0.00           C
ATOM   6609  C38 POPEJ 362      95.640  41.020  58.632  1.00  0.00           C
ATOM   6612  C39 POPEJ 362      96.580  40.740  59.812  1.00  0.00           C
ATOM   6615 0C31 POPEJ 362      95.810  40.290  61.072  1.00  0.00           C
ATOM   6618 1C31 POPEJ 362      96.630  40.400  62.372  1.00  0.00           C
ATOM   6621 2C31 POPEJ 362      96.300  39.290  63.392  1.00  0.00           C
ATOM   6624 3C31 POPEJ 362      96.980  37.970  63.012  1.00  0.00           C
ATOM   6627 4C31 POPEJ 362      96.630  36.780  63.912  1.00  0.00           C
ATOM   6630 5C31 POPEJ 362      97.280  35.500  63.372  1.00  0.00           C
ATOM   6633 6C31 POPEJ 362      96.900  34.220  64.112  1.00  0.00           C
ATOM   6637  NH3 POPEK 363      93.380  12.280  49.882  1.00  0.00           N
ATOM   6641  C12 POPEK 363      92.530  13.400  50.432  1.00  0.00           C
ATOM   6644  C11 POPEK 363      92.330  14.520  49.402  1.00  0.00           C
ATOM   6647  P   POPEK 363      91.530  16.990  49.182  1.00  0.00           P
ATOM   6648  O13 POPEK 363      92.810  17.740  49.222  1.00  0.00           O
ATOM   6649  O14 POPEK 363      91.010  16.640  47.832  1.00  0.00           O
ATOM   6650  O11 POPEK 363      90.440  17.790  50.032  1.00  0.00           O
ATOM   6651  O12 POPEK 363      91.690  15.640  50.012  1.00  0.00           O
ATOM   6652  C1  POPEK 363      90.560  17.770  51.472  1.00  0.00           C
ATOM   6655  C2  POPEK 363      89.580  18.770  52.172  1.00  0.00           C
ATOM   6657  O21 POPEK 363      89.750  18.770  53.602  1.00  0.00           O
ATOM   6658  C21 POPEK 363      90.780  19.440  54.072  1.00  0.00           C
ATOM   6659  O22 POPEK 363      91.710  19.880  53.422  1.00  0.00           O
ATOM   6660  C22 POPEK 363      90.560  19.720  55.572  1.00  0.00           C
ATOM   6663  C3  POPEK 363      88.090  18.420  51.922  1.00  0.00           C
ATOM   6666  O31 POPEK 363      87.200  19.250  52.682  1.00  0.00           O
ATOM   6667  C31 POPEK 363      86.740  18.970  53.922  1.00  0.00           C
ATOM   6668  O32 POPEK 363      86.090  19.760  54.582  1.00  0.00           O
ATOM   6669  C32 POPEK 363      87.050  17.560  54.462  1.00  0.00           C
ATOM   6672  C23 POPEK 363      91.500  18.920  56.502  1.00  0.00           C
ATOM   6675  C24 POPEK 363      91.280  19.230  57.992  1.00  0.00           C
ATOM   6678  C25 POPEK 363      89.820  19.020  58.432  1.00  0.00           C
ATOM   6681  C26 POPEK 363      89.620  19.030  59.952  1.00  0.00           C
ATOM   6684  C27 POPEK 363      88.120  19.090  60.312  1.00  0.00           C
ATOM   6687  C28 POPEK 363      87.830  18.750  61.792  1.00  0.00           C
ATOM   6690  C29 POPEK 363      86.340  18.770  62.062  1.00  0.00           C
ATOM   6692 0C21 POPEK 363      85.750  19.020  63.242  1.00  0.00           C
ATOM   6694 1C21 POPEK 363      86.450  19.300  64.552  1.00  0.00           C
ATOM   6697 2C21 POPEK 363      87.210  18.100  65.162  1.00  0.00           C
ATOM   6700 3C21 POPEK 363      86.400  16.790  65.202  1.00  0.00           C
ATOM   6703 4C21 POPEK 363      87.020  15.700  66.082  1.00  0.00           C
ATOM   6706 5C21 POPEK 363      86.710  15.890  67.572  1.00  0.00           C
ATOM   6709 6C21 POPEK 363      87.070  14.660  68.422  1.00  0.00           C
ATOM   6712 7C21 POPEK 363      86.910  14.900  69.922  1.00  0.00           C
ATOM   6715 8C21 POPEK 363      87.430  13.720  70.762  1.00  0.00           C
ATOM   6719  C33 POPEK 363      86.870  17.400  56.002  1.00  0.00           C
ATOM   6722  C34 POPEK 363      87.420  16.030  56.462  1.00  0.00           C
ATOM   6725  C35 POPEK 363      87.110  15.640  57.912  1.00  0.00           C
ATOM   6728  C36 POPEK 363      85.720  15.020  58.082  1.00  0.00           C
ATOM   6731  C37 POPEK 363      85.380  14.650  59.532  1.00  0.00           C
ATOM   6734  C38 POPEK 363      83.950  14.120  59.692  1.00  0.00           C
ATOM   6737  C39 POPEK 363      83.540  13.930  61.162  1.00  0.00           C
ATOM   6740 0C31 POPEK 363      84.120  12.670  61.822  1.00  0.00           C
ATOM   6743 1C31 POPEK 363      83.990  12.700  63.352  1.00  0.00           C
ATOM   6746 2C31 POPEK 363      84.310  11.360  64.022  1.00  0.00           C
ATOM   6749 3C31 POPEK 363      83.130  10.370  64.022  1.00  0.00           C
ATOM   6752 4C31 POPEK 363      82.020  10.700  65.032  1.00  0.00           C
ATOM   6755 5C31 POPEK 363      80.890   9.660  65.042  1.00  0.00           C
ATOM   6758 6C31 POPEK 363      79.970   9.760  66.262  1.00  0.00           C
ATOM   6762  NH3 POPEL 364      17.030 107.390  49.302  1.00  0.00           N
ATOM   6766  C12 POPEL 364      17.790 107.760  48.062  1.00  0.00           C
ATOM   6769  C11 POPEL 364      18.460 106.540  47.402  1.00  0.00           C
ATOM   6772  P   POPEL 364      19.910 104.980  48.972  1.00  0.00           P
ATOM   6773  O13 POPEL 364      21.370 104.790  49.162  1.00  0.00           O
ATOM   6774  O14 POPEL 364      19.100 103.820  48.562  1.00  0.00           O
ATOM   6775  O11 POPEL 364      19.220 105.540  50.292  1.00  0.00           O
ATOM   6776  O12 POPEL 364      19.690 106.220  48.022  1.00  0.00           O
ATOM   6777  C1  POPEL 364      19.720 105.140  51.582  1.00  0.00           C
ATOM   6780  C2  POPEL 364      18.570 104.840  52.602  1.00  0.00           C
ATOM   6782  O21 POPEL 364      19.120 104.190  53.782  1.00  0.00           O
ATOM   6783  C21 POPEL 364      19.350 102.880  53.742  1.00  0.00           C
ATOM   6784  O22 POPEL 364      19.250 102.160  52.762  1.00  0.00           O
ATOM   6785  C22 POPEL 364      19.900 102.390  55.082  1.00  0.00           C
ATOM   6788  C3  POPEL 364      17.350 104.080  51.962  1.00  0.00           C
ATOM   6791  O31 POPEL 364      16.650 103.280  52.932  1.00  0.00           O
ATOM   6792  C31 POPEL 364      15.720 103.880  53.642  1.00  0.00           C
ATOM   6793  O32 POPEL 364      15.160 104.920  53.362  1.00  0.00           O
ATOM   6794  C32 POPEL 364      15.460 103.080  54.902  1.00  0.00           C
ATOM   6797  C23 POPEL 364      20.710 101.070  54.922  1.00  0.00           C
ATOM   6800  C24 POPEL 364      21.200 100.440  56.242  1.00  0.00           C
ATOM   6803  C25 POPEL 364      20.080  99.850  57.122  1.00  0.00           C
ATOM   6806  C26 POPEL 364      20.610  98.940  58.242  1.00  0.00           C
ATOM   6809  C27 POPEL 364      19.480  98.170  58.942  1.00  0.00           C
ATOM   6812  C28 POPEL 364      19.950  97.000  59.822  1.00  0.00           C
ATOM   6815  C29 POPEL 364      20.770  97.430  61.012  1.00  0.00           C
ATOM   6817 0C21 POPEL 364      21.640  96.670  61.692  1.00  0.00           C
ATOM   6819 1C21 POPEL 364      21.950  95.210  61.432  1.00  0.00           C
ATOM   6822 2C21 POPEL 364      21.960  94.380  62.732  1.00  0.00           C
ATOM   6825 3C21 POPEL 364      22.550  92.970  62.522  1.00  0.00           C
ATOM   6828 4C21 POPEL 364      22.520  92.090  63.782  1.00  0.00           C
ATOM   6831 5C21 POPEL 364      23.320  92.670  64.962  1.00  0.00           C
ATOM   6834 6C21 POPEL 364      23.400  91.710  66.152  1.00  0.00           C
ATOM   6837 7C21 POPEL 364      24.100  92.330  67.372  1.00  0.00           C
ATOM   6840 8C21 POPEL 364      24.280  91.370  68.542  1.00  0.00           C
ATOM   6844  C33 POPEL 364      16.130 103.740  56.132  1.00  0.00           C
ATOM   6847  C34 POPEL 364      15.790 103.090  57.472  1.00  0.00           C
ATOM   6850  C35 POPEL 364      14.530 102.220  57.462  1.00  0.00           C
ATOM   6853  C36 POPEL 364      14.000 101.780  58.832  1.00  0.00           C
ATOM   6856  C37 POPEL 364      12.730 100.950  58.622  1.00  0.00           C
ATOM   6859  C38 POPEL 364      11.690 101.040  59.742  1.00  0.00           C
ATOM   6862  C39 POPEL 364      11.820  99.970  60.842  1.00  0.00           C
ATOM   6865 0C31 POPEL 364      10.490  99.860  61.602  1.00  0.00           C
ATOM   6868 1C31 POPEL 364      10.340  98.630  62.502  1.00  0.00           C
ATOM   6871 2C31 POPEL 364       8.860  98.370  62.792  1.00  0.00           C
ATOM   6874 3C31 POPEL 364       8.610  97.270  63.822  1.00  0.00           C
ATOM   6877 4C31 POPEL 364       7.110  97.010  64.012  1.00  0.00           C
ATOM   6880 5C31 POPEL 364       6.770  96.140  65.222  1.00  0.00           C
ATOM   6883 6C31 POPEL 364       5.260  95.950  65.402  1.00  0.00           C
ATOM   6887  NH3 POPEM 365      39.560  73.500  87.432  1.00  0.00           N
ATOM   6891  C12 POPEM 365      40.460  72.320  87.142  1.00  0.00           C
ATOM   6894  C11 POPEM 365      41.900  72.540  87.642  1.00  0.00           C
ATOM   6897  P   POPEM 365      43.190  70.280  87.972  1.00  0.00           P
ATOM   6898  O13 POPEM 365      42.090  69.870  88.872  1.00  0.00           O
ATOM   6899  O14 POPEM 365      44.540  70.520  88.532  1.00  0.00           O
ATOM   6900  O11 POPEM 365      43.310  69.130  86.872  1.00  0.00           O
ATOM   6901  O12 POPEM 365      42.780  71.540  87.122  1.00  0.00           O
ATOM   6902  C1  POPEM 365      44.620  68.760  86.402  1.00  0.00           C
ATOM   6905  C2  POPEM 365      45.330  69.880  85.582  1.00  0.00           C
ATOM   6907  O21 POPEM 365      45.110  69.600  84.192  1.00  0.00           O
ATOM   6908  C21 POPEM 365      45.040  70.650  83.402  1.00  0.00           C
ATOM   6909  O22 POPEM 365      45.090  71.820  83.752  1.00  0.00           O
ATOM   6910  C22 POPEM 365      44.940  70.180  81.952  1.00  0.00           C
ATOM   6913  C3  POPEM 365      46.860  69.980  85.882  1.00  0.00           C
ATOM   6916  O31 POPEM 365      47.330  71.350  85.832  1.00  0.00           O
ATOM   6917  C31 POPEM 365      48.450  71.780  85.192  1.00  0.00           C
ATOM   6918  O32 POPEM 365      48.860  72.920  85.332  1.00  0.00           O
ATOM   6919  C32 POPEM 365      49.110  70.730  84.322  1.00  0.00           C
ATOM   6922  C23 POPEM 365      46.010  70.820  81.052  1.00  0.00           C
ATOM   6925  C24 POPEM 365      46.320  70.020  79.782  1.00  0.00           C
ATOM   6928  C25 POPEM 365      45.440  70.350  78.572  1.00  0.00           C
ATOM   6931  C26 POPEM 365      46.090  69.810  77.282  1.00  0.00           C
ATOM   6934  C27 POPEM 365      45.330  70.190  76.002  1.00  0.00           C
ATOM   6937  C28 POPEM 365      46.170  69.970  74.722  1.00  0.00           C
ATOM   6940  C29 POPEM 365      46.520  68.520  74.492  1.00  0.00           C
ATOM   6942 0C21 POPEM 365      47.340  68.060  73.522  1.00  0.00           C
ATOM   6944 1C21 POPEM 365      48.050  68.910  72.502  1.00  0.00           C
ATOM   6947 2C21 POPEM 365      47.190  69.160  71.252  1.00  0.00           C
ATOM   6950 3C21 POPEM 365      47.130  67.970  70.272  1.00  0.00           C
ATOM   6953 4C21 POPEM 365      46.370  68.340  68.982  1.00  0.00           C
ATOM   6956 5C21 POPEM 365      46.690  67.420  67.792  1.00  0.00           C
ATOM   6959 6C21 POPEM 365      46.050  66.020  67.882  1.00  0.00           C
ATOM   6962 7C21 POPEM 365      46.390  65.180  66.642  1.00  0.00           C
ATOM   6965 8C21 POPEM 365      45.720  63.810  66.612  1.00  0.00           C
ATOM   6969  C33 POPEM 365      50.320  71.330  83.572  1.00  0.00           C
ATOM   6972  C34 POPEM 365      51.110  70.270  82.802  1.00  0.00           C
ATOM   6975  C35 POPEM 365      50.460  69.780  81.512  1.00  0.00           C
ATOM   6978  C36 POPEM 365      50.950  70.570  80.292  1.00  0.00           C
ATOM   6981  C37 POPEM 365      50.500  69.950  78.962  1.00  0.00           C
ATOM   6984  C38 POPEM 365      51.110  70.660  77.742  1.00  0.00           C
ATOM   6987  C39 POPEM 365      50.680  72.120  77.572  1.00  0.00           C
ATOM   6990 0C31 POPEM 365      49.210  72.290  77.192  1.00  0.00           C
ATOM   6993 1C31 POPEM 365      48.790  73.760  77.072  1.00  0.00           C
ATOM   6996 2C31 POPEM 365      47.380  73.960  76.482  1.00  0.00           C
ATOM   6999 3C31 POPEM 365      47.320  73.720  74.972  1.00  0.00           C
ATOM   7002 4C31 POPEM 365      45.920  73.910  74.392  1.00  0.00           C
ATOM   7005 5C31 POPEM 365      45.840  73.550  72.902  1.00  0.00           C
ATOM   7008 6C31 POPEM 365      44.430  73.630  72.322  1.00  0.00           C
ATOM   7012  NH3 POPEN 366      22.330 125.170  45.072  1.00  0.00           N
ATOM   7016  C12 POPEN 366      21.180 124.530  45.792  1.00  0.00           C
ATOM   7019  C11 POPEN 366      21.650 123.690  46.992  1.00  0.00           C
ATOM   7022  P   POPEN 366      19.500 122.170  47.152  1.00  0.00           P
ATOM   7023  O13 POPEN 366      18.260 122.840  46.702  1.00  0.00           O
ATOM   7024  O14 POPEN 366      20.200 121.350  46.132  1.00  0.00           O
ATOM   7025  O11 POPEN 366      19.200 121.260  48.412  1.00  0.00           O
ATOM   7026  O12 POPEN 366      20.530 123.210  47.712  1.00  0.00           O
ATOM   7027  C1  POPEN 366      20.250 120.990  49.362  1.00  0.00           C
ATOM   7030  C2  POPEN 366      20.120 121.750  50.722  1.00  0.00           C
ATOM   7032  O21 POPEN 366      21.380 121.550  51.382  1.00  0.00           O
ATOM   7033  C21 POPEN 366      21.740 122.410  52.322  1.00  0.00           C
ATOM   7034  O22 POPEN 366      21.110 123.370  52.732  1.00  0.00           O
ATOM   7035  C22 POPEN 366      23.130 122.010  52.842  1.00  0.00           C
ATOM   7038  C3  POPEN 366      18.920 121.150  51.542  1.00  0.00           C
ATOM   7041  O31 POPEN 366      18.760 121.720  52.852  1.00  0.00           O
ATOM   7042  C31 POPEN 366      19.200 120.980  53.862  1.00  0.00           C
ATOM   7043  O32 POPEN 366      19.740 119.890  53.772  1.00  0.00           O
ATOM   7044  C32 POPEN 366      18.970 121.700  55.192  1.00  0.00           C
ATOM   7047  C23 POPEN 366      23.300 122.350  54.342  1.00  0.00           C
ATOM   7050  C24 POPEN 366      24.640 121.860  54.902  1.00  0.00           C
ATOM   7053  C25 POPEN 366      24.840 122.110  56.402  1.00  0.00           C
ATOM   7056  C26 POPEN 366      23.780 121.450  57.312  1.00  0.00           C
ATOM   7059  C27 POPEN 366      24.200 121.460  58.792  1.00  0.00           C
ATOM   7062  C28 POPEN 366      23.150 121.030  59.832  1.00  0.00           C
ATOM   7065  C29 POPEN 366      22.050 122.050  60.002  1.00  0.00           C
ATOM   7067 0C21 POPEN 366      20.980 121.960  60.812  1.00  0.00           C
ATOM   7069 1C21 POPEN 366      20.660 120.860  61.782  1.00  0.00           C
ATOM   7072 2C21 POPEN 366      19.750 121.320  62.952  1.00  0.00           C
ATOM   7075 3C21 POPEN 366      18.360 121.780  62.502  1.00  0.00           C
ATOM   7078 4C21 POPEN 366      17.390 122.010  63.662  1.00  0.00           C
ATOM   7081 5C21 POPEN 366      15.990 122.460  63.192  1.00  0.00           C
ATOM   7084 6C21 POPEN 366      15.950 123.920  62.732  1.00  0.00           C
ATOM   7087 7C21 POPEN 366      14.590 124.330  62.142  1.00  0.00           C
ATOM   7090 8C21 POPEN 366      14.490 125.820  61.812  1.00  0.00           C
ATOM   7094  C33 POPEN 366      17.520 121.620  55.732  1.00  0.00           C
ATOM   7097  C34 POPEN 366      17.400 122.160  57.172  1.00  0.00           C
ATOM   7100  C35 POPEN 366      17.950 121.220  58.262  1.00  0.00           C
ATOM   7103  C36 POPEN 366      16.950 120.120  58.642  1.00  0.00           C
ATOM   7106  C37 POPEN 366      17.590 118.950  59.382  1.00  0.00           C
ATOM   7109  C38 POPEN 366      16.590 117.810  59.602  1.00  0.00           C
ATOM   7112  C39 POPEN 366      17.270 116.500  60.042  1.00  0.00           C
ATOM   7115 0C31 POPEN 366      16.270 115.350  60.152  1.00  0.00           C
ATOM   7118 1C31 POPEN 366      16.930 114.020  60.512  1.00  0.00           C
ATOM   7121 2C31 POPEN 366      15.950 112.840  60.662  1.00  0.00           C
ATOM   7124 3C31 POPEN 366      14.850 113.050  61.722  1.00  0.00           C
ATOM   7127 4C31 POPEN 366      15.390 113.480  63.092  1.00  0.00           C
ATOM   7130 5C31 POPEN 366      14.320 113.480  64.182  1.00  0.00           C
ATOM   7133 6C31 POPEN 366      14.850 114.030  65.512  1.00  0.00           C
ATOM   7137  NH3 POPEO 367     122.810  46.830  86.162  1.00  0.00           N
ATOM   7141  C12 POPEO 367     122.170  46.410  87.462  1.00  0.00           C
ATOM   7144  C11 POPEO 367     120.670  46.160  87.242  1.00  0.00           C
ATOM   7147  P   POPEO 367     119.890  44.370  89.012  1.00  0.00           P
ATOM   7148  O13 POPEO 367     121.260  43.810  88.972  1.00  0.00           O
ATOM   7149  O14 POPEO 367     119.170  44.330  90.312  1.00  0.00           O
ATOM   7150  O11 POPEO 367     119.020  43.540  87.992  1.00  0.00           O
ATOM   7151  O12 POPEO 367     119.990  45.840  88.452  1.00  0.00           O
ATOM   7152  C1  POPEO 367     118.130  44.060  87.012  1.00  0.00           C
ATOM   7155  C2  POPEO 367     118.380  43.400  85.632  1.00  0.00           C
ATOM   7157  O21 POPEO 367     117.230  42.580  85.262  1.00  0.00           O
ATOM   7158  C21 POPEO 367     117.120  42.450  83.932  1.00  0.00           C
ATOM   7159  O22 POPEO 367     117.850  42.960  83.112  1.00  0.00           O
ATOM   7160  C22 POPEO 367     115.970  41.530  83.562  1.00  0.00           C
ATOM   7163  C3  POPEO 367     119.720  42.570  85.652  1.00  0.00           C
ATOM   7166  O31 POPEO 367     120.050  41.950  84.402  1.00  0.00           O
ATOM   7167  C31 POPEO 367     120.730  42.720  83.562  1.00  0.00           C
ATOM   7168  O32 POPEO 367     120.990  43.910  83.762  1.00  0.00           O
ATOM   7169  C32 POPEO 367     121.190  41.910  82.352  1.00  0.00           C
ATOM   7172  C23 POPEO 367     115.710  41.630  82.042  1.00  0.00           C
ATOM   7175  C24 POPEO 367     114.780  40.560  81.482  1.00  0.00           C
ATOM   7178  C25 POPEO 367     114.370  40.930  80.062  1.00  0.00           C
ATOM   7181  C26 POPEO 367     113.640  39.830  79.272  1.00  0.00           C
ATOM   7184  C27 POPEO 367     113.190  40.380  77.912  1.00  0.00           C
ATOM   7187  C28 POPEO 367     112.480  39.340  77.022  1.00  0.00           C
ATOM   7190  C29 POPEO 367     112.050  39.990  75.732  1.00  0.00           C
ATOM   7192 0C21 POPEO 367     111.900  39.390  74.542  1.00  0.00           C
ATOM   7194 1C21 POPEO 367     112.050  37.920  74.232  1.00  0.00           C
ATOM   7197 2C21 POPEO 367     113.270  37.610  73.352  1.00  0.00           C
ATOM   7200 3C21 POPEO 367     113.030  36.510  72.302  1.00  0.00           C
ATOM   7203 4C21 POPEO 367     112.940  35.070  72.842  1.00  0.00           C
ATOM   7206 5C21 POPEO 367     111.550  34.670  73.372  1.00  0.00           C
ATOM   7209 6C21 POPEO 367     111.470  33.170  73.692  1.00  0.00           C
ATOM   7212 7C21 POPEO 367     110.090  32.740  74.212  1.00  0.00           C
ATOM   7215 8C21 POPEO 367     110.040  31.270  74.632  1.00  0.00           C
ATOM   7219  C33 POPEO 367     120.150  41.800  81.212  1.00  0.00           C
ATOM   7222  C34 POPEO 367     120.640  40.860  80.092  1.00  0.00           C
ATOM   7225  C35 POPEO 367     119.950  41.040  78.732  1.00  0.00           C
ATOM   7228  C36 POPEO 367     118.550  40.410  78.642  1.00  0.00           C
ATOM   7231  C37 POPEO 367     118.420  39.430  77.472  1.00  0.00           C
ATOM   7234  C38 POPEO 367     117.000  38.850  77.322  1.00  0.00           C
ATOM   7237  C39 POPEO 367     116.940  37.650  76.362  1.00  0.00           C
ATOM   7240 0C31 POPEO 367     117.220  37.970  74.882  1.00  0.00           C
ATOM   7243 1C31 POPEO 367     117.150  36.690  74.032  1.00  0.00           C
ATOM   7246 2C31 POPEO 367     117.260  36.930  72.522  1.00  0.00           C
ATOM   7249 3C31 POPEO 367     117.010  35.670  71.682  1.00  0.00           C
ATOM   7252 4C31 POPEO 367     118.000  34.530  71.942  1.00  0.00           C
ATOM   7255 5C31 POPEO 367     117.750  33.300  71.052  1.00  0.00           C
ATOM   7258 6C31 POPEO 367     118.700  32.140  71.352  1.00  0.00           C
ATOM   7262  NH3 POPEP 368      47.270   7.830  47.572  1.00  0.00           N
ATOM   7266  C12 POPEP 368      47.830   6.550  47.052  1.00  0.00           C
ATOM   7269  C11 POPEP 368      48.980   6.890  46.102  1.00  0.00           C
ATOM   7272  P   POPEP 368      51.280   5.950  45.422  1.00  0.00           P
ATOM   7273  O13 POPEP 368      52.010   4.670  45.262  1.00  0.00           O
ATOM   7274  O14 POPEP 368      51.380   6.910  44.312  1.00  0.00           O
ATOM   7275  O11 POPEP 368      51.940   6.630  46.692  1.00  0.00           O
ATOM   7276  O12 POPEP 368      49.750   5.710  45.812  1.00  0.00           O
ATOM   7277  C1  POPEP 368      51.610   6.160  48.002  1.00  0.00           C
ATOM   7280  C2  POPEP 368      52.470   6.910  49.032  1.00  0.00           C
ATOM   7282  O21 POPEP 368      51.990   6.560  50.352  1.00  0.00           O
ATOM   7283  C21 POPEP 368      52.880   6.780  51.312  1.00  0.00           C
ATOM   7284  O22 POPEP 368      54.050   7.050  51.122  1.00  0.00           O
ATOM   7285  C22 POPEP 368      52.230   6.510  52.662  1.00  0.00           C
ATOM   7288  C3  POPEP 368      52.420   8.460  48.802  1.00  0.00           C
ATOM   7291  O31 POPEP 368      51.710   9.150  49.852  1.00  0.00           O
ATOM   7292  C31 POPEP 368      50.390   9.180  49.772  1.00  0.00           C
ATOM   7293  O32 POPEP 368      49.700   8.760  48.872  1.00  0.00           O
ATOM   7294  C32 POPEP 368      49.870   9.810  51.072  1.00  0.00           C
ATOM   7297  C23 POPEP 368      53.270   6.580  53.802  1.00  0.00           C
ATOM   7300  C24 POPEP 368      52.700   6.290  55.192  1.00  0.00           C
ATOM   7303  C25 POPEP 368      53.790   6.430  56.262  1.00  0.00           C
ATOM   7306  C26 POPEP 368      53.260   6.370  57.702  1.00  0.00           C
ATOM   7309  C27 POPEP 368      54.350   6.760  58.712  1.00  0.00           C
ATOM   7312  C28 POPEP 368      53.820   6.980  60.142  1.00  0.00           C
ATOM   7315  C29 POPEP 368      53.600   5.680  60.882  1.00  0.00           C
ATOM   7317 0C21 POPEP 368      54.510   5.080  61.662  1.00  0.00           C
ATOM   7319 1C21 POPEP 368      55.890   5.610  61.952  1.00  0.00           C
ATOM   7322 2C21 POPEP 368      56.570   4.900  63.132  1.00  0.00           C
ATOM   7325 3C21 POPEP 368      55.820   5.110  64.462  1.00  0.00           C
ATOM   7328 4C21 POPEP 368      56.610   4.690  65.712  1.00  0.00           C
ATOM   7331 5C21 POPEP 368      57.990   5.370  65.862  1.00  0.00           C
ATOM   7334 6C21 POPEP 368      57.950   6.900  65.822  1.00  0.00           C
ATOM   7337 7C21 POPEP 368      59.350   7.510  65.992  1.00  0.00           C
ATOM   7340 8C21 POPEP 368      59.390   9.030  65.822  1.00  0.00           C
ATOM   7344  C33 POPEP 368      48.700   8.990  51.642  1.00  0.00           C
ATOM   7347  C34 POPEP 368      48.650   8.990  53.172  1.00  0.00           C
ATOM   7350  C35 POPEP 368      47.730   7.860  53.662  1.00  0.00           C
ATOM   7353  C36 POPEP 368      47.690   7.670  55.172  1.00  0.00           C
ATOM   7356  C37 POPEP 368      47.030   6.330  55.522  1.00  0.00           C
ATOM   7359  C38 POPEP 368      46.810   6.130  57.022  1.00  0.00           C
ATOM   7362  C39 POPEP 368      45.510   6.760  57.522  1.00  0.00           C
ATOM   7365 0C31 POPEP 368      45.310   6.560  59.032  1.00  0.00           C
ATOM   7368 1C31 POPEP 368      43.980   7.160  59.522  1.00  0.00           C
ATOM   7371 2C31 POPEP 368      43.790   7.080  61.042  1.00  0.00           C
ATOM   7374 3C31 POPEP 368      43.870   5.660  61.632  1.00  0.00           C
ATOM   7377 4C31 POPEP 368      42.830   4.700  61.052  1.00  0.00           C
ATOM   7380 5C31 POPEP 368      42.760   3.360  61.782  1.00  0.00           C
ATOM   7383 6C31 POPEP 368      41.670   2.430  61.242  1.00  0.00           C
ATOM   7387  NH3 POPEQ 369      48.980  64.700  90.612  1.00  0.00           N
ATOM   7391  C12 POPEQ 369      48.490  63.290  90.822  1.00  0.00           C
ATOM   7394  C11 POPEQ 369      49.430  62.470  91.722  1.00  0.00           C
ATOM   7397  P   POPEQ 369      49.840  59.960  92.392  1.00  0.00           P
ATOM   7398  O13 POPEQ 369      50.470  60.440  93.642  1.00  0.00           O
ATOM   7399  O14 POPEQ 369      48.960  58.760  92.482  1.00  0.00           O
ATOM   7400  O11 POPEQ 369      50.930  59.710  91.252  1.00  0.00           O
ATOM   7401  O12 POPEQ 369      48.970  61.120  91.742  1.00  0.00           O
ATOM   7402  C1  POPEQ 369      50.500  58.750  90.262  1.00  0.00           C
ATOM   7405  C2  POPEQ 369      51.520  58.570  89.122  1.00  0.00           C
ATOM   7407  O21 POPEQ 369      50.960  57.580  88.242  1.00  0.00           O
ATOM   7408  C21 POPEQ 369      51.210  57.750  86.962  1.00  0.00           C
ATOM   7409  O22 POPEQ 369      51.960  58.600  86.502  1.00  0.00           O
ATOM   7410  C22 POPEQ 369      50.460  56.710  86.112  1.00  0.00           C
ATOM   7413  C3  POPEQ 369      52.920  58.140  89.682  1.00  0.00           C
ATOM   7416  O31 POPEQ 369      53.950  58.070  88.672  1.00  0.00           O
ATOM   7417  C31 POPEQ 369      54.460  59.240  88.312  1.00  0.00           C
ATOM   7418  O32 POPEQ 369      54.090  60.330  88.732  1.00  0.00           O
ATOM   7419  C32 POPEQ 369      55.580  59.050  87.292  1.00  0.00           C
ATOM   7422  C23 POPEQ 369      50.450  57.100  84.612  1.00  0.00           C
ATOM   7425  C24 POPEQ 369      49.960  56.010  83.642  1.00  0.00           C
ATOM   7428  C25 POPEQ 369      49.920  56.540  82.202  1.00  0.00           C
ATOM   7431  C26 POPEQ 369      49.330  55.550  81.182  1.00  0.00           C
ATOM   7434  C27 POPEQ 369      49.290  56.120  79.752  1.00  0.00           C
ATOM   7437  C28 POPEQ 369      48.260  55.450  78.832  1.00  0.00           C
ATOM   7440  C29 POPEQ 369      48.390  53.940  78.782  1.00  0.00           C
ATOM   7442 0C21 POPEQ 369      48.780  53.190  77.732  1.00  0.00           C
ATOM   7444 1C21 POPEQ 369      49.210  53.680  76.362  1.00  0.00           C
ATOM   7447 2C21 POPEQ 369      48.110  53.450  75.302  1.00  0.00           C
ATOM   7450 3C21 POPEQ 369      48.570  53.830  73.882  1.00  0.00           C
ATOM   7453 4C21 POPEQ 369      47.500  53.580  72.802  1.00  0.00           C
ATOM   7456 5C21 POPEQ 369      46.230  54.420  73.012  1.00  0.00           C
ATOM   7459 6C21 POPEQ 369      45.240  54.360  71.842  1.00  0.00           C
ATOM   7462 7C21 POPEQ 369      44.040  55.280  72.062  1.00  0.00           C
ATOM   7465 8C21 POPEQ 369      43.040  55.240  70.912  1.00  0.00           C
ATOM   7469  C33 POPEQ 369      55.140  59.290  85.832  1.00  0.00           C
ATOM   7472  C34 POPEQ 369      56.300  59.880  85.022  1.00  0.00           C
ATOM   7475  C35 POPEQ 369      56.130  59.880  83.502  1.00  0.00           C
ATOM   7478  C36 POPEQ 369      57.280  60.680  82.872  1.00  0.00           C
ATOM   7481  C37 POPEQ 369      57.560  60.380  81.392  1.00  0.00           C
ATOM   7484  C38 POPEQ 369      58.910  60.970  80.932  1.00  0.00           C
ATOM   7487  C39 POPEQ 369      58.980  62.500  80.852  1.00  0.00           C
ATOM   7490 0C31 POPEQ 369      58.770  63.050  79.432  1.00  0.00           C
ATOM   7493 1C31 POPEQ 369      58.570  64.580  79.382  1.00  0.00           C
ATOM   7496 2C31 POPEQ 369      58.840  65.220  78.012  1.00  0.00           C
ATOM   7499 3C31 POPEQ 369      58.010  64.610  76.882  1.00  0.00           C
ATOM   7502 4C31 POPEQ 369      58.260  65.280  75.522  1.00  0.00           C
ATOM   7505 5C31 POPEQ 369      57.410  64.660  74.402  1.00  0.00           C
ATOM   7508 6C31 POPEQ 369      57.600  65.320  73.032  1.00  0.00           C
ATOM   7512  NH3 POPER 370      48.250 150.890  47.212  1.00  0.00           N
ATOM   7516  C12 POPER 370      48.240 149.480  47.742  1.00  0.00           C
ATOM   7519  C11 POPER 370      47.550 148.540  46.742  1.00  0.00           C
ATOM   7522  P   POPER 370      46.640 146.440  48.042  1.00  0.00           P
ATOM   7523  O13 POPER 370      45.450 146.090  47.242  1.00  0.00           O
ATOM   7524  O14 POPER 370      47.230 145.290  48.742  1.00  0.00           O
ATOM   7525  O11 POPER 370      46.190 147.520  49.112  1.00  0.00           O
ATOM   7526  O12 POPER 370      47.720 147.190  47.162  1.00  0.00           O
ATOM   7527  C1  POPER 370      45.370 147.000  50.182  1.00  0.00           C
ATOM   7530  C2  POPER 370      45.130 148.070  51.262  1.00  0.00           C
ATOM   7532  O21 POPER 370      44.500 147.390  52.372  1.00  0.00           O
ATOM   7533  C21 POPER 370      43.240 147.480  52.692  1.00  0.00           C
ATOM   7534  O22 POPER 370      42.420 148.260  52.212  1.00  0.00           O
ATOM   7535  C22 POPER 370      42.930 146.480  53.802  1.00  0.00           C
ATOM   7538  C3  POPER 370      44.450 149.340  50.632  1.00  0.00           C
ATOM   7541  O31 POPER 370      44.260 150.430  51.562  1.00  0.00           O
ATOM   7542  C31 POPER 370      45.360 151.170  51.762  1.00  0.00           C
ATOM   7543  O32 POPER 370      46.440 150.980  51.222  1.00  0.00           O
ATOM   7544  C32 POPER 370      45.060 152.230  52.822  1.00  0.00           C
ATOM   7547  C23 POPER 370      43.340 146.980  55.212  1.00  0.00           C
ATOM   7550  C24 POPER 370      44.850 146.850  55.492  1.00  0.00           C
ATOM   7553  C25 POPER 370      45.280 147.400  56.852  1.00  0.00           C
ATOM   7556  C26 POPER 370      44.710 146.630  58.062  1.00  0.00           C
ATOM   7559  C27 POPER 370      45.210 147.200  59.402  1.00  0.00           C
ATOM   7562  C28 POPER 370      44.570 146.490  60.622  1.00  0.00           C
ATOM   7565  C29 POPER 370      45.100 147.050  61.922  1.00  0.00           C
ATOM   7567 0C21 POPER 370      44.400 147.240  63.042  1.00  0.00           C
ATOM   7569 1C21 POPER 370      42.940 146.910  63.252  1.00  0.00           C
ATOM   7572 2C21 POPER 370      42.420 147.300  64.642  1.00  0.00           C
ATOM   7575 3C21 POPER 370      43.090 146.540  65.802  1.00  0.00           C
ATOM   7578 4C21 POPER 370      42.480 146.890  67.172  1.00  0.00           C
ATOM   7581 5C21 POPER 370      43.100 146.110  68.332  1.00  0.00           C
ATOM   7584 6C21 POPER 370      44.510 146.600  68.732  1.00  0.00           C
ATOM   7587 7C21 POPER 370      45.190 145.670  69.752  1.00  0.00           C
ATOM   7590 8C21 POPER 370      46.570 146.140  70.192  1.00  0.00           C
ATOM   7594  C33 POPER 370      46.320 152.790  53.532  1.00  0.00           C
ATOM   7597  C34 POPER 370      46.870 151.880  54.632  1.00  0.00           C
ATOM   7600  C35 POPER 370      46.040 151.860  55.922  1.00  0.00           C
ATOM   7603  C36 POPER 370      46.850 151.270  57.082  1.00  0.00           C
ATOM   7606  C37 POPER 370      46.090 151.310  58.412  1.00  0.00           C
ATOM   7609  C38 POPER 370      47.010 151.010  59.612  1.00  0.00           C
ATOM   7612  C39 POPER 370      46.250 151.050  60.942  1.00  0.00           C
ATOM   7615 0C31 POPER 370      47.170 150.970  62.162  1.00  0.00           C
ATOM   7618 1C31 POPER 370      46.370 150.830  63.462  1.00  0.00           C
ATOM   7621 2C31 POPER 370      47.210 150.930  64.742  1.00  0.00           C
ATOM   7624 3C31 POPER 370      48.430 149.990  64.762  1.00  0.00           C
ATOM   7627 4C31 POPER 370      49.100 149.960  66.142  1.00  0.00           C
ATOM   7630 5C31 POPER 370      50.380 149.120  66.162  1.00  0.00           C
ATOM   7633 6C31 POPER 370      51.050 149.060  67.542  1.00  0.00           C
ATOM   7637  NH3 POPES 371     109.030  50.280  42.182  1.00  0.00           N
ATOM   7641  C12 POPES 371     109.510  50.130  40.772  1.00  0.00           C
ATOM   7644  C11 POPES 371     108.360  50.300  39.752  1.00  0.00           C
ATOM   7647  P   POPES 371     106.020  51.100  40.722  1.00  0.00           P
ATOM   7648  O13 POPES 371     104.640  50.640  40.432  1.00  0.00           O
ATOM   7649  O14 POPES 371     106.410  52.420  40.172  1.00  0.00           O
ATOM   7650  O11 POPES 371     106.250  51.100  42.282  1.00  0.00           O
ATOM   7651  O12 POPES 371     107.090  50.040  40.312  1.00  0.00           O
ATOM   7652  C1  POPES 371     105.140  51.520  43.092  1.00  0.00           C
ATOM   7655  C2  POPES 371     104.810  50.490  44.212  1.00  0.00           C
ATOM   7657  O21 POPES 371     105.720  50.660  45.322  1.00  0.00           O
ATOM   7658  C21 POPES 371     105.530  51.820  45.932  1.00  0.00           C
ATOM   7659  O22 POPES 371     104.650  52.610  45.662  1.00  0.00           O
ATOM   7660  C22 POPES 371     106.450  51.950  47.132  1.00  0.00           C
ATOM   7663  C3  POPES 371     104.800  49.020  43.702  1.00  0.00           C
ATOM   7666  O31 POPES 371     104.420  48.120  44.772  1.00  0.00           O
ATOM   7667  C31 POPES 371     105.440  47.660  45.502  1.00  0.00           C
ATOM   7668  O32 POPES 371     106.620  47.820  45.242  1.00  0.00           O
ATOM   7669  C32 POPES 371     104.910  46.900  46.722  1.00  0.00           C
ATOM   7672  C23 POPES 371     105.680  51.670  48.442  1.00  0.00           C
ATOM   7675  C24 POPES 371     106.600  51.650  49.672  1.00  0.00           C
ATOM   7678  C25 POPES 371     105.840  51.460  50.982  1.00  0.00           C
ATOM   7681  C26 POPES 371     106.240  52.410  52.122  1.00  0.00           C
ATOM   7684  C27 POPES 371     105.560  52.010  53.442  1.00  0.00           C
ATOM   7687  C28 POPES 371     105.260  53.180  54.402  1.00  0.00           C
ATOM   7690  C29 POPES 371     106.490  53.920  54.862  1.00  0.00           C
ATOM   7692 0C21 POPES 371     106.990  53.930  56.112  1.00  0.00           C
ATOM   7694 1C21 POPES 371     106.420  53.210  57.312  1.00  0.00           C
ATOM   7697 2C21 POPES 371     106.850  53.840  58.642  1.00  0.00           C
ATOM   7700 3C21 POPES 371     106.080  55.120  59.002  1.00  0.00           C
ATOM   7703 4C21 POPES 371     106.950  56.380  59.142  1.00  0.00           C
ATOM   7706 5C21 POPES 371     106.210  57.500  59.892  1.00  0.00           C
ATOM   7709 6C21 POPES 371     107.120  58.690  60.232  1.00  0.00           C
ATOM   7712 7C21 POPES 371     106.470  59.640  61.242  1.00  0.00           C
ATOM   7715 8C21 POPES 371     107.340  60.850  61.582  1.00  0.00           C
ATOM   7719  C33 POPES 371     105.780  47.160  47.972  1.00  0.00           C
ATOM   7722  C34 POPES 371     105.270  46.460  49.242  1.00  0.00           C
ATOM   7725  C35 POPES 371     106.000  46.910  50.502  1.00  0.00           C
ATOM   7728  C36 POPES 371     105.270  46.650  51.812  1.00  0.00           C
ATOM   7731  C37 POPES 371     105.990  47.320  52.982  1.00  0.00           C
ATOM   7734  C38 POPES 371     105.140  47.310  54.242  1.00  0.00           C
ATOM   7737  C39 POPES 371     105.710  48.190  55.362  1.00  0.00           C
ATOM   7740 0C31 POPES 371     106.640  47.440  56.322  1.00  0.00           C
ATOM   7743 1C31 POPES 371     106.950  48.270  57.562  1.00  0.00           C
ATOM   7746 2C31 POPES 371     107.230  47.410  58.802  1.00  0.00           C
ATOM   7749 3C31 POPES 371     107.260  48.280  60.062  1.00  0.00           C
ATOM   7752 4C31 POPES 371     108.650  48.880  60.322  1.00  0.00           C
ATOM   7755 5C31 POPES 371     108.670  49.780  61.572  1.00  0.00           C
ATOM   7758 6C31 POPES 371     110.010  50.480  61.802  1.00  0.00           C
ATOM   7762  NH3 POPET 372      72.850 150.880  45.092  1.00  0.00           N
ATOM   7766  C12 POPET 372      71.720 150.490  44.192  1.00  0.00           C
ATOM   7769  C11 POPET 372      70.650 151.590  44.082  1.00  0.00           C
ATOM   7772  P   POPET 372      68.260 150.440  44.192  1.00  0.00           P
ATOM   7773  O13 POPET 372      67.050 150.490  43.352  1.00  0.00           O
ATOM   7774  O14 POPET 372      68.640 149.070  44.622  1.00  0.00           O
ATOM   7775  O11 POPET 372      68.130 151.340  45.482  1.00  0.00           O
ATOM   7776  O12 POPET 372      69.500 151.060  43.442  1.00  0.00           O
ATOM   7777  C1  POPET 372      67.110 151.060  46.442  1.00  0.00           C
ATOM   7780  C2  POPET 372      67.560 150.060  47.542  1.00  0.00           C
ATOM   7782  O21 POPET 372      66.590 150.140  48.602  1.00  0.00           O
ATOM   7783  C21 POPET 372      66.320 149.000  49.192  1.00  0.00           C
ATOM   7784  O22 POPET 372      66.970 147.970  49.112  1.00  0.00           O
ATOM   7785  C22 POPET 372      65.070 149.160  50.042  1.00  0.00           C
ATOM   7788  C3  POPET 372      68.980 150.410  48.072  1.00  0.00           C
ATOM   7791  O31 POPET 372      69.420 149.650  49.222  1.00  0.00           O
ATOM   7792  C31 POPET 372      69.930 148.450  49.022  1.00  0.00           C
ATOM   7793  O32 POPET 372      69.890 147.800  47.992  1.00  0.00           O
ATOM   7794  C32 POPET 372      70.860 148.140  50.212  1.00  0.00           C
ATOM   7797  C23 POPET 372      65.390 149.700  51.442  1.00  0.00           C
ATOM   7800  C24 POPET 372      64.090 150.090  52.142  1.00  0.00           C
ATOM   7803  C25 POPET 372      64.240 150.490  53.602  1.00  0.00           C
ATOM   7806  C26 POPET 372      65.000 149.470  54.462  1.00  0.00           C
ATOM   7809  C27 POPET 372      64.840 149.780  55.942  1.00  0.00           C
ATOM   7812  C28 POPET 372      65.670 148.870  56.852  1.00  0.00           C
ATOM   7815  C29 POPET 372      65.590 149.360  58.282  1.00  0.00           C
ATOM   7817 0C21 POPET 372      66.550 149.250  59.212  1.00  0.00           C
ATOM   7819 1C21 POPET 372      67.870 148.540  59.062  1.00  0.00           C
ATOM   7822 2C21 POPET 372      67.950 147.300  59.972  1.00  0.00           C
ATOM   7825 3C21 POPET 372      68.100 147.640  61.462  1.00  0.00           C
ATOM   7828 4C21 POPET 372      67.370 146.620  62.342  1.00  0.00           C
ATOM   7831 5C21 POPET 372      67.570 146.870  63.842  1.00  0.00           C
ATOM   7834 6C21 POPET 372      68.990 146.540  64.312  1.00  0.00           C
ATOM   7837 7C21 POPET 372      69.150 146.720  65.822  1.00  0.00           C
ATOM   7840 8C21 POPET 372      70.470 146.140  66.322  1.00  0.00           C
ATOM   7844  C33 POPET 372      71.120 146.640  50.462  1.00  0.00           C
ATOM   7847  C34 POPET 372      70.480 146.120  51.762  1.00  0.00           C
ATOM   7850  C35 POPET 372      68.980 146.410  51.892  1.00  0.00           C
ATOM   7853  C36 POPET 372      68.350 145.730  53.122  1.00  0.00           C
ATOM   7856  C37 POPET 372      66.970 146.310  53.452  1.00  0.00           C
ATOM   7859  C38 POPET 372      66.230 145.560  54.572  1.00  0.00           C
ATOM   7862  C39 POPET 372      65.320 144.430  54.062  1.00  0.00           C
ATOM   7865 0C31 POPET 372      64.310 143.990  55.132  1.00  0.00           C
ATOM   7868 1C31 POPET 372      63.200 143.070  54.602  1.00  0.00           C
ATOM   7871 2C31 POPET 372      62.590 142.200  55.712  1.00  0.00           C
ATOM   7874 3C31 POPET 372      61.190 141.670  55.362  1.00  0.00           C
ATOM   7877 4C31 POPET 372      60.750 140.540  56.292  1.00  0.00           C
ATOM   7880 5C31 POPET 372      61.080 139.150  55.732  1.00  0.00           C
ATOM   7883 6C31 POPET 372      60.750 138.000  56.692  1.00  0.00           C
ATOM   7887  NH3 POPEU 373      93.780 142.780  91.812  1.00  0.00           N
ATOM   7891  C12 POPEU 373      93.100 142.440  93.112  1.00  0.00           C
ATOM   7894  C11 POPEU 373      93.760 143.190  94.282  1.00  0.00           C
ATOM   7897  P   POPEU 373      94.250 145.670  94.962  1.00  0.00           P
ATOM   7898  O13 POPEU 373      93.330 146.080  96.042  1.00  0.00           O
ATOM   7899  O14 POPEU 373      95.620 145.220  95.342  1.00  0.00           O
ATOM   7900  O11 POPEU 373      94.390 146.820  93.902  1.00  0.00           O
ATOM   7901  O12 POPEU 373      93.540 144.580  94.092  1.00  0.00           O
ATOM   7902  C1  POPEU 373      93.210 147.510  93.462  1.00  0.00           C
ATOM   7905  C2  POPEU 373      93.600 148.790  92.672  1.00  0.00           C
ATOM   7907  O21 POPEU 373      92.770 148.930  91.502  1.00  0.00           O
ATOM   7908  C21 POPEU 373      92.950 148.120  90.492  1.00  0.00           C
ATOM   7909  O22 POPEU 373      93.650 147.120  90.442  1.00  0.00           O
ATOM   7910  C22 POPEU 373      92.240 148.720  89.272  1.00  0.00           C
ATOM   7913  C3  POPEU 373      95.130 148.830  92.372  1.00  0.00           C
ATOM   7916  O31 POPEU 373      95.480 149.710  91.282  1.00  0.00           O
ATOM   7917  C31 POPEU 373      96.770 149.550  90.962  1.00  0.00           C
ATOM   7918  O32 POPEU 373      97.640 149.150  91.722  1.00  0.00           O
ATOM   7919  C32 POPEU 373      96.970 149.750  89.462  1.00  0.00           C
ATOM   7922  C23 POPEU 373      91.330 147.690  88.552  1.00  0.00           C
ATOM   7925  C24 POPEU 373      90.640 148.290  87.322  1.00  0.00           C
ATOM   7928  C25 POPEU 373      91.580 148.470  86.112  1.00  0.00           C
ATOM   7931  C26 POPEU 373      91.690 147.200  85.262  1.00  0.00           C
ATOM   7934  C27 POPEU 373      92.890 147.230  84.302  1.00  0.00           C
ATOM   7937  C28 POPEU 373      92.860 146.050  83.312  1.00  0.00           C
ATOM   7940  C29 POPEU 373      94.190 145.820  82.632  1.00  0.00           C
ATOM   7942 0C21 POPEU 373      94.570 146.320  81.442  1.00  0.00           C
ATOM   7944 1C21 POPEU 373      93.800 147.260  80.562  1.00  0.00           C
ATOM   7947 2C21 POPEU 373      94.740 148.200  79.772  1.00  0.00           C
ATOM   7950 3C21 POPEU 373      93.960 149.230  78.932  1.00  0.00           C
ATOM   7953 4C21 POPEU 373      94.820 150.360  78.352  1.00  0.00           C
ATOM   7956 5C21 POPEU 373      95.320 150.120  76.932  1.00  0.00           C
ATOM   7959 6C21 POPEU 373      95.910 151.410  76.332  1.00  0.00           C
ATOM   7962 7C21 POPEU 373      96.380 151.240  74.882  1.00  0.00           C
ATOM   7965 8C21 POPEU 373      96.960 152.530  74.282  1.00  0.00           C
ATOM   7969  C33 POPEU 373      96.980 148.370  88.762  1.00  0.00           C
ATOM   7972  C34 POPEU 373      97.100 148.390  87.232  1.00  0.00           C
ATOM   7975  C35 POPEU 373      95.980 149.160  86.522  1.00  0.00           C
ATOM   7978  C36 POPEU 373      96.160 149.250  84.992  1.00  0.00           C
ATOM   7981  C37 POPEU 373      95.330 150.410  84.442  1.00  0.00           C
ATOM   7984  C38 POPEU 373      95.420 150.650  82.932  1.00  0.00           C
ATOM   7987  C39 POPEU 373      94.770 152.010  82.622  1.00  0.00           C
ATOM   7990 0C31 POPEU 373      94.720 152.400  81.152  1.00  0.00           C
ATOM   7993 1C31 POPEU 373      94.150 153.820  81.002  1.00  0.00           C
ATOM   7996 2C31 POPEU 373      94.120 154.350  79.562  1.00  0.00           C
ATOM   7999 3C31 POPEU 373      93.660 155.810  79.482  1.00  0.00           C
ATOM   8002 4C31 POPEU 373      92.250 156.050  80.032  1.00  0.00           C
ATOM   8005 5C31 POPEU 373      91.810 157.510  79.952  1.00  0.00           C
ATOM   8008 6C31 POPEU 373      90.440 157.780  80.592  1.00  0.00           C
ATOM   8012  NH3 POPEV 374      12.010  45.580  45.202  1.00  0.00           N
ATOM   8016  C12 POPEV 374      11.290  46.800  45.732  1.00  0.00           C
ATOM   8019  C11 POPEV 374      11.060  47.870  44.642  1.00  0.00           C
ATOM   8022  P   POPEV 374       9.970  49.580  46.302  1.00  0.00           P
ATOM   8023  O13 POPEV 374      11.350  49.670  46.812  1.00  0.00           O
ATOM   8024  O14 POPEV 374       9.230  50.860  46.152  1.00  0.00           O
ATOM   8025  O11 POPEV 374       9.140  48.640  47.252  1.00  0.00           O
ATOM   8026  O12 POPEV 374       9.990  48.770  44.942  1.00  0.00           O
ATOM   8027  C1  POPEV 374       8.530  49.170  48.432  1.00  0.00           C
ATOM   8030  C2  POPEV 374       9.210  48.730  49.752  1.00  0.00           C
ATOM   8032  O21 POPEV 374       8.380  49.060  50.882  1.00  0.00           O
ATOM   8033  C21 POPEV 374       8.110  50.310  51.172  1.00  0.00           C
ATOM   8034  O22 POPEV 374       8.350  51.300  50.482  1.00  0.00           O
ATOM   8035  C22 POPEV 374       7.490  50.340  52.562  1.00  0.00           C
ATOM   8038  C3  POPEV 374      10.660  49.270  49.942  1.00  0.00           C
ATOM   8041  O31 POPEV 374      11.270  48.760  51.142  1.00  0.00           O
ATOM   8042  C31 POPEV 374      11.230  49.530  52.212  1.00  0.00           C
ATOM   8043  O32 POPEV 374      10.800  50.670  52.272  1.00  0.00           O
ATOM   8044  C32 POPEV 374      11.810  48.770  53.402  1.00  0.00           C
ATOM   8047  C23 POPEV 374       7.410  51.760  53.162  1.00  0.00           C
ATOM   8050  C24 POPEV 374       8.020  51.810  54.562  1.00  0.00           C
ATOM   8053  C25 POPEV 374       7.710  53.120  55.302  1.00  0.00           C
ATOM   8056  C26 POPEV 374       8.600  53.230  56.542  1.00  0.00           C
ATOM   8059  C27 POPEV 374       8.120  54.280  57.542  1.00  0.00           C
ATOM   8062  C28 POPEV 374       9.020  54.310  58.792  1.00  0.00           C
ATOM   8065  C29 POPEV 374       8.350  55.000  59.952  1.00  0.00           C
ATOM   8067 0C21 POPEV 374       8.550  56.280  60.342  1.00  0.00           C
ATOM   8069 1C21 POPEV 374       9.440  57.270  59.642  1.00  0.00           C
ATOM   8072 2C21 POPEV 374       8.850  58.700  59.652  1.00  0.00           C
ATOM   8075 3C21 POPEV 374       8.930  59.370  61.032  1.00  0.00           C
ATOM   8078 4C21 POPEV 374       8.430  60.820  61.032  1.00  0.00           C
ATOM   8081 5C21 POPEV 374       8.750  61.510  62.362  1.00  0.00           C
ATOM   8084 6C21 POPEV 374       8.210  62.950  62.462  1.00  0.00           C
ATOM   8087 7C21 POPEV 374       8.780  63.680  63.682  1.00  0.00           C
ATOM   8090 8C21 POPEV 374       8.320  65.140  63.792  1.00  0.00           C
ATOM   8094  C33 POPEV 374      10.690  48.380  54.402  1.00  0.00           C
ATOM   8097  C34 POPEV 374      11.220  48.050  55.802  1.00  0.00           C
ATOM   8100  C35 POPEV 374      11.750  49.280  56.542  1.00  0.00           C
ATOM   8103  C36 POPEV 374      12.080  49.000  58.012  1.00  0.00           C
ATOM   8106  C37 POPEV 374      12.670  50.220  58.742  1.00  0.00           C
ATOM   8109  C38 POPEV 374      12.980  49.940  60.222  1.00  0.00           C
ATOM   8112  C39 POPEV 374      11.730  49.910  61.122  1.00  0.00           C
ATOM   8115 0C31 POPEV 374      11.270  51.290  61.592  1.00  0.00           C
ATOM   8118 1C31 POPEV 374       9.950  51.220  62.372  1.00  0.00           C
ATOM   8121 2C31 POPEV 374       9.490  52.570  62.952  1.00  0.00           C
ATOM   8124 3C31 POPEV 374      10.240  52.960  64.242  1.00  0.00           C
ATOM   8127 4C31 POPEV 374       9.710  54.240  64.882  1.00  0.00           C
ATOM   8130 5C31 POPEV 374      10.340  54.520  66.262  1.00  0.00           C
ATOM   8133 6C31 POPEV 374       9.830  55.800  66.922  1.00  0.00           C
ATOM   8137  NH3 POPEW 375     125.340  38.840  45.522  1.00  0.00           N
ATOM   8141  C12 POPEW 375     126.190  40.080  45.482  1.00  0.00           C
ATOM   8144  C11 POPEW 375     127.360  39.900  44.512  1.00  0.00           C
ATOM   8147  P   POPEW 375     129.460  38.470  44.042  1.00  0.00           P
ATOM   8148  O13 POPEW 375     129.550  39.480  42.962  1.00  0.00           O
ATOM   8149  O14 POPEW 375     129.490  37.050  43.612  1.00  0.00           O
ATOM   8150  O11 POPEW 375     130.600  38.730  45.122  1.00  0.00           O
ATOM   8151  O12 POPEW 375     128.110  38.720  44.852  1.00  0.00           O
ATOM   8152  C1  POPEW 375     130.730  40.000  45.772  1.00  0.00           C
ATOM   8155  C2  POPEW 375     130.060  39.980  47.172  1.00  0.00           C
ATOM   8157  O21 POPEW 375     130.400  41.160  47.932  1.00  0.00           O
ATOM   8158  C21 POPEW 375     129.600  42.180  47.672  1.00  0.00           C
ATOM   8159  O22 POPEW 375     128.790  42.240  46.752  1.00  0.00           O
ATOM   8160  C22 POPEW 375     129.780  43.280  48.702  1.00  0.00           C
ATOM   8163  C3  POPEW 375     130.480  38.700  47.962  1.00  0.00           C
ATOM   8166  O31 POPEW 375     130.350  38.830  49.392  1.00  0.00           O
ATOM   8167  C31 POPEW 375     129.100  38.780  49.832  1.00  0.00           C
ATOM   8168  O32 POPEW 375     128.110  38.590  49.142  1.00  0.00           O
ATOM   8169  C32 POPEW 375     129.090  38.910  51.362  1.00  0.00           C
ATOM   8172  C23 POPEW 375     128.510  43.460  49.562  1.00  0.00           C
ATOM   8175  C24 POPEW 375     128.560  44.680  50.502  1.00  0.00           C
ATOM   8178  C25 POPEW 375     128.350  46.010  49.762  1.00  0.00           C
ATOM   8181  C26 POPEW 375     128.710  47.250  50.582  1.00  0.00           C
ATOM   8184  C27 POPEW 375     127.790  47.540  51.792  1.00  0.00           C
ATOM   8187  C28 POPEW 375     128.230  46.860  53.102  1.00  0.00           C
ATOM   8190  C29 POPEW 375     127.470  47.400  54.302  1.00  0.00           C
ATOM   8192 0C21 POPEW 375     127.900  48.330  55.172  1.00  0.00           C
ATOM   8194 1C21 POPEW 375     129.210  49.080  55.092  1.00  0.00           C
ATOM   8197 2C21 POPEW 375     129.020  50.600  55.282  1.00  0.00           C
ATOM   8200 3C21 POPEW 375     130.290  51.370  54.892  1.00  0.00           C
ATOM   8203 4C21 POPEW 375     130.100  52.890  54.912  1.00  0.00           C
ATOM   8206 5C21 POPEW 375     130.350  53.500  56.292  1.00  0.00           C
ATOM   8209 6C21 POPEW 375     130.230  55.020  56.312  1.00  0.00           C
ATOM   8212 7C21 POPEW 375     130.460  55.600  57.722  1.00  0.00           C
ATOM   8215 8C21 POPEW 375     130.080  57.070  57.842  1.00  0.00           C
ATOM   8219  C33 POPEW 375     127.930  39.770  51.932  1.00  0.00           C
ATOM   8222  C34 POPEW 375     128.330  40.490  53.222  1.00  0.00           C
ATOM   8225  C35 POPEW 375     127.180  41.220  53.932  1.00  0.00           C
ATOM   8228  C36 POPEW 375     127.700  42.180  55.012  1.00  0.00           C
ATOM   8231  C37 POPEW 375     126.600  42.770  55.912  1.00  0.00           C
ATOM   8234  C38 POPEW 375     127.100  44.020  56.652  1.00  0.00           C
ATOM   8237  C39 POPEW 375     126.060  44.640  57.592  1.00  0.00           C
ATOM   8240 0C31 POPEW 375     126.630  45.900  58.262  1.00  0.00           C
ATOM   8243 1C31 POPEW 375     125.740  46.490  59.362  1.00  0.00           C
ATOM   8246 2C31 POPEW 375     126.090  47.960  59.652  1.00  0.00           C
ATOM   8249 3C31 POPEW 375     127.560  48.210  60.022  1.00  0.00           C
ATOM   8252 4C31 POPEW 375     127.960  49.690  59.942  1.00  0.00           C
ATOM   8255 5C31 POPEW 375     129.470  49.890  60.062  1.00  0.00           C
ATOM   8258 6C31 POPEW 375     129.920  51.310  59.702  1.00  0.00           C
ATOM   8262  NH3 POPEX 376      37.680 128.020  88.282  1.00  0.00           N
ATOM   8266  C12 POPEX 376      37.990 129.010  89.382  1.00  0.00           C
ATOM   8269  C11 POPEX 376      38.450 128.370  90.692  1.00  0.00           C
ATOM   8272  P   POPEX 376      40.980 128.510  91.242  1.00  0.00           P
ATOM   8273  O13 POPEX 376      41.950 129.520  91.742  1.00  0.00           O
ATOM   8274  O14 POPEX 376      40.890 127.240  91.942  1.00  0.00           O
ATOM   8275  O11 POPEX 376      41.150 128.310  89.662  1.00  0.00           O
ATOM   8276  O12 POPEX 376      39.520 129.120  91.282  1.00  0.00           O
ATOM   8277  C1  POPEX 376      42.410 128.540  89.002  1.00  0.00           C
ATOM   8280  C2  POPEX 376      42.260 128.910  87.482  1.00  0.00           C
ATOM   8282  O21 POPEX 376      43.260 129.890  87.132  1.00  0.00           O
ATOM   8283  C21 POPEX 376      43.430 130.120  85.832  1.00  0.00           C
ATOM   8284  O22 POPEX 376      43.290 129.290  84.952  1.00  0.00           O
ATOM   8285  C22 POPEX 376      43.850 131.570  85.592  1.00  0.00           C
ATOM   8288  C3  POPEX 376      40.830 129.470  87.252  1.00  0.00           C
ATOM   8291  O31 POPEX 376      40.630 130.110  85.982  1.00  0.00           O
ATOM   8292  C31 POPEX 376      39.340 130.400  85.772  1.00  0.00           C
ATOM   8293  O32 POPEX 376      38.430 130.020  86.492  1.00  0.00           O
ATOM   8294  C32 POPEX 376      39.160 131.240  84.522  1.00  0.00           C
ATOM   8297  C23 POPEX 376      43.180 132.150  84.312  1.00  0.00           C
ATOM   8300  C24 POPEX 376      43.850 133.410  83.752  1.00  0.00           C
ATOM   8303  C25 POPEX 376      43.340 133.750  82.342  1.00  0.00           C
ATOM   8306  C26 POPEX 376      44.300 134.650  81.542  1.00  0.00           C
ATOM   8309  C27 POPEX 376      44.310 134.380  80.032  1.00  0.00           C
ATOM   8312  C28 POPEX 376      45.670 134.680  79.382  1.00  0.00           C
ATOM   8315  C29 POPEX 376      45.780 134.150  77.972  1.00  0.00           C
ATOM   8317 0C21 POPEX 376      46.150 134.830  76.882  1.00  0.00           C
ATOM   8319 1C21 POPEX 376      46.490 136.300  76.822  1.00  0.00           C
ATOM   8322 2C21 POPEX 376      45.910 136.960  75.562  1.00  0.00           C
ATOM   8325 3C21 POPEX 376      46.530 136.460  74.252  1.00  0.00           C
ATOM   8328 4C21 POPEX 376      46.430 137.490  73.122  1.00  0.00           C
ATOM   8331 5C21 POPEX 376      45.020 138.070  72.962  1.00  0.00           C
ATOM   8334 6C21 POPEX 376      44.940 139.120  71.852  1.00  0.00           C
ATOM   8337 7C21 POPEX 376      43.550 139.750  71.792  1.00  0.00           C
ATOM   8340 8C21 POPEX 376      43.430 140.820  70.712  1.00  0.00           C
ATOM   8344  C33 POPEX 376      38.390 132.550  84.842  1.00  0.00           C
ATOM   8347  C34 POPEX 376      38.030 133.380  83.602  1.00  0.00           C
ATOM   8350  C35 POPEX 376      39.200 133.620  82.642  1.00  0.00           C
ATOM   8353  C36 POPEX 376      38.770 134.450  81.422  1.00  0.00           C
ATOM   8356  C37 POPEX 376      39.930 134.720  80.452  1.00  0.00           C
ATOM   8359  C38 POPEX 376      39.550 135.710  79.332  1.00  0.00           C
ATOM   8362  C39 POPEX 376      40.730 136.060  78.412  1.00  0.00           C
ATOM   8365 0C31 POPEX 376      40.950 135.060  77.272  1.00  0.00           C
ATOM   8368 1C31 POPEX 376      42.270 135.300  76.532  1.00  0.00           C
ATOM   8371 2C31 POPEX 376      42.240 134.910  75.042  1.00  0.00           C
ATOM   8374 3C31 POPEX 376      41.930 133.430  74.792  1.00  0.00           C
ATOM   8377 4C31 POPEX 376      41.780 133.100  73.292  1.00  0.00           C
ATOM   8380 5C31 POPEX 376      43.070 133.310  72.482  1.00  0.00           C
ATOM   8383 6C31 POPEX 376      42.900 132.940  71.012  1.00  0.00           C
ATOM   8387  NH3 POPEY 377      51.930  14.060  48.662  1.00  0.00           N
ATOM   8391  C12 POPEY 377      52.350  12.780  47.992  1.00  0.00           C
ATOM   8394  C11 POPEY 377      53.860  12.730  47.682  1.00  0.00           C
ATOM   8397  P   POPEY 377      54.790  15.190  47.432  1.00  0.00           P
ATOM   8398  O13 POPEY 377      53.610  16.090  47.552  1.00  0.00           O
ATOM   8399  O14 POPEY 377      55.910  15.600  46.562  1.00  0.00           O
ATOM   8400  O11 POPEY 377      55.260  14.770  48.872  1.00  0.00           O
ATOM   8401  O12 POPEY 377      54.280  13.810  46.852  1.00  0.00           O
ATOM   8402  C1  POPEY 377      55.840  15.630  49.852  1.00  0.00           C
ATOM   8405  C2  POPEY 377      55.040  15.570  51.192  1.00  0.00           C
ATOM   8407  O21 POPEY 377      54.830  14.190  51.592  1.00  0.00           O
ATOM   8408  C21 POPEY 377      55.820  13.710  52.352  1.00  0.00           C
ATOM   8409  O22 POPEY 377      56.800  14.340  52.722  1.00  0.00           O
ATOM   8410  C22 POPEY 377      55.550  12.270  52.772  1.00  0.00           C
ATOM   8413  C3  POPEY 377      53.660  16.310  51.042  1.00  0.00           C
ATOM   8416  O31 POPEY 377      52.590  15.690  51.782  1.00  0.00           O
ATOM   8417  C31 POPEY 377      52.620  15.870  53.102  1.00  0.00           C
ATOM   8418  O32 POPEY 377      53.380  16.610  53.702  1.00  0.00           O
ATOM   8419  C32 POPEY 377      51.480  15.080  53.742  1.00  0.00           C
ATOM   8422  C23 POPEY 377      55.540  12.120  54.312  1.00  0.00           C
ATOM   8425  C24 POPEY 377      55.530  10.660  54.802  1.00  0.00           C
ATOM   8428  C25 POPEY 377      55.360  10.490  56.332  1.00  0.00           C
ATOM   8431  C26 POPEY 377      56.440  11.200  57.192  1.00  0.00           C
ATOM   8434  C27 POPEY 377      56.050  11.490  58.652  1.00  0.00           C
ATOM   8437  C28 POPEY 377      55.620  10.270  59.492  1.00  0.00           C
ATOM   8440  C29 POPEY 377      56.760   9.320  59.742  1.00  0.00           C
ATOM   8442 0C21 POPEY 377      57.560   9.320  60.832  1.00  0.00           C
ATOM   8444 1C21 POPEY 377      57.480  10.300  61.972  1.00  0.00           C
ATOM   8447 2C21 POPEY 377      56.460   9.900  63.072  1.00  0.00           C
ATOM   8450 3C21 POPEY 377      56.370  10.960  64.182  1.00  0.00           C
ATOM   8453 4C21 POPEY 377      55.250  10.690  65.202  1.00  0.00           C
ATOM   8456 5C21 POPEY 377      55.480   9.420  66.032  1.00  0.00           C
ATOM   8459 6C21 POPEY 377      54.420   9.230  67.122  1.00  0.00           C
ATOM   8462 7C21 POPEY 377      54.660   7.970  67.962  1.00  0.00           C
ATOM   8465 8C21 POPEY 377      53.560   7.750  69.002  1.00  0.00           C
ATOM   8469  C33 POPEY 377      51.220  13.690  53.092  1.00  0.00           C
ATOM   8472  C34 POPEY 377      49.850  13.090  53.452  1.00  0.00           C
ATOM   8475  C35 POPEY 377      49.630  12.810  54.942  1.00  0.00           C
ATOM   8478  C36 POPEY 377      50.560  11.730  55.512  1.00  0.00           C
ATOM   8481  C37 POPEY 377      50.280  11.450  57.002  1.00  0.00           C
ATOM   8484  C38 POPEY 377      51.110  10.290  57.572  1.00  0.00           C
ATOM   8487  C39 POPEY 377      50.940  10.130  59.092  1.00  0.00           C
ATOM   8490 0C31 POPEY 377      51.680  11.200  59.902  1.00  0.00           C
ATOM   8493 1C31 POPEY 377      50.800  11.800  61.012  1.00  0.00           C
ATOM   8496 2C31 POPEY 377      51.530  12.820  61.902  1.00  0.00           C
ATOM   8499 3C31 POPEY 377      50.580  13.530  62.872  1.00  0.00           C
ATOM   8502 4C31 POPEY 377      51.310  14.410  63.902  1.00  0.00           C
ATOM   8505 5C31 POPEY 377      50.360  15.220  64.782  1.00  0.00           C
ATOM   8508 6C31 POPEY 377      51.080  16.050  65.852  1.00  0.00           C
ATOM   8512  NH3 POPEZ 378      60.600  30.710  45.702  1.00  0.00           N
ATOM   8516  C12 POPEZ 378      60.470  29.280  45.232  1.00  0.00           C
ATOM   8519  C11 POPEZ 378      61.060  29.060  43.812  1.00  0.00           C
ATOM   8522  P   POPEZ 378      61.270  26.910  42.232  1.00  0.00           P
ATOM   8523  O13 POPEZ 378      60.250  25.920  41.812  1.00  0.00           O
ATOM   8524  O14 POPEZ 378      61.880  27.680  41.132  1.00  0.00           O
ATOM   8525  O11 POPEZ 378      62.380  26.170  43.092  1.00  0.00           O
ATOM   8526  O12 POPEZ 378      60.540  27.860  43.262  1.00  0.00           O
ATOM   8527  C1  POPEZ 378      61.990  25.530  44.302  1.00  0.00           C
ATOM   8530  C2  POPEZ 378      63.200  25.390  45.252  1.00  0.00           C
ATOM   8532  O21 POPEZ 378      62.830  24.570  46.362  1.00  0.00           O
ATOM   8533  C21 POPEZ 378      61.920  25.000  47.212  1.00  0.00           C
ATOM   8534  O22 POPEZ 378      61.390  26.100  47.222  1.00  0.00           O
ATOM   8535  C22 POPEZ 378      61.520  23.840  48.112  1.00  0.00           C
ATOM   8538  C3  POPEZ 378      63.820  26.770  45.662  1.00  0.00           C
ATOM   8541  O31 POPEZ 378      64.600  26.780  46.882  1.00  0.00           O
ATOM   8542  C31 POPEZ 378      65.670  26.020  46.952  1.00  0.00           C
ATOM   8543  O32 POPEZ 378      65.960  25.080  46.222  1.00  0.00           O
ATOM   8544  C32 POPEZ 378      66.620  26.550  48.002  1.00  0.00           C
ATOM   8547  C23 POPEZ 378      62.510  23.620  49.272  1.00  0.00           C
ATOM   8550  C24 POPEZ 378      62.250  24.470  50.512  1.00  0.00           C
ATOM   8553  C25 POPEZ 378      63.050  23.920  51.702  1.00  0.00           C
ATOM   8556  C26 POPEZ 378      62.540  24.380  53.072  1.00  0.00           C
ATOM   8559  C27 POPEZ 378      63.150  23.530  54.202  1.00  0.00           C
ATOM   8562  C28 POPEZ 378      62.720  23.970  55.612  1.00  0.00           C
ATOM   8565  C29 POPEZ 378      63.430  23.160  56.662  1.00  0.00           C
ATOM   8567 0C21 POPEZ 378      63.850  23.570  57.872  1.00  0.00           C
ATOM   8569 1C21 POPEZ 378      63.630  24.920  58.492  1.00  0.00           C
ATOM   8572 2C21 POPEZ 378      63.240  24.840  59.982  1.00  0.00           C
ATOM   8575 3C21 POPEZ 378      61.900  24.120  60.242  1.00  0.00           C
ATOM   8578 4C21 POPEZ 378      61.410  24.300  61.692  1.00  0.00           C
ATOM   8581 5C21 POPEZ 378      60.000  23.740  61.942  1.00  0.00           C
ATOM   8584 6C21 POPEZ 378      60.020  22.280  62.432  1.00  0.00           C
ATOM   8587 7C21 POPEZ 378      58.620  21.750  62.792  1.00  0.00           C
ATOM   8590 8C21 POPEZ 378      58.630  20.300  63.292  1.00  0.00           C
ATOM   8594  C33 POPEZ 378      66.550  25.800  49.342  1.00  0.00           C
ATOM   8597  C34 POPEZ 378      67.600  26.380  50.302  1.00  0.00           C
ATOM   8600  C35 POPEZ 378      67.420  25.980  51.762  1.00  0.00           C
ATOM   8603  C36 POPEZ 378      68.200  26.940  52.672  1.00  0.00           C
ATOM   8606  C37 POPEZ 378      68.180  26.550  54.152  1.00  0.00           C
ATOM   8609  C38 POPEZ 378      68.390  27.760  55.062  1.00  0.00           C
ATOM   8612  C39 POPEZ 378      68.160  27.470  56.552  1.00  0.00           C
ATOM   8615 0C31 POPEZ 378      69.090  26.380  57.102  1.00  0.00           C
ATOM   8618 1C31 POPEZ 378      69.230  26.440  58.632  1.00  0.00           C
ATOM   8621 2C31 POPEZ 378      70.290  25.470  59.172  1.00  0.00           C
ATOM   8624 3C31 POPEZ 378      70.760  25.830  60.582  1.00  0.00           C
ATOM   8627 4C31 POPEZ 378      69.680  25.660  61.652  1.00  0.00           C
ATOM   8630 5C31 POPEZ 378      70.200  25.990  63.052  1.00  0.00           C
ATOM   8633 6C31 POPEZ 378      69.180  25.680  64.152  1.00  0.00           C
ATOM   8637  NH3 POPEa 379      40.920 150.360  51.082  1.00  0.00           N
ATOM   8641  C12 POPEa 379      41.030 151.060  49.752  1.00  0.00           C
ATOM   8644  C11 POPEa 379      39.620 151.320  49.212  1.00  0.00           C
ATOM   8647  P   POPEa 379      38.320 151.230  47.002  1.00  0.00           P
ATOM   8648  O13 POPEa 379      38.220 152.060  45.782  1.00  0.00           O
ATOM   8649  O14 POPEa 379      38.150 149.760  46.872  1.00  0.00           O
ATOM   8650  O11 POPEa 379      37.250 151.760  48.032  1.00  0.00           O
ATOM   8651  O12 POPEa 379      39.670 151.540  47.802  1.00  0.00           O
ATOM   8652  C1  POPEa 379      35.870 151.680  47.672  1.00  0.00           C
ATOM   8655  C2  POPEa 379      35.010 151.700  48.952  1.00  0.00           C
ATOM   8657  O21 POPEa 379      34.870 153.080  49.362  1.00  0.00           O
ATOM   8658  C21 POPEa 379      33.800 153.280  50.102  1.00  0.00           C
ATOM   8659  O22 POPEa 379      32.990 152.440  50.432  1.00  0.00           O
ATOM   8660  C22 POPEa 379      33.740 154.740  50.522  1.00  0.00           C
ATOM   8663  C3  POPEa 379      35.690 150.830  50.052  1.00  0.00           C
ATOM   8666  O31 POPEa 379      34.790 150.410  51.112  1.00  0.00           O
ATOM   8667  C31 POPEa 379      34.070 149.330  50.832  1.00  0.00           C
ATOM   8668  O32 POPEa 379      34.180 148.650  49.822  1.00  0.00           O
ATOM   8669  C32 POPEa 379      33.140 149.020  51.992  1.00  0.00           C
ATOM   8672  C23 POPEa 379      32.870 154.890  51.772  1.00  0.00           C
ATOM   8675  C24 POPEa 379      32.840 156.340  52.242  1.00  0.00           C
ATOM   8678  C25 POPEa 379      31.830 156.550  53.372  1.00  0.00           C
ATOM   8681  C26 POPEa 379      31.790 157.990  53.862  1.00  0.00           C
ATOM   8684  C27 POPEa 379      30.480 158.330  54.562  1.00  0.00           C
ATOM   8687  C28 POPEa 379      30.250 157.520  55.842  1.00  0.00           C
ATOM   8690  C29 POPEa 379      28.970 157.950  56.512  1.00  0.00           C
ATOM   8692 0C21 POPEa 379      28.840 158.540  57.702  1.00  0.00           C
ATOM   8694 1C21 POPEa 379      29.950 158.910  58.662  1.00  0.00           C
ATOM   8697 2C21 POPEa 379      29.890 158.100  59.972  1.00  0.00           C
ATOM   8700 3C21 POPEa 379      30.110 156.590  59.782  1.00  0.00           C
ATOM   8703 4C21 POPEa 379      30.160 155.800  61.102  1.00  0.00           C
ATOM   8706 5C21 POPEa 379      28.950 156.070  62.012  1.00  0.00           C
ATOM   8709 6C21 POPEa 379      28.730 154.970  63.062  1.00  0.00           C
ATOM   8712 7C21 POPEa 379      27.470 155.230  63.882  1.00  0.00           C
ATOM   8715 8C21 POPEa 379      27.130 154.120  64.872  1.00  0.00           C
ATOM   8719  C33 POPEa 379      33.410 147.620  52.592  1.00  0.00           C
ATOM   8722  C34 POPEa 379      34.420 147.620  53.752  1.00  0.00           C
ATOM   8725  C35 POPEa 379      33.800 148.200  55.042  1.00  0.00           C
ATOM   8728  C36 POPEa 379      34.600 147.960  56.322  1.00  0.00           C
ATOM   8731  C37 POPEa 379      33.780 148.320  57.572  1.00  0.00           C
ATOM   8734  C38 POPEa 379      34.510 148.010  58.892  1.00  0.00           C
ATOM   8737  C39 POPEa 379      33.690 148.360  60.142  1.00  0.00           C
ATOM   8740 0C31 POPEa 379      32.520 147.400  60.412  1.00  0.00           C
ATOM   8743 1C31 POPEa 379      31.980 147.570  61.842  1.00  0.00           C
ATOM   8746 2C31 POPEa 379      30.790 146.650  62.152  1.00  0.00           C
ATOM   8749 3C31 POPEa 379      30.160 146.890  63.532  1.00  0.00           C
ATOM   8752 4C31 POPEa 379      31.100 146.550  64.702  1.00  0.00           C
ATOM   8755 5C31 POPEa 379      30.470 146.840  66.072  1.00  0.00           C
ATOM   8758 6C31 POPEa 379      31.400 146.490  67.242  1.00  0.00           C
ATOM   8762  NH3 POPEb 380      57.080  43.040  47.192  1.00  0.00           N
ATOM   8766  C12 POPEb 380      56.110  42.120  46.512  1.00  0.00           C
ATOM   8769  C11 POPEb 380      56.060  42.460  45.012  1.00  0.00           C
ATOM   8772  P   POPEb 380      53.490  42.560  44.452  1.00  0.00           P
ATOM   8773  O13 POPEb 380      53.700  43.940  44.952  1.00  0.00           O
ATOM   8774  O14 POPEb 380      52.840  42.390  43.132  1.00  0.00           O
ATOM   8775  O11 POPEb 380      52.780  41.720  45.572  1.00  0.00           O
ATOM   8776  O12 POPEb 380      54.920  41.870  44.412  1.00  0.00           O
ATOM   8777  C1  POPEb 380      51.460  42.020  46.052  1.00  0.00           C
ATOM   8780  C2  POPEb 380      51.560  42.180  47.582  1.00  0.00           C
ATOM   8782  O21 POPEb 380      50.350  42.170  48.352  1.00  0.00           O
ATOM   8783  C21 POPEb 380      49.230  41.670  47.892  1.00  0.00           C
ATOM   8784  O22 POPEb 380      48.620  42.040  46.902  1.00  0.00           O
ATOM   8785  C22 POPEb 380      48.800  40.630  48.912  1.00  0.00           C
ATOM   8788  C3  POPEb 380      52.370  43.430  48.002  1.00  0.00           C
ATOM   8791  O31 POPEb 380      52.530  43.380  49.432  1.00  0.00           O
ATOM   8792  C31 POPEb 380      52.180  44.490  50.082  1.00  0.00           C
ATOM   8793  O32 POPEb 380      52.080  45.600  49.602  1.00  0.00           O
ATOM   8794  C32 POPEb 380      52.050  44.150  51.582  1.00  0.00           C
ATOM   8797  C23 POPEb 380      47.470  39.920  48.592  1.00  0.00           C
ATOM   8800  C24 POPEb 380      47.070  38.920  49.692  1.00  0.00           C
ATOM   8803  C25 POPEb 380      46.790  39.620  51.032  1.00  0.00           C
ATOM   8806  C26 POPEb 380      45.890  38.820  51.972  1.00  0.00           C
ATOM   8809  C27 POPEb 380      45.250  39.710  53.062  1.00  0.00           C
ATOM   8812  C28 POPEb 380      43.990  39.140  53.732  1.00  0.00           C
ATOM   8815  C29 POPEb 380      44.260  37.820  54.402  1.00  0.00           C
ATOM   8817 0C21 POPEb 380      44.030  37.450  55.672  1.00  0.00           C
ATOM   8819 1C21 POPEb 380      43.430  38.280  56.772  1.00  0.00           C
ATOM   8822 2C21 POPEb 380      41.960  37.910  57.092  1.00  0.00           C
ATOM   8825 3C21 POPEb 380      41.790  36.470  57.592  1.00  0.00           C
ATOM   8828 4C21 POPEb 380      40.380  36.100  58.062  1.00  0.00           C
ATOM   8831 5C21 POPEb 380      39.930  36.820  59.342  1.00  0.00           C
ATOM   8834 6C21 POPEb 380      38.470  36.510  59.712  1.00  0.00           C
ATOM   8837 7C21 POPEb 380      38.060  37.150  61.042  1.00  0.00           C
ATOM   8840 8C21 POPEb 380      36.620  36.860  61.452  1.00  0.00           C
ATOM   8844  C33 POPEb 380      50.840  44.810  52.272  1.00  0.00           C
ATOM   8847  C34 POPEb 380      50.590  44.310  53.702  1.00  0.00           C
ATOM   8850  C35 POPEb 380      51.490  44.900  54.802  1.00  0.00           C
ATOM   8853  C36 POPEb 380      51.070  44.450  56.212  1.00  0.00           C
ATOM   8856  C37 POPEb 380      51.830  45.170  57.342  1.00  0.00           C
ATOM   8859  C38 POPEb 380      51.590  44.550  58.732  1.00  0.00           C
ATOM   8862  C39 POPEb 380      50.270  44.940  59.422  1.00  0.00           C
ATOM   8865 0C31 POPEb 380      49.970  44.010  60.612  1.00  0.00           C
ATOM   8868 1C31 POPEb 380      48.930  44.560  61.602  1.00  0.00           C
ATOM   8871 2C31 POPEb 380      48.410  43.470  62.562  1.00  0.00           C
ATOM   8874 3C31 POPEb 380      47.750  44.030  63.822  1.00  0.00           C
ATOM   8877 4C31 POPEb 380      48.750  44.260  64.962  1.00  0.00           C
ATOM   8880 5C31 POPEb 380      48.090  44.780  66.242  1.00  0.00           C
ATOM   8883 6C31 POPEb 380      49.040  44.830  67.442  1.00  0.00           C
ATOM   8887  NH3 POPEc 381     146.560 155.430  54.422  1.00  0.00           N
ATOM   8891  C12 POPEc 381     146.370 154.640  53.172  1.00  0.00           C
ATOM   8894  C11 POPEc 381     147.690 154.280  52.492  1.00  0.00           C
ATOM   8897  P   POPEc 381     148.580 152.360  50.982  1.00  0.00           P
ATOM   8898  O13 POPEc 381     149.800 153.200  50.952  1.00  0.00           O
ATOM   8899  O14 POPEc 381     148.120 151.810  49.682  1.00  0.00           O
ATOM   8900  O11 POPEc 381     148.770 151.160  51.982  1.00  0.00           O
ATOM   8901  O12 POPEc 381     147.400 153.180  51.642  1.00  0.00           O
ATOM   8902  C1  POPEc 381     149.040 151.270  53.382  1.00  0.00           C
ATOM   8905  C2  POPEc 381     147.740 151.340  54.252  1.00  0.00           C
ATOM   8907  O21 POPEc 381     147.810 152.480  55.142  1.00  0.00           O
ATOM   8908  C21 POPEc 381     148.620 152.380  56.182  1.00  0.00           C
ATOM   8909  O22 POPEc 381     149.280 151.410  56.512  1.00  0.00           O
ATOM   8910  C22 POPEc 381     148.600 153.710  56.932  1.00  0.00           C
ATOM   8913  C3  POPEc 381     147.350 149.990  54.952  1.00  0.00           C
ATOM   8916  O31 POPEc 381     146.430 150.210  56.052  1.00  0.00           O
ATOM   8917  C31 POPEc 381     145.200 150.500  55.702  1.00  0.00           C
ATOM   8918  O32 POPEc 381     144.690 150.270  54.612  1.00  0.00           O
ATOM   8919  C32 POPEc 381     144.510 151.330  56.772  1.00  0.00           C
ATOM   8922  C23 POPEc 381     149.220 153.580  58.342  1.00  0.00           C
ATOM   8925  C24 POPEc 381     149.270 154.910  59.102  1.00  0.00           C
ATOM   8928  C25 POPEc 381     149.830 154.740  60.522  1.00  0.00           C
ATOM   8931  C26 POPEc 381     148.740 154.520  61.562  1.00  0.00           C
ATOM   8934  C27 POPEc 381     149.230 154.750  63.002  1.00  0.00           C
ATOM   8937  C28 POPEc 381     148.070 154.820  64.002  1.00  0.00           C
ATOM   8940  C29 POPEc 381     148.530 155.210  65.382  1.00  0.00           C
ATOM   8942 0C21 POPEc 381     148.300 154.550  66.532  1.00  0.00           C
ATOM   8944 1C21 POPEc 381     147.560 153.240  66.672  1.00  0.00           C
ATOM   8947 2C21 POPEc 381     148.070 152.410  67.872  1.00  0.00           C
ATOM   8950 3C21 POPEc 381     147.670 153.010  69.232  1.00  0.00           C
ATOM   8953 4C21 POPEc 381     148.170 152.170  70.412  1.00  0.00           C
ATOM   8956 5C21 POPEc 381     147.610 152.630  71.772  1.00  0.00           C
ATOM   8959 6C21 POPEc 381     147.820 154.120  72.072  1.00  0.00           C
ATOM   8962 7C21 POPEc 381     147.330 154.500  73.472  1.00  0.00           C
ATOM   8965 8C21 POPEc 381     147.380 156.000  73.752  1.00  0.00           C
ATOM   8969  C33 POPEc 381     144.670 150.860  58.232  1.00  0.00           C
ATOM   8972  C34 POPEc 381     145.180 151.980  59.152  1.00  0.00           C
ATOM   8975  C35 POPEc 381     145.240 151.520  60.612  1.00  0.00           C
ATOM   8978  C36 POPEc 381     143.890 151.620  61.332  1.00  0.00           C
ATOM   8981  C37 POPEc 381     143.780 150.640  62.512  1.00  0.00           C
ATOM   8984  C38 POPEc 381     142.590 150.940  63.432  1.00  0.00           C
ATOM   8987  C39 POPEc 381     142.800 152.230  64.232  1.00  0.00           C
ATOM   8990 0C31 POPEc 381     142.640 152.030  65.742  1.00  0.00           C
ATOM   8993 1C31 POPEc 381     143.160 153.230  66.542  1.00  0.00           C
ATOM   8996 2C31 POPEc 381     142.930 153.100  68.052  1.00  0.00           C
ATOM   8999 3C31 POPEc 381     143.590 151.860  68.682  1.00  0.00           C
ATOM   9002 4C31 POPEc 381     143.400 151.830  70.212  1.00  0.00           C
ATOM   9005 5C31 POPEc 381     144.060 150.620  70.872  1.00  0.00           C
ATOM   9008 6C31 POPEc 381     143.840 150.570  72.392  1.00  0.00           C
ATOM   9012  NH3 POPEd 382      47.020  73.240  49.622  1.00  0.00           N
ATOM   9016  C12 POPEd 382      45.920  72.410  49.002  1.00  0.00           C
ATOM   9019  C11 POPEd 382      45.890  72.580  47.482  1.00  0.00           C
ATOM   9022  P   POPEd 382      44.450  70.590  46.562  1.00  0.00           P
ATOM   9023  O13 POPEd 382      43.100  70.440  45.982  1.00  0.00           O
ATOM   9024  O14 POPEd 382      45.590  70.200  45.712  1.00  0.00           O
ATOM   9025  O11 POPEd 382      44.520  69.780  47.932  1.00  0.00           O
ATOM   9026  O12 POPEd 382      44.650  72.110  46.952  1.00  0.00           O
ATOM   9027  C1  POPEd 382      43.370  69.010  48.282  1.00  0.00           C
ATOM   9030  C2  POPEd 382      43.660  68.010  49.422  1.00  0.00           C
ATOM   9032  O21 POPEd 382      43.040  68.440  50.642  1.00  0.00           O
ATOM   9033  C21 POPEd 382      43.590  69.410  51.362  1.00  0.00           C
ATOM   9034  O22 POPEd 382      44.700  69.890  51.192  1.00  0.00           O
ATOM   9035  C22 POPEd 382      42.630  69.810  52.482  1.00  0.00           C
ATOM   9038  C3  POPEd 382      45.160  67.570  49.512  1.00  0.00           C
ATOM   9041  O31 POPEd 382      45.300  66.340  50.232  1.00  0.00           O
ATOM   9042  C31 POPEd 382      45.640  66.300  51.542  1.00  0.00           C
ATOM   9043  O32 POPEd 382      45.240  65.420  52.282  1.00  0.00           O
ATOM   9044  C32 POPEd 382      46.720  67.310  51.942  1.00  0.00           C
ATOM   9047  C23 POPEd 382      43.210  70.890  53.412  1.00  0.00           C
ATOM   9050  C24 POPEd 382      42.420  71.000  54.732  1.00  0.00           C
ATOM   9053  C25 POPEd 382      43.260  71.580  55.882  1.00  0.00           C
ATOM   9056  C26 POPEd 382      42.560  71.600  57.242  1.00  0.00           C
ATOM   9059  C27 POPEd 382      43.560  71.870  58.372  1.00  0.00           C
ATOM   9062  C28 POPEd 382      42.900  72.130  59.742  1.00  0.00           C
ATOM   9065  C29 POPEd 382      43.990  72.220  60.782  1.00  0.00           C
ATOM   9067 0C21 POPEd 382      43.850  72.050  62.102  1.00  0.00           C
ATOM   9069 1C21 POPEd 382      42.560  71.840  62.862  1.00  0.00           C
ATOM   9072 2C21 POPEd 382      42.740  72.390  64.292  1.00  0.00           C
ATOM   9075 3C21 POPEd 382      41.440  72.620  65.072  1.00  0.00           C
ATOM   9078 4C21 POPEd 382      41.750  73.260  66.442  1.00  0.00           C
ATOM   9081 5C21 POPEd 382      40.520  73.530  67.312  1.00  0.00           C
ATOM   9084 6C21 POPEd 382      40.930  74.120  68.672  1.00  0.00           C
ATOM   9087 7C21 POPEd 382      39.750  74.370  69.612  1.00  0.00           C
ATOM   9090 8C21 POPEd 382      40.180  74.810  71.012  1.00  0.00           C
ATOM   9094  C33 POPEd 382      47.390  66.940  53.282  1.00  0.00           C
ATOM   9097  C34 POPEd 382      48.530  67.880  53.672  1.00  0.00           C
ATOM   9100  C35 POPEd 382      49.090  67.640  55.092  1.00  0.00           C
ATOM   9103  C36 POPEd 382      49.950  66.380  55.242  1.00  0.00           C
ATOM   9106  C37 POPEd 382      50.850  66.390  56.492  1.00  0.00           C
ATOM   9109  C38 POPEd 382      50.060  66.340  57.812  1.00  0.00           C
ATOM   9112  C39 POPEd 382      50.930  66.360  59.072  1.00  0.00           C
ATOM   9115 0C31 POPEd 382      50.090  66.520  60.352  1.00  0.00           C
ATOM   9118 1C31 POPEd 382      50.930  66.510  61.642  1.00  0.00           C
ATOM   9121 2C31 POPEd 382      50.120  66.820  62.912  1.00  0.00           C
ATOM   9124 3C31 POPEd 382      51.030  66.970  64.142  1.00  0.00           C
ATOM   9127 4C31 POPEd 382      50.300  67.380  65.422  1.00  0.00           C
ATOM   9130 5C31 POPEd 382      51.280  67.750  66.542  1.00  0.00           C
ATOM   9133 6C31 POPEd 382      50.600  68.160  67.852  1.00  0.00           C
ATOM   9137  NH3 POPEe 383      12.220   8.600  92.582  1.00  0.00           N
ATOM   9141  C12 POPEe 383      12.920   7.530  93.352  1.00  0.00           C
ATOM   9144  C11 POPEe 383      11.910   6.500  93.842  1.00  0.00           C
ATOM   9147  P   POPEe 383      12.120   3.910  94.042  1.00  0.00           P
ATOM   9148  O13 POPEe 383      13.100   2.970  94.612  1.00  0.00           O
ATOM   9149  O14 POPEe 383      10.700   3.850  94.482  1.00  0.00           O
ATOM   9150  O11 POPEe 383      12.130   3.820  92.472  1.00  0.00           O
ATOM   9151  O12 POPEe 383      12.660   5.370  94.232  1.00  0.00           O
ATOM   9152  C1  POPEe 383      11.880   2.600  91.772  1.00  0.00           C
ATOM   9155  C2  POPEe 383      13.110   2.250  90.892  1.00  0.00           C
ATOM   9157  O21 POPEe 383      12.930   0.970  90.262  1.00  0.00           O
ATOM   9158  C21 POPEe 383      12.150   1.020  89.182  1.00  0.00           C
ATOM   9159  O22 POPEe 383      11.520   1.990  88.812  1.00  0.00           O
ATOM   9160  C22 POPEe 383      12.340  -0.260  88.372  1.00  0.00           C
ATOM   9163  C3  POPEe 383      14.400   2.220  91.772  1.00  0.00           C
ATOM   9166  O31 POPEe 383      15.500   1.500  91.172  1.00  0.00           O
ATOM   9167  C31 POPEe 383      16.190   2.190  90.262  1.00  0.00           C
ATOM   9168  O32 POPEe 383      15.890   3.300  89.862  1.00  0.00           O
ATOM   9169  C32 POPEe 383      17.450   1.410  89.912  1.00  0.00           C
ATOM   9172  C23 POPEe 383      11.240  -0.450  87.302  1.00  0.00           C
ATOM   9175  C24 POPEe 383      11.500  -1.650  86.372  1.00  0.00           C
ATOM   9178  C25 POPEe 383      10.260  -2.030  85.542  1.00  0.00           C
ATOM   9181  C26 POPEe 383       9.830  -1.000  84.492  1.00  0.00           C
ATOM   9184  C27 POPEe 383       8.640  -1.530  83.672  1.00  0.00           C
ATOM   9187  C28 POPEe 383       7.910  -0.470  82.832  1.00  0.00           C
ATOM   9190  C29 POPEe 383       8.790   0.130  81.782  1.00  0.00           C
ATOM   9192 0C21 POPEe 383       8.830  -0.160  80.472  1.00  0.00           C
ATOM   9194 1C21 POPEe 383       8.000  -1.210  79.792  1.00  0.00           C
ATOM   9197 2C21 POPEe 383       7.020  -0.590  78.772  1.00  0.00           C
ATOM   9200 3C21 POPEe 383       7.720  -0.040  77.522  1.00  0.00           C
ATOM   9203 4C21 POPEe 383       6.700   0.500  76.512  1.00  0.00           C
ATOM   9206 5C21 POPEe 383       7.340   0.980  75.202  1.00  0.00           C
ATOM   9209 6C21 POPEe 383       6.300   1.500  74.202  1.00  0.00           C
ATOM   9212 7C21 POPEe 383       6.920   1.960  72.882  1.00  0.00           C
ATOM   9215 8C21 POPEe 383       5.890   2.420  71.852  1.00  0.00           C
ATOM   9219  C33 POPEe 383      18.190   1.960  88.672  1.00  0.00           C
ATOM   9222  C34 POPEe 383      19.200   0.930  88.132  1.00  0.00           C
ATOM   9225  C35 POPEe 383      19.260   0.910  86.592  1.00  0.00           C
ATOM   9228  C36 POPEe 383      19.460  -0.500  86.032  1.00  0.00           C
ATOM   9231  C37 POPEe 383      18.830  -0.660  84.632  1.00  0.00           C
ATOM   9234  C38 POPEe 383      18.770  -2.120  84.172  1.00  0.00           C
ATOM   9237  C39 POPEe 383      20.100  -2.690  83.672  1.00  0.00           C
ATOM   9240 0C31 POPEe 383      20.600  -2.020  82.382  1.00  0.00           C
ATOM   9243 1C31 POPEe 383      21.210  -3.030  81.412  1.00  0.00           C
ATOM   9246 2C31 POPEe 383      21.560  -2.410  80.052  1.00  0.00           C
ATOM   9249 3C31 POPEe 383      22.350  -3.380  79.172  1.00  0.00           C
ATOM   9252 4C31 POPEe 383      22.870  -2.730  77.882  1.00  0.00           C
ATOM   9255 5C31 POPEe 383      23.940  -3.590  77.192  1.00  0.00           C
ATOM   9258 6C31 POPEe 383      24.400  -3.020  75.852  1.00  0.00           C
ATOM   9262  NH3 POPEf 384      95.990 129.880  46.742  1.00  0.00           N
ATOM   9266  C12 POPEf 384      95.680 129.220  48.062  1.00  0.00           C
ATOM   9269  C11 POPEf 384      94.190 129.380  48.392  1.00  0.00           C
ATOM   9272  P   POPEf 384      92.620 129.380  46.252  1.00  0.00           P
ATOM   9273  O13 POPEf 384      93.550 130.360  45.652  1.00  0.00           O
ATOM   9274  O14 POPEf 384      92.070 128.350  45.342  1.00  0.00           O
ATOM   9275  O11 POPEf 384      91.470 130.190  46.982  1.00  0.00           O
ATOM   9276  O12 POPEf 384      93.390 128.690  47.442  1.00  0.00           O
ATOM   9277  C1  POPEf 384      90.400 129.590  47.712  1.00  0.00           C
ATOM   9280  C2  POPEf 384      90.620 129.650  49.262  1.00  0.00           C
ATOM   9282  O21 POPEf 384      89.440 129.260  49.982  1.00  0.00           O
ATOM   9283  C21 POPEf 384      88.500 130.180  50.132  1.00  0.00           C
ATOM   9284  O22 POPEf 384      88.240 131.080  49.352  1.00  0.00           O
ATOM   9285  C22 POPEf 384      87.810 129.980  51.472  1.00  0.00           C
ATOM   9288  C3  POPEf 384      91.180 131.000  49.802  1.00  0.00           C
ATOM   9291  O31 POPEf 384      91.230 130.960  51.252  1.00  0.00           O
ATOM   9292  C31 POPEf 384      91.810 132.040  51.782  1.00  0.00           C
ATOM   9293  O32 POPEf 384      92.310 132.940  51.132  1.00  0.00           O
ATOM   9294  C32 POPEf 384      91.670 131.980  53.302  1.00  0.00           C
ATOM   9297  C23 POPEf 384      87.750 131.270  52.312  1.00  0.00           C
ATOM   9300  C24 POPEf 384      87.770 131.000  53.812  1.00  0.00           C
ATOM   9303  C25 POPEf 384      87.830 132.290  54.642  1.00  0.00           C
ATOM   9306  C26 POPEf 384      86.460 132.960  54.822  1.00  0.00           C
ATOM   9309  C27 POPEf 384      86.570 134.360  55.452  1.00  0.00           C
ATOM   9312  C28 POPEf 384      85.210 135.040  55.682  1.00  0.00           C
ATOM   9315  C29 POPEf 384      84.330 134.400  56.732  1.00  0.00           C
ATOM   9317 0C21 POPEf 384      83.160 134.910  57.142  1.00  0.00           C
ATOM   9319 1C21 POPEf 384      82.520 136.170  56.592  1.00  0.00           C
ATOM   9322 2C21 POPEf 384      81.040 135.980  56.232  1.00  0.00           C
ATOM   9325 3C21 POPEf 384      80.100 136.000  57.452  1.00  0.00           C
ATOM   9328 4C21 POPEf 384      78.710 135.430  57.142  1.00  0.00           C
ATOM   9331 5C21 POPEf 384      77.950 136.120  56.002  1.00  0.00           C
ATOM   9334 6C21 POPEf 384      77.450 137.530  56.362  1.00  0.00           C
ATOM   9337 7C21 POPEf 384      76.750 138.210  55.172  1.00  0.00           C
ATOM   9340 8C21 POPEf 384      76.150 139.580  55.522  1.00  0.00           C
ATOM   9344  C33 POPEf 384      92.680 132.890  54.022  1.00  0.00           C
ATOM   9347  C34 POPEf 384      92.540 132.790  55.552  1.00  0.00           C
ATOM   9350  C35 POPEf 384      93.020 131.440  56.112  1.00  0.00           C
ATOM   9353  C36 POPEf 384      92.920 131.350  57.642  1.00  0.00           C
ATOM   9356  C37 POPEf 384      93.380 129.980  58.182  1.00  0.00           C
ATOM   9359  C38 POPEf 384      93.310 129.920  59.712  1.00  0.00           C
ATOM   9362  C39 POPEf 384      93.780 128.570  60.272  1.00  0.00           C
ATOM   9365 0C31 POPEf 384      93.700 128.500  61.802  1.00  0.00           C
ATOM   9368 1C31 POPEf 384      94.160 127.140  62.352  1.00  0.00           C
ATOM   9371 2C31 POPEf 384      94.070 127.050  63.882  1.00  0.00           C
ATOM   9374 3C31 POPEf 384      94.470 125.670  64.432  1.00  0.00           C
ATOM   9377 4C31 POPEf 384      95.980 125.370  64.302  1.00  0.00           C
ATOM   9380 5C31 POPEf 384      96.350 123.930  64.692  1.00  0.00           C
ATOM   9383 6C31 POPEf 384      97.860 123.700  64.732  1.00  0.00           C
ATOM   9387  NH3 POPEg 385      62.690 161.640  45.362  1.00  0.00           N
ATOM   9391  C12 POPEg 385      61.870 160.360  45.312  1.00  0.00           C
ATOM   9394  C11 POPEg 385      60.420 160.620  44.852  1.00  0.00           C
ATOM   9397  P   POPEg 385      58.100 159.410  44.542  1.00  0.00           P
ATOM   9398  O13 POPEg 385      57.710 160.550  43.702  1.00  0.00           O
ATOM   9399  O14 POPEg 385      57.580 158.070  44.202  1.00  0.00           O
ATOM   9400  O11 POPEg 385      57.580 159.740  46.012  1.00  0.00           O
ATOM   9401  O12 POPEg 385      59.690 159.390  44.692  1.00  0.00           O
ATOM   9402  C1  POPEg 385      58.020 158.840  47.042  1.00  0.00           C
ATOM   9405  C2  POPEg 385      57.820 159.540  48.392  1.00  0.00           C
ATOM   9407  O21 POPEg 385      58.710 158.980  49.352  1.00  0.00           O
ATOM   9408  C21 POPEg 385      58.370 157.870  49.972  1.00  0.00           C
ATOM   9409  O22 POPEg 385      57.430 157.150  49.722  1.00  0.00           O
ATOM   9410  C22 POPEg 385      59.400 157.660  51.072  1.00  0.00           C
ATOM   9413  C3  POPEg 385      56.340 159.660  48.842  1.00  0.00           C
ATOM   9416  O31 POPEg 385      56.180 160.070  50.212  1.00  0.00           O
ATOM   9417  C31 POPEg 385      56.400 161.350  50.472  1.00  0.00           C
ATOM   9418  O32 POPEg 385      56.940 162.150  49.732  1.00  0.00           O
ATOM   9419  C32 POPEg 385      55.850 161.630  51.862  1.00  0.00           C
ATOM   9422  C23 POPEg 385      58.800 156.900  52.272  1.00  0.00           C
ATOM   9425  C24 POPEg 385      59.680 157.080  53.512  1.00  0.00           C
ATOM   9428  C25 POPEg 385      61.090 156.490  53.342  1.00  0.00           C
ATOM   9431  C26 POPEg 385      61.070 154.970  53.152  1.00  0.00           C
ATOM   9434  C27 POPEg 385      62.430 154.310  53.442  1.00  0.00           C
ATOM   9437  C28 POPEg 385      62.450 153.540  54.782  1.00  0.00           C
ATOM   9440  C29 POPEg 385      62.380 154.420  55.992  1.00  0.00           C
ATOM   9442 0C21 POPEg 385      62.830 154.090  57.212  1.00  0.00           C
ATOM   9444 1C21 POPEg 385      63.420 152.760  57.582  1.00  0.00           C
ATOM   9447 2C21 POPEg 385      62.650 152.070  58.712  1.00  0.00           C
ATOM   9450 3C21 POPEg 385      62.980 152.650  60.092  1.00  0.00           C
ATOM   9453 4C21 POPEg 385      62.460 151.770  61.232  1.00  0.00           C
ATOM   9456 5C21 POPEg 385      63.330 150.530  61.472  1.00  0.00           C
ATOM   9459 6C21 POPEg 385      62.700 149.570  62.492  1.00  0.00           C
ATOM   9462 7C21 POPEg 385      63.610 148.390  62.822  1.00  0.00           C
ATOM   9465 8C21 POPEg 385      62.900 147.300  63.642  1.00  0.00           C
ATOM   9469  C33 POPEg 385      55.590 163.120  52.122  1.00  0.00           C
ATOM   9472  C34 POPEg 385      54.760 163.370  53.392  1.00  0.00           C
ATOM   9475  C35 POPEg 385      55.370 162.790  54.682  1.00  0.00           C
ATOM   9478  C36 POPEg 385      54.790 163.460  55.932  1.00  0.00           C
ATOM   9481  C37 POPEg 385      55.390 162.970  57.262  1.00  0.00           C
ATOM   9484  C38 POPEg 385      55.250 163.990  58.402  1.00  0.00           C
ATOM   9487  C39 POPEg 385      53.850 164.000  59.022  1.00  0.00           C
ATOM   9490 0C31 POPEg 385      53.730 163.120  60.282  1.00  0.00           C
ATOM   9493 1C31 POPEg 385      52.310 163.160  60.882  1.00  0.00           C
ATOM   9496 2C31 POPEg 385      52.110 162.220  62.082  1.00  0.00           C
ATOM   9499 3C31 POPEg 385      52.760 162.680  63.392  1.00  0.00           C
ATOM   9502 4C31 POPEg 385      52.160 163.970  63.992  1.00  0.00           C
ATOM   9505 5C31 POPEg 385      52.560 164.170  65.452  1.00  0.00           C
ATOM   9508 6C31 POPEg 385      52.030 165.460  66.072  1.00  0.00           C
ATOM   9512  NH3 POPEh 386      39.850  33.670  45.642  1.00  0.00           N
ATOM   9516  C12 POPEh 386      38.680  34.550  45.272  1.00  0.00           C
ATOM   9519  C11 POPEh 386      38.660  35.880  46.052  1.00  0.00           C
ATOM   9522  P   POPEh 386      41.070  36.910  45.592  1.00  0.00           P
ATOM   9523  O13 POPEh 386      41.510  38.320  45.642  1.00  0.00           O
ATOM   9524  O14 POPEh 386      41.530  36.020  44.502  1.00  0.00           O
ATOM   9525  O11 POPEh 386      41.330  36.130  46.942  1.00  0.00           O
ATOM   9526  O12 POPEh 386      39.500  36.890  45.492  1.00  0.00           O
ATOM   9527  C1  POPEh 386      41.590  36.750  48.182  1.00  0.00           C
ATOM   9530  C2  POPEh 386      40.910  35.930  49.282  1.00  0.00           C
ATOM   9532  O21 POPEh 386      41.040  36.620  50.542  1.00  0.00           O
ATOM   9533  C21 POPEh 386      39.920  36.660  51.242  1.00  0.00           C
ATOM   9534  O22 POPEh 386      38.830  36.260  50.882  1.00  0.00           O
ATOM   9535  C22 POPEh 386      40.200  37.300  52.592  1.00  0.00           C
ATOM   9538  C3  POPEh 386      41.490  34.500  49.412  1.00  0.00           C
ATOM   9541  O31 POPEh 386      40.720  33.740  50.372  1.00  0.00           O
ATOM   9542  C31 POPEh 386      39.570  33.320  49.902  1.00  0.00           C
ATOM   9543  O32 POPEh 386      39.220  33.330  48.732  1.00  0.00           O
ATOM   9544  C32 POPEh 386      38.670  32.940  51.082  1.00  0.00           C
ATOM   9547  C23 POPEh 386      39.470  36.560  53.732  1.00  0.00           C
ATOM   9550  C24 POPEh 386      40.070  35.190  54.042  1.00  0.00           C
ATOM   9553  C25 POPEh 386      39.160  34.320  54.932  1.00  0.00           C
ATOM   9556  C26 POPEh 386      39.870  33.040  55.402  1.00  0.00           C
ATOM   9559  C27 POPEh 386      39.170  32.330  56.552  1.00  0.00           C
ATOM   9562  C28 POPEh 386      40.090  31.300  57.232  1.00  0.00           C
ATOM   9565  C29 POPEh 386      39.420  30.510  58.322  1.00  0.00           C
ATOM   9567 0C21 POPEh 386      39.120  30.970  59.552  1.00  0.00           C
ATOM   9569 1C21 POPEh 386      39.370  32.360  60.082  1.00  0.00           C
ATOM   9572 2C21 POPEh 386      40.190  32.360  61.382  1.00  0.00           C
ATOM   9575 3C21 POPEh 386      40.130  33.720  62.102  1.00  0.00           C
ATOM   9578 4C21 POPEh 386      40.790  33.670  63.482  1.00  0.00           C
ATOM   9581 5C21 POPEh 386      40.580  34.950  64.312  1.00  0.00           C
ATOM   9584 6C21 POPEh 386      39.100  35.230  64.652  1.00  0.00           C
ATOM   9587 7C21 POPEh 386      38.930  36.340  65.702  1.00  0.00           C
ATOM   9590 8C21 POPEh 386      37.470  36.710  65.952  1.00  0.00           C
ATOM   9594  C33 POPEh 386      37.180  33.150  50.742  1.00  0.00           C
ATOM   9597  C34 POPEh 386      36.280  33.120  51.982  1.00  0.00           C
ATOM   9600  C35 POPEh 386      35.960  34.540  52.472  1.00  0.00           C
ATOM   9603  C36 POPEh 386      35.050  34.550  53.702  1.00  0.00           C
ATOM   9606  C37 POPEh 386      34.620  35.970  54.092  1.00  0.00           C
ATOM   9609  C38 POPEh 386      33.530  36.020  55.182  1.00  0.00           C
ATOM   9612  C39 POPEh 386      34.050  35.880  56.622  1.00  0.00           C
ATOM   9615 0C31 POPEh 386      34.160  34.430  57.102  1.00  0.00           C
ATOM   9618 1C31 POPEh 386      34.550  34.310  58.582  1.00  0.00           C
ATOM   9621 2C31 POPEh 386      34.670  32.840  59.022  1.00  0.00           C
ATOM   9624 3C31 POPEh 386      35.130  32.680  60.472  1.00  0.00           C
ATOM   9627 4C31 POPEh 386      35.310  31.200  60.852  1.00  0.00           C
ATOM   9630 5C31 POPEh 386      35.760  31.010  62.312  1.00  0.00           C
ATOM   9633 6C31 POPEh 386      35.930  29.530  62.692  1.00  0.00           C
ATOM   9637  NH3 POPEi 387      35.640  79.200  50.612  1.00  0.00           N
ATOM   9641  C12 POPEi 387      34.160  79.490  50.582  1.00  0.00           C
ATOM   9644  C11 POPEi 387      33.820  80.980  50.752  1.00  0.00           C
ATOM   9647  P   POPEi 387      31.690  81.580  49.332  1.00  0.00           P
ATOM   9648  O13 POPEi 387      32.170  82.920  48.902  1.00  0.00           O
ATOM   9649  O14 POPEi 387      31.800  80.440  48.412  1.00  0.00           O
ATOM   9650  O11 POPEi 387      30.180  81.760  49.772  1.00  0.00           O
ATOM   9651  O12 POPEi 387      32.400  81.180  50.702  1.00  0.00           O
ATOM   9652  C1  POPEi 387      29.590  80.910  50.772  1.00  0.00           C
ATOM   9655  C2  POPEi 387      29.030  81.730  51.972  1.00  0.00           C
ATOM   9657  O21 POPEi 387      29.490  81.150  53.202  1.00  0.00           O
ATOM   9658  C21 POPEi 387      29.640  82.000  54.222  1.00  0.00           C
ATOM   9659  O22 POPEi 387      29.540  83.210  54.142  1.00  0.00           O
ATOM   9660  C22 POPEi 387      30.100  81.220  55.462  1.00  0.00           C
ATOM   9663  C3  POPEi 387      27.480  81.780  51.922  1.00  0.00           C
ATOM   9666  O31 POPEi 387      26.870  82.930  52.572  1.00  0.00           O
ATOM   9667  C31 POPEi 387      26.950  84.040  51.832  1.00  0.00           C
ATOM   9668  O32 POPEi 387      27.640  84.170  50.842  1.00  0.00           O
ATOM   9669  C32 POPEi 387      26.000  85.100  52.362  1.00  0.00           C
ATOM   9672  C23 POPEi 387      29.290  81.500  56.742  1.00  0.00           C
ATOM   9675  C24 POPEi 387      29.340  80.320  57.732  1.00  0.00           C
ATOM   9678  C25 POPEi 387      30.720  80.040  58.352  1.00  0.00           C
ATOM   9681  C26 POPEi 387      31.050  80.970  59.532  1.00  0.00           C
ATOM   9684  C27 POPEi 387      32.420  80.660  60.162  1.00  0.00           C
ATOM   9687  C28 POPEi 387      32.800  81.580  61.342  1.00  0.00           C
ATOM   9690  C29 POPEi 387      31.870  81.420  62.522  1.00  0.00           C
ATOM   9692 0C21 POPEi 387      32.220  81.370  63.822  1.00  0.00           C
ATOM   9694 1C21 POPEi 387      33.610  81.500  64.402  1.00  0.00           C
ATOM   9697 2C21 POPEi 387      34.160  82.930  64.332  1.00  0.00           C
ATOM   9700 3C21 POPEi 387      35.470  83.100  65.112  1.00  0.00           C
ATOM   9703 4C21 POPEi 387      36.130  84.460  64.872  1.00  0.00           C
ATOM   9706 5C21 POPEi 387      37.400  84.650  65.712  1.00  0.00           C
ATOM   9709 6C21 POPEi 387      38.200  85.900  65.312  1.00  0.00           C
ATOM   9712 7C21 POPEi 387      39.520  86.020  66.102  1.00  0.00           C
ATOM   9715 8C21 POPEi 387      40.370  87.220  65.682  1.00  0.00           C
ATOM   9719  C33 POPEi 387      26.220  85.480  53.842  1.00  0.00           C
ATOM   9722  C34 POPEi 387      25.310  84.740  54.842  1.00  0.00           C
ATOM   9725  C35 POPEi 387      23.820  85.120  54.732  1.00  0.00           C
ATOM   9728  C36 POPEi 387      22.930  84.240  55.622  1.00  0.00           C
ATOM   9731  C37 POPEi 387      21.430  84.530  55.452  1.00  0.00           C
ATOM   9734  C38 POPEi 387      20.540  83.320  55.792  1.00  0.00           C
ATOM   9737  C39 POPEi 387      20.870  82.630  57.132  1.00  0.00           C
ATOM   9740 0C31 POPEi 387      20.810  83.570  58.342  1.00  0.00           C
ATOM   9743 1C31 POPEi 387      21.470  82.920  59.572  1.00  0.00           C
ATOM   9746 2C31 POPEi 387      21.650  83.860  60.762  1.00  0.00           C
ATOM   9749 3C31 POPEi 387      20.510  83.790  61.792  1.00  0.00           C
ATOM   9752 4C31 POPEi 387      19.220  84.490  61.352  1.00  0.00           C
ATOM   9755 5C31 POPEi 387      18.150  84.480  62.452  1.00  0.00           C
ATOM   9758 6C31 POPEi 387      16.890  85.260  62.072  1.00  0.00           C
ATOM   9762  NH3 POPEj 388      34.740  78.780  45.672  1.00  0.00           N
ATOM   9766  C12 POPEj 388      33.320  78.660  46.162  1.00  0.00           C
ATOM   9769  C11 POPEj 388      32.380  78.030  45.112  1.00  0.00           C
ATOM   9772  P   POPEj 388      29.950  76.980  45.612  1.00  0.00           P
ATOM   9773  O13 POPEj 388      28.950  77.310  44.582  1.00  0.00           O
ATOM   9774  O14 POPEj 388      30.480  75.600  45.652  1.00  0.00           O
ATOM   9775  O11 POPEj 388      29.290  77.240  47.042  1.00  0.00           O
ATOM   9776  O12 POPEj 388      31.080  78.060  45.662  1.00  0.00           O
ATOM   9777  C1  POPEj 388      30.120  77.690  48.112  1.00  0.00           C
ATOM   9780  C2  POPEj 388      29.590  77.160  49.462  1.00  0.00           C
ATOM   9782  O21 POPEj 388      30.690  77.140  50.402  1.00  0.00           O
ATOM   9783  C21 POPEj 388      30.310  77.290  51.652  1.00  0.00           C
ATOM   9784  O22 POPEj 388      29.200  77.600  52.052  1.00  0.00           O
ATOM   9785  C22 POPEj 388      31.490  76.960  52.552  1.00  0.00           C
ATOM   9788  C3  POPEj 388      28.980  75.730  49.312  1.00  0.00           C
ATOM   9791  O31 POPEj 388      28.920  75.070  50.602  1.00  0.00           O
ATOM   9792  C31 POPEj 388      27.990  74.150  50.702  1.00  0.00           C
ATOM   9793  O32 POPEj 388      27.260  73.760  49.812  1.00  0.00           O
ATOM   9794  C32 POPEj 388      27.960  73.680  52.162  1.00  0.00           C
ATOM   9797  C23 POPEj 388      31.060  76.850  54.032  1.00  0.00           C
ATOM   9800  C24 POPEj 388      32.240  76.710  54.992  1.00  0.00           C
ATOM   9803  C25 POPEj 388      31.770  76.460  56.432  1.00  0.00           C
ATOM   9806  C26 POPEj 388      32.950  76.330  57.412  1.00  0.00           C
ATOM   9809  C27 POPEj 388      32.510  75.940  58.832  1.00  0.00           C
ATOM   9812  C28 POPEj 388      33.680  75.850  59.822  1.00  0.00           C
ATOM   9815  C29 POPEj 388      34.270  77.210  60.112  1.00  0.00           C
ATOM   9817 0C21 POPEj 388      34.390  77.790  61.312  1.00  0.00           C
ATOM   9819 1C21 POPEj 388      33.990  77.210  62.652  1.00  0.00           C
ATOM   9822 2C21 POPEj 388      35.070  76.260  63.202  1.00  0.00           C
ATOM   9825 3C21 POPEj 388      35.030  76.090  64.722  1.00  0.00           C
ATOM   9828 4C21 POPEj 388      36.250  75.310  65.232  1.00  0.00           C
ATOM   9831 5C21 POPEj 388      36.550  75.540  66.722  1.00  0.00           C
ATOM   9834 6C21 POPEj 388      35.630  74.750  67.662  1.00  0.00           C
ATOM   9837 7C21 POPEj 388      35.840  75.140  69.132  1.00  0.00           C
ATOM   9840 8C21 POPEj 388      35.060  74.280  70.122  1.00  0.00           C
ATOM   9844  C33 POPEj 388      26.750  72.770  52.492  1.00  0.00           C
ATOM   9847  C34 POPEj 388      26.760  72.260  53.942  1.00  0.00           C
ATOM   9850  C35 POPEj 388      27.930  71.310  54.232  1.00  0.00           C
ATOM   9853  C36 POPEj 388      27.780  70.580  55.582  1.00  0.00           C
ATOM   9856  C37 POPEj 388      28.910  69.580  55.832  1.00  0.00           C
ATOM   9859  C38 POPEj 388      28.780  68.890  57.202  1.00  0.00           C
ATOM   9862  C39 POPEj 388      29.790  67.760  57.382  1.00  0.00           C
ATOM   9865 0C31 POPEj 388      29.950  67.250  58.822  1.00  0.00           C
ATOM   9868 1C31 POPEj 388      31.100  66.250  58.932  1.00  0.00           C
ATOM   9871 2C31 POPEj 388      31.240  65.550  60.302  1.00  0.00           C
ATOM   9874 3C31 POPEj 388      31.850  66.400  61.422  1.00  0.00           C
ATOM   9877 4C31 POPEj 388      30.820  67.220  62.202  1.00  0.00           C
ATOM   9880 5C31 POPEj 388      31.430  67.960  63.392  1.00  0.00           C
ATOM   9883 6C31 POPEj 388      30.390  68.800  64.152  1.00  0.00           C
ATOM   9887  NH3 POPEk 389      53.620  94.680  90.562  1.00  0.00           N
ATOM   9891  C12 POPEk 389      52.130  94.580  90.362  1.00  0.00           C
ATOM   9894  C11 POPEk 389      51.820  93.980  88.982  1.00  0.00           C
ATOM   9897  P   POPEk 389      53.450  92.270  87.732  1.00  0.00           P
ATOM   9898  O13 POPEk 389      53.790  93.400  86.862  1.00  0.00           O
ATOM   9899  O14 POPEk 389      54.540  91.650  88.502  1.00  0.00           O
ATOM   9900  O11 POPEk 389      52.610  91.200  86.942  1.00  0.00           O
ATOM   9901  O12 POPEk 389      52.390  92.680  88.842  1.00  0.00           O
ATOM   9902  C1  POPEk 389      51.950  91.460  85.702  1.00  0.00           C
ATOM   9905  C2  POPEk 389      50.410  91.190  85.832  1.00  0.00           C
ATOM   9907  O21 POPEk 389      49.620  91.650  84.732  1.00  0.00           O
ATOM   9908  C21 POPEk 389      50.180  91.740  83.552  1.00  0.00           C
ATOM   9909  O22 POPEk 389      50.810  90.880  82.972  1.00  0.00           O
ATOM   9910  C22 POPEk 389      50.050  93.200  83.152  1.00  0.00           C
ATOM   9913  C3  POPEk 389      49.850  91.920  87.092  1.00  0.00           C
ATOM   9916  O31 POPEk 389      48.410  92.140  87.072  1.00  0.00           O
ATOM   9917  C31 POPEk 389      47.740  91.010  86.952  1.00  0.00           C
ATOM   9918  O32 POPEk 389      47.980  89.980  87.572  1.00  0.00           O
ATOM   9919  C32 POPEk 389      46.630  91.230  85.932  1.00  0.00           C
ATOM   9922  C23 POPEk 389      50.280  93.480  81.662  1.00  0.00           C
ATOM   9925  C24 POPEk 389      49.000  93.330  80.842  1.00  0.00           C
ATOM   9928  C25 POPEk 389      49.190  93.760  79.382  1.00  0.00           C
ATOM   9931  C26 POPEk 389      47.850  94.100  78.722  1.00  0.00           C
ATOM   9934  C27 POPEk 389      48.010  94.690  77.312  1.00  0.00           C
ATOM   9937  C28 POPEk 389      46.780  95.510  76.872  1.00  0.00           C
ATOM   9940  C29 POPEk 389      46.090  95.000  75.632  1.00  0.00           C
ATOM   9942 0C21 POPEk 389      46.170  95.520  74.402  1.00  0.00           C
ATOM   9944 1C21 POPEk 389      47.010  96.700  73.962  1.00  0.00           C
ATOM   9947 2C21 POPEk 389      47.850  96.400  72.712  1.00  0.00           C
ATOM   9950 3C21 POPEk 389      47.020  96.310  71.422  1.00  0.00           C
ATOM   9953 4C21 POPEk 389      47.820  95.830  70.202  1.00  0.00           C
ATOM   9956 5C21 POPEk 389      48.980  96.760  69.822  1.00  0.00           C
ATOM   9959 6C21 POPEk 389      49.760  96.280  68.592  1.00  0.00           C
ATOM   9962 7C21 POPEk 389      50.980  97.160  68.302  1.00  0.00           C
ATOM   9965 8C21 POPEk 389      51.770  96.750  67.052  1.00  0.00           C
ATOM   9969  C33 POPEk 389      46.090  89.910  85.362  1.00  0.00           C
ATOM   9972  C34 POPEk 389      46.960  89.450  84.192  1.00  0.00           C
ATOM   9975  C35 POPEk 389      46.590  90.170  82.882  1.00  0.00           C
ATOM   9978  C36 POPEk 389      47.440  89.680  81.722  1.00  0.00           C
ATOM   9981  C37 POPEk 389      46.980  90.130  80.332  1.00  0.00           C
ATOM   9984  C38 POPEk 389      48.070  89.850  79.292  1.00  0.00           C
ATOM   9987  C39 POPEk 389      47.630  90.180  77.872  1.00  0.00           C
ATOM   9990 0C31 POPEk 389      48.810  90.360  76.912  1.00  0.00           C
ATOM   9993 1C31 POPEk 389      48.370  91.030  75.602  1.00  0.00           C
ATOM   9996 2C31 POPEk 389      49.420  91.990  75.012  1.00  0.00           C
ATOM   9999 3C31 POPEk 389      50.610  91.310  74.332  1.00  0.00           C
ATOM  10002 4C31 POPEk 389      51.580  92.360  73.772  1.00  0.00           C
ATOM  10005 5C31 POPEk 389      52.750  91.750  72.992  1.00  0.00           C
ATOM  10008 6C31 POPEk 389      53.660  92.830  72.382  1.00  0.00           C
ATOM  10012  NH3 POPEl 390      73.930  79.850  49.042  1.00  0.00           N
ATOM  10016  C12 POPEl 390      75.150  79.560  48.202  1.00  0.00           C
ATOM  10019  C11 POPEl 390      76.480  80.090  48.802  1.00  0.00           C
ATOM  10022  P   POPEl 390      77.930  82.260  49.062  1.00  0.00           P
ATOM  10023  O13 POPEl 390      79.000  81.250  49.122  1.00  0.00           O
ATOM  10024  O14 POPEl 390      78.050  83.280  47.982  1.00  0.00           O
ATOM  10025  O11 POPEl 390      77.920  83.010  50.432  1.00  0.00           O
ATOM  10026  O12 POPEl 390      76.500  81.520  48.982  1.00  0.00           O
ATOM  10027  C1  POPEl 390      77.440  82.500  51.672  1.00  0.00           C
ATOM  10030  C2  POPEl 390      76.790  83.660  52.492  1.00  0.00           C
ATOM  10032  O21 POPEl 390      76.320  83.130  53.752  1.00  0.00           O
ATOM  10033  C21 POPEl 390      76.150  84.040  54.712  1.00  0.00           C
ATOM  10034  O22 POPEl 390      76.630  85.160  54.752  1.00  0.00           O
ATOM  10035  C22 POPEl 390      75.220  83.470  55.782  1.00  0.00           C
ATOM  10038  C3  POPEl 390      75.600  84.250  51.692  1.00  0.00           C
ATOM  10041  O31 POPEl 390      75.170  85.530  52.202  1.00  0.00           O
ATOM  10042  C31 POPEl 390      74.020  85.950  51.692  1.00  0.00           C
ATOM  10043  O32 POPEl 390      73.200  85.250  51.122  1.00  0.00           O
ATOM  10044  C32 POPEl 390      73.910  87.460  51.832  1.00  0.00           C
ATOM  10047  C23 POPEl 390      75.850  83.410  57.192  1.00  0.00           C
ATOM  10050  C24 POPEl 390      76.970  82.360  57.302  1.00  0.00           C
ATOM  10053  C25 POPEl 390      77.100  81.750  58.702  1.00  0.00           C
ATOM  10056  C26 POPEl 390      77.210  82.750  59.872  1.00  0.00           C
ATOM  10059  C27 POPEl 390      77.130  82.020  61.222  1.00  0.00           C
ATOM  10062  C28 POPEl 390      77.050  82.980  62.432  1.00  0.00           C
ATOM  10065  C29 POPEl 390      76.850  82.180  63.702  1.00  0.00           C
ATOM  10067 0C21 POPEl 390      77.010  82.590  64.982  1.00  0.00           C
ATOM  10069 1C21 POPEl 390      77.350  83.950  65.512  1.00  0.00           C
ATOM  10072 2C21 POPEl 390      76.810  85.170  64.742  1.00  0.00           C
ATOM  10075 3C21 POPEl 390      76.840  86.480  65.552  1.00  0.00           C
ATOM  10078 4C21 POPEl 390      76.240  87.650  64.752  1.00  0.00           C
ATOM  10081 5C21 POPEl 390      76.170  88.980  65.512  1.00  0.00           C
ATOM  10084 6C21 POPEl 390      75.720  90.120  64.582  1.00  0.00           C
ATOM  10087 7C21 POPEl 390      75.410  91.450  65.272  1.00  0.00           C
ATOM  10090 8C21 POPEl 390      75.000  92.540  64.282  1.00  0.00           C
ATOM  10094  C33 POPEl 390      72.660  87.860  52.642  1.00  0.00           C
ATOM  10097  C34 POPEl 390      72.260  89.320  52.402  1.00  0.00           C
ATOM  10100  C35 POPEl 390      70.990  89.700  53.182  1.00  0.00           C
ATOM  10103  C36 POPEl 390      71.230  89.920  54.692  1.00  0.00           C
ATOM  10106  C37 POPEl 390      69.940  89.750  55.502  1.00  0.00           C
ATOM  10109  C38 POPEl 390      70.140  90.040  56.992  1.00  0.00           C
ATOM  10112  C39 POPEl 390      68.870  89.710  57.792  1.00  0.00           C
ATOM  10115 0C31 POPEl 390      68.970  89.960  59.292  1.00  0.00           C
ATOM  10118 1C31 POPEl 390      67.640  89.630  59.992  1.00  0.00           C
ATOM  10121 2C31 POPEl 390      67.680  89.750  61.522  1.00  0.00           C
ATOM  10124 3C31 POPEl 390      67.500  91.190  62.052  1.00  0.00           C
ATOM  10127 4C31 POPEl 390      66.040  91.670  61.992  1.00  0.00           C
ATOM  10130 5C31 POPEl 390      65.830  93.050  62.642  1.00  0.00           C
ATOM  10133 6C31 POPEl 390      64.380  93.530  62.602  1.00  0.00           C
ATOM  10137  NH3 POPEm 391     128.930  34.640  48.892  1.00  0.00           N
ATOM  10141  C12 POPEm 391     130.410  34.890  48.782  1.00  0.00           C
ATOM  10144  C11 POPEm 391     131.110  35.310  50.082  1.00  0.00           C
ATOM  10147  P   POPEm 391     133.640  34.870  49.642  1.00  0.00           P
ATOM  10148  O13 POPEm 391     133.320  33.700  48.812  1.00  0.00           O
ATOM  10149  O14 POPEm 391     134.800  35.700  49.242  1.00  0.00           O
ATOM  10150  O11 POPEm 391     133.800  34.380  51.132  1.00  0.00           O
ATOM  10151  O12 POPEm 391     132.390  35.840  49.762  1.00  0.00           O
ATOM  10152  C1  POPEm 391     135.010  34.700  51.842  1.00  0.00           C
ATOM  10155  C2  POPEm 391     134.700  34.810  53.342  1.00  0.00           C
ATOM  10157  O21 POPEm 391     135.690  35.550  54.082  1.00  0.00           O
ATOM  10158  C21 POPEm 391     136.980  35.350  53.882  1.00  0.00           C
ATOM  10159  O22 POPEm 391     137.500  34.470  53.222  1.00  0.00           O
ATOM  10160  C22 POPEm 391     137.760  36.380  54.692  1.00  0.00           C
ATOM  10163  C3  POPEm 391     134.300  33.440  53.972  1.00  0.00           C
ATOM  10166  O31 POPEm 391     135.370  32.490  53.902  1.00  0.00           O
ATOM  10167  C31 POPEm 391     136.090  32.070  54.942  1.00  0.00           C
ATOM  10168  O32 POPEm 391     137.140  31.460  54.832  1.00  0.00           O
ATOM  10169  C32 POPEm 391     135.510  32.380  56.332  1.00  0.00           C
ATOM  10172  C23 POPEm 391     139.280  36.120  54.622  1.00  0.00           C
ATOM  10175  C24 POPEm 391     140.100  36.820  55.722  1.00  0.00           C
ATOM  10178  C25 POPEm 391     139.590  36.500  57.142  1.00  0.00           C
ATOM  10181  C26 POPEm 391     140.530  36.890  58.272  1.00  0.00           C
ATOM  10184  C27 POPEm 391     139.910  36.530  59.632  1.00  0.00           C
ATOM  10187  C28 POPEm 391     140.810  36.860  60.832  1.00  0.00           C
ATOM  10190  C29 POPEm 391     140.180  36.350  62.112  1.00  0.00           C
ATOM  10192 0C21 POPEm 391     139.640  37.080  63.102  1.00  0.00           C
ATOM  10194 1C21 POPEm 391     139.500  38.580  63.172  1.00  0.00           C
ATOM  10197 2C21 POPEm 391     138.080  39.040  63.552  1.00  0.00           C
ATOM  10200 3C21 POPEm 391     137.650  38.660  64.982  1.00  0.00           C
ATOM  10203 4C21 POPEm 391     136.280  39.210  65.402  1.00  0.00           C
ATOM  10206 5C21 POPEm 391     136.240  40.730  65.542  1.00  0.00           C
ATOM  10209 6C21 POPEm 391     134.880  41.250  66.032  1.00  0.00           C
ATOM  10212 7C21 POPEm 391     134.880  42.760  66.282  1.00  0.00           C
ATOM  10215 8C21 POPEm 391     133.560  43.300  66.832  1.00  0.00           C
ATOM  10219  C33 POPEm 391     135.840  33.800  56.852  1.00  0.00           C
ATOM  10222  C34 POPEm 391     135.380  34.010  58.302  1.00  0.00           C
ATOM  10225  C35 POPEm 391     135.180  35.500  58.612  1.00  0.00           C
ATOM  10228  C36 POPEm 391     134.830  35.770  60.082  1.00  0.00           C
ATOM  10231  C37 POPEm 391     134.380  37.210  60.312  1.00  0.00           C
ATOM  10234  C38 POPEm 391     134.370  37.610  61.792  1.00  0.00           C
ATOM  10237  C39 POPEm 391     133.840  39.030  62.022  1.00  0.00           C
ATOM  10240 0C31 POPEm 391     132.380  39.060  62.462  1.00  0.00           C
ATOM  10243 1C31 POPEm 391     131.850  40.490  62.672  1.00  0.00           C
ATOM  10246 2C31 POPEm 391     130.460  40.510  63.332  1.00  0.00           C
ATOM  10249 3C31 POPEm 391     130.520  40.220  64.832  1.00  0.00           C
ATOM  10252 4C31 POPEm 391     129.130  39.940  65.432  1.00  0.00           C
ATOM  10255 5C31 POPEm 391     129.200  39.670  66.932  1.00  0.00           C
ATOM  10258 6C31 POPEm 391     127.840  39.310  67.532  1.00  0.00           C
ATOM  10262  NH3 POPEn 392      30.300  14.360  47.142  1.00  0.00           N
ATOM  10266  C12 POPEn 392      31.420  15.070  46.432  1.00  0.00           C
ATOM  10269  C11 POPEn 392      31.950  14.270  45.242  1.00  0.00           C
ATOM  10272  P   POPEn 392      34.500  14.570  44.522  1.00  0.00           P
ATOM  10273  O13 POPEn 392      34.590  13.310  43.752  1.00  0.00           O
ATOM  10274  O14 POPEn 392      35.210  15.770  44.012  1.00  0.00           O
ATOM  10275  O11 POPEn 392      34.920  14.350  46.022  1.00  0.00           O
ATOM  10276  O12 POPEn 392      32.990  15.030  44.612  1.00  0.00           O
ATOM  10277  C1  POPEn 392      35.040  13.010  46.532  1.00  0.00           C
ATOM  10280  C2  POPEn 392      35.250  13.030  48.062  1.00  0.00           C
ATOM  10282  O21 POPEn 392      34.100  13.660  48.662  1.00  0.00           O
ATOM  10283  C21 POPEn 392      33.090  12.890  49.112  1.00  0.00           C
ATOM  10284  O22 POPEn 392      31.910  13.200  48.972  1.00  0.00           O
ATOM  10285  C22 POPEn 392      33.560  11.710  49.942  1.00  0.00           C
ATOM  10288  C3  POPEn 392      36.540  13.830  48.432  1.00  0.00           C
ATOM  10291  O31 POPEn 392      36.590  14.250  49.812  1.00  0.00           O
ATOM  10292  C31 POPEn 392      37.040  13.360  50.692  1.00  0.00           C
ATOM  10293  O32 POPEn 392      37.310  12.190  50.452  1.00  0.00           O
ATOM  10294  C32 POPEn 392      37.130  14.080  52.042  1.00  0.00           C
ATOM  10297  C23 POPEn 392      32.680  11.460  51.182  1.00  0.00           C
ATOM  10300  C24 POPEn 392      33.510  10.790  52.282  1.00  0.00           C
ATOM  10303  C25 POPEn 392      34.340  11.760  53.132  1.00  0.00           C
ATOM  10306  C26 POPEn 392      33.560  12.520  54.232  1.00  0.00           C
ATOM  10309  C27 POPEn 392      34.500  13.360  55.122  1.00  0.00           C
ATOM  10312  C28 POPEn 392      33.810  14.040  56.322  1.00  0.00           C
ATOM  10315  C29 POPEn 392      32.840  15.120  55.932  1.00  0.00           C
ATOM  10317 0C21 POPEn 392      32.160  15.980  56.722  1.00  0.00           C
ATOM  10319 1C21 POPEn 392      32.130  16.120  58.222  1.00  0.00           C
ATOM  10322 2C21 POPEn 392      32.720  15.030  59.142  1.00  0.00           C
ATOM  10325 3C21 POPEn 392      32.350  15.240  60.622  1.00  0.00           C
ATOM  10328 4C21 POPEn 392      33.010  14.210  61.552  1.00  0.00           C
ATOM  10331 5C21 POPEn 392      32.680  14.420  63.042  1.00  0.00           C
ATOM  10334 6C21 POPEn 392      31.270  13.960  63.442  1.00  0.00           C
ATOM  10337 7C21 POPEn 392      30.990  14.150  64.942  1.00  0.00           C
ATOM  10340 8C21 POPEn 392      29.610  13.650  65.372  1.00  0.00           C
ATOM  10344  C33 POPEn 392      37.890  13.330  53.162  1.00  0.00           C
ATOM  10347  C34 POPEn 392      39.420  13.430  53.012  1.00  0.00           C
ATOM  10350  C35 POPEn 392      40.200  13.360  54.342  1.00  0.00           C
ATOM  10353  C36 POPEn 392      39.800  12.220  55.312  1.00  0.00           C
ATOM  10356  C37 POPEn 392      40.720  12.210  56.552  1.00  0.00           C
ATOM  10359  C38 POPEn 392      40.380  11.260  57.702  1.00  0.00           C
ATOM  10362  C39 POPEn 392      41.270  11.540  58.922  1.00  0.00           C
ATOM  10365 0C31 POPEn 392      41.020  10.600  60.122  1.00  0.00           C
ATOM  10368 1C31 POPEn 392      41.650  11.130  61.422  1.00  0.00           C
ATOM  10371 2C31 POPEn 392      41.350  10.240  62.642  1.00  0.00           C
ATOM  10374 3C31 POPEn 392      41.370  10.990  63.982  1.00  0.00           C
ATOM  10377 4C31 POPEn 392      42.740  11.530  64.412  1.00  0.00           C
ATOM  10380 5C31 POPEn 392      42.640  12.410  65.672  1.00  0.00           C
ATOM  10383 6C31 POPEn 392      44.000  12.910  66.192  1.00  0.00           C
ATOM  10387  NH3 POPEo 393     126.810 157.070  51.912  1.00  0.00           N
ATOM  10391  C12 POPEo 393     127.050 157.740  50.602  1.00  0.00           C
ATOM  10394  C11 POPEo 393     126.170 157.060  49.542  1.00  0.00           C
ATOM  10397  P   POPEo 393     125.690 154.460  49.642  1.00  0.00           P
ATOM  10398  O13 POPEo 393     124.470 154.610  48.822  1.00  0.00           O
ATOM  10399  O14 POPEo 393     126.550 153.280  49.412  1.00  0.00           O
ATOM  10400  O11 POPEo 393     125.380 154.610  51.182  1.00  0.00           O
ATOM  10401  O12 POPEo 393     126.580 155.710  49.372  1.00  0.00           O
ATOM  10402  C1  POPEo 393     124.240 153.930  51.752  1.00  0.00           C
ATOM  10405  C2  POPEo 393     124.610 153.040  52.972  1.00  0.00           C
ATOM  10407  O21 POPEo 393     124.840 153.820  54.152  1.00  0.00           O
ATOM  10408  C21 POPEo 393     125.890 154.580  54.282  1.00  0.00           C
ATOM  10409  O22 POPEo 393     126.800 154.750  53.492  1.00  0.00           O
ATOM  10410  C22 POPEo 393     125.750 155.280  55.632  1.00  0.00           C
ATOM  10413  C3  POPEo 393     125.730 151.980  52.712  1.00  0.00           C
ATOM  10416  O31 POPEo 393     125.780 151.050  53.812  1.00  0.00           O
ATOM  10417  C31 POPEo 393     126.850 150.710  54.522  1.00  0.00           C
ATOM  10418  O32 POPEo 393     126.850 149.840  55.382  1.00  0.00           O
ATOM  10419  C32 POPEo 393     128.100 151.530  54.172  1.00  0.00           C
ATOM  10422  C23 POPEo 393     126.950 156.160  56.002  1.00  0.00           C
ATOM  10425  C24 POPEo 393     126.560 157.130  57.122  1.00  0.00           C
ATOM  10428  C25 POPEo 393     127.660 158.130  57.472  1.00  0.00           C
ATOM  10431  C26 POPEo 393     127.130 159.280  58.342  1.00  0.00           C
ATOM  10434  C27 POPEo 393     128.000 160.550  58.332  1.00  0.00           C
ATOM  10437  C28 POPEo 393     129.390 160.350  58.962  1.00  0.00           C
ATOM  10440  C29 POPEo 393     130.170 161.640  58.922  1.00  0.00           C
ATOM  10442 0C21 POPEo 393     130.780 162.240  59.962  1.00  0.00           C
ATOM  10444 1C21 POPEo 393     130.860 161.730  61.372  1.00  0.00           C
ATOM  10447 2C21 POPEo 393     132.030 162.320  62.192  1.00  0.00           C
ATOM  10450 3C21 POPEo 393     131.870 163.830  62.472  1.00  0.00           C
ATOM  10453 4C21 POPEo 393     133.020 164.380  63.322  1.00  0.00           C
ATOM  10456 5C21 POPEo 393     133.000 165.900  63.522  1.00  0.00           C
ATOM  10459 6C21 POPEo 393     132.960 166.700  62.222  1.00  0.00           C
ATOM  10462 7C21 POPEo 393     133.240 168.180  62.442  1.00  0.00           C
ATOM  10465 8C21 POPEo 393     133.380 168.940  61.132  1.00  0.00           C
ATOM  10469  C33 POPEo 393     129.320 151.200  55.062  1.00  0.00           C
ATOM  10472  C34 POPEo 393     130.550 151.970  54.572  1.00  0.00           C
ATOM  10475  C35 POPEo 393     131.850 151.580  55.292  1.00  0.00           C
ATOM  10478  C36 POPEo 393     131.990 152.170  56.712  1.00  0.00           C
ATOM  10481  C37 POPEo 393     133.260 151.630  57.382  1.00  0.00           C
ATOM  10484  C38 POPEo 393     133.660 152.300  58.702  1.00  0.00           C
ATOM  10487  C39 POPEo 393     132.690 152.090  59.882  1.00  0.00           C
ATOM  10490 0C31 POPEo 393     133.290 152.600  61.202  1.00  0.00           C
ATOM  10493 1C31 POPEo 393     132.540 152.070  62.432  1.00  0.00           C
ATOM  10496 2C31 POPEo 393     133.350 152.180  63.742  1.00  0.00           C
ATOM  10499 3C31 POPEo 393     133.380 153.580  64.352  1.00  0.00           C
ATOM  10502 4C31 POPEo 393     134.170 153.640  65.662  1.00  0.00           C
ATOM  10505 5C31 POPEo 393     134.160 155.020  66.322  1.00  0.00           C
ATOM  10508 6C31 POPEo 393     135.010 155.090  67.592  1.00  0.00           C
ATOM  10512  NH3 POPEp 394      86.070 107.120  90.812  1.00  0.00           N
ATOM  10516  C12 POPEp 394      86.330 108.320  89.952  1.00  0.00           C
ATOM  10519  C11 POPEp 394      87.790 108.840  90.002  1.00  0.00           C
ATOM  10522  P   POPEp 394      89.180 110.790  88.812  1.00  0.00           P
ATOM  10523  O13 POPEp 394      90.130 110.770  89.942  1.00  0.00           O
ATOM  10524  O14 POPEp 394      88.760 112.150  88.392  1.00  0.00           O
ATOM  10525  O11 POPEp 394      89.810 110.080  87.552  1.00  0.00           O
ATOM  10526  O12 POPEp 394      87.880 109.990  89.162  1.00  0.00           O
ATOM  10527  C1  POPEp 394      89.130 109.080  86.782  1.00  0.00           C
ATOM  10530  C2  POPEp 394      88.330 109.600  85.542  1.00  0.00           C
ATOM  10532  O21 POPEp 394      89.120 109.420  84.342  1.00  0.00           O
ATOM  10533  C21 POPEp 394      89.030 108.160  83.912  1.00  0.00           C
ATOM  10534  O22 POPEp 394      88.270 107.310  84.352  1.00  0.00           O
ATOM  10535  C22 POPEp 394      90.000 107.890  82.772  1.00  0.00           C
ATOM  10538  C3  POPEp 394      87.840 111.080  85.662  1.00  0.00           C
ATOM  10541  O31 POPEp 394      87.320 111.680  84.462  1.00  0.00           O
ATOM  10542  C31 POPEp 394      86.160 111.270  83.972  1.00  0.00           C
ATOM  10543  O32 POPEp 394      85.470 110.360  84.402  1.00  0.00           O
ATOM  10544  C32 POPEp 394      85.810 112.150  82.762  1.00  0.00           C
ATOM  10547  C23 POPEp 394      89.570 106.620  82.012  1.00  0.00           C
ATOM  10550  C24 POPEp 394      90.460 106.390  80.792  1.00  0.00           C
ATOM  10553  C25 POPEp 394      89.790 105.580  79.672  1.00  0.00           C
ATOM  10556  C26 POPEp 394      90.650 105.630  78.412  1.00  0.00           C
ATOM  10559  C27 POPEp 394      89.990 105.070  77.152  1.00  0.00           C
ATOM  10562  C28 POPEp 394      90.830 105.460  75.922  1.00  0.00           C
ATOM  10565  C29 POPEp 394      90.320 104.890  74.612  1.00  0.00           C
ATOM  10567 0C21 POPEp 394      91.100 104.520  73.582  1.00  0.00           C
ATOM  10569 1C21 POPEp 394      92.600 104.620  73.512  1.00  0.00           C
ATOM  10572 2C21 POPEp 394      93.300 103.280  73.772  1.00  0.00           C
ATOM  10575 3C21 POPEp 394      93.270 102.320  72.572  1.00  0.00           C
ATOM  10578 4C21 POPEp 394      93.920 100.970  72.912  1.00  0.00           C
ATOM  10581 5C21 POPEp 394      94.070 100.030  71.712  1.00  0.00           C
ATOM  10584 6C21 POPEp 394      94.820  98.750  72.092  1.00  0.00           C
ATOM  10587 7C21 POPEp 394      95.400  98.030  70.872  1.00  0.00           C
ATOM  10590 8C21 POPEp 394      96.140  96.740  71.232  1.00  0.00           C
ATOM  10594  C33 POPEp 394      84.710 111.570  81.832  1.00  0.00           C
ATOM  10597  C34 POPEp 394      83.950 112.700  81.122  1.00  0.00           C
ATOM  10600  C35 POPEp 394      83.150 112.240  79.892  1.00  0.00           C
ATOM  10603  C36 POPEp 394      84.030 112.000  78.652  1.00  0.00           C
ATOM  10606  C37 POPEp 394      83.200 111.600  77.422  1.00  0.00           C
ATOM  10609  C38 POPEp 394      84.070 111.290  76.192  1.00  0.00           C
ATOM  10612  C39 POPEp 394      84.460 112.510  75.342  1.00  0.00           C
ATOM  10615 0C31 POPEp 394      83.570 112.670  74.102  1.00  0.00           C
ATOM  10618 1C31 POPEp 394      84.070 113.760  73.132  1.00  0.00           C
ATOM  10621 2C31 POPEp 394      83.390 113.670  71.762  1.00  0.00           C
ATOM  10624 3C31 POPEp 394      84.030 114.560  70.692  1.00  0.00           C
ATOM  10627 4C31 POPEp 394      83.530 114.230  69.272  1.00  0.00           C
ATOM  10630 5C31 POPEp 394      84.220 115.060  68.182  1.00  0.00           C
ATOM  10633 6C31 POPEp 394      83.790 114.670  66.762  1.00  0.00           C
ATOM  10637  NH3 POPEq 395      77.870  47.550  89.532  1.00  0.00           N
ATOM  10641  C12 POPEq 395      76.690  46.660  89.252  1.00  0.00           C
ATOM  10644  C11 POPEq 395      75.890  47.220  88.062  1.00  0.00           C
ATOM  10647  P   POPEq 395      73.560  47.620  89.092  1.00  0.00           P
ATOM  10648  O13 POPEq 395      73.880  47.340  90.502  1.00  0.00           O
ATOM  10649  O14 POPEq 395      72.530  48.650  88.822  1.00  0.00           O
ATOM  10650  O11 POPEq 395      73.270  46.270  88.342  1.00  0.00           O
ATOM  10651  O12 POPEq 395      74.900  48.150  88.462  1.00  0.00           O
ATOM  10652  C1  POPEq 395      72.280  46.140  87.342  1.00  0.00           C
ATOM  10655  C2  POPEq 395      72.880  46.310  85.912  1.00  0.00           C
ATOM  10657  O21 POPEq 395      73.140  47.670  85.532  1.00  0.00           O
ATOM  10658  C21 POPEq 395      72.150  48.530  85.492  1.00  0.00           C
ATOM  10659  O22 POPEq 395      70.970  48.300  85.732  1.00  0.00           O
ATOM  10660  C22 POPEq 395      72.730  49.920  85.202  1.00  0.00           C
ATOM  10663  C3  POPEq 395      72.050  45.580  84.822  1.00  0.00           C
ATOM  10666  O31 POPEq 395      72.870  45.120  83.732  1.00  0.00           O
ATOM  10667  C31 POPEq 395      72.810  45.800  82.602  1.00  0.00           C
ATOM  10668  O32 POPEq 395      72.280  46.890  82.442  1.00  0.00           O
ATOM  10669  C32 POPEq 395      73.190  44.840  81.462  1.00  0.00           C
ATOM  10672  C23 POPEq 395      72.750  50.340  83.712  1.00  0.00           C
ATOM  10675  C24 POPEq 395      73.430  51.720  83.572  1.00  0.00           C
ATOM  10678  C25 POPEq 395      73.890  52.130  82.152  1.00  0.00           C
ATOM  10681  C26 POPEq 395      72.760  52.280  81.112  1.00  0.00           C
ATOM  10684  C27 POPEq 395      73.080  53.300  80.002  1.00  0.00           C
ATOM  10687  C28 POPEq 395      71.940  53.490  78.962  1.00  0.00           C
ATOM  10690  C29 POPEq 395      71.740  52.270  78.102  1.00  0.00           C
ATOM  10692 0C21 POPEq 395      70.830  52.110  77.122  1.00  0.00           C
ATOM  10694 1C21 POPEq 395      69.820  53.130  76.652  1.00  0.00           C
ATOM  10697 2C21 POPEq 395      69.690  53.110  75.112  1.00  0.00           C
ATOM  10700 3C21 POPEq 395      68.700  54.150  74.592  1.00  0.00           C
ATOM  10703 4C21 POPEq 395      68.370  53.970  73.102  1.00  0.00           C
ATOM  10706 5C21 POPEq 395      67.360  55.000  72.582  1.00  0.00           C
ATOM  10709 6C21 POPEq 395      66.870  54.680  71.162  1.00  0.00           C
ATOM  10712 7C21 POPEq 395      65.860  55.720  70.652  1.00  0.00           C
ATOM  10715 8C21 POPEq 395      65.290  55.390  69.272  1.00  0.00           C
ATOM  10719  C33 POPEq 395      74.340  43.850  81.772  1.00  0.00           C
ATOM  10722  C34 POPEq 395      74.480  42.720  80.732  1.00  0.00           C
ATOM  10725  C35 POPEq 395      74.230  43.150  79.282  1.00  0.00           C
ATOM  10728  C36 POPEq 395      75.030  42.340  78.252  1.00  0.00           C
ATOM  10731  C37 POPEq 395      74.670  42.770  76.822  1.00  0.00           C
ATOM  10734  C38 POPEq 395      75.580  42.170  75.742  1.00  0.00           C
ATOM  10737  C39 POPEq 395      75.440  40.650  75.562  1.00  0.00           C
ATOM  10740 0C31 POPEq 395      75.080  40.240  74.122  1.00  0.00           C
ATOM  10743 1C31 POPEq 395      76.150  40.590  73.082  1.00  0.00           C
ATOM  10746 2C31 POPEq 395      75.680  40.260  71.652  1.00  0.00           C
ATOM  10749 3C31 POPEq 395      76.690  40.660  70.572  1.00  0.00           C
ATOM  10752 4C31 POPEq 395      76.310  40.090  69.192  1.00  0.00           C
ATOM  10755 5C31 POPEq 395      77.180  40.640  68.052  1.00  0.00           C
ATOM  10758 6C31 POPEq 395      76.930  39.940  66.712  1.00  0.00           C
ATOM  10762  NH3 POPEr 396     148.930  31.690  47.412  1.00  0.00           N
ATOM  10766  C12 POPEr 396     148.800  33.030  46.722  1.00  0.00           C
ATOM  10769  C11 POPEr 396     147.340  33.330  46.292  1.00  0.00           C
ATOM  10772  P   POPEr 396     147.210  35.820  45.452  1.00  0.00           P
ATOM  10773  O13 POPEr 396     145.970  36.590  45.222  1.00  0.00           O
ATOM  10774  O14 POPEr 396     147.910  35.240  44.282  1.00  0.00           O
ATOM  10775  O11 POPEr 396     148.290  36.770  46.142  1.00  0.00           O
ATOM  10776  O12 POPEr 396     147.010  34.700  46.542  1.00  0.00           O
ATOM  10777  C1  POPEr 396     148.000  38.030  46.742  1.00  0.00           C
ATOM  10780  C2  POPEr 396     147.850  37.950  48.282  1.00  0.00           C
ATOM  10782  O21 POPEr 396     148.130  39.210  48.932  1.00  0.00           O
ATOM  10783  C21 POPEr 396     147.360  40.230  48.672  1.00  0.00           C
ATOM  10784  O22 POPEr 396     146.540  40.310  47.772  1.00  0.00           O
ATOM  10785  C22 POPEr 396     147.590  41.350  49.702  1.00  0.00           C
ATOM  10788  C3  POPEr 396     148.820  36.920  48.902  1.00  0.00           C
ATOM  10791  O31 POPEr 396     148.520  36.740  50.312  1.00  0.00           O
ATOM  10792  C31 POPEr 396     149.310  37.380  51.172  1.00  0.00           C
ATOM  10793  O32 POPEr 396     150.380  37.880  50.922  1.00  0.00           O
ATOM  10794  C32 POPEr 396     148.670  37.350  52.552  1.00  0.00           C
ATOM  10797  C23 POPEr 396     147.950  40.860  51.132  1.00  0.00           C
ATOM  10800  C24 POPEr 396     148.420  42.030  52.012  1.00  0.00           C
ATOM  10803  C25 POPEr 396     148.790  41.600  53.442  1.00  0.00           C
ATOM  10806  C26 POPEr 396     147.590  41.500  54.392  1.00  0.00           C
ATOM  10809  C27 POPEr 396     148.010  41.120  55.822  1.00  0.00           C
ATOM  10812  C28 POPEr 396     146.870  41.160  56.862  1.00  0.00           C
ATOM  10815  C29 POPEr 396     146.410  42.570  57.162  1.00  0.00           C
ATOM  10817 0C21 POPEr 396     146.070  43.080  58.362  1.00  0.00           C
ATOM  10819 1C21 POPEr 396     146.030  42.340  59.672  1.00  0.00           C
ATOM  10822 2C21 POPEr 396     146.060  43.250  60.922  1.00  0.00           C
ATOM  10825 3C21 POPEr 396     147.420  43.910  61.192  1.00  0.00           C
ATOM  10828 4C21 POPEr 396     147.530  44.450  62.632  1.00  0.00           C
ATOM  10831 5C21 POPEr 396     148.880  45.150  62.902  1.00  0.00           C
ATOM  10834 6C21 POPEr 396     149.160  45.410  64.382  1.00  0.00           C
ATOM  10837 7C21 POPEr 396     150.510  46.110  64.592  1.00  0.00           C
ATOM  10840 8C21 POPEr 396     150.870  46.320  66.062  1.00  0.00           C
ATOM  10844  C33 POPEr 396     149.680  36.910  53.642  1.00  0.00           C
ATOM  10847  C34 POPEr 396     148.990  36.780  55.002  1.00  0.00           C
ATOM  10850  C35 POPEr 396     149.960  36.690  56.182  1.00  0.00           C
ATOM  10853  C36 POPEr 396     149.190  36.720  57.502  1.00  0.00           C
ATOM  10856  C37 POPEr 396     150.030  37.150  58.702  1.00  0.00           C
ATOM  10859  C38 POPEr 396     149.120  37.340  59.922  1.00  0.00           C
ATOM  10862  C39 POPEr 396     149.840  37.860  61.182  1.00  0.00           C
ATOM  10865 0C31 POPEr 396     148.840  38.130  62.312  1.00  0.00           C
ATOM  10868 1C31 POPEr 396     149.490  38.700  63.572  1.00  0.00           C
ATOM  10871 2C31 POPEr 396     148.460  39.090  64.642  1.00  0.00           C
ATOM  10874 3C31 POPEr 396     147.720  40.410  64.332  1.00  0.00           C
ATOM  10877 4C31 POPEr 396     146.510  40.620  65.242  1.00  0.00           C
ATOM  10880 5C31 POPEr 396     145.790  41.950  64.972  1.00  0.00           C
ATOM  10883 6C31 POPEr 396     144.470  42.100  65.722  1.00  0.00           C
ATOM  10887  NH3 POPEs 397     108.980 130.450  48.392  1.00  0.00           N
ATOM  10891  C12 POPEs 397     108.440 131.250  49.562  1.00  0.00           C
ATOM  10894  C11 POPEs 397     108.120 132.730  49.212  1.00  0.00           C
ATOM  10897  P   POPEs 397     106.140 134.420  49.652  1.00  0.00           P
ATOM  10898  O13 POPEs 397     107.170 135.430  49.312  1.00  0.00           O
ATOM  10899  O14 POPEs 397     104.760 134.620  49.132  1.00  0.00           O
ATOM  10900  O11 POPEs 397     106.020 134.330  51.232  1.00  0.00           O
ATOM  10901  O12 POPEs 397     106.710 132.980  49.302  1.00  0.00           O
ATOM  10902  C1  POPEs 397     106.350 133.110  51.912  1.00  0.00           C
ATOM  10905  C2  POPEs 397     105.950 133.160  53.402  1.00  0.00           C
ATOM  10907  O21 POPEs 397     106.510 131.960  53.962  1.00  0.00           O
ATOM  10908  C21 POPEs 397     106.830 131.840  55.252  1.00  0.00           C
ATOM  10909  O22 POPEs 397     107.310 130.810  55.722  1.00  0.00           O
ATOM  10910  C22 POPEs 397     106.640 133.090  56.122  1.00  0.00           C
ATOM  10913  C3  POPEs 397     104.390 133.240  53.552  1.00  0.00           C
ATOM  10916  O31 POPEs 397     103.910 132.590  54.752  1.00  0.00           O
ATOM  10917  C31 POPEs 397     103.000 133.100  55.612  1.00  0.00           C
ATOM  10918  O32 POPEs 397     102.510 132.440  56.512  1.00  0.00           O
ATOM  10919  C32 POPEs 397     102.700 134.580  55.422  1.00  0.00           C
ATOM  10922  C23 POPEs 397     106.470 132.700  57.602  1.00  0.00           C
ATOM  10925  C24 POPEs 397     106.000 133.860  58.492  1.00  0.00           C
ATOM  10928  C25 POPEs 397     105.600 133.340  59.872  1.00  0.00           C
ATOM  10931  C26 POPEs 397     104.910 134.380  60.752  1.00  0.00           C
ATOM  10934  C27 POPEs 397     104.510 133.760  62.092  1.00  0.00           C
ATOM  10937  C28 POPEs 397     103.680 134.700  62.982  1.00  0.00           C
ATOM  10940  C29 POPEs 397     103.170 133.940  64.182  1.00  0.00           C
ATOM  10942 0C21 POPEs 397     103.550 134.090  65.452  1.00  0.00           C
ATOM  10944 1C21 POPEs 397     104.570 135.080  65.962  1.00  0.00           C
ATOM  10947 2C21 POPEs 397     103.950 136.460  66.242  1.00  0.00           C
ATOM  10950 3C21 POPEs 397     102.810 136.430  67.282  1.00  0.00           C
ATOM  10953 4C21 POPEs 397     102.170 137.810  67.532  1.00  0.00           C
ATOM  10956 5C21 POPEs 397     103.080 138.770  68.312  1.00  0.00           C
ATOM  10959 6C21 POPEs 397     102.380 140.100  68.602  1.00  0.00           C
ATOM  10962 7C21 POPEs 397     103.220 141.050  69.482  1.00  0.00           C
ATOM  10965 8C21 POPEs 397     102.490 142.350  69.792  1.00  0.00           C
ATOM  10969  C33 POPEs 397     101.760 135.130  56.532  1.00  0.00           C
ATOM  10972  C34 POPEs 397     101.510 136.640  56.412  1.00  0.00           C
ATOM  10975  C35 POPEs 397     100.180 137.120  57.022  1.00  0.00           C
ATOM  10978  C36 POPEs 397     100.130 137.240  58.562  1.00  0.00           C
ATOM  10981  C37 POPEs 397      98.720 137.670  58.992  1.00  0.00           C
ATOM  10984  C38 POPEs 397      98.410 137.750  60.492  1.00  0.00           C
ATOM  10987  C39 POPEs 397      99.220 138.820  61.242  1.00  0.00           C
ATOM  10990 0C31 POPEs 397      98.530 139.270  62.542  1.00  0.00           C
ATOM  10993 1C31 POPEs 397      99.320 140.400  63.222  1.00  0.00           C
ATOM  10996 2C31 POPEs 397      98.530 141.210  64.252  1.00  0.00           C
ATOM  10999 3C31 POPEs 397      98.950 140.950  65.702  1.00  0.00           C
ATOM  11002 4C31 POPEs 397      98.430 142.040  66.652  1.00  0.00           C
ATOM  11005 5C31 POPEs 397      99.060 141.960  68.052  1.00  0.00           C
ATOM  11008 6C31 POPEs 397      98.820 143.230  68.872  1.00  0.00           C
ATOM  11012  NH3 POPEt 398       7.550 143.210  93.772  1.00  0.00           N
ATOM  11016  C12 POPEt 398       8.840 143.000  94.532  1.00  0.00           C
ATOM  11019  C11 POPEt 398       8.930 143.790  95.862  1.00  0.00           C
ATOM  11022  P   POPEt 398       9.500 146.280  95.282  1.00  0.00           P
ATOM  11023  O13 POPEt 398       8.730 147.530  95.102  1.00  0.00           O
ATOM  11024  O14 POPEt 398      10.730 146.350  96.122  1.00  0.00           O
ATOM  11025  O11 POPEt 398       9.810 145.650  93.872  1.00  0.00           O
ATOM  11026  O12 POPEt 398       8.490 145.150  95.792  1.00  0.00           O
ATOM  11027  C1  POPEt 398      10.340 146.410  92.792  1.00  0.00           C
ATOM  11030  C2  POPEt 398      10.270 145.650  91.432  1.00  0.00           C
ATOM  11032  O21 POPEt 398       8.900 145.230  91.192  1.00  0.00           O
ATOM  11033  C21 POPEt 398       8.570 145.200  89.912  1.00  0.00           C
ATOM  11034  O22 POPEt 398       9.300 145.490  88.972  1.00  0.00           O
ATOM  11035  C22 POPEt 398       7.130 144.740  89.752  1.00  0.00           C
ATOM  11038  C3  POPEt 398      11.240 144.430  91.372  1.00  0.00           C
ATOM  11041  O31 POPEt 398      11.230 143.760  90.072  1.00  0.00           O
ATOM  11042  C31 POPEt 398      12.080 144.300  89.202  1.00  0.00           C
ATOM  11043  O32 POPEt 398      12.870 145.190  89.472  1.00  0.00           O
ATOM  11044  C32 POPEt 398      11.840 143.740  87.792  1.00  0.00           C
ATOM  11047  C23 POPEt 398       6.450 145.580  88.662  1.00  0.00           C
ATOM  11050  C24 POPEt 398       4.950 145.320  88.552  1.00  0.00           C
ATOM  11053  C25 POPEt 398       4.270 146.340  87.632  1.00  0.00           C
ATOM  11056  C26 POPEt 398       4.460 146.060  86.142  1.00  0.00           C
ATOM  11059  C27 POPEt 398       4.200 147.310  85.302  1.00  0.00           C
ATOM  11062  C28 POPEt 398       4.550 147.100  83.822  1.00  0.00           C
ATOM  11065  C29 POPEt 398       4.600 148.410  83.062  1.00  0.00           C
ATOM  11067 0C21 POPEt 398       4.240 148.610  81.782  1.00  0.00           C
ATOM  11069 1C21 POPEt 398       3.700 147.590  80.812  1.00  0.00           C
ATOM  11072 2C21 POPEt 398       2.390 148.070  80.182  1.00  0.00           C
ATOM  11075 3C21 POPEt 398       1.910 147.180  79.022  1.00  0.00           C
ATOM  11078 4C21 POPEt 398       0.800 147.850  78.212  1.00  0.00           C
ATOM  11081 5C21 POPEt 398       0.490 147.150  76.882  1.00  0.00           C
ATOM  11084 6C21 POPEt 398      -0.360 145.890  77.042  1.00  0.00           C
ATOM  11087 7C21 POPEt 398      -0.760 145.260  75.702  1.00  0.00           C
ATOM  11090 8C21 POPEt 398      -1.700 144.060  75.842  1.00  0.00           C
ATOM  11094  C33 POPEt 398      12.130 144.770  86.662  1.00  0.00           C
ATOM  11097  C34 POPEt 398      11.430 144.470  85.322  1.00  0.00           C
ATOM  11100  C35 POPEt 398       9.910 144.740  85.332  1.00  0.00           C
ATOM  11103  C36 POPEt 398       9.270 144.530  83.942  1.00  0.00           C
ATOM  11106  C37 POPEt 398       7.740 144.720  83.972  1.00  0.00           C
ATOM  11109  C38 POPEt 398       7.060 144.450  82.622  1.00  0.00           C
ATOM  11112  C39 POPEt 398       7.320 145.510  81.542  1.00  0.00           C
ATOM  11115 0C31 POPEt 398       6.640 145.130  80.212  1.00  0.00           C
ATOM  11118 1C31 POPEt 398       6.910 146.130  79.082  1.00  0.00           C
ATOM  11121 2C31 POPEt 398       6.200 145.710  77.782  1.00  0.00           C
ATOM  11124 3C31 POPEt 398       6.400 146.680  76.602  1.00  0.00           C
ATOM  11127 4C31 POPEt 398       5.720 148.040  76.792  1.00  0.00           C
ATOM  11130 5C31 POPEt 398       5.720 148.870  75.502  1.00  0.00           C
ATOM  11133 6C31 POPEt 398       5.050 150.240  75.662  1.00  0.00           C
ATOM  11137  NH3 POPEu 399      46.940   0.880  47.302  1.00  0.00           N
ATOM  11141  C12 POPEu 399      46.130   1.830  48.152  1.00  0.00           C
ATOM  11144  C11 POPEu 399      45.940   3.180  47.442  1.00  0.00           C
ATOM  11147  P   POPEu 399      44.030   4.920  48.192  1.00  0.00           P
ATOM  11148  O13 POPEu 399      43.610   5.130  46.782  1.00  0.00           O
ATOM  11149  O14 POPEu 399      44.160   6.100  49.062  1.00  0.00           O
ATOM  11150  O11 POPEu 399      42.980   3.890  48.812  1.00  0.00           O
ATOM  11151  O12 POPEu 399      45.390   4.150  48.312  1.00  0.00           O
ATOM  11152  C1  POPEu 399      43.310   3.140  49.982  1.00  0.00           C
ATOM  11155  C2  POPEu 399      43.130   3.980  51.262  1.00  0.00           C
ATOM  11157  O21 POPEu 399      43.370   3.150  52.412  1.00  0.00           O
ATOM  11158  C21 POPEu 399      44.640   3.040  52.762  1.00  0.00           C
ATOM  11159  O22 POPEu 399      45.580   3.570  52.212  1.00  0.00           O
ATOM  11160  C22 POPEu 399      44.780   2.050  53.912  1.00  0.00           C
ATOM  11163  C3  POPEu 399      41.700   4.580  51.382  1.00  0.00           C
ATOM  11166  O31 POPEu 399      40.800   3.730  52.122  1.00  0.00           O
ATOM  11167  C31 POPEu 399      40.270   2.700  51.472  1.00  0.00           C
ATOM  11168  O32 POPEu 399      39.930   2.740  50.302  1.00  0.00           O
ATOM  11169  C32 POPEu 399      40.140   1.520  52.452  1.00  0.00           C
ATOM  11172  C23 POPEu 399      45.380   2.690  55.172  1.00  0.00           C
ATOM  11175  C24 POPEu 399      45.520   1.670  56.302  1.00  0.00           C
ATOM  11178  C25 POPEu 399      45.900   2.320  57.642  1.00  0.00           C
ATOM  11181  C26 POPEu 399      45.920   1.320  58.802  1.00  0.00           C
ATOM  11184  C27 POPEu 399      46.280   1.980  60.142  1.00  0.00           C
ATOM  11187  C28 POPEu 399      46.090   1.020  61.332  1.00  0.00           C
ATOM  11190  C29 POPEu 399      46.330   1.690  62.662  1.00  0.00           C
ATOM  11192 0C21 POPEu 399      47.090   1.240  63.672  1.00  0.00           C
ATOM  11194 1C21 POPEu 399      47.910  -0.030  63.672  1.00  0.00           C
ATOM  11197 2C21 POPEu 399      49.110   0.020  64.642  1.00  0.00           C
ATOM  11200 3C21 POPEu 399      48.910  -0.820  65.912  1.00  0.00           C
ATOM  11203 4C21 POPEu 399      50.110  -0.730  66.872  1.00  0.00           C
ATOM  11206 5C21 POPEu 399      50.260  -1.950  67.792  1.00  0.00           C
ATOM  11209 6C21 POPEu 399      49.090  -2.180  68.762  1.00  0.00           C
ATOM  11212 7C21 POPEu 399      49.050  -1.170  69.922  1.00  0.00           C
ATOM  11215 8C21 POPEu 399      47.960  -1.480  70.952  1.00  0.00           C
ATOM  11219  C33 POPEu 399      39.050   1.720  53.542  1.00  0.00           C
ATOM  11222  C34 POPEu 399      39.340   0.950  54.852  1.00  0.00           C
ATOM  11225  C35 POPEu 399      38.290   1.240  55.942  1.00  0.00           C
ATOM  11228  C36 POPEu 399      38.830   1.070  57.372  1.00  0.00           C
ATOM  11231  C37 POPEu 399      37.770   1.350  58.452  1.00  0.00           C
ATOM  11234  C38 POPEu 399      38.380   1.650  59.832  1.00  0.00           C
ATOM  11237  C39 POPEu 399      37.330   1.820  60.942  1.00  0.00           C
ATOM  11240 0C31 POPEu 399      36.840   0.490  61.542  1.00  0.00           C
ATOM  11243 1C31 POPEu 399      37.730  -0.020  62.682  1.00  0.00           C
ATOM  11246 2C31 POPEu 399      37.290  -1.390  63.212  1.00  0.00           C
ATOM  11249 3C31 POPEu 399      37.950  -1.790  64.532  1.00  0.00           C
ATOM  11252 4C31 POPEu 399      37.410  -1.000  65.742  1.00  0.00           C
ATOM  11255 5C31 POPEu 399      38.010  -1.450  67.082  1.00  0.00           C
ATOM  11258 6C31 POPEu 399      37.480  -0.620  68.262  1.00  0.00           C
ATOM  11262  NH3 POPEv 400      36.080   7.700  88.882  1.00  0.00           N
ATOM  11266  C12 POPEv 400      37.000   8.860  89.112  1.00  0.00           C
ATOM  11269  C11 POPEv 400      36.730   9.970  88.082  1.00  0.00           C
ATOM  11272  P   POPEv 400      38.000  12.080  88.962  1.00  0.00           P
ATOM  11273  O13 POPEv 400      37.810  11.620  90.352  1.00  0.00           O
ATOM  11274  O14 POPEv 400      39.260  12.780  88.632  1.00  0.00           O
ATOM  11275  O11 POPEv 400      36.780  13.000  88.582  1.00  0.00           O
ATOM  11276  O12 POPEv 400      37.850  10.850  87.992  1.00  0.00           O
ATOM  11277  C1  POPEv 400      36.430  13.170  87.212  1.00  0.00           C
ATOM  11280  C2  POPEv 400      36.010  14.630  87.002  1.00  0.00           C
ATOM  11282  O21 POPEv 400      34.970  14.700  86.022  1.00  0.00           O
ATOM  11283  C21 POPEv 400      35.240  14.610  84.752  1.00  0.00           C
ATOM  11284  O22 POPEv 400      36.330  14.570  84.202  1.00  0.00           O
ATOM  11285  C22 POPEv 400      33.900  14.560  84.022  1.00  0.00           C
ATOM  11288  C3  POPEv 400      37.230  15.580  86.782  1.00  0.00           C
ATOM  11291  O31 POPEv 400      36.780  16.940  86.932  1.00  0.00           O
ATOM  11292  C31 POPEv 400      37.620  17.970  86.852  1.00  0.00           C
ATOM  11293  O32 POPEv 400      37.310  19.110  87.192  1.00  0.00           O
ATOM  11294  C32 POPEv 400      38.920  17.690  86.132  1.00  0.00           C
ATOM  11297  C23 POPEv 400      34.120  14.650  82.502  1.00  0.00           C
ATOM  11300  C24 POPEv 400      32.830  14.910  81.722  1.00  0.00           C
ATOM  11303  C25 POPEv 400      33.110  15.590  80.372  1.00  0.00           C
ATOM  11306  C26 POPEv 400      33.830  14.710  79.342  1.00  0.00           C
ATOM  11309  C27 POPEv 400      34.340  15.540  78.152  1.00  0.00           C
ATOM  11312  C28 POPEv 400      34.300  14.780  76.812  1.00  0.00           C
ATOM  11315  C29 POPEv 400      34.890  15.580  75.672  1.00  0.00           C
ATOM  11317 0C21 POPEv 400      34.260  16.530  74.972  1.00  0.00           C
ATOM  11319 1C21 POPEv 400      32.850  17.030  75.222  1.00  0.00           C
ATOM  11322 2C21 POPEv 400      32.550  18.380  74.532  1.00  0.00           C
ATOM  11325 3C21 POPEv 400      33.540  19.510  74.862  1.00  0.00           C
ATOM  11328 4C21 POPEv 400      33.010  20.870  74.382  1.00  0.00           C
ATOM  11331 5C21 POPEv 400      33.990  22.040  74.582  1.00  0.00           C
ATOM  11334 6C21 POPEv 400      35.220  21.990  73.662  1.00  0.00           C
ATOM  11337 7C21 POPEv 400      35.990  23.320  73.662  1.00  0.00           C
ATOM  11340 8C21 POPEv 400      37.160  23.340  72.672  1.00  0.00           C
ATOM  11344  C33 POPEv 400      38.670  17.700  84.612  1.00  0.00           C
ATOM  11347  C34 POPEv 400      39.940  17.480  83.802  1.00  0.00           C
ATOM  11350  C35 POPEv 400      39.650  17.230  82.312  1.00  0.00           C
ATOM  11353  C36 POPEv 400      40.920  16.880  81.532  1.00  0.00           C
ATOM  11356  C37 POPEv 400      40.640  16.150  80.212  1.00  0.00           C
ATOM  11359  C38 POPEv 400      41.940  15.690  79.542  1.00  0.00           C
ATOM  11362  C39 POPEv 400      42.400  16.590  78.402  1.00  0.00           C
ATOM  11365 0C31 POPEv 400      41.880  16.120  77.042  1.00  0.00           C
ATOM  11368 1C31 POPEv 400      42.360  17.020  75.902  1.00  0.00           C
ATOM  11371 2C31 POPEv 400      42.190  16.370  74.532  1.00  0.00           C
ATOM  11374 3C31 POPEv 400      42.680  17.290  73.402  1.00  0.00           C
ATOM  11377 4C31 POPEv 400      42.690  16.610  72.032  1.00  0.00           C
ATOM  11380 5C31 POPEv 400      43.110  17.600  70.932  1.00  0.00           C
ATOM  11383 6C31 POPEv 400      43.440  16.930  69.592  1.00  0.00           C
ATOM  11387  NH3 POPEw 401      82.690   0.180  89.532  1.00  0.00           N
ATOM  11391  C12 POPEw 401      83.740  -0.360  90.472  1.00  0.00           C
ATOM  11394  C11 POPEw 401      83.980   0.580  91.672  1.00  0.00           C
ATOM  11397  P   POPEw 401      83.560   3.130  91.312  1.00  0.00           P
ATOM  11398  O13 POPEw 401      82.720   3.110  92.522  1.00  0.00           O
ATOM  11399  O14 POPEw 401      84.390   4.350  91.132  1.00  0.00           O
ATOM  11400  O11 POPEw 401      82.670   2.900  90.032  1.00  0.00           O
ATOM  11401  O12 POPEw 401      84.480   1.850  91.252  1.00  0.00           O
ATOM  11402  C1  POPEw 401      81.740   3.920  89.622  1.00  0.00           C
ATOM  11405  C2  POPEw 401      81.920   4.270  88.122  1.00  0.00           C
ATOM  11407  O21 POPEw 401      81.160   3.360  87.322  1.00  0.00           O
ATOM  11408  C21 POPEw 401      81.750   2.330  86.762  1.00  0.00           C
ATOM  11409  O22 POPEw 401      82.700   1.700  87.212  1.00  0.00           O
ATOM  11410  C22 POPEw 401      81.050   2.060  85.432  1.00  0.00           C
ATOM  11413  C3  POPEw 401      83.400   4.480  87.672  1.00  0.00           C
ATOM  11416  O31 POPEw 401      83.430   4.860  86.282  1.00  0.00           O
ATOM  11417  C31 POPEw 401      84.490   5.580  85.922  1.00  0.00           C
ATOM  11418  O32 POPEw 401      85.440   5.820  86.632  1.00  0.00           O
ATOM  11419  C32 POPEw 401      84.230   6.160  84.532  1.00  0.00           C
ATOM  11422  C23 POPEw 401      81.630   2.990  84.342  1.00  0.00           C
ATOM  11425  C24 POPEw 401      81.080   2.710  82.942  1.00  0.00           C
ATOM  11428  C25 POPEw 401      81.850   3.480  81.862  1.00  0.00           C
ATOM  11431  C26 POPEw 401      81.750   2.840  80.462  1.00  0.00           C
ATOM  11434  C27 POPEw 401      82.430   3.710  79.402  1.00  0.00           C
ATOM  11437  C28 POPEw 401      82.490   3.050  78.012  1.00  0.00           C
ATOM  11440  C29 POPEw 401      83.690   2.140  77.832  1.00  0.00           C
ATOM  11442 0C21 POPEw 401      84.730   2.360  76.992  1.00  0.00           C
ATOM  11444 1C21 POPEw 401      84.860   3.530  76.052  1.00  0.00           C
ATOM  11447 2C21 POPEw 401      85.630   3.190  74.772  1.00  0.00           C
ATOM  11450 3C21 POPEw 401      85.610   4.350  73.762  1.00  0.00           C
ATOM  11453 4C21 POPEw 401      86.430   4.070  72.502  1.00  0.00           C
[truncated: 3,028,714 more chars]
