# Supplementary material for: Characterizing Membrane Association and Periplasmic Transfer of Bacterial Lipoproteins through Molecular Dynamics Simulations
Source: Structure. 2020 Apr 7;28(4):475–487.e3. doi: 10.1016/j.str.2020.01.012 (PMC7139219; doi:10.1016/j.str.2020.01.012)
Supplement: Data S2. Final Coordinates from Simulations (A–L), Related to Figure 3 [file mmc4.zip › A-L/ACRE-3-atomistic.pdb]

TITLE     Protein
REMARK    THIS IS A SIMULATION BOX
CRYST1  161.395  161.395  202.119  90.00  90.00  90.00 P 1           1
MODEL        1
ATOM      1  N   CYSTA   1      60.893  36.637 101.810  1.00  0.00           N
ATOM      3  CA  CYSTA   1      61.192  37.706 102.770  1.00  0.00           C
ATOM      5  C   CYSTA   1      62.063  37.327 103.989  1.00  0.00           C
ATOM      6  O   CYSTA   1      62.033  38.046 104.979  1.00  0.00           O
ATOM      7  CB  CYSTA   1      61.592  39.056 102.059  1.00  0.00           C
ATOM     10  SG  CYSTA   1      62.243  38.896 100.350  1.00  0.00           S
ATOM     11  C1  CYSTA   1      62.042  40.617  99.729  1.00  0.00           C
ATOM     14  CA1 CYSTA   1      59.732  35.957 101.799  1.00  0.00           C
ATOM     15  OA1 CYSTA   1      58.863  36.306 102.599  1.00  0.00           O
ATOM     16  CA2 CYSTA   1      59.482  34.797 100.880  1.00  0.00           C
ATOM     19  C11 CYSTA   1      63.003  41.077  98.589  1.00  0.00           C
ATOM     21  O11 CYSTA   1      62.702  40.406  97.339  1.00  0.00           O
ATOM     22  CX1 CYSTA   1      62.213  41.177  96.359  1.00  0.00           C
ATOM     23  OX1 CYSTA   1      61.912  42.347  96.489  1.00  0.00           O
ATOM     24  CX2 CYSTA   1      62.103  40.406  95.028  1.00  0.00           C
ATOM     27  C12 CYSTA   1      64.482  40.797  98.969  1.00  0.00           C
ATOM     30  O12 CYSTA   1      65.393  41.146  97.910  1.00  0.00           O
ATOM     31  CD1 CYSTA   1      66.343  42.026  98.149  1.00  0.00           C
ATOM     32  OD1 CYSTA   1      66.483  42.716  99.149  1.00  0.00           O
ATOM     33  CD2 CYSTA   1      67.353  41.907  97.000  1.00  0.00           C
ATOM     36  CA3 CYSTA   1      59.693  35.086  99.369  1.00  0.00           C
ATOM     39  CA4 CYSTA   1      58.432  35.576  98.609  1.00  0.00           C
ATOM     42  CA5 CYSTA   1      58.542  35.327  97.099  1.00  0.00           C
ATOM     45  CA6 CYSTA   1      57.223  35.327  96.290  1.00  0.00           C
ATOM     48  CA7 CYSTA   1      56.623  36.707  95.989  1.00  0.00           C
ATOM     51  CA8 CYSTA   1      55.842  36.796  94.660  1.00  0.00           C
ATOM     54  CA9 CYSTA   1      56.702  36.577  93.399  1.00  0.00           C
ATOM     57 0CA1 CYSTA   1      55.943  36.696  92.070  1.00  0.00           C
ATOM     60 1CA1 CYSTA   1      56.823  36.396  90.840  1.00  0.00           C
ATOM     63 2CA1 CYSTA   1      56.042  36.366  89.520  1.00  0.00           C
ATOM     66 3CA1 CYSTA   1      56.923  36.036  88.309  1.00  0.00           C
ATOM     69 4CA1 CYSTA   1      57.842  37.186  87.850  1.00  0.00           C
ATOM     72 5CA1 CYSTA   1      57.092  38.296  87.090  1.00  0.00           C
ATOM     75 6CA1 CYSTA   1      58.013  39.396  86.539  1.00  0.00           C
ATOM     79  CD3 CYSTA   1      67.083  42.816  95.789  1.00  0.00           C
ATOM     82  CD4 CYSTA   1      65.923  42.466  94.850  1.00  0.00           C
ATOM     85  CD5 CYSTA   1      65.933  43.317  93.549  1.00  0.00           C
ATOM     88  CD6 CYSTA   1      67.202  43.177  92.680  1.00  0.00           C
ATOM     91  CD7 CYSTA   1      67.103  43.856  91.299  1.00  0.00           C
ATOM     94  CD8 CYSTA   1      68.302  43.497  90.410  1.00  0.00           C
ATOM     97  CD9 CYSTA   1      68.412  44.336  89.130  1.00  0.00           C
ATOM    100 0CD1 CYSTA   1      67.193  44.227  88.200  1.00  0.00           C
ATOM    103 1CD1 CYSTA   1      67.363  45.006  86.899  1.00  0.00           C
ATOM    106 2CD1 CYSTA   1      66.153  44.847  85.959  1.00  0.00           C
ATOM    109 3CD1 CYSTA   1      66.313  45.636  84.660  1.00  0.00           C
ATOM    112 4CD1 CYSTA   1      65.183  45.366  83.660  1.00  0.00           C
ATOM    115 5CD1 CYSTA   1      65.363  46.126  82.339  1.00  0.00           C
ATOM    118 6CD1 CYSTA   1      64.202  45.906  81.359  1.00  0.00           C
ATOM    122  CX3 CYSTA   1      62.663  41.156  93.790  1.00  0.00           C
ATOM    125  CX4 CYSTA   1      62.393  40.446  92.439  1.00  0.00           C
ATOM    128  CX5 CYSTA   1      62.952  41.216  91.219  1.00  0.00           C
ATOM    131  CX6 CYSTA   1      62.633  40.607  89.829  1.00  0.00           C
ATOM    134  CX7 CYSTA   1      63.183  41.457  88.660  1.00  0.00           C
ATOM    137  CX8 CYSTA   1      62.693  41.077  87.249  1.00  0.00           C
ATOM    140  CX9 CYSTA   1      63.272  39.777  86.749  1.00  0.00           C
ATOM    142 0CX1 CYSTA   1      63.202  39.207  85.529  1.00  0.00           C
ATOM    144 1CX1 CYSTA   1      62.523  39.637  84.249  1.00  0.00           C
ATOM    147 2CX1 CYSTA   1      62.033  41.086  84.049  1.00  0.00           C
ATOM    150 3CX1 CYSTA   1      61.303  41.266  82.710  1.00  0.00           C
ATOM    153 4CX1 CYSTA   1      61.002  42.737  82.379  1.00  0.00           C
ATOM    156 5CX1 CYSTA   1      59.783  42.956  81.479  1.00  0.00           C
ATOM    159 6CX1 CYSTA   1      59.893  42.417  80.040  1.00  0.00           C
ATOM    162 7CX1 CYSTA   1      58.523  42.476  79.329  1.00  0.00           C
ATOM    165 8CX1 CYSTA   1      58.463  41.837  77.949  1.00  0.00           C
ATOM    169  N   ASN A   2      62.803  36.187 103.999  1.00  0.00           N
ATOM    171  CA  ASN A   2      63.593  35.617 105.109  1.00  0.00           C
ATOM    173  CB  ASN A   2      64.133  36.566 106.240  1.00  0.00           C
ATOM    176  CG  ASN A   2      64.913  37.766 105.708  1.00  0.00           C
ATOM    177  OD1 ASN A   2      64.673  38.936 106.039  1.00  0.00           O
ATOM    178  ND2 ASN A   2      65.883  37.456 104.829  1.00  0.00           N
ATOM    181  C   ASN A   2      62.903  34.426 105.770  1.00  0.00           C
ATOM    182  O   ASN A   2      61.683  34.367 105.750  1.00  0.00           O
ATOM    183  N   ASP A   3      63.643  33.406 106.290  1.00  0.00           N
ATOM    185  CA  ASP A   3      64.153  33.387 107.660  1.00  0.00           C
ATOM    187  CB  ASP A   3      63.073  32.876 108.650  1.00  0.00           C
ATOM    190  CG  ASP A   3      62.883  31.366 108.729  1.00  0.00           C
ATOM    191  OD1 ASP A   3      62.413  30.936 109.829  1.00  0.00           O
ATOM    192  OD2 ASP A   3      63.133  30.606 107.759  1.00  0.00           O
ATOM    193  C   ASP A   3      65.483  32.606 107.799  1.00  0.00           C
ATOM    194  O   ASP A   3      65.912  31.956 106.860  1.00  0.00           O
ATOM    195  N   LYS A   4      66.183  32.706 108.960  1.00  0.00           N
ATOM    197  CA  LYS A   4      67.522  32.156 109.149  1.00  0.00           C
ATOM    199  CB  LYS A   4      67.633  30.606 108.999  1.00  0.00           C
ATOM    202  CG  LYS A   4      66.933  29.936 110.180  1.00  0.00           C
ATOM    205  CD  LYS A   4      67.033  28.406 110.249  1.00  0.00           C
ATOM    208  CE  LYS A   4      65.842  27.846 111.059  1.00  0.00           C
ATOM    211  NZ  LYS A   4      66.173  26.636 111.829  1.00  0.00           N
ATOM    215  C   LYS A   4      68.622  33.006 108.520  1.00  0.00           C
ATOM    216  O   LYS A   4      68.342  33.856 107.689  1.00  0.00           O
ATOM    217  N   GLY A   5      69.923  32.957 108.918  1.00  0.00           N
ATOM    219  CA  GLY A   5      70.592  32.016 109.799  1.00  0.00           C
ATOM    222  C   GLY A   5      71.393  32.646 110.919  1.00  0.00           C
ATOM    223  O   GLY A   5      70.952  33.566 111.579  1.00  0.00           O
ATOM    224  N   GLU A   6      72.563  32.067 111.160  1.00  0.00           N
ATOM    226  CA  GLU A   6      73.552  32.196 112.219  1.00  0.00           C
ATOM    228  CB  GLU A   6      74.842  31.507 111.689  1.00  0.00           C
ATOM    231  CG  GLU A   6      74.842  29.946 111.829  1.00  0.00           C
ATOM    234  CD  GLU A   6      73.522  29.237 111.509  1.00  0.00           C
ATOM    235  OE1 GLU A   6      73.143  28.347 112.299  1.00  0.00           O
ATOM    236  OE2 GLU A   6      72.832  29.566 110.509  1.00  0.00           O
ATOM    237  C   GLU A   6      73.783  33.556 112.899  1.00  0.00           C
ATOM    238  O   GLU A   6      73.403  34.606 112.388  1.00  0.00           O
ATOM    239  N   GLU A   7      74.342  33.617 114.119  1.00  0.00           N
ATOM    241  CA  GLU A   7      75.153  32.616 114.819  1.00  0.00           C
ATOM    243  CB  GLU A   7      76.153  33.327 115.778  1.00  0.00           C
ATOM    246  CG  GLU A   7      77.363  32.496 116.290  1.00  0.00           C
ATOM    249  CD  GLU A   7      78.513  32.336 115.289  1.00  0.00           C
ATOM    250  OE1 GLU A   7      79.202  31.286 115.389  1.00  0.00           O
ATOM    251  OE2 GLU A   7      78.743  33.266 114.479  1.00  0.00           O
ATOM    252  C   GLU A   7      74.272  31.596 115.540  1.00  0.00           C
ATOM    253  O   GLU A   7      73.063  31.766 115.630  1.00  0.00           O
ATOM    254  N   LYS A   8      74.872  30.487 116.020  1.00  0.00           N
ATOM    256  CA  LYS A   8      74.342  29.256 116.619  1.00  0.00           C
ATOM    258  CB  LYS A   8      75.543  28.586 117.339  1.00  0.00           C
ATOM    261  CG  LYS A   8      76.772  28.417 116.430  1.00  0.00           C
ATOM    264  CD  LYS A   8      77.643  27.196 116.810  1.00  0.00           C
ATOM    267  CE  LYS A   8      78.493  26.756 115.619  1.00  0.00           C
ATOM    270  NZ  LYS A   8      79.143  25.456 115.880  1.00  0.00           N
ATOM    274  C   LYS A   8      73.063  29.276 117.509  1.00  0.00           C
ATOM    275  O   LYS A   8      72.713  30.286 118.130  1.00  0.00           O
ATOM    276  N   ALA A   9      72.263  28.166 117.630  1.00  0.00           N
ATOM    278  CA  ALA A   9      72.613  26.737 117.668  1.00  0.00           C
ATOM    280  CB  ALA A   9      73.302  26.396 119.009  1.00  0.00           C
ATOM    284  C   ALA A   9      71.403  25.776 117.609  1.00  0.00           C
ATOM    285  O   ALA A   9      70.262  26.216 117.579  1.00  0.00           O
ATOM    286  N   HIS A  10      71.663  24.426 117.649  1.00  0.00           N
ATOM    288  CA  HIS A  10      70.743  23.257 117.759  1.00  0.00           C
ATOM    290  CB  HIS A  10      70.003  23.096 116.369  1.00  0.00           C
ATOM    293  ND1 HIS A  10      67.543  22.896 116.100  1.00  0.00           N
ATOM    294  CG  HIS A  10      68.622  23.747 116.200  1.00  0.00           C
ATOM    295  CE1 HIS A  10      66.503  23.636 115.820  1.00  0.00           C
ATOM    297  NE2 HIS A  10      66.832  24.946 115.708  1.00  0.00           N
ATOM    299  CD2 HIS A  10      68.202  25.027 115.919  1.00  0.00           C
ATOM    301  C   HIS A  10      71.613  22.007 118.299  1.00  0.00           C
ATOM    302  O   HIS A  10      72.823  22.126 118.130  1.00  0.00           O
ATOM    303  N   VAL A  11      71.113  20.846 118.989  1.00  0.00           N
ATOM    305  CA  VAL A  11      71.603  19.366 119.058  1.00  0.00           C
ATOM    307  CB  VAL A  11      72.022  18.826 117.619  1.00  0.00           C
ATOM    309  CG1 VAL A  11      71.143  17.636 117.199  1.00  0.00           C
ATOM    313  CG2 VAL A  11      71.912  19.757 116.380  1.00  0.00           C
ATOM    317  C   VAL A  11      72.252  18.327 120.280  1.00  0.00           C
ATOM    318  O   VAL A  11      72.952  17.426 119.819  1.00  0.00           O
ATOM    319  N   GLY A  12      72.183  18.236 121.729  1.00  0.00           N
ATOM    321  CA  GLY A  12      72.913  17.136 122.660  1.00  0.00           C
ATOM    324  C   GLY A  12      72.633  16.576 124.229  1.00  0.00           C
ATOM    325  O   GLY A  12      71.582  16.926 124.760  1.00  0.00           O
ATOM    326  N   GLU A  13      73.513  15.686 125.028  1.00  0.00           N
ATOM    328  CA  GLU A  13      73.202  14.696 126.259  1.00  0.00           C
ATOM    330  CB  GLU A  13      72.622  13.416 125.579  1.00  0.00           C
ATOM    333  CG  GLU A  13      71.333  13.606 124.699  1.00  0.00           C
ATOM    336  CD  GLU A  13      71.433  13.206 123.208  1.00  0.00           C
ATOM    337  OE1 GLU A  13      72.533  12.876 122.729  1.00  0.00           O
ATOM    338  OE2 GLU A  13      70.342  13.157 122.579  1.00  0.00           O
ATOM    339  C   GLU A  13      73.952  14.336 127.820  1.00  0.00           C
ATOM    340  O   GLU A  13      74.082  15.386 128.439  1.00  0.00           O
ATOM    341  N   PRO A  14      74.433  13.086 128.600  1.00  0.00           N
ATOM    342  CD  PRO A  14      74.853  12.026 127.680  1.00  0.00           C
ATOM    345  CA  PRO A  14      74.393  12.416 130.139  1.00  0.00           C
ATOM    347  CB  PRO A  14      74.713  10.946 129.719  1.00  0.00           C
ATOM    350  CG  PRO A  14      74.353  10.746 128.270  1.00  0.00           C
ATOM    353  C   PRO A  14      75.173  12.186 131.729  1.00  0.00           C
ATOM    354  O   PRO A  14      75.813  11.156 131.850  1.00  0.00           O
ATOM    355  N   GLN A  15      75.223  12.936 132.979  1.00  0.00           N
ATOM    357  CA  GLN A  15      75.862  12.756 134.430  1.00  0.00           C
ATOM    359  CB  GLN A  15      75.933  11.316 135.100  1.00  0.00           C
ATOM    362  CG  GLN A  15      76.923  10.866 136.290  1.00  0.00           C
ATOM    365  CD  GLN A  15      77.673  11.736 137.339  1.00  0.00           C
ATOM    366  OE1 GLN A  15      78.853  12.056 137.189  1.00  0.00           O
ATOM    367  NE2 GLN A  15      77.052  12.036 138.499  1.00  0.00           N
ATOM    370  C   GLN A  15      77.112  13.526 135.029  1.00  0.00           C
ATOM    371  O   GLN A  15      78.213  13.256 134.579  1.00  0.00           O
ATOM    372  N   VAL A  16      77.033  14.396 136.120  1.00  0.00           N
ATOM    374  CA  VAL A  16      77.863  15.606 136.460  1.00  0.00           C
ATOM    376  CB  VAL A  16      77.022  16.786 135.939  1.00  0.00           C
ATOM    378  CG1 VAL A  16      77.123  16.866 134.410  1.00  0.00           C
ATOM    382  CG2 VAL A  16      77.353  18.166 136.490  1.00  0.00           C
ATOM    386  C   VAL A  16      78.433  15.936 137.910  1.00  0.00           C
ATOM    387  O   VAL A  16      78.003  15.386 138.910  1.00  0.00           O
ATOM    388  N   THR A  17      79.452  16.886 138.040  1.00  0.00           N
ATOM    390  CA  THR A  17      79.772  17.706 139.260  1.00  0.00           C
ATOM    392  CB  THR A  17      81.243  18.166 139.430  1.00  0.00           C
ATOM    394  OG1 THR A  17      81.463  18.806 140.680  1.00  0.00           O
ATOM    396  CG2 THR A  17      81.703  19.156 138.349  1.00  0.00           C
ATOM    400  C   THR A  17      78.963  19.016 139.419  1.00  0.00           C
ATOM    401  O   THR A  17      78.622  19.706 138.460  1.00  0.00           O
ATOM    402  N   VAL A  18      78.662  19.436 140.660  1.00  0.00           N
ATOM    404  CA  VAL A  18      77.713  20.506 140.910  1.00  0.00           C
ATOM    406  CB  VAL A  18      76.473  19.926 141.549  1.00  0.00           C
ATOM    408  CG1 VAL A  18      75.393  21.007 141.698  1.00  0.00           C
ATOM    412  CG2 VAL A  18      75.943  18.786 140.650  1.00  0.00           C
ATOM    416  C   VAL A  18      78.323  21.606 141.779  1.00  0.00           C
ATOM    417  O   VAL A  18      78.933  21.326 142.799  1.00  0.00           O
ATOM    418  N   HIS A  19      78.222  22.906 141.380  1.00  0.00           N
ATOM    420  CA  HIS A  19      78.993  23.976 142.028  1.00  0.00           C
ATOM    422  CB  HIS A  19      80.143  24.476 141.120  1.00  0.00           C
ATOM    425  ND1 HIS A  19      80.973  26.356 142.579  1.00  0.00           N
ATOM    426  CG  HIS A  19      81.243  25.257 141.790  1.00  0.00           C
ATOM    427  CE1 HIS A  19      82.152  26.886 142.839  1.00  0.00           C
ATOM    429  NE2 HIS A  19      83.153  26.177 142.288  1.00  0.00           N
ATOM    431  CD2 HIS A  19      82.582  25.126 141.620  1.00  0.00           C
ATOM    433  C   HIS A  19      78.103  25.157 142.400  1.00  0.00           C
ATOM    434  O   HIS A  19      77.243  25.576 141.630  1.00  0.00           O
ATOM    435  N   ILE A  20      78.293  25.726 143.620  1.00  0.00           N
ATOM    437  CA  ILE A  20      77.552  26.867 144.160  1.00  0.00           C
ATOM    439  CB  ILE A  20      77.522  26.876 145.689  1.00  0.00           C
ATOM    441  CG2 ILE A  20      78.933  26.907 146.299  1.00  0.00           C
ATOM    445  CG1 ILE A  20      76.582  27.936 146.339  1.00  0.00           C
ATOM    448  CD  ILE A  20      77.123  29.356 146.549  1.00  0.00           C
ATOM    452  C   ILE A  20      77.942  28.236 143.579  1.00  0.00           C
ATOM    453  O   ILE A  20      79.022  28.796 143.799  1.00  0.00           O
ATOM    454  N   VAL A  21      77.003  28.836 142.829  1.00  0.00           N
ATOM    456  CA  VAL A  21      77.193  30.116 142.160  1.00  0.00           C
ATOM    458  CB  VAL A  21      76.433  30.157 140.829  1.00  0.00           C
ATOM    460  CG1 VAL A  21      76.533  31.546 140.150  1.00  0.00           C
ATOM    464  CG2 VAL A  21      77.003  29.086 139.888  1.00  0.00           C
ATOM    468  C   VAL A  21      76.772  31.277 143.049  1.00  0.00           C
ATOM    469  O   VAL A  21      75.662  31.316 143.579  1.00  0.00           O
ATOM    470  N   LYS A  22      77.653  32.277 143.278  1.00  0.00           N
ATOM    472  CA  LYS A  22      77.353  33.376 144.180  1.00  0.00           C
ATOM    474  CB  LYS A  22      78.502  33.636 145.180  1.00  0.00           C
ATOM    477  CG  LYS A  22      78.692  32.496 146.189  1.00  0.00           C
ATOM    480  CD  LYS A  22      80.103  32.476 146.799  1.00  0.00           C
ATOM    483  CE  LYS A  22      81.203  31.966 145.849  1.00  0.00           C
ATOM    486  NZ  LYS A  22      81.103  30.496 145.680  1.00  0.00           N
ATOM    490  C   LYS A  22      77.043  34.656 143.439  1.00  0.00           C
ATOM    491  O   LYS A  22      77.453  34.876 142.299  1.00  0.00           O
ATOM    492  N   THR A  23      76.313  35.556 144.130  1.00  0.00           N
ATOM    494  CA  THR A  23      76.092  36.946 143.740  1.00  0.00           C
ATOM    496  CB  THR A  23      75.083  37.726 144.609  1.00  0.00           C
ATOM    498  OG1 THR A  23      75.493  37.916 145.969  1.00  0.00           O
ATOM    500  CG2 THR A  23      73.753  36.966 144.620  1.00  0.00           C
ATOM    504  C   THR A  23      77.353  37.786 143.600  1.00  0.00           C
ATOM    505  O   THR A  23      78.373  37.566 144.260  1.00  0.00           O
ATOM    506  N   ALA A  24      77.302  38.786 142.699  1.00  0.00           N
ATOM    508  CA  ALA A  24      78.373  39.726 142.520  1.00  0.00           C
ATOM    510  CB  ALA A  24      79.493  39.116 141.649  1.00  0.00           C
ATOM    514  C   ALA A  24      77.802  40.946 141.819  1.00  0.00           C
ATOM    515  O   ALA A  24      76.813  40.776 141.100  1.00  0.00           O
ATOM    516  N   PRO A  25      78.342  42.167 141.969  1.00  0.00           N
ATOM    517  CD  PRO A  25      79.452  42.446 142.889  1.00  0.00           C
ATOM    520  CA  PRO A  25      78.092  43.276 141.059  1.00  0.00           C
ATOM    522  CB  PRO A  25      78.912  44.427 141.660  1.00  0.00           C
ATOM    525  CG  PRO A  25      80.082  43.716 142.329  1.00  0.00           C
ATOM    528  C   PRO A  25      78.473  43.026 139.609  1.00  0.00           C
ATOM    529  O   PRO A  25      79.173  42.067 139.299  1.00  0.00           O
ATOM    530  N   LEU A  26      77.993  43.917 138.719  1.00  0.00           N
ATOM    532  CA  LEU A  26      77.952  43.737 137.270  1.00  0.00           C
ATOM    534  CB  LEU A  26      76.912  44.687 136.620  1.00  0.00           C
ATOM    537  CG  LEU A  26      75.433  44.526 136.990  1.00  0.00           C
ATOM    539  CD1 LEU A  26      75.113  44.687 138.479  1.00  0.00           C
ATOM    543  CD2 LEU A  26      74.612  45.547 136.200  1.00  0.00           C
ATOM    547  C   LEU A  26      79.243  44.097 136.549  1.00  0.00           C
ATOM    548  O   LEU A  26      79.373  43.786 135.359  1.00  0.00           O
ATOM    549  N   GLU A  27      80.152  44.796 137.240  1.00  0.00           N
ATOM    551  CA  GLU A  27      81.303  45.477 136.639  1.00  0.00           C
ATOM    553  CB  GLU A  27      82.323  44.476 136.029  1.00  0.00           C
ATOM    556  CG  GLU A  27      82.823  43.426 137.049  1.00  0.00           C
ATOM    559  CD  GLU A  27      83.362  42.167 136.369  1.00  0.00           C
ATOM    560  OE1 GLU A  27      83.813  42.216 135.189  1.00  0.00           O
ATOM    561  OE2 GLU A  27      83.293  41.106 137.049  1.00  0.00           O
ATOM    562  C   GLU A  27      80.933  46.566 135.630  1.00  0.00           C
ATOM    563  O   GLU A  27      79.802  47.036 135.560  1.00  0.00           O
ATOM    564  N   VAL A  28      81.923  47.067 134.859  1.00  0.00           N
ATOM    566  CA  VAL A  28      81.743  48.107 133.869  1.00  0.00           C
ATOM    568  CB  VAL A  28      83.063  48.656 133.349  1.00  0.00           C
ATOM    570  CG1 VAL A  28      83.873  49.237 134.528  1.00  0.00           C
ATOM    574  CG2 VAL A  28      83.853  47.546 132.630  1.00  0.00           C
ATOM    578  C   VAL A  28      80.832  47.726 132.699  1.00  0.00           C
ATOM    579  O   VAL A  28      80.842  46.616 132.180  1.00  0.00           O
ATOM    580  N   LYS A  29      80.003  48.676 132.249  1.00  0.00           N
ATOM    582  CA  LYS A  29      78.963  48.416 131.279  1.00  0.00           C
ATOM    584  CB  LYS A  29      77.613  48.707 131.990  1.00  0.00           C
ATOM    587  CG  LYS A  29      76.343  48.536 131.138  1.00  0.00           C
ATOM    590  CD  LYS A  29      75.113  49.136 131.850  1.00  0.00           C
ATOM    593  CE  LYS A  29      74.893  48.637 133.278  1.00  0.00           C
ATOM    596  NZ  LYS A  29      73.732  49.316 133.889  1.00  0.00           N
ATOM    600  C   LYS A  29      79.113  49.326 130.079  1.00  0.00           C
ATOM    601  O   LYS A  29      79.003  50.537 130.249  1.00  0.00           O
ATOM    602  N   THR A  30      79.283  48.766 128.859  1.00  0.00           N
ATOM    604  CA  THR A  30      79.143  49.456 127.560  1.00  0.00           C
ATOM    606  CB  THR A  30      77.723  49.946 127.219  1.00  0.00           C
ATOM    608  OG1 THR A  30      77.412  49.766 125.840  1.00  0.00           O
ATOM    610  CG2 THR A  30      77.463  51.426 127.528  1.00  0.00           C
ATOM    614  C   THR A  30      80.222  50.487 127.229  1.00  0.00           C
ATOM    615  O   THR A  30      80.513  51.406 127.999  1.00  0.00           O
ATOM    616  N   GLU A  31      80.902  50.347 126.059  1.00  0.00           N
ATOM    618  CA  GLU A  31      82.022  51.186 125.638  1.00  0.00           C
ATOM    620  CB  GLU A  31      83.293  50.306 125.410  1.00  0.00           C
ATOM    623  CG  GLU A  31      84.503  50.986 124.710  1.00  0.00           C
ATOM    626  CD  GLU A  31      85.663  50.046 124.369  1.00  0.00           C
ATOM    627  OE1 GLU A  31      85.722  48.906 124.900  1.00  0.00           O
ATOM    628  OE2 GLU A  31      86.533  50.466 123.549  1.00  0.00           O
ATOM    629  C   GLU A  31      81.662  52.007 124.399  1.00  0.00           C
ATOM    630  O   GLU A  31      81.522  51.466 123.299  1.00  0.00           O
ATOM    631  N   LEU A  32      81.483  53.336 124.528  1.00  0.00           N
ATOM    633  CA  LEU A  32      80.912  54.216 123.520  1.00  0.00           C
ATOM    635  CB  LEU A  32      79.673  55.036 124.009  1.00  0.00           C
ATOM    638  CG  LEU A  32      79.723  55.776 125.379  1.00  0.00           C
ATOM    640  CD1 LEU A  32      79.592  54.836 126.590  1.00  0.00           C
ATOM    644  CD2 LEU A  32      80.853  56.797 125.568  1.00  0.00           C
ATOM    648  C   LEU A  32      81.952  55.167 122.889  1.00  0.00           C
ATOM    649  O   LEU A  32      82.823  55.667 123.600  1.00  0.00           O
ATOM    650  N   PRO A  33      81.952  55.456 121.590  1.00  0.00           N
ATOM    651  CD  PRO A  33      81.243  54.687 120.568  1.00  0.00           C
ATOM    654  CA  PRO A  33      82.662  56.597 120.989  1.00  0.00           C
ATOM    656  CB  PRO A  33      82.293  56.536 119.500  1.00  0.00           C
ATOM    659  CG  PRO A  33      81.972  55.056 119.279  1.00  0.00           C
ATOM    662  C   PRO A  33      82.333  57.936 121.579  1.00  0.00           C
ATOM    663  O   PRO A  33      81.213  58.146 122.039  1.00  0.00           O
ATOM    664  N   GLY A  34      83.303  58.866 121.579  1.00  0.00           N
ATOM    666  CA  GLY A  34      83.113  60.216 122.049  1.00  0.00           C
ATOM    669  C   GLY A  34      84.173  61.067 121.418  1.00  0.00           C
ATOM    670  O   GLY A  34      85.373  60.856 121.590  1.00  0.00           O
ATOM    671  N   ARG A  35      83.753  62.047 120.619  1.00  0.00           N
ATOM    673  CA  ARG A  35      84.693  62.876 119.910  1.00  0.00           C
ATOM    675  CB  ARG A  35      84.013  63.656 118.770  1.00  0.00           C
ATOM    678  CG  ARG A  35      85.043  64.357 117.869  1.00  0.00           C
ATOM    681  CD  ARG A  35      85.733  63.356 116.939  1.00  0.00           C
ATOM    684  NE  ARG A  35      85.093  63.527 115.610  1.00  0.00           N
ATOM    686  CZ  ARG A  35      85.482  64.487 114.780  1.00  0.00           C
ATOM    687  NH1 ARG A  35      86.343  65.406 115.149  1.00  0.00           N
ATOM    690  NH2 ARG A  35      85.022  64.527 113.549  1.00  0.00           N
ATOM    693  C   ARG A  35      85.373  63.876 120.829  1.00  0.00           C
ATOM    694  O   ARG A  35      84.783  64.817 121.359  1.00  0.00           O
ATOM    695  N   THR A  36      86.682  63.726 121.039  1.00  0.00           N
ATOM    697  CA  THR A  36      87.433  64.747 121.769  1.00  0.00           C
ATOM    699  CB  THR A  36      88.703  64.237 122.429  1.00  0.00           C
ATOM    701  OG1 THR A  36      89.423  65.277 123.060  1.00  0.00           O
ATOM    703  CG2 THR A  36      89.623  63.626 121.389  1.00  0.00           C
ATOM    707  C   THR A  36      87.563  66.076 121.020  1.00  0.00           C
ATOM    708  O   THR A  36      87.743  66.126 119.799  1.00  0.00           O
ATOM    709  N   ASN A  37      87.392  67.167 121.769  1.00  0.00           N
ATOM    711  CA  ASN A  37      87.333  68.536 121.340  1.00  0.00           C
ATOM    713  CB  ASN A  37      85.862  69.016 121.469  1.00  0.00           C
ATOM    716  CG  ASN A  37      85.603  70.376 120.829  1.00  0.00           C
ATOM    717  OD1 ASN A  37      86.443  70.957 120.139  1.00  0.00           O
ATOM    718  ND2 ASN A  37      84.413  70.936 121.109  1.00  0.00           N
ATOM    721  C   ASN A  37      88.313  69.296 122.239  1.00  0.00           C
ATOM    722  O   ASN A  37      89.073  68.716 123.009  1.00  0.00           O
ATOM    723  N   ALA A  38      88.393  70.637 122.149  1.00  0.00           N
ATOM    725  CA  ALA A  38      89.283  71.427 122.969  1.00  0.00           C
ATOM    727  CB  ALA A  38      89.783  72.636 122.169  1.00  0.00           C
ATOM    731  C   ALA A  38      88.603  71.906 124.259  1.00  0.00           C
ATOM    732  O   ALA A  38      87.403  72.156 124.290  1.00  0.00           O
ATOM    733  N   TYR A  39      89.383  72.086 125.359  1.00  0.00           N
ATOM    735  CA  TYR A  39      88.873  72.696 126.600  1.00  0.00           C
ATOM    737  CB  TYR A  39      89.953  72.717 127.729  1.00  0.00           C
ATOM    740  CG  TYR A  39      89.423  73.296 129.030  1.00  0.00           C
ATOM    741  CD1 TYR A  39      88.272  72.756 129.630  1.00  0.00           C
ATOM    743  CE1 TYR A  39      87.743  73.326 130.799  1.00  0.00           C
ATOM    745  CZ  TYR A  39      88.393  74.406 131.389  1.00  0.00           C
ATOM    746  OH  TYR A  39      87.883  74.996 132.559  1.00  0.00           O
ATOM    748  CD2 TYR A  39      90.073  74.387 129.639  1.00  0.00           C
ATOM    750  CE2 TYR A  39      89.563  74.926 130.829  1.00  0.00           C
ATOM    752  C   TYR A  39      88.383  74.116 126.399  1.00  0.00           C
ATOM    753  O   TYR A  39      87.363  74.586 126.930  1.00  0.00           O
ATOM    754  N   ARG A  40      89.133  74.866 125.600  1.00  0.00           N
ATOM    756  CA  ARG A  40      88.732  76.176 125.180  1.00  0.00           C
ATOM    758  CB  ARG A  40      89.192  77.207 126.229  1.00  0.00           C
ATOM    761  CG  ARG A  40      88.983  78.686 125.870  1.00  0.00           C
ATOM    764  CD  ARG A  40      88.873  79.586 127.099  1.00  0.00           C
ATOM    767  NE  ARG A  40      90.012  79.247 128.029  1.00  0.00           N
ATOM    769  CZ  ARG A  40      89.903  78.667 129.219  1.00  0.00           C
ATOM    770  NH1 ARG A  40      88.743  78.326 129.749  1.00  0.00           N
ATOM    773  NH2 ARG A  40      91.013  78.367 129.859  1.00  0.00           N
ATOM    776  C   ARG A  40      89.363  76.406 123.849  1.00  0.00           C
ATOM    777  O   ARG A  40      90.482  75.957 123.619  1.00  0.00           O
ATOM    778  N   ILE A  41      88.642  77.076 122.929  1.00  0.00           N
ATOM    780  CA  ILE A  41      89.103  77.376 121.600  1.00  0.00           C
ATOM    782  CB  ILE A  41      88.622  76.336 120.579  1.00  0.00           C
ATOM    784  CG2 ILE A  41      87.082  76.256 120.549  1.00  0.00           C
ATOM    788  CG1 ILE A  41      89.223  76.576 119.170  1.00  0.00           C
ATOM    791  CD  ILE A  41      88.922  75.427 118.200  1.00  0.00           C
ATOM    795  C   ILE A  41      88.703  78.796 121.240  1.00  0.00           C
ATOM    796  O   ILE A  41      87.553  79.186 121.399  1.00  0.00           O
ATOM    797  N   ALA A  42      89.662  79.626 120.809  1.00  0.00           N
ATOM    799  CA  ALA A  42      89.383  81.007 120.460  1.00  0.00           C
ATOM    801  CB  ALA A  42      90.032  81.987 121.450  1.00  0.00           C
ATOM    805  C   ALA A  42      89.912  81.277 119.070  1.00  0.00           C
ATOM    806  O   ALA A  42      91.103  81.126 118.799  1.00  0.00           O
ATOM    807  N   GLU A  43      89.033  81.686 118.138  1.00  0.00           N
ATOM    809  CA  GLU A  43      89.413  81.876 116.759  1.00  0.00           C
ATOM    811  CB  GLU A  43      88.173  81.716 115.849  1.00  0.00           C
ATOM    814  CG  GLU A  43      87.543  80.296 115.919  1.00  0.00           C
ATOM    817  CD  GLU A  43      86.353  80.177 114.990  1.00  0.00           C
ATOM    818  OE1 GLU A  43      86.533  80.396 113.759  1.00  0.00           O
ATOM    819  OE2 GLU A  43      85.222  79.857 115.460  1.00  0.00           O
ATOM    820  C   GLU A  43      90.043  83.237 116.590  1.00  0.00           C
ATOM    821  O   GLU A  43      89.383  84.266 116.710  1.00  0.00           O
ATOM    822  N   VAL A  44      91.363  83.296 116.329  1.00  0.00           N
ATOM    824  CA  VAL A  44      92.152  84.516 116.209  1.00  0.00           C
ATOM    826  CB  VAL A  44      93.653  84.226 116.138  1.00  0.00           C
ATOM    828  CG1 VAL A  44      94.472  85.546 116.059  1.00  0.00           C
ATOM    832  CG2 VAL A  44      94.083  83.387 117.359  1.00  0.00           C
ATOM    836  C   VAL A  44      91.752  85.296 114.959  1.00  0.00           C
ATOM    837  O   VAL A  44      92.202  84.987 113.859  1.00  0.00           O
ATOM    838  N   ARG A  45      90.923  86.346 115.090  1.00  0.00           N
ATOM    840  CA  ARG A  45      90.463  87.076 113.930  1.00  0.00           C
ATOM    842  CB  ARG A  45      88.922  87.257 113.969  1.00  0.00           C
ATOM    845  CG  ARG A  45      88.143  85.926 113.859  1.00  0.00           C
ATOM    848  CD  ARG A  45      86.612  86.097 113.819  1.00  0.00           C
ATOM    851  NE  ARG A  45      85.973  84.757 113.979  1.00  0.00           N
ATOM    853  CZ  ARG A  45      85.862  83.846 113.019  1.00  0.00           C
ATOM    854  NH1 ARG A  45      86.313  83.986 111.790  1.00  0.00           N
ATOM    857  NH2 ARG A  45      85.202  82.757 113.329  1.00  0.00           N
ATOM    860  C   ARG A  45      91.223  88.387 113.770  1.00  0.00           C
ATOM    861  O   ARG A  45      91.692  88.927 114.770  1.00  0.00           O
ATOM    862  N   PRO A  46      91.472  88.887 112.549  1.00  0.00           N
ATOM    863  CD  PRO A  46      90.803  88.467 111.310  1.00  0.00           C
ATOM    866  CA  PRO A  46      92.263  90.096 112.350  1.00  0.00           C
ATOM    868  CB  PRO A  46      92.442  90.126 110.820  1.00  0.00           C
ATOM    871  CG  PRO A  46      91.133  89.546 110.289  1.00  0.00           C
ATOM    874  C   PRO A  46      91.552  91.326 112.889  1.00  0.00           C
ATOM    875  O   PRO A  46      90.333  91.406 112.780  1.00  0.00           O
ATOM    876  N   GLN A  47      92.293  92.316 113.429  1.00  0.00           N
ATOM    878  CA  GLN A  47      91.662  93.507 113.979  1.00  0.00           C
ATOM    880  CB  GLN A  47      92.223  93.686 115.410  1.00  0.00           C
ATOM    883  CG  GLN A  47      91.983  92.466 116.359  1.00  0.00           C
ATOM    886  CD  GLN A  47      90.502  92.086 116.439  1.00  0.00           C
ATOM    887  OE1 GLN A  47      89.683  92.926 116.810  1.00  0.00           O
ATOM    888  NE2 GLN A  47      90.162  90.806 116.189  1.00  0.00           N
ATOM    891  C   GLN A  47      91.853  94.777 113.138  1.00  0.00           C
ATOM    892  O   GLN A  47      91.133  95.747 113.340  1.00  0.00           O
ATOM    893  N   VAL A  48      92.763  94.787 112.109  1.00  0.00           N
ATOM    895  CA  VAL A  48      92.903  95.876 111.130  1.00  0.00           C
ATOM    897  CB  VAL A  48      94.173  96.697 111.399  1.00  0.00           C
ATOM    899  CG1 VAL A  48      94.423  97.746 110.320  1.00  0.00           C
ATOM    903  CG2 VAL A  48      94.022  97.446 112.719  1.00  0.00           C
ATOM    907  C   VAL A  48      92.963  95.327 109.699  1.00  0.00           C
ATOM    908  O   VAL A  48      93.613  94.306 109.469  1.00  0.00           O
ATOM    909  N   SER A  49      92.302  95.957 108.689  1.00  0.00           N
ATOM    911  CA  SER A  49      92.573  95.747 107.270  1.00  0.00           C
ATOM    913  CB  SER A  49      91.463  96.356 106.359  1.00  0.00           C
ATOM    916  OG  SER A  49      90.873  97.497 106.990  1.00  0.00           O
ATOM    918  C   SER A  49      93.943  96.227 106.799  1.00  0.00           C
ATOM    919  O   SER A  49      94.363  97.326 107.099  1.00  0.00           O
ATOM    920  N   GLY A  50      94.702  95.386 106.059  1.00  0.00           N
ATOM    922  CA  GLY A  50      96.022  95.806 105.579  1.00  0.00           C
ATOM    925  C   GLY A  50      96.822  94.637 105.079  1.00  0.00           C
ATOM    926  O   GLY A  50      96.332  93.507 105.069  1.00  0.00           O
ATOM    927  N   ILE A  51      98.093  94.847 104.649  1.00  0.00           N
ATOM    929  CA  ILE A  51      98.943  93.776 104.109  1.00  0.00           C
ATOM    931  CB  ILE A  51     100.012  94.347 103.159  1.00  0.00           C
ATOM    933  CG2 ILE A  51     101.203  94.987 103.918  1.00  0.00           C
ATOM    937  CG1 ILE A  51     100.513  93.306 102.140  1.00  0.00           C
ATOM    940  CD  ILE A  51      99.452  92.976 101.089  1.00  0.00           C
ATOM    944  C   ILE A  51      99.603  92.957 105.210  1.00  0.00           C
ATOM    945  O   ILE A  51     100.012  93.496 106.240  1.00  0.00           O
ATOM    946  N   VAL A  52      99.702  91.617 105.099  1.00  0.00           N
ATOM    948  CA  VAL A  52     100.403  90.806 106.109  1.00  0.00           C
ATOM    950  CB  VAL A  52     100.063  89.317 106.039  1.00  0.00           C
ATOM    952  CG1 VAL A  52     100.853  88.496 107.090  1.00  0.00           C
ATOM    956  CG2 VAL A  52      98.563  89.077 106.278  1.00  0.00           C
ATOM    960  C   VAL A  52     101.913  91.007 106.069  1.00  0.00           C
ATOM    961  O   VAL A  52     102.522  90.867 105.009  1.00  0.00           O
ATOM    962  N   LEU A  53     102.553  91.287 107.229  1.00  0.00           N
ATOM    964  CA  LEU A  53     103.993  91.337 107.410  1.00  0.00           C
ATOM    966  CB  LEU A  53     104.383  92.746 107.939  1.00  0.00           C
ATOM    969  CG  LEU A  53     105.862  93.137 107.770  1.00  0.00           C
ATOM    971  CD1 LEU A  53     106.033  94.427 106.939  1.00  0.00           C
ATOM    975  CD2 LEU A  53     106.563  93.326 109.119  1.00  0.00           C
ATOM    979  C   LEU A  53     104.363  90.187 108.359  1.00  0.00           C
ATOM    980  O   LEU A  53     103.513  89.347 108.650  1.00  0.00           O
ATOM    981  N   ASN A  54     105.633  90.076 108.829  1.00  0.00           N
ATOM    983  CA  ASN A  54     106.223  88.806 109.299  1.00  0.00           C
ATOM    985  CB  ASN A  54     107.683  88.916 109.839  1.00  0.00           C
ATOM    988  CG  ASN A  54     108.662  89.567 108.869  1.00  0.00           C
ATOM    989  OD1 ASN A  54     109.213  88.906 107.979  1.00  0.00           O
ATOM    990  ND2 ASN A  54     109.003  90.856 109.109  1.00  0.00           N
ATOM    993  C   ASN A  54     105.442  88.076 110.389  1.00  0.00           C
ATOM    994  O   ASN A  54     104.933  88.686 111.329  1.00  0.00           O
ATOM    995  N   ARG A  55     105.383  86.726 110.299  1.00  0.00           N
ATOM    997  CA  ARG A  55     104.842  85.906 111.369  1.00  0.00           C
ATOM    999  CB  ARG A  55     104.112  84.626 110.870  1.00  0.00           C
ATOM   1002  CG  ARG A  55     104.982  83.597 110.109  1.00  0.00           C
ATOM   1005  CD  ARG A  55     105.753  82.587 110.960  1.00  0.00           C
ATOM   1008  NE  ARG A  55     106.763  81.916 110.079  1.00  0.00           N
ATOM   1010  CZ  ARG A  55     107.942  82.436 109.739  1.00  0.00           C
ATOM   1011  NH1 ARG A  55     108.353  83.636 110.090  1.00  0.00           N
ATOM   1014  NH2 ARG A  55     108.732  81.707 108.979  1.00  0.00           N
ATOM   1017  C   ARG A  55     105.873  85.587 112.439  1.00  0.00           C
ATOM   1018  O   ARG A  55     107.063  85.386 112.169  1.00  0.00           O
ATOM   1019  N   ASN A  56     105.393  85.546 113.689  1.00  0.00           N
ATOM   1021  CA  ASN A  56     106.192  85.646 114.888  1.00  0.00           C
ATOM   1023  CB  ASN A  56     105.753  86.916 115.669  1.00  0.00           C
ATOM   1026  CG  ASN A  56     106.142  88.166 114.880  1.00  0.00           C
ATOM   1027  OD1 ASN A  56     107.082  88.177 114.100  1.00  0.00           O
ATOM   1028  ND2 ASN A  56     105.403  89.276 115.090  1.00  0.00           N
ATOM   1031  C   ASN A  56     106.033  84.406 115.759  1.00  0.00           C
ATOM   1032  O   ASN A  56     106.282  84.457 116.969  1.00  0.00           O
ATOM   1033  N   PHE A  57     105.603  83.266 115.200  1.00  0.00           N
ATOM   1035  CA  PHE A  57     105.373  82.046 115.939  1.00  0.00           C
ATOM   1037  CB  PHE A  57     103.952  82.016 116.619  1.00  0.00           C
ATOM   1040  CG  PHE A  57     102.813  81.977 115.610  1.00  0.00           C
ATOM   1041  CD1 PHE A  57     102.453  83.137 114.920  1.00  0.00           C
ATOM   1043  CE1 PHE A  57     101.463  83.107 113.930  1.00  0.00           C
ATOM   1045  CZ  PHE A  57     100.823  81.906 113.630  1.00  0.00           C
ATOM   1047  CD2 PHE A  57     102.143  80.776 115.320  1.00  0.00           C
ATOM   1049  CE2 PHE A  57     101.162  80.737 114.310  1.00  0.00           C
ATOM   1051  C   PHE A  57     105.513  80.906 114.939  1.00  0.00           C
ATOM   1052  O   PHE A  57     105.582  81.147 113.740  1.00  0.00           O
ATOM   1053  N   THR A  58     105.543  79.647 115.410  1.00  0.00           N
ATOM   1055  CA  THR A  58     105.403  78.476 114.549  1.00  0.00           C
ATOM   1057  CB  THR A  58     106.583  77.506 114.570  1.00  0.00           C
ATOM   1059  OG1 THR A  58     106.923  77.137 115.910  1.00  0.00           O
ATOM   1061  CG2 THR A  58     107.792  78.207 113.950  1.00  0.00           C
ATOM   1065  C   THR A  58     104.173  77.707 114.979  1.00  0.00           C
ATOM   1066  O   THR A  58     103.772  77.686 116.138  1.00  0.00           O
ATOM   1067  N   GLU A  59     103.543  77.046 113.999  1.00  0.00           N
ATOM   1069  CA  GLU A  59     102.372  76.216 114.198  1.00  0.00           C
ATOM   1071  CB  GLU A  59     101.933  75.597 112.859  1.00  0.00           C
ATOM   1074  CG  GLU A  59     102.053  76.496 111.600  1.00  0.00           C
ATOM   1077  CD  GLU A  59     101.623  77.946 111.740  1.00  0.00           C
ATOM   1078  OE1 GLU A  59     100.453  78.156 112.120  1.00  0.00           O
ATOM   1079  OE2 GLU A  59     102.453  78.847 111.439  1.00  0.00           O
ATOM   1080  C   GLU A  59     102.603  75.086 115.210  1.00  0.00           C
ATOM   1081  O   GLU A  59     103.692  74.536 115.340  1.00  0.00           O
ATOM   1082  N   GLY A  60     101.552  74.726 115.989  1.00  0.00           N
ATOM   1084  CA  GLY A  60     101.603  73.656 117.000  1.00  0.00           C
ATOM   1087  C   GLY A  60     102.333  74.006 118.278  1.00  0.00           C
ATOM   1088  O   GLY A  60     102.573  73.167 119.149  1.00  0.00           O
ATOM   1089  N   SER A  61     102.702  75.296 118.429  1.00  0.00           N
ATOM   1091  CA  SER A  61     103.402  75.856 119.559  1.00  0.00           C
ATOM   1093  CB  SER A  61     104.293  77.076 119.189  1.00  0.00           C
ATOM   1096  OG  SER A  61     105.463  76.707 118.449  1.00  0.00           O
ATOM   1098  C   SER A  61     102.493  76.336 120.680  1.00  0.00           C
ATOM   1099  O   SER A  61     101.373  76.787 120.460  1.00  0.00           O
ATOM   1100  N   ASP A  62     102.982  76.287 121.930  1.00  0.00           N
ATOM   1102  CA  ASP A  62     102.342  76.917 123.068  1.00  0.00           C
ATOM   1104  CB  ASP A  62     102.963  76.417 124.399  1.00  0.00           C
ATOM   1107  CG  ASP A  62     102.772  74.936 124.649  1.00  0.00           C
ATOM   1108  OD1 ASP A  62     102.783  74.107 123.700  1.00  0.00           O
ATOM   1109  OD2 ASP A  62     102.753  74.546 125.840  1.00  0.00           O
ATOM   1110  C   ASP A  62     102.383  78.446 123.019  1.00  0.00           C
ATOM   1111  O   ASP A  62     103.412  79.086 123.200  1.00  0.00           O
ATOM   1112  N   VAL A  63     101.213  79.076 122.808  1.00  0.00           N
ATOM   1114  CA  VAL A  63     101.052  80.507 122.649  1.00  0.00           C
ATOM   1116  CB  VAL A  63     100.183  80.776 121.410  1.00  0.00           C
ATOM   1118  CG1 VAL A  63      99.662  82.217 121.299  1.00  0.00           C
ATOM   1122  CG2 VAL A  63     101.002  80.386 120.168  1.00  0.00           C
ATOM   1126  C   VAL A  63     100.523  81.137 123.930  1.00  0.00           C
ATOM   1127  O   VAL A  63      99.783  80.537 124.699  1.00  0.00           O
ATOM   1128  N   GLN A  64     100.952  82.376 124.219  1.00  0.00           N
ATOM   1130  CA  GLN A  64     100.493  83.126 125.389  1.00  0.00           C
ATOM   1132  CB  GLN A  64     101.682  83.556 126.278  1.00  0.00           C
ATOM   1135  CG  GLN A  64     102.503  82.397 126.899  1.00  0.00           C
ATOM   1138  CD  GLN A  64     101.662  81.347 127.630  1.00  0.00           C
ATOM   1139  OE1 GLN A  64     100.862  81.626 128.520  1.00  0.00           O
ATOM   1140  NE2 GLN A  64     101.883  80.056 127.270  1.00  0.00           N
ATOM   1143  C   GLN A  64      99.693  84.366 124.999  1.00  0.00           C
ATOM   1144  O   GLN A  64      99.783  84.866 123.880  1.00  0.00           O
ATOM   1145  N   ALA A  65      98.883  84.917 125.929  1.00  0.00           N
ATOM   1147  CA  ALA A  65      97.792  85.826 125.619  1.00  0.00           C
ATOM   1149  CB  ALA A  65      96.783  85.756 126.769  1.00  0.00           C
ATOM   1153  C   ALA A  65      98.213  87.287 125.448  1.00  0.00           C
ATOM   1154  O   ALA A  65      97.433  88.227 125.549  1.00  0.00           O
ATOM   1155  N   GLY A  66      99.512  87.487 125.210  1.00  0.00           N
ATOM   1157  CA  GLY A  66     100.073  88.766 124.829  1.00  0.00           C
ATOM   1160  C   GLY A  66     101.033  88.716 123.670  1.00  0.00           C
ATOM   1161  O   GLY A  66     101.363  89.757 123.100  1.00  0.00           O
ATOM   1162  N   GLN A  67     101.493  87.526 123.250  1.00  0.00           N
ATOM   1164  CA  GLN A  67     102.532  87.427 122.239  1.00  0.00           C
ATOM   1166  CB  GLN A  67     103.173  86.027 122.179  1.00  0.00           C
ATOM   1169  CG  GLN A  67     102.313  84.906 121.579  1.00  0.00           C
ATOM   1172  CD  GLN A  67     103.122  83.607 121.609  1.00  0.00           C
ATOM   1173  OE1 GLN A  67     103.433  83.087 122.689  1.00  0.00           O
ATOM   1174  NE2 GLN A  67     103.443  83.076 120.410  1.00  0.00           N
ATOM   1177  C   GLN A  67     102.022  87.836 120.870  1.00  0.00           C
ATOM   1178  O   GLN A  67     100.893  87.516 120.490  1.00  0.00           O
ATOM   1179  N   SER A  68     102.833  88.546 120.069  1.00  0.00           N
ATOM   1181  CA  SER A  68     102.493  88.756 118.670  1.00  0.00           C
ATOM   1183  CB  SER A  68     103.262  89.897 117.939  1.00  0.00           C
ATOM   1186  OG  SER A  68     104.652  89.617 117.770  1.00  0.00           O
ATOM   1188  C   SER A  68     102.493  87.487 117.869  1.00  0.00           C
ATOM   1189  O   SER A  68     103.283  86.567 118.068  1.00  0.00           O
ATOM   1190  N   LEU A  69     101.552  87.427 116.930  1.00  0.00           N
ATOM   1192  CA  LEU A  69     101.422  86.306 116.030  1.00  0.00           C
ATOM   1194  CB  LEU A  69      99.933  85.897 115.979  1.00  0.00           C
ATOM   1197  CG  LEU A  69      99.383  85.436 117.350  1.00  0.00           C
ATOM   1199  CD1 LEU A  69      97.883  85.156 117.260  1.00  0.00           C
ATOM   1203  CD2 LEU A  69     100.133  84.217 117.899  1.00  0.00           C
ATOM   1207  C   LEU A  69     101.913  86.757 114.689  1.00  0.00           C
ATOM   1208  O   LEU A  69     102.652  86.086 113.979  1.00  0.00           O
ATOM   1209  N   TYR A  70     101.583  88.007 114.350  1.00  0.00           N
ATOM   1211  CA  TYR A  70     102.043  88.616 113.130  1.00  0.00           C
ATOM   1213  CB  TYR A  70     101.063  88.507 111.899  1.00  0.00           C
ATOM   1216  CG  TYR A  70     100.423  87.147 111.740  1.00  0.00           C
ATOM   1217  CD1 TYR A  70     100.873  86.287 110.719  1.00  0.00           C
ATOM   1219  CE1 TYR A  70     100.263  85.037 110.540  1.00  0.00           C
ATOM   1221  CZ  TYR A  70      99.213  84.637 111.359  1.00  0.00           C
ATOM   1222  OH  TYR A  70      98.642  83.367 111.160  1.00  0.00           O
ATOM   1224  CD2 TYR A  70      99.322  86.757 112.528  1.00  0.00           C
ATOM   1226  CE2 TYR A  70      98.743  85.487 112.359  1.00  0.00           C
ATOM   1228  C   TYR A  70     102.103  90.056 113.510  1.00  0.00           C
ATOM   1229  O   TYR A  70     101.653  90.467 114.590  1.00  0.00           O
ATOM   1230  N   GLN A  71     102.532  90.897 112.590  1.00  0.00           N
ATOM   1232  CA  GLN A  71     101.993  92.226 112.520  1.00  0.00           C
ATOM   1234  CB  GLN A  71     103.023  93.277 112.990  1.00  0.00           C
ATOM   1237  CG  GLN A  71     104.332  93.256 112.179  1.00  0.00           C
ATOM   1240  CD  GLN A  71     105.342  94.147 112.889  1.00  0.00           C
ATOM   1241  OE1 GLN A  71     105.862  93.787 113.960  1.00  0.00           O
ATOM   1242  NE2 GLN A  71     105.563  95.356 112.319  1.00  0.00           N
ATOM   1245  C   GLN A  71     101.552  92.436 111.100  1.00  0.00           C
ATOM   1246  O   GLN A  71     101.863  91.636 110.219  1.00  0.00           O
ATOM   1247  N   ILE A  72     100.783  93.496 110.829  1.00  0.00           N
ATOM   1249  CA  ILE A  72     100.743  94.067 109.500  1.00  0.00           C
ATOM   1251  CB  ILE A  72      99.372  94.606 109.109  1.00  0.00           C
ATOM   1253  CG2 ILE A  72      98.433  93.406 109.210  1.00  0.00           C
ATOM   1257  CG1 ILE A  72      98.873  95.786 109.959  1.00  0.00           C
ATOM   1260  CD  ILE A  72      97.593  96.446 109.430  1.00  0.00           C
ATOM   1264  C   ILE A  72     101.822  95.117 109.409  1.00  0.00           C
ATOM   1265  O   ILE A  72     102.512  95.417 110.379  1.00  0.00           O
ATOM   1266  N   ASP A  73     101.993  95.686 108.208  1.00  0.00           N
ATOM   1268  CA  ASP A  73     102.813  96.847 107.999  1.00  0.00           C
ATOM   1270  CB  ASP A  73     102.842  97.036 106.460  1.00  0.00           C
ATOM   1273  CG  ASP A  73     103.753  98.126 105.949  1.00  0.00           C
ATOM   1274  OD1 ASP A  73     103.933  99.136 106.660  1.00  0.00           O
ATOM   1275  OD2 ASP A  73     104.173  97.976 104.760  1.00  0.00           O
ATOM   1276  C   ASP A  73     102.333  98.056 108.840  1.00  0.00           C
ATOM   1277  O   ASP A  73     101.133  98.336 108.880  1.00  0.00           O
ATOM   1278  N   PRO A  74     103.202  98.806 109.549  1.00  0.00           N
ATOM   1279  CD  PRO A  74     104.493  98.266 109.990  1.00  0.00           C
ATOM   1282  CA  PRO A  74     102.733  99.857 110.439  1.00  0.00           C
ATOM   1284  CB  PRO A  74     103.662  99.737 111.670  1.00  0.00           C
ATOM   1287  CG  PRO A  74     104.973  99.186 111.109  1.00  0.00           C
ATOM   1290  C   PRO A  74     102.903 101.206 109.809  1.00  0.00           C
ATOM   1291  O   PRO A  74     102.403 102.167 110.399  1.00  0.00           O
ATOM   1292  N   ALA A  75     103.573 101.326 108.650  1.00  0.00           N
ATOM   1294  CA  ALA A  75     103.933 102.576 108.029  1.00  0.00           C
ATOM   1296  CB  ALA A  75     104.592 102.217 106.689  1.00  0.00           C
ATOM   1300  C   ALA A  75     102.772 103.546 107.780  1.00  0.00           C
ATOM   1301  O   ALA A  75     102.833 104.707 108.180  1.00  0.00           O
ATOM   1302  N   THR A  76     101.653 103.067 107.189  1.00  0.00           N
ATOM   1304  CA  THR A  76     100.463 103.856 106.888  1.00  0.00           C
ATOM   1306  CB  THR A  76      99.423 103.116 106.049  1.00  0.00           C
ATOM   1308  OG1 THR A  76      98.912 101.946 106.689  1.00  0.00           O
ATOM   1310  CG2 THR A  76     100.093 102.696 104.749  1.00  0.00           C
ATOM   1314  C   THR A  76      99.793 104.366 108.138  1.00  0.00           C
ATOM   1315  O   THR A  76      99.403 105.526 108.259  1.00  0.00           O
ATOM   1316  N   TYR A  77      99.713 103.476 109.139  1.00  0.00           N
ATOM   1318  CA  TYR A  77      99.232 103.756 110.479  1.00  0.00           C
ATOM   1320  CB  TYR A  77      99.153 102.456 111.340  1.00  0.00           C
ATOM   1323  CG  TYR A  77      98.163 101.567 110.649  1.00  0.00           C
ATOM   1324  CD1 TYR A  77      96.802 101.866 110.789  1.00  0.00           C
ATOM   1326  CE1 TYR A  77      95.853 101.266 109.969  1.00  0.00           C
ATOM   1328  CZ  TYR A  77      96.262 100.376 108.960  1.00  0.00           C
ATOM   1329  OH  TYR A  77      95.302  99.997 107.999  1.00  0.00           O
ATOM   1331  CD2 TYR A  77      98.552 100.556 109.749  1.00  0.00           C
ATOM   1333  CE2 TYR A  77      97.603  99.987 108.889  1.00  0.00           C
ATOM   1335  C   TYR A  77     100.063 104.796 111.179  1.00  0.00           C
ATOM   1336  O   TYR A  77      99.522 105.707 111.799  1.00  0.00           O
ATOM   1337  N   GLN A  78     101.393 104.726 111.049  1.00  0.00           N
ATOM   1339  CA  GLN A  78     102.323 105.716 111.509  1.00  0.00           C
ATOM   1341  CB  GLN A  78     103.732 105.096 111.520  1.00  0.00           C
ATOM   1344  CG  GLN A  78     104.003 104.317 112.820  1.00  0.00           C
ATOM   1347  CD  GLN A  78     103.772 105.166 114.058  1.00  0.00           C
ATOM   1348  OE1 GLN A  78     103.243 104.696 115.069  1.00  0.00           O
ATOM   1349  NE2 GLN A  78     104.143 106.466 113.999  1.00  0.00           N
ATOM   1352  C   GLN A  78     102.313 107.106 110.899  1.00  0.00           C
ATOM   1353  O   GLN A  78     102.363 108.097 111.639  1.00  0.00           O
ATOM   1354  N   ALA A  79     102.193 107.226 109.570  1.00  0.00           N
ATOM   1356  CA  ALA A  79     101.983 108.507 108.899  1.00  0.00           C
ATOM   1358  CB  ALA A  79     101.853 108.266 107.380  1.00  0.00           C
ATOM   1362  C   ALA A  79     100.722 109.207 109.388  1.00  0.00           C
ATOM   1363  O   ALA A  79     100.713 110.376 109.760  1.00  0.00           O
ATOM   1364  N   ASN A  80      99.633 108.436 109.490  1.00  0.00           N
ATOM   1366  CA  ASN A  80      98.423 108.876 110.130  1.00  0.00           C
ATOM   1368  CB  ASN A  80      97.302 107.847 109.789  1.00  0.00           C
ATOM   1371  CG  ASN A  80      97.092 107.796 108.278  1.00  0.00           C
ATOM   1372  OD1 ASN A  80      97.532 108.667 107.540  1.00  0.00           O
ATOM   1373  ND2 ASN A  80      96.363 106.766 107.780  1.00  0.00           N
ATOM   1376  C   ASN A  80      98.622 109.197 111.639  1.00  0.00           C
ATOM   1377  O   ASN A  80      98.253 110.257 112.140  1.00  0.00           O
ATOM   1378  N   TYR A  81      99.302 108.317 112.410  1.00  0.00           N
ATOM   1380  CA  TYR A  81      99.533 108.467 113.840  1.00  0.00           C
ATOM   1382  CB  TYR A  81     100.283 107.196 114.399  1.00  0.00           C
ATOM   1385  CG  TYR A  81     100.292 107.046 115.910  1.00  0.00           C
ATOM   1386  CD1 TYR A  81      99.083 107.016 116.609  1.00  0.00           C
ATOM   1388  CE1 TYR A  81      99.033 106.927 117.999  1.00  0.00           C
ATOM   1390  CZ  TYR A  81     100.213 106.787 118.729  1.00  0.00           C
ATOM   1391  OH  TYR A  81     100.133 106.626 120.130  1.00  0.00           O
ATOM   1393  CD2 TYR A  81     101.472 106.876 116.649  1.00  0.00           C
ATOM   1395  CE2 TYR A  81     101.433 106.766 118.049  1.00  0.00           C
ATOM   1397  C   TYR A  81     100.313 109.737 114.149  1.00  0.00           C
ATOM   1398  O   TYR A  81      99.872 110.556 114.959  1.00  0.00           O
ATOM   1399  N   ASP A  82     101.463 109.987 113.489  1.00  0.00           N
ATOM   1401  CA  ASP A  82     102.323 111.086 113.849  1.00  0.00           C
ATOM   1403  CB  ASP A  82     103.823 110.707 113.660  1.00  0.00           C
ATOM   1406  CG  ASP A  82     104.322 109.746 114.760  1.00  0.00           C
ATOM   1407  OD1 ASP A  82     103.482 109.226 115.549  1.00  0.00           O
ATOM   1408  OD2 ASP A  82     105.552 109.506 114.869  1.00  0.00           O
ATOM   1409  C   ASP A  82     101.883 112.386 113.180  1.00  0.00           C
ATOM   1410  O   ASP A  82     102.092 113.476 113.719  1.00  0.00           O
ATOM   1411  N   SER A  83     101.063 112.296 112.090  1.00  0.00           N
ATOM   1413  CA  SER A  83     100.172 113.387 111.689  1.00  0.00           C
ATOM   1415  CB  SER A  83      99.263 113.097 110.448  1.00  0.00           C
ATOM   1418  OG  SER A  83      99.942 113.326 109.229  1.00  0.00           O
ATOM   1420  C   SER A  83      99.223 113.787 112.799  1.00  0.00           C
ATOM   1421  O   SER A  83      99.123 114.966 113.130  1.00  0.00           O
ATOM   1422  N   ALA A  84      98.552 112.817 113.460  1.00  0.00           N
ATOM   1424  CA  ALA A  84      97.693 113.056 114.590  1.00  0.00           C
ATOM   1426  CB  ALA A  84      96.893 111.796 115.009  1.00  0.00           C
ATOM   1430  C   ALA A  84      98.412 113.677 115.789  1.00  0.00           C
ATOM   1431  O   ALA A  84      97.903 114.606 116.399  1.00  0.00           O
ATOM   1432  N   LYS A  85      99.662 113.247 116.130  1.00  0.00           N
ATOM   1434  CA  LYS A  85     100.442 113.876 117.210  1.00  0.00           C
ATOM   1436  CB  LYS A  85     101.872 113.286 117.400  1.00  0.00           C
ATOM   1439  CG  LYS A  85     102.043 112.176 118.429  1.00  0.00           C
ATOM   1442  CD  LYS A  85     103.323 111.387 118.100  1.00  0.00           C
ATOM   1445  CE  LYS A  85     103.473 110.047 118.829  1.00  0.00           C
ATOM   1448  NZ  LYS A  85     104.332 109.117 118.060  1.00  0.00           N
ATOM   1452  C   LYS A  85     100.673 115.336 116.958  1.00  0.00           C
ATOM   1453  O   LYS A  85     100.582 116.186 117.850  1.00  0.00           O
ATOM   1454  N   GLY A  86     100.973 115.646 115.689  1.00  0.00           N
ATOM   1456  CA  GLY A  86     101.153 117.006 115.219  1.00  0.00           C
ATOM   1459  C   GLY A  86      99.912 117.827 115.420  1.00  0.00           C
ATOM   1460  O   GLY A  86      99.973 118.946 115.899  1.00  0.00           O
ATOM   1461  N   GLU A  87      98.743 117.266 115.109  1.00  0.00           N
ATOM   1463  CA  GLU A  87      97.463 117.876 115.379  1.00  0.00           C
ATOM   1465  CB  GLU A  87      96.363 117.137 114.599  1.00  0.00           C
ATOM   1468  CG  GLU A  87      96.623 117.266 113.089  1.00  0.00           C
ATOM   1471  CD  GLU A  87      95.523 116.667 112.239  1.00  0.00           C
ATOM   1472  OE1 GLU A  87      95.152 115.487 112.439  1.00  0.00           O
ATOM   1473  OE2 GLU A  87      95.043 117.406 111.340  1.00  0.00           O
ATOM   1474  C   GLU A  87      97.123 118.107 116.850  1.00  0.00           C
ATOM   1475  O   GLU A  87      96.633 119.176 117.210  1.00  0.00           O
ATOM   1476  N   LEU A  88      97.473 117.147 117.749  1.00  0.00           N
ATOM   1478  CA  LEU A  88      97.433 117.296 119.189  1.00  0.00           C
ATOM   1480  CB  LEU A  88      97.973 116.027 119.920  1.00  0.00           C
ATOM   1483  CG  LEU A  88      96.983 114.876 120.210  1.00  0.00           C
ATOM   1485  CD1 LEU A  88      96.013 115.216 121.340  1.00  0.00           C
ATOM   1489  CD2 LEU A  88      96.192 114.396 118.989  1.00  0.00           C
ATOM   1493  C   LEU A  88      98.262 118.487 119.640  1.00  0.00           C
ATOM   1494  O   LEU A  88      97.783 119.347 120.369  1.00  0.00           O
ATOM   1495  N   ALA A  89      99.493 118.626 119.109  1.00  0.00           N
ATOM   1497  CA  ALA A  89     100.333 119.787 119.318  1.00  0.00           C
ATOM   1499  CB  ALA A  89     101.703 119.546 118.660  1.00  0.00           C
ATOM   1503  C   ALA A  89      99.693 121.097 118.840  1.00  0.00           C
ATOM   1504  O   ALA A  89      99.582 122.036 119.630  1.00  0.00           O
ATOM   1505  N   LYS A  90      99.143 121.186 117.599  1.00  0.00           N
ATOM   1507  CA  LYS A  90      98.433 122.386 117.140  1.00  0.00           C
ATOM   1509  CB  LYS A  90      97.862 122.266 115.680  1.00  0.00           C
ATOM   1512  CG  LYS A  90      98.823 122.477 114.490  1.00  0.00           C
ATOM   1515  CD  LYS A  90      99.783 121.306 114.229  1.00  0.00           C
ATOM   1518  CE  LYS A  90     100.663 121.387 112.969  1.00  0.00           C
ATOM   1521  NZ  LYS A  90      99.853 121.306 111.729  1.00  0.00           N
ATOM   1525  C   LYS A  90      97.272 122.796 118.049  1.00  0.00           C
ATOM   1526  O   LYS A  90      97.082 123.977 118.359  1.00  0.00           O
ATOM   1527  N   SER A  91      96.483 121.817 118.520  1.00  0.00           N
ATOM   1529  CA  SER A  91      95.442 121.977 119.528  1.00  0.00           C
ATOM   1531  CB  SER A  91      94.522 120.737 119.590  1.00  0.00           C
ATOM   1534  OG  SER A  91      93.843 120.607 118.349  1.00  0.00           O
ATOM   1536  C   SER A  91      95.933 122.397 120.910  1.00  0.00           C
ATOM   1537  O   SER A  91      95.272 123.207 121.558  1.00  0.00           O
ATOM   1538  N   GLU A  92      97.082 121.876 121.399  1.00  0.00           N
ATOM   1540  CA  GLU A  92      97.763 122.347 122.609  1.00  0.00           C
ATOM   1542  CB  GLU A  92      98.922 121.387 123.009  1.00  0.00           C
ATOM   1545  CG  GLU A  92      98.393 120.076 123.660  1.00  0.00           C
ATOM   1548  CD  GLU A  92      99.243 118.806 123.449  1.00  0.00           C
ATOM   1549  OE1 GLU A  92     100.473 118.927 123.240  1.00  0.00           O
ATOM   1550  OE2 GLU A  92      98.642 117.707 123.589  1.00  0.00           O
ATOM   1551  C   GLU A  92      98.262 123.787 122.540  1.00  0.00           C
ATOM   1552  O   GLU A  92      97.993 124.597 123.429  1.00  0.00           O
ATOM   1553  N   ALA A  93      98.922 124.197 121.439  1.00  0.00           N
ATOM   1555  CA  ALA A  93      99.263 125.576 121.150  1.00  0.00           C
ATOM   1557  CB  ALA A  93     100.082 125.626 119.859  1.00  0.00           C
ATOM   1561  C   ALA A  93      98.063 126.527 121.020  1.00  0.00           C
ATOM   1562  O   ALA A  93      98.052 127.606 121.609  1.00  0.00           O
ATOM   1563  N   ALA A  94      97.003 126.097 120.289  1.00  0.00           N
ATOM   1565  CA  ALA A  94      95.722 126.776 120.168  1.00  0.00           C
ATOM   1567  CB  ALA A  94      94.823 125.957 119.229  1.00  0.00           C
ATOM   1571  C   ALA A  94      95.012 126.966 121.509  1.00  0.00           C
ATOM   1572  O   ALA A  94      94.553 128.057 121.860  1.00  0.00           O
ATOM   1573  N   ALA A  95      94.993 125.906 122.339  1.00  0.00           N
ATOM   1575  CA  ALA A  95      94.543 125.976 123.709  1.00  0.00           C
ATOM   1577  CB  ALA A  95      94.423 124.556 124.299  1.00  0.00           C
ATOM   1581  C   ALA A  95      95.362 126.866 124.620  1.00  0.00           C
ATOM   1582  O   ALA A  95      94.802 127.576 125.448  1.00  0.00           O
ATOM   1583  N   ALA A  96      96.703 126.876 124.479  1.00  0.00           N
ATOM   1585  CA  ALA A  96      97.593 127.737 125.210  1.00  0.00           C
ATOM   1587  CB  ALA A  96      99.052 127.376 124.888  1.00  0.00           C
ATOM   1591  C   ALA A  96      97.363 129.207 124.939  1.00  0.00           C
ATOM   1592  O   ALA A  96      97.293 130.016 125.859  1.00  0.00           O
ATOM   1593  N   ILE A  97      97.202 129.597 123.660  1.00  0.00           N
ATOM   1595  CA  ILE A  97      96.783 130.958 123.320  1.00  0.00           C
ATOM   1597  CB  ILE A  97      96.983 131.317 121.850  1.00  0.00           C
ATOM   1599  CG2 ILE A  97      98.463 131.067 121.530  1.00  0.00           C
ATOM   1603  CG1 ILE A  97      96.083 130.537 120.859  1.00  0.00           C
ATOM   1606  CD  ILE A  97      96.173 131.067 119.430  1.00  0.00           C
ATOM   1610  C   ILE A  97      95.393 131.317 123.799  1.00  0.00           C
ATOM   1611  O   ILE A  97      95.172 132.406 124.329  1.00  0.00           O
ATOM   1612  N   ALA A  98      94.413 130.397 123.670  1.00  0.00           N
ATOM   1614  CA  ALA A  98      93.063 130.546 124.160  1.00  0.00           C
ATOM   1616  CB  ALA A  98      92.213 129.397 123.600  1.00  0.00           C
ATOM   1620  C   ALA A  98      92.912 130.637 125.680  1.00  0.00           C
ATOM   1621  O   ALA A  98      92.152 131.436 126.229  1.00  0.00           O
ATOM   1622  N   HIS A  99      93.673 129.817 126.430  1.00  0.00           N
ATOM   1624  CA  HIS A  99      93.813 129.997 127.869  1.00  0.00           C
ATOM   1626  CB  HIS A  99      94.322 128.727 128.589  1.00  0.00           C
ATOM   1629  ND1 HIS A  99      93.213 128.617 130.870  1.00  0.00           N
ATOM   1630  CG  HIS A  99      94.343 128.867 130.090  1.00  0.00           C
ATOM   1631  CE1 HIS A  99      93.633 128.727 132.109  1.00  0.00           C
ATOM   1633  NE2 HIS A  99      94.953 129.027 132.169  1.00  0.00           N
ATOM   1635  CD2 HIS A  99      95.412 129.106 130.880  1.00  0.00           C
ATOM   1637  C   HIS A  99      94.643 131.216 128.259  1.00  0.00           C
ATOM   1638  O   HIS A  99      94.302 131.916 129.210  1.00  0.00           O
ATOM   1639  N   LEU A 100      95.733 131.557 127.540  1.00  0.00           N
ATOM   1641  CA  LEU A 100      96.463 132.786 127.820  1.00  0.00           C
ATOM   1643  CB  LEU A 100      97.772 132.897 126.990  1.00  0.00           C
ATOM   1646  CG  LEU A 100      98.633 134.147 127.280  1.00  0.00           C
ATOM   1648  CD1 LEU A 100      99.063 134.156 128.740  1.00  0.00           C
ATOM   1652  CD2 LEU A 100      99.883 134.177 126.389  1.00  0.00           C
ATOM   1656  C   LEU A 100      95.633 134.057 127.630  1.00  0.00           C
ATOM   1657  O   LEU A 100      95.622 134.947 128.479  1.00  0.00           O
ATOM   1658  N   THR A 101      94.883 134.147 126.509  1.00  0.00           N
ATOM   1660  CA  THR A 101      94.003 135.286 126.240  1.00  0.00           C
ATOM   1662  CB  THR A 101      93.473 135.296 124.799  1.00  0.00           C
ATOM   1664  OG1 THR A 101      92.802 136.507 124.520  1.00  0.00           O
ATOM   1666  CG2 THR A 101      92.463 134.197 124.509  1.00  0.00           C
ATOM   1670  C   THR A 101      92.893 135.477 127.280  1.00  0.00           C
ATOM   1671  O   THR A 101      92.743 136.546 127.850  1.00  0.00           O
ATOM   1672  N   VAL A 102      92.162 134.416 127.689  1.00  0.00           N
ATOM   1674  CA  VAL A 102      91.173 134.537 128.749  1.00  0.00           C
ATOM   1676  CB  VAL A 102      90.302 133.287 128.900  1.00  0.00           C
ATOM   1678  CG1 VAL A 102      91.022 132.137 129.609  1.00  0.00           C
ATOM   1682  CG2 VAL A 102      89.013 133.656 129.639  1.00  0.00           C
ATOM   1686  C   VAL A 102      91.763 135.007 130.069  1.00  0.00           C
ATOM   1687  O   VAL A 102      91.203 135.876 130.729  1.00  0.00           O
ATOM   1688  N   LYS A 103      92.942 134.496 130.460  1.00  0.00           N
ATOM   1690  CA  LYS A 103      93.673 134.886 131.649  1.00  0.00           C
ATOM   1692  CB  LYS A 103      94.793 133.867 131.910  1.00  0.00           C
ATOM   1695  CG  LYS A 103      94.252 132.477 132.309  1.00  0.00           C
ATOM   1698  CD  LYS A 103      93.482 132.457 133.638  1.00  0.00           C
ATOM   1701  CE  LYS A 103      94.383 132.818 134.829  1.00  0.00           C
ATOM   1704  NZ  LYS A 103      93.573 133.046 136.029  1.00  0.00           N
ATOM   1708  C   LYS A 103      94.182 136.317 131.698  1.00  0.00           C
ATOM   1709  O   LYS A 103      94.153 136.947 132.749  1.00  0.00           O
ATOM   1710  N   ARG A 104      94.643 136.876 130.568  1.00  0.00           N
ATOM   1712  CA  ARG A 104      95.063 138.266 130.520  1.00  0.00           C
ATOM   1714  CB  ARG A 104      95.923 138.546 129.279  1.00  0.00           C
ATOM   1717  CG  ARG A 104      97.283 137.856 129.380  1.00  0.00           C
ATOM   1720  CD  ARG A 104      98.243 138.227 128.259  1.00  0.00           C
ATOM   1723  NE  ARG A 104      99.493 137.447 128.469  1.00  0.00           N
ATOM   1725  CZ  ARG A 104     100.482 137.757 129.310  1.00  0.00           C
ATOM   1726  NH1 ARG A 104     100.463 138.806 130.100  1.00  0.00           N
ATOM   1729  NH2 ARG A 104     101.533 136.966 129.359  1.00  0.00           N
ATOM   1732  C   ARG A 104      93.902 139.227 130.549  1.00  0.00           C
ATOM   1733  O   ARG A 104      94.033 140.397 130.889  1.00  0.00           O
ATOM   1734  N   TYR A 105      92.722 138.747 130.168  1.00  0.00           N
ATOM   1736  CA  TYR A 105      91.603 139.597 129.919  1.00  0.00           C
ATOM   1738  CB  TYR A 105      91.103 139.207 128.510  1.00  0.00           C
ATOM   1741  CG  TYR A 105      92.012 139.708 127.388  1.00  0.00           C
ATOM   1742  CD1 TYR A 105      92.693 140.936 127.469  1.00  0.00           C
ATOM   1744  CE1 TYR A 105      93.293 141.487 126.329  1.00  0.00           C
ATOM   1746  CZ  TYR A 105      93.262 140.817 125.109  1.00  0.00           C
ATOM   1747  OH  TYR A 105      93.832 141.386 123.950  1.00  0.00           O
ATOM   1749  CD2 TYR A 105      92.092 139.007 126.179  1.00  0.00           C
ATOM   1751  CE2 TYR A 105      92.672 139.567 125.028  1.00  0.00           C
ATOM   1753  C   TYR A 105      90.533 139.496 130.969  1.00  0.00           C
ATOM   1754  O   TYR A 105      89.702 140.397 131.120  1.00  0.00           O
ATOM   1755  N   VAL A 106      90.552 138.446 131.810  1.00  0.00           N
ATOM   1757  CA  VAL A 106      89.662 138.296 132.960  1.00  0.00           C
ATOM   1759  CB  VAL A 106      89.403 136.817 133.278  1.00  0.00           C
ATOM   1761  CG1 VAL A 106      90.613 136.098 133.889  1.00  0.00           C
ATOM   1765  CG2 VAL A 106      88.153 136.626 134.160  1.00  0.00           C
ATOM   1769  C   VAL A 106      89.963 139.197 134.189  1.00  0.00           C
ATOM   1770  O   VAL A 106      88.983 139.587 134.829  1.00  0.00           O
ATOM   1771  N   PRO A 107      91.162 139.656 134.599  1.00  0.00           N
ATOM   1772  CD  PRO A 107      92.423 138.996 134.299  1.00  0.00           C
ATOM   1775  CA  PRO A 107      91.282 140.576 135.740  1.00  0.00           C
ATOM   1777  CB  PRO A 107      92.783 140.546 136.138  1.00  0.00           C
ATOM   1780  CG  PRO A 107      93.513 139.757 135.049  1.00  0.00           C
ATOM   1783  C   PRO A 107      90.862 141.996 135.410  1.00  0.00           C
ATOM   1784  O   PRO A 107      90.733 142.807 136.319  1.00  0.00           O
ATOM   1785  N   LEU A 108      90.713 142.336 134.120  1.00  0.00           N
ATOM   1787  CA  LEU A 108      90.653 143.716 133.700  1.00  0.00           C
ATOM   1789  CB  LEU A 108      91.633 143.837 132.509  1.00  0.00           C
ATOM   1792  CG  LEU A 108      93.072 143.367 132.799  1.00  0.00           C
ATOM   1794  CD1 LEU A 108      93.902 143.487 131.520  1.00  0.00           C
ATOM   1798  CD2 LEU A 108      93.732 144.156 133.939  1.00  0.00           C
ATOM   1802  C   LEU A 108      89.263 144.156 133.270  1.00  0.00           C
ATOM   1803  O   LEU A 108      89.052 145.326 132.930  1.00  0.00           O
ATOM   1804  N   VAL A 109      88.293 143.207 133.270  1.00  0.00           N
ATOM   1806  CA  VAL A 109      86.952 143.257 132.689  1.00  0.00           C
ATOM   1808  CB  VAL A 109      86.083 142.087 133.189  1.00  0.00           C
ATOM   1810  CG1 VAL A 109      86.443 140.826 132.380  1.00  0.00           C
ATOM   1814  CG2 VAL A 109      86.253 141.817 134.699  1.00  0.00           C
ATOM   1818  C   VAL A 109      86.173 144.546 132.789  1.00  0.00           C
ATOM   1819  O   VAL A 109      85.733 145.117 131.799  1.00  0.00           O
ATOM   1820  N   GLY A 110      85.973 145.056 134.020  1.00  0.00           N
ATOM   1822  CA  GLY A 110      84.973 146.076 134.299  1.00  0.00           C
ATOM   1825  C   GLY A 110      85.502 147.477 134.279  1.00  0.00           C
ATOM   1826  O   GLY A 110      85.053 148.337 135.040  1.00  0.00           O
ATOM   1827  N   THR A 111      86.503 147.766 133.430  1.00  0.00           N
ATOM   1829  CA  THR A 111      87.183 149.046 133.479  1.00  0.00           C
ATOM   1831  CB  THR A 111      88.533 149.016 134.240  1.00  0.00           C
ATOM   1833  OG1 THR A 111      89.603 148.427 133.510  1.00  0.00           O
ATOM   1835  CG2 THR A 111      88.433 148.257 135.560  1.00  0.00           C
ATOM   1839  C   THR A 111      87.372 149.587 132.079  1.00  0.00           C
ATOM   1840  O   THR A 111      86.832 149.076 131.109  1.00  0.00           O
ATOM   1841  N   LYS A 112      88.202 150.647 131.939  1.00  0.00           N
ATOM   1843  CA  LYS A 112      88.732 151.106 130.669  1.00  0.00           C
ATOM   1845  CB  LYS A 112      89.702 152.317 130.840  1.00  0.00           C
ATOM   1848  CG  LYS A 112      91.033 152.106 131.620  1.00  0.00           C
ATOM   1851  CD  LYS A 112      90.862 151.837 133.130  1.00  0.00           C
ATOM   1854  CE  LYS A 112      92.133 152.046 133.980  1.00  0.00           C
ATOM   1857  NZ  LYS A 112      91.832 151.826 135.419  1.00  0.00           N
ATOM   1861  C   LYS A 112      89.463 150.016 129.910  1.00  0.00           C
ATOM   1862  O   LYS A 112      89.343 149.927 128.689  1.00  0.00           O
ATOM   1863  N   TYR A 113      90.243 149.167 130.619  1.00  0.00           N
ATOM   1865  CA  TYR A 113      91.272 148.287 130.100  1.00  0.00           C
ATOM   1867  CB  TYR A 113      91.883 147.427 131.249  1.00  0.00           C
ATOM   1870  CG  TYR A 113      92.833 148.197 132.120  1.00  0.00           C
ATOM   1871  CD1 TYR A 113      93.883 148.927 131.539  1.00  0.00           C
ATOM   1873  CE1 TYR A 113      94.863 149.527 132.350  1.00  0.00           C
ATOM   1875  CZ  TYR A 113      94.802 149.376 133.729  1.00  0.00           C
ATOM   1876  OH  TYR A 113      95.772 149.988 134.528  1.00  0.00           O
ATOM   1878  CD2 TYR A 113      92.792 148.057 133.520  1.00  0.00           C
ATOM   1880  CE2 TYR A 113      93.762 148.656 134.329  1.00  0.00           C
ATOM   1882  C   TYR A 113      90.823 147.326 129.039  1.00  0.00           C
ATOM   1883  O   TYR A 113      91.522 147.067 128.060  1.00  0.00           O
ATOM   1884  N   ILE A 114      89.623 146.766 129.210  1.00  0.00           N
ATOM   1886  CA  ILE A 114      89.022 145.837 128.299  1.00  0.00           C
ATOM   1888  CB  ILE A 114      89.442 144.387 128.549  1.00  0.00           C
ATOM   1890  CG2 ILE A 114      89.153 144.027 130.009  1.00  0.00           C
ATOM   1894  CG1 ILE A 114      88.793 143.376 127.579  1.00  0.00           C
ATOM   1897  CD  ILE A 114      89.383 141.987 127.700  1.00  0.00           C
ATOM   1901  C   ILE A 114      87.522 146.098 128.389  1.00  0.00           C
ATOM   1902  O   ILE A 114      87.092 146.936 129.169  1.00  0.00           O
ATOM   1903  N   SER A 115      86.692 145.466 127.549  1.00  0.00           N
ATOM   1905  CA  SER A 115      85.253 145.457 127.700  1.00  0.00           C
ATOM   1907  CB  SER A 115      84.503 146.386 126.698  1.00  0.00           C
ATOM   1910  OG  SER A 115      84.662 146.057 125.308  1.00  0.00           O
ATOM   1912  C   SER A 115      84.783 144.036 127.509  1.00  0.00           C
ATOM   1913  O   SER A 115      85.493 143.177 126.990  1.00  0.00           O
ATOM   1914  N   GLN A 116      83.522 143.747 127.899  1.00  0.00           N
ATOM   1916  CA  GLN A 116      82.903 142.436 127.729  1.00  0.00           C
ATOM   1918  CB  GLN A 116      81.412 142.538 128.130  1.00  0.00           C
ATOM   1921  CG  GLN A 116      80.572 141.238 127.999  1.00  0.00           C
ATOM   1924  CD  GLN A 116      79.123 141.406 128.490  1.00  0.00           C
ATOM   1925  OE1 GLN A 116      78.412 140.457 128.829  1.00  0.00           O
ATOM   1926  NE2 GLN A 116      78.643 142.666 128.499  1.00  0.00           N
ATOM   1929  C   GLN A 116      83.023 141.796 126.340  1.00  0.00           C
ATOM   1930  O   GLN A 116      83.173 140.587 126.219  1.00  0.00           O
ATOM   1931  N   GLN A 117      83.023 142.597 125.249  1.00  0.00           N
ATOM   1933  CA  GLN A 117      83.143 142.126 123.880  1.00  0.00           C
ATOM   1935  CB  GLN A 117      83.063 143.337 122.910  1.00  0.00           C
ATOM   1938  CG  GLN A 117      81.692 144.057 122.920  1.00  0.00           C
ATOM   1941  CD  GLN A 117      81.713 145.277 121.990  1.00  0.00           C
ATOM   1942  OE1 GLN A 117      82.733 145.647 121.418  1.00  0.00           O
ATOM   1943  NE2 GLN A 117      80.552 145.958 121.860  1.00  0.00           N
ATOM   1946  C   GLN A 117      84.403 141.356 123.539  1.00  0.00           C
ATOM   1947  O   GLN A 117      84.343 140.266 122.969  1.00  0.00           O
ATOM   1948  N   GLU A 118      85.593 141.876 123.899  1.00  0.00           N
ATOM   1950  CA  GLU A 118      86.843 141.126 123.790  1.00  0.00           C
ATOM   1952  CB  GLU A 118      88.093 142.027 124.049  1.00  0.00           C
ATOM   1955  CG  GLU A 118      89.503 141.397 123.859  1.00  0.00           C
ATOM   1958  CD  GLU A 118      89.853 141.037 122.420  1.00  0.00           C
ATOM   1959  OE1 GLU A 118      89.153 140.166 121.829  1.00  0.00           O
ATOM   1960  OE2 GLU A 118      90.853 141.586 121.880  1.00  0.00           O
ATOM   1961  C   GLU A 118      86.832 139.927 124.729  1.00  0.00           C
ATOM   1962  O   GLU A 118      87.243 138.817 124.380  1.00  0.00           O
ATOM   1963  N   TYR A 119      86.282 140.106 125.960  1.00  0.00           N
ATOM   1965  CA  TYR A 119      86.203 139.057 126.950  1.00  0.00           C
ATOM   1967  CB  TYR A 119      85.663 139.617 128.290  1.00  0.00           C
ATOM   1970  CG  TYR A 119      85.523 138.526 129.318  1.00  0.00           C
ATOM   1971  CD1 TYR A 119      86.653 138.057 130.009  1.00  0.00           C
ATOM   1973  CE1 TYR A 119      86.522 136.987 130.910  1.00  0.00           C
ATOM   1975  CZ  TYR A 119      85.272 136.416 131.150  1.00  0.00           C
ATOM   1976  OH  TYR A 119      85.133 135.336 132.040  1.00  0.00           O
ATOM   1978  CD2 TYR A 119      84.283 137.927 129.549  1.00  0.00           C
ATOM   1980  CE2 TYR A 119      84.153 136.876 130.469  1.00  0.00           C
ATOM   1982  C   TYR A 119      85.453 137.826 126.450  1.00  0.00           C
ATOM   1983  O   TYR A 119      85.943 136.697 126.579  1.00  0.00           O
ATOM   1984  N   ASP A 120      84.313 138.037 125.799  1.00  0.00           N
ATOM   1986  CA  ASP A 120      83.533 136.987 125.200  1.00  0.00           C
ATOM   1988  CB  ASP A 120      82.082 137.497 124.959  1.00  0.00           C
ATOM   1991  CG  ASP A 120      81.293 137.606 126.270  1.00  0.00           C
ATOM   1992  OD1 ASP A 120      81.633 136.927 127.270  1.00  0.00           O
ATOM   1993  OD2 ASP A 120      80.213 138.266 126.229  1.00  0.00           O
ATOM   1994  C   ASP A 120      84.182 136.406 123.918  1.00  0.00           C
ATOM   1995  O   ASP A 120      83.943 135.246 123.589  1.00  0.00           O
ATOM   1996  N   GLN A 121      85.053 137.147 123.189  1.00  0.00           N
ATOM   1998  CA  GLN A 121      85.973 136.586 122.189  1.00  0.00           C
ATOM   2000  CB  GLN A 121      86.682 137.656 121.310  1.00  0.00           C
ATOM   2003  CG  GLN A 121      85.793 138.387 120.270  1.00  0.00           C
ATOM   2006  CD  GLN A 121      85.403 137.576 119.020  1.00  0.00           C
ATOM   2007  OE1 GLN A 121      85.523 136.356 118.930  1.00  0.00           O
ATOM   2008  NE2 GLN A 121      84.942 138.326 117.979  1.00  0.00           N
ATOM   2011  C   GLN A 121      87.022 135.616 122.739  1.00  0.00           C
ATOM   2012  O   GLN A 121      87.243 134.546 122.189  1.00  0.00           O
ATOM   2013  N   ALA A 122      87.662 135.906 123.899  1.00  0.00           N
ATOM   2015  CA  ALA A 122      88.513 134.947 124.590  1.00  0.00           C
ATOM   2017  CB  ALA A 122      89.182 135.576 125.820  1.00  0.00           C
ATOM   2021  C   ALA A 122      87.792 133.677 125.040  1.00  0.00           C
ATOM   2022  O   ALA A 122      88.313 132.567 124.920  1.00  0.00           O
ATOM   2023  N   ILE A 123      86.552 133.817 125.560  1.00  0.00           N
ATOM   2025  CA  ILE A 123      85.673 132.686 125.778  1.00  0.00           C
ATOM   2027  CB  ILE A 123      84.463 133.016 126.660  1.00  0.00           C
ATOM   2029  CG2 ILE A 123      83.323 131.996 126.450  1.00  0.00           C
ATOM   2033  CG1 ILE A 123      84.853 133.007 128.160  1.00  0.00           C
ATOM   2036  CD  ILE A 123      85.643 134.227 128.620  1.00  0.00           C
ATOM   2040  C   ILE A 123      85.313 131.936 124.500  1.00  0.00           C
ATOM   2041  O   ILE A 123      85.313 130.707 124.490  1.00  0.00           O
ATOM   2042  N   ALA A 124      85.043 132.656 123.380  1.00  0.00           N
ATOM   2044  CA  ALA A 124      84.853 132.056 122.070  1.00  0.00           C
ATOM   2046  CB  ALA A 124      84.463 133.137 121.039  1.00  0.00           C
ATOM   2050  C   ALA A 124      86.052 131.266 121.579  1.00  0.00           C
ATOM   2051  O   ALA A 124      85.952 130.097 121.209  1.00  0.00           O
ATOM   2052  N   ASP A 125      87.263 131.856 121.679  1.00  0.00           N
ATOM   2054  CA  ASP A 125      88.502 131.177 121.380  1.00  0.00           C
ATOM   2056  CB  ASP A 125      89.683 132.177 121.489  1.00  0.00           C
ATOM   2059  CG  ASP A 125      89.652 133.177 120.340  1.00  0.00           C
ATOM   2060  OD1 ASP A 125      88.803 133.026 119.430  1.00  0.00           O
ATOM   2061  OD2 ASP A 125      90.552 134.046 120.289  1.00  0.00           O
ATOM   2062  C   ASP A 125      88.753 129.947 122.229  1.00  0.00           C
ATOM   2063  O   ASP A 125      89.133 128.897 121.729  1.00  0.00           O
ATOM   2064  N   ALA A 126      88.502 130.026 123.559  1.00  0.00           N
ATOM   2066  CA  ALA A 126      88.592 128.897 124.458  1.00  0.00           C
ATOM   2068  CB  ALA A 126      88.342 129.427 125.880  1.00  0.00           C
ATOM   2072  C   ALA A 126      87.672 127.727 124.170  1.00  0.00           C
ATOM   2073  O   ALA A 126      88.122 126.586 124.100  1.00  0.00           O
ATOM   2074  N   ARG A 127      86.363 127.976 123.930  1.00  0.00           N
ATOM   2076  CA  ARG A 127      85.412 126.927 123.579  1.00  0.00           C
ATOM   2078  CB  ARG A 127      83.922 127.376 123.719  1.00  0.00           C
ATOM   2081  CG  ARG A 127      83.433 128.516 122.789  1.00  0.00           C
ATOM   2084  CD  ARG A 127      82.073 129.136 123.180  1.00  0.00           C
ATOM   2087  NE  ARG A 127      81.773 130.257 122.219  1.00  0.00           N
ATOM   2089  CZ  ARG A 127      80.842 131.197 122.380  1.00  0.00           C
ATOM   2090  NH1 ARG A 127      79.923 131.117 123.309  1.00  0.00           N
ATOM   2093  NH2 ARG A 127      80.803 132.276 121.600  1.00  0.00           N
ATOM   2096  C   ARG A 127      85.733 126.287 122.219  1.00  0.00           C
ATOM   2097  O   ARG A 127      85.633 125.076 122.028  1.00  0.00           O
ATOM   2098  N   GLN A 128      86.203 127.086 121.240  1.00  0.00           N
ATOM   2100  CA  GLN A 128      86.822 126.606 120.020  1.00  0.00           C
ATOM   2102  CB  GLN A 128      87.033 127.796 119.039  1.00  0.00           C
ATOM   2105  CG  GLN A 128      85.702 128.406 118.530  1.00  0.00           C
ATOM   2108  CD  GLN A 128      85.993 129.576 117.590  1.00  0.00           C
ATOM   2109  OE1 GLN A 128      87.053 129.647 116.958  1.00  0.00           O
ATOM   2110  NE2 GLN A 128      85.012 130.496 117.459  1.00  0.00           N
ATOM   2113  C   GLN A 128      88.122 125.806 120.189  1.00  0.00           C
ATOM   2114  O   GLN A 128      88.362 124.816 119.509  1.00  0.00           O
ATOM   2115  N   ALA A 129      89.003 126.216 121.100  1.00  0.00           N
ATOM   2117  CA  ALA A 129      90.172 125.457 121.489  1.00  0.00           C
ATOM   2119  CB  ALA A 129      91.063 126.326 122.369  1.00  0.00           C
ATOM   2123  C   ALA A 129      89.863 124.126 122.169  1.00  0.00           C
ATOM   2124  O   ALA A 129      90.473 123.107 121.839  1.00  0.00           O
ATOM   2125  N   ASP A 130      88.873 124.077 123.089  1.00  0.00           N
ATOM   2127  CA  ASP A 130      88.353 122.847 123.670  1.00  0.00           C
ATOM   2129  CB  ASP A 130      87.193 123.137 124.669  1.00  0.00           C
ATOM   2132  CG  ASP A 130      87.553 123.946 125.910  1.00  0.00           C
ATOM   2133  OD1 ASP A 130      88.703 123.927 126.439  1.00  0.00           O
ATOM   2134  OD2 ASP A 130      86.563 124.457 126.499  1.00  0.00           O
ATOM   2135  C   ASP A 130      87.783 121.927 122.590  1.00  0.00           C
ATOM   2136  O   ASP A 130      88.013 120.727 122.549  1.00  0.00           O
ATOM   2137  N   ALA A 131      87.043 122.526 121.639  1.00  0.00           N
ATOM   2139  CA  ALA A 131      86.552 121.876 120.439  1.00  0.00           C
ATOM   2141  CB  ALA A 131      85.713 122.867 119.620  1.00  0.00           C
ATOM   2145  C   ALA A 131      87.623 121.276 119.549  1.00  0.00           C
ATOM   2146  O   ALA A 131      87.473 120.166 119.039  1.00  0.00           O
ATOM   2147  N   ALA A 132      88.753 121.987 119.329  1.00  0.00           N
ATOM   2149  CA  ALA A 132      89.942 121.387 118.749  1.00  0.00           C
ATOM   2151  CB  ALA A 132      91.002 122.477 118.539  1.00  0.00           C
ATOM   2155  C   ALA A 132      90.502 120.236 119.599  1.00  0.00           C
ATOM   2156  O   ALA A 132      90.803 119.167 119.090  1.00  0.00           O
ATOM   2157  N   VAL A 133      90.593 120.406 120.919  1.00  0.00           N
ATOM   2159  CA  VAL A 133      91.103 119.396 121.839  1.00  0.00           C
ATOM   2161  CB  VAL A 133      91.323 119.997 123.229  1.00  0.00           C
ATOM   2163  CG1 VAL A 133      91.583 118.927 124.299  1.00  0.00           C
ATOM   2167  CG2 VAL A 133      92.543 120.946 123.169  1.00  0.00           C
ATOM   2171  C   VAL A 133      90.353 118.067 121.888  1.00  0.00           C
ATOM   2172  O   VAL A 133      91.002 117.016 121.880  1.00  0.00           O
ATOM   2173  N   ILE A 134      89.003 118.007 121.919  1.00  0.00           N
ATOM   2175  CA  ILE A 134      88.313 116.707 121.909  1.00  0.00           C
ATOM   2177  CB  ILE A 134      86.903 116.667 122.509  1.00  0.00           C
ATOM   2179  CG2 ILE A 134      86.893 117.456 123.840  1.00  0.00           C
ATOM   2183  CG1 ILE A 134      85.722 117.016 121.570  1.00  0.00           C
ATOM   2186  CD  ILE A 134      85.603 118.507 121.259  1.00  0.00           C
ATOM   2190  C   ILE A 134      88.313 116.056 120.540  1.00  0.00           C
ATOM   2191  O   ILE A 134      88.332 114.826 120.429  1.00  0.00           O
ATOM   2192  N   ALA A 135      88.353 116.866 119.458  1.00  0.00           N
ATOM   2194  CA  ALA A 135      88.673 116.427 118.119  1.00  0.00           C
ATOM   2196  CB  ALA A 135      88.452 117.587 117.130  1.00  0.00           C
ATOM   2200  C   ALA A 135      90.093 115.867 117.960  1.00  0.00           C
ATOM   2201  O   ALA A 135      90.283 114.816 117.369  1.00  0.00           O
ATOM   2202  N   ALA A 136      91.113 116.536 118.520  1.00  0.00           N
ATOM   2204  CA  ALA A 136      92.473 116.046 118.589  1.00  0.00           C
ATOM   2206  CB  ALA A 136      93.342 117.106 119.299  1.00  0.00           C
ATOM   2210  C   ALA A 136      92.582 114.757 119.360  1.00  0.00           C
ATOM   2211  O   ALA A 136      93.173 113.766 118.939  1.00  0.00           O
ATOM   2212  N   LYS A 137      91.913 114.707 120.519  1.00  0.00           N
ATOM   2214  CA  LYS A 137      91.843 113.537 121.349  1.00  0.00           C
ATOM   2216  CB  LYS A 137      91.092 113.896 122.660  1.00  0.00           C
ATOM   2219  CG  LYS A 137      91.412 112.897 123.759  1.00  0.00           C
ATOM   2222  CD  LYS A 137      90.653 113.076 125.079  1.00  0.00           C
ATOM   2225  CE  LYS A 137      91.243 114.147 126.010  1.00  0.00           C
ATOM   2228  NZ  LYS A 137      90.753 115.496 125.689  1.00  0.00           N
ATOM   2232  C   LYS A 137      91.213 112.357 120.619  1.00  0.00           C
ATOM   2233  O   LYS A 137      91.692 111.227 120.700  1.00  0.00           O
ATOM   2234  N   ALA A 138      90.152 112.596 119.819  1.00  0.00           N
ATOM   2236  CA  ALA A 138      89.673 111.656 118.829  1.00  0.00           C
ATOM   2238  CB  ALA A 138      88.393 112.186 118.169  1.00  0.00           C
ATOM   2242  C   ALA A 138      90.683 111.266 117.749  1.00  0.00           C
ATOM   2243  O   ALA A 138      90.823 110.067 117.450  1.00  0.00           O
ATOM   2244  N   THR A 139      91.452 112.217 117.149  1.00  0.00           N
ATOM   2246  CA  THR A 139      92.493 111.847 116.179  1.00  0.00           C
ATOM   2248  CB  THR A 139      93.133 112.936 115.280  1.00  0.00           C
ATOM   2250  OG1 THR A 139      93.943 113.876 115.979  1.00  0.00           O
ATOM   2252  CG2 THR A 139      92.082 113.737 114.509  1.00  0.00           C
ATOM   2256  C   THR A 139      93.573 110.967 116.759  1.00  0.00           C
ATOM   2257  O   THR A 139      93.922 109.966 116.150  1.00  0.00           O
ATOM   2258  N   VAL A 140      94.092 111.247 117.969  1.00  0.00           N
ATOM   2260  CA  VAL A 140      94.963 110.296 118.660  1.00  0.00           C
ATOM   2262  CB  VAL A 140      95.813 110.876 119.799  1.00  0.00           C
ATOM   2264  CG1 VAL A 140      94.953 111.396 120.960  1.00  0.00           C
ATOM   2268  CG2 VAL A 140      96.853 109.857 120.320  1.00  0.00           C
ATOM   2272  C   VAL A 140      94.273 108.996 119.058  1.00  0.00           C
ATOM   2273  O   VAL A 140      94.842 107.936 118.799  1.00  0.00           O
ATOM   2274  N   GLU A 141      93.043 109.016 119.630  1.00  0.00           N
ATOM   2276  CA  GLU A 141      92.313 107.827 120.090  1.00  0.00           C
ATOM   2278  CB  GLU A 141      90.993 108.207 120.829  1.00  0.00           C
ATOM   2281  CG  GLU A 141      90.103 107.036 121.380  1.00  0.00           C
ATOM   2284  CD  GLU A 141      90.572 106.427 122.700  1.00  0.00           C
ATOM   2285  OE1 GLU A 141      91.743 106.667 123.079  1.00  0.00           O
ATOM   2286  OE2 GLU A 141      89.772 105.707 123.370  1.00  0.00           O
ATOM   2287  C   GLU A 141      92.033 106.837 118.969  1.00  0.00           C
ATOM   2288  O   GLU A 141      92.302 105.637 119.090  1.00  0.00           O
ATOM   2289  N   SER A 142      91.573 107.326 117.789  1.00  0.00           N
ATOM   2291  CA  SER A 142      91.393 106.546 116.570  1.00  0.00           C
ATOM   2293  CB  SER A 142      90.912 107.456 115.389  1.00  0.00           C
ATOM   2296  OG  SER A 142      90.643 106.726 114.189  1.00  0.00           O
ATOM   2298  C   SER A 142      92.702 105.917 116.109  1.00  0.00           C
ATOM   2299  O   SER A 142      92.823 104.717 115.849  1.00  0.00           O
ATOM   2300  N   ALA A 143      93.743 106.757 116.059  1.00  0.00           N
ATOM   2302  CA  ALA A 143      95.063 106.387 115.630  1.00  0.00           C
ATOM   2304  CB  ALA A 143      95.832 107.687 115.479  1.00  0.00           C
ATOM   2308  C   ALA A 143      95.772 105.367 116.509  1.00  0.00           C
ATOM   2309  O   ALA A 143      96.363 104.406 116.020  1.00  0.00           O
ATOM   2310  N   ARG A 144      95.713 105.537 117.850  1.00  0.00           N
ATOM   2312  CA  ARG A 144      96.223 104.567 118.810  1.00  0.00           C
ATOM   2314  CB  ARG A 144      96.383 105.146 120.249  1.00  0.00           C
ATOM   2317  CG  ARG A 144      95.103 105.656 120.949  1.00  0.00           C
ATOM   2320  CD  ARG A 144      94.243 104.637 121.698  1.00  0.00           C
ATOM   2323  NE  ARG A 144      95.003 104.126 122.879  1.00  0.00           N
ATOM   2325  CZ  ARG A 144      94.592 103.126 123.650  1.00  0.00           C
ATOM   2326  NH1 ARG A 144      93.463 102.506 123.439  1.00  0.00           N
ATOM   2329  NH2 ARG A 144      95.362 102.757 124.660  1.00  0.00           N
ATOM   2332  C   ARG A 144      95.473 103.247 118.778  1.00  0.00           C
ATOM   2333  O   ARG A 144      96.092 102.186 118.899  1.00  0.00           O
ATOM   2334  N   ILE A 145      94.133 103.256 118.579  1.00  0.00           N
ATOM   2336  CA  ILE A 145      93.353 102.036 118.390  1.00  0.00           C
ATOM   2338  CB  ILE A 145      91.843 102.306 118.380  1.00  0.00           C
ATOM   2340  CG2 ILE A 145      91.043 101.086 117.859  1.00  0.00           C
ATOM   2344  CG1 ILE A 145      91.373 102.687 119.799  1.00  0.00           C
ATOM   2347  CD  ILE A 145      89.982 103.306 119.809  1.00  0.00           C
ATOM   2351  C   ILE A 145      93.743 101.256 117.160  1.00  0.00           C
ATOM   2352  O   ILE A 145      94.022 100.056 117.260  1.00  0.00           O
ATOM   2353  N   ASN A 146      93.853 101.916 115.979  1.00  0.00           N
ATOM   2355  CA  ASN A 146      94.363 101.256 114.789  1.00  0.00           C
ATOM   2357  CB  ASN A 146      94.302 102.196 113.559  1.00  0.00           C
ATOM   2360  CG  ASN A 146      92.873 102.366 113.029  1.00  0.00           C
ATOM   2361  OD1 ASN A 146      92.223 101.396 112.630  1.00  0.00           O
ATOM   2362  ND2 ASN A 146      92.403 103.626 112.939  1.00  0.00           N
ATOM   2365  C   ASN A 146      95.793 100.766 114.969  1.00  0.00           C
ATOM   2366  O   ASN A 146      96.103  99.597 114.770  1.00  0.00           O
ATOM   2367  N   LEU A 147      96.692 101.656 115.479  1.00  0.00           N
ATOM   2369  CA  LEU A 147      98.103 101.367 115.669  1.00  0.00           C
ATOM   2371  CB  LEU A 147      98.922 102.606 116.130  1.00  0.00           C
ATOM   2374  CG  LEU A 147     100.442 102.357 116.259  1.00  0.00           C
ATOM   2376  CD1 LEU A 147     101.083 102.086 114.888  1.00  0.00           C
ATOM   2380  CD2 LEU A 147     101.122 103.537 116.939  1.00  0.00           C
ATOM   2384  C   LEU A 147      98.383 100.227 116.629  1.00  0.00           C
ATOM   2385  O   LEU A 147      99.313  99.436 116.439  1.00  0.00           O
ATOM   2386  N   ALA A 148      97.593 100.126 117.719  1.00  0.00           N
ATOM   2388  CA  ALA A 148      97.623  98.996 118.638  1.00  0.00           C
ATOM   2390  CB  ALA A 148      96.692  99.237 119.839  1.00  0.00           C
ATOM   2394  C   ALA A 148      97.272  97.666 118.009  1.00  0.00           C
ATOM   2395  O   ALA A 148      97.833  96.647 118.399  1.00  0.00           O
ATOM   2396  N   TYR A 149      96.353  97.646 117.039  1.00  0.00           N
ATOM   2398  CA  TYR A 149      95.883  96.427 116.410  1.00  0.00           C
ATOM   2400  CB  TYR A 149      94.383  96.597 116.039  1.00  0.00           C
ATOM   2403  CG  TYR A 149      93.402  96.536 117.179  1.00  0.00           C
ATOM   2404  CD1 TYR A 149      93.373  95.467 118.089  1.00  0.00           C
ATOM   2406  CE1 TYR A 149      92.302  95.327 118.989  1.00  0.00           C
ATOM   2408  CZ  TYR A 149      91.253  96.266 118.979  1.00  0.00           C
ATOM   2409  OH  TYR A 149      90.143  96.156 119.850  1.00  0.00           O
ATOM   2411  CD2 TYR A 149      92.353  97.456 117.199  1.00  0.00           C
ATOM   2413  CE2 TYR A 149      91.282  97.326 118.079  1.00  0.00           C
ATOM   2415  C   TYR A 149      96.653  96.097 115.130  1.00  0.00           C
ATOM   2416  O   TYR A 149      96.483  95.047 114.509  1.00  0.00           O
ATOM   2417  N   THR A 150      97.593  96.977 114.729  1.00  0.00           N
ATOM   2419  CA  THR A 150      98.613  96.746 113.709  1.00  0.00           C
ATOM   2421  CB  THR A 150      99.533  97.936 113.579  1.00  0.00           C
ATOM   2423  OG1 THR A 150      98.772  99.106 113.329  1.00  0.00           O
ATOM   2425  CG2 THR A 150     100.502  97.847 112.410  1.00  0.00           C
ATOM   2429  C   THR A 150      99.512  95.556 114.020  1.00  0.00           C
ATOM   2430  O   THR A 150      99.732  94.676 113.189  1.00  0.00           O
ATOM   2431  N   LYS A 151      99.982  95.457 115.280  1.00  0.00           N
ATOM   2433  CA  LYS A 151     100.473  94.197 115.799  1.00  0.00           C
ATOM   2435  CB  LYS A 151     101.472  94.306 116.990  1.00  0.00           C
ATOM   2438  CG  LYS A 151     100.943  94.956 118.278  1.00  0.00           C
ATOM   2441  CD  LYS A 151     101.963  94.936 119.439  1.00  0.00           C
ATOM   2444  CE  LYS A 151     101.253  95.156 120.789  1.00  0.00           C
ATOM   2447  NZ  LYS A 151     102.173  95.227 121.939  1.00  0.00           N
ATOM   2451  C   LYS A 151      99.273  93.367 116.179  1.00  0.00           C
ATOM   2452  O   LYS A 151      98.393  93.826 116.909  1.00  0.00           O
ATOM   2453  N   VAL A 152      99.192  92.126 115.700  1.00  0.00           N
ATOM   2455  CA  VAL A 152      98.082  91.247 116.010  1.00  0.00           C
ATOM   2457  CB  VAL A 152      97.403  90.616 114.799  1.00  0.00           C
ATOM   2459  CG1 VAL A 152      96.412  91.626 114.189  1.00  0.00           C
ATOM   2463  CG2 VAL A 152      98.433  90.166 113.740  1.00  0.00           C
ATOM   2467  C   VAL A 152      98.592  90.227 116.990  1.00  0.00           C
ATOM   2468  O   VAL A 152      99.553  89.497 116.729  1.00  0.00           O
ATOM   2469  N   THR A 153      97.993  90.166 118.189  1.00  0.00           N
ATOM   2471  CA  THR A 153      98.452  89.337 119.279  1.00  0.00           C
ATOM   2473  CB  THR A 153      98.843  90.106 120.540  1.00  0.00           C
ATOM   2475  OG1 THR A 153      97.792  90.826 121.170  1.00  0.00           O
ATOM   2477  CG2 THR A 153      99.892  91.147 120.130  1.00  0.00           C
ATOM   2481  C   THR A 153      97.463  88.247 119.549  1.00  0.00           C
ATOM   2482  O   THR A 153      96.353  88.207 119.020  1.00  0.00           O
ATOM   2483  N   ALA A 154      97.842  87.246 120.359  1.00  0.00           N
ATOM   2485  CA  ALA A 154      96.863  86.266 120.789  1.00  0.00           C
ATOM   2487  CB  ALA A 154      97.563  85.126 121.520  1.00  0.00           C
ATOM   2491  C   ALA A 154      95.753  86.876 121.670  1.00  0.00           C
ATOM   2492  O   ALA A 154      96.063  87.716 122.509  1.00  0.00           O
ATOM   2493  N   PRO A 155      94.483  86.496 121.520  1.00  0.00           N
ATOM   2494  CD  PRO A 155      93.952  85.796 120.350  1.00  0.00           C
ATOM   2497  CA  PRO A 155      93.433  86.927 122.439  1.00  0.00           C
ATOM   2499  CB  PRO A 155      92.133  86.626 121.660  1.00  0.00           C
ATOM   2502  CG  PRO A 155      92.493  85.507 120.680  1.00  0.00           C
ATOM   2505  C   PRO A 155      93.522  86.177 123.759  1.00  0.00           C
ATOM   2506  O   PRO A 155      93.163  86.726 124.799  1.00  0.00           O
ATOM   2507  N   ILE A 156      93.943  84.897 123.729  1.00  0.00           N
ATOM   2509  CA  ILE A 156      94.063  84.036 124.888  1.00  0.00           C
ATOM   2511  CB  ILE A 156      92.853  83.137 125.149  1.00  0.00           C
ATOM   2513  CG2 ILE A 156      91.612  84.027 125.389  1.00  0.00           C
ATOM   2517  CG1 ILE A 156      92.603  82.096 124.030  1.00  0.00           C
ATOM   2520  CD  ILE A 156      91.592  81.016 124.439  1.00  0.00           C
ATOM   2524  C   ILE A 156      95.302  83.177 124.729  1.00  0.00           C
ATOM   2525  O   ILE A 156      95.893  83.107 123.660  1.00  0.00           O
ATOM   2526  N   SER A 157      95.743  82.506 125.809  1.00  0.00           N
ATOM   2528  CA  SER A 157      96.853  81.546 125.789  1.00  0.00           C
ATOM   2530  CB  SER A 157      97.473  81.306 127.210  1.00  0.00           C
ATOM   2533  OG  SER A 157      97.873  82.516 127.859  1.00  0.00           O
ATOM   2535  C   SER A 157      96.422  80.167 125.289  1.00  0.00           C
ATOM   2536  O   SER A 157      95.243  79.857 125.270  1.00  0.00           O
ATOM   2537  N   GLY A 158      97.372  79.287 124.939  1.00  0.00           N
ATOM   2539  CA  GLY A 158      97.193  77.866 124.660  1.00  0.00           C
ATOM   2542  C   GLY A 158      97.923  77.496 123.410  1.00  0.00           C
ATOM   2543  O   GLY A 158      98.522  78.336 122.770  1.00  0.00           O
ATOM   2544  N   ARG A 159      97.923  76.216 123.009  1.00  0.00           N
ATOM   2546  CA  ARG A 159      98.533  75.777 121.769  1.00  0.00           C
ATOM   2548  CB  ARG A 159      98.502  74.237 121.740  1.00  0.00           C
ATOM   2551  CG  ARG A 159      99.322  73.606 120.600  1.00  0.00           C
ATOM   2554  CD  ARG A 159      99.203  72.086 120.509  1.00  0.00           C
ATOM   2557  NE  ARG A 159      99.533  71.496 121.850  1.00  0.00           N
ATOM   2559  CZ  ARG A 159     100.753  71.356 122.350  1.00  0.00           C
ATOM   2560  NH1 ARG A 159     101.822  71.747 121.710  1.00  0.00           N
ATOM   2563  NH2 ARG A 159     100.873  70.826 123.549  1.00  0.00           N
ATOM   2566  C   ARG A 159      97.873  76.336 120.499  1.00  0.00           C
ATOM   2567  O   ARG A 159      96.653  76.327 120.369  1.00  0.00           O
ATOM   2568  N   ILE A 160      98.662  76.826 119.528  1.00  0.00           N
ATOM   2570  CA  ILE A 160      98.173  77.326 118.240  1.00  0.00           C
ATOM   2572  CB  ILE A 160      99.123  78.367 117.639  1.00  0.00           C
ATOM   2574  CG2 ILE A 160     100.463  77.717 117.229  1.00  0.00           C
ATOM   2578  CG1 ILE A 160      98.583  79.167 116.430  1.00  0.00           C
ATOM   2581  CD  ILE A 160      97.503  80.196 116.769  1.00  0.00           C
ATOM   2585  C   ILE A 160      97.982  76.186 117.260  1.00  0.00           C
ATOM   2586  O   ILE A 160      98.743  75.217 117.249  1.00  0.00           O
ATOM   2587  N   GLY A 161      96.952  76.287 116.399  1.00  0.00           N
ATOM   2589  CA  GLY A 161      96.692  75.317 115.340  1.00  0.00           C
ATOM   2592  C   GLY A 161      97.522  75.526 114.100  1.00  0.00           C
ATOM   2593  O   GLY A 161      98.683  75.147 114.020  1.00  0.00           O
ATOM   2594  N   LYS A 162      96.893  76.106 113.060  1.00  0.00           N
ATOM   2596  CA  LYS A 162      97.503  76.406 111.790  1.00  0.00           C
ATOM   2598  CB  LYS A 162      97.082  75.406 110.669  1.00  0.00           C
ATOM   2601  CG  LYS A 162      97.522  73.957 110.929  1.00  0.00           C
ATOM   2604  CD  LYS A 162      99.052  73.766 110.929  1.00  0.00           C
ATOM   2607  CE  LYS A 162      99.463  72.306 111.189  1.00  0.00           C
ATOM   2610  NZ  LYS A 162     100.842  72.207 111.719  1.00  0.00           N
ATOM   2614  C   LYS A 162      97.103  77.787 111.329  1.00  0.00           C
ATOM   2615  O   LYS A 162      95.933  78.167 111.349  1.00  0.00           O
ATOM   2616  N   SER A 163      98.103  78.546 110.880  1.00  0.00           N
ATOM   2618  CA  SER A 163      97.963  79.707 110.020  1.00  0.00           C
ATOM   2620  CB  SER A 163      99.363  80.296 109.699  1.00  0.00           C
ATOM   2623  OG  SER A 163      99.313  81.417 108.799  1.00  0.00           O
ATOM   2625  C   SER A 163      97.223  79.466 108.709  1.00  0.00           C
ATOM   2626  O   SER A 163      97.412  78.457 108.019  1.00  0.00           O
ATOM   2627  N   THR A 164      96.363  80.426 108.340  1.00  0.00           N
ATOM   2629  CA  THR A 164      95.622  80.466 107.090  1.00  0.00           C
ATOM   2631  CB  THR A 164      94.192  80.967 107.329  1.00  0.00           C
ATOM   2633  OG1 THR A 164      94.192  82.226 107.990  1.00  0.00           O
ATOM   2635  CG2 THR A 164      93.452  79.976 108.229  1.00  0.00           C
ATOM   2639  C   THR A 164      96.253  81.417 106.089  1.00  0.00           C
ATOM   2640  O   THR A 164      96.022  81.306 104.880  1.00  0.00           O
ATOM   2641  N   VAL A 165      97.092  82.366 106.549  1.00  0.00           N
ATOM   2643  CA  VAL A 165      97.512  83.487 105.719  1.00  0.00           C
ATOM   2645  CB  VAL A 165      97.043  84.876 106.119  1.00  0.00           C
ATOM   2647  CG1 VAL A 165      95.502  84.906 106.069  1.00  0.00           C
ATOM   2651  CG2 VAL A 165      97.573  85.296 107.499  1.00  0.00           C
ATOM   2655  C   VAL A 165      98.993  83.487 105.499  1.00  0.00           C
ATOM   2656  O   VAL A 165      99.813  83.406 106.418  1.00  0.00           O
ATOM   2657  N   THR A 166      99.372  83.626 104.229  1.00  0.00           N
ATOM   2659  CA  THR A 166     100.733  83.876 103.819  1.00  0.00           C
ATOM   2661  CB  THR A 166     101.043  83.317 102.439  1.00  0.00           C
ATOM   2663  OG1 THR A 166     102.442  83.216 102.219  1.00  0.00           O
ATOM   2665  CG2 THR A 166     100.432  84.126 101.290  1.00  0.00           C
ATOM   2669  C   THR A 166     101.052  85.356 103.939  1.00  0.00           C
ATOM   2670  O   THR A 166     100.183  86.237 103.939  1.00  0.00           O
ATOM   2671  N   GLU A 167     102.342  85.656 104.109  1.00  0.00           N
ATOM   2673  CA  GLU A 167     102.853  87.006 104.139  1.00  0.00           C
ATOM   2675  CB  GLU A 167     104.283  87.027 104.699  1.00  0.00           C
ATOM   2678  CG  GLU A 167     104.842  88.446 104.888  1.00  0.00           C
ATOM   2681  CD  GLU A 167     106.073  88.487 105.759  1.00  0.00           C
ATOM   2682  OE1 GLU A 167     106.612  87.406 106.130  1.00  0.00           O
ATOM   2683  OE2 GLU A 167     106.493  89.626 106.069  1.00  0.00           O
ATOM   2684  C   GLU A 167     102.713  87.696 102.799  1.00  0.00           C
ATOM   2685  O   GLU A 167     102.763  87.086 101.729  1.00  0.00           O
ATOM   2686  N   GLY A 168     102.453  89.016 102.808  1.00  0.00           N
ATOM   2688  CA  GLY A 168     102.183  89.787 101.600  1.00  0.00           C
ATOM   2691  C   GLY A 168     100.793  89.617 101.039  1.00  0.00           C
ATOM   2692  O   GLY A 168     100.502  90.056  99.939  1.00  0.00           O
ATOM   2693  N   ALA A 169      99.872  88.996 101.790  1.00  0.00           N
ATOM   2695  CA  ALA A 169      98.482  88.937 101.399  1.00  0.00           C
ATOM   2697  CB  ALA A 169      97.883  87.576 101.790  1.00  0.00           C
ATOM   2701  C   ALA A 169      97.683  90.047 102.070  1.00  0.00           C
ATOM   2702  O   ALA A 169      97.883  90.376 103.229  1.00  0.00           O
ATOM   2703  N   LEU A 170      96.752  90.686 101.329  1.00  0.00           N
ATOM   2705  CA  LEU A 170      95.753  91.557 101.930  1.00  0.00           C
ATOM   2707  CB  LEU A 170      94.933  92.316 100.849  1.00  0.00           C
ATOM   2710  CG  LEU A 170      93.843  93.266 101.389  1.00  0.00           C
ATOM   2712  CD1 LEU A 170      94.423  94.406 102.239  1.00  0.00           C
ATOM   2716  CD2 LEU A 170      92.993  93.837 100.249  1.00  0.00           C
ATOM   2720  C   LEU A 170      94.813  90.796 102.850  1.00  0.00           C
ATOM   2721  O   LEU A 170      94.433  89.667 102.549  1.00  0.00           O
ATOM   2722  N   VAL A 171      94.403  91.387 103.979  1.00  0.00           N
ATOM   2724  CA  VAL A 171      93.482  90.786 104.920  1.00  0.00           C
ATOM   2726  CB  VAL A 171      94.232  90.156 106.100  1.00  0.00           C
ATOM   2728  CG1 VAL A 171      93.303  89.917 107.309  1.00  0.00           C
ATOM   2732  CG2 VAL A 171      94.912  88.846 105.680  1.00  0.00           C
ATOM   2736  C   VAL A 171      92.603  91.927 105.389  1.00  0.00           C
ATOM   2737  O   VAL A 171      93.103  93.046 105.549  1.00  0.00           O
ATOM   2738  N   THR A 172      91.293  91.707 105.630  1.00  0.00           N
ATOM   2740  CA  THR A 172      90.362  92.746 106.069  1.00  0.00           C
ATOM   2742  CB  THR A 172      89.313  93.196 105.049  1.00  0.00           C
ATOM   2744  OG1 THR A 172      88.463  92.147 104.630  1.00  0.00           O
ATOM   2746  CG2 THR A 172      90.032  93.766 103.829  1.00  0.00           C
ATOM   2750  C   THR A 172      89.673  92.487 107.400  1.00  0.00           C
ATOM   2751  O   THR A 172      89.673  91.387 107.948  1.00  0.00           O
ATOM   2752  N   ASN A 173      89.092  93.566 107.990  1.00  0.00           N
ATOM   2754  CA  ASN A 173      88.552  93.586 109.339  1.00  0.00           C
ATOM   2756  CB  ASN A 173      88.723  95.016 109.950  1.00  0.00           C
ATOM   2759  CG  ASN A 173      88.543  95.026 111.469  1.00  0.00           C
ATOM   2760  OD1 ASN A 173      88.473  93.986 112.120  1.00  0.00           O
ATOM   2761  ND2 ASN A 173      88.443  96.237 112.079  1.00  0.00           N
ATOM   2764  C   ASN A 173      87.133  93.097 109.419  1.00  0.00           C
ATOM   2765  O   ASN A 173      86.232  93.626 108.770  1.00  0.00           O
ATOM   2766  N   GLY A 174      86.903  92.067 110.270  1.00  0.00           N
ATOM   2768  CA  GLY A 174      85.613  91.427 110.350  1.00  0.00           C
ATOM   2771  C   GLY A 174      85.373  90.487 109.189  1.00  0.00           C
ATOM   2772  O   GLY A 174      84.232  90.236 108.799  1.00  0.00           O
ATOM   2773  N   GLN A 175      86.463  89.966 108.589  1.00  0.00           N
ATOM   2775  CA  GLN A 175      86.393  89.016 107.509  1.00  0.00           C
ATOM   2777  CB  GLN A 175      87.693  89.007 106.660  1.00  0.00           C
ATOM   2780  CG  GLN A 175      88.893  88.266 107.299  1.00  0.00           C
ATOM   2783  CD  GLN A 175      90.113  88.286 106.380  1.00  0.00           C
ATOM   2784  OE1 GLN A 175      90.313  89.136 105.519  1.00  0.00           O
ATOM   2785  NE2 GLN A 175      91.033  87.316 106.600  1.00  0.00           N
ATOM   2788  C   GLN A 175      86.122  87.617 108.049  1.00  0.00           C
ATOM   2789  O   GLN A 175      86.363  87.296 109.210  1.00  0.00           O
ATOM   2790  N   THR A 176      85.582  86.766 107.160  1.00  0.00           N
ATOM   2792  CA  THR A 176      85.222  85.386 107.410  1.00  0.00           C
ATOM   2794  CB  THR A 176      84.472  84.737 106.249  1.00  0.00           C
ATOM   2796  OG1 THR A 176      83.393  85.567 105.820  1.00  0.00           O
ATOM   2798  CG2 THR A 176      83.893  83.397 106.729  1.00  0.00           C
ATOM   2802  C   THR A 176      86.402  84.497 107.789  1.00  0.00           C
ATOM   2803  O   THR A 176      86.323  83.696 108.719  1.00  0.00           O
ATOM   2804  N   THR A 177      87.543  84.617 107.079  1.00  0.00           N
ATOM   2806  CA  THR A 177      88.723  83.797 107.388  1.00  0.00           C
ATOM   2808  CB  THR A 177      89.643  83.507 106.189  1.00  0.00           C
ATOM   2810  OG1 THR A 177      89.863  84.637 105.350  1.00  0.00           O
ATOM   2812  CG2 THR A 177      88.933  82.477 105.299  1.00  0.00           C
ATOM   2816  C   THR A 177      89.533  84.337 108.559  1.00  0.00           C
ATOM   2817  O   THR A 177      90.213  85.367 108.460  1.00  0.00           O
ATOM   2818  N   GLU A 178      89.512  83.616 109.710  1.00  0.00           N
ATOM   2820  CA  GLU A 178      90.383  83.766 110.859  1.00  0.00           C
ATOM   2822  CB  GLU A 178      89.923  82.836 112.020  1.00  0.00           C
ATOM   2825  CG  GLU A 178      90.143  81.296 111.850  1.00  0.00           C
ATOM   2828  CD  GLU A 178      89.313  80.607 110.770  1.00  0.00           C
ATOM   2829  OE1 GLU A 178      88.383  81.226 110.168  1.00  0.00           O
ATOM   2830  OE2 GLU A 178      89.603  79.406 110.519  1.00  0.00           O
ATOM   2831  C   GLU A 178      91.853  83.546 110.490  1.00  0.00           C
ATOM   2832  O   GLU A 178      92.162  82.827 109.549  1.00  0.00           O
ATOM   2833  N   LEU A 179      92.792  84.186 111.219  1.00  0.00           N
ATOM   2835  CA  LEU A 179      94.223  83.916 111.049  1.00  0.00           C
ATOM   2837  CB  LEU A 179      95.143  84.806 111.939  1.00  0.00           C
ATOM   2840  CG  LEU A 179      95.292  86.297 111.600  1.00  0.00           C
ATOM   2842  CD1 LEU A 179      95.663  86.557 110.130  1.00  0.00           C
ATOM   2846  CD2 LEU A 179      94.073  87.097 111.990  1.00  0.00           C
ATOM   2850  C   LEU A 179      94.582  82.497 111.410  1.00  0.00           C
ATOM   2851  O   LEU A 179      95.463  81.886 110.799  1.00  0.00           O
ATOM   2852  N   ALA A 180      93.943  81.987 112.479  1.00  0.00           N
ATOM   2854  CA  ALA A 180      94.293  80.766 113.119  1.00  0.00           C
ATOM   2856  CB  ALA A 180      95.713  80.827 113.729  1.00  0.00           C
ATOM   2860  C   ALA A 180      93.272  80.566 114.229  1.00  0.00           C
ATOM   2861  O   ALA A 180      92.383  81.396 114.450  1.00  0.00           O
ATOM   2862  N   THR A 181      93.402  79.487 115.009  1.00  0.00           N
ATOM   2864  CA  THR A 181      92.573  79.266 116.179  1.00  0.00           C
ATOM   2866  CB  THR A 181      91.332  78.406 115.890  1.00  0.00           C
ATOM   2868  OG1 THR A 181      90.353  78.567 116.919  1.00  0.00           O
ATOM   2870  CG2 THR A 181      91.633  76.917 115.770  1.00  0.00           C
ATOM   2874  C   THR A 181      93.482  78.656 117.210  1.00  0.00           C
ATOM   2875  O   THR A 181      94.442  77.957 116.869  1.00  0.00           O
ATOM   2876  N   VAL A 182      93.262  78.946 118.499  1.00  0.00           N
ATOM   2878  CA  VAL A 182      94.123  78.497 119.579  1.00  0.00           C
ATOM   2880  CB  VAL A 182      94.763  79.617 120.410  1.00  0.00           C
ATOM   2882  CG1 VAL A 182      95.783  80.396 119.570  1.00  0.00           C
ATOM   2886  CG2 VAL A 182      93.713  80.587 120.979  1.00  0.00           C
ATOM   2890  C   VAL A 182      93.303  77.577 120.448  1.00  0.00           C
ATOM   2891  O   VAL A 182      92.123  77.836 120.680  1.00  0.00           O
ATOM   2892  N   GLN A 183      93.893  76.457 120.910  1.00  0.00           N
ATOM   2894  CA  GLN A 183      93.222  75.506 121.790  1.00  0.00           C
ATOM   2896  CB  GLN A 183      92.953  74.146 121.089  1.00  0.00           C
ATOM   2899  CG  GLN A 183      94.223  73.436 120.560  1.00  0.00           C
ATOM   2902  CD  GLN A 183      93.963  72.106 119.850  1.00  0.00           C
ATOM   2903  OE1 GLN A 183      94.883  71.316 119.660  1.00  0.00           O
ATOM   2904  NE2 GLN A 183      92.702  71.826 119.430  1.00  0.00           N
ATOM   2907  C   GLN A 183      94.013  75.296 123.079  1.00  0.00           C
ATOM   2908  O   GLN A 183      95.213  75.016 123.079  1.00  0.00           O
ATOM   2909  N   GLN A 184      93.323  75.417 124.240  1.00  0.00           N
ATOM   2911  CA  GLN A 184      93.853  75.086 125.560  1.00  0.00           C
ATOM   2913  CB  GLN A 184      93.433  76.086 126.679  1.00  0.00           C
ATOM   2916  CG  GLN A 184      94.133  77.457 126.530  1.00  0.00           C
ATOM   2919  CD  GLN A 184      93.893  78.436 127.680  1.00  0.00           C
ATOM   2920  OE1 GLN A 184      92.783  78.946 127.859  1.00  0.00           O
ATOM   2921  NE2 GLN A 184      94.923  78.716 128.510  1.00  0.00           N
ATOM   2924  C   GLN A 184      93.473  73.676 125.989  1.00  0.00           C
ATOM   2925  O   GLN A 184      92.383  73.207 125.680  1.00  0.00           O
ATOM   2926  N   LEU A 185      94.383  72.987 126.719  1.00  0.00           N
ATOM   2928  CA  LEU A 185      94.302  71.546 126.899  1.00  0.00           C
ATOM   2930  CB  LEU A 185      94.982  70.836 125.708  1.00  0.00           C
ATOM   2933  CG  LEU A 185      94.182  70.817 124.399  1.00  0.00           C
ATOM   2935  CD1 LEU A 185      94.953  70.016 123.340  1.00  0.00           C
ATOM   2939  CD2 LEU A 185      92.802  70.186 124.609  1.00  0.00           C
ATOM   2943  C   LEU A 185      94.923  70.987 128.189  1.00  0.00           C
ATOM   2944  O   LEU A 185      95.172  69.796 128.278  1.00  0.00           O
ATOM   2945  N   ASP A 186      95.123  71.787 129.240  1.00  0.00           N
ATOM   2947  CA  ASP A 186      95.453  71.327 130.589  1.00  0.00           C
ATOM   2949  CB  ASP A 186      95.933  72.616 131.350  1.00  0.00           C
ATOM   2952  CG  ASP A 186      96.673  72.397 132.650  1.00  0.00           C
ATOM   2953  OD1 ASP A 186      97.232  71.296 132.870  1.00  0.00           O
ATOM   2954  OD2 ASP A 186      96.893  73.426 133.349  1.00  0.00           O
ATOM   2955  C   ASP A 186      94.343  70.417 131.229  1.00  0.00           C
ATOM   2956  O   ASP A 186      94.623  69.357 131.810  1.00  0.00           O
ATOM   2957  N   PRO A 187      93.052  70.737 131.049  1.00  0.00           N
ATOM   2958  CD  PRO A 187      92.563  72.076 131.439  1.00  0.00           C
ATOM   2961  CA  PRO A 187      92.012  69.747 131.270  1.00  0.00           C
ATOM   2963  CB  PRO A 187      91.332  70.306 132.529  1.00  0.00           C
ATOM   2966  CG  PRO A 187      91.343  71.826 132.339  1.00  0.00           C
ATOM   2969  C   PRO A 187      91.083  69.686 130.059  1.00  0.00           C
ATOM   2970  O   PRO A 187      90.162  70.487 129.950  1.00  0.00           O
ATOM   2971  N   ILE A 188      91.282  68.746 129.120  1.00  0.00           N
ATOM   2973  CA  ILE A 188      90.552  68.637 127.850  1.00  0.00           C
ATOM   2975  CB  ILE A 188      91.142  67.506 126.990  1.00  0.00           C
ATOM   2977  CG2 ILE A 188      90.902  66.126 127.630  1.00  0.00           C
ATOM   2981  CG1 ILE A 188      90.643  67.527 125.540  1.00  0.00           C
ATOM   2984  CD  ILE A 188      91.603  66.787 124.590  1.00  0.00           C
ATOM   2988  C   ILE A 188      89.022  68.507 127.979  1.00  0.00           C
ATOM   2989  O   ILE A 188      88.513  67.857 128.889  1.00  0.00           O
ATOM   2990  N   TYR A 189      88.243  69.107 127.039  1.00  0.00           N
ATOM   2992  CA  TYR A 189      86.832  68.737 126.909  1.00  0.00           C
ATOM   2994  CB  TYR A 189      85.853  69.866 126.489  1.00  0.00           C
ATOM   2997  CG  TYR A 189      85.463  70.806 127.599  1.00  0.00           C
ATOM   2998  CD1 TYR A 189      84.783  70.336 128.740  1.00  0.00           C
ATOM   3000  CE1 TYR A 189      84.182  71.237 129.639  1.00  0.00           C
ATOM   3002  CZ  TYR A 189      84.343  72.616 129.469  1.00  0.00           C
ATOM   3003  OH  TYR A 189      83.762  73.527 130.380  1.00  0.00           O
ATOM   3005  CD2 TYR A 189      85.563  72.186 127.420  1.00  0.00           C
ATOM   3007  CE2 TYR A 189      85.043  73.086 128.359  1.00  0.00           C
ATOM   3009  C   TYR A 189      86.662  67.616 125.910  1.00  0.00           C
ATOM   3010  O   TYR A 189      87.112  67.686 124.770  1.00  0.00           O
ATOM   3011  N   VAL A 190      85.952  66.556 126.290  1.00  0.00           N
ATOM   3013  CA  VAL A 190      85.453  65.607 125.308  1.00  0.00           C
ATOM   3015  CB  VAL A 190      85.753  64.177 125.708  1.00  0.00           C
ATOM   3017  CG1 VAL A 190      85.202  63.177 124.669  1.00  0.00           C
ATOM   3021  CG2 VAL A 190      87.293  64.067 125.809  1.00  0.00           C
ATOM   3025  C   VAL A 190      83.993  65.896 125.069  1.00  0.00           C
ATOM   3026  O   VAL A 190      83.222  66.086 126.010  1.00  0.00           O
ATOM   3027  N   ASP A 191      83.613  65.966 123.778  1.00  0.00           N
ATOM   3029  CA  ASP A 191      82.252  66.097 123.329  1.00  0.00           C
ATOM   3031  CB  ASP A 191      82.162  66.896 122.000  1.00  0.00           C
ATOM   3034  CG  ASP A 191      82.603  68.347 122.090  1.00  0.00           C
ATOM   3035  OD1 ASP A 191      83.183  68.806 123.110  1.00  0.00           O
ATOM   3036  OD2 ASP A 191      82.423  69.027 121.039  1.00  0.00           O
ATOM   3037  C   ASP A 191      81.773  64.667 123.100  1.00  0.00           C
ATOM   3038  O   ASP A 191      81.923  64.086 122.028  1.00  0.00           O
ATOM   3039  N   VAL A 192      81.223  64.027 124.149  1.00  0.00           N
ATOM   3041  CA  VAL A 192      80.823  62.636 124.129  1.00  0.00           C
ATOM   3043  CB  VAL A 192      80.633  62.026 125.509  1.00  0.00           C
ATOM   3045  CG1 VAL A 192      80.333  60.516 125.399  1.00  0.00           C
ATOM   3049  CG2 VAL A 192      81.903  62.266 126.349  1.00  0.00           C
ATOM   3053  C   VAL A 192      79.543  62.516 123.329  1.00  0.00           C
ATOM   3054  O   VAL A 192      78.452  62.726 123.849  1.00  0.00           O
ATOM   3055  N   THR A 193      79.693  62.166 122.039  1.00  0.00           N
ATOM   3057  CA  THR A 193      78.633  61.756 121.130  1.00  0.00           C
ATOM   3059  CB  THR A 193      79.163  61.587 119.689  1.00  0.00           C
ATOM   3061  OG1 THR A 193      78.153  61.826 118.719  1.00  0.00           O
ATOM   3063  CG2 THR A 193      79.813  60.216 119.430  1.00  0.00           C
ATOM   3067  C   THR A 193      77.952  60.496 121.619  1.00  0.00           C
ATOM   3068  O   THR A 193      78.573  59.646 122.249  1.00  0.00           O
ATOM   3069  N   GLN A 194      76.643  60.347 121.349  1.00  0.00           N
ATOM   3071  CA  GLN A 194      75.883  59.176 121.719  1.00  0.00           C
ATOM   3073  CB  GLN A 194      75.043  59.437 123.009  1.00  0.00           C
ATOM   3076  CG  GLN A 194      74.522  58.177 123.759  1.00  0.00           C
ATOM   3079  CD  GLN A 194      75.633  57.137 123.939  1.00  0.00           C
ATOM   3080  OE1 GLN A 194      75.753  56.097 123.278  1.00  0.00           O
ATOM   3081  NE2 GLN A 194      76.563  57.457 124.859  1.00  0.00           N
ATOM   3084  C   GLN A 194      74.982  58.966 120.529  1.00  0.00           C
ATOM   3085  O   GLN A 194      75.373  59.266 119.399  1.00  0.00           O
ATOM   3086  N   SER A 195      73.762  58.446 120.719  1.00  0.00           N
ATOM   3088  CA  SER A 195      72.893  58.216 119.599  1.00  0.00           C
ATOM   3090  CB  SER A 195      72.883  56.727 119.160  1.00  0.00           C
ATOM   3093  OG  SER A 195      72.972  56.626 117.739  1.00  0.00           O
ATOM   3095  C   SER A 195      71.522  58.686 119.990  1.00  0.00           C
ATOM   3096  O   SER A 195      71.333  59.396 120.979  1.00  0.00           O
ATOM   3097  N   SER A 196      70.533  58.356 119.149  1.00  0.00           N
ATOM   3099  CA  SER A 196      69.192  58.886 119.259  1.00  0.00           C
ATOM   3101  CB  SER A 196      68.903  59.777 118.029  1.00  0.00           C
ATOM   3104  OG  SER A 196      69.973  60.706 117.840  1.00  0.00           O
ATOM   3106  C   SER A 196      68.173  57.786 119.219  1.00  0.00           C
ATOM   3107  O   SER A 196      67.052  57.926 119.689  1.00  0.00           O
ATOM   3108  N   ASN A 197      68.543  56.606 118.679  1.00  0.00           N
ATOM   3110  CA  ASN A 197      67.662  55.466 118.520  1.00  0.00           C
ATOM   3112  CB  ASN A 197      68.123  54.606 117.299  1.00  0.00           C
ATOM   3115  CG  ASN A 197      69.543  54.056 117.469  1.00  0.00           C
ATOM   3116  OD1 ASN A 197      70.493  54.817 117.680  1.00  0.00           O
ATOM   3117  ND2 ASN A 197      69.713  52.716 117.420  1.00  0.00           N
ATOM   3120  C   ASN A 197      67.733  54.596 119.760  1.00  0.00           C
ATOM   3121  O   ASN A 197      67.033  53.586 119.880  1.00  0.00           O
ATOM   3122  N   ASP A 198      68.603  54.976 120.689  1.00  0.00           N
ATOM   3124  CA  ASP A 198      68.923  54.256 121.888  1.00  0.00           C
ATOM   3126  CB  ASP A 198      70.433  53.917 121.888  1.00  0.00           C
ATOM   3129  CG  ASP A 198      71.363  55.116 121.799  1.00  0.00           C
ATOM   3130  OD1 ASP A 198      70.893  56.277 121.888  1.00  0.00           O
ATOM   3131  OD2 ASP A 198      72.573  54.856 121.570  1.00  0.00           O
ATOM   3132  C   ASP A 198      68.463  55.077 123.068  1.00  0.00           C
ATOM   3133  O   ASP A 198      68.802  54.777 124.210  1.00  0.00           O
ATOM   3134  N   PHE A 199      67.573  56.077 122.869  1.00  0.00           N
ATOM   3136  CA  PHE A 199      66.993  56.816 123.969  1.00  0.00           C
ATOM   3138  CB  PHE A 199      66.203  58.076 123.510  1.00  0.00           C
ATOM   3141  CG  PHE A 199      67.043  59.287 123.810  1.00  0.00           C
ATOM   3142  CD1 PHE A 199      68.333  59.386 123.270  1.00  0.00           C
ATOM   3144  CE1 PHE A 199      69.152  60.466 123.579  1.00  0.00           C
ATOM   3146  CZ  PHE A 199      68.692  61.476 124.439  1.00  0.00           C
ATOM   3148  CD2 PHE A 199      66.603  60.286 124.699  1.00  0.00           C
ATOM   3150  CE2 PHE A 199      67.423  61.376 125.020  1.00  0.00           C
ATOM   3152  C   PHE A 199      66.173  55.946 124.900  1.00  0.00           C
ATOM   3153  O   PHE A 199      66.133  56.186 126.100  1.00  0.00           O
ATOM   3154  N   MET A 200      65.563  54.856 124.409  1.00  0.00           N
ATOM   3156  CA  MET A 200      65.063  53.836 125.320  1.00  0.00           C
ATOM   3158  CB  MET A 200      64.243  52.777 124.559  1.00  0.00           C
ATOM   3161  CG  MET A 200      62.943  53.356 123.950  1.00  0.00           C
ATOM   3164  SD  MET A 200      61.663  53.856 125.149  1.00  0.00           S
ATOM   3165  CE  MET A 200      60.993  52.176 125.308  1.00  0.00           C
ATOM   3169  C   MET A 200      66.122  53.206 126.240  1.00  0.00           C
ATOM   3170  O   MET A 200      65.923  53.156 127.450  1.00  0.00           O
ATOM   3171  N   ARG A 201      67.302  52.816 125.708  1.00  0.00           N
ATOM   3173  CA  ARG A 201      68.493  52.406 126.460  1.00  0.00           C
ATOM   3175  CB  ARG A 201      69.623  51.917 125.529  1.00  0.00           C
ATOM   3178  CG  ARG A 201      69.152  51.086 124.329  1.00  0.00           C
ATOM   3181  CD  ARG A 201      70.353  50.526 123.559  1.00  0.00           C
ATOM   3184  NE  ARG A 201      69.893  50.156 122.179  1.00  0.00           N
ATOM   3186  CZ  ARG A 201      70.613  50.337 121.079  1.00  0.00           C
ATOM   3187  NH1 ARG A 201      71.803  50.906 121.089  1.00  0.00           N
ATOM   3190  NH2 ARG A 201      70.173  49.926 119.900  1.00  0.00           N
ATOM   3193  C   ARG A 201      69.113  53.486 127.369  1.00  0.00           C
ATOM   3194  O   ARG A 201      69.533  53.206 128.490  1.00  0.00           O
ATOM   3195  N   LEU A 202      69.243  54.736 126.899  1.00  0.00           N
ATOM   3197  CA  LEU A 202      69.923  55.806 127.599  1.00  0.00           C
ATOM   3199  CB  LEU A 202      70.423  56.857 126.558  1.00  0.00           C
ATOM   3202  CG  LEU A 202      71.842  56.597 125.989  1.00  0.00           C
ATOM   3204  CD1 LEU A 202      72.902  56.956 127.028  1.00  0.00           C
ATOM   3208  CD2 LEU A 202      72.083  55.176 125.460  1.00  0.00           C
ATOM   3212  C   LEU A 202      69.043  56.466 128.638  1.00  0.00           C
ATOM   3213  O   LEU A 202      69.493  56.867 129.719  1.00  0.00           O
ATOM   3214  N   LYS A 203      67.723  56.556 128.370  1.00  0.00           N
ATOM   3216  CA  LYS A 203      66.743  56.997 129.329  1.00  0.00           C
ATOM   3218  CB  LYS A 203      65.443  57.446 128.600  1.00  0.00           C
ATOM   3221  CG  LYS A 203      64.583  58.497 129.318  1.00  0.00           C
ATOM   3224  CD  LYS A 203      64.313  58.117 130.778  1.00  0.00           C
ATOM   3227  CE  LYS A 203      63.393  59.027 131.559  1.00  0.00           C
ATOM   3230  NZ  LYS A 203      62.003  58.836 131.138  1.00  0.00           N
ATOM   3234  C   LYS A 203      66.503  55.896 130.359  1.00  0.00           C
ATOM   3235  O   LYS A 203      66.483  56.156 131.559  1.00  0.00           O
ATOM   3236  N   GLN A 204      66.383  54.596 129.979  1.00  0.00           N
ATOM   3238  CA  GLN A 204      66.183  53.536 130.969  1.00  0.00           C
ATOM   3240  CB  GLN A 204      65.833  52.146 130.380  1.00  0.00           C
ATOM   3243  CG  GLN A 204      67.022  51.336 129.820  1.00  0.00           C
ATOM   3246  CD  GLN A 204      66.543  50.097 129.070  1.00  0.00           C
ATOM   3247  OE1 GLN A 204      65.503  50.097 128.419  1.00  0.00           O
ATOM   3248  NE2 GLN A 204      67.323  49.006 129.160  1.00  0.00           N
ATOM   3251  C   GLN A 204      67.363  53.416 131.900  1.00  0.00           C
ATOM   3252  O   GLN A 204      67.202  53.196 133.100  1.00  0.00           O
ATOM   3253  N   SER A 205      68.613  53.586 131.430  1.00  0.00           N
ATOM   3255  CA  SER A 205      69.752  53.667 132.329  1.00  0.00           C
ATOM   3257  CB  SER A 205      71.133  53.577 131.630  1.00  0.00           C
ATOM   3260  OG  SER A 205      71.323  54.536 130.589  1.00  0.00           O
ATOM   3262  C   SER A 205      69.662  54.817 133.309  1.00  0.00           C
ATOM   3263  O   SER A 205      70.022  54.656 134.479  1.00  0.00           O
ATOM   3264  N   VAL A 206      69.143  55.997 132.910  1.00  0.00           N
ATOM   3266  CA  VAL A 206      68.793  57.067 133.819  1.00  0.00           C
ATOM   3268  CB  VAL A 206      68.502  58.376 133.100  1.00  0.00           C
ATOM   3270  CG1 VAL A 206      68.073  59.476 134.079  1.00  0.00           C
ATOM   3274  CG2 VAL A 206      69.793  58.836 132.380  1.00  0.00           C
ATOM   3278  C   VAL A 206      67.702  56.686 134.839  1.00  0.00           C
ATOM   3279  O   VAL A 206      67.823  56.966 136.029  1.00  0.00           O
ATOM   3280  N   GLU A 207      66.652  55.957 134.400  1.00  0.00           N
ATOM   3282  CA  GLU A 207      65.583  55.386 135.210  1.00  0.00           C
ATOM   3284  CB  GLU A 207      64.433  54.796 134.329  1.00  0.00           C
ATOM   3287  CG  GLU A 207      63.703  55.906 133.520  1.00  0.00           C
ATOM   3290  CD  GLU A 207      62.603  55.456 132.559  1.00  0.00           C
ATOM   3291  OE1 GLU A 207      62.523  54.276 132.169  1.00  0.00           O
ATOM   3292  OE2 GLU A 207      61.823  56.356 132.130  1.00  0.00           O
ATOM   3293  C   GLU A 207      66.043  54.386 136.270  1.00  0.00           C
ATOM   3294  O   GLU A 207      65.503  54.316 137.380  1.00  0.00           O
ATOM   3295  N   GLN A 208      67.103  53.606 135.999  1.00  0.00           N
ATOM   3297  CA  GLN A 208      67.832  52.896 137.028  1.00  0.00           C
ATOM   3299  CB  GLN A 208      68.973  52.036 136.418  1.00  0.00           C
ATOM   3302  CG  GLN A 208      68.573  51.007 135.329  1.00  0.00           C
ATOM   3305  CD  GLN A 208      67.512  49.957 135.708  1.00  0.00           C
ATOM   3306  OE1 GLN A 208      67.123  49.157 134.859  1.00  0.00           O
ATOM   3307  NE2 GLN A 208      67.162  49.856 136.999  1.00  0.00           N
ATOM   3310  C   GLN A 208      68.482  53.766 138.119  1.00  0.00           C
ATOM   3311  O   GLN A 208      68.533  53.376 139.279  1.00  0.00           O
ATOM   3312  N   GLY A 209      69.043  54.926 137.749  1.00  0.00           N
ATOM   3314  CA  GLY A 209      69.903  55.747 138.609  1.00  0.00           C
ATOM   3317  C   GLY A 209      71.333  55.266 138.759  1.00  0.00           C
ATOM   3318  O   GLY A 209      72.202  56.027 139.180  1.00  0.00           O
ATOM   3319  N   ASN A 210      71.613  54.006 138.359  1.00  0.00           N
ATOM   3321  CA  ASN A 210      72.863  53.286 138.600  1.00  0.00           C
ATOM   3323  CB  ASN A 210      72.863  51.857 137.969  1.00  0.00           C
ATOM   3326  CG  ASN A 210      71.772  50.937 138.510  1.00  0.00           C
ATOM   3327  OD1 ASN A 210      71.022  51.286 139.419  1.00  0.00           O
ATOM   3328  ND2 ASN A 210      71.623  49.736 137.899  1.00  0.00           N
ATOM   3331  C   ASN A 210      74.103  53.996 138.060  1.00  0.00           C
ATOM   3332  O   ASN A 210      75.223  53.796 138.520  1.00  0.00           O
ATOM   3333  N   LEU A 211      73.923  54.806 137.020  1.00  0.00           N
ATOM   3335  CA  LEU A 211      74.963  55.566 136.380  1.00  0.00           C
ATOM   3337  CB  LEU A 211      74.513  55.856 134.929  1.00  0.00           C
ATOM   3340  CG  LEU A 211      72.983  55.906 134.669  1.00  0.00           C
ATOM   3342  CD1 LEU A 211      72.153  56.846 135.568  1.00  0.00           C
ATOM   3346  CD2 LEU A 211      72.762  56.327 133.219  1.00  0.00           C
ATOM   3350  C   LEU A 211      75.373  56.846 137.090  1.00  0.00           C
ATOM   3351  O   LEU A 211      76.522  57.257 136.958  1.00  0.00           O
ATOM   3352  N   HIS A 212      74.503  57.496 137.880  1.00  0.00           N
ATOM   3354  CA  HIS A 212      74.662  58.896 138.259  1.00  0.00           C
ATOM   3356  CB  HIS A 212      73.592  59.817 137.609  1.00  0.00           C
ATOM   3359  ND1 HIS A 212      72.383  60.556 135.568  1.00  0.00           N
ATOM   3360  CG  HIS A 212      73.482  59.887 136.100  1.00  0.00           C
ATOM   3361  CE1 HIS A 212      72.522  60.477 134.260  1.00  0.00           C
ATOM   3363  NE2 HIS A 212      73.643  59.806 133.910  1.00  0.00           N
ATOM   3365  CD2 HIS A 212      74.263  59.417 135.090  1.00  0.00           C
ATOM   3367  C   HIS A 212      74.552  58.996 139.779  1.00  0.00           C
ATOM   3368  O   HIS A 212      73.802  59.796 140.320  1.00  0.00           O
ATOM   3369  N   LYS A 213      75.272  58.107 140.490  1.00  0.00           N
ATOM   3371  CA  LYS A 213      75.192  57.907 141.919  1.00  0.00           C
ATOM   3373  CB  LYS A 213      76.052  56.667 142.270  1.00  0.00           C
ATOM   3376  CG  LYS A 213      76.073  56.266 143.759  1.00  0.00           C
ATOM   3379  CD  LYS A 213      74.693  55.806 144.270  1.00  0.00           C
ATOM   3382  CE  LYS A 213      74.653  55.607 145.790  1.00  0.00           C
ATOM   3385  NZ  LYS A 213      73.543  54.726 146.199  1.00  0.00           N
ATOM   3389  C   LYS A 213      75.582  59.066 142.850  1.00  0.00           C
ATOM   3390  O   LYS A 213      74.872  59.346 143.829  1.00  0.00           O
ATOM   3391  N   GLU A 214      76.722  59.757 142.600  1.00  0.00           N
ATOM   3393  CA  GLU A 214      77.252  60.737 143.529  1.00  0.00           C
ATOM   3395  CB  GLU A 214      78.813  60.636 143.609  1.00  0.00           C
ATOM   3398  CG  GLU A 214      79.673  60.876 142.339  1.00  0.00           C
ATOM   3401  CD  GLU A 214      81.173  60.827 142.668  1.00  0.00           C
ATOM   3402  OE1 GLU A 214      81.643  59.757 143.138  1.00  0.00           O
ATOM   3403  OE2 GLU A 214      81.872  61.857 142.490  1.00  0.00           O
ATOM   3404  C   GLU A 214      76.722  62.156 143.299  1.00  0.00           C
ATOM   3405  O   GLU A 214      76.393  62.876 144.249  1.00  0.00           O
ATOM   3406  N   ASN A 215      76.512  62.556 142.028  1.00  0.00           N
ATOM   3408  CA  ASN A 215      76.232  63.886 141.508  1.00  0.00           C
ATOM   3410  CB  ASN A 215      77.133  65.046 142.099  1.00  0.00           C
ATOM   3413  CG  ASN A 215      76.652  65.777 143.359  1.00  0.00           C
ATOM   3414  OD1 ASN A 215      77.453  66.427 144.049  1.00  0.00           O
ATOM   3415  ND2 ASN A 215      75.332  65.756 143.638  1.00  0.00           N
ATOM   3418  C   ASN A 215      76.543  63.746 140.020  1.00  0.00           C
ATOM   3419  O   ASN A 215      76.842  62.646 139.549  1.00  0.00           O
ATOM   3420  N   ALA A 216      76.463  64.836 139.229  1.00  0.00           N
ATOM   3422  CA  ALA A 216      76.823  64.817 137.829  1.00  0.00           C
ATOM   3424  CB  ALA A 216      76.552  66.216 137.229  1.00  0.00           C
ATOM   3428  C   ALA A 216      78.263  64.436 137.529  1.00  0.00           C
ATOM   3429  O   ALA A 216      78.522  63.667 136.620  1.00  0.00           O
ATOM   3430  N   THR A 217      79.213  64.987 138.278  1.00  0.00           N
ATOM   3432  CA  THR A 217      80.643  64.906 138.010  1.00  0.00           C
ATOM   3434  CB  THR A 217      81.332  66.216 138.399  1.00  0.00           C
ATOM   3436  OG1 THR A 217      80.643  66.826 139.490  1.00  0.00           O
ATOM   3438  CG2 THR A 217      81.213  67.207 137.240  1.00  0.00           C
ATOM   3442  C   THR A 217      81.253  63.716 138.719  1.00  0.00           C
ATOM   3443  O   THR A 217      81.963  63.866 139.710  1.00  0.00           O
ATOM   3444  N   SER A 218      81.013  62.506 138.189  1.00  0.00           N
ATOM   3446  CA  SER A 218      81.692  61.266 138.600  1.00  0.00           C
ATOM   3448  CB  SER A 218      80.753  60.027 138.460  1.00  0.00           C
ATOM   3451  OG  SER A 218      81.272  58.856 139.089  1.00  0.00           O
ATOM   3453  C   SER A 218      82.942  61.077 137.759  1.00  0.00           C
ATOM   3454  O   SER A 218      83.543  62.047 137.309  1.00  0.00           O
ATOM   3455  N   ASN A 219      83.353  59.827 137.469  1.00  0.00           N
ATOM   3457  CA  ASN A 219      84.452  59.466 136.600  1.00  0.00           C
ATOM   3459  CB  ASN A 219      85.603  58.796 137.410  1.00  0.00           C
ATOM   3462  CG  ASN A 219      86.443  59.866 138.079  1.00  0.00           C
ATOM   3463  OD1 ASN A 219      86.863  60.846 137.460  1.00  0.00           O
ATOM   3464  ND2 ASN A 219      86.713  59.707 139.388  1.00  0.00           N
ATOM   3467  C   ASN A 219      84.003  58.497 135.499  1.00  0.00           C
ATOM   3468  O   ASN A 219      82.942  57.876 135.560  1.00  0.00           O
ATOM   3469  N   VAL A 220      84.842  58.356 134.458  1.00  0.00           N
ATOM   3471  CA  VAL A 220      84.732  57.336 133.419  1.00  0.00           C
ATOM   3473  CB  VAL A 220      83.972  57.806 132.180  1.00  0.00           C
ATOM   3475  CG1 VAL A 220      82.482  58.006 132.540  1.00  0.00           C
ATOM   3479  CG2 VAL A 220      84.563  59.097 131.589  1.00  0.00           C
ATOM   3483  C   VAL A 220      86.133  56.906 132.979  1.00  0.00           C
ATOM   3484  O   VAL A 220      87.022  57.737 132.820  1.00  0.00           O
ATOM   3485  N   GLU A 221      86.393  55.607 132.749  1.00  0.00           N
ATOM   3487  CA  GLU A 221      87.643  55.207 132.120  1.00  0.00           C
ATOM   3489  CB  GLU A 221      88.153  53.816 132.590  1.00  0.00           C
ATOM   3492  CG  GLU A 221      87.763  52.606 131.710  1.00  0.00           C
ATOM   3495  CD  GLU A 221      87.862  51.296 132.479  1.00  0.00           C
ATOM   3496  OE1 GLU A 221      87.152  51.196 133.510  1.00  0.00           O
ATOM   3497  OE2 GLU A 221      88.552  50.356 131.990  1.00  0.00           O
ATOM   3498  C   GLU A 221      87.473  55.277 130.609  1.00  0.00           C
ATOM   3499  O   GLU A 221      86.373  55.246 130.059  1.00  0.00           O
ATOM   3500  N   LEU A 222      88.603  55.426 129.910  1.00  0.00           N
ATOM   3502  CA  LEU A 222      88.673  55.916 128.559  1.00  0.00           C
ATOM   3504  CB  LEU A 222      89.393  57.286 128.529  1.00  0.00           C
ATOM   3507  CG  LEU A 222      88.753  58.376 129.419  1.00  0.00           C
ATOM   3509  CD1 LEU A 222      89.543  59.676 129.369  1.00  0.00           C
ATOM   3513  CD2 LEU A 222      87.302  58.637 129.020  1.00  0.00           C
ATOM   3517  C   LEU A 222      89.503  54.926 127.789  1.00  0.00           C
ATOM   3518  O   LEU A 222      90.133  54.056 128.380  1.00  0.00           O
ATOM   3519  N   VAL A 223      89.533  54.966 126.450  1.00  0.00           N
ATOM   3521  CA  VAL A 223      90.313  53.966 125.729  1.00  0.00           C
ATOM   3523  CB  VAL A 223      89.603  52.616 125.719  1.00  0.00           C
ATOM   3525  CG1 VAL A 223      88.153  52.756 125.270  1.00  0.00           C
ATOM   3529  CG2 VAL A 223      90.342  51.576 124.859  1.00  0.00           C
ATOM   3533  C   VAL A 223      90.702  54.466 124.360  1.00  0.00           C
ATOM   3534  O   VAL A 223      89.872  54.836 123.530  1.00  0.00           O
ATOM   3535  N   MET A 224      92.033  54.547 124.090  1.00  0.00           N
ATOM   3537  CA  MET A 224      92.543  55.046 122.829  1.00  0.00           C
ATOM   3539  CB  MET A 224      94.052  55.386 122.920  1.00  0.00           C
ATOM   3542  CG  MET A 224      94.313  56.566 123.869  1.00  0.00           C
ATOM   3545  SD  MET A 224      95.973  57.277 123.719  1.00  0.00           S
ATOM   3546  CE  MET A 224      96.843  55.937 124.579  1.00  0.00           C
ATOM   3550  C   MET A 224      92.313  54.146 121.649  1.00  0.00           C
ATOM   3551  O   MET A 224      91.933  52.987 121.799  1.00  0.00           O
ATOM   3552  N   GLU A 225      92.652  54.626 120.429  1.00  0.00           N
ATOM   3554  CA  GLU A 225      92.753  53.847 119.210  1.00  0.00           C
ATOM   3556  CB  GLU A 225      93.192  54.757 118.019  1.00  0.00           C
ATOM   3559  CG  GLU A 225      94.603  55.386 118.180  1.00  0.00           C
ATOM   3562  CD  GLU A 225      95.143  56.126 116.958  1.00  0.00           C
ATOM   3563  OE1 GLU A 225      94.472  56.196 115.890  1.00  0.00           O
ATOM   3564  OE2 GLU A 225      96.303  56.597 117.090  1.00  0.00           O
ATOM   3565  C   GLU A 225      93.703  52.667 119.318  1.00  0.00           C
ATOM   3566  O   GLU A 225      93.502  51.616 118.709  1.00  0.00           O
ATOM   3567  N   ASN A 226      94.772  52.816 120.119  1.00  0.00           N
ATOM   3569  CA  ASN A 226      95.753  51.797 120.429  1.00  0.00           C
ATOM   3571  CB  ASN A 226      96.983  52.527 121.039  1.00  0.00           C
ATOM   3574  CG  ASN A 226      98.272  51.716 120.960  1.00  0.00           C
ATOM   3575  OD1 ASN A 226      98.552  51.007 119.990  1.00  0.00           O
ATOM   3576  ND2 ASN A 226      99.112  51.867 122.000  1.00  0.00           N
ATOM   3579  C   ASN A 226      95.213  50.806 121.460  1.00  0.00           C
ATOM   3580  O   ASN A 226      95.783  49.757 121.729  1.00  0.00           O
ATOM   3581  N   GLY A 227      94.103  51.176 122.140  1.00  0.00           N
ATOM   3583  CA  GLY A 227      93.423  50.376 123.138  1.00  0.00           C
ATOM   3586  C   GLY A 227      93.902  50.547 124.559  1.00  0.00           C
ATOM   3587  O   GLY A 227      93.433  49.866 125.460  1.00  0.00           O
ATOM   3588  N   GLN A 228      94.813  51.506 124.780  1.00  0.00           N
ATOM   3590  CA  GLN A 228      95.362  51.876 126.079  1.00  0.00           C
ATOM   3592  CB  GLN A 228      96.813  52.406 125.919  1.00  0.00           C
ATOM   3595  CG  GLN A 228      97.493  53.047 127.149  1.00  0.00           C
ATOM   3598  CD  GLN A 228      98.952  53.406 126.829  1.00  0.00           C
ATOM   3599  OE1 GLN A 228      99.423  53.466 125.700  1.00  0.00           O
ATOM   3600  NE2 GLN A 228      99.732  53.616 127.920  1.00  0.00           N
ATOM   3603  C   GLN A 228      94.493  52.907 126.799  1.00  0.00           C
ATOM   3604  O   GLN A 228      94.223  53.987 126.278  1.00  0.00           O
ATOM   3605  N   THR A 229      94.022  52.577 128.020  1.00  0.00           N
ATOM   3607  CA  THR A 229      93.393  53.577 128.900  1.00  0.00           C
ATOM   3609  CB  THR A 229      92.743  52.966 130.139  1.00  0.00           C
ATOM   3611  OG1 THR A 229      91.893  51.867 129.799  1.00  0.00           O
ATOM   3613  CG2 THR A 229      91.923  53.976 130.969  1.00  0.00           C
ATOM   3617  C   THR A 229      94.423  54.606 129.329  1.00  0.00           C
ATOM   3618  O   THR A 229      95.572  54.246 129.579  1.00  0.00           O
ATOM   3619  N   TYR A 230      94.052  55.896 129.430  1.00  0.00           N
ATOM   3621  CA  TYR A 230      94.912  56.937 129.979  1.00  0.00           C
ATOM   3623  CB  TYR A 230      94.273  58.336 129.900  1.00  0.00           C
ATOM   3626  CG  TYR A 230      93.993  58.667 128.469  1.00  0.00           C
ATOM   3627  CD1 TYR A 230      95.043  58.957 127.579  1.00  0.00           C
ATOM   3629  CE1 TYR A 230      94.763  59.256 126.249  1.00  0.00           C
ATOM   3631  CZ  TYR A 230      93.433  59.287 125.799  1.00  0.00           C
ATOM   3632  OH  TYR A 230      93.113  59.626 124.469  1.00  0.00           O
ATOM   3634  CD2 TYR A 230      92.683  58.686 127.999  1.00  0.00           C
ATOM   3636  CE2 TYR A 230      92.392  58.987 126.670  1.00  0.00           C
ATOM   3638  C   TYR A 230      95.302  56.696 131.439  1.00  0.00           C
ATOM   3639  O   TYR A 230      94.522  56.067 132.139  1.00  0.00           O
ATOM   3640  N   PRO A 231      96.463  57.156 131.939  1.00  0.00           N
ATOM   3641  CD  PRO A 231      97.383  58.047 131.210  1.00  0.00           C
ATOM   3644  CA  PRO A 231      96.923  56.927 133.309  1.00  0.00           C
ATOM   3646  CB  PRO A 231      98.183  57.806 133.430  1.00  0.00           C
ATOM   3649  CG  PRO A 231      98.692  57.956 131.990  1.00  0.00           C
ATOM   3652  C   PRO A 231      95.923  57.137 134.449  1.00  0.00           C
ATOM   3653  O   PRO A 231      96.103  56.506 135.499  1.00  0.00           O
ATOM   3654  N   LEU A 232      94.923  58.037 134.290  1.00  0.00           N
ATOM   3656  CA  LEU A 232      93.743  58.177 135.130  1.00  0.00           C
ATOM   3658  CB  LEU A 232      93.762  59.466 135.990  1.00  0.00           C
ATOM   3661  CG  LEU A 232      94.963  59.617 136.939  1.00  0.00           C
ATOM   3663  CD1 LEU A 232      94.863  60.937 137.710  1.00  0.00           C
ATOM   3667  CD2 LEU A 232      95.053  58.466 137.948  1.00  0.00           C
ATOM   3671  C   LEU A 232      92.463  58.196 134.279  1.00  0.00           C
ATOM   3672  O   LEU A 232      92.403  58.816 133.219  1.00  0.00           O
ATOM   3673  N   LYS A 233      91.353  57.577 134.789  1.00  0.00           N
ATOM   3675  CA  LYS A 233      89.993  58.037 134.499  1.00  0.00           C
ATOM   3677  CB  LYS A 233      88.843  57.236 135.199  1.00  0.00           C
ATOM   3680  CG  LYS A 233      88.943  56.906 136.698  1.00  0.00           C
ATOM   3683  CD  LYS A 233      89.783  55.667 137.059  1.00  0.00           C
ATOM   3686  CE  LYS A 233      89.393  54.306 136.449  1.00  0.00           C
ATOM   3689  NZ  LYS A 233      88.143  53.737 137.009  1.00  0.00           N
ATOM   3693  C   LYS A 233      89.763  59.547 134.649  1.00  0.00           C
ATOM   3694  O   LYS A 233      90.473  60.216 135.399  1.00  0.00           O
ATOM   3695  N   GLY A 234      88.813  60.136 133.900  1.00  0.00           N
ATOM   3697  CA  GLY A 234      88.502  61.556 134.020  1.00  0.00           C
ATOM   3700  C   GLY A 234      87.063  61.787 134.329  1.00  0.00           C
ATOM   3701  O   GLY A 234      86.232  60.887 134.189  1.00  0.00           O
ATOM   3702  N   THR A 235      86.723  63.026 134.740  1.00  0.00           N
ATOM   3704  CA  THR A 235      85.373  63.387 135.150  1.00  0.00           C
ATOM   3706  CB  THR A 235      85.313  64.446 136.249  1.00  0.00           C
ATOM   3708  OG1 THR A 235      84.003  64.897 136.570  1.00  0.00           O
ATOM   3710  CG2 THR A 235      86.103  65.716 135.899  1.00  0.00           C
ATOM   3714  C   THR A 235      84.423  63.676 134.009  1.00  0.00           C
ATOM   3715  O   THR A 235      84.662  64.506 133.138  1.00  0.00           O
ATOM   3716  N   LEU A 236      83.272  62.977 133.990  1.00  0.00           N
ATOM   3718  CA  LEU A 236      82.252  63.086 132.969  1.00  0.00           C
ATOM   3720  CB  LEU A 236      82.033  61.716 132.270  1.00  0.00           C
ATOM   3723  CG  LEU A 236      81.092  61.737 131.059  1.00  0.00           C
ATOM   3725  CD1 LEU A 236      81.623  60.887 129.900  1.00  0.00           C
ATOM   3729  CD2 LEU A 236      79.683  61.256 131.410  1.00  0.00           C
ATOM   3733  C   LEU A 236      80.993  63.556 133.650  1.00  0.00           C
ATOM   3734  O   LEU A 236      80.513  62.907 134.570  1.00  0.00           O
ATOM   3735  N   GLN A 237      80.463  64.726 133.259  1.00  0.00           N
ATOM   3737  CA  GLN A 237      79.183  65.246 133.700  1.00  0.00           C
ATOM   3739  CB  GLN A 237      78.993  66.707 133.189  1.00  0.00           C
ATOM   3742  CG  GLN A 237      80.123  67.656 133.669  1.00  0.00           C
ATOM   3745  CD  GLN A 237      79.963  69.107 133.199  1.00  0.00           C
ATOM   3746  OE1 GLN A 237      79.183  69.446 132.309  1.00  0.00           O
ATOM   3747  NE2 GLN A 237      80.733  70.016 133.840  1.00  0.00           N
ATOM   3750  C   GLN A 237      77.983  64.396 133.270  1.00  0.00           C
ATOM   3751  O   GLN A 237      77.913  63.876 132.169  1.00  0.00           O
ATOM   3752  N   PHE A 238      76.963  64.256 134.120  1.00  0.00           N
ATOM   3754  CA  PHE A 238      75.763  63.516 133.759  1.00  0.00           C
ATOM   3756  CB  PHE A 238      75.452  62.527 134.888  1.00  0.00           C
ATOM   3759  CG  PHE A 238      76.522  61.457 135.029  1.00  0.00           C
ATOM   3760  CD1 PHE A 238      77.063  60.776 133.918  1.00  0.00           C
ATOM   3762  CE1 PHE A 238      78.003  59.757 134.089  1.00  0.00           C
ATOM   3764  CZ  PHE A 238      78.423  59.406 135.380  1.00  0.00           C
ATOM   3766  CD2 PHE A 238      76.933  61.067 136.319  1.00  0.00           C
ATOM   3768  CE2 PHE A 238      77.873  60.056 136.490  1.00  0.00           C
ATOM   3770  C   PHE A 238      74.522  64.357 133.490  1.00  0.00           C
ATOM   3771  O   PHE A 238      73.622  63.927 132.780  1.00  0.00           O
ATOM   3772  N   SER A 239      74.443  65.586 134.039  1.00  0.00           N
ATOM   3774  CA  SER A 239      73.222  66.397 133.990  1.00  0.00           C
ATOM   3776  CB  SER A 239      73.263  67.516 135.069  1.00  0.00           C
ATOM   3779  OG  SER A 239      73.253  66.946 136.369  1.00  0.00           O
ATOM   3781  C   SER A 239      72.993  67.086 132.660  1.00  0.00           C
ATOM   3782  O   SER A 239      71.873  67.296 132.219  1.00  0.00           O
ATOM   3783  N   ASP A 240      74.082  67.436 131.958  1.00  0.00           N
ATOM   3785  CA  ASP A 240      74.022  68.286 130.799  1.00  0.00           C
ATOM   3787  CB  ASP A 240      75.192  69.317 130.799  1.00  0.00           C
ATOM   3790  CG  ASP A 240      75.122  70.287 131.979  1.00  0.00           C
ATOM   3791  OD1 ASP A 240      74.433  69.996 132.990  1.00  0.00           O
ATOM   3792  OD2 ASP A 240      75.842  71.316 131.949  1.00  0.00           O
ATOM   3793  C   ASP A 240      74.003  67.417 129.540  1.00  0.00           C
ATOM   3794  O   ASP A 240      74.723  67.656 128.570  1.00  0.00           O
ATOM   3795  N   VAL A 241      73.133  66.366 129.528  1.00  0.00           N
ATOM   3797  CA  VAL A 241      72.802  65.686 128.278  1.00  0.00           C
ATOM   3799  CB  VAL A 241      72.022  64.357 128.320  1.00  0.00           C
ATOM   3801  CG1 VAL A 241      72.702  63.327 129.219  1.00  0.00           C
ATOM   3805  CG2 VAL A 241      70.553  64.497 128.749  1.00  0.00           C
ATOM   3809  C   VAL A 241      72.073  66.646 127.359  1.00  0.00           C
ATOM   3810  O   VAL A 241      71.092  67.306 127.719  1.00  0.00           O
ATOM   3811  N   THR A 242      72.583  66.776 126.130  1.00  0.00           N
ATOM   3813  CA  THR A 242      71.883  67.537 125.130  1.00  0.00           C
ATOM   3815  CB  THR A 242      72.762  68.226 124.100  1.00  0.00           C
ATOM   3817  OG1 THR A 242      73.473  67.336 123.250  1.00  0.00           O
ATOM   3819  CG2 THR A 242      73.753  69.146 124.829  1.00  0.00           C
ATOM   3823  C   THR A 242      70.823  66.686 124.479  1.00  0.00           C
ATOM   3824  O   THR A 242      70.853  65.457 124.500  1.00  0.00           O
ATOM   3825  N   VAL A 243      69.833  67.376 123.910  1.00  0.00           N
ATOM   3827  CA  VAL A 243      68.833  66.806 123.060  1.00  0.00           C
ATOM   3829  CB  VAL A 243      67.433  66.817 123.679  1.00  0.00           C
ATOM   3831  CG1 VAL A 243      67.423  65.806 124.850  1.00  0.00           C
ATOM   3835  CG2 VAL A 243      67.033  68.226 124.179  1.00  0.00           C
ATOM   3839  C   VAL A 243      68.952  67.677 121.829  1.00  0.00           C
ATOM   3840  O   VAL A 243      68.893  68.897 121.950  1.00  0.00           O
ATOM   3841  N   ASP A 244      69.213  67.097 120.649  1.00  0.00           N
ATOM   3843  CA  ASP A 244      69.213  67.826 119.388  1.00  0.00           C
ATOM   3845  CB  ASP A 244      70.192  67.186 118.359  1.00  0.00           C
ATOM   3848  CG  ASP A 244      70.033  67.647 116.909  1.00  0.00           C
ATOM   3849  OD1 ASP A 244      70.243  68.856 116.609  1.00  0.00           O
ATOM   3850  OD2 ASP A 244      69.813  66.766 116.039  1.00  0.00           O
ATOM   3851  C   ASP A 244      67.783  67.817 118.889  1.00  0.00           C
ATOM   3852  O   ASP A 244      67.083  66.826 119.039  1.00  0.00           O
ATOM   3853  N   GLU A 245      67.302  68.897 118.270  1.00  0.00           N
ATOM   3855  CA  GLU A 245      65.903  69.027 117.948  1.00  0.00           C
ATOM   3857  CB  GLU A 245      65.653  70.436 117.380  1.00  0.00           C
ATOM   3860  CG  GLU A 245      66.113  71.556 118.320  1.00  0.00           C
ATOM   3863  CD  GLU A 245      65.702  72.927 117.808  1.00  0.00           C
ATOM   3864  OE1 GLU A 245      66.563  73.576 117.149  1.00  0.00           O
ATOM   3865  OE2 GLU A 245      64.583  73.367 118.159  1.00  0.00           O
ATOM   3866  C   GLU A 245      65.452  68.037 116.888  1.00  0.00           C
ATOM   3867  O   GLU A 245      64.272  67.726 116.740  1.00  0.00           O
ATOM   3868  N   SER A 246      66.412  67.577 116.079  1.00  0.00           N
ATOM   3870  CA  SER A 246      66.173  66.766 114.910  1.00  0.00           C
ATOM   3872  CB  SER A 246      67.123  67.186 113.759  1.00  0.00           C
ATOM   3875  OG  SER A 246      66.722  68.476 113.320  1.00  0.00           O
ATOM   3877  C   SER A 246      66.302  65.306 115.259  1.00  0.00           C
ATOM   3878  O   SER A 246      65.363  64.527 115.109  1.00  0.00           O
ATOM   3879  N   THR A 247      67.473  64.897 115.799  1.00  0.00           N
ATOM   3881  CA  THR A 247      67.673  63.497 116.150  1.00  0.00           C
ATOM   3883  CB  THR A 247      69.063  62.977 115.799  1.00  0.00           C
ATOM   3885  OG1 THR A 247      70.093  63.466 116.670  1.00  0.00           O
ATOM   3887  CG2 THR A 247      69.412  63.327 114.350  1.00  0.00           C
ATOM   3891  C   THR A 247      67.372  63.196 117.599  1.00  0.00           C
ATOM   3892  O   THR A 247      66.673  62.226 117.910  1.00  0.00           O
ATOM   3893  N   GLY A 248      67.902  63.996 118.539  1.00  0.00           N
ATOM   3895  CA  GLY A 248      67.972  63.686 119.950  1.00  0.00           C
ATOM   3898  C   GLY A 248      69.263  63.066 120.369  1.00  0.00           C
ATOM   3899  O   GLY A 248      69.323  62.376 121.369  1.00  0.00           O
ATOM   3900  N   SER A 249      70.373  63.276 119.640  1.00  0.00           N
ATOM   3902  CA  SER A 249      71.692  62.777 120.049  1.00  0.00           C
ATOM   3904  CB  SER A 249      72.743  62.777 118.899  1.00  0.00           C
ATOM   3907  OG  SER A 249      74.003  62.196 119.290  1.00  0.00           O
ATOM   3909  C   SER A 249      72.272  63.546 121.209  1.00  0.00           C
ATOM   3910  O   SER A 249      72.393  64.777 121.170  1.00  0.00           O
ATOM   3911  N   ILE A 250      72.653  62.856 122.299  1.00  0.00           N
ATOM   3913  CA  ILE A 250      73.412  63.426 123.390  1.00  0.00           C
ATOM   3915  CB  ILE A 250      73.482  62.506 124.630  1.00  0.00           C
ATOM   3917  CG2 ILE A 250      74.263  63.196 125.770  1.00  0.00           C
ATOM   3921  CG1 ILE A 250      72.063  62.077 125.060  1.00  0.00           C
ATOM   3924  CD  ILE A 250      72.013  60.986 126.130  1.00  0.00           C
ATOM   3928  C   ILE A 250      74.823  63.796 122.948  1.00  0.00           C
ATOM   3929  O   ILE A 250      75.603  62.956 122.540  1.00  0.00           O
ATOM   3930  N   THR A 251      75.183  65.086 123.079  1.00  0.00           N
ATOM   3932  CA  THR A 251      76.563  65.476 123.309  1.00  0.00           C
ATOM   3934  CB  THR A 251      77.052  66.737 122.579  1.00  0.00           C
ATOM   3936  OG1 THR A 251      76.933  66.636 121.170  1.00  0.00           O
ATOM   3938  CG2 THR A 251      78.552  66.917 122.840  1.00  0.00           C
ATOM   3942  C   THR A 251      76.673  65.726 124.789  1.00  0.00           C
ATOM   3943  O   THR A 251      75.893  66.487 125.379  1.00  0.00           O
ATOM   3944  N   LEU A 252      77.653  65.116 125.448  1.00  0.00           N
ATOM   3946  CA  LEU A 252      78.003  65.476 126.810  1.00  0.00           C
ATOM   3948  CB  LEU A 252      77.873  64.256 127.749  1.00  0.00           C
ATOM   3951  CG  LEU A 252      78.053  64.546 129.260  1.00  0.00           C
ATOM   3953  CD1 LEU A 252      79.493  64.817 129.689  1.00  0.00           C
ATOM   3957  CD2 LEU A 252      77.103  65.656 129.749  1.00  0.00           C
ATOM   3961  C   LEU A 252      79.393  66.056 126.839  1.00  0.00           C
ATOM   3962  O   LEU A 252      80.333  65.497 126.278  1.00  0.00           O
ATOM   3963  N   ARG A 253      79.543  67.207 127.499  1.00  0.00           N
ATOM   3965  CA  ARG A 253      80.772  67.957 127.590  1.00  0.00           C
ATOM   3967  CB  ARG A 253      80.362  69.446 127.660  1.00  0.00           C
ATOM   3970  CG  ARG A 253      81.503  70.406 127.309  1.00  0.00           C
ATOM   3973  CD  ARG A 253      81.933  70.326 125.840  1.00  0.00           C
ATOM   3976  NE  ARG A 253      82.893  71.436 125.549  1.00  0.00           N
ATOM   3978  CZ  ARG A 253      82.623  72.737 125.669  1.00  0.00           C
ATOM   3979  NH1 ARG A 253      81.433  73.256 125.859  1.00  0.00           N
ATOM   3982  NH2 ARG A 253      83.563  73.597 125.350  1.00  0.00           N
ATOM   3985  C   ARG A 253      81.533  67.546 128.850  1.00  0.00           C
ATOM   3986  O   ARG A 253      81.162  67.876 129.969  1.00  0.00           O
ATOM   3987  N   ALA A 254      82.623  66.766 128.700  1.00  0.00           N
ATOM   3989  CA  ALA A 254      83.272  66.137 129.829  1.00  0.00           C
ATOM   3991  CB  ALA A 254      83.373  64.626 129.540  1.00  0.00           C
ATOM   3995  C   ALA A 254      84.673  66.696 130.059  1.00  0.00           C
ATOM   3996  O   ALA A 254      85.473  66.737 129.130  1.00  0.00           O
ATOM   3997  N   VAL A 255      85.003  67.176 131.290  1.00  0.00           N
ATOM   3999  CA  VAL A 255      86.323  67.717 131.600  1.00  0.00           C
ATOM   4001  CB  VAL A 255      86.303  68.777 132.710  1.00  0.00           C
ATOM   4003  CG1 VAL A 255      87.702  69.396 132.820  1.00  0.00           C
ATOM   4007  CG2 VAL A 255      85.323  69.917 132.380  1.00  0.00           C
ATOM   4011  C   VAL A 255      87.302  66.636 132.049  1.00  0.00           C
ATOM   4012  O   VAL A 255      87.473  66.347 133.240  1.00  0.00           O
ATOM   4013  N   PHE A 256      88.052  66.027 131.130  1.00  0.00           N
ATOM   4015  CA  PHE A 256      89.022  65.027 131.520  1.00  0.00           C
ATOM   4017  CB  PHE A 256      89.173  63.897 130.479  1.00  0.00           C
ATOM   4020  CG  PHE A 256      87.893  63.226 130.079  1.00  0.00           C
ATOM   4021  CD1 PHE A 256      86.832  63.047 130.979  1.00  0.00           C
ATOM   4023  CE1 PHE A 256      85.692  62.327 130.600  1.00  0.00           C
ATOM   4025  CZ  PHE A 256      85.593  61.806 129.310  1.00  0.00           C
ATOM   4027  CD2 PHE A 256      87.792  62.667 128.799  1.00  0.00           C
ATOM   4029  CE2 PHE A 256      86.653  61.966 128.410  1.00  0.00           C
ATOM   4031  C   PHE A 256      90.373  65.696 131.760  1.00  0.00           C
ATOM   4032  O   PHE A 256      90.783  66.527 130.939  1.00  0.00           O
ATOM   4033  N   PRO A 257      91.113  65.466 132.839  1.00  0.00           N
ATOM   4034  CD  PRO A 257      90.713  64.626 133.969  1.00  0.00           C
ATOM   4037  CA  PRO A 257      92.453  66.016 132.990  1.00  0.00           C
ATOM   4039  CB  PRO A 257      92.862  65.597 134.410  1.00  0.00           C
ATOM   4042  CG  PRO A 257      91.993  64.387 134.760  1.00  0.00           C
ATOM   4045  C   PRO A 257      93.433  65.567 131.919  1.00  0.00           C
ATOM   4046  O   PRO A 257      93.573  64.357 131.680  1.00  0.00           O
ATOM   4047  N   ASN A 258      94.153  66.506 131.279  1.00  0.00           N
ATOM   4049  CA  ASN A 258      95.113  66.207 130.230  1.00  0.00           C
ATOM   4051  CB  ASN A 258      94.563  66.707 128.859  1.00  0.00           C
ATOM   4054  CG  ASN A 258      95.533  66.546 127.680  1.00  0.00           C
ATOM   4055  OD1 ASN A 258      96.552  65.847 127.719  1.00  0.00           O
ATOM   4056  ND2 ASN A 258      95.213  67.237 126.558  1.00  0.00           N
ATOM   4059  C   ASN A 258      96.452  66.836 130.579  1.00  0.00           C
ATOM   4060  O   ASN A 258      96.872  67.787 129.919  1.00  0.00           O
ATOM   4061  N   PRO A 259      97.213  66.366 131.559  1.00  0.00           N
ATOM   4062  CD  PRO A 259      96.863  65.246 132.429  1.00  0.00           C
ATOM   4065  CA  PRO A 259      98.452  67.006 131.958  1.00  0.00           C
ATOM   4067  CB  PRO A 259      98.832  66.277 133.259  1.00  0.00           C
ATOM   4070  CG  PRO A 259      98.143  64.917 133.180  1.00  0.00           C
ATOM   4073  C   PRO A 259      99.493  66.836 130.880  1.00  0.00           C
ATOM   4074  O   PRO A 259     100.412  67.636 130.790  1.00  0.00           O
ATOM   4075  N   GLN A 260      99.403  65.766 130.059  1.00  0.00           N
ATOM   4077  CA  GLN A 260     100.342  65.506 128.999  1.00  0.00           C
ATOM   4079  CB  GLN A 260     100.063  64.126 128.359  1.00  0.00           C
ATOM   4082  CG  GLN A 260     100.133  62.956 129.369  1.00  0.00           C
ATOM   4085  CD  GLN A 260      99.713  61.646 128.689  1.00  0.00           C
ATOM   4086  OE1 GLN A 260      98.522  61.376 128.499  1.00  0.00           O
ATOM   4087  NE2 GLN A 260     100.692  60.786 128.329  1.00  0.00           N
ATOM   4090  C   GLN A 260     100.333  66.567 127.910  1.00  0.00           C
ATOM   4091  O   GLN A 260     101.353  66.847 127.289  1.00  0.00           O
ATOM   4092  N   HIS A 261      99.133  67.097 127.599  1.00  0.00           N
ATOM   4094  CA  HIS A 261      98.883  67.997 126.489  1.00  0.00           C
ATOM   4096  CB  HIS A 261      99.732  69.287 126.499  1.00  0.00           C
ATOM   4099  ND1 HIS A 261     100.613  70.896 128.229  1.00  0.00           N
ATOM   4100  CG  HIS A 261      99.603  70.046 127.789  1.00  0.00           C
ATOM   4101  CE1 HIS A 261     100.143  71.397 129.359  1.00  0.00           C
ATOM   4103  NE2 HIS A 261      98.912  70.917 129.669  1.00  0.00           N
ATOM   4105  CD2 HIS A 261      98.563  70.056 128.660  1.00  0.00           C
ATOM   4107  C   HIS A 261      98.943  67.257 125.149  1.00  0.00           C
ATOM   4108  O   HIS A 261      99.143  67.866 124.109  1.00  0.00           O
ATOM   4109  N   THR A 262      98.782  65.917 125.180  1.00  0.00           N
ATOM   4111  CA  THR A 262      98.893  65.027 124.030  1.00  0.00           C
ATOM   4113  CB  THR A 262      99.953  63.936 124.198  1.00  0.00           C
ATOM   4115  OG1 THR A 262      99.713  63.146 125.350  1.00  0.00           O
ATOM   4117  CG2 THR A 262     101.303  64.617 124.419  1.00  0.00           C
ATOM   4121  C   THR A 262      97.613  64.306 123.759  1.00  0.00           C
ATOM   4122  O   THR A 262      97.522  63.546 122.799  1.00  0.00           O
ATOM   4123  N   LEU A 263      96.552  64.536 124.570  1.00  0.00           N
ATOM   4125  CA  LEU A 263      95.213  64.156 124.170  1.00  0.00           C
ATOM   4127  CB  LEU A 263      94.162  64.097 125.308  1.00  0.00           C
ATOM   4130  CG  LEU A 263      94.283  62.907 126.310  1.00  0.00           C
ATOM   4132  CD1 LEU A 263      95.683  62.667 126.888  1.00  0.00           C
ATOM   4136  CD2 LEU A 263      93.272  63.066 127.459  1.00  0.00           C
ATOM   4140  C   LEU A 263      94.772  65.077 123.049  1.00  0.00           C
ATOM   4141  O   LEU A 263      94.442  66.237 123.289  1.00  0.00           O
ATOM   4142  N   LEU A 264      94.823  64.567 121.799  1.00  0.00           N
ATOM   4144  CA  LEU A 264      94.603  65.336 120.589  1.00  0.00           C
ATOM   4146  CB  LEU A 264      95.172  64.586 119.350  1.00  0.00           C
ATOM   4149  CG  LEU A 264      96.692  64.247 119.369  1.00  0.00           C
ATOM   4151  CD1 LEU A 264      97.033  63.317 118.189  1.00  0.00           C
ATOM   4155  CD2 LEU A 264      97.613  65.466 119.318  1.00  0.00           C
ATOM   4159  C   LEU A 264      93.103  65.576 120.389  1.00  0.00           C
ATOM   4160  O   LEU A 264      92.363  64.597 120.259  1.00  0.00           O
ATOM   4161  N   PRO A 265      92.563  66.796 120.340  1.00  0.00           N
ATOM   4162  CD  PRO A 265      93.192  68.026 120.799  1.00  0.00           C
ATOM   4165  CA  PRO A 265      91.232  67.076 119.799  1.00  0.00           C
ATOM   4167  CB  PRO A 265      91.073  68.597 119.910  1.00  0.00           C
ATOM   4170  CG  PRO A 265      91.983  68.917 121.089  1.00  0.00           C
ATOM   4173  C   PRO A 265      91.083  66.567 118.390  1.00  0.00           C
ATOM   4174  O   PRO A 265      92.003  66.716 117.579  1.00  0.00           O
ATOM   4175  N   GLY A 266      89.942  65.936 118.060  1.00  0.00           N
ATOM   4177  CA  GLY A 266      89.793  65.256 116.790  1.00  0.00           C
ATOM   4180  C   GLY A 266      89.923  63.766 116.888  1.00  0.00           C
ATOM   4181  O   GLY A 266      89.763  63.047 115.919  1.00  0.00           O
ATOM   4182  N   MET A 267      90.183  63.206 118.079  1.00  0.00           N
ATOM   4184  CA  MET A 267      90.162  61.756 118.219  1.00  0.00           C
ATOM   4186  CB  MET A 267      91.192  61.237 119.259  1.00  0.00           C
ATOM   4189  CG  MET A 267      92.672  61.527 118.880  1.00  0.00           C
ATOM   4192  SD  MET A 267      93.662  60.086 118.349  1.00  0.00           S
ATOM   4193  CE  MET A 267      92.683  59.567 116.919  1.00  0.00           C
ATOM   4197  C   MET A 267      88.753  61.226 118.449  1.00  0.00           C
ATOM   4198  O   MET A 267      87.903  61.836 119.100  1.00  0.00           O
ATOM   4199  N   PHE A 268      88.452  60.036 117.899  1.00  0.00           N
ATOM   4201  CA  PHE A 268      87.143  59.417 117.920  1.00  0.00           C
ATOM   4203  CB  PHE A 268      86.872  58.637 116.609  1.00  0.00           C
ATOM   4206  CG  PHE A 268      87.082  59.466 115.369  1.00  0.00           C
ATOM   4207  CD1 PHE A 268      86.002  60.146 114.770  1.00  0.00           C
ATOM   4209  CE1 PHE A 268      86.153  60.757 113.510  1.00  0.00           C
ATOM   4211  CZ  PHE A 268      87.383  60.687 112.850  1.00  0.00           C
ATOM   4213  CD2 PHE A 268      88.323  59.437 114.699  1.00  0.00           C
ATOM   4215  CE2 PHE A 268      88.473  60.056 113.460  1.00  0.00           C
ATOM   4217  C   PHE A 268      87.022  58.457 119.090  1.00  0.00           C
ATOM   4218  O   PHE A 268      86.303  57.446 119.039  1.00  0.00           O
ATOM   4219  N   VAL A 269      87.783  58.756 120.160  1.00  0.00           N
ATOM   4221  CA  VAL A 269      88.122  57.917 121.290  1.00  0.00           C
ATOM   4223  CB  VAL A 269      89.123  58.637 122.210  1.00  0.00           C
ATOM   4225  CG1 VAL A 269      89.073  58.216 123.689  1.00  0.00           C
ATOM   4229  CG2 VAL A 269      90.523  58.356 121.649  1.00  0.00           C
ATOM   4233  C   VAL A 269      86.933  57.356 122.028  1.00  0.00           C
ATOM   4234  O   VAL A 269      85.912  58.016 122.210  1.00  0.00           O
ATOM   4235  N   ARG A 270      87.022  56.097 122.490  1.00  0.00           N
ATOM   4237  CA  ARG A 270      85.963  55.487 123.250  1.00  0.00           C
ATOM   4239  CB  ARG A 270      85.743  54.006 122.840  1.00  0.00           C
ATOM   4242  CG  ARG A 270      85.292  53.836 121.369  1.00  0.00           C
ATOM   4245  CD  ARG A 270      85.082  52.376 120.910  1.00  0.00           C
ATOM   4248  NE  ARG A 270      86.332  51.606 121.119  1.00  0.00           N
ATOM   4250  CZ  ARG A 270      87.453  51.776 120.439  1.00  0.00           C
ATOM   4251  NH1 ARG A 270      87.553  52.597 119.419  1.00  0.00           N
ATOM   4254  NH2 ARG A 270      88.533  51.156 120.859  1.00  0.00           N
ATOM   4257  C   ARG A 270      86.142  55.667 124.760  1.00  0.00           C
ATOM   4258  O   ARG A 270      87.202  56.046 125.249  1.00  0.00           O
ATOM   4259  N   ALA A 271      85.073  55.417 125.529  1.00  0.00           N
ATOM   4261  CA  ALA A 271      85.053  55.477 126.958  1.00  0.00           C
ATOM   4263  CB  ALA A 271      84.732  56.906 127.450  1.00  0.00           C
ATOM   4267  C   ALA A 271      83.972  54.547 127.450  1.00  0.00           C
ATOM   4268  O   ALA A 271      83.082  54.157 126.689  1.00  0.00           O
ATOM   4269  N   ARG A 272      84.033  54.146 128.729  1.00  0.00           N
ATOM   4271  CA  ARG A 272      82.973  53.416 129.400  1.00  0.00           C
ATOM   4273  CB  ARG A 272      83.243  51.896 129.490  1.00  0.00           C
ATOM   4276  CG  ARG A 272      84.633  51.457 129.979  1.00  0.00           C
ATOM   4279  CD  ARG A 272      84.842  49.946 129.820  1.00  0.00           C
ATOM   4282  NE  ARG A 272      86.282  49.646 130.049  1.00  0.00           N
ATOM   4284  CZ  ARG A 272      87.162  49.346 129.100  1.00  0.00           C
ATOM   4285  NH1 ARG A 272      86.903  49.266 127.808  1.00  0.00           N
ATOM   4288  NH2 ARG A 272      88.402  49.206 129.490  1.00  0.00           N
ATOM   4291  C   ARG A 272      82.563  54.116 130.689  1.00  0.00           C
ATOM   4292  O   ARG A 272      82.503  55.337 130.719  1.00  0.00           O
ATOM   4293  N   ILE A 273      82.202  53.376 131.770  1.00  0.00           N
ATOM   4295  CA  ILE A 273      81.503  53.926 132.930  1.00  0.00           C
ATOM   4297  CB  ILE A 273      80.022  53.527 132.930  1.00  0.00           C
ATOM   4299  CG2 ILE A 273      79.853  51.997 133.079  1.00  0.00           C
ATOM   4303  CG1 ILE A 273      79.213  54.316 133.980  1.00  0.00           C
ATOM   4306  CD  ILE A 273      77.692  54.106 133.859  1.00  0.00           C
ATOM   4310  C   ILE A 273      82.183  53.466 134.219  1.00  0.00           C
ATOM   4311  O   ILE A 273      82.613  52.317 134.318  1.00  0.00           O
ATOM   4312  N   ASP A 274      82.353  54.346 135.240  1.00  0.00           N
ATOM   4314  CA  ASP A 274      82.823  53.936 136.559  1.00  0.00           C
ATOM   4316  CB  ASP A 274      83.072  55.226 137.380  1.00  0.00           C
ATOM   4319  CG  ASP A 274      84.073  55.077 138.510  1.00  0.00           C
ATOM   4320  OD1 ASP A 274      85.253  54.766 138.189  1.00  0.00           O
ATOM   4321  OD2 ASP A 274      83.703  55.326 139.689  1.00  0.00           O
ATOM   4322  C   ASP A 274      81.843  53.006 137.309  1.00  0.00           C
ATOM   4323  O   ASP A 274      80.643  53.276 137.370  1.00  0.00           O
ATOM   4324  N   GLU A 275      82.302  51.886 137.910  1.00  0.00           N
ATOM   4326  CA  GLU A 275      81.373  50.966 138.539  1.00  0.00           C
ATOM   4328  CB  GLU A 275      81.732  49.466 138.349  1.00  0.00           C
ATOM   4331  CG  GLU A 275      82.932  48.906 139.149  1.00  0.00           C
ATOM   4334  CD  GLU A 275      84.263  49.596 138.900  1.00  0.00           C
ATOM   4335  OE1 GLU A 275      85.022  49.836 139.880  1.00  0.00           O
ATOM   4336  OE2 GLU A 275      84.563  49.847 137.710  1.00  0.00           O
ATOM   4337  C   GLU A 275      81.033  51.277 139.999  1.00  0.00           C
ATOM   4338  O   GLU A 275      81.832  51.316 140.930  1.00  0.00           O
ATOM   4339  N   GLY A 276      79.732  51.476 140.219  1.00  0.00           N
ATOM   4341  CA  GLY A 276      79.113  51.566 141.539  1.00  0.00           C
ATOM   4344  C   GLY A 276      77.793  50.876 141.418  1.00  0.00           C
ATOM   4345  O   GLY A 276      76.873  51.086 142.210  1.00  0.00           O
ATOM   4346  N   VAL A 277      77.662  50.056 140.370  1.00  0.00           N
ATOM   4348  CA  VAL A 277      76.442  49.396 139.950  1.00  0.00           C
ATOM   4350  CB  VAL A 277      76.452  49.176 138.439  1.00  0.00           C
ATOM   4352  CG1 VAL A 277      77.593  48.237 137.990  1.00  0.00           C
ATOM   4356  CG2 VAL A 277      75.083  48.676 137.960  1.00  0.00           C
ATOM   4360  C   VAL A 277      76.183  48.146 140.790  1.00  0.00           C
ATOM   4361  O   VAL A 277      77.022  47.266 140.930  1.00  0.00           O
ATOM   4362  N   GLN A 278      75.003  48.117 141.449  1.00  0.00           N
ATOM   4364  CA  GLN A 278      74.752  47.196 142.549  1.00  0.00           C
ATOM   4366  CB  GLN A 278      74.003  47.987 143.669  1.00  0.00           C
ATOM   4369  CG  GLN A 278      72.583  48.437 143.249  1.00  0.00           C
ATOM   4372  CD  GLN A 278      71.753  49.006 144.388  1.00  0.00           C
ATOM   4373  OE1 GLN A 278      72.223  49.567 145.380  1.00  0.00           O
ATOM   4374  NE2 GLN A 278      70.423  48.866 144.210  1.00  0.00           N
ATOM   4377  C   GLN A 278      73.903  45.937 142.329  1.00  0.00           C
ATOM   4378  O   GLN A 278      73.942  45.146 143.278  1.00  0.00           O
ATOM   4379  N   PRO A 279      73.113  45.617 141.279  1.00  0.00           N
ATOM   4380  CD  PRO A 279      72.653  46.546 140.240  1.00  0.00           C
ATOM   4383  CA  PRO A 279      72.342  44.376 141.229  1.00  0.00           C
ATOM   4385  CB  PRO A 279      71.563  44.396 139.900  1.00  0.00           C
ATOM   4388  CG  PRO A 279      71.442  45.887 139.559  1.00  0.00           C
ATOM   4391  C   PRO A 279      73.153  43.107 141.418  1.00  0.00           C
ATOM   4392  O   PRO A 279      74.363  43.096 141.229  1.00  0.00           O
ATOM   4393  N   ASP A 280      72.493  42.026 141.850  1.00  0.00           N
ATOM   4395  CA  ASP A 280      73.153  40.847 142.350  1.00  0.00           C
ATOM   4397  CB  ASP A 280      72.433  40.476 143.689  1.00  0.00           C
ATOM   4400  CG  ASP A 280      70.923  40.216 143.609  1.00  0.00           C
ATOM   4401  OD1 ASP A 280      70.293  40.397 142.540  1.00  0.00           O
ATOM   4402  OD2 ASP A 280      70.383  39.886 144.710  1.00  0.00           O
ATOM   4403  C   ASP A 280      73.183  39.737 141.309  1.00  0.00           C
ATOM   4404  O   ASP A 280      73.613  38.617 141.600  1.00  0.00           O
ATOM   4405  N   ALA A 281      72.762  40.056 140.059  1.00  0.00           N
ATOM   4407  CA  ALA A 281      72.442  39.126 138.990  1.00  0.00           C
ATOM   4409  CB  ALA A 281      71.982  39.856 137.710  1.00  0.00           C
ATOM   4413  C   ALA A 281      73.592  38.216 138.650  1.00  0.00           C
ATOM   4414  O   ALA A 281      74.702  38.687 138.389  1.00  0.00           O
ATOM   4415  N   ILE A 282      73.383  36.896 138.759  1.00  0.00           N
ATOM   4417  CA  ILE A 282      74.452  35.926 138.729  1.00  0.00           C
ATOM   4419  CB  ILE A 282      74.043  34.526 139.198  1.00  0.00           C
ATOM   4421  CG2 ILE A 282      73.443  34.646 140.619  1.00  0.00           C
ATOM   4425  CG1 ILE A 282      73.092  33.806 138.229  1.00  0.00           C
ATOM   4428  CD  ILE A 282      73.823  32.926 137.210  1.00  0.00           C
ATOM   4432  C   ILE A 282      75.213  35.887 137.410  1.00  0.00           C
ATOM   4433  O   ILE A 282      74.662  36.056 136.329  1.00  0.00           O
ATOM   4434  N   LEU A 283      76.533  35.646 137.509  1.00  0.00           N
ATOM   4436  CA  LEU A 283      77.412  35.366 136.400  1.00  0.00           C
ATOM   4438  CB  LEU A 283      78.753  36.156 136.549  1.00  0.00           C
ATOM   4441  CG  LEU A 283      78.753  37.616 136.059  1.00  0.00           C
ATOM   4443  CD1 LEU A 283      78.313  37.706 134.609  1.00  0.00           C
ATOM   4447  CD2 LEU A 283      77.933  38.586 136.930  1.00  0.00           C
ATOM   4451  C   LEU A 283      77.702  33.876 136.369  1.00  0.00           C
ATOM   4452  O   LEU A 283      78.403  33.366 137.240  1.00  0.00           O
ATOM   4453  N   ILE A 284      77.202  33.126 135.359  1.00  0.00           N
ATOM   4455  CA  ILE A 284      77.473  31.696 135.249  1.00  0.00           C
ATOM   4457  CB  ILE A 284      76.213  30.847 135.109  1.00  0.00           C
ATOM   4459  CG2 ILE A 284      75.563  30.987 133.710  1.00  0.00           C
ATOM   4463  CG1 ILE A 284      76.522  29.367 135.439  1.00  0.00           C
ATOM   4466  CD  ILE A 284      75.293  28.466 135.460  1.00  0.00           C
ATOM   4470  C   ILE A 284      78.433  31.426 134.079  1.00  0.00           C
ATOM   4471  O   ILE A 284      78.243  31.976 132.999  1.00  0.00           O
ATOM   4472  N   PRO A 285      79.482  30.596 134.240  1.00  0.00           N
ATOM   4473  CD  PRO A 285      79.963  30.097 135.529  1.00  0.00           C
ATOM   4476  CA  PRO A 285      80.313  30.076 133.138  1.00  0.00           C
ATOM   4478  CB  PRO A 285      81.013  28.866 133.759  1.00  0.00           C
ATOM   4481  CG  PRO A 285      81.223  29.286 135.219  1.00  0.00           C
ATOM   4484  C   PRO A 285      79.612  29.737 131.839  1.00  0.00           C
ATOM   4485  O   PRO A 285      78.552  29.106 131.859  1.00  0.00           O
ATOM   4486  N   GLN A 286      80.222  30.076 130.680  1.00  0.00           N
ATOM   4488  CA  GLN A 286      79.633  29.786 129.380  1.00  0.00           C
ATOM   4490  CB  GLN A 286      80.432  30.406 128.189  1.00  0.00           C
ATOM   4493  CG  GLN A 286      80.552  31.956 128.138  1.00  0.00           C
ATOM   4496  CD  GLN A 286      81.293  32.386 126.860  1.00  0.00           C
ATOM   4497  OE1 GLN A 286      81.743  31.556 126.059  1.00  0.00           O
ATOM   4498  NE2 GLN A 286      81.422  33.716 126.649  1.00  0.00           N
ATOM   4501  C   GLN A 286      79.463  28.286 129.109  1.00  0.00           C
ATOM   4502  O   GLN A 286      78.673  27.886 128.259  1.00  0.00           O
ATOM   4503  N   GLN A 287      80.193  27.446 129.850  1.00  0.00           N
ATOM   4505  CA  GLN A 287      80.053  25.996 129.880  1.00  0.00           C
ATOM   4507  CB  GLN A 287      81.092  25.396 130.849  1.00  0.00           C
ATOM   4510  CG  GLN A 287      82.563  25.776 130.560  1.00  0.00           C
ATOM   4513  CD  GLN A 287      83.443  25.056 131.579  1.00  0.00           C
ATOM   4514  OE1 GLN A 287      83.063  24.946 132.749  1.00  0.00           O
ATOM   4515  NE2 GLN A 287      84.612  24.526 131.169  1.00  0.00           N
ATOM   4518  C   GLN A 287      78.692  25.487 130.350  1.00  0.00           C
ATOM   4519  O   GLN A 287      78.133  24.556 129.760  1.00  0.00           O
ATOM   4520  N   GLY A 288      78.123  26.056 131.430  1.00  0.00           N
ATOM   4522  CA  GLY A 288      76.943  25.487 132.090  1.00  0.00           C
ATOM   4525  C   GLY A 288      75.653  25.796 131.400  1.00  0.00           C
ATOM   4526  O   GLY A 288      74.612  25.206 131.680  1.00  0.00           O
ATOM   4527  N   VAL A 289      75.673  26.756 130.460  1.00  0.00           N
ATOM   4529  CA  VAL A 289      74.493  27.097 129.699  1.00  0.00           C
ATOM   4531  CB  VAL A 289      74.443  28.556 129.260  1.00  0.00           C
ATOM   4533  CG1 VAL A 289      74.373  29.456 130.499  1.00  0.00           C
ATOM   4537  CG2 VAL A 289      75.643  28.936 128.370  1.00  0.00           C
ATOM   4541  C   VAL A 289      74.283  26.216 128.479  1.00  0.00           C
ATOM   4542  O   VAL A 289      75.223  25.646 127.910  1.00  0.00           O
ATOM   4543  N   SER A 290      73.022  26.136 128.029  1.00  0.00           N
ATOM   4545  CA  SER A 290      72.653  25.617 126.740  1.00  0.00           C
ATOM   4547  CB  SER A 290      71.573  24.526 126.880  1.00  0.00           C
ATOM   4550  OG  SER A 290      71.363  23.826 125.649  1.00  0.00           O
ATOM   4552  C   SER A 290      72.043  26.766 125.969  1.00  0.00           C
ATOM   4553  O   SER A 290      71.203  27.516 126.469  1.00  0.00           O
ATOM   4554  N   ARG A 291      72.493  26.986 124.729  1.00  0.00           N
ATOM   4556  CA  ARG A 291      72.052  28.096 123.899  1.00  0.00           C
ATOM   4558  CB  ARG A 291      73.253  29.016 123.520  1.00  0.00           C
ATOM   4561  CG  ARG A 291      73.813  29.856 124.679  1.00  0.00           C
ATOM   4564  CD  ARG A 291      72.813  30.936 125.109  1.00  0.00           C
ATOM   4567  NE  ARG A 291      73.383  31.616 126.299  1.00  0.00           N
ATOM   4569  CZ  ARG A 291      73.232  32.887 126.629  1.00  0.00           C
ATOM   4570  NH1 ARG A 291      72.813  33.827 125.820  1.00  0.00           N
ATOM   4573  NH2 ARG A 291      73.493  33.206 127.879  1.00  0.00           N
ATOM   4576  C   ARG A 291      71.333  27.566 122.680  1.00  0.00           C
ATOM   4577  O   ARG A 291      71.442  28.087 121.570  1.00  0.00           O
ATOM   4578  N   THR A 292      70.702  26.417 122.889  1.00  0.00           N
ATOM   4580  CA  THR A 292      70.563  25.386 121.888  1.00  0.00           C
ATOM   4582  CB  THR A 292      71.683  24.346 122.079  1.00  0.00           C
ATOM   4584  OG1 THR A 292      72.963  24.876 121.749  1.00  0.00           O
ATOM   4586  CG2 THR A 292      71.473  23.206 121.100  1.00  0.00           C
ATOM   4590  C   THR A 292      69.222  24.686 122.059  1.00  0.00           C
ATOM   4591  O   THR A 292      69.143  23.876 122.990  1.00  0.00           O
ATOM   4592  N   PRO A 293      68.173  24.796 121.240  1.00  0.00           N
ATOM   4593  CD  PRO A 293      66.952  24.046 121.530  1.00  0.00           C
ATOM   4596  CA  PRO A 293      68.133  25.416 119.920  1.00  0.00           C
ATOM   4598  CB  PRO A 293      67.103  24.546 119.189  1.00  0.00           C
ATOM   4601  CG  PRO A 293      66.103  24.136 120.270  1.00  0.00           C
ATOM   4604  C   PRO A 293      67.692  26.886 119.910  1.00  0.00           C
ATOM   4605  O   PRO A 293      66.753  27.256 120.610  1.00  0.00           O
ATOM   4606  N   ARG A 294      68.323  27.737 119.070  1.00  0.00           N
ATOM   4608  CA  ARG A 294      68.103  29.186 118.979  1.00  0.00           C
ATOM   4610  CB  ARG A 294      68.533  29.786 117.609  1.00  0.00           C
ATOM   4613  CG  ARG A 294      67.983  29.066 116.359  1.00  0.00           C
ATOM   4616  CD  ARG A 294      68.412  29.656 114.999  1.00  0.00           C
ATOM   4619  NE  ARG A 294      67.633  30.896 114.649  1.00  0.00           N
ATOM   4621  CZ  ARG A 294      66.573  30.827 113.869  1.00  0.00           C
ATOM   4622  NH1 ARG A 294      65.653  29.896 113.910  1.00  0.00           N
ATOM   4625  NH2 ARG A 294      66.353  31.737 112.939  1.00  0.00           N
ATOM   4628  C   ARG A 294      66.783  29.846 119.380  1.00  0.00           C
ATOM   4629  O   ARG A 294      65.713  29.597 118.819  1.00  0.00           O
ATOM   4630  N   GLY A 295      66.883  30.816 120.308  1.00  0.00           N
ATOM   4632  CA  GLY A 295      65.772  31.646 120.759  1.00  0.00           C
ATOM   4635  C   GLY A 295      65.452  31.336 122.189  1.00  0.00           C
ATOM   4636  O   GLY A 295      65.012  32.207 122.939  1.00  0.00           O
ATOM   4637  N   ASP A 296      65.722  30.097 122.599  1.00  0.00           N
ATOM   4639  CA  ASP A 296      65.603  29.656 123.950  1.00  0.00           C
ATOM   4641  CB  ASP A 296      64.792  28.327 123.999  1.00  0.00           C
ATOM   4644  CG  ASP A 296      65.483  27.056 123.510  1.00  0.00           C
ATOM   4645  OD1 ASP A 296      66.702  26.886 123.740  1.00  0.00           O
ATOM   4646  OD2 ASP A 296      64.703  26.146 123.110  1.00  0.00           O
ATOM   4647  C   ASP A 296      66.993  29.636 124.570  1.00  0.00           C
ATOM   4648  O   ASP A 296      68.022  29.806 123.899  1.00  0.00           O
ATOM   4649  N   ALA A 297      67.033  29.536 125.910  1.00  0.00           N
ATOM   4651  CA  ALA A 297      68.213  29.096 126.579  1.00  0.00           C
ATOM   4653  CB  ALA A 297      69.143  30.286 126.880  1.00  0.00           C
ATOM   4657  C   ALA A 297      67.783  28.446 127.869  1.00  0.00           C
ATOM   4658  O   ALA A 297      67.103  29.066 128.689  1.00  0.00           O
ATOM   4659  N   THR A 298      68.213  27.206 128.138  1.00  0.00           N
ATOM   4661  CA  THR A 298      67.902  26.566 129.419  1.00  0.00           C
ATOM   4663  CB  THR A 298      66.943  25.366 129.359  1.00  0.00           C
ATOM   4665  OG1 THR A 298      67.543  24.136 128.969  1.00  0.00           O
ATOM   4667  CG2 THR A 298      65.772  25.676 128.410  1.00  0.00           C
ATOM   4671  C   THR A 298      69.192  26.247 130.100  1.00  0.00           C
ATOM   4672  O   THR A 298      70.272  26.196 129.499  1.00  0.00           O
ATOM   4673  N   VAL A 299      69.092  26.056 131.418  1.00  0.00           N
ATOM   4675  CA  VAL A 299      70.162  25.496 132.199  1.00  0.00           C
ATOM   4677  CB  VAL A 299      70.722  26.436 133.259  1.00  0.00           C
ATOM   4679  CG1 VAL A 299      71.863  25.786 134.059  1.00  0.00           C
ATOM   4683  CG2 VAL A 299      71.262  27.686 132.540  1.00  0.00           C
ATOM   4687  C   VAL A 299      69.623  24.216 132.770  1.00  0.00           C
ATOM   4688  O   VAL A 299      68.452  24.106 133.160  1.00  0.00           O
ATOM   4689  N   LEU A 300      70.463  23.166 132.809  1.00  0.00           N
ATOM   4691  CA  LEU A 300      70.183  22.016 133.638  1.00  0.00           C
ATOM   4693  CB  LEU A 300      70.933  20.766 133.150  1.00  0.00           C
ATOM   4696  CG  LEU A 300      70.463  19.446 133.790  1.00  0.00           C
ATOM   4698  CD1 LEU A 300      68.963  19.226 133.589  1.00  0.00           C
ATOM   4702  CD2 LEU A 300      71.272  18.286 133.180  1.00  0.00           C
ATOM   4706  C   LEU A 300      70.483  22.296 135.109  1.00  0.00           C
ATOM   4707  O   LEU A 300      71.603  22.546 135.529  1.00  0.00           O
ATOM   4708  N   ILE A 301      69.433  22.276 135.930  1.00  0.00           N
ATOM   4710  CA  ILE A 301      69.513  22.476 137.359  1.00  0.00           C
ATOM   4712  CB  ILE A 301      68.393  23.406 137.859  1.00  0.00           C
ATOM   4714  CG2 ILE A 301      68.153  23.286 139.380  1.00  0.00           C
ATOM   4718  CG1 ILE A 301      68.662  24.886 137.509  1.00  0.00           C
ATOM   4721  CD  ILE A 301      68.433  25.276 136.049  1.00  0.00           C
ATOM   4725  C   ILE A 301      69.592  21.116 138.049  1.00  0.00           C
ATOM   4726  O   ILE A 301      69.043  20.126 137.569  1.00  0.00           O
ATOM   4727  N   VAL A 302      70.332  20.996 139.180  1.00  0.00           N
ATOM   4729  CA  VAL A 302      70.323  19.796 140.009  1.00  0.00           C
ATOM   4731  CB  VAL A 302      71.533  19.726 140.949  1.00  0.00           C
ATOM   4733  CG1 VAL A 302      71.423  20.766 142.079  1.00  0.00           C
ATOM   4737  CG2 VAL A 302      71.733  18.306 141.520  1.00  0.00           C
ATOM   4741  C   VAL A 302      69.003  19.676 140.758  1.00  0.00           C
ATOM   4742  O   VAL A 302      68.463  20.666 141.240  1.00  0.00           O
ATOM   4743  N   ASN A 303      68.383  18.487 140.849  1.00  0.00           N
ATOM   4745  CA  ASN A 303      67.083  18.346 141.490  1.00  0.00           C
ATOM   4747  CB  ASN A 303      66.133  17.487 140.600  1.00  0.00           C
ATOM   4750  CG  ASN A 303      64.713  17.386 141.179  1.00  0.00           C
ATOM   4751  OD1 ASN A 303      64.253  18.276 141.888  1.00  0.00           O
ATOM   4752  ND2 ASN A 303      64.063  16.226 140.960  1.00  0.00           N
ATOM   4755  C   ASN A 303      67.252  17.696 142.859  1.00  0.00           C
ATOM   4756  O   ASN A 303      68.173  16.916 143.049  1.00  0.00           O
ATOM   4757  N   ASP A 304      66.293  17.936 143.779  1.00  0.00           N
ATOM   4759  CA  ASP A 304      66.162  17.396 145.130  1.00  0.00           C
ATOM   4761  CB  ASP A 304      64.763  17.806 145.699  1.00  0.00           C
ATOM   4764  CG  ASP A 304      64.493  19.316 145.778  1.00  0.00           C
ATOM   4765  OD1 ASP A 304      65.323  20.146 145.350  1.00  0.00           O
ATOM   4766  OD2 ASP A 304      63.393  19.666 146.290  1.00  0.00           O
ATOM   4767  C   ASP A 304      66.333  15.866 145.180  1.00  0.00           C
ATOM   4768  O   ASP A 304      67.003  15.296 146.038  1.00  0.00           O
ATOM   4769  N   LYS A 305      65.813  15.126 144.169  1.00  0.00           N
ATOM   4771  CA  LYS A 305      65.973  13.686 144.039  1.00  0.00           C
ATOM   4773  CB  LYS A 305      64.773  13.076 143.278  1.00  0.00           C
ATOM   4776  CG  LYS A 305      63.443  13.176 144.020  1.00  0.00           C
ATOM   4779  CD  LYS A 305      63.523  12.506 145.399  1.00  0.00           C
ATOM   4782  CE  LYS A 305      62.153  12.336 146.049  1.00  0.00           C
ATOM   4785  NZ  LYS A 305      62.323  11.907 147.449  1.00  0.00           N
ATOM   4789  C   LYS A 305      67.202  13.266 143.249  1.00  0.00           C
ATOM   4790  O   LYS A 305      67.412  12.096 142.960  1.00  0.00           O
ATOM   4791  N   SER A 306      68.013  14.246 142.820  1.00  0.00           N
ATOM   4793  CA  SER A 306      69.073  14.096 141.829  1.00  0.00           C
ATOM   4795  CB  SER A 306      70.262  13.216 142.288  1.00  0.00           C
ATOM   4798  OG  SER A 306      70.893  13.776 143.439  1.00  0.00           O
ATOM   4800  C   SER A 306      68.622  13.716 140.419  1.00  0.00           C
ATOM   4801  O   SER A 306      69.412  13.716 139.469  1.00  0.00           O
ATOM   4802  N   GLN A 307      67.313  13.476 140.189  1.00  0.00           N
ATOM   4804  CA  GLN A 307      66.722  13.366 138.869  1.00  0.00           C
ATOM   4806  CB  GLN A 307      65.333  12.656 138.910  1.00  0.00           C
ATOM   4809  CG  GLN A 307      64.662  12.476 137.529  1.00  0.00           C
ATOM   4812  CD  GLN A 307      63.373  11.656 137.660  1.00  0.00           C
ATOM   4813  OE1 GLN A 307      63.013  11.136 138.719  1.00  0.00           O
ATOM   4814  NE2 GLN A 307      62.633  11.496 136.549  1.00  0.00           N
ATOM   4817  C   GLN A 307      66.603  14.737 138.240  1.00  0.00           C
ATOM   4818  O   GLN A 307      65.573  15.386 138.329  1.00  0.00           O
ATOM   4819  N   VAL A 308      67.733  15.216 137.660  1.00  0.00           N
ATOM   4821  CA  VAL A 308      67.972  16.596 137.289  1.00  0.00           C
ATOM   4823  CB  VAL A 308      69.412  16.816 136.790  1.00  0.00           C
ATOM   4825  CG1 VAL A 308      70.413  16.476 137.910  1.00  0.00           C
ATOM   4829  CG2 VAL A 308      69.752  15.926 135.579  1.00  0.00           C
ATOM   4833  C   VAL A 308      66.943  17.216 136.340  1.00  0.00           C
ATOM   4834  O   VAL A 308      66.603  16.626 135.309  1.00  0.00           O
ATOM   4835  N   GLU A 309      66.423  18.416 136.680  1.00  0.00           N
ATOM   4837  CA  GLU A 309      65.383  19.116 135.930  1.00  0.00           C
ATOM   4839  CB  GLU A 309      64.163  19.556 136.799  1.00  0.00           C
ATOM   4842  CG  GLU A 309      63.123  18.446 137.099  1.00  0.00           C
ATOM   4845  CD  GLU A 309      61.853  19.006 137.730  1.00  0.00           C
ATOM   4846  OE1 GLU A 309      61.903  19.276 138.960  1.00  0.00           O
ATOM   4847  OE2 GLU A 309      60.813  19.146 137.028  1.00  0.00           O
ATOM   4848  C   GLU A 309      65.933  20.376 135.309  1.00  0.00           C
ATOM   4849  O   GLU A 309      66.442  21.267 135.979  1.00  0.00           O
ATOM   4850  N   ALA A 310      65.813  20.536 133.980  1.00  0.00           N
ATOM   4852  CA  ALA A 310      66.043  21.836 133.380  1.00  0.00           C
ATOM   4854  CB  ALA A 310      66.162  21.746 131.839  1.00  0.00           C
ATOM   4858  C   ALA A 310      65.033  22.926 133.779  1.00  0.00           C
ATOM   4859  O   ALA A 310      63.813  22.726 133.770  1.00  0.00           O
ATOM   4860  N   ARG A 311      65.522  24.146 134.049  1.00  0.00           N
ATOM   4862  CA  ARG A 311      64.723  25.346 134.130  1.00  0.00           C
ATOM   4864  CB  ARG A 311      64.942  26.216 135.399  1.00  0.00           C
ATOM   4867  CG  ARG A 311      64.573  25.536 136.729  1.00  0.00           C
ATOM   4870  CD  ARG A 311      64.513  26.507 137.930  1.00  0.00           C
ATOM   4873  NE  ARG A 311      65.903  26.986 138.189  1.00  0.00           N
ATOM   4875  CZ  ARG A 311      66.283  27.657 139.260  1.00  0.00           C
ATOM   4876  NH1 ARG A 311      65.443  28.196 140.109  1.00  0.00           N
ATOM   4879  NH2 ARG A 311      67.573  27.766 139.520  1.00  0.00           N
ATOM   4882  C   ARG A 311      65.083  26.206 132.930  1.00  0.00           C
ATOM   4883  O   ARG A 311      66.283  26.326 132.630  1.00  0.00           O
ATOM   4884  N   PRO A 312      64.153  26.786 132.180  1.00  0.00           N
ATOM   4885  CD  PRO A 312      62.763  26.376 132.120  1.00  0.00           C
ATOM   4888  CA  PRO A 312      64.393  27.976 131.359  1.00  0.00           C
ATOM   4890  CB  PRO A 312      63.003  28.327 130.790  1.00  0.00           C
ATOM   4893  CG  PRO A 312      62.273  26.976 130.809  1.00  0.00           C
ATOM   4896  C   PRO A 312      65.023  29.106 132.149  1.00  0.00           C
ATOM   4897  O   PRO A 312      64.752  29.237 133.340  1.00  0.00           O
ATOM   4898  N   VAL A 313      65.903  29.906 131.539  1.00  0.00           N
ATOM   4900  CA  VAL A 313      66.643  30.906 132.279  1.00  0.00           C
ATOM   4902  CB  VAL A 313      68.043  30.406 132.650  1.00  0.00           C
ATOM   4904  CG1 VAL A 313      68.883  31.516 133.309  1.00  0.00           C
ATOM   4908  CG2 VAL A 313      67.983  29.216 133.620  1.00  0.00           C
ATOM   4912  C   VAL A 313      66.743  32.137 131.400  1.00  0.00           C
ATOM   4913  O   VAL A 313      67.092  32.026 130.219  1.00  0.00           O
ATOM   4914  N   VAL A 314      66.463  33.347 131.939  1.00  0.00           N
ATOM   4916  CA  VAL A 314      66.683  34.567 131.179  1.00  0.00           C
ATOM   4918  CB  VAL A 314      65.823  35.757 131.570  1.00  0.00           C
ATOM   4920  CG1 VAL A 314      66.203  37.016 130.759  1.00  0.00           C
ATOM   4924  CG2 VAL A 314      64.373  35.356 131.290  1.00  0.00           C
ATOM   4928  C   VAL A 314      68.133  34.937 131.309  1.00  0.00           C
ATOM   4929  O   VAL A 314      68.603  35.466 132.320  1.00  0.00           O
ATOM   4930  N   ALA A 315      68.893  34.586 130.259  1.00  0.00           N
ATOM   4932  CA  ALA A 315      70.313  34.766 130.249  1.00  0.00           C
ATOM   4934  CB  ALA A 315      71.022  33.436 129.910  1.00  0.00           C
ATOM   4938  C   ALA A 315      70.653  35.847 129.260  1.00  0.00           C
ATOM   4939  O   ALA A 315      70.573  35.676 128.040  1.00  0.00           O
ATOM   4940  N   SER A 316      71.063  36.996 129.799  1.00  0.00           N
ATOM   4942  CA  SER A 316      71.412  38.216 129.130  1.00  0.00           C
ATOM   4944  CB  SER A 316      71.272  39.406 130.119  1.00  0.00           C
ATOM   4947  OG  SER A 316      69.933  39.487 130.579  1.00  0.00           O
ATOM   4949  C   SER A 316      72.802  38.156 128.499  1.00  0.00           C
ATOM   4950  O   SER A 316      73.253  37.137 127.979  1.00  0.00           O
ATOM   4951  N   GLN A 317      73.522  39.286 128.469  1.00  0.00           N
ATOM   4953  CA  GLN A 317      74.693  39.507 127.639  1.00  0.00           C
ATOM   4955  CB  GLN A 317      74.743  41.016 127.329  1.00  0.00           C
ATOM   4958  CG  GLN A 317      75.862  41.476 126.380  1.00  0.00           C
ATOM   4961  CD  GLN A 317      75.883  43.006 126.359  1.00  0.00           C
ATOM   4962  OE1 GLN A 317      75.063  43.667 127.000  1.00  0.00           O
ATOM   4963  NE2 GLN A 317      76.863  43.597 125.638  1.00  0.00           N
ATOM   4966  C   GLN A 317      75.952  39.077 128.359  1.00  0.00           C
ATOM   4967  O   GLN A 317      76.122  39.336 129.549  1.00  0.00           O
ATOM   4968  N   ALA A 318      76.883  38.396 127.660  1.00  0.00           N
ATOM   4970  CA  ALA A 318      78.153  37.966 128.219  1.00  0.00           C
ATOM   4972  CB  ALA A 318      78.942  36.996 127.309  1.00  0.00           C
ATOM   4976  C   ALA A 318      79.092  39.077 128.660  1.00  0.00           C
ATOM   4977  O   ALA A 318      79.222  40.146 128.060  1.00  0.00           O
ATOM   4978  N   ILE A 319      79.772  38.786 129.779  1.00  0.00           N
ATOM   4980  CA  ILE A 319      80.873  39.496 130.359  1.00  0.00           C
ATOM   4982  CB  ILE A 319      80.502  40.156 131.698  1.00  0.00           C
ATOM   4984  CG2 ILE A 319      81.703  40.976 132.229  1.00  0.00           C
ATOM   4988  CG1 ILE A 319      79.233  41.036 131.589  1.00  0.00           C
ATOM   4991  CD  ILE A 319      78.753  41.616 132.930  1.00  0.00           C
ATOM   4995  C   ILE A 319      81.933  38.417 130.560  1.00  0.00           C
ATOM   4996  O   ILE A 319      81.713  37.426 131.249  1.00  0.00           O
ATOM   4997  N   GLY A 320      83.113  38.556 129.929  1.00  0.00           N
ATOM   4999  CA  GLY A 320      84.182  37.577 130.009  1.00  0.00           C
ATOM   5002  C   GLY A 320      83.843  36.146 129.639  1.00  0.00           C
ATOM   5003  O   GLY A 320      83.383  35.856 128.539  1.00  0.00           O
ATOM   5004  N   ASP A 321      84.133  35.206 130.560  1.00  0.00           N
ATOM   5006  CA  ASP A 321      83.883  33.786 130.410  1.00  0.00           C
ATOM   5008  CB  ASP A 321      85.113  32.936 130.889  1.00  0.00           C
ATOM   5011  CG  ASP A 321      85.523  33.117 132.339  1.00  0.00           C
ATOM   5012  OD1 ASP A 321      85.523  34.277 132.799  1.00  0.00           O
ATOM   5013  OD2 ASP A 321      85.902  32.137 133.029  1.00  0.00           O
ATOM   5014  C   ASP A 321      82.563  33.396 131.089  1.00  0.00           C
ATOM   5015  O   ASP A 321      82.232  32.216 131.200  1.00  0.00           O
ATOM   5016  N   LYS A 322      81.732  34.376 131.499  1.00  0.00           N
ATOM   5018  CA  LYS A 322      80.432  34.146 132.099  1.00  0.00           C
ATOM   5020  CB  LYS A 322      80.353  34.606 133.579  1.00  0.00           C
ATOM   5023  CG  LYS A 322      81.223  33.816 134.599  1.00  0.00           C
ATOM   5026  CD  LYS A 322      82.662  34.347 134.710  1.00  0.00           C
ATOM   5029  CE  LYS A 322      83.513  33.676 135.799  1.00  0.00           C
ATOM   5032  NZ  LYS A 322      84.953  33.726 135.479  1.00  0.00           N
ATOM   5036  C   LYS A 322      79.323  34.806 131.279  1.00  0.00           C
ATOM   5037  O   LYS A 322      79.493  35.786 130.568  1.00  0.00           O
ATOM   5038  N   TRP A 323      78.103  34.256 131.380  1.00  0.00           N
ATOM   5040  CA  TRP A 323      76.873  34.896 130.939  1.00  0.00           C
ATOM   5042  CB  TRP A 323      75.903  33.906 130.259  1.00  0.00           C
ATOM   5045  CG  TRP A 323      76.403  33.376 128.960  1.00  0.00           C
ATOM   5046  CD1 TRP A 323      76.883  32.116 128.719  1.00  0.00           C
ATOM   5048  NE1 TRP A 323      77.143  31.976 127.369  1.00  0.00           N
ATOM   5050  CE2 TRP A 323      76.853  33.136 126.729  1.00  0.00           C
ATOM   5051  CD2 TRP A 323      76.363  34.046 127.689  1.00  0.00           C
ATOM   5052  CE3 TRP A 323      75.873  35.286 127.280  1.00  0.00           C
ATOM   5054  CZ3 TRP A 323      75.943  35.617 125.919  1.00  0.00           C
ATOM   5056  CZ2 TRP A 323      76.963  33.466 125.389  1.00  0.00           C
ATOM   5058  CH2 TRP A 323      76.522  34.737 124.999  1.00  0.00           C
ATOM   5060  C   TRP A 323      76.143  35.506 132.120  1.00  0.00           C
ATOM   5061  O   TRP A 323      76.192  34.976 133.229  1.00  0.00           O
ATOM   5062  N   LEU A 324      75.442  36.637 131.910  1.00  0.00           N
ATOM   5064  CA  LEU A 324      74.732  37.327 132.960  1.00  0.00           C
ATOM   5066  CB  LEU A 324      74.723  38.866 132.719  1.00  0.00           C
ATOM   5069  CG  LEU A 324      75.143  39.766 133.910  1.00  0.00           C
ATOM   5071  CD1 LEU A 324      74.702  41.216 133.638  1.00  0.00           C
ATOM   5075  CD2 LEU A 324      74.592  39.296 135.249  1.00  0.00           C
ATOM   5079  C   LEU A 324      73.323  36.806 132.948  1.00  0.00           C
ATOM   5080  O   LEU A 324      72.683  36.756 131.910  1.00  0.00           O
ATOM   5081  N   ILE A 325      72.783  36.376 134.089  1.00  0.00           N
ATOM   5083  CA  ILE A 325      71.452  35.806 134.160  1.00  0.00           C
ATOM   5085  CB  ILE A 325      71.473  34.367 134.660  1.00  0.00           C
ATOM   5087  CG2 ILE A 325      70.143  33.966 135.320  1.00  0.00           C
ATOM   5091  CG1 ILE A 325      71.772  33.356 133.510  1.00  0.00           C
ATOM   5094  CD  ILE A 325      73.173  33.406 132.899  1.00  0.00           C
ATOM   5098  C   ILE A 325      70.633  36.746 135.029  1.00  0.00           C
ATOM   5099  O   ILE A 325      70.963  36.987 136.189  1.00  0.00           O
ATOM   5100  N   SER A 326      69.563  37.336 134.469  1.00  0.00           N
ATOM   5102  CA  SER A 326      68.723  38.257 135.230  1.00  0.00           C
ATOM   5104  CB  SER A 326      68.013  39.296 134.318  1.00  0.00           C
ATOM   5107  OG  SER A 326      68.942  40.016 133.520  1.00  0.00           O
ATOM   5109  C   SER A 326      67.662  37.516 136.029  1.00  0.00           C
ATOM   5110  O   SER A 326      67.293  37.957 137.120  1.00  0.00           O
ATOM   5111  N   GLU A 327      67.193  36.366 135.510  1.00  0.00           N
ATOM   5113  CA  GLU A 327      66.073  35.626 136.070  1.00  0.00           C
ATOM   5115  CB  GLU A 327      64.713  36.006 135.430  1.00  0.00           C
ATOM   5118  CG  GLU A 327      64.342  37.496 135.589  1.00  0.00           C
ATOM   5121  CD  GLU A 327      62.842  37.726 135.529  1.00  0.00           C
ATOM   5122  OE1 GLU A 327      62.223  37.507 134.458  1.00  0.00           O
ATOM   5123  OE2 GLU A 327      62.273  38.136 136.589  1.00  0.00           O
ATOM   5124  C   GLU A 327      66.283  34.156 135.809  1.00  0.00           C
ATOM   5125  O   GLU A 327      66.813  33.777 134.770  1.00  0.00           O
ATOM   5126  N   GLY A 328      65.842  33.257 136.710  1.00  0.00           N
ATOM   5128  CA  GLY A 328      65.763  31.816 136.418  1.00  0.00           C
ATOM   5131  C   GLY A 328      66.883  31.006 136.990  1.00  0.00           C
ATOM   5132  O   GLY A 328      66.823  29.786 136.999  1.00  0.00           O
ATOM   5133  N   LEU A 329      67.902  31.676 137.540  1.00  0.00           N
ATOM   5135  CA  LEU A 329      68.912  31.126 138.439  1.00  0.00           C
ATOM   5137  CB  LEU A 329      70.323  31.006 137.809  1.00  0.00           C
ATOM   5140  CG  LEU A 329      70.402  30.027 136.609  1.00  0.00           C
ATOM   5142  CD1 LEU A 329      71.793  30.076 135.949  1.00  0.00           C
ATOM   5146  CD2 LEU A 329      70.103  28.586 137.028  1.00  0.00           C
ATOM   5150  C   LEU A 329      68.923  32.067 139.630  1.00  0.00           C
ATOM   5151  O   LEU A 329      68.513  33.226 139.509  1.00  0.00           O
ATOM   5152  N   LYS A 330      69.283  31.577 140.820  1.00  0.00           N
ATOM   5154  CA  LYS A 330      68.952  32.196 142.090  1.00  0.00           C
ATOM   5156  CB  LYS A 330      67.933  31.376 142.910  1.00  0.00           C
ATOM   5159  CG  LYS A 330      66.603  31.066 142.199  1.00  0.00           C
ATOM   5162  CD  LYS A 330      65.583  32.216 142.040  1.00  0.00           C
ATOM   5165  CE  LYS A 330      65.823  33.206 140.889  1.00  0.00           C
ATOM   5168  NZ  LYS A 330      64.573  33.936 140.600  1.00  0.00           N
ATOM   5172  C   LYS A 330      70.213  32.376 142.910  1.00  0.00           C
ATOM   5173  O   LYS A 330      71.283  31.896 142.569  1.00  0.00           O
ATOM   5174  N   SER A 331      70.143  33.176 143.999  1.00  0.00           N
ATOM   5176  CA  SER A 331      71.313  33.406 144.829  1.00  0.00           C
ATOM   5178  CB  SER A 331      71.103  34.496 145.910  1.00  0.00           C
ATOM   5181  OG  SER A 331      69.982  34.196 146.740  1.00  0.00           O
ATOM   5183  C   SER A 331      71.832  32.156 145.510  1.00  0.00           C
ATOM   5184  O   SER A 331      71.092  31.396 146.130  1.00  0.00           O
ATOM   5185  N   GLY A 332      73.143  31.886 145.359  1.00  0.00           N
ATOM   5187  CA  GLY A 332      73.732  30.666 145.870  1.00  0.00           C
ATOM   5190  C   GLY A 332      73.213  29.386 145.280  1.00  0.00           C
ATOM   5191  O   GLY A 332      73.133  28.406 146.020  1.00  0.00           O
ATOM   5192  N   ASP A 333      72.842  29.306 143.990  1.00  0.00           N
ATOM   5194  CA  ASP A 333      72.342  28.056 143.430  1.00  0.00           C
ATOM   5196  CB  ASP A 333      71.122  28.226 142.490  1.00  0.00           C
ATOM   5199  CG  ASP A 333      71.313  28.816 141.100  1.00  0.00           C
ATOM   5200  OD1 ASP A 333      72.442  29.077 140.638  1.00  0.00           O
ATOM   5201  OD2 ASP A 333      70.233  29.007 140.469  1.00  0.00           O
ATOM   5202  C   ASP A 333      73.463  27.136 142.939  1.00  0.00           C
ATOM   5203  O   ASP A 333      74.623  27.516 142.799  1.00  0.00           O
ATOM   5204  N   GLN A 334      73.143  25.827 142.809  1.00  0.00           N
ATOM   5206  CA  GLN A 334      74.133  24.776 142.650  1.00  0.00           C
ATOM   5208  CB  GLN A 334      73.973  23.666 143.729  1.00  0.00           C
ATOM   5211  CG  GLN A 334      75.003  23.766 144.880  1.00  0.00           C
ATOM   5214  CD  GLN A 334      75.592  22.427 145.320  1.00  0.00           C
ATOM   5215  OE1 GLN A 334      75.133  21.326 144.999  1.00  0.00           O
ATOM   5216  NE2 GLN A 334      76.683  22.527 146.120  1.00  0.00           N
ATOM   5219  C   GLN A 334      74.003  24.156 141.290  1.00  0.00           C
ATOM   5220  O   GLN A 334      73.053  23.406 141.038  1.00  0.00           O
ATOM   5221  N   VAL A 335      74.942  24.416 140.370  1.00  0.00           N
ATOM   5223  CA  VAL A 335      74.702  24.126 138.969  1.00  0.00           C
ATOM   5225  CB  VAL A 335      74.912  25.327 138.049  1.00  0.00           C
ATOM   5227  CG1 VAL A 335      74.332  25.027 136.649  1.00  0.00           C
ATOM   5231  CG2 VAL A 335      74.163  26.536 138.630  1.00  0.00           C
ATOM   5235  C   VAL A 335      75.503  22.946 138.490  1.00  0.00           C
ATOM   5236  O   VAL A 335      76.673  22.757 138.819  1.00  0.00           O
ATOM   5237  N   ILE A 336      74.853  22.126 137.639  1.00  0.00           N
ATOM   5239  CA  ILE A 336      75.452  21.207 136.698  1.00  0.00           C
ATOM   5241  CB  ILE A 336      74.293  20.657 135.840  1.00  0.00           C
ATOM   5243  CG2 ILE A 336      74.732  19.646 134.760  1.00  0.00           C
ATOM   5247  CG1 ILE A 336      73.143  20.066 136.710  1.00  0.00           C
ATOM   5250  CD  ILE A 336      73.552  18.946 137.680  1.00  0.00           C
ATOM   5254  C   ILE A 336      76.522  21.896 135.820  1.00  0.00           C
ATOM   5255  O   ILE A 336      76.223  22.597 134.859  1.00  0.00           O
ATOM   5256  N   VAL A 337      77.823  21.727 136.160  1.00  0.00           N
ATOM   5258  CA  VAL A 337      78.942  22.427 135.529  1.00  0.00           C
ATOM   5260  CB  VAL A 337      79.713  23.347 136.499  1.00  0.00           C
ATOM   5262  CG1 VAL A 337      81.013  23.896 135.889  1.00  0.00           C
ATOM   5266  CG2 VAL A 337      78.813  24.546 136.850  1.00  0.00           C
ATOM   5270  C   VAL A 337      79.883  21.506 134.749  1.00  0.00           C
ATOM   5271  O   VAL A 337      79.872  21.506 133.520  1.00  0.00           O
ATOM   5272  N   SER A 338      80.783  20.716 135.380  1.00  0.00           N
ATOM   5274  CA  SER A 338      81.963  20.226 134.669  1.00  0.00           C
ATOM   5276  CB  SER A 338      83.283  20.626 135.359  1.00  0.00           C
ATOM   5279  OG  SER A 338      84.463  20.206 134.669  1.00  0.00           O
ATOM   5281  C   SER A 338      81.933  18.746 134.299  1.00  0.00           C
ATOM   5282  O   SER A 338      81.383  17.876 134.969  1.00  0.00           O
ATOM   5283  N   GLY A 339      82.532  18.487 133.109  1.00  0.00           N
ATOM   5285  CA  GLY A 339      82.223  17.396 132.219  1.00  0.00           C
ATOM   5288  C   GLY A 339      80.853  17.656 131.639  1.00  0.00           C
ATOM   5289  O   GLY A 339      79.863  17.696 132.350  1.00  0.00           O
ATOM   5290  N   LEU A 340      80.722  17.786 130.320  1.00  0.00           N
ATOM   5292  CA  LEU A 340      79.433  17.946 129.669  1.00  0.00           C
ATOM   5294  CB  LEU A 340      78.893  19.407 129.609  1.00  0.00           C
ATOM   5297  CG  LEU A 340      78.423  19.976 130.969  1.00  0.00           C
ATOM   5299  CD1 LEU A 340      77.942  21.426 130.859  1.00  0.00           C
ATOM   5303  CD2 LEU A 340      77.263  19.196 131.600  1.00  0.00           C
ATOM   5307  C   LEU A 340      79.493  17.306 128.309  1.00  0.00           C
ATOM   5308  O   LEU A 340      78.772  17.667 127.380  1.00  0.00           O
ATOM   5309  N   GLN A 341      80.263  16.196 128.189  1.00  0.00           N
ATOM   5311  CA  GLN A 341      79.982  15.156 127.199  1.00  0.00           C
ATOM   5313  CB  GLN A 341      81.142  14.126 127.039  1.00  0.00           C
ATOM   5316  CG  GLN A 341      82.563  14.726 126.869  1.00  0.00           C
ATOM   5319  CD  GLN A 341      83.293  14.936 128.199  1.00  0.00           C
ATOM   5320  OE1 GLN A 341      82.722  14.876 129.290  1.00  0.00           O
ATOM   5321  NE2 GLN A 341      84.612  15.226 128.100  1.00  0.00           N
ATOM   5324  C   GLN A 341      78.743  14.386 127.649  1.00  0.00           C
ATOM   5325  O   GLN A 341      78.202  13.516 126.969  1.00  0.00           O
ATOM   5326  N   LYS A 342      78.342  14.716 128.869  1.00  0.00           N
ATOM   5328  CA  LYS A 342      77.333  14.166 129.660  1.00  0.00           C
ATOM   5330  CB  LYS A 342      78.092  13.096 130.510  1.00  0.00           C
ATOM   5333  CG  LYS A 342      79.303  13.496 131.350  1.00  0.00           C
ATOM   5336  CD  LYS A 342      79.022  14.726 132.189  1.00  0.00           C
ATOM   5339  CE  LYS A 342      79.942  14.966 133.399  1.00  0.00           C
ATOM   5342  NZ  LYS A 342      80.753  13.816 133.829  1.00  0.00           N
ATOM   5346  C   LYS A 342      76.463  15.326 130.259  1.00  0.00           C
ATOM   5347  O   LYS A 342      76.522  16.466 129.820  1.00  0.00           O
ATOM   5348  N   ALA A 343      75.573  15.006 131.229  1.00  0.00           N
ATOM   5350  CA  ALA A 343      74.342  15.577 131.829  1.00  0.00           C
ATOM   5352  CB  ALA A 343      74.423  17.056 132.189  1.00  0.00           C
ATOM   5356  C   ALA A 343      72.902  15.106 131.400  1.00  0.00           C
ATOM   5357  O   ALA A 343      72.252  15.726 130.560  1.00  0.00           O
ATOM   5358  N   ARG A 344      72.333  14.006 131.990  1.00  0.00           N
ATOM   5360  CA  ARG A 344      70.993  13.446 131.649  1.00  0.00           C
ATOM   5362  CB  ARG A 344      70.973  12.026 130.930  1.00  0.00           C
ATOM   5365  CG  ARG A 344      70.823  11.996 129.369  1.00  0.00           C
ATOM   5368  CD  ARG A 344      70.373  10.606 128.799  1.00  0.00           C
ATOM   5371  NE  ARG A 344      71.052  10.276 127.499  1.00  0.00           N
ATOM   5373  CZ  ARG A 344      70.643  10.476 126.249  1.00  0.00           C
ATOM   5374  NH1 ARG A 344      69.403  10.736 125.919  1.00  0.00           N
ATOM   5377  NH2 ARG A 344      71.552  10.366 125.280  1.00  0.00           N
ATOM   5380  C   ARG A 344      70.153  13.336 132.930  1.00  0.00           C
ATOM   5381  O   ARG A 344      70.693  13.306 134.030  1.00  0.00           O
ATOM   5382  N   PRO A 345      68.813  13.306 132.880  1.00  0.00           N
ATOM   5383  CD  PRO A 345      68.003  13.356 131.649  1.00  0.00           C
ATOM   5386  CA  PRO A 345      67.993  13.076 134.059  1.00  0.00           C
ATOM   5388  CB  PRO A 345      66.582  13.436 133.579  1.00  0.00           C
ATOM   5391  CG  PRO A 345      66.573  13.026 132.109  1.00  0.00           C
ATOM   5394  C   PRO A 345      68.092  11.646 134.579  1.00  0.00           C
ATOM   5395  O   PRO A 345      68.323  10.716 133.819  1.00  0.00           O
ATOM   5396  N   GLY A 346      67.913  11.456 135.899  1.00  0.00           N
ATOM   5398  CA  GLY A 346      67.662  10.136 136.490  1.00  0.00           C
ATOM   5401  C   GLY A 346      68.853   9.266 136.790  1.00  0.00           C
ATOM   5402  O   GLY A 346      68.713   8.056 136.880  1.00  0.00           O
ATOM   5403  N   GLU A 347      70.052   9.866 136.958  1.00  0.00           N
ATOM   5405  CA  GLU A 347      71.253   9.226 137.469  1.00  0.00           C
ATOM   5407  CB  GLU A 347      72.412   9.226 136.430  1.00  0.00           C
ATOM   5410  CG  GLU A 347      72.112   8.426 135.130  1.00  0.00           C
ATOM   5413  CD  GLU A 347      72.923   8.876 133.910  1.00  0.00           C
ATOM   5414  OE1 GLU A 347      72.622   9.976 133.380  1.00  0.00           O
ATOM   5415  OE2 GLU A 347      73.823   8.106 133.469  1.00  0.00           O
ATOM   5416  C   GLU A 347      71.692  10.046 138.679  1.00  0.00           C
ATOM   5417  O   GLU A 347      71.633  11.276 138.638  1.00  0.00           O
ATOM   5418  N   GLN A 348      72.092   9.426 139.809  1.00  0.00           N
ATOM   5420  CA  GLN A 348      72.393  10.186 141.020  1.00  0.00           C
ATOM   5422  CB  GLN A 348      72.583   9.316 142.288  1.00  0.00           C
ATOM   5425  CG  GLN A 348      71.442   8.326 142.650  1.00  0.00           C
ATOM   5428  CD  GLN A 348      70.143   9.006 143.089  1.00  0.00           C
ATOM   5429  OE1 GLN A 348      69.573   9.826 142.359  1.00  0.00           O
ATOM   5430  NE2 GLN A 348      69.612   8.586 144.270  1.00  0.00           N
ATOM   5433  C   GLN A 348      73.613  11.116 140.859  1.00  0.00           C
ATOM   5434  O   GLN A 348      74.623  10.756 140.230  1.00  0.00           O
ATOM   5435  N   VAL A 349      73.543  12.326 141.430  1.00  0.00           N
ATOM   5437  CA  VAL A 349      74.533  13.366 141.229  1.00  0.00           C
ATOM   5439  CB  VAL A 349      73.983  14.626 140.560  1.00  0.00           C
ATOM   5441  CG1 VAL A 349      75.173  15.466 140.059  1.00  0.00           C
ATOM   5445  CG2 VAL A 349      73.113  14.256 139.339  1.00  0.00           C
ATOM   5449  C   VAL A 349      75.073  13.736 142.600  1.00  0.00           C
ATOM   5450  O   VAL A 349      74.313  13.886 143.549  1.00  0.00           O
ATOM   5451  N   LYS A 350      76.412  13.856 142.740  1.00  0.00           N
ATOM   5453  CA  LYS A 350      77.022  14.376 143.949  1.00  0.00           C
ATOM   5455  CB  LYS A 350      77.383  13.336 145.069  1.00  0.00           C
ATOM   5458  CG  LYS A 350      77.433  11.856 144.660  1.00  0.00           C
ATOM   5461  CD  LYS A 350      76.052  11.186 144.649  1.00  0.00           C
ATOM   5464  CE  LYS A 350      76.113   9.656 144.719  1.00  0.00           C
ATOM   5467  NZ  LYS A 350      74.752   9.106 144.839  1.00  0.00           N
ATOM   5471  C   LYS A 350      78.243  15.196 143.589  1.00  0.00           C
ATOM   5472  O   LYS A 350      79.073  14.776 142.789  1.00  0.00           O
ATOM   5473  N   ALA A 351      78.342  16.426 144.139  1.00  0.00           N
ATOM   5475  CA  ALA A 351      79.313  17.446 143.790  1.00  0.00           C
ATOM   5477  CB  ALA A 351      78.923  18.737 144.520  1.00  0.00           C
ATOM   5481  C   ALA A 351      80.762  17.146 144.130  1.00  0.00           C
ATOM   5482  O   ALA A 351      81.083  16.656 145.199  1.00  0.00           O
ATOM   5483  N   THR A 352      81.723  17.506 143.258  1.00  0.00           N
ATOM   5485  CA  THR A 352      83.103  17.656 143.719  1.00  0.00           C
ATOM   5487  CB  THR A 352      83.843  16.316 143.819  1.00  0.00           C
ATOM   5489  OG1 THR A 352      84.802  16.326 144.850  1.00  0.00           O
ATOM   5491  CG2 THR A 352      84.512  15.816 142.540  1.00  0.00           C
ATOM   5495  C   THR A 352      83.823  18.716 142.880  1.00  0.00           C
ATOM   5496  O   THR A 352      83.853  18.667 141.660  1.00  0.00           O
ATOM   5497  N   THR A 353      84.372  19.757 143.529  1.00  0.00           N
ATOM   5499  CA  THR A 353      84.912  20.916 142.829  1.00  0.00           C
ATOM   5501  CB  THR A 353      83.943  22.126 142.719  1.00  0.00           C
ATOM   5503  OG1 THR A 353      84.582  23.376 142.930  1.00  0.00           O
ATOM   5505  CG2 THR A 353      82.763  22.046 143.710  1.00  0.00           C
ATOM   5509  C   THR A 353      86.293  21.277 143.460  1.00  0.00           C
ATOM   5510  OT1 THR A 353      86.353  22.136 144.369  1.00  0.00           O
ATOM   5511  OT2 THR A 353      87.313  20.696 143.010  1.00  0.00           O
ATOM   5512  NH3 POPEB 354      76.663  67.866 104.509  1.00  0.00           N
ATOM   5516  C12 POPEB 354      75.973  67.506 105.799  1.00  0.00           C
ATOM   5519  C11 POPEB 354      74.883  68.536 106.170  1.00  0.00           C
ATOM   5522  P   POPEB 354      74.482  71.116 106.240  1.00  0.00           P
ATOM   5523  O13 POPEB 354      73.692  71.137 107.490  1.00  0.00           O
ATOM   5524  O14 POPEB 354      75.272  72.347 105.979  1.00  0.00           O
ATOM   5525  O11 POPEB 354      73.513  70.917 105.009  1.00  0.00           O
ATOM   5526  O12 POPEB 354      75.442  69.856 106.179  1.00  0.00           O
ATOM   5527  C1  POPEB 354      74.033  71.086 103.679  1.00  0.00           C
ATOM   5530  C2  POPEB 354      73.423  70.097 102.660  1.00  0.00           C
ATOM   5532  O21 POPEB 354      73.762  68.756 103.049  1.00  0.00           O
ATOM   5533  C21 POPEB 354      73.283  67.707 102.339  1.00  0.00           C
ATOM   5534  O22 POPEB 354      73.963  66.756 102.039  1.00  0.00           O
ATOM   5535  C22 POPEB 354      71.783  67.826 102.039  1.00  0.00           C
ATOM   5538  C3  POPEB 354      74.043  70.406 101.270  1.00  0.00           C
ATOM   5541  O31 POPEB 354      73.662  69.497 100.219  1.00  0.00           O
ATOM   5542  C31 POPEB 354      74.443  69.617  99.149  1.00  0.00           C
ATOM   5543  O32 POPEB 354      75.293  70.487  98.989  1.00  0.00           O
ATOM   5544  C32 POPEB 354      74.123  68.487  98.180  1.00  0.00           C
ATOM   5547  C23 POPEB 354      71.223  66.576 101.299  1.00  0.00           C
ATOM   5550  C24 POPEB 354      70.293  66.976 100.139  1.00  0.00           C
ATOM   5553  C25 POPEB 354      69.953  65.826  99.170  1.00  0.00           C
ATOM   5556  C26 POPEB 354      71.162  65.296  98.370  1.00  0.00           C
ATOM   5559  C27 POPEB 354      70.743  64.556  97.090  1.00  0.00           C
ATOM   5562  C28 POPEB 354      71.923  64.156  96.189  1.00  0.00           C
ATOM   5565  C29 POPEB 354      71.463  63.866  94.780  1.00  0.00           C
ATOM   5567 0C21 POPEB 354      72.173  63.257  93.819  1.00  0.00           C
ATOM   5569 1C21 POPEB 354      73.583  62.756  93.918  1.00  0.00           C
ATOM   5572 2C21 POPEB 354      74.332  62.847  92.569  1.00  0.00           C
ATOM   5575 3C21 POPEB 354      74.633  64.266  92.090  1.00  0.00           C
ATOM   5578 4C21 POPEB 354      75.472  64.256  90.809  1.00  0.00           C
ATOM   5581 5C21 POPEB 354      76.013  65.637  90.399  1.00  0.00           C
ATOM   5584 6C21 POPEB 354      76.813  65.546  89.090  1.00  0.00           C
ATOM   5587 7C21 POPEB 354      77.832  66.686  88.918  1.00  0.00           C
ATOM   5590 8C21 POPEB 354      78.692  66.537  87.659  1.00  0.00           C
ATOM   5594  C33 POPEB 354      74.133  68.957  96.710  1.00  0.00           C
ATOM   5597  C34 POPEB 354      73.933  67.777  95.770  1.00  0.00           C
ATOM   5600  C35 POPEB 354      73.583  68.167  94.329  1.00  0.00           C
ATOM   5603  C36 POPEB 354      72.622  67.137  93.729  1.00  0.00           C
ATOM   5606  C37 POPEB 354      72.252  67.406  92.270  1.00  0.00           C
ATOM   5609  C38 POPEB 354      71.223  66.376  91.779  1.00  0.00           C
ATOM   5612  C39 POPEB 354      70.842  66.576  90.308  1.00  0.00           C
ATOM   5615 0C31 POPEB 354      69.683  65.667  89.869  1.00  0.00           C
ATOM   5618 1C31 POPEB 354      70.133  64.287  89.350  1.00  0.00           C
ATOM   5621 2C31 POPEB 354      68.952  63.527  88.750  1.00  0.00           C
ATOM   5624 3C31 POPEB 354      69.323  62.327  87.869  1.00  0.00           C
ATOM   5627 4C31 POPEB 354      69.973  62.746  86.539  1.00  0.00           C
ATOM   5630 5C31 POPEB 354      69.982  61.626  85.490  1.00  0.00           C
ATOM   5633 6C31 POPEB 354      70.522  62.086  84.130  1.00  0.00           C
ATOM   5637  NH3 POPEC 355     106.522 139.906 108.320  1.00  0.00           N
ATOM   5641  C12 POPEC 355     106.913 141.376 108.370  1.00  0.00           C
ATOM   5644  C11 POPEC 355     105.813 142.336 108.889  1.00  0.00           C
ATOM   5647  P   POPEC 355     106.682 144.807 108.278  1.00  0.00           P
ATOM   5648  O13 POPEC 355     105.902 145.977 108.729  1.00  0.00           O
ATOM   5649  O14 POPEC 355     108.143 144.977 108.130  1.00  0.00           O
ATOM   5650  O11 POPEC 355     106.033 144.257 106.939  1.00  0.00           O
ATOM   5651  O12 POPEC 355     106.383 143.598 109.269  1.00  0.00           O
ATOM   5652  C1  POPEC 355     106.853 144.177 105.770  1.00  0.00           C
ATOM   5655  C2  POPEC 355     106.142 143.567 104.520  1.00  0.00           C
ATOM   5657  O21 POPEC 355     105.733 144.606 103.619  1.00  0.00           O
ATOM   5658  C21 POPEC 355     104.582 145.216 103.829  1.00  0.00           C
ATOM   5659  O22 POPEC 355     103.832 145.106 104.780  1.00  0.00           O
ATOM   5660  C22 POPEC 355     104.372 146.177 102.660  1.00  0.00           C
ATOM   5663  C3  POPEC 355     105.022 142.526 104.809  1.00  0.00           C
ATOM   5666  O31 POPEC 355     104.332 142.106 103.600  1.00  0.00           O
ATOM   5667  C31 POPEC 355     105.003 141.356 102.719  1.00  0.00           C
ATOM   5668  O32 POPEC 355     106.092 140.867 102.889  1.00  0.00           O
ATOM   5669  C32 POPEC 355     104.143 141.186 101.469  1.00  0.00           C
ATOM   5672  C23 POPEC 355     103.803 145.526 101.380  1.00  0.00           C
ATOM   5675  C24 POPEC 355     103.583 146.617 100.329  1.00  0.00           C
ATOM   5678  C25 POPEC 355     102.693 146.238  99.139  1.00  0.00           C
ATOM   5681  C26 POPEC 355     102.123 147.507  98.499  1.00  0.00           C
ATOM   5684  C27 POPEC 355     101.192 147.276  97.299  1.00  0.00           C
ATOM   5687  C28 POPEC 355     100.213 148.446  97.059  1.00  0.00           C
ATOM   5690  C29 POPEC 355     100.893 149.796  97.059  1.00  0.00           C
ATOM   5692 0C21 POPEC 355     100.952 150.677  96.039  1.00  0.00           C
ATOM   5694 1C21 POPEC 355     100.342 150.507  94.669  1.00  0.00           C
ATOM   5697 2C21 POPEC 355     101.363 149.936  93.670  1.00  0.00           C
ATOM   5700 3C21 POPEC 355     100.733 149.757  92.280  1.00  0.00           C
ATOM   5703 4C21 POPEC 355     101.662 149.126  91.240  1.00  0.00           C
ATOM   5706 5C21 POPEC 355     102.963 149.897  90.979  1.00  0.00           C
ATOM   5709 6C21 POPEC 355     103.622 149.447  89.679  1.00  0.00           C
ATOM   5712 7C21 POPEC 355     104.903 150.216  89.340  1.00  0.00           C
ATOM   5715 8C21 POPEC 355     105.373 149.977  87.910  1.00  0.00           C
ATOM   5719  C33 POPEC 355     104.732 140.147 100.490  1.00  0.00           C
ATOM   5722  C34 POPEC 355     103.912 139.977  99.198  1.00  0.00           C
ATOM   5725  C35 POPEC 355     104.092 141.126  98.200  1.00  0.00           C
ATOM   5728  C36 POPEC 355     103.673 140.677  96.790  1.00  0.00           C
ATOM   5731  C37 POPEC 355     103.762 141.796  95.750  1.00  0.00           C
ATOM   5734  C38 POPEC 355     103.633 141.296  94.299  1.00  0.00           C
ATOM   5737  C39 POPEC 355     102.323 140.546  93.989  1.00  0.00           C
ATOM   5740 0C31 POPEC 355     101.063 141.397  94.179  1.00  0.00           C
ATOM   5743 1C31 POPEC 355      99.793 140.757  93.600  1.00  0.00           C
ATOM   5746 2C31 POPEC 355      99.772 140.796  92.070  1.00  0.00           C
ATOM   5749 3C31 POPEC 355      98.423 140.447  91.430  1.00  0.00           C
ATOM   5752 4C31 POPEC 355      98.332 140.996  90.000  1.00  0.00           C
ATOM   5755 5C31 POPEC 355      97.033 140.616  89.289  1.00  0.00           C
ATOM   5758 6C31 POPEC 355      96.942 141.207  87.880  1.00  0.00           C
ATOM   5762  NH3 POPED 356     162.958  97.587  65.169  1.00  0.00           N
ATOM   5766  C12 POPED 356     161.937  98.566  64.619  1.00  0.00           C
ATOM   5769  C11 POPED 356     161.567  99.637  65.679  1.00  0.00           C
ATOM   5772  P   POPED 356     159.912 101.586  66.229  1.00  0.00           P
ATOM   5773  O13 POPED 356     159.433 102.847  65.609  1.00  0.00           O
ATOM   5774  O14 POPED 356     158.922 100.847  67.020  1.00  0.00           O
ATOM   5775  O11 POPED 356     161.097 101.957  67.209  1.00  0.00           O
ATOM   5776  O12 POPED 356     160.603 100.587  65.180  1.00  0.00           O
ATOM   5777  C1  POPED 356     160.843 102.707  68.399  1.00  0.00           C
ATOM   5780  C2  POPED 356     160.603 101.817  69.679  1.00  0.00           C
ATOM   5782  O21 POPED 356     161.127 102.567  70.789  1.00  0.00           O
ATOM   5783  C21 POPED 356     160.252 103.107  71.609  1.00  0.00           C
ATOM   5784  O22 POPED 356     159.043 103.126  71.439  1.00  0.00           O
ATOM   5785  C22 POPED 356     160.987 103.727  72.779  1.00  0.00           C
ATOM   5788  C3  POPED 356     161.348 100.447  69.630  1.00  0.00           C
ATOM   5791  O31 POPED 356     160.863  99.446  70.568  1.00  0.00           O
ATOM   5792  C31 POPED 356     161.407  99.457  71.789  1.00  0.00           C
ATOM   5793  O32 POPED 356     162.217 100.266  72.199  1.00  0.00           O
ATOM   5794  C32 POPED 356     160.957  98.237  72.590  1.00  0.00           C
ATOM   5797  C23 POPED 356     160.948 102.817  74.029  1.00  0.00           C
ATOM   5800  C24 POPED 356     162.107 103.107  74.990  1.00  0.00           C
ATOM   5803  C25 POPED 356     161.737 104.057  76.130  1.00  0.00           C
ATOM   5806  C26 POPED 356     161.188 103.306  77.350  1.00  0.00           C
ATOM   5809  C27 POPED 356     160.793 104.276  78.469  1.00  0.00           C
ATOM   5812  C28 POPED 356     160.472 103.546  79.789  1.00  0.00           C
ATOM   5815  C29 POPED 356     161.718 103.026  80.469  1.00  0.00           C
ATOM   5817 0C21 POPED 356     162.078 103.216  81.749  1.00  0.00           C
ATOM   5819 1C21 POPED 356     161.297 103.996  82.789  1.00  0.00           C
ATOM   5822 2C21 POPED 356     160.413 103.107  83.680  1.00  0.00           C
ATOM   5825 3C21 POPED 356     159.203 102.497  82.939  1.00  0.00           C
ATOM   5828 4C21 POPED 356     158.323 101.626  83.839  1.00  0.00           C
ATOM   5831 5C21 POPED 356     157.482 102.427  84.850  1.00  0.00           C
ATOM   5834 6C21 POPED 356     157.252 101.656  86.150  1.00  0.00           C
ATOM   5837 7C21 POPED 356     156.272 102.366  87.079  1.00  0.00           C
ATOM   5840 8C21 POPED 356     156.073 101.656  88.429  1.00  0.00           C
ATOM   5844  C33 POPED 356     161.447  98.317  74.060  1.00  0.00           C
ATOM   5847  C34 POPED 356     160.938  97.176  74.950  1.00  0.00           C
ATOM   5850  C35 POPED 356     161.587  95.817  74.679  1.00  0.00           C
ATOM   5853  C36 POPED 356     161.208  94.777  75.740  1.00  0.00           C
ATOM   5856  C37 POPED 356     161.698  93.347  75.439  1.00  0.00           C
ATOM   5859  C38 POPED 356     161.498  92.417  76.649  1.00  0.00           C
ATOM   5862  C39 POPED 356     162.118  91.016  76.529  1.00  0.00           C
ATOM   5865 0C31 POPED 356     161.877  90.207  77.809  1.00  0.00           C
ATOM   5868 1C31 POPED 356     162.567  88.837  77.859  1.00  0.00           C
ATOM   5871 2C31 POPED 356     162.447  88.207  79.259  1.00  0.00           C
ATOM   5874 3C31 POPED 356     163.378  87.006  79.490  1.00  0.00           C
ATOM   5877 4C31 POPED 356     163.007  85.766  78.670  1.00  0.00           C
ATOM   5880 5C31 POPED 356     164.037  84.637  78.859  1.00  0.00           C
ATOM   5883 6C31 POPED 356     163.778  83.397  77.999  1.00  0.00           C
ATOM   5887  NH3 POPEE 357      94.503 141.477  66.139  1.00  0.00           N
ATOM   5891  C12 POPEE 357      95.502 140.386  65.869  1.00  0.00           C
ATOM   5894  C11 POPEE 357      96.853 140.707  66.539  1.00  0.00           C
ATOM   5897  P   POPEE 357      98.342 138.876  65.389  1.00  0.00           P
ATOM   5898  O13 POPEE 357      97.912 137.477  65.299  1.00  0.00           O
ATOM   5899  O14 POPEE 357      98.143 139.717  64.189  1.00  0.00           O
ATOM   5900  O11 POPEE 357      99.883 138.927  65.740  1.00  0.00           O
ATOM   5901  O12 POPEE 357      97.662 139.546  66.660  1.00  0.00           O
ATOM   5902  C1  POPEE 357     100.412 139.787  66.749  1.00  0.00           C
ATOM   5905  C2  POPEE 357     100.373 139.097  68.129  1.00  0.00           C
ATOM   5907  O21 POPEE 357     100.923 140.016  69.099  1.00  0.00           O
ATOM   5908  C21 POPEE 357     100.193 140.216  70.180  1.00  0.00           C
ATOM   5909  O22 POPEE 357      99.133 139.686  70.450  1.00  0.00           O
ATOM   5910  C22 POPEE 357     100.873 141.276  71.060  1.00  0.00           C
ATOM   5913  C3  POPEE 357     101.173 137.766  68.109  1.00  0.00           C
ATOM   5916  O31 POPEE 357     101.033 137.056  69.359  1.00  0.00           O
ATOM   5917  C31 POPEE 357     102.092 136.987  70.139  1.00  0.00           C
ATOM   5918  O32 POPEE 357     103.243 137.227  69.810  1.00  0.00           O
ATOM   5919  C32 POPEE 357     101.653 136.617  71.549  1.00  0.00           C
ATOM   5922  C23 POPEE 357     101.153 140.757  72.490  1.00  0.00           C
ATOM   5925  C24 POPEE 357     101.272 141.916  73.499  1.00  0.00           C
ATOM   5928  C25 POPEE 357     101.293 141.477  74.969  1.00  0.00           C
ATOM   5931  C26 POPEE 357     100.873 142.636  75.889  1.00  0.00           C
ATOM   5934  C27 POPEE 357     101.063 142.348  77.380  1.00  0.00           C
ATOM   5937  C28 POPEE 357     100.533 143.516  78.240  1.00  0.00           C
ATOM   5940  C29 POPEE 357     101.103 143.487  79.639  1.00  0.00           C
ATOM   5942 0C21 POPEE 357     100.482 143.087  80.759  1.00  0.00           C
ATOM   5944 1C21 POPEE 357      99.073 142.587  80.889  1.00  0.00           C
ATOM   5947 2C21 POPEE 357      98.213 143.516  81.759  1.00  0.00           C
ATOM   5950 3C21 POPEE 357      96.732 143.087  81.770  1.00  0.00           C
ATOM   5953 4C21 POPEE 357      95.832 144.068  82.528  1.00  0.00           C
ATOM   5956 5C21 POPEE 357      94.353 143.667  82.540  1.00  0.00           C
ATOM   5959 6C21 POPEE 357      93.703 143.667  81.150  1.00  0.00           C
ATOM   5962 7C21 POPEE 357      92.223 143.266  81.189  1.00  0.00           C
ATOM   5965 8C21 POPEE 357      91.533 143.337  79.829  1.00  0.00           C
ATOM   5969  C33 POPEE 357     102.662 135.686  72.249  1.00  0.00           C
ATOM   5972  C34 POPEE 357     102.293 134.207  72.209  1.00  0.00           C
ATOM   5975  C35 POPEE 357     101.443 133.776  73.410  1.00  0.00           C
ATOM   5978  C36 POPEE 357     101.363 132.257  73.529  1.00  0.00           C
ATOM   5981  C37 POPEE 357     100.783 131.766  74.869  1.00  0.00           C
ATOM   5984  C38 POPEE 357     100.993 130.257  75.049  1.00  0.00           C
ATOM   5987  C39 POPEE 357     100.302 129.656  76.289  1.00  0.00           C
ATOM   5990 0C31 POPEE 357     100.622 130.406  77.590  1.00  0.00           C
ATOM   5993 1C31 POPEE 357     100.302 129.597  78.859  1.00  0.00           C
ATOM   5996 2C31 POPEE 357     100.432 130.447  80.130  1.00  0.00           C
ATOM   5999 3C31 POPEE 357     100.463 129.637  81.430  1.00  0.00           C
ATOM   6002 4C31 POPEE 357      99.223 128.776  81.670  1.00  0.00           C
ATOM   6005 5C31 POPEE 357      99.083 128.376  83.149  1.00  0.00           C
ATOM   6008 6C31 POPEE 357      98.002 127.316  83.380  1.00  0.00           C
ATOM   6012  NH3 POPEF 358      74.253  41.286  59.650  1.00  0.00           N
ATOM   6016  C12 POPEF 358      74.003  40.306  58.540  1.00  0.00           C
ATOM   6019  C11 POPEF 358      73.232  39.137  59.139  1.00  0.00           C
ATOM   6022  P   POPEF 358      70.722  39.356  58.729  1.00  0.00           P
ATOM   6023  O13 POPEF 358      71.092  39.856  57.389  1.00  0.00           O
ATOM   6024  O14 POPEF 358      70.413  37.916  58.889  1.00  0.00           O
ATOM   6025  O11 POPEF 358      69.653  40.356  59.340  1.00  0.00           O
ATOM   6026  O12 POPEF 358      71.982  39.617  59.650  1.00  0.00           O
ATOM   6027  C1  POPEF 358      68.823  40.046  60.450  1.00  0.00           C
ATOM   6030  C2  POPEF 358      69.143  40.906  61.729  1.00  0.00           C
ATOM   6032  O21 POPEF 358      68.082  40.896  62.700  1.00  0.00           O
ATOM   6033  C21 POPEF 358      67.653  39.716  63.099  1.00  0.00           C
ATOM   6034  O22 POPEF 358      68.073  38.636  62.729  1.00  0.00           O
ATOM   6035  C22 POPEF 358      66.452  39.927  64.020  1.00  0.00           C
ATOM   6038  C3  POPEF 358      69.412  42.387  61.339  1.00  0.00           C
ATOM   6041  O31 POPEF 358      69.713  43.247  62.469  1.00  0.00           O
ATOM   6042  C31 POPEF 358      68.703  43.987  62.929  1.00  0.00           C
ATOM   6043  O32 POPEF 358      67.563  43.976  62.509  1.00  0.00           O
ATOM   6044  C32 POPEF 358      69.233  44.987  63.979  1.00  0.00           C
ATOM   6047  C23 POPEF 358      65.673  38.617  64.329  1.00  0.00           C
ATOM   6050  C24 POPEF 358      64.303  38.886  64.959  1.00  0.00           C
ATOM   6053  C25 POPEF 358      63.243  37.796  64.679  1.00  0.00           C
ATOM   6056  C26 POPEF 358      61.813  38.366  64.749  1.00  0.00           C
ATOM   6059  C27 POPEF 358      60.653  37.437  64.329  1.00  0.00           C
ATOM   6062  C28 POPEF 358      59.473  38.226  63.719  1.00  0.00           C
ATOM   6065  C29 POPEF 358      58.843  39.256  64.630  1.00  0.00           C
ATOM   6067 0C21 POPEF 358      58.022  39.016  65.669  1.00  0.00           C
ATOM   6069 1C21 POPEF 358      57.593  37.646  66.139  1.00  0.00           C
ATOM   6072 2C21 POPEF 358      58.292  37.226  67.450  1.00  0.00           C
ATOM   6075 3C21 POPEF 358      57.333  37.046  68.630  1.00  0.00           C
ATOM   6078 4C21 POPEF 358      57.923  36.146  69.719  1.00  0.00           C
ATOM   6081 5C21 POPEF 358      57.893  34.667  69.318  1.00  0.00           C
ATOM   6084 6C21 POPEF 358      58.752  33.757  70.189  1.00  0.00           C
ATOM   6087 7C21 POPEF 358      58.773  32.306  69.679  1.00  0.00           C
ATOM   6090 8C21 POPEF 358      59.792  31.426  70.389  1.00  0.00           C
ATOM   6094  C33 POPEF 358      68.313  45.126  65.219  1.00  0.00           C
ATOM   6097  C34 POPEF 358      68.653  46.366  66.079  1.00  0.00           C
ATOM   6100  C35 POPEF 358      70.073  46.406  66.679  1.00  0.00           C
ATOM   6103  C36 POPEF 358      70.353  45.316  67.729  1.00  0.00           C
ATOM   6106  C37 POPEF 358      71.803  45.286  68.240  1.00  0.00           C
ATOM   6109  C38 POPEF 358      71.972  44.437  69.520  1.00  0.00           C
ATOM   6112  C39 POPEF 358      71.512  42.977  69.379  1.00  0.00           C
ATOM   6115 0C31 POPEF 358      71.603  42.187  70.689  1.00  0.00           C
ATOM   6118 1C31 POPEF 358      70.793  40.887  70.638  1.00  0.00           C
ATOM   6121 2C31 POPEF 358      70.893  39.997  71.888  1.00  0.00           C
ATOM   6124 3C31 POPEF 358      70.623  40.716  73.219  1.00  0.00           C
ATOM   6127 4C31 POPEF 358      69.222  41.336  73.319  1.00  0.00           C
ATOM   6130 5C31 POPEF 358      69.012  42.036  74.670  1.00  0.00           C
ATOM   6133 6C31 POPEF 358      67.633  42.676  74.829  1.00  0.00           C
ATOM   6137  NH3 POPEG 359      83.972  -0.668  64.929  1.00  0.00           N
ATOM   6141  C12 POPEG 359      84.092   0.192  63.719  1.00  0.00           C
ATOM   6144  C11 POPEG 359      83.353   1.541  63.839  1.00  0.00           C
ATOM   6147  P   POPEG 359      80.973   0.462  63.629  1.00  0.00           P
ATOM   6148  O13 POPEG 359      81.253   0.342  62.189  1.00  0.00           O
ATOM   6149  O14 POPEG 359      81.092  -0.808  64.379  1.00  0.00           O
ATOM   6150  O11 POPEG 359      79.543   1.141  63.849  1.00  0.00           O
ATOM   6151  O12 POPEG 359      82.003   1.452  64.279  1.00  0.00           O
ATOM   6152  C1  POPEG 359      79.393   2.397  64.549  1.00  0.00           C
ATOM   6155  C2  POPEG 359      78.193   2.407  65.539  1.00  0.00           C
ATOM   6157  O21 POPEG 359      78.543   3.097  66.770  1.00  0.00           O
ATOM   6158  C21 POPEG 359      79.423   2.557  67.569  1.00  0.00           C
ATOM   6159  O22 POPEG 359      80.082   1.541  67.369  1.00  0.00           O
ATOM   6160  C22 POPEG 359      79.472   3.307  68.899  1.00  0.00           C
ATOM   6163  C3  POPEG 359      77.583   0.981  65.780  1.00  0.00           C
ATOM   6166  O31 POPEG 359      76.433   1.061  66.630  1.00  0.00           O
ATOM   6167  C31 POPEG 359      76.302   0.552  67.840  1.00  0.00           C
ATOM   6168  O32 POPEG 359      75.323   0.711  68.549  1.00  0.00           O
ATOM   6169  C32 POPEG 359      77.423  -0.388  68.299  1.00  0.00           C
ATOM   6172  C23 POPEG 359      78.843   2.467  70.029  1.00  0.00           C
ATOM   6175  C24 POPEG 359      79.323   2.817  71.439  1.00  0.00           C
ATOM   6178  C25 POPEG 359      78.793   4.157  71.969  1.00  0.00           C
ATOM   6181  C26 POPEG 359      79.113   4.316  73.469  1.00  0.00           C
ATOM   6184  C27 POPEG 359      78.583   5.636  74.060  1.00  0.00           C
ATOM   6187  C28 POPEG 359      78.473   5.597  75.600  1.00  0.00           C
ATOM   6190  C29 POPEG 359      77.302   4.757  76.039  1.00  0.00           C
ATOM   6192 0C21 POPEG 359      76.533   4.946  77.130  1.00  0.00           C
ATOM   6194 1C21 POPEG 359      76.743   5.976  78.208  1.00  0.00           C
ATOM   6197 2C21 POPEG 359      76.333   5.417  79.590  1.00  0.00           C
ATOM   6200 3C21 POPEG 359      77.193   4.227  80.040  1.00  0.00           C
ATOM   6203 4C21 POPEG 359      76.803   3.677  81.430  1.00  0.00           C
ATOM   6206 5C21 POPEG 359      75.433   2.977  81.499  1.00  0.00           C
ATOM   6209 6C21 POPEG 359      75.313   1.792  80.529  1.00  0.00           C
ATOM   6212 7C21 POPEG 359      74.012   1.012  80.700  1.00  0.00           C
ATOM   6215 8C21 POPEG 359      73.893  -0.139  79.689  1.00  0.00           C
ATOM   6219  C33 POPEG 359      77.202  -0.749  69.789  1.00  0.00           C
ATOM   6222  C34 POPEG 359      78.103  -1.868  70.320  1.00  0.00           C
ATOM   6225  C35 POPEG 359      77.662  -2.338  71.719  1.00  0.00           C
ATOM   6228  C36 POPEG 359      77.762  -1.258  72.799  1.00  0.00           C
ATOM   6231  C37 POPEG 359      77.123  -1.699  74.119  1.00  0.00           C
ATOM   6234  C38 POPEG 359      77.173  -0.628  75.209  1.00  0.00           C
ATOM   6237  C39 POPEG 359      78.592  -0.309  75.708  1.00  0.00           C
ATOM   6240 0C31 POPEG 359      78.573   0.532  76.990  1.00  0.00           C
ATOM   6243 1C31 POPEG 359      79.963   0.752  77.599  1.00  0.00           C
ATOM   6246 2C31 POPEG 359      79.912   1.652  78.829  1.00  0.00           C
ATOM   6249 3C31 POPEG 359      81.272   1.761  79.549  1.00  0.00           C
ATOM   6252 4C31 POPEG 359      81.253   2.806  80.669  1.00  0.00           C
ATOM   6255 5C31 POPEG 359      82.603   2.957  81.390  1.00  0.00           C
ATOM   6258 6C31 POPEG 359      82.702   4.186  82.290  1.00  0.00           C
ATOM   6262  NH3 POPEH 360     126.643 115.637  68.259  1.00  0.00           N
ATOM   6266  C12 POPEH 360     125.593 114.576  68.090  1.00  0.00           C
ATOM   6269  C11 POPEH 360     125.702 113.426  69.119  1.00  0.00           C
ATOM   6272  P   POPEH 360     127.613 112.036  67.939  1.00  0.00           P
ATOM   6273  O13 POPEH 360     126.732 110.957  67.439  1.00  0.00           O
ATOM   6274  O14 POPEH 360     128.023 113.097  66.990  1.00  0.00           O
ATOM   6275  O11 POPEH 360     128.943 111.416  68.529  1.00  0.00           O
ATOM   6276  O12 POPEH 360     126.983 112.777  69.189  1.00  0.00           O
ATOM   6277  C1  POPEH 360     129.033 110.096  69.079  1.00  0.00           C
ATOM   6280  C2  POPEH 360     129.683 110.126  70.489  1.00  0.00           C
ATOM   6282  O21 POPEH 360     129.832 108.797  71.009  1.00  0.00           O
ATOM   6283  C21 POPEH 360     131.063 108.306  70.920  1.00  0.00           C
ATOM   6284  O22 POPEH 360     131.942 108.716  70.189  1.00  0.00           O
ATOM   6285  C22 POPEH 360     131.253 107.176  71.939  1.00  0.00           C
ATOM   6288  C3  POPEH 360     128.803 110.946  71.469  1.00  0.00           C
ATOM   6291  O31 POPEH 360     128.993 110.666  72.869  1.00  0.00           O
ATOM   6292  C31 POPEH 360     130.192 110.856  73.389  1.00  0.00           C
ATOM   6293  O32 POPEH 360     131.203 111.156  72.779  1.00  0.00           O
ATOM   6294  C32 POPEH 360     130.112 110.666  74.910  1.00  0.00           C
ATOM   6297  C23 POPEH 360     132.722 107.006  72.420  1.00  0.00           C
ATOM   6300  C24 POPEH 360     132.823 106.676  73.919  1.00  0.00           C
ATOM   6303  C25 POPEH 360     134.282 106.457  74.369  1.00  0.00           C
ATOM   6306  C26 POPEH 360     134.472 106.446  75.899  1.00  0.00           C
ATOM   6309  C27 POPEH 360     133.722 105.317  76.630  1.00  0.00           C
ATOM   6312  C28 POPEH 360     134.112 105.236  78.119  1.00  0.00           C
ATOM   6315  C29 POPEH 360     133.293 104.226  78.880  1.00  0.00           C
ATOM   6317 0C21 POPEH 360     132.833 104.366  80.130  1.00  0.00           C
ATOM   6319 1C21 POPEH 360     133.063 105.556  81.029  1.00  0.00           C
ATOM   6322 2C21 POPEH 360     132.243 105.476  82.339  1.00  0.00           C
ATOM   6325 3C21 POPEH 360     132.662 104.347  83.299  1.00  0.00           C
ATOM   6328 4C21 POPEH 360     131.603 104.067  84.380  1.00  0.00           C
ATOM   6331 5C21 POPEH 360     130.392 103.296  83.839  1.00  0.00           C
ATOM   6334 6C21 POPEH 360     129.203 103.286  84.819  1.00  0.00           C
ATOM   6337 7C21 POPEH 360     127.963 102.606  84.240  1.00  0.00           C
ATOM   6340 8C21 POPEH 360     126.703 102.827  85.079  1.00  0.00           C
ATOM   6344  C33 POPEH 360     130.692 111.857  75.719  1.00  0.00           C
ATOM   6347  C34 POPEH 360     132.112 111.617  76.240  1.00  0.00           C
ATOM   6350  C35 POPEH 360     132.173 110.576  77.369  1.00  0.00           C
ATOM   6353  C36 POPEH 360     133.592 110.406  77.949  1.00  0.00           C
ATOM   6356  C37 POPEH 360     133.683 109.287  78.989  1.00  0.00           C
ATOM   6359  C38 POPEH 360     135.133 109.016  79.410  1.00  0.00           C
ATOM   6362  C39 POPEH 360     135.342 108.846  80.929  1.00  0.00           C
ATOM   6365 0C31 POPEH 360     134.923 110.087  81.729  1.00  0.00           C
ATOM   6368 1C31 POPEH 360     135.832 110.347  82.929  1.00  0.00           C
ATOM   6371 2C31 POPEH 360     135.342 111.507  83.810  1.00  0.00           C
ATOM   6374 3C31 POPEH 360     134.412 111.027  84.930  1.00  0.00           C
ATOM   6377 4C31 POPEH 360     135.162 110.317  86.059  1.00  0.00           C
ATOM   6380 5C31 POPEH 360     134.213 109.647  87.059  1.00  0.00           C
ATOM   6383 6C31 POPEH 360     134.963 108.937  88.179  1.00  0.00           C
ATOM   6387  NH3 POPEI 361      15.393  71.016 106.520  1.00  0.00           N
ATOM   6391  C12 POPEI 361      15.793  72.266 107.229  1.00  0.00           C
ATOM   6394  C11 POPEI 361      17.143  72.787 106.719  1.00  0.00           C
ATOM   6397  P   POPEI 361      17.073  75.396 106.520  1.00  0.00           P
ATOM   6398  O13 POPEI 361      15.803  75.237 105.778  1.00  0.00           O
ATOM   6399  O14 POPEI 361      17.143  76.546 107.459  1.00  0.00           O
ATOM   6400  O11 POPEI 361      18.253  75.436 105.469  1.00  0.00           O
ATOM   6401  O12 POPEI 361      17.403  74.056 107.289  1.00  0.00           O
ATOM   6402  C1  POPEI 361      18.313  76.487 104.500  1.00  0.00           C
ATOM   6405  C2  POPEI 361      17.583  76.116 103.180  1.00  0.00           C
ATOM   6407  O21 POPEI 361      18.613  75.896 102.199  1.00  0.00           O
ATOM   6408  C21 POPEI 361      18.353  75.196 101.109  1.00  0.00           C
ATOM   6409  O22 POPEI 361      17.283  74.707 100.799  1.00  0.00           O
ATOM   6410  C22 POPEI 361      19.683  75.066 100.359  1.00  0.00           C
ATOM   6413  C3  POPEI 361      16.633  77.277 102.759  1.00  0.00           C
ATOM   6416  O31 POPEI 361      15.583  76.847 101.869  1.00  0.00           O
ATOM   6417  C31 POPEI 361      15.623  77.326 100.619  1.00  0.00           C
ATOM   6418  O32 POPEI 361      16.443  78.137 100.210  1.00  0.00           O
ATOM   6419  C32 POPEI 361      14.433  76.766  99.850  1.00  0.00           C
ATOM   6422  C23 POPEI 361      19.623  74.287  99.020  1.00  0.00           C
ATOM   6425  C24 POPEI 361      21.033  73.957  98.499  1.00  0.00           C
ATOM   6428  C25 POPEI 361      21.023  73.067  97.239  1.00  0.00           C
ATOM   6431  C26 POPEI 361      22.323  73.177  96.439  1.00  0.00           C
ATOM   6434  C27 POPEI 361      22.193  72.597  95.020  1.00  0.00           C
ATOM   6437  C28 POPEI 361      23.413  72.917  94.139  1.00  0.00           C
ATOM   6440  C29 POPEI 361      23.113  72.696  92.680  1.00  0.00           C
ATOM   6442 0C21 POPEI 361      23.293  71.546  92.000  1.00  0.00           C
ATOM   6444 1C21 POPEI 361      23.863  70.277  92.579  1.00  0.00           C
ATOM   6447 2C21 POPEI 361      24.483  69.357  91.509  1.00  0.00           C
ATOM   6450 3C21 POPEI 361      23.443  68.586  90.679  1.00  0.00           C
ATOM   6453 4C21 POPEI 361      24.103  67.766  89.569  1.00  0.00           C
ATOM   6456 5C21 POPEI 361      23.203  66.686  88.969  1.00  0.00           C
ATOM   6459 6C21 POPEI 361      23.163  65.427  89.839  1.00  0.00           C
ATOM   6462 7C21 POPEI 361      22.462  64.247  89.160  1.00  0.00           C
ATOM   6465 8C21 POPEI 361      22.663  62.926  89.910  1.00  0.00           C
ATOM   6469  C33 POPEI 361      14.743  76.546  98.349  1.00  0.00           C
ATOM   6472  C34 POPEI 361      14.603  77.826  97.509  1.00  0.00           C
ATOM   6475  C35 POPEI 361      14.833  77.586  96.020  1.00  0.00           C
ATOM   6478  C36 POPEI 361      14.633  78.866  95.200  1.00  0.00           C
ATOM   6481  C37 POPEI 361      14.973  78.716  93.700  1.00  0.00           C
ATOM   6484  C38 POPEI 361      14.783  80.037  92.939  1.00  0.00           C
ATOM   6487  C39 POPEI 361      15.313  80.027  91.499  1.00  0.00           C
ATOM   6490 0C31 POPEI 361      14.503  79.167  90.520  1.00  0.00           C
ATOM   6493 1C31 POPEI 361      14.883  79.436  89.049  1.00  0.00           C
ATOM   6496 2C31 POPEI 361      13.903  78.816  88.029  1.00  0.00           C
ATOM   6499 3C31 POPEI 361      14.213  77.356  87.668  1.00  0.00           C
ATOM   6502 4C31 POPEI 361      14.973  77.207  86.339  1.00  0.00           C
ATOM   6505 5C31 POPEI 361      15.213  75.737  85.979  1.00  0.00           C
ATOM   6508 6C31 POPEI 361      15.983  75.526  84.669  1.00  0.00           C
ATOM   6512  NH3 POPEJ 362     106.323  67.487  58.969  1.00  0.00           N
ATOM   6516  C12 POPEJ 362     107.493  68.387  59.279  1.00  0.00           C
ATOM   6519  C11 POPEJ 362     108.493  67.696  60.219  1.00  0.00           C
ATOM   6522  P   POPEJ 362     111.043  68.076  60.639  1.00  0.00           P
ATOM   6523  O13 POPEJ 362     111.293  67.106  59.559  1.00  0.00           O
ATOM   6524  O14 POPEJ 362     111.933  69.256  60.709  1.00  0.00           O
ATOM   6525  O11 POPEJ 362     110.943  67.306  62.020  1.00  0.00           O
ATOM   6526  O12 POPEJ 362     109.563  68.597  60.489  1.00  0.00           O
ATOM   6527  C1  POPEJ 362     110.453  68.006  63.169  1.00  0.00           C
ATOM   6530  C2  POPEJ 362     111.412  67.766  64.369  1.00  0.00           C
ATOM   6532  O21 POPEJ 362     110.762  67.036  65.429  1.00  0.00           O
ATOM   6533  C21 POPEJ 362     109.732  67.626  66.029  1.00  0.00           C
ATOM   6534  O22 POPEJ 362     109.203  68.667  65.689  1.00  0.00           O
ATOM   6535  C22 POPEJ 362     109.263  66.766  67.209  1.00  0.00           C
ATOM   6538  C3  POPEJ 362     112.133  69.076  64.799  1.00  0.00           C
ATOM   6541  O31 POPEJ 362     113.463  68.856  65.289  1.00  0.00           O
ATOM   6542  C31 POPEJ 362     113.583  68.756  66.599  1.00  0.00           C
ATOM   6543  O32 POPEJ 362     112.662  68.766  67.399  1.00  0.00           O
ATOM   6544  C32 POPEJ 362     115.073  68.637  66.958  1.00  0.00           C
ATOM   6547  C23 POPEJ 362     109.103  67.606  68.490  1.00  0.00           C
ATOM   6550  C24 POPEJ 362     108.762  66.747  69.719  1.00  0.00           C
ATOM   6553  C25 POPEJ 362     109.853  66.766  70.799  1.00  0.00           C
ATOM   6556  C26 POPEJ 362     109.522  65.836  71.979  1.00  0.00           C
ATOM   6559  C27 POPEJ 362     110.613  65.737  73.068  1.00  0.00           C
ATOM   6562  C28 POPEJ 362     110.412  66.667  74.289  1.00  0.00           C
ATOM   6565  C29 POPEJ 362     110.772  68.116  74.060  1.00  0.00           C
ATOM   6567 0C21 POPEJ 362     111.223  68.996  74.979  1.00  0.00           C
ATOM   6569 1C21 POPEJ 362     111.373  68.777  76.459  1.00  0.00           C
ATOM   6572 2C21 POPEJ 362     112.813  68.957  77.009  1.00  0.00           C
ATOM   6575 3C21 POPEJ 362     112.783  69.177  78.529  1.00  0.00           C
ATOM   6578 4C21 POPEJ 362     114.162  69.226  79.199  1.00  0.00           C
ATOM   6581 5C21 POPEJ 362     114.073  69.296  80.740  1.00  0.00           C
ATOM   6584 6C21 POPEJ 362     113.473  70.607  81.299  1.00  0.00           C
ATOM   6587 7C21 POPEJ 362     113.412  70.597  82.829  1.00  0.00           C
ATOM   6590 8C21 POPEJ 362     112.903  71.896  83.449  1.00  0.00           C
ATOM   6594  C33 POPEJ 362     115.292  68.207  68.429  1.00  0.00           C
ATOM   6597  C34 POPEJ 362     116.763  68.266  68.840  1.00  0.00           C
ATOM   6600  C35 POPEJ 362     117.092  67.866  70.299  1.00  0.00           C
ATOM   6603  C36 POPEJ 362     116.452  68.746  71.380  1.00  0.00           C
ATOM   6606  C37 POPEJ 362     117.092  68.546  72.770  1.00  0.00           C
ATOM   6609  C38 POPEJ 362     116.162  68.946  73.939  1.00  0.00           C
ATOM   6612  C39 POPEJ 362     116.863  69.097  75.299  1.00  0.00           C
ATOM   6615 0C31 POPEJ 362     117.973  70.147  75.289  1.00  0.00           C
ATOM   6618 1C31 POPEJ 362     118.393  70.656  76.669  1.00  0.00           C
ATOM   6621 2C31 POPEJ 362     119.553  71.656  76.559  1.00  0.00           C
ATOM   6624 3C31 POPEJ 362     119.423  72.876  77.490  1.00  0.00           C
ATOM   6627 4C31 POPEJ 362     119.433  72.537  78.979  1.00  0.00           C
ATOM   6630 5C31 POPEJ 362     119.383  73.806  79.850  1.00  0.00           C
ATOM   6633 6C31 POPEJ 362     119.393  73.516  81.349  1.00  0.00           C
ATOM   6637  NH3 POPEK 363      23.483  85.936  64.439  1.00  0.00           N
ATOM   6641  C12 POPEK 363      23.953  84.707  63.699  1.00  0.00           C
ATOM   6644  C11 POPEK 363      24.013  83.426  64.530  1.00  0.00           C
ATOM   6647  P   POPEK 363      25.973  81.956  63.629  1.00  0.00           P
ATOM   6648  O13 POPEK 363      26.333  81.366  62.329  1.00  0.00           O
ATOM   6649  O14 POPEK 363      26.823  83.046  64.139  1.00  0.00           O
ATOM   6650  O11 POPEK 363      25.893  80.806  64.699  1.00  0.00           O
ATOM   6651  O12 POPEK 363      24.453  82.376  63.649  1.00  0.00           O
ATOM   6652  C1  POPEK 363      26.923  79.826  64.749  1.00  0.00           C
ATOM   6655  C2  POPEK 363      26.493  78.637  65.649  1.00  0.00           C
ATOM   6657  O21 POPEK 363      27.273  78.586  66.850  1.00  0.00           O
ATOM   6658  C21 POPEK 363      27.023  79.487  67.779  1.00  0.00           C
ATOM   6659  O22 POPEK 363      26.203  80.386  67.770  1.00  0.00           O
ATOM   6660  C22 POPEK 363      27.843  79.107  69.020  1.00  0.00           C
ATOM   6663  C3  POPEK 363      26.663  77.286  64.899  1.00  0.00           C
ATOM   6666  O31 POPEK 363      25.813  76.246  65.410  1.00  0.00           O
ATOM   6667  C31 POPEK 363      26.153  75.317  66.310  1.00  0.00           C
ATOM   6668  O32 POPEK 363      25.363  74.466  66.719  1.00  0.00           O
ATOM   6669  C32 POPEK 363      27.613  75.306  66.739  1.00  0.00           C
ATOM   6672  C23 POPEK 363      26.963  78.256  69.959  1.00  0.00           C
ATOM   6675  C24 POPEK 363      27.743  77.546  71.069  1.00  0.00           C
ATOM   6678  C25 POPEK 363      28.253  78.497  72.170  1.00  0.00           C
ATOM   6681  C26 POPEK 363      28.963  77.707  73.270  1.00  0.00           C
ATOM   6684  C27 POPEK 363      29.443  78.567  74.449  1.00  0.00           C
ATOM   6687  C28 POPEK 363      30.133  77.677  75.499  1.00  0.00           C
ATOM   6690  C29 POPEK 363      30.593  78.417  76.719  1.00  0.00           C
ATOM   6692 0C21 POPEK 363      30.173  78.207  77.979  1.00  0.00           C
ATOM   6694 1C21 POPEK 363      29.093  77.247  78.410  1.00  0.00           C
ATOM   6697 2C21 POPEK 363      29.583  75.796  78.579  1.00  0.00           C
ATOM   6700 3C21 POPEK 363      28.463  74.887  79.109  1.00  0.00           C
ATOM   6703 4C21 POPEK 363      28.823  73.396  79.070  1.00  0.00           C
ATOM   6706 5C21 POPEK 363      28.483  72.707  77.739  1.00  0.00           C
ATOM   6709 6C21 POPEK 363      26.973  72.496  77.560  1.00  0.00           C
ATOM   6712 7C21 POPEK 363      26.603  71.756  76.270  1.00  0.00           C
ATOM   6715 8C21 POPEK 363      25.093  71.597  76.069  1.00  0.00           C
ATOM   6719  C33 POPEK 363      27.933  74.126  67.689  1.00  0.00           C
ATOM   6722  C34 POPEK 363      29.443  73.906  67.869  1.00  0.00           C
ATOM   6725  C35 POPEK 363      30.053  74.516  69.139  1.00  0.00           C
ATOM   6728  C36 POPEK 363      29.653  73.737  70.399  1.00  0.00           C
ATOM   6731  C37 POPEK 363      30.683  73.766  71.529  1.00  0.00           C
ATOM   6734  C38 POPEK 363      30.483  72.597  72.509  1.00  0.00           C
ATOM   6737  C39 POPEK 363      31.542  72.537  73.609  1.00  0.00           C
ATOM   6740 0C31 POPEK 363      31.343  71.306  74.520  1.00  0.00           C
ATOM   6743 1C31 POPEK 363      32.343  71.266  75.679  1.00  0.00           C
ATOM   6746 2C31 POPEK 363      32.103  70.086  76.619  1.00  0.00           C
ATOM   6749 3C31 POPEK 363      32.943  70.186  77.899  1.00  0.00           C
ATOM   6752 4C31 POPEK 363      32.253  71.046  78.979  1.00  0.00           C
ATOM   6755 5C31 POPEK 363      33.183  71.386  80.140  1.00  0.00           C
ATOM   6758 6C31 POPEK 363      32.423  71.857  81.380  1.00  0.00           C
ATOM   6762  NH3 POPEL 364     165.407   8.926  66.200  1.00  0.00           N
ATOM   6766  C12 POPEL 364     164.257   8.816  65.239  1.00  0.00           C
ATOM   6769  C11 POPEL 364     162.997   8.316  65.949  1.00  0.00           C
ATOM   6772  P   POPEL 364     161.138   9.316  64.390  1.00  0.00           P
ATOM   6773  O13 POPEL 364     161.918   9.946  63.289  1.00  0.00           O
ATOM   6774  O14 POPEL 364     159.832   8.716  64.039  1.00  0.00           O
ATOM   6775  O11 POPEL 364     160.957  10.316  65.609  1.00  0.00           O
ATOM   6776  O12 POPEL 364     161.978   8.126  64.999  1.00  0.00           O
ATOM   6777  C1  POPEL 364     159.642  10.606  66.130  1.00  0.00           C
ATOM   6780  C2  POPEL 364     159.653  11.726  67.229  1.00  0.00           C
ATOM   6782  O21 POPEL 364     158.942  11.226  68.389  1.00  0.00           O
ATOM   6783  C21 POPEL 364     159.272  11.746  69.569  1.00  0.00           C
ATOM   6784  O22 POPEL 364     160.122  12.606  69.749  1.00  0.00           O
ATOM   6785  C22 POPEL 364     158.473  11.106  70.719  1.00  0.00           C
ATOM   6788  C3  POPEL 364     159.002  13.056  66.719  1.00  0.00           C
ATOM   6791  O31 POPEL 364     159.363  14.176  67.560  1.00  0.00           O
ATOM   6792  C31 POPEL 364     158.722  15.316  67.319  1.00  0.00           C
ATOM   6793  O32 POPEL 364     157.862  15.496  66.469  1.00  0.00           O
ATOM   6794  C32 POPEL 364     159.192  16.376  68.319  1.00  0.00           C
ATOM   6797  C23 POPEL 364     157.573  12.126  71.479  1.00  0.00           C
ATOM   6800  C24 POPEL 364     157.313  11.796  72.969  1.00  0.00           C
ATOM   6803  C25 POPEL 364     156.592  10.466  73.219  1.00  0.00           C
ATOM   6806  C26 POPEL 364     156.113  10.236  74.670  1.00  0.00           C
ATOM   6809  C27 POPEL 364     155.373   8.896  74.810  1.00  0.00           C
ATOM   6812  C28 POPEL 364     154.692   8.636  76.170  1.00  0.00           C
ATOM   6815  C29 POPEL 364     155.643   8.176  77.240  1.00  0.00           C
ATOM   6817 0C21 POPEL 364     155.383   7.316  78.249  1.00  0.00           C
ATOM   6819 1C21 POPEL 364     154.073   6.626  78.560  1.00  0.00           C
ATOM   6822 2C21 POPEL 364     153.323   7.336  79.709  1.00  0.00           C
ATOM   6825 3C21 POPEL 364     151.972   6.696  80.060  1.00  0.00           C
ATOM   6828 4C21 POPEL 364     151.063   7.626  80.889  1.00  0.00           C
ATOM   6831 5C21 POPEL 364     151.522   7.856  82.339  1.00  0.00           C
ATOM   6834 6C21 POPEL 364     150.603   8.836  83.090  1.00  0.00           C
ATOM   6837 7C21 POPEL 364     150.963   8.976  84.579  1.00  0.00           C
ATOM   6840 8C21 POPEL 364     150.162  10.066  85.299  1.00  0.00           C
ATOM   6844  C33 POPEL 364     158.093  16.706  69.350  1.00  0.00           C
ATOM   6847  C34 POPEL 364     158.573  17.656  70.450  1.00  0.00           C
ATOM   6850  C35 POPEL 364     157.692  17.556  71.700  1.00  0.00           C
ATOM   6853  C36 POPEL 364     158.383  18.046  72.979  1.00  0.00           C
ATOM   6856  C37 POPEL 364     157.543  17.806  74.229  1.00  0.00           C
ATOM   6859  C38 POPEL 364     158.323  18.046  75.529  1.00  0.00           C
ATOM   6862  C39 POPEL 364     157.423  17.976  76.770  1.00  0.00           C
ATOM   6865 0C31 POPEL 364     158.183  18.196  78.079  1.00  0.00           C
ATOM   6868 1C31 POPEL 364     157.363  19.036  79.059  1.00  0.00           C
ATOM   6871 2C31 POPEL 364     157.953  19.136  80.479  1.00  0.00           C
ATOM   6874 3C31 POPEL 364     157.332  20.276  81.299  1.00  0.00           C
ATOM   6877 4C31 POPEL 364     155.812  20.167  81.479  1.00  0.00           C
ATOM   6880 5C31 POPEL 364     155.203  21.386  82.189  1.00  0.00           C
ATOM   6883 6C31 POPEL 364     153.692  21.277  82.400  1.00  0.00           C
ATOM   6887  NH3 POPEM 365     103.283  61.776 103.918  1.00  0.00           N
ATOM   6891  C12 POPEM 365     103.692  60.906 102.759  1.00  0.00           C
ATOM   6894  C11 POPEM 365     102.493  60.106 102.199  1.00  0.00           C
ATOM   6897  P   POPEM 365     102.323  57.907 103.689  1.00  0.00           P
ATOM   6898  O13 POPEM 365     103.753  57.716 103.359  1.00  0.00           O
ATOM   6899  O14 POPEM 365     101.993  57.786 105.130  1.00  0.00           O
ATOM   6900  O11 POPEM 365     101.503  56.787 102.939  1.00  0.00           O
ATOM   6901  O12 POPEM 365     101.843  59.316 103.180  1.00  0.00           O
ATOM   6902  C1  POPEM 365     100.853  57.047 101.689  1.00  0.00           C
ATOM   6905  C2  POPEM 365     101.813  56.806 100.479  1.00  0.00           C
ATOM   6907  O21 POPEM 365     101.383  57.476  99.279  1.00  0.00           O
ATOM   6908  C21 POPEM 365     100.213  57.126  98.778  1.00  0.00           C
ATOM   6909  O22 POPEM 365      99.313  56.536  99.350  1.00  0.00           O
ATOM   6910  C22 POPEM 365     100.162  57.536  97.319  1.00  0.00           C
ATOM   6913  C3  POPEM 365     102.043  55.306 100.189  1.00  0.00           C
ATOM   6916  O31 POPEM 365     102.912  55.156  99.058  1.00  0.00           O
ATOM   6917  C31 POPEM 365     102.403  54.617  97.960  1.00  0.00           C
ATOM   6918  O32 POPEM 365     101.232  54.326  97.780  1.00  0.00           O
ATOM   6919  C32 POPEM 365     103.522  54.456  96.939  1.00  0.00           C
ATOM   6922  C23 POPEM 365      99.783  59.027  97.140  1.00  0.00           C
ATOM   6925  C24 POPEM 365     100.733  59.716  96.160  1.00  0.00           C
ATOM   6928  C25 POPEM 365     100.683  59.116  94.760  1.00  0.00           C
ATOM   6931  C26 POPEM 365     101.682  59.786  93.829  1.00  0.00           C
ATOM   6934  C27 POPEM 365     101.843  59.056  92.490  1.00  0.00           C
ATOM   6937  C28 POPEM 365     102.833  59.766  91.549  1.00  0.00           C
ATOM   6940  C29 POPEM 365     102.263  61.077  91.049  1.00  0.00           C
ATOM   6942 0C21 POPEM 365     101.963  61.376  89.779  1.00  0.00           C
ATOM   6944 1C21 POPEM 365     102.143  60.477  88.589  1.00  0.00           C
ATOM   6947 2C21 POPEM 365     103.473  60.757  87.859  1.00  0.00           C
ATOM   6950 3C21 POPEM 365     103.543  62.156  87.249  1.00  0.00           C
ATOM   6953 4C21 POPEM 365     104.652  62.296  86.199  1.00  0.00           C
ATOM   6956 5C21 POPEM 365     104.772  63.716  85.630  1.00  0.00           C
ATOM   6959 6C21 POPEM 365     103.473  64.226  85.000  1.00  0.00           C
ATOM   6962 7C21 POPEM 365     103.613  65.616  84.389  1.00  0.00           C
ATOM   6965 8C21 POPEM 365     102.293  66.126  83.820  1.00  0.00           C
ATOM   6969  C33 POPEM 365     103.912  55.806  96.310  1.00  0.00           C
ATOM   6972  C34 POPEM 365     104.662  55.636  94.979  1.00  0.00           C
ATOM   6975  C35 POPEM 365     103.762  55.006  93.910  1.00  0.00           C
ATOM   6978  C36 POPEM 365     104.182  55.396  92.490  1.00  0.00           C
ATOM   6981  C37 POPEM 365     103.143  54.976  91.439  1.00  0.00           C
ATOM   6984  C38 POPEM 365     103.452  55.516  90.040  1.00  0.00           C
ATOM   6987  C39 POPEM 365     104.732  54.946  89.410  1.00  0.00           C
ATOM   6990 0C31 POPEM 365     104.603  53.476  89.009  1.00  0.00           C
ATOM   6993 1C31 POPEM 365     105.943  52.866  88.529  1.00  0.00           C
ATOM   6996 2C31 POPEM 365     105.762  51.457  87.960  1.00  0.00           C
ATOM   6999 3C31 POPEM 365     107.082  50.806  87.528  1.00  0.00           C
ATOM   7002 4C31 POPEM 365     107.923  50.246  88.689  1.00  0.00           C
ATOM   7005 5C31 POPEM 365     109.052  49.336  88.189  1.00  0.00           C
ATOM   7008 6C31 POPEM 365     109.912  48.746  89.310  1.00  0.00           C
ATOM   7012  NH3 POPEN 366      24.303  17.766  66.539  1.00  0.00           N
ATOM   7016  C12 POPEN 366      24.253  16.456  65.780  1.00  0.00           C
ATOM   7019  C11 POPEN 366      23.143  15.586  66.380  1.00  0.00           C
ATOM   7022  P   POPEN 366      21.723  13.466  65.949  1.00  0.00           P
ATOM   7023  O13 POPEN 366      20.813  13.796  64.839  1.00  0.00           O
ATOM   7024  O14 POPEN 366      22.053  12.046  66.160  1.00  0.00           O
ATOM   7025  O11 POPEN 366      21.182  14.106  67.289  1.00  0.00           O
ATOM   7026  O12 POPEN 366      23.073  14.306  65.729  1.00  0.00           O
ATOM   7027  C1  POPEN 366      19.883  14.706  67.369  1.00  0.00           C
ATOM   7030  C2  POPEN 366      19.593  15.206  68.819  1.00  0.00           C
ATOM   7032  O21 POPEN 366      18.353  15.916  68.810  1.00  0.00           O
ATOM   7033  C21 POPEN 366      17.753  16.516  69.839  1.00  0.00           C
ATOM   7034  O22 POPEN 366      16.943  17.417  69.679  1.00  0.00           O
ATOM   7035  C22 POPEN 366      17.983  15.896  71.240  1.00  0.00           C
ATOM   7038  C3  POPEN 366      20.743  16.096  69.369  1.00  0.00           C
ATOM   7041  O31 POPEN 366      21.023  15.716  70.719  1.00  0.00           O
ATOM   7042  C31 POPEN 366      22.153  16.196  71.219  1.00  0.00           C
ATOM   7043  O32 POPEN 366      22.803  17.106  70.729  1.00  0.00           O
ATOM   7044  C32 POPEN 366      22.543  15.386  72.450  1.00  0.00           C
ATOM   7047  C23 POPEN 366      18.073  16.976  72.369  1.00  0.00           C
ATOM   7050  C24 POPEN 366      17.913  16.426  73.799  1.00  0.00           C
ATOM   7053  C25 POPEN 366      18.033  17.516  74.889  1.00  0.00           C
ATOM   7056  C26 POPEN 366      18.033  16.946  76.319  1.00  0.00           C
ATOM   7059  C27 POPEN 366      18.253  17.976  77.439  1.00  0.00           C
ATOM   7062  C28 POPEN 366      18.363  17.276  78.810  1.00  0.00           C
ATOM   7065  C29 POPEN 366      18.753  18.157  79.969  1.00  0.00           C
ATOM   7067 0C21 POPEN 366      19.213  17.706  81.160  1.00  0.00           C
ATOM   7069 1C21 POPEN 366      19.453  16.256  81.539  1.00  0.00           C
ATOM   7072 2C21 POPEN 366      20.783  16.076  82.309  1.00  0.00           C
ATOM   7075 3C21 POPEN 366      21.353  14.646  82.260  1.00  0.00           C
ATOM   7078 4C21 POPEN 366      22.693  14.566  83.009  1.00  0.00           C
ATOM   7081 5C21 POPEN 366      23.463  13.246  82.789  1.00  0.00           C
ATOM   7084 6C21 POPEN 366      22.952  12.056  83.619  1.00  0.00           C
ATOM   7087 7C21 POPEN 366      23.893  10.846  83.540  1.00  0.00           C
ATOM   7090 8C21 POPEN 366      23.523   9.696  84.469  1.00  0.00           C
ATOM   7094  C33 POPEN 366      22.523  16.216  73.749  1.00  0.00           C
ATOM   7097  C34 POPEN 366      22.593  15.346  75.020  1.00  0.00           C
ATOM   7100  C35 POPEN 366      21.403  14.386  75.109  1.00  0.00           C
ATOM   7103  C36 POPEN 366      21.013  13.956  76.529  1.00  0.00           C
ATOM   7106  C37 POPEN 366      19.573  13.426  76.579  1.00  0.00           C
ATOM   7109  C38 POPEN 366      19.013  13.296  77.999  1.00  0.00           C
ATOM   7112  C39 POPEN 366      17.493  13.487  78.020  1.00  0.00           C
ATOM   7115 0C31 POPEN 366      16.743  12.496  78.919  1.00  0.00           C
ATOM   7118 1C31 POPEN 366      17.143  12.576  80.399  1.00  0.00           C
ATOM   7121 2C31 POPEN 366      16.223  11.706  81.259  1.00  0.00           C
ATOM   7124 3C31 POPEN 366      16.713  11.526  82.700  1.00  0.00           C
ATOM   7127 4C31 POPEN 366      17.923  10.596  82.789  1.00  0.00           C
ATOM   7130 5C31 POPEN 366      18.263  10.206  84.229  1.00  0.00           C
ATOM   7133 6C31 POPEN 366      19.493   9.306  84.329  1.00  0.00           C
ATOM   7137  NH3 POPEO 367     150.192   9.496 105.189  1.00  0.00           N
ATOM   7141  C12 POPEO 367     150.573   8.266 105.960  1.00  0.00           C
ATOM   7144  C11 POPEO 367     152.033   8.336 106.430  1.00  0.00           C
ATOM   7147  P   POPEO 367     154.383   9.006 105.619  1.00  0.00           P
ATOM   7148  O13 POPEO 367     154.953   7.936 106.489  1.00  0.00           O
ATOM   7149  O14 POPEO 367     154.422  10.386 106.119  1.00  0.00           O
ATOM   7150  O11 POPEO 367     155.082   8.936 104.210  1.00  0.00           O
ATOM   7151  O12 POPEO 367     152.883   8.636 105.320  1.00  0.00           O
ATOM   7152  C1  POPEO 367     154.323   8.986 102.999  1.00  0.00           C
ATOM   7155  C2  POPEO 367     153.893  10.436 102.649  1.00  0.00           C
ATOM   7157  O21 POPEO 367     153.113  10.436 101.439  1.00  0.00           O
ATOM   7158  C21 POPEO 367     151.863  10.026 101.579  1.00  0.00           C
ATOM   7159  O22 POPEO 367     151.332   9.726 102.630  1.00  0.00           O
ATOM   7160  C22 POPEO 367     151.272   9.906 100.160  1.00  0.00           C
ATOM   7163  C3  POPEO 367     155.143  11.336 102.429  1.00  0.00           C
ATOM   7166  O31 POPEO 367     155.843  10.926 101.240  1.00  0.00           O
ATOM   7167  C31 POPEO 367     155.662  11.676 100.168  1.00  0.00           C
ATOM   7168  O32 POPEO 367     155.252  12.826 100.139  1.00  0.00           O
ATOM   7169  C32 POPEO 367     156.192  10.956  98.930  1.00  0.00           C
ATOM   7172  C23 POPEO 367     149.752   9.626 100.149  1.00  0.00           C
ATOM   7175  C24 POPEO 367     149.013  10.296  98.969  1.00  0.00           C
ATOM   7178  C25 POPEO 367     149.272   9.667  97.590  1.00  0.00           C
ATOM   7181  C26 POPEO 367     150.293  10.396  96.710  1.00  0.00           C
ATOM   7184  C27 POPEO 367     150.222   9.906  95.249  1.00  0.00           C
ATOM   7187  C28 POPEO 367     151.162  10.636  94.269  1.00  0.00           C
ATOM   7190  C29 POPEO 367     150.883  12.126  94.179  1.00  0.00           C
ATOM   7192 0C21 POPEO 367     150.683  12.866  93.068  1.00  0.00           C
ATOM   7194 1C21 POPEO 367     150.683  12.416  91.629  1.00  0.00           C
ATOM   7197 2C21 POPEO 367     151.813  13.046  90.799  1.00  0.00           C
ATOM   7200 3C21 POPEO 367     151.653  12.746  89.299  1.00  0.00           C
ATOM   7203 4C21 POPEO 367     152.752  13.386  88.439  1.00  0.00           C
ATOM   7206 5C21 POPEO 367     152.442  13.286  86.939  1.00  0.00           C
ATOM   7209 6C21 POPEO 367     153.473  13.996  86.059  1.00  0.00           C
ATOM   7212 7C21 POPEO 367     153.043  14.076  84.590  1.00  0.00           C
ATOM   7215 8C21 POPEO 367     154.043  14.836  83.709  1.00  0.00           C
ATOM   7219  C33 POPEO 367     155.353  11.226  97.660  1.00  0.00           C
ATOM   7222  C34 POPEO 367     156.183  11.116  96.359  1.00  0.00           C
ATOM   7225  C35 POPEO 367     155.362  11.426  95.090  1.00  0.00           C
ATOM   7228  C36 POPEO 367     155.003  12.906  94.979  1.00  0.00           C
ATOM   7231  C37 POPEO 367     154.293  13.296  93.679  1.00  0.00           C
ATOM   7234  C38 POPEO 367     153.683  14.696  93.770  1.00  0.00           C
ATOM   7237  C39 POPEO 367     154.702  15.836  93.600  1.00  0.00           C
ATOM   7240 0C31 POPEO 367     154.903  16.216  92.130  1.00  0.00           C
ATOM   7243 1C31 POPEO 367     155.973  17.286  91.919  1.00  0.00           C
ATOM   7246 2C31 POPEO 367     156.073  17.786  90.469  1.00  0.00           C
ATOM   7249 3C31 POPEO 367     156.533  16.696  89.490  1.00  0.00           C
ATOM   7252 4C31 POPEO 367     156.642  17.206  88.049  1.00  0.00           C
ATOM   7255 5C31 POPEO 367     157.062  16.086  87.090  1.00  0.00           C
ATOM   7258 6C31 POPEO 367     157.252  16.576  85.649  1.00  0.00           C
ATOM   7262  NH3 POPEP 368      92.463  45.126  63.829  1.00  0.00           N
ATOM   7266  C12 POPEP 368      93.013  46.116  62.819  1.00  0.00           C
ATOM   7269  C11 POPEP 368      91.933  46.846  61.949  1.00  0.00           C
ATOM   7272  P   POPEP 368      90.403  48.987  62.589  1.00  0.00           P
ATOM   7273  O13 POPEP 368      89.252  49.116  63.509  1.00  0.00           O
ATOM   7274  O14 POPEP 368      90.143  49.456  61.209  1.00  0.00           O
ATOM   7275  O11 POPEP 368      91.653  49.777  63.179  1.00  0.00           O
ATOM   7276  O12 POPEP 368      90.902  47.487  62.700  1.00  0.00           O
ATOM   7277  C1  POPEP 368      91.813  49.957  64.600  1.00  0.00           C
ATOM   7280  C2  POPEP 368      92.463  48.737  65.320  1.00  0.00           C
ATOM   7282  O21 POPEP 368      91.713  48.516  66.520  1.00  0.00           O
ATOM   7283  C21 POPEP 368      91.942  47.376  67.160  1.00  0.00           C
ATOM   7284  O22 POPEP 368      92.862  46.606  66.958  1.00  0.00           O
ATOM   7285  C22 POPEP 368      90.722  47.187  68.079  1.00  0.00           C
ATOM   7288  C3  POPEP 368      93.993  48.906  65.559  1.00  0.00           C
ATOM   7291  O31 POPEP 368      94.353  49.036  66.949  1.00  0.00           O
ATOM   7292  C31 POPEP 368      93.933  50.126  67.569  1.00  0.00           C
ATOM   7293  O32 POPEP 368      93.473  51.137  67.059  1.00  0.00           O
ATOM   7294  C32 POPEP 368      94.033  49.856  69.070  1.00  0.00           C
ATOM   7297  C23 POPEP 368      90.952  46.626  69.499  1.00  0.00           C
ATOM   7300  C24 POPEP 368      89.573  46.417  70.149  1.00  0.00           C
ATOM   7303  C25 POPEP 368      89.582  45.797  71.549  1.00  0.00           C
ATOM   7306  C26 POPEP 368      88.173  45.757  72.149  1.00  0.00           C
ATOM   7309  C27 POPEP 368      88.213  45.747  73.679  1.00  0.00           C
ATOM   7312  C28 POPEP 368      86.822  45.836  74.340  1.00  0.00           C
ATOM   7315  C29 POPEP 368      87.022  46.046  75.819  1.00  0.00           C
ATOM   7317 0C21 POPEP 368      86.232  45.617  76.818  1.00  0.00           C
ATOM   7319 1C21 POPEP 368      84.933  44.866  76.699  1.00  0.00           C
ATOM   7322 2C21 POPEP 368      84.423  44.396  78.079  1.00  0.00           C
ATOM   7325 3C21 POPEP 368      84.092  45.566  79.029  1.00  0.00           C
ATOM   7328 4C21 POPEP 368      83.723  45.136  80.460  1.00  0.00           C
ATOM   7331 5C21 POPEP 368      82.272  44.656  80.619  1.00  0.00           C
ATOM   7334 6C21 POPEP 368      81.863  44.547  82.090  1.00  0.00           C
ATOM   7337 7C21 POPEP 368      80.423  44.066  82.279  1.00  0.00           C
ATOM   7340 8C21 POPEP 368      80.012  43.896  83.750  1.00  0.00           C
ATOM   7344  C33 POPEP 368      93.533  51.046  69.929  1.00  0.00           C
ATOM   7347  C34 POPEP 368      93.522  50.757  71.439  1.00  0.00           C
ATOM   7350  C35 POPEP 368      92.593  49.596  71.840  1.00  0.00           C
ATOM   7353  C36 POPEP 368      92.333  49.547  73.348  1.00  0.00           C
ATOM   7356  C37 POPEP 368      91.412  48.376  73.759  1.00  0.00           C
ATOM   7359  C38 POPEP 368      90.862  48.466  75.189  1.00  0.00           C
ATOM   7362  C39 POPEP 368      91.913  48.546  76.310  1.00  0.00           C
ATOM   7365 0C31 POPEP 368      92.713  47.257  76.539  1.00  0.00           C
ATOM   7368 1C31 POPEP 368      93.863  47.487  77.529  1.00  0.00           C
ATOM   7371 2C31 POPEP 368      94.633  46.216  77.919  1.00  0.00           C
ATOM   7374 3C31 POPEP 368      95.832  46.546  78.810  1.00  0.00           C
ATOM   7377 4C31 POPEP 368      96.493  45.316  79.458  1.00  0.00           C
ATOM   7380 5C31 POPEP 368      97.722  45.696  80.280  1.00  0.00           C
ATOM   7383 6C31 POPEP 368      98.213  44.577  81.209  1.00  0.00           C
ATOM   7387  NH3 POPEQ 369     129.493   9.866 106.240  1.00  0.00           N
ATOM   7391  C12 POPEQ 369     130.263  10.186 107.509  1.00  0.00           C
ATOM   7394  C11 POPEQ 369     131.323   9.116 107.869  1.00  0.00           C
ATOM   7397  P   POPEQ 369     133.513  10.516 107.270  1.00  0.00           P
ATOM   7398  O13 POPEQ 369     133.452  11.946 107.639  1.00  0.00           O
ATOM   7399  O14 POPEQ 369     134.883   9.946 107.160  1.00  0.00           O
ATOM   7400  O11 POPEQ 369     132.772  10.306 105.910  1.00  0.00           O
ATOM   7401  O12 POPEQ 369     132.593   9.667 108.240  1.00  0.00           O
ATOM   7402  C1  POPEQ 369     133.493  10.346 104.689  1.00  0.00           C
ATOM   7405  C2  POPEQ 369     133.732   8.936 104.100  1.00  0.00           C
ATOM   7407  O21 POPEQ 369     132.923   8.746 102.948  1.00  0.00           O
ATOM   7408  C21 POPEQ 369     131.612   8.766 103.100  1.00  0.00           C
ATOM   7409  O22 POPEQ 369     130.983   8.766 104.139  1.00  0.00           O
ATOM   7410  C22 POPEQ 369     131.002   8.746 101.710  1.00  0.00           C
ATOM   7413  C3  POPEQ 369     133.633   7.736 105.109  1.00  0.00           C
ATOM   7416  O31 POPEQ 369     133.782   6.486 104.430  1.00  0.00           O
ATOM   7417  C31 POPEQ 369     135.032   6.166 104.119  1.00  0.00           C
ATOM   7418  O32 POPEQ 369     136.032   6.616 104.669  1.00  0.00           O
ATOM   7419  C32 POPEQ 369     135.003   5.346 102.840  1.00  0.00           C
ATOM   7422  C23 POPEQ 369     129.483   8.526 101.729  1.00  0.00           C
ATOM   7425  C24 POPEQ 369     128.853   8.756 100.350  1.00  0.00           C
ATOM   7428  C25 POPEQ 369     129.503   7.866  99.279  1.00  0.00           C
ATOM   7431  C26 POPEQ 369     128.873   8.036  97.899  1.00  0.00           C
ATOM   7434  C27 POPEQ 369     129.873   7.656  96.799  1.00  0.00           C
ATOM   7437  C28 POPEQ 369     129.203   7.516  95.429  1.00  0.00           C
ATOM   7440  C29 POPEQ 369     128.452   6.216  95.320  1.00  0.00           C
ATOM   7442 0C21 POPEQ 369     128.222   5.536  94.179  1.00  0.00           C
ATOM   7444 1C21 POPEQ 369     128.613   6.006  92.799  1.00  0.00           C
ATOM   7447 2C21 POPEQ 369     127.802   7.246  92.359  1.00  0.00           C
ATOM   7450 3C21 POPEQ 369     128.222   7.786  90.989  1.00  0.00           C
ATOM   7453 4C21 POPEQ 369     127.813   9.256  90.799  1.00  0.00           C
ATOM   7456 5C21 POPEQ 369     126.293   9.466  90.689  1.00  0.00           C
ATOM   7459 6C21 POPEQ 369     125.912  10.936  90.849  1.00  0.00           C
ATOM   7462 7C21 POPEQ 369     124.442  11.226  90.509  1.00  0.00           C
ATOM   7465 8C21 POPEQ 369     124.033  12.676  90.770  1.00  0.00           C
ATOM   7469  C33 POPEQ 369     134.442   6.196 101.689  1.00  0.00           C
ATOM   7472  C34 POPEQ 369     134.853   5.706 100.289  1.00  0.00           C
ATOM   7475  C35 POPEQ 369     134.013   6.366  99.189  1.00  0.00           C
ATOM   7478  C36 POPEQ 369     134.513   6.066  97.770  1.00  0.00           C
ATOM   7481  C37 POPEQ 369     133.853   6.946  96.698  1.00  0.00           C
ATOM   7484  C38 POPEQ 369     133.963   6.296  95.308  1.00  0.00           C
ATOM   7487  C39 POPEQ 369     133.213   7.036  94.198  1.00  0.00           C
ATOM   7490 0C31 POPEQ 369     134.112   7.976  93.380  1.00  0.00           C
ATOM   7493 1C31 POPEQ 369     133.452   8.416  92.059  1.00  0.00           C
ATOM   7496 2C31 POPEQ 369     134.422   9.166  91.138  1.00  0.00           C
ATOM   7499 3C31 POPEQ 369     133.703   9.866  89.979  1.00  0.00           C
ATOM   7502 4C31 POPEQ 369     134.652  10.436  88.918  1.00  0.00           C
ATOM   7505 5C31 POPEQ 369     134.013  11.566  88.109  1.00  0.00           C
ATOM   7508 6C31 POPEQ 369     134.823  11.996  86.880  1.00  0.00           C
ATOM   7512  NH3 POPER 370      47.413  95.817  61.339  1.00  0.00           N
ATOM   7516  C12 POPER 370      45.993  96.247  61.069  1.00  0.00           C
ATOM   7519  C11 POPER 370      45.072  95.756  62.199  1.00  0.00           C
ATOM   7522  P   POPER 370      45.272  95.067  64.679  1.00  0.00           P
ATOM   7523  O13 POPER 370      43.903  95.426  65.130  1.00  0.00           O
ATOM   7524  O14 POPER 370      45.503  93.677  64.259  1.00  0.00           O
ATOM   7525  O11 POPER 370      46.373  95.417  65.759  1.00  0.00           O
ATOM   7526  O12 POPER 370      45.673  96.007  63.470  1.00  0.00           O
ATOM   7527  C1  POPER 370      46.112  95.677  67.130  1.00  0.00           C
ATOM   7530  C2  POPER 370      46.433  94.446  68.029  1.00  0.00           C
ATOM   7532  O21 POPER 370      46.973  94.966  69.259  1.00  0.00           O
ATOM   7533  C21 POPER 370      47.022  94.126  70.279  1.00  0.00           C
ATOM   7534  O22 POPER 370      46.223  93.247  70.529  1.00  0.00           O
ATOM   7535  C22 POPER 370      48.353  94.396  70.969  1.00  0.00           C
ATOM   7538  C3  POPER 370      47.483  93.467  67.389  1.00  0.00           C
ATOM   7541  O31 POPER 370      47.603  92.257  68.169  1.00  0.00           O
ATOM   7542  C31 POPER 370      46.943  91.196  67.709  1.00  0.00           C
ATOM   7543  O32 POPER 370      46.473  91.086  66.590  1.00  0.00           O
ATOM   7544  C32 POPER 370      46.683  90.236  68.880  1.00  0.00           C
ATOM   7547  C23 POPER 370      48.633  93.566  72.240  1.00  0.00           C
ATOM   7550  C24 POPER 370      50.113  93.677  72.649  1.00  0.00           C
ATOM   7553  C25 POPER 370      50.662  95.106  72.619  1.00  0.00           C
ATOM   7556  C26 POPER 370      49.963  96.076  73.589  1.00  0.00           C
ATOM   7559  C27 POPER 370      50.233  95.737  75.060  1.00  0.00           C
ATOM   7562  C28 POPER 370      49.862  96.916  75.979  1.00  0.00           C
ATOM   7565  C29 POPER 370      50.543  96.826  77.319  1.00  0.00           C
ATOM   7567 0C21 POPER 370      51.793  97.226  77.569  1.00  0.00           C
ATOM   7569 1C21 POPER 370      52.753  97.817  76.559  1.00  0.00           C
ATOM   7572 2C21 POPER 370      52.723  99.357  76.520  1.00  0.00           C
ATOM   7575 3C21 POPER 370      53.223 100.016  77.809  1.00  0.00           C
ATOM   7578 4C21 POPER 370      53.292 101.546  77.689  1.00  0.00           C
ATOM   7581 5C21 POPER 370      53.733 102.217  78.989  1.00  0.00           C
ATOM   7584 6C21 POPER 370      53.903 103.737  78.829  1.00  0.00           C
ATOM   7587 7C21 POPER 370      54.293 104.427  80.140  1.00  0.00           C
ATOM   7590 8C21 POPER 370      54.542 105.926  79.959  1.00  0.00           C
ATOM   7594  C33 POPER 370      46.623  88.737  68.490  1.00  0.00           C
ATOM   7597  C34 POPER 370      45.333  88.067  68.969  1.00  0.00           C
ATOM   7600  C35 POPER 370      45.423  86.536  68.999  1.00  0.00           C
ATOM   7603  C36 POPER 370      44.123  85.847  69.439  1.00  0.00           C
ATOM   7606  C37 POPER 370      44.363  84.366  69.779  1.00  0.00           C
ATOM   7609  C38 POPER 370      43.133  83.446  69.670  1.00  0.00           C
ATOM   7612  C39 POPER 370      41.903  83.946  70.450  1.00  0.00           C
ATOM   7615 0C31 POPER 370      40.772  82.906  70.489  1.00  0.00           C
ATOM   7618 1C31 POPER 370      39.533  83.417  71.249  1.00  0.00           C
ATOM   7621 2C31 POPER 370      38.563  82.296  71.669  1.00  0.00           C
ATOM   7624 3C31 POPER 370      37.973  81.487  70.499  1.00  0.00           C
ATOM   7627 4C31 POPER 370      37.253  80.227  70.999  1.00  0.00           C
ATOM   7630 5C31 POPER 370      36.803  79.296  69.869  1.00  0.00           C
ATOM   7633 6C31 POPER 370      36.583  77.857  70.320  1.00  0.00           C
ATOM   7637  NH3 POPES 371      64.283  60.626  59.699  1.00  0.00           N
ATOM   7641  C12 POPES 371      64.173  61.027  61.139  1.00  0.00           C
ATOM   7644  C11 POPES 371      62.712  61.097  61.630  1.00  0.00           C
ATOM   7647  P   POPES 371      61.993  63.086  59.979  1.00  0.00           P
ATOM   7648  O13 POPES 371      60.732  63.816  59.790  1.00  0.00           O
ATOM   7649  O14 POPES 371      62.783  62.676  58.789  1.00  0.00           O
ATOM   7650  O11 POPES 371      62.973  63.866  60.939  1.00  0.00           O
ATOM   7651  O12 POPES 371      61.753  61.756  60.789  1.00  0.00           O
ATOM   7652  C1  POPES 371      62.533  64.506  62.129  1.00  0.00           C
ATOM   7655  C2  POPES 371      63.783  64.826  62.979  1.00  0.00           C
ATOM   7657  O21 POPES 371      63.403  65.317  64.279  1.00  0.00           O
ATOM   7658  C21 POPES 371      64.373  65.246  65.189  1.00  0.00           C
ATOM   7659  O22 POPES 371      65.463  64.726  65.020  1.00  0.00           O
ATOM   7660  C22 POPES 371      63.933  65.867  66.509  1.00  0.00           C
ATOM   7663  C3  POPES 371      64.703  65.826  62.229  1.00  0.00           C
ATOM   7666  O31 POPES 371      66.063  65.336  62.239  1.00  0.00           O
ATOM   7667  C31 POPES 371      66.952  66.296  61.999  1.00  0.00           C
ATOM   7668  O32 POPES 371      66.692  67.446  61.700  1.00  0.00           O
ATOM   7669  C32 POPES 371      68.373  65.777  62.179  1.00  0.00           C
ATOM   7672  C23 POPES 371      65.083  65.847  67.539  1.00  0.00           C
ATOM   7675  C24 POPES 371      64.623  65.936  68.999  1.00  0.00           C
ATOM   7678  C25 POPES 371      65.793  65.737  69.969  1.00  0.00           C
ATOM   7681  C26 POPES 371      65.383  65.626  71.450  1.00  0.00           C
ATOM   7684  C27 POPES 371      66.613  65.497  72.359  1.00  0.00           C
ATOM   7687  C28 POPES 371      66.262  65.226  73.840  1.00  0.00           C
ATOM   7690  C29 POPES 371      67.533  64.996  74.619  1.00  0.00           C
ATOM   7692 0C21 POPES 371      67.723  65.196  75.939  1.00  0.00           C
ATOM   7694 1C21 POPES 371      66.692  65.656  76.939  1.00  0.00           C
ATOM   7697 2C21 POPES 371      67.133  66.917  77.709  1.00  0.00           C
ATOM   7700 3C21 POPES 371      68.333  66.667  78.649  1.00  0.00           C
ATOM   7703 4C21 POPES 371      68.253  67.516  79.920  1.00  0.00           C
ATOM   7706 5C21 POPES 371      67.342  66.917  80.999  1.00  0.00           C
ATOM   7709 6C21 POPES 371      67.033  67.946  82.099  1.00  0.00           C
ATOM   7712 7C21 POPES 371      66.253  67.356  83.289  1.00  0.00           C
ATOM   7715 8C21 POPES 371      65.853  68.436  84.299  1.00  0.00           C
ATOM   7719  C33 POPES 371      68.653  65.466  63.659  1.00  0.00           C
ATOM   7722  C34 POPES 371      70.143  65.156  63.869  1.00  0.00           C
ATOM   7725  C35 POPES 371      70.503  64.826  65.320  1.00  0.00           C
ATOM   7728  C36 POPES 371      70.323  66.016  66.259  1.00  0.00           C
ATOM   7731  C37 POPES 371      70.963  65.756  67.630  1.00  0.00           C
ATOM   7734  C38 POPES 371      70.683  66.917  68.589  1.00  0.00           C
ATOM   7737  C39 POPES 371      71.203  66.626  69.999  1.00  0.00           C
ATOM   7740 0C31 POPES 371      70.623  67.636  70.990  1.00  0.00           C
ATOM   7743 1C31 POPES 371      70.883  67.277  72.450  1.00  0.00           C
ATOM   7746 2C31 POPES 371      70.093  68.207  73.380  1.00  0.00           C
ATOM   7749 3C31 POPES 371      70.982  69.037  74.309  1.00  0.00           C
ATOM   7752 4C31 POPES 371      71.493  68.207  75.489  1.00  0.00           C
ATOM   7755 5C31 POPES 371      72.323  69.037  76.469  1.00  0.00           C
ATOM   7758 6C31 POPES 371      72.143  68.567  77.910  1.00  0.00           C
ATOM   7762  NH3 POPET 372     135.192 119.036  68.679  1.00  0.00           N
ATOM   7766  C12 POPET 372     136.303 119.966  69.079  1.00  0.00           C
ATOM   7769  C11 POPET 372     136.103 121.416  68.579  1.00  0.00           C
ATOM   7772  P   POPET 372     133.592 122.016  68.199  1.00  0.00           P
ATOM   7773  O13 POPET 372     133.812 122.576  66.850  1.00  0.00           O
ATOM   7774  O14 POPET 372     133.122 120.616  68.240  1.00  0.00           O
ATOM   7775  O11 POPET 372     132.603 122.987  68.939  1.00  0.00           O
ATOM   7776  O12 POPET 372     134.912 122.056  69.079  1.00  0.00           O
ATOM   7777  C1  POPET 372     131.883 122.596  70.109  1.00  0.00           C
ATOM   7780  C2  POPET 372     130.453 122.046  69.779  1.00  0.00           C
ATOM   7782  O21 POPET 372     129.372 122.707  70.460  1.00  0.00           O
ATOM   7783  C21 POPET 372     129.383 122.766  71.779  1.00  0.00           C
ATOM   7784  O22 POPET 372     130.342 122.567  72.499  1.00  0.00           O
ATOM   7785  C22 POPET 372     127.963 122.996  72.259  1.00  0.00           C
ATOM   7788  C3  POPET 372     130.283 120.496  69.899  1.00  0.00           C
ATOM   7791  O31 POPET 372     128.993 120.117  69.399  1.00  0.00           O
ATOM   7792  C31 POPET 372     128.202 119.197  69.979  1.00  0.00           C
ATOM   7793  O32 POPET 372     127.453 118.467  69.350  1.00  0.00           O
ATOM   7794  C32 POPET 372     128.262 119.226  71.520  1.00  0.00           C
ATOM   7797  C23 POPET 372     127.862 124.097  73.329  1.00  0.00           C
ATOM   7800  C24 POPET 372     127.903 123.616  74.789  1.00  0.00           C
ATOM   7803  C25 POPET 372     127.672 124.826  75.699  1.00  0.00           C
ATOM   7806  C26 POPET 372     127.623 124.647  77.209  1.00  0.00           C
ATOM   7809  C27 POPET 372     127.662 126.027  77.899  1.00  0.00           C
ATOM   7812  C28 POPET 372     126.972 126.037  79.270  1.00  0.00           C
ATOM   7815  C29 POPET 372     125.473 126.107  79.130  1.00  0.00           C
ATOM   7817 0C21 POPET 372     124.512 125.616  79.939  1.00  0.00           C
ATOM   7819 1C21 POPET 372     124.612 124.897  81.259  1.00  0.00           C
ATOM   7822 2C21 POPET 372     125.873 125.096  82.130  1.00  0.00           C
ATOM   7825 3C21 POPET 372     125.743 124.436  83.510  1.00  0.00           C
ATOM   7828 4C21 POPET 372     127.103 124.287  84.179  1.00  0.00           C
ATOM   7831 5C21 POPET 372     127.003 123.846  85.649  1.00  0.00           C
ATOM   7834 6C21 POPET 372     128.313 123.247  86.170  1.00  0.00           C
ATOM   7837 7C21 POPET 372     128.293 123.037  87.689  1.00  0.00           C
ATOM   7840 8C21 POPET 372     129.563 122.347  88.189  1.00  0.00           C
ATOM   7844  C33 POPET 372     126.863 119.147  72.189  1.00  0.00           C
ATOM   7847  C34 POPET 372     126.913 119.506  73.679  1.00  0.00           C
ATOM   7850  C35 POPET 372     126.633 118.356  74.660  1.00  0.00           C
ATOM   7853  C36 POPET 372     126.853 118.826  76.100  1.00  0.00           C
ATOM   7856  C37 POPET 372     126.863 117.707  77.149  1.00  0.00           C
ATOM   7859  C38 POPET 372     127.173 118.237  78.549  1.00  0.00           C
ATOM   7862  C39 POPET 372     127.532 117.147  79.569  1.00  0.00           C
ATOM   7865 0C31 POPET 372     128.843 116.437  79.219  1.00  0.00           C
ATOM   7868 1C31 POPET 372     129.313 115.457  80.299  1.00  0.00           C
ATOM   7871 2C31 POPET 372     130.603 114.737  79.880  1.00  0.00           C
ATOM   7874 3C31 POPET 372     131.113 113.756  80.939  1.00  0.00           C
ATOM   7877 4C31 POPET 372     131.772 114.457  82.130  1.00  0.00           C
ATOM   7880 5C31 POPET 372     131.893 113.556  83.359  1.00  0.00           C
ATOM   7883 6C31 POPET 372     132.493 114.266  84.559  1.00  0.00           C
ATOM   7887  NH3 POPEU 373     164.817 112.357 109.869  1.00  0.00           N
ATOM   7891  C12 POPEU 373     164.107 113.626 110.270  1.00  0.00           C
ATOM   7894  C11 POPEU 373     164.688 114.266 111.558  1.00  0.00           C
ATOM   7897  P   POPEU 373     164.058 116.817 112.049  1.00  0.00           P
ATOM   7898  O13 POPEU 373     165.427 117.126 111.558  1.00  0.00           O
ATOM   7899  O14 POPEU 373     163.588 117.497 113.278  1.00  0.00           O
ATOM   7900  O11 POPEU 373     163.098 117.237 110.890  1.00  0.00           O
ATOM   7901  O12 POPEU 373     163.827 115.246 112.149  1.00  0.00           O
ATOM   7902  C1  POPEU 373     162.317 116.287 110.160  1.00  0.00           C
ATOM   7905  C2  POPEU 373     161.038 116.927 109.599  1.00  0.00           C
ATOM   7907  O21 POPEU 373     160.662 116.116 108.469  1.00  0.00           O
ATOM   7908  C21 POPEU 373     159.412 116.326 108.100  1.00  0.00           C
ATOM   7909  O22 POPEU 373     158.592 117.006 108.709  1.00  0.00           O
ATOM   7910  C22 POPEU 373     159.183 115.677 106.749  1.00  0.00           C
ATOM   7913  C3  POPEU 373     161.287 118.376 109.119  1.00  0.00           C
ATOM   7916  O31 POPEU 373     161.157 119.296 110.219  1.00  0.00           O
ATOM   7917  C31 POPEU 373     161.647 120.476 109.910  1.00  0.00           C
ATOM   7918  O32 POPEU 373     162.688 120.707 109.310  1.00  0.00           O
ATOM   7919  C32 POPEU 373     160.542 121.486 110.210  1.00  0.00           C
ATOM   7922  C23 POPEU 373     158.133 116.427 105.910  1.00  0.00           C
ATOM   7925  C24 POPEU 373     158.532 117.867 105.519  1.00  0.00           C
ATOM   7928  C25 POPEU 373     159.883 117.976 104.789  1.00  0.00           C
ATOM   7931  C26 POPEU 373     159.982 119.276 103.989  1.00  0.00           C
ATOM   7934  C27 POPEU 373     161.388 119.536 103.429  1.00  0.00           C
ATOM   7937  C28 POPEU 373     161.388 120.266 102.070  1.00  0.00           C
ATOM   7940  C29 POPEU 373     160.743 121.626 102.109  1.00  0.00           C
ATOM   7942 0C21 POPEU 373     160.522 122.397 101.020  1.00  0.00           C
ATOM   7944 1C21 POPEU 373     160.883 122.027  99.599  1.00  0.00           C
ATOM   7947 2C21 POPEU 373     159.903 122.646  98.589  1.00  0.00           C
ATOM   7950 3C21 POPEU 373     160.293 122.357  97.130  1.00  0.00           C
ATOM   7953 4C21 POPEU 373     159.442 123.156  96.138  1.00  0.00           C
ATOM   7956 5C21 POPEU 373     158.032 122.606  95.899  1.00  0.00           C
ATOM   7959 6C21 POPEU 373     157.972 121.527  94.799  1.00  0.00           C
ATOM   7962 7C21 POPEU 373     156.533 121.177  94.419  1.00  0.00           C
ATOM   7965 8C21 POPEU 373     156.403 120.006  93.449  1.00  0.00           C
ATOM   7969  C33 POPEU 373     159.823 121.896 108.910  1.00  0.00           C
ATOM   7972  C34 POPEU 373     158.393 122.347 109.189  1.00  0.00           C
ATOM   7975  C35 POPEU 373     157.683 122.917 107.939  1.00  0.00           C
ATOM   7978  C36 POPEU 373     157.412 121.876 106.850  1.00  0.00           C
ATOM   7981  C37 POPEU 373     156.942 122.537 105.549  1.00  0.00           C
ATOM   7984  C38 POPEU 373     156.713 121.527 104.419  1.00  0.00           C
ATOM   7987  C39 POPEU 373     156.802 122.167 103.040  1.00  0.00           C
ATOM   7990 0C31 POPEU 373     156.433 121.196 101.909  1.00  0.00           C
ATOM   7993 1C31 POPEU 373     156.332 121.906 100.549  1.00  0.00           C
ATOM   7996 2C31 POPEU 373     155.812 120.996  99.439  1.00  0.00           C
ATOM   7999 3C31 POPEU 373     154.683 121.667  98.638  1.00  0.00           C
ATOM   8002 4C31 POPEU 373     154.033 120.737  97.619  1.00  0.00           C
ATOM   8005 5C31 POPEU 373     152.953 121.437  96.790  1.00  0.00           C
ATOM   8008 6C31 POPEU 373     152.412 120.576  95.649  1.00  0.00           C
ATOM   8012  NH3 POPEV 374      44.563  78.996  62.069  1.00  0.00           N
ATOM   8016  C12 POPEV 374      45.373  79.606  60.949  1.00  0.00           C
ATOM   8019  C11 POPEV 374      46.903  79.647  61.199  1.00  0.00           C
ATOM   8022  P   POPEV 374      49.063  80.516  59.909  1.00  0.00           P
ATOM   8023  O13 POPEV 374      49.853  79.276  59.920  1.00  0.00           O
ATOM   8024  O14 POPEV 374      49.272  81.457  58.779  1.00  0.00           O
ATOM   8025  O11 POPEV 374      49.313  81.287  61.279  1.00  0.00           O
ATOM   8026  O12 POPEV 374      47.533  80.126  60.009  1.00  0.00           O
ATOM   8027  C1  POPEV 374      50.643  81.186  61.809  1.00  0.00           C
ATOM   8030  C2  POPEV 374      50.732  81.757  63.239  1.00  0.00           C
ATOM   8032  O21 POPEV 374      52.133  82.036  63.470  1.00  0.00           O
ATOM   8033  C21 POPEV 374      52.333  82.847  64.499  1.00  0.00           C
ATOM   8034  O22 POPEV 374      51.462  83.296  65.229  1.00  0.00           O
ATOM   8035  C22 POPEV 374      53.843  83.116  64.600  1.00  0.00           C
ATOM   8038  C3  POPEV 374      50.093  80.796  64.299  1.00  0.00           C
ATOM   8041  O31 POPEV 374      50.592  79.436  64.219  1.00  0.00           O
ATOM   8042  C31 POPEV 374      49.673  78.497  63.989  1.00  0.00           C
ATOM   8043  O32 POPEV 374      48.482  78.696  63.869  1.00  0.00           O
ATOM   8044  C32 POPEV 374      50.243  77.086  63.930  1.00  0.00           C
ATOM   8047  C23 POPEV 374      54.373  83.166  66.049  1.00  0.00           C
ATOM   8050  C24 POPEV 374      54.113  84.497  66.779  1.00  0.00           C
ATOM   8053  C25 POPEV 374      53.003  84.427  67.849  1.00  0.00           C
ATOM   8056  C26 POPEV 374      53.073  85.626  68.799  1.00  0.00           C
ATOM   8059  C27 POPEV 374      52.112  85.507  69.990  1.00  0.00           C
ATOM   8062  C28 POPEV 374      52.432  86.567  71.060  1.00  0.00           C
ATOM   8065  C29 POPEV 374      51.613  86.396  72.310  1.00  0.00           C
ATOM   8067 0C21 POPEV 374      52.042  86.647  73.560  1.00  0.00           C
ATOM   8069 1C21 POPEV 374      53.403  87.176  73.959  1.00  0.00           C
ATOM   8072 2C21 POPEV 374      54.303  86.056  74.520  1.00  0.00           C
ATOM   8075 3C21 POPEV 374      53.873  85.567  75.910  1.00  0.00           C
ATOM   8078 4C21 POPEV 374      54.423  84.176  76.289  1.00  0.00           C
ATOM   8081 5C21 POPEV 374      55.943  84.117  76.450  1.00  0.00           C
ATOM   8084 6C21 POPEV 374      56.403  82.836  77.160  1.00  0.00           C
ATOM   8087 7C21 POPEV 374      57.883  82.856  77.549  1.00  0.00           C
ATOM   8090 8C21 POPEV 374      58.313  81.636  78.359  1.00  0.00           C
ATOM   8094  C33 POPEV 374      51.663  76.987  64.479  1.00  0.00           C
ATOM   8097  C34 POPEV 374      52.103  75.526  64.559  1.00  0.00           C
ATOM   8100  C35 POPEV 374      53.593  75.457  64.839  1.00  0.00           C
ATOM   8103  C36 POPEV 374      54.123  74.027  64.929  1.00  0.00           C
ATOM   8106  C37 POPEV 374      55.643  74.067  65.029  1.00  0.00           C
ATOM   8109  C38 POPEV 374      56.333  72.717  65.289  1.00  0.00           C
ATOM   8112  C39 POPEV 374      56.503  72.406  66.779  1.00  0.00           C
ATOM   8115 0C31 POPEV 374      55.333  71.626  67.389  1.00  0.00           C
ATOM   8118 1C31 POPEV 374      55.573  71.366  68.869  1.00  0.00           C
ATOM   8121 2C31 POPEV 374      54.583  70.366  69.479  1.00  0.00           C
ATOM   8124 3C31 POPEV 374      55.023  69.946  70.880  1.00  0.00           C
ATOM   8127 4C31 POPEV 374      54.193  68.806  71.469  1.00  0.00           C
ATOM   8130 5C31 POPEV 374      54.773  68.306  72.789  1.00  0.00           C
ATOM   8133 6C31 POPEV 374      53.993  67.137  73.389  1.00  0.00           C
ATOM   8137  NH3 POPEW 375     105.653 126.997  66.130  1.00  0.00           N
ATOM   8141  C12 POPEW 375     106.603 128.106  65.729  1.00  0.00           C
ATOM   8144  C11 POPEW 375     105.832 129.326  65.200  1.00  0.00           C
ATOM   8147  P   POPEW 375     106.843 131.457  66.340  1.00  0.00           P
ATOM   8148  O13 POPEW 375     107.463 132.716  65.910  1.00  0.00           O
ATOM   8149  O14 POPEW 375     105.533 131.576  67.028  1.00  0.00           O
ATOM   8150  O11 POPEW 375     107.873 130.686  67.259  1.00  0.00           O
ATOM   8151  O12 POPEW 375     106.692 130.457  65.130  1.00  0.00           O
ATOM   8152  C1  POPEW 375     107.412 130.447  68.600  1.00  0.00           C
ATOM   8155  C2  POPEW 375     108.502 129.826  69.509  1.00  0.00           C
ATOM   8157  O21 POPEW 375     107.903 129.177  70.638  1.00  0.00           O
ATOM   8158  C21 POPEW 375     107.043 129.856  71.359  1.00  0.00           C
ATOM   8159  O22 POPEW 375     106.813 131.057  71.299  1.00  0.00           O
ATOM   8160  C22 POPEW 375     106.303 128.927  72.310  1.00  0.00           C
ATOM   8163  C3  POPEW 375     109.573 130.887  69.929  1.00  0.00           C
ATOM   8166  O31 POPEW 375     110.803 130.296  70.389  1.00  0.00           O
ATOM   8167  C31 POPEW 375     110.923 130.087  71.710  1.00  0.00           C
ATOM   8168  O32 POPEW 375     110.073 130.326  72.549  1.00  0.00           O
ATOM   8169  C32 POPEW 375     112.383 129.686  71.990  1.00  0.00           C
ATOM   8172  C23 POPEW 375     106.393 129.496  73.740  1.00  0.00           C
ATOM   8175  C24 POPEW 375     105.533 128.707  74.729  1.00  0.00           C
ATOM   8178  C25 POPEW 375     105.683 129.237  76.160  1.00  0.00           C
ATOM   8181  C26 POPEW 375     104.813 130.466  76.450  1.00  0.00           C
ATOM   8184  C27 POPEW 375     105.333 131.288  77.630  1.00  0.00           C
ATOM   8187  C28 POPEW 375     104.463 132.526  77.899  1.00  0.00           C
ATOM   8190  C29 POPEW 375     105.193 133.557  78.740  1.00  0.00           C
ATOM   8192 0C21 POPEW 375     104.683 134.307  79.729  1.00  0.00           C
ATOM   8194 1C21 POPEW 375     103.253 134.326  80.200  1.00  0.00           C
ATOM   8197 2C21 POPEW 375     103.082 133.897  81.679  1.00  0.00           C
ATOM   8200 3C21 POPEW 375     103.592 132.477  81.980  1.00  0.00           C
ATOM   8203 4C21 POPEW 375     103.013 131.927  83.289  1.00  0.00           C
ATOM   8206 5C21 POPEW 375     103.552 130.537  83.650  1.00  0.00           C
ATOM   8209 6C21 POPEW 375     102.823 129.917  84.850  1.00  0.00           C
ATOM   8212 7C21 POPEW 375     103.412 128.557  85.270  1.00  0.00           C
ATOM   8215 8C21 POPEW 375     102.652 127.886  86.418  1.00  0.00           C
ATOM   8219  C33 POPEW 375     112.613 128.166  72.098  1.00  0.00           C
ATOM   8222  C34 POPEW 375     112.672 127.656  73.539  1.00  0.00           C
ATOM   8225  C35 POPEW 375     112.912 126.147  73.600  1.00  0.00           C
ATOM   8228  C36 POPEW 375     113.143 125.597  75.020  1.00  0.00           C
ATOM   8231  C37 POPEW 375     113.353 124.077  75.009  1.00  0.00           C
ATOM   8234  C38 POPEW 375     113.183 123.387  76.369  1.00  0.00           C
ATOM   8237  C39 POPEW 375     114.283 123.656  77.410  1.00  0.00           C
ATOM   8240 0C31 POPEW 375     113.902 123.037  78.759  1.00  0.00           C
ATOM   8243 1C31 POPEW 375     114.953 123.166  79.880  1.00  0.00           C
ATOM   8246 2C31 POPEW 375     115.823 121.906  80.049  1.00  0.00           C
ATOM   8249 3C31 POPEW 375     116.412 121.746  81.460  1.00  0.00           C
ATOM   8252 4C31 POPEW 375     115.383 121.276  82.500  1.00  0.00           C
ATOM   8255 5C31 POPEW 375     115.993 121.037  83.890  1.00  0.00           C
ATOM   8258 6C31 POPEW 375     114.933 120.836  84.969  1.00  0.00           C
ATOM   8262  NH3 POPEX 376      80.543  48.466 104.539  1.00  0.00           N
ATOM   8266  C12 POPEX 376      79.253  47.907 105.099  1.00  0.00           C
ATOM   8269  C11 POPEX 376      78.033  48.716 104.630  1.00  0.00           C
ATOM   8272  P   POPEX 376      75.503  49.076 105.119  1.00  0.00           P
ATOM   8273  O13 POPEX 376      74.823  49.116 106.410  1.00  0.00           O
ATOM   8274  O14 POPEX 376      75.853  50.376 104.490  1.00  0.00           O
ATOM   8275  O11 POPEX 376      74.573  48.266 104.160  1.00  0.00           O
ATOM   8276  O12 POPEX 376      76.842  48.226 105.249  1.00  0.00           O
ATOM   8277  C1  POPEX 376      75.063  47.166 103.410  1.00  0.00           C
ATOM   8280  C2  POPEX 376      73.952  46.806 102.400  1.00  0.00           C
ATOM   8282  O21 POPEX 376      74.412  45.926 101.349  1.00  0.00           O
ATOM   8283  C21 POPEX 376      75.202  46.506 100.420  1.00  0.00           C
ATOM   8284  O22 POPEX 376      75.662  47.626 100.469  1.00  0.00           O
ATOM   8285  C22 POPEX 376      75.423  45.516  99.279  1.00  0.00           C
ATOM   8288  C3  POPEX 376      73.222  48.107 101.909  1.00  0.00           C
ATOM   8291  O31 POPEX 376      72.823  48.136 100.540  1.00  0.00           O
ATOM   8292  C31 POPEX 376      72.013  47.226 100.060  1.00  0.00           C
ATOM   8293  O32 POPEX 376      71.633  46.216 100.649  1.00  0.00           O
ATOM   8294  C32 POPEX 376      71.763  47.626  98.609  1.00  0.00           C
ATOM   8297  C23 POPEX 376      75.943  46.256  98.019  1.00  0.00           C
ATOM   8300  C24 POPEX 376      76.122  45.356  96.779  1.00  0.00           C
ATOM   8303  C25 POPEX 376      76.223  46.167  95.469  1.00  0.00           C
ATOM   8306  C26 POPEX 376      76.522  45.326  94.219  1.00  0.00           C
ATOM   8309  C27 POPEX 376      76.383  46.167  92.939  1.00  0.00           C
ATOM   8312  C28 POPEX 376      76.643  45.366  91.639  1.00  0.00           C
ATOM   8315  C29 POPEX 376      78.113  45.106  91.418  1.00  0.00           C
ATOM   8317 0C21 POPEX 376      78.683  44.786  90.239  1.00  0.00           C
ATOM   8319 1C21 POPEX 376      77.952  44.577  88.930  1.00  0.00           C
ATOM   8322 2C21 POPEX 376      78.313  45.596  87.840  1.00  0.00           C
ATOM   8325 3C21 POPEX 376      77.933  47.047  88.200  1.00  0.00           C
ATOM   8328 4C21 POPEX 376      77.783  47.966  86.980  1.00  0.00           C
ATOM   8331 5C21 POPEX 376      78.993  47.987  86.040  1.00  0.00           C
ATOM   8334 6C21 POPEX 376      78.813  48.957  84.869  1.00  0.00           C
ATOM   8337 7C21 POPEX 376      79.942  48.886  83.839  1.00  0.00           C
ATOM   8340 8C21 POPEX 376      81.332  49.136  84.410  1.00  0.00           C
ATOM   8344  C33 POPEX 376      71.433  46.457  97.668  1.00  0.00           C
ATOM   8347  C34 POPEX 376      72.503  46.277  96.590  1.00  0.00           C
ATOM   8350  C35 POPEX 376      71.952  45.356  95.509  1.00  0.00           C
ATOM   8353  C36 POPEX 376      72.923  44.987  94.409  1.00  0.00           C
ATOM   8356  C37 POPEX 376      72.173  44.266  93.278  1.00  0.00           C
ATOM   8359  C38 POPEX 376      73.082  44.027  92.079  1.00  0.00           C
ATOM   8362  C39 POPEX 376      72.342  43.466  90.880  1.00  0.00           C
ATOM   8365 0C31 POPEX 376      73.323  43.226  89.729  1.00  0.00           C
ATOM   8368 1C31 POPEX 376      72.662  42.506  88.549  1.00  0.00           C
ATOM   8371 2C31 POPEX 376      73.703  42.056  87.509  1.00  0.00           C
ATOM   8374 3C31 POPEX 376      74.373  43.216  86.749  1.00  0.00           C
ATOM   8377 4C31 POPEX 376      73.353  44.146  86.079  1.00  0.00           C
ATOM   8380 5C31 POPEX 376      73.912  44.847  84.850  1.00  0.00           C
ATOM   8383 6C31 POPEX 376      72.873  45.726  84.160  1.00  0.00           C
ATOM   8387  NH3 POPEY 377     138.183  10.186  64.810  1.00  0.00           N
ATOM   8391  C12 POPEY 377     139.673   9.997  64.719  1.00  0.00           C
ATOM   8394  C11 POPEY 377     140.062   8.726  65.509  1.00  0.00           C
ATOM   8397  P   POPEY 377     142.043   7.026  65.349  1.00  0.00           P
ATOM   8398  O13 POPEY 377     141.373   6.416  64.179  1.00  0.00           O
ATOM   8399  O14 POPEY 377     143.513   7.106  65.299  1.00  0.00           O
ATOM   8400  O11 POPEY 377     141.533   6.236  66.630  1.00  0.00           O
ATOM   8401  O12 POPEY 377     141.472   8.506  65.520  1.00  0.00           O
ATOM   8402  C1  POPEY 377     141.673   6.776  67.950  1.00  0.00           C
ATOM   8405  C2  POPEY 377     141.142   5.826  69.079  1.00  0.00           C
ATOM   8407  O21 POPEY 377     142.282   5.156  69.649  1.00  0.00           O
ATOM   8408  C21 POPEY 377     142.173   4.796  70.920  1.00  0.00           C
ATOM   8409  O22 POPEY 377     141.263   5.096  71.679  1.00  0.00           O
ATOM   8410  C22 POPEY 377     143.442   4.036  71.299  1.00  0.00           C
ATOM   8413  C3  POPEY 377     140.112   4.766  68.600  1.00  0.00           C
ATOM   8416  O31 POPEY 377     139.153   4.416  69.619  1.00  0.00           O
ATOM   8417  C31 POPEY 377     139.302   3.226  70.169  1.00  0.00           C
ATOM   8418  O32 POPEY 377     140.172   2.416  69.899  1.00  0.00           O
ATOM   8419  C32 POPEY 377     138.203   2.946  71.179  1.00  0.00           C
ATOM   8422  C23 POPEY 377     143.172   2.816  72.209  1.00  0.00           C
ATOM   8425  C24 POPEY 377     144.463   1.991  72.410  1.00  0.00           C
ATOM   8428  C25 POPEY 377     144.272   0.481  72.270  1.00  0.00           C
ATOM   8431  C26 POPEY 377     143.402  -0.119  73.380  1.00  0.00           C
ATOM   8434  C27 POPEY 377     143.353  -1.659  73.340  1.00  0.00           C
ATOM   8437  C28 POPEY 377     142.733  -2.289  74.609  1.00  0.00           C
ATOM   8440  C29 POPEY 377     141.312  -1.849  74.859  1.00  0.00           C
ATOM   8442 0C21 POPEY 377     140.283  -2.629  75.219  1.00  0.00           C
ATOM   8444 1C21 POPEY 377     140.302  -4.109  75.499  1.00  0.00           C
ATOM   8447 2C21 POPEY 377     139.383  -4.489  76.679  1.00  0.00           C
ATOM   8450 3C21 POPEY 377     139.782  -3.839  78.009  1.00  0.00           C
ATOM   8453 4C21 POPEY 377     138.873  -4.259  79.169  1.00  0.00           C
ATOM   8456 5C21 POPEY 377     139.183  -3.469  80.448  1.00  0.00           C
ATOM   8459 6C21 POPEY 377     138.323  -3.869  81.649  1.00  0.00           C
ATOM   8462 7C21 POPEY 377     138.502  -2.909  82.829  1.00  0.00           C
ATOM   8465 8C21 POPEY 377     137.983  -3.489  84.149  1.00  0.00           C
ATOM   8469  C33 POPEY 377     138.732   2.081  72.350  1.00  0.00           C
ATOM   8472  C34 POPEY 377     139.353   2.926  73.459  1.00  0.00           C
ATOM   8475  C35 POPEY 377     140.053   2.091  74.528  1.00  0.00           C
ATOM   8478  C36 POPEY 377     140.342   2.906  75.789  1.00  0.00           C
ATOM   8481  C37 POPEY 377     141.203   2.141  76.799  1.00  0.00           C
ATOM   8484  C38 POPEY 377     141.362   2.906  78.119  1.00  0.00           C
ATOM   8487  C39 POPEY 377     142.252   2.161  79.119  1.00  0.00           C
ATOM   8490 0C31 POPEY 377     142.332   2.836  80.490  1.00  0.00           C
ATOM   8493 1C31 POPEY 377     143.312   2.131  81.430  1.00  0.00           C
ATOM   8496 2C31 POPEY 377     143.272   2.676  82.869  1.00  0.00           C
ATOM   8499 3C31 POPEY 377     144.543   2.366  83.660  1.00  0.00           C
ATOM   8502 4C31 POPEY 377     144.403   2.696  85.149  1.00  0.00           C
ATOM   8505 5C31 POPEY 377     145.752   2.766  85.870  1.00  0.00           C
ATOM   8508 6C31 POPEY 377     145.613   3.006  87.379  1.00  0.00           C
ATOM   8512  NH3 POPEZ 378     107.912 112.386  66.649  1.00  0.00           N
ATOM   8516  C12 POPEZ 378     107.923 113.286  65.439  1.00  0.00           C
ATOM   8519  C11 POPEZ 378     106.942 114.466  65.619  1.00  0.00           C
ATOM   8522  P   POPEZ 378     105.533 115.867  63.880  1.00  0.00           P
ATOM   8523  O13 POPEZ 378     105.842 116.957  62.950  1.00  0.00           O
ATOM   8524  O14 POPEZ 378     104.673 114.777  63.410  1.00  0.00           O
ATOM   8525  O11 POPEZ 378     104.842 116.557  65.119  1.00  0.00           O
ATOM   8526  O12 POPEZ 378     106.903 115.307  64.460  1.00  0.00           O
ATOM   8527  C1  POPEZ 378     105.552 117.617  65.799  1.00  0.00           C
ATOM   8530  C2  POPEZ 378     104.973 117.727  67.219  1.00  0.00           C
ATOM   8532  O21 POPEZ 378     105.713 118.706  67.999  1.00  0.00           O
ATOM   8533  C21 POPEZ 378     105.063 119.857  68.179  1.00  0.00           C
ATOM   8534  O22 POPEZ 378     104.112 120.246  67.539  1.00  0.00           O
ATOM   8535  C22 POPEZ 378     105.713 120.626  69.318  1.00  0.00           C
ATOM   8538  C3  POPEZ 378     105.082 116.356  67.919  1.00  0.00           C
ATOM   8541  O31 POPEZ 378     104.302 116.396  69.119  1.00  0.00           O
ATOM   8542  C31 POPEZ 378     104.563 115.426  69.979  1.00  0.00           C
ATOM   8543  O32 POPEZ 378     105.442 114.586  69.850  1.00  0.00           O
ATOM   8544  C32 POPEZ 378     103.653 115.616  71.170  1.00  0.00           C
ATOM   8547  C23 POPEZ 378     104.662 121.097  70.349  1.00  0.00           C
ATOM   8550  C24 POPEZ 378     105.283 122.046  71.369  1.00  0.00           C
ATOM   8553  C25 POPEZ 378     104.313 122.376  72.520  1.00  0.00           C
ATOM   8556  C26 POPEZ 378     104.772 123.607  73.329  1.00  0.00           C
ATOM   8559  C27 POPEZ 378     103.723 124.046  74.359  1.00  0.00           C
ATOM   8562  C28 POPEZ 378     103.952 125.487  74.850  1.00  0.00           C
ATOM   8565  C29 POPEZ 378     102.772 126.027  75.619  1.00  0.00           C
ATOM   8567 0C21 POPEZ 378     102.713 126.287  76.939  1.00  0.00           C
ATOM   8569 1C21 POPEZ 378     103.813 126.116  77.949  1.00  0.00           C
ATOM   8572 2C21 POPEZ 378     103.853 127.306  78.939  1.00  0.00           C
ATOM   8575 3C21 POPEZ 378     105.073 127.237  79.859  1.00  0.00           C
ATOM   8578 4C21 POPEZ 378     105.103 128.376  80.889  1.00  0.00           C
ATOM   8581 5C21 POPEZ 378     106.353 128.367  81.789  1.00  0.00           C
ATOM   8584 6C21 POPEZ 378     106.422 127.147  82.719  1.00  0.00           C
ATOM   8587 7C21 POPEZ 378     107.753 127.056  83.489  1.00  0.00           C
ATOM   8590 8C21 POPEZ 378     108.002 128.216  84.459  1.00  0.00           C
ATOM   8594  C33 POPEZ 378     104.413 116.227  72.359  1.00  0.00           C
ATOM   8597  C34 POPEZ 378     103.522 116.367  73.589  1.00  0.00           C
ATOM   8600  C35 POPEZ 378     104.302 116.916  74.789  1.00  0.00           C
ATOM   8603  C36 POPEZ 378     103.493 116.826  76.089  1.00  0.00           C
ATOM   8606  C37 POPEZ 378     104.372 116.866  77.339  1.00  0.00           C
ATOM   8609  C38 POPEZ 378     103.603 116.427  78.589  1.00  0.00           C
ATOM   8612  C39 POPEZ 378     104.503 115.897  79.699  1.00  0.00           C
ATOM   8615 0C31 POPEZ 378     105.373 116.966  80.359  1.00  0.00           C
ATOM   8618 1C31 POPEZ 378     106.083 116.406  81.600  1.00  0.00           C
ATOM   8621 2C31 POPEZ 378     106.723 117.487  82.479  1.00  0.00           C
ATOM   8624 3C31 POPEZ 378     107.162 116.966  83.849  1.00  0.00           C
ATOM   8627 4C31 POPEZ 378     108.313 115.946  83.778  1.00  0.00           C
ATOM   8630 5C31 POPEZ 378     108.662 115.347  85.149  1.00  0.00           C
ATOM   8633 6C31 POPEZ 378     109.713 114.237  85.060  1.00  0.00           C
ATOM   8637  NH3 POPEa 379     148.222 166.881  64.979  1.00  0.00           N
ATOM   8641  C12 POPEa 379     149.173 165.921  64.299  1.00  0.00           C
ATOM   8644  C11 POPEa 379     150.613 166.182  64.789  1.00  0.00           C
ATOM   8647  P   POPEa 379     151.662 163.782  64.530  1.00  0.00           P
ATOM   8648  O13 POPEa 379     151.092 163.066  63.389  1.00  0.00           O
ATOM   8649  O14 POPEa 379     153.032 163.447  65.020  1.00  0.00           O
ATOM   8650  O11 POPEa 379     150.613 163.637  65.719  1.00  0.00           O
ATOM   8651  O12 POPEa 379     151.583 165.322  64.200  1.00  0.00           O
ATOM   8652  C1  POPEa 379     150.983 162.977  66.929  1.00  0.00           C
ATOM   8655  C2  POPEa 379     149.723 162.487  67.700  1.00  0.00           C
ATOM   8657  O21 POPEa 379     150.062 161.917  68.969  1.00  0.00           O
ATOM   8658  C21 POPEa 379     150.532 162.766  69.880  1.00  0.00           C
ATOM   8659  O22 POPEa 379     150.743 163.962  69.709  1.00  0.00           O
ATOM   8660  C22 POPEa 379     150.812 162.057  71.189  1.00  0.00           C
ATOM   8663  C3  POPEa 379     148.983 161.438  66.829  1.00  0.00           C
ATOM   8666  O31 POPEa 379     147.722 161.017  67.410  1.00  0.00           O
ATOM   8667  C31 POPEa 379     147.472 159.727  67.749  1.00  0.00           C
ATOM   8668  O32 POPEa 379     146.353 159.266  67.779  1.00  0.00           O
ATOM   8669  C32 POPEa 379     148.683 158.906  68.199  1.00  0.00           C
ATOM   8672  C23 POPEa 379     149.573 161.357  71.770  1.00  0.00           C
ATOM   8675  C24 POPEa 379     149.543 161.438  73.299  1.00  0.00           C
ATOM   8678  C25 POPEa 379     148.323 160.737  73.899  1.00  0.00           C
ATOM   8681  C26 POPEa 379     148.052 161.156  75.349  1.00  0.00           C
ATOM   8684  C27 POPEa 379     146.642 160.747  75.809  1.00  0.00           C
ATOM   8687  C28 POPEa 379     146.232 161.386  77.149  1.00  0.00           C
ATOM   8690  C29 POPEa 379     144.743 161.277  77.350  1.00  0.00           C
ATOM   8692 0C21 POPEa 379     144.073 160.677  78.348  1.00  0.00           C
ATOM   8694 1C21 POPEa 379     144.643 159.946  79.549  1.00  0.00           C
ATOM   8697 2C21 POPEa 379     144.022 158.546  79.660  1.00  0.00           C
ATOM   8700 3C21 POPEa 379     144.363 157.836  80.979  1.00  0.00           C
ATOM   8703 4C21 POPEa 379     143.623 156.496  81.119  1.00  0.00           C
ATOM   8706 5C21 POPEa 379     143.873 155.806  82.459  1.00  0.00           C
ATOM   8709 6C21 POPEa 379     143.073 154.507  82.630  1.00  0.00           C
ATOM   8712 7C21 POPEa 379     143.582 153.667  83.810  1.00  0.00           C
ATOM   8715 8C21 POPEa 379     142.752 152.417  84.090  1.00  0.00           C
ATOM   8719  C33 POPEa 379     148.883 157.677  67.289  1.00  0.00           C
ATOM   8722  C34 POPEa 379     149.933 156.686  67.829  1.00  0.00           C
ATOM   8725  C35 POPEa 379     149.363 155.487  68.609  1.00  0.00           C
ATOM   8728  C36 POPEa 379     148.662 155.837  69.929  1.00  0.00           C
ATOM   8731  C37 POPEa 379     148.143 154.587  70.649  1.00  0.00           C
ATOM   8734  C38 POPEa 379     147.082 154.876  71.719  1.00  0.00           C
ATOM   8737  C39 POPEa 379     146.002 153.776  71.749  1.00  0.00           C
ATOM   8740 0C31 POPEa 379     144.863 154.007  72.739  1.00  0.00           C
ATOM   8743 1C31 POPEa 379     143.862 152.836  72.700  1.00  0.00           C
ATOM   8746 2C31 POPEa 379     142.643 153.046  73.600  1.00  0.00           C
ATOM   8749 3C31 POPEa 379     141.543 152.007  73.389  1.00  0.00           C
ATOM   8752 4C31 POPEa 379     141.942 150.587  73.779  1.00  0.00           C
ATOM   8755 5C31 POPEa 379     140.802 149.576  73.539  1.00  0.00           C
ATOM   8758 6C31 POPEa 379     141.192 148.126  73.829  1.00  0.00           C
ATOM   8762  NH3 POPEb 380      92.953  53.416  65.719  1.00  0.00           N
ATOM   8766  C12 POPEb 380      94.042  54.326  65.249  1.00  0.00           C
ATOM   8769  C11 POPEb 380      95.152  53.466  64.670  1.00  0.00           C
ATOM   8772  P   POPEb 380      97.613  54.336  64.679  1.00  0.00           P
ATOM   8773  O13 POPEb 380      98.023  52.977  65.099  1.00  0.00           O
ATOM   8774  O14 POPEb 380      98.473  55.046  63.719  1.00  0.00           O
ATOM   8775  O11 POPEb 380      97.313  55.277  65.920  1.00  0.00           O
ATOM   8776  O12 POPEb 380      96.162  54.266  64.049  1.00  0.00           O
ATOM   8777  C1  POPEb 380      97.372  54.757  67.249  1.00  0.00           C
ATOM   8780  C2  POPEb 380      97.603  55.896  68.270  1.00  0.00           C
ATOM   8782  O21 POPEb 380      97.293  55.366  69.559  1.00  0.00           O
ATOM   8783  C21 POPEb 380      97.912  55.747  70.689  1.00  0.00           C
ATOM   8784  O22 POPEb 380      97.442  55.477  71.789  1.00  0.00           O
ATOM   8785  C22 POPEb 380      99.223  56.506  70.479  1.00  0.00           C
ATOM   8788  C3  POPEb 380      96.692  57.126  67.969  1.00  0.00           C
ATOM   8791  O31 POPEb 380      97.103  58.286  68.719  1.00  0.00           O
ATOM   8792  C31 POPEb 380      96.323  58.656  69.719  1.00  0.00           C
ATOM   8793  O32 POPEb 380      95.373  58.016  70.149  1.00  0.00           O
ATOM   8794  C32 POPEb 380      96.822  59.996  70.259  1.00  0.00           C
ATOM   8797  C23 POPEb 380     100.022  56.797  71.789  1.00  0.00           C
ATOM   8800  C24 POPEb 380     100.663  55.556  72.420  1.00  0.00           C
ATOM   8803  C25 POPEb 380     101.583  55.896  73.600  1.00  0.00           C
ATOM   8806  C26 POPEb 380     101.893  54.656  74.449  1.00  0.00           C
ATOM   8809  C27 POPEb 380     102.883  54.887  75.600  1.00  0.00           C
ATOM   8812  C28 POPEb 380     103.192  53.586  76.389  1.00  0.00           C
ATOM   8815  C29 POPEb 380     104.293  53.816  77.399  1.00  0.00           C
ATOM   8817 0C21 POPEb 380     104.313  53.466  78.709  1.00  0.00           C
ATOM   8819 1C21 POPEb 380     103.243  52.756  79.499  1.00  0.00           C
ATOM   8822 2C21 POPEb 380     103.043  53.406  80.889  1.00  0.00           C
ATOM   8825 3C21 POPEb 380     102.202  52.546  81.850  1.00  0.00           C
ATOM   8828 4C21 POPEb 380     102.063  53.187  83.240  1.00  0.00           C
ATOM   8831 5C21 POPEb 380     101.223  52.356  84.219  1.00  0.00           C
ATOM   8834 6C21 POPEb 380     101.942  51.126  84.770  1.00  0.00           C
ATOM   8837 7C21 POPEb 380     101.052  50.296  85.700  1.00  0.00           C
ATOM   8840 8C21 POPEb 380     101.783  49.126  86.349  1.00  0.00           C
ATOM   8844  C33 POPEb 380      95.842  60.617  71.259  1.00  0.00           C
ATOM   8847  C34 POPEb 380      96.052  62.126  71.439  1.00  0.00           C
ATOM   8850  C35 POPEb 380      94.973  62.737  72.339  1.00  0.00           C
ATOM   8853  C36 POPEb 380      95.003  64.266  72.369  1.00  0.00           C
ATOM   8856  C37 POPEb 380      93.823  64.836  73.169  1.00  0.00           C
ATOM   8859  C38 POPEb 380      93.743  66.366  73.109  1.00  0.00           C
ATOM   8862  C39 POPEb 380      94.693  67.016  74.109  1.00  0.00           C
ATOM   8865 0C31 POPEb 380      94.603  68.546  74.119  1.00  0.00           C
ATOM   8868 1C31 POPEb 380      94.732  69.107  75.549  1.00  0.00           C
ATOM   8871 2C31 POPEb 380      94.833  70.637  75.579  1.00  0.00           C
ATOM   8874 3C31 POPEb 380      94.933  71.207  76.999  1.00  0.00           C
ATOM   8877 4C31 POPEb 380      93.583  71.186  77.739  1.00  0.00           C
ATOM   8880 5C31 POPEb 380      93.703  71.716  79.169  1.00  0.00           C
ATOM   8883 6C31 POPEb 380      92.363  71.737  79.910  1.00  0.00           C
ATOM   8887  NH3 POPEc 381     163.687 116.086  69.799  1.00  0.00           N
ATOM   8891  C12 POPEc 381     162.377 115.406  69.458  1.00  0.00           C
ATOM   8894  C11 POPEc 381     161.418 116.266  68.609  1.00  0.00           C
ATOM   8897  P   POPEc 381     161.377 118.156  66.809  1.00  0.00           P
ATOM   8898  O13 POPEc 381     162.427 118.966  66.170  1.00  0.00           O
ATOM   8899  O14 POPEc 381     160.323 117.626  65.899  1.00  0.00           O
ATOM   8900  O11 POPEc 381     160.703 118.977  67.989  1.00  0.00           O
ATOM   8901  O12 POPEc 381     162.097 116.936  67.549  1.00  0.00           O
ATOM   8902  C1  POPEc 381     161.437 120.037  68.630  1.00  0.00           C
ATOM   8905  C2  POPEc 381     162.427 119.546  69.719  1.00  0.00           C
ATOM   8907  O21 POPEc 381     161.647 118.996  70.809  1.00  0.00           O
ATOM   8908  C21 POPEc 381     162.338 118.317  71.710  1.00  0.00           C
ATOM   8909  O22 POPEc 381     163.537 118.116  71.630  1.00  0.00           O
ATOM   8910  C22 POPEc 381     161.368 117.707  72.719  1.00  0.00           C
ATOM   8913  C3  POPEc 381     163.337 120.737  70.149  1.00  0.00           C
ATOM   8916  O31 POPEc 381     162.517 121.826  70.629  1.00  0.00           O
ATOM   8917  C31 POPEc 381     162.408 121.876  71.949  1.00  0.00           C
ATOM   8918  O32 POPEc 381     163.088 121.276  72.759  1.00  0.00           O
ATOM   8919  C32 POPEc 381     161.108 122.587  72.299  1.00  0.00           C
ATOM   8922  C23 POPEc 381     161.838 117.917  74.179  1.00  0.00           C
ATOM   8925  C24 POPEc 381     161.167 119.117  74.850  1.00  0.00           C
ATOM   8928  C25 POPEc 381     159.653 118.946  75.090  1.00  0.00           C
ATOM   8931  C26 POPEc 381     159.252 117.656  75.819  1.00  0.00           C
ATOM   8934  C27 POPEc 381     157.903 117.757  76.539  1.00  0.00           C
ATOM   8937  C28 POPEc 381     157.412 116.406  77.090  1.00  0.00           C
ATOM   8940  C29 POPEc 381     156.633 116.477  78.380  1.00  0.00           C
ATOM   8942 0C21 POPEc 381     155.793 115.526  78.819  1.00  0.00           C
ATOM   8944 1C21 POPEc 381     155.522 114.226  78.109  1.00  0.00           C
ATOM   8947 2C21 POPEc 381     155.373 112.996  79.029  1.00  0.00           C
ATOM   8950 3C21 POPEc 381     153.922 112.707  79.479  1.00  0.00           C
ATOM   8953 4C21 POPEc 381     153.433 113.586  80.639  1.00  0.00           C
ATOM   8956 5C21 POPEc 381     152.052 113.186  81.170  1.00  0.00           C
ATOM   8959 6C21 POPEc 381     152.062 111.876  81.980  1.00  0.00           C
ATOM   8962 7C21 POPEc 381     150.722 111.546  82.640  1.00  0.00           C
ATOM   8965 8C21 POPEc 381     150.793 110.327  83.549  1.00  0.00           C
ATOM   8969  C33 POPEc 381     161.218 123.607  73.449  1.00  0.00           C
ATOM   8972  C34 POPEc 381     159.853 123.837  74.109  1.00  0.00           C
ATOM   8975  C35 POPEc 381     159.772 125.156  74.869  1.00  0.00           C
ATOM   8978  C36 POPEc 381     158.522 125.236  75.740  1.00  0.00           C
ATOM   8981  C37 POPEc 381     158.563 126.477  76.630  1.00  0.00           C
ATOM   8984  C38 POPEc 381     157.423 126.516  77.649  1.00  0.00           C
ATOM   8987  C39 POPEc 381     157.842 127.306  78.899  1.00  0.00           C
ATOM   8990 0C31 POPEc 381     156.772 127.316  79.990  1.00  0.00           C
ATOM   8993 1C31 POPEc 381     157.373 127.106  81.390  1.00  0.00           C
ATOM   8996 2C31 POPEc 381     156.312 127.196  82.490  1.00  0.00           C
ATOM   8999 3C31 POPEc 381     156.692 126.406  83.750  1.00  0.00           C
ATOM   9002 4C31 POPEc 381     155.582 126.457  84.799  1.00  0.00           C
ATOM   9005 5C31 POPEc 381     155.743 125.397  85.900  1.00  0.00           C
ATOM   9008 6C31 POPEc 381     154.623 125.457  86.939  1.00  0.00           C
ATOM   9012  NH3 POPEd 382      99.963  52.396  63.049  1.00  0.00           N
ATOM   9016  C12 POPEd 382      99.553  51.137  62.329  1.00  0.00           C
ATOM   9019  C11 POPEd 382      98.163  50.667  62.799  1.00  0.00           C
ATOM   9022  P   POPEd 382      98.482  48.086  62.509  1.00  0.00           P
ATOM   9023  O13 POPEd 382      97.573  46.927  62.569  1.00  0.00           O
ATOM   9024  O14 POPEd 382      99.512  48.006  61.459  1.00  0.00           O
ATOM   9025  O11 POPEd 382      99.213  48.336  63.889  1.00  0.00           O
ATOM   9026  O12 POPEd 382      97.713  49.437  62.209  1.00  0.00           O
ATOM   9027  C1  POPEd 382      98.692  48.047  65.189  1.00  0.00           C
ATOM   9030  C2  POPEd 382      99.693  48.577  66.259  1.00  0.00           C
ATOM   9032  O21 POPEd 382      99.283  48.297  67.619  1.00  0.00           O
ATOM   9033  C21 POPEd 382      98.452  49.146  68.199  1.00  0.00           C
ATOM   9034  O22 POPEd 382      97.693  49.917  67.619  1.00  0.00           O
ATOM   9035  C22 POPEd 382      98.633  49.097  69.709  1.00  0.00           C
ATOM   9038  C3  POPEd 382     100.093  50.066  66.020  1.00  0.00           C
ATOM   9041  O31 POPEd 382     100.722  50.696  67.149  1.00  0.00           O
ATOM   9042  C31 POPEd 382     101.963  50.286  67.410  1.00  0.00           C
ATOM   9043  O32 POPEd 382     102.553  49.386  66.829  1.00  0.00           O
ATOM   9044  C32 POPEd 382     102.543  51.176  68.499  1.00  0.00           C
ATOM   9047  C23 POPEd 382      97.713  50.086  70.469  1.00  0.00           C
ATOM   9050  C24 POPEd 382      98.323  50.636  71.759  1.00  0.00           C
ATOM   9053  C25 POPEd 382      97.342  51.536  72.539  1.00  0.00           C
ATOM   9056  C26 POPEd 382      98.002  52.176  73.759  1.00  0.00           C
ATOM   9059  C27 POPEd 382      97.073  52.987  74.679  1.00  0.00           C
ATOM   9062  C28 POPEd 382      97.833  53.676  75.840  1.00  0.00           C
ATOM   9065  C29 POPEd 382      98.463  52.737  76.840  1.00  0.00           C
ATOM   9067 0C21 POPEd 382      98.482  52.866  78.179  1.00  0.00           C
ATOM   9069 1C21 POPEd 382      97.893  53.996  78.989  1.00  0.00           C
ATOM   9072 2C21 POPEd 382      98.303  53.966  80.479  1.00  0.00           C
ATOM   9075 3C21 POPEd 382      97.493  54.966  81.320  1.00  0.00           C
ATOM   9078 4C21 POPEd 382      97.813  54.976  82.829  1.00  0.00           C
ATOM   9081 5C21 POPEd 382      97.633  53.626  83.540  1.00  0.00           C
ATOM   9084 6C21 POPEd 382      97.873  53.737  85.049  1.00  0.00           C
ATOM   9087 7C21 POPEd 382      97.553  52.446  85.809  1.00  0.00           C
ATOM   9090 8C21 POPEd 382      97.833  52.546  87.309  1.00  0.00           C
ATOM   9094  C33 POPEd 382     103.103  50.386  69.709  1.00  0.00           C
ATOM   9097  C34 POPEd 382     103.563  51.356  70.799  1.00  0.00           C
ATOM   9100  C35 POPEd 382     104.302  50.677  71.958  1.00  0.00           C
ATOM   9103  C36 POPEd 382     103.353  49.976  72.929  1.00  0.00           C
ATOM   9106  C37 POPEd 382     104.042  49.586  74.249  1.00  0.00           C
ATOM   9109  C38 POPEd 382     103.013  49.406  75.369  1.00  0.00           C
ATOM   9112  C39 POPEd 382     103.583  49.406  76.789  1.00  0.00           C
ATOM   9115 0C31 POPEd 382     104.133  48.047  77.199  1.00  0.00           C
ATOM   9118 1C31 POPEd 382     104.383  47.956  78.709  1.00  0.00           C
ATOM   9121 2C31 POPEd 382     104.732  46.536  79.130  1.00  0.00           C
ATOM   9124 3C31 POPEd 382     104.923  46.366  80.639  1.00  0.00           C
ATOM   9127 4C31 POPEd 382     103.642  46.587  81.460  1.00  0.00           C
ATOM   9130 5C31 POPEd 382     103.813  46.156  82.910  1.00  0.00           C
ATOM   9133 6C31 POPEd 382     102.543  46.306  83.750  1.00  0.00           C
ATOM   9137  NH3 POPEe 383     164.698 150.867 106.629  1.00  0.00           N
ATOM   9141  C12 POPEe 383     165.847 149.897 106.818  1.00  0.00           C
ATOM   9144  C11 POPEe 383     165.757 148.617 105.939  1.00  0.00           C
ATOM   9147  P   POPEe 383     163.198 148.046 106.069  1.00  0.00           P
ATOM   9148  O13 POPEe 383     162.418 146.876 105.638  1.00  0.00           O
ATOM   9149  O14 POPEe 383     162.727 148.788 107.270  1.00  0.00           O
ATOM   9150  O11 POPEe 383     163.337 149.086 104.910  1.00  0.00           O
ATOM   9151  O12 POPEe 383     164.717 147.697 106.319  1.00  0.00           O
ATOM   9152  C1  POPEe 383     162.987 148.697 103.589  1.00  0.00           C
ATOM   9155  C2  POPEe 383     162.757 149.988 102.808  1.00  0.00           C
ATOM   9157  O21 POPEe 383     162.157 149.717 101.530  1.00  0.00           O
ATOM   9158  C21 POPEe 383     162.888 149.046 100.669  1.00  0.00           C
ATOM   9159  O22 POPEe 383     164.018 148.636 100.829  1.00  0.00           O
ATOM   9160  C22 POPEe 383     162.048 148.876  99.399  1.00  0.00           C
ATOM   9163  C3  POPEe 383     164.037 150.876 102.729  1.00  0.00           C
ATOM   9166  O31 POPEe 383     163.907 151.916 101.749  1.00  0.00           O
ATOM   9167  C31 POPEe 383     163.077 152.897 102.099  1.00  0.00           C
ATOM   9168  O32 POPEe 383     162.488 152.987 103.149  1.00  0.00           O
ATOM   9169  C32 POPEe 383     162.968 153.867 100.929  1.00  0.00           C
ATOM   9172  C23 POPEe 383     162.528 147.697  98.520  1.00  0.00           C
ATOM   9175  C24 POPEe 383     162.278 147.977  97.028  1.00  0.00           C
ATOM   9178  C25 POPEe 383     160.793 147.977  96.649  1.00  0.00           C
ATOM   9181  C26 POPEe 383     160.423 146.746  95.820  1.00  0.00           C
ATOM   9184  C27 POPEe 383     158.953 146.746  95.399  1.00  0.00           C
ATOM   9187  C28 POPEe 383     158.623 145.546  94.509  1.00  0.00           C
ATOM   9190  C29 POPEe 383     157.152 145.546  94.160  1.00  0.00           C
ATOM   9192 0C21 POPEe 383     156.612 145.376  92.939  1.00  0.00           C
ATOM   9194 1C21 POPEe 383     157.353 145.166  91.649  1.00  0.00           C
ATOM   9197 2C21 POPEe 383     157.243 143.707  91.170  1.00  0.00           C
ATOM   9200 3C21 POPEe 383     158.002 143.477  89.860  1.00  0.00           C
ATOM   9203 4C21 POPEe 383     157.873 142.046  89.329  1.00  0.00           C
ATOM   9206 5C21 POPEe 383     158.653 141.866  88.020  1.00  0.00           C
ATOM   9209 6C21 POPEe 383     158.592 140.436  87.479  1.00  0.00           C
ATOM   9212 7C21 POPEe 383     159.353 140.257  86.170  1.00  0.00           C
ATOM   9215 8C21 POPEe 383     159.263 138.847  85.600  1.00  0.00           C
ATOM   9219  C33 POPEe 383     161.978 153.427  99.819  1.00  0.00           C
ATOM   9222  C34 POPEe 383     162.427 153.947  98.449  1.00  0.00           C
ATOM   9225  C35 POPEe 383     161.668 153.347  97.249  1.00  0.00           C
ATOM   9228  C36 POPEe 383     160.362 154.106  96.969  1.00  0.00           C
ATOM   9231  C37 POPEe 383     159.493 153.487  95.870  1.00  0.00           C
ATOM   9234  C38 POPEe 383     158.183 154.266  95.669  1.00  0.00           C
ATOM   9237  C39 POPEe 383     157.162 153.546  94.770  1.00  0.00           C
ATOM   9240 0C31 POPEe 383     157.472 153.686  93.278  1.00  0.00           C
ATOM   9243 1C31 POPEe 383     156.453 152.927  92.429  1.00  0.00           C
ATOM   9246 2C31 POPEe 383     156.662 153.087  90.910  1.00  0.00           C
ATOM   9249 3C31 POPEe 383     158.022 152.556  90.439  1.00  0.00           C
ATOM   9252 4C31 POPEe 383     158.073 152.156  88.960  1.00  0.00           C
ATOM   9255 5C31 POPEe 383     158.703 153.186  88.029  1.00  0.00           C
ATOM   9258 6C31 POPEe 383     158.782 152.697  86.579  1.00  0.00           C
ATOM   9262  NH3 POPEf 384      97.272 132.666  65.509  1.00  0.00           N
ATOM   9266  C12 POPEf 384      95.813 132.836  65.789  1.00  0.00           C
ATOM   9269  C11 POPEf 384      95.032 133.317  64.559  1.00  0.00           C
ATOM   9272  P   POPEf 384      92.993 134.216  65.910  1.00  0.00           P
ATOM   9273  O13 POPEf 384      93.772 135.447  66.139  1.00  0.00           O
ATOM   9274  O14 POPEf 384      91.533 134.296  65.669  1.00  0.00           O
ATOM   9275  O11 POPEf 384      93.192 133.306  67.189  1.00  0.00           O
ATOM   9276  O12 POPEf 384      93.622 133.306  64.779  1.00  0.00           O
ATOM   9277  C1  POPEf 384      92.563 133.677  68.420  1.00  0.00           C
ATOM   9280  C2  POPEf 384      93.613 133.847  69.559  1.00  0.00           C
ATOM   9282  O21 POPEf 384      93.013 133.738  70.859  1.00  0.00           O
ATOM   9283  C21 POPEf 384      92.202 134.717  71.240  1.00  0.00           C
ATOM   9284  O22 POPEf 384      91.763 135.598  70.520  1.00  0.00           O
ATOM   9285  C22 POPEf 384      91.893 134.576  72.729  1.00  0.00           C
ATOM   9288  C3  POPEf 384      94.493 135.126  69.379  1.00  0.00           C
ATOM   9291  O31 POPEf 384      94.942 135.746  70.600  1.00  0.00           O
ATOM   9292  C31 POPEf 384      95.842 135.286  71.469  1.00  0.00           C
ATOM   9293  O32 POPEf 384      96.213 135.927  72.450  1.00  0.00           O
ATOM   9294  C32 POPEf 384      96.412 133.886  71.229  1.00  0.00           C
ATOM   9297  C23 POPEf 384      92.893 135.336  73.630  1.00  0.00           C
ATOM   9300  C24 POPEf 384      92.643 135.087  75.119  1.00  0.00           C
ATOM   9303  C25 POPEf 384      93.683 135.707  76.060  1.00  0.00           C
ATOM   9306  C26 POPEf 384      93.543 135.147  77.479  1.00  0.00           C
ATOM   9309  C27 POPEf 384      94.283 135.958  78.549  1.00  0.00           C
ATOM   9312  C28 POPEf 384      94.423 135.216  79.899  1.00  0.00           C
ATOM   9315  C29 POPEf 384      93.103 134.757  80.469  1.00  0.00           C
ATOM   9317 0C21 POPEf 384      92.662 134.917  81.729  1.00  0.00           C
ATOM   9319 1C21 POPEf 384      93.383 135.567  82.880  1.00  0.00           C
ATOM   9322 2C21 POPEf 384      92.792 136.927  83.259  1.00  0.00           C
ATOM   9325 3C21 POPEf 384      93.113 138.037  82.239  1.00  0.00           C
ATOM   9328 4C21 POPEf 384      92.482 139.387  82.609  1.00  0.00           C
ATOM   9331 5C21 POPEf 384      93.122 140.046  83.839  1.00  0.00           C
ATOM   9334 6C21 POPEf 384      92.193 141.067  84.509  1.00  0.00           C
ATOM   9337 7C21 POPEf 384      92.823 141.737  85.740  1.00  0.00           C
ATOM   9340 8C21 POPEf 384      91.793 142.477  86.590  1.00  0.00           C
ATOM   9344  C33 POPEf 384      95.862 132.876  72.259  1.00  0.00           C
ATOM   9347  C34 POPEf 384      96.373 131.447  72.049  1.00  0.00           C
ATOM   9350  C35 POPEf 384      95.572 130.417  72.859  1.00  0.00           C
ATOM   9353  C36 POPEf 384      95.762 130.507  74.379  1.00  0.00           C
ATOM   9356  C37 POPEf 384      94.863 129.496  75.109  1.00  0.00           C
ATOM   9359  C38 POPEf 384      95.222 129.276  76.590  1.00  0.00           C
ATOM   9362  C39 POPEf 384      95.082 130.537  77.459  1.00  0.00           C
ATOM   9365 0C31 POPEf 384      95.073 130.197  78.950  1.00  0.00           C
ATOM   9368 1C31 POPEf 384      94.903 131.427  79.839  1.00  0.00           C
ATOM   9371 2C31 POPEf 384      94.283 131.117  81.209  1.00  0.00           C
ATOM   9374 3C31 POPEf 384      95.152 130.257  82.139  1.00  0.00           C
ATOM   9377 4C31 POPEf 384      94.463 130.007  83.489  1.00  0.00           C
ATOM   9380 5C31 POPEf 384      95.302 129.097  84.399  1.00  0.00           C
ATOM   9383 6C31 POPEf 384      94.763 128.966  85.829  1.00  0.00           C
ATOM   9387  NH3 POPEg 385     119.763  32.746  67.499  1.00  0.00           N
ATOM   9391  C12 POPEg 385     119.693  31.917  66.249  1.00  0.00           C
ATOM   9394  C11 POPEg 385     118.383  32.186  65.499  1.00  0.00           C
ATOM   9397  P   POPEg 385     116.363  30.566  65.799  1.00  0.00           P
ATOM   9398  O13 POPEg 385     117.252  29.416  65.489  1.00  0.00           O
ATOM   9399  O14 POPEg 385     115.482  31.026  64.709  1.00  0.00           O
ATOM   9400  O11 POPEg 385     115.493  30.167  67.039  1.00  0.00           O
ATOM   9401  O12 POPEg 385     117.252  31.786  66.299  1.00  0.00           O
ATOM   9402  C1  POPEg 385     116.153  29.586  68.160  1.00  0.00           C
ATOM   9405  C2  POPEg 385     115.183  29.486  69.359  1.00  0.00           C
ATOM   9407  O21 POPEg 385     115.432  30.546  70.299  1.00  0.00           O
ATOM   9408  C21 POPEg 385     115.143  31.786  69.990  1.00  0.00           C
ATOM   9409  O22 POPEg 385     114.633  32.186  68.950  1.00  0.00           O
ATOM   9410  C22 POPEg 385     115.482  32.656  71.189  1.00  0.00           C
ATOM   9413  C3  POPEg 385     115.342  28.117  70.090  1.00  0.00           C
ATOM   9416  O31 POPEg 385     115.113  28.266  71.499  1.00  0.00           O
ATOM   9417  C31 POPEg 385     116.122  27.866  72.259  1.00  0.00           C
ATOM   9418  O32 POPEg 385     116.802  26.867  72.069  1.00  0.00           O
ATOM   9419  C32 POPEg 385     116.303  28.886  73.380  1.00  0.00           C
ATOM   9422  C23 POPEg 385     114.213  33.216  71.869  1.00  0.00           C
ATOM   9425  C24 POPEg 385     114.563  34.126  73.049  1.00  0.00           C
ATOM   9428  C25 POPEg 385     114.793  33.366  74.369  1.00  0.00           C
ATOM   9431  C26 POPEg 385     115.012  34.347  75.529  1.00  0.00           C
ATOM   9434  C27 POPEg 385     115.093  33.687  76.910  1.00  0.00           C
ATOM   9437  C28 POPEg 385     114.883  34.746  78.009  1.00  0.00           C
ATOM   9440  C29 POPEg 385     115.082  34.226  79.410  1.00  0.00           C
ATOM   9442 0C21 POPEg 385     114.223  34.316  80.429  1.00  0.00           C
ATOM   9444 1C21 POPEg 385     112.862  34.966  80.369  1.00  0.00           C
ATOM   9447 2C21 POPEg 385     112.893  36.507  80.229  1.00  0.00           C
ATOM   9450 3C21 POPEg 385     113.653  37.207  81.369  1.00  0.00           C
ATOM   9453 4C21 POPEg 385     113.793  38.716  81.180  1.00  0.00           C
ATOM   9456 5C21 POPEg 385     114.302  39.396  82.459  1.00  0.00           C
ATOM   9459 6C21 POPEg 385     114.522  40.906  82.319  1.00  0.00           C
ATOM   9462 7C21 POPEg 385     115.133  41.496  83.600  1.00  0.00           C
ATOM   9465 8C21 POPEg 385     115.603  42.946  83.449  1.00  0.00           C
ATOM   9469  C33 POPEg 385     117.003  28.306  74.630  1.00  0.00           C
ATOM   9472  C34 POPEg 385     116.933  29.266  75.819  1.00  0.00           C
ATOM   9475  C35 POPEg 385     117.643  28.716  77.059  1.00  0.00           C
ATOM   9478  C36 POPEg 385     119.162  28.596  76.919  1.00  0.00           C
ATOM   9481  C37 POPEg 385     119.772  27.936  78.149  1.00  0.00           C
ATOM   9484  C38 POPEg 385     121.262  27.686  77.949  1.00  0.00           C
ATOM   9487  C39 POPEg 385     121.843  26.666  78.930  1.00  0.00           C
ATOM   9490 0C31 POPEg 385     121.963  27.146  80.389  1.00  0.00           C
ATOM   9493 1C31 POPEg 385     123.202  26.526  81.029  1.00  0.00           C
ATOM   9496 2C31 POPEg 385     123.222  26.536  82.560  1.00  0.00           C
ATOM   9499 3C31 POPEg 385     124.483  25.866  83.139  1.00  0.00           C
ATOM   9502 4C31 POPEg 385     124.833  24.566  82.410  1.00  0.00           C
ATOM   9505 5C31 POPEg 385     125.832  23.656  83.119  1.00  0.00           C
ATOM   9508 6C31 POPEg 385     126.043  22.376  82.319  1.00  0.00           C
ATOM   9512  NH3 POPEh 386     137.082 133.837  63.129  1.00  0.00           N
ATOM   9516  C12 POPEh 386     135.902 134.746  63.209  1.00  0.00           C
ATOM   9519  C11 POPEh 386     136.303 136.106  63.789  1.00  0.00           C
ATOM   9522  P   POPEh 386     137.463 138.257  62.939  1.00  0.00           P
ATOM   9523  O13 POPEh 386     138.893 138.636  63.059  1.00  0.00           O
ATOM   9524  O14 POPEh 386     136.703 138.617  61.729  1.00  0.00           O
ATOM   9525  O11 POPEh 386     136.603 138.757  64.179  1.00  0.00           O
ATOM   9526  O12 POPEh 386     137.412 136.677  63.090  1.00  0.00           O
ATOM   9527  C1  POPEh 386     137.143 139.027  65.460  1.00  0.00           C
ATOM   9530  C2  POPEh 386     136.043 139.126  66.570  1.00  0.00           C
ATOM   9532  O21 POPEh 386     136.633 138.766  67.840  1.00  0.00           O
ATOM   9533  C21 POPEh 386     137.412 139.717  68.340  1.00  0.00           C
ATOM   9534  O22 POPEh 386     137.633 140.796  67.840  1.00  0.00           O
ATOM   9535  C22 POPEh 386     137.972 139.276  69.689  1.00  0.00           C
ATOM   9538  C3  POPEh 386     134.793 138.207  66.340  1.00  0.00           C
ATOM   9541  O31 POPEh 386     134.123 137.847  67.590  1.00  0.00           O
ATOM   9542  C31 POPEh 386     133.922 136.527  67.729  1.00  0.00           C
ATOM   9543  O32 POPEh 386     133.832 135.727  66.818  1.00  0.00           O
ATOM   9544  C32 POPEh 386     134.002 136.167  69.219  1.00  0.00           C
ATOM   9547  C23 POPEh 386     137.623 140.307  70.799  1.00  0.00           C
ATOM   9550  C24 POPEh 386     136.123 140.318  71.139  1.00  0.00           C
ATOM   9553  C25 POPEh 386     135.692 141.447  72.098  1.00  0.00           C
ATOM   9556  C26 POPEh 386     136.502 141.496  73.399  1.00  0.00           C
ATOM   9559  C27 POPEh 386     135.923 142.488  74.429  1.00  0.00           C
ATOM   9562  C28 POPEh 386     136.832 142.597  75.669  1.00  0.00           C
ATOM   9565  C29 POPEh 386     136.232 143.387  76.809  1.00  0.00           C
ATOM   9567 0C21 POPEh 386     136.253 143.046  78.109  1.00  0.00           C
ATOM   9569 1C21 POPEh 386     136.893 141.817  78.719  1.00  0.00           C
ATOM   9572 2C21 POPEh 386     137.703 142.117  79.990  1.00  0.00           C
ATOM   9575 3C21 POPEh 386     138.922 143.026  79.749  1.00  0.00           C
ATOM   9578 4C21 POPEh 386     139.863 143.046  80.959  1.00  0.00           C
ATOM   9581 5C21 POPEh 386     140.912 144.156  80.900  1.00  0.00           C
ATOM   9584 6C21 POPEh 386     141.782 144.186  82.160  1.00  0.00           C
ATOM   9587 7C21 POPEh 386     142.603 145.477  82.290  1.00  0.00           C
ATOM   9590 8C21 POPEh 386     143.272 145.606  83.660  1.00  0.00           C
ATOM   9594  C33 POPEh 386     135.362 135.466  69.539  1.00  0.00           C
ATOM   9597  C34 POPEh 386     135.582 135.166  71.029  1.00  0.00           C
ATOM   9600  C35 POPEh 386     135.902 136.416  71.859  1.00  0.00           C
ATOM   9603  C36 POPEh 386     136.073 136.156  73.359  1.00  0.00           C
ATOM   9606  C37 POPEh 386     136.272 137.466  74.130  1.00  0.00           C
ATOM   9609  C38 POPEh 386     136.383 137.326  75.649  1.00  0.00           C
ATOM   9612  C39 POPEh 386     135.183 136.677  76.340  1.00  0.00           C
ATOM   9615 0C31 POPEh 386     135.203 136.916  77.859  1.00  0.00           C
ATOM   9618 1C31 POPEh 386     134.313 135.936  78.630  1.00  0.00           C
ATOM   9621 2C31 POPEh 386     134.183 136.288  80.130  1.00  0.00           C
ATOM   9624 3C31 POPEh 386     133.093 137.336  80.399  1.00  0.00           C
ATOM   9627 4C31 POPEh 386     132.883 137.597  81.899  1.00  0.00           C
ATOM   9630 5C31 POPEh 386     131.642 138.446  82.199  1.00  0.00           C
ATOM   9633 6C31 POPEh 386     131.412 138.656  83.699  1.00  0.00           C
ATOM   9637  NH3 POPEi 387      86.893 128.546  61.129  1.00  0.00           N
ATOM   9641  C12 POPEi 387      87.633 129.356  60.110  1.00  0.00           C
ATOM   9644  C11 POPEi 387      87.613 130.837  60.520  1.00  0.00           C
ATOM   9647  P   POPEi 387      84.973 131.347  60.719  1.00  0.00           P
ATOM   9648  O13 POPEi 387      84.083 132.488  60.419  1.00  0.00           O
ATOM   9649  O14 POPEi 387      84.493 129.957  60.509  1.00  0.00           O
ATOM   9650  O11 POPEi 387      85.342 131.427  62.249  1.00  0.00           O
ATOM   9651  O12 POPEi 387      86.433 131.536  60.130  1.00  0.00           O
ATOM   9652  C1  POPEi 387      84.463 130.867  63.229  1.00  0.00           C
ATOM   9655  C2  POPEi 387      85.333 130.237  64.350  1.00  0.00           C
ATOM   9657  O21 POPEi 387      84.693 129.257  65.189  1.00  0.00           O
ATOM   9658  C21 POPEi 387      83.393 129.317  65.509  1.00  0.00           C
ATOM   9659  O22 POPEi 387      82.613 130.197  65.219  1.00  0.00           O
ATOM   9660  C22 POPEi 387      83.043 128.116  66.399  1.00  0.00           C
ATOM   9663  C3  POPEi 387      86.083 131.337  65.160  1.00  0.00           C
ATOM   9666  O31 POPEi 387      86.682 130.787  66.349  1.00  0.00           O
ATOM   9667  C31 POPEi 387      85.963 130.686  67.499  1.00  0.00           C
ATOM   9668  O32 POPEi 387      86.192 129.817  68.319  1.00  0.00           O
ATOM   9669  C32 POPEi 387      84.912 131.787  67.680  1.00  0.00           C
ATOM   9672  C23 POPEi 387      81.703 128.337  67.139  1.00  0.00           C
ATOM   9675  C24 POPEi 387      81.213 127.137  67.969  1.00  0.00           C
ATOM   9678  C25 POPEi 387      82.223 126.546  68.969  1.00  0.00           C
ATOM   9681  C26 POPEi 387      82.683 127.506  70.079  1.00  0.00           C
ATOM   9684  C27 POPEi 387      84.063 127.126  70.649  1.00  0.00           C
ATOM   9687  C28 POPEi 387      84.673 128.237  71.520  1.00  0.00           C
ATOM   9690  C29 POPEi 387      86.142 127.996  71.809  1.00  0.00           C
ATOM   9692 0C21 POPEi 387      86.713 127.847  73.020  1.00  0.00           C
ATOM   9694 1C21 POPEi 387      85.993 127.836  74.350  1.00  0.00           C
ATOM   9697 2C21 POPEi 387      86.713 126.977  75.410  1.00  0.00           C
ATOM   9700 3C21 POPEi 387      85.993 127.016  76.770  1.00  0.00           C
ATOM   9703 4C21 POPEi 387      86.793 126.346  77.889  1.00  0.00           C
ATOM   9706 5C21 POPEi 387      86.073 126.396  79.239  1.00  0.00           C
ATOM   9709 6C21 POPEi 387      86.972 125.967  80.410  1.00  0.00           C
ATOM   9712 7C21 POPEi 387      86.282 126.116  81.779  1.00  0.00           C
ATOM   9715 8C21 POPEi 387      87.232 125.876  82.960  1.00  0.00           C
ATOM   9719  C33 POPEi 387      84.203 131.757  69.049  1.00  0.00           C
ATOM   9722  C34 POPEi 387      83.163 132.886  69.130  1.00  0.00           C
ATOM   9725  C35 POPEi 387      82.313 132.847  70.399  1.00  0.00           C
ATOM   9728  C36 POPEi 387      83.122 133.106  71.679  1.00  0.00           C
ATOM   9731  C37 POPEi 387      82.232 133.076  72.919  1.00  0.00           C
ATOM   9734  C38 POPEi 387      83.002 133.406  74.200  1.00  0.00           C
ATOM   9737  C39 POPEi 387      83.952 132.307  74.689  1.00  0.00           C
ATOM   9740 0C31 POPEi 387      84.652 132.766  75.969  1.00  0.00           C
ATOM   9743 1C31 POPEi 387      85.213 131.626  76.829  1.00  0.00           C
ATOM   9746 2C31 POPEi 387      85.713 132.167  78.169  1.00  0.00           C
ATOM   9749 3C31 POPEi 387      85.663 131.136  79.309  1.00  0.00           C
ATOM   9752 4C31 POPEi 387      85.842 131.796  80.679  1.00  0.00           C
ATOM   9755 5C31 POPEi 387      85.613 130.826  81.840  1.00  0.00           C
ATOM   9758 6C31 POPEi 387      85.692 131.516  83.200  1.00  0.00           C
ATOM   9762  NH3 POPEj 388     154.133  93.667  62.549  1.00  0.00           N
ATOM   9766  C12 POPEj 388     154.442  92.246  62.139  1.00  0.00           C
ATOM   9769  C11 POPEj 388     153.302  91.557  61.360  1.00  0.00           C
ATOM   9772  P   POPEj 388     152.683  88.977  61.299  1.00  0.00           P
ATOM   9773  O13 POPEj 388     151.522  89.036  60.389  1.00  0.00           O
ATOM   9774  O14 POPEj 388     153.473  87.727  61.389  1.00  0.00           O
ATOM   9775  O11 POPEj 388     152.243  89.246  62.779  1.00  0.00           O
ATOM   9776  O12 POPEj 388     153.653  90.207  61.049  1.00  0.00           O
ATOM   9777  C1  POPEj 388     150.902  89.396  63.209  1.00  0.00           C
ATOM   9780  C2  POPEj 388     150.832  90.436  64.359  1.00  0.00           C
ATOM   9782  O21 POPEj 388     150.823  89.826  65.660  1.00  0.00           O
ATOM   9783  C21 POPEj 388     151.903  89.207  66.089  1.00  0.00           C
ATOM   9784  O22 POPEj 388     152.942  89.007  65.489  1.00  0.00           O
ATOM   9785  C22 POPEj 388     151.653  88.876  67.560  1.00  0.00           C
ATOM   9788  C3  POPEj 388     149.562  91.337  64.219  1.00  0.00           C
ATOM   9791  O31 POPEj 388     149.142  91.916  65.460  1.00  0.00           O
ATOM   9792  C31 POPEj 388     149.942  92.847  65.929  1.00  0.00           C
ATOM   9793  O32 POPEj 388     150.902  93.336  65.349  1.00  0.00           O
ATOM   9794  C32 POPEj 388     149.483  93.237  67.329  1.00  0.00           C
ATOM   9797  C23 POPEj 388     152.713  87.947  68.199  1.00  0.00           C
ATOM   9800  C24 POPEj 388     152.562  87.886  69.719  1.00  0.00           C
ATOM   9803  C25 POPEj 388     151.282  87.207  70.219  1.00  0.00           C
ATOM   9806  C26 POPEj 388     151.222  87.097  71.759  1.00  0.00           C
ATOM   9809  C27 POPEj 388     150.153  86.097  72.249  1.00  0.00           C
ATOM   9812  C28 POPEj 388     150.522  85.417  73.579  1.00  0.00           C
ATOM   9815  C29 POPEj 388     150.573  86.346  74.770  1.00  0.00           C
ATOM   9817 0C21 POPEj 388     150.243  86.007  76.020  1.00  0.00           C
ATOM   9819 1C21 POPEj 388     149.802  84.626  76.459  1.00  0.00           C
ATOM   9822 2C21 POPEj 388     149.702  84.497  77.989  1.00  0.00           C
ATOM   9825 3C21 POPEj 388     149.162  83.126  78.420  1.00  0.00           C
ATOM   9828 4C21 POPEj 388     149.153  82.926  79.939  1.00  0.00           C
ATOM   9831 5C21 POPEj 388     148.763  81.496  80.329  1.00  0.00           C
ATOM   9834 6C21 POPEj 388     148.862  81.226  81.840  1.00  0.00           C
ATOM   9837 7C21 POPEj 388     148.452  79.787  82.189  1.00  0.00           C
ATOM   9840 8C21 POPEj 388     148.552  79.466  83.689  1.00  0.00           C
ATOM   9844  C33 POPEj 388     149.863  92.137  68.348  1.00  0.00           C
ATOM   9847  C34 POPEj 388     149.183  92.306  69.699  1.00  0.00           C
ATOM   9850  C35 POPEj 388     149.772  93.436  70.559  1.00  0.00           C
ATOM   9853  C36 POPEj 388     149.353  93.317  72.039  1.00  0.00           C
ATOM   9856  C37 POPEj 388     149.993  94.416  72.889  1.00  0.00           C
ATOM   9859  C38 POPEj 388     149.612  94.376  74.388  1.00  0.00           C
ATOM   9862  C39 POPEj 388     150.112  95.597  75.169  1.00  0.00           C
ATOM   9865 0C31 POPEj 388     149.963  95.467  76.699  1.00  0.00           C
ATOM   9868 1C31 POPEj 388     150.342  96.766  77.429  1.00  0.00           C
ATOM   9871 2C31 POPEj 388     150.713  96.557  78.899  1.00  0.00           C
ATOM   9874 3C31 POPEj 388     149.502  96.406  79.850  1.00  0.00           C
ATOM   9877 4C31 POPEj 388     149.953  96.167  81.299  1.00  0.00           C
ATOM   9880 5C31 POPEj 388     148.782  96.196  82.299  1.00  0.00           C
ATOM   9883 6C31 POPEj 388     149.213  95.936  83.750  1.00  0.00           C
ATOM   9887  NH3 POPEk 389     107.252   5.026 108.650  1.00  0.00           N
ATOM   9891  C12 POPEk 389     106.323   4.096 107.920  1.00  0.00           C
ATOM   9894  C11 POPEk 389     105.243   4.846 107.130  1.00  0.00           C
ATOM   9897  P   POPEk 389     102.672   4.596 107.619  1.00  0.00           P
ATOM   9898  O13 POPEk 389     102.753   3.486 106.639  1.00  0.00           O
ATOM   9899  O14 POPEk 389     102.063   4.206 108.910  1.00  0.00           O
ATOM   9900  O11 POPEk 389     101.993   5.866 106.930  1.00  0.00           O
ATOM   9901  O12 POPEk 389     104.123   5.156 107.960  1.00  0.00           O
ATOM   9902  C1  POPEk 389     102.532   6.386 105.680  1.00  0.00           C
ATOM   9905  C2  POPEk 389     101.563   6.136 104.479  1.00  0.00           C
ATOM   9907  O21 POPEk 389     102.173   6.306 103.180  1.00  0.00           O
ATOM   9908  C21 POPEk 389     103.103   5.446 102.820  1.00  0.00           C
ATOM   9909  O22 POPEk 389     103.552   4.546 103.499  1.00  0.00           O
ATOM   9910  C22 POPEk 389     103.443   5.646 101.329  1.00  0.00           C
ATOM   9913  C3  POPEk 389     100.323   7.076 104.549  1.00  0.00           C
ATOM   9916  O31 POPEk 389     100.552   8.366 103.899  1.00  0.00           O
ATOM   9917  C31 POPEk 389      99.892   8.536 102.749  1.00  0.00           C
ATOM   9918  O32 POPEk 389      98.952   7.866 102.380  1.00  0.00           O
ATOM   9919  C32 POPEk 389     100.543   9.636 101.888  1.00  0.00           C
ATOM   9922  C23 POPEk 389     104.823   6.276 101.030  1.00  0.00           C
ATOM   9925  C24 POPEk 389     104.743   7.766 100.680  1.00  0.00           C
ATOM   9928  C25 POPEk 389     104.252   8.036  99.249  1.00  0.00           C
ATOM   9931  C26 POPEk 389     105.233   7.536  98.180  1.00  0.00           C
ATOM   9934  C27 POPEk 389     104.842   7.966  96.759  1.00  0.00           C
ATOM   9937  C28 POPEk 389     105.663   7.256  95.669  1.00  0.00           C
ATOM   9940  C29 POPEk 389     107.133   7.576  95.740  1.00  0.00           C
ATOM   9942 0C21 POPEk 389     107.923   7.986  94.729  1.00  0.00           C
ATOM   9944 1C21 POPEk 389     107.522   8.236  93.299  1.00  0.00           C
ATOM   9947 2C21 POPEk 389     107.953   9.636  92.808  1.00  0.00           C
ATOM   9950 3C21 POPEk 389     109.483   9.806  92.770  1.00  0.00           C
ATOM   9953 4C21 POPEk 389     109.953  10.866  91.769  1.00  0.00           C
ATOM   9956 5C21 POPEk 389     111.472  11.036  91.790  1.00  0.00           C
ATOM   9959 6C21 POPEk 389     111.993  11.996  90.709  1.00  0.00           C
ATOM   9962 7C21 POPEk 389     113.522  12.006  90.660  1.00  0.00           C
ATOM   9965 8C21 POPEk 389     114.112  12.936  89.590  1.00  0.00           C
ATOM   9969  C33 POPEk 389      99.963   9.646 100.448  1.00  0.00           C
ATOM   9972  C34 POPEk 389     100.912  10.296  99.439  1.00  0.00           C
ATOM   9975  C35 POPEk 389     100.463  10.236  97.960  1.00  0.00           C
ATOM   9978  C36 POPEk 389     101.542  10.786  97.000  1.00  0.00           C
ATOM   9981  C37 POPEk 389     101.083  10.856  95.540  1.00  0.00           C
ATOM   9984  C38 POPEk 389     102.152  11.386  94.570  1.00  0.00           C
ATOM   9987  C39 POPEk 389     102.993  10.276  93.880  1.00  0.00           C
ATOM   9990 0C31 POPEk 389     103.113  10.496  92.369  1.00  0.00           C
ATOM   9993 1C31 POPEk 389     103.613   9.256  91.609  1.00  0.00           C
ATOM   9996 2C31 POPEk 389     103.332   9.336  90.089  1.00  0.00           C
ATOM   9999 3C31 POPEk 389     104.223  10.336  89.340  1.00  0.00           C
ATOM  10002 4C31 POPEk 389     105.593   9.756  88.960  1.00  0.00           C
ATOM  10005 5C31 POPEk 389     106.412  10.696  88.049  1.00  0.00           C
ATOM  10008 6C31 POPEk 389     107.593  10.046  87.339  1.00  0.00           C
ATOM  10012  NH3 POPEl 390      37.413  53.317  64.950  1.00  0.00           N
ATOM  10016  C12 POPEl 390      38.363  54.417  65.320  1.00  0.00           C
ATOM  10019  C11 POPEl 390      39.723  54.357  64.559  1.00  0.00           C
ATOM  10022  P   POPEl 390      40.813  51.976  64.789  1.00  0.00           P
ATOM  10023  O13 POPEl 390      39.483  51.396  65.079  1.00  0.00           O
ATOM  10024  O14 POPEl 390      41.343  51.816  63.419  1.00  0.00           O
ATOM  10025  O11 POPEl 390      41.853  51.426  65.850  1.00  0.00           O
ATOM  10026  O12 POPEl 390      40.702  53.507  65.169  1.00  0.00           O
ATOM  10027  C1  POPEl 390      42.133  52.156  67.039  1.00  0.00           C
ATOM  10030  C2  POPEl 390      43.253  51.466  67.859  1.00  0.00           C
ATOM  10032  O21 POPEl 390      43.773  52.446  68.779  1.00  0.00           O
ATOM  10033  C21 POPEl 390      44.033  51.976  69.990  1.00  0.00           C
ATOM  10034  O22 POPEl 390      43.762  50.856  70.399  1.00  0.00           O
ATOM  10035  C22 POPEl 390      44.703  53.076  70.809  1.00  0.00           C
ATOM  10038  C3  POPEl 390      44.412  50.916  66.969  1.00  0.00           C
ATOM  10041  O31 POPEl 390      45.243  50.006  67.719  1.00  0.00           O
ATOM  10042  C31 POPEl 390      46.343  50.506  68.270  1.00  0.00           C
ATOM  10043  O32 POPEl 390      46.743  51.657  68.169  1.00  0.00           O
ATOM  10044  C32 POPEl 390      47.042  49.427  69.109  1.00  0.00           C
ATOM  10047  C23 POPEl 390      44.903  52.676  72.289  1.00  0.00           C
ATOM  10050  C24 POPEl 390      43.622  52.737  73.149  1.00  0.00           C
ATOM  10053  C25 POPEl 390      43.423  54.056  73.910  1.00  0.00           C
ATOM  10056  C26 POPEl 390      42.733  53.847  75.259  1.00  0.00           C
ATOM  10059  C27 POPEl 390      42.572  55.136  76.069  1.00  0.00           C
ATOM  10062  C28 POPEl 390      41.952  54.896  77.469  1.00  0.00           C
ATOM  10065  C29 POPEl 390      41.683  56.207  78.179  1.00  0.00           C
ATOM  10067 0C21 POPEl 390      40.483  56.696  78.520  1.00  0.00           C
ATOM  10069 1C21 POPEl 390      39.143  56.036  78.289  1.00  0.00           C
ATOM  10072 2C21 POPEl 390      38.553  56.396  76.919  1.00  0.00           C
ATOM  10075 3C21 POPEl 390      37.153  55.806  76.699  1.00  0.00           C
ATOM  10078 4C21 POPEl 390      36.613  56.067  75.289  1.00  0.00           C
ATOM  10081 5C21 POPEl 390      35.193  55.496  75.090  1.00  0.00           C
ATOM  10084 6C21 POPEl 390      34.553  55.856  73.740  1.00  0.00           C
ATOM  10087 7C21 POPEl 390      34.893  54.896  72.599  1.00  0.00           C
ATOM  10090 8C21 POPEl 390      34.303  55.296  71.240  1.00  0.00           C
ATOM  10094  C33 POPEl 390      47.193  49.827  70.600  1.00  0.00           C
ATOM  10097  C34 POPEl 390      47.853  48.707  71.419  1.00  0.00           C
ATOM  10100  C35 POPEl 390      47.943  49.036  72.919  1.00  0.00           C
ATOM  10103  C36 POPEl 390      48.822  48.026  73.679  1.00  0.00           C
ATOM  10106  C37 POPEl 390      49.043  48.396  75.160  1.00  0.00           C
ATOM  10109  C38 POPEl 390      47.833  48.136  76.069  1.00  0.00           C
ATOM  10112  C39 POPEl 390      47.673  46.657  76.450  1.00  0.00           C
ATOM  10115 0C31 POPEl 390      46.592  46.466  77.520  1.00  0.00           C
ATOM  10118 1C31 POPEl 390      46.513  45.036  78.068  1.00  0.00           C
ATOM  10121 2C31 POPEl 390      45.503  44.887  79.219  1.00  0.00           C
ATOM  10124 3C31 POPEl 390      45.802  45.817  80.399  1.00  0.00           C
ATOM  10127 4C31 POPEl 390      45.002  45.496  81.660  1.00  0.00           C
ATOM  10130 5C31 POPEl 390      45.363  46.436  82.820  1.00  0.00           C
ATOM  10133 6C31 POPEl 390      44.662  46.077  84.130  1.00  0.00           C
ATOM  10137  NH3 POPEm 391     141.752  90.006  62.859  1.00  0.00           N
ATOM  10141  C12 POPEm 391     140.873  90.946  62.079  1.00  0.00           C
ATOM  10144  C11 POPEm 391     141.203  92.427  62.339  1.00  0.00           C
ATOM  10147  P   POPEm 391     143.793  92.626  61.979  1.00  0.00           P
ATOM  10148  O13 POPEm 391     144.403  91.577  61.149  1.00  0.00           O
ATOM  10149  O14 POPEm 391     144.483  93.916  62.129  1.00  0.00           O
ATOM  10150  O11 POPEm 391     143.642  91.966  63.410  1.00  0.00           O
ATOM  10151  O12 POPEm 391     142.302  92.856  61.549  1.00  0.00           O
ATOM  10152  C1  POPEm 391     144.363  92.497  64.520  1.00  0.00           C
ATOM  10155  C2  POPEm 391     144.612  91.356  65.529  1.00  0.00           C
ATOM  10157  O21 POPEm 391     143.812  91.557  66.710  1.00  0.00           O
ATOM  10158  C21 POPEm 391     142.562  91.147  66.590  1.00  0.00           C
ATOM  10159  O22 POPEm 391     142.093  90.537  65.640  1.00  0.00           O
ATOM  10160  C22 POPEm 391     141.823  91.507  67.869  1.00  0.00           C
ATOM  10163  C3  POPEm 391     146.092  91.227  65.939  1.00  0.00           C
ATOM  10166  O31 POPEm 391     146.303  89.936  66.529  1.00  0.00           O
ATOM  10167  C31 POPEm 391     146.303  89.876  67.859  1.00  0.00           C
ATOM  10168  O32 POPEm 391     146.263  90.826  68.609  1.00  0.00           O
ATOM  10169  C32 POPEm 391     146.393  88.417  68.229  1.00  0.00           C
ATOM  10172  C23 POPEm 391     141.323  90.257  68.630  1.00  0.00           C
ATOM  10175  C24 POPEm 391     142.423  89.487  69.379  1.00  0.00           C
ATOM  10178  C25 POPEm 391     141.893  88.946  70.729  1.00  0.00           C
ATOM  10181  C26 POPEm 391     141.843  90.026  71.829  1.00  0.00           C
ATOM  10184  C27 POPEm 391     140.973  89.617  73.029  1.00  0.00           C
ATOM  10187  C28 POPEm 391     141.032  90.597  74.210  1.00  0.00           C
ATOM  10190  C29 POPEm 391     142.332  90.516  74.969  1.00  0.00           C
ATOM  10192 0C21 POPEm 391     142.522  89.876  76.138  1.00  0.00           C
ATOM  10194 1C21 POPEm 391     141.453  89.097  76.859  1.00  0.00           C
ATOM  10197 2C21 POPEm 391     141.903  88.467  78.189  1.00  0.00           C
ATOM  10200 3C21 POPEm 391     140.752  87.696  78.849  1.00  0.00           C
ATOM  10203 4C21 POPEm 391     141.073  87.176  80.259  1.00  0.00           C
ATOM  10206 5C21 POPEm 391     142.022  85.976  80.308  1.00  0.00           C
ATOM  10209 6C21 POPEm 391     141.422  84.676  79.749  1.00  0.00           C
ATOM  10212 7C21 POPEm 391     142.112  83.436  80.329  1.00  0.00           C
ATOM  10215 8C21 POPEm 391     141.603  82.106  79.759  1.00  0.00           C
ATOM  10219  C33 POPEm 391     147.802  87.827  67.950  1.00  0.00           C
ATOM  10222  C34 POPEm 391     147.743  86.346  67.579  1.00  0.00           C
ATOM  10225  C35 POPEm 391     148.803  85.516  68.309  1.00  0.00           C
ATOM  10228  C36 POPEm 391     148.552  84.007  68.219  1.00  0.00           C
ATOM  10231  C37 POPEm 391     149.203  83.227  69.379  1.00  0.00           C
ATOM  10234  C38 POPEm 391     148.642  81.806  69.499  1.00  0.00           C
ATOM  10237  C39 POPEm 391     148.293  81.406  70.939  1.00  0.00           C
ATOM  10240 0C31 POPEm 391     149.502  81.177  71.850  1.00  0.00           C
ATOM  10243 1C31 POPEm 391     149.092  80.487  73.160  1.00  0.00           C
ATOM  10246 2C31 POPEm 391     150.272  80.056  74.029  1.00  0.00           C
ATOM  10249 3C31 POPEm 391     150.912  81.207  74.819  1.00  0.00           C
ATOM  10252 4C31 POPEm 391     152.022  80.696  75.749  1.00  0.00           C
ATOM  10255 5C31 POPEm 391     152.633  81.806  76.609  1.00  0.00           C
ATOM  10258 6C31 POPEm 391     153.703  81.277  77.569  1.00  0.00           C
ATOM  10262  NH3 POPEn 392      51.322  64.866  65.340  1.00  0.00           N
ATOM  10266  C12 POPEn 392      51.952  63.917  64.359  1.00  0.00           C
ATOM  10269  C11 POPEn 392      52.083  62.487  64.889  1.00  0.00           C
ATOM  10272  P   POPEn 392      49.913  62.056  66.319  1.00  0.00           P
ATOM  10273  O13 POPEn 392      50.772  62.026  67.520  1.00  0.00           O
ATOM  10274  O14 POPEn 392      49.163  63.297  66.079  1.00  0.00           O
ATOM  10275  O11 POPEn 392      48.952  60.806  66.270  1.00  0.00           O
ATOM  10276  O12 POPEn 392      50.823  61.826  65.049  1.00  0.00           O
ATOM  10277  C1  POPEn 392      47.723  60.757  66.990  1.00  0.00           C
ATOM  10280  C2  POPEn 392      47.723  59.556  67.969  1.00  0.00           C
ATOM  10282  O21 POPEn 392      46.443  59.367  68.600  1.00  0.00           O
ATOM  10283  C21 POPEn 392      45.452  58.866  67.869  1.00  0.00           C
ATOM  10284  O22 POPEn 392      45.452  58.737  66.649  1.00  0.00           O
ATOM  10285  C22 POPEn 392      44.303  58.527  68.810  1.00  0.00           C
ATOM  10288  C3  POPEn 392      48.773  59.766  69.090  1.00  0.00           C
ATOM  10291  O31 POPEn 392      48.863  58.616  69.939  1.00  0.00           O
ATOM  10292  C31 POPEn 392      50.093  58.286  70.329  1.00  0.00           C
ATOM  10293  O32 POPEn 392      50.673  57.266  70.020  1.00  0.00           O
ATOM  10294  C32 POPEn 392      50.702  59.357  71.259  1.00  0.00           C
ATOM  10297  C23 POPEn 392      44.503  57.176  69.528  1.00  0.00           C
ATOM  10300  C24 POPEn 392      43.342  56.797  70.469  1.00  0.00           C
ATOM  10303  C25 POPEn 392      41.982  56.606  69.770  1.00  0.00           C
ATOM  10306  C26 POPEn 392      40.973  55.946  70.719  1.00  0.00           C
ATOM  10309  C27 POPEn 392      39.653  55.526  70.060  1.00  0.00           C
ATOM  10312  C28 POPEn 392      38.743  54.656  70.959  1.00  0.00           C
ATOM  10315  C29 POPEn 392      39.423  53.356  71.359  1.00  0.00           C
ATOM  10317 0C21 POPEn 392      39.193  52.606  72.459  1.00  0.00           C
ATOM  10319 1C21 POPEn 392      38.153  52.847  73.520  1.00  0.00           C
ATOM  10322 2C21 POPEn 392      38.653  52.796  74.990  1.00  0.00           C
ATOM  10325 3C21 POPEn 392      39.113  51.406  75.439  1.00  0.00           C
ATOM  10328 4C21 POPEn 392      39.413  51.316  76.939  1.00  0.00           C
ATOM  10331 5C21 POPEn 392      39.643  49.856  77.380  1.00  0.00           C
ATOM  10334 6C21 POPEn 392      39.662  49.696  78.899  1.00  0.00           C
ATOM  10337 7C21 POPEn 392      39.783  48.226  79.329  1.00  0.00           C
ATOM  10340 8C21 POPEn 392      39.783  48.037  80.849  1.00  0.00           C
ATOM  10344  C33 POPEn 392      49.993  59.446  72.630  1.00  0.00           C
ATOM  10347  C34 POPEn 392      50.813  60.167  73.709  1.00  0.00           C
ATOM  10350  C35 POPEn 392      50.043  60.337  75.029  1.00  0.00           C
ATOM  10353  C36 POPEn 392      50.943  60.626  76.240  1.00  0.00           C
ATOM  10356  C37 POPEn 392      50.133  60.926  77.509  1.00  0.00           C
ATOM  10359  C38 POPEn 392      51.002  60.896  78.779  1.00  0.00           C
ATOM  10362  C39 POPEn 392      50.243  61.156  80.099  1.00  0.00           C
ATOM  10365 0C31 POPEn 392      49.263  60.027  80.469  1.00  0.00           C
ATOM  10368 1C31 POPEn 392      48.833  60.016  81.950  1.00  0.00           C
ATOM  10371 2C31 POPEn 392      47.673  60.966  82.309  1.00  0.00           C
ATOM  10374 3C31 POPEn 392      48.123  62.356  82.770  1.00  0.00           C
ATOM  10377 4C31 POPEn 392      46.933  63.257  83.119  1.00  0.00           C
ATOM  10380 5C31 POPEn 392      47.333  64.637  83.680  1.00  0.00           C
ATOM  10383 6C31 POPEn 392      47.823  64.606  85.130  1.00  0.00           C
ATOM  10387  NH3 POPEo 393      86.832 138.927  63.589  1.00  0.00           N
ATOM  10391  C12 POPEo 393      86.243 139.117  64.969  1.00  0.00           C
ATOM  10394  C11 POPEo 393      84.723 138.906  64.979  1.00  0.00           C
ATOM  10397  P   POPEo 393      83.573 141.016  63.909  1.00  0.00           P
ATOM  10398  O13 POPEo 393      82.092 141.076  63.899  1.00  0.00           O
ATOM  10399  O14 POPEo 393      84.232 140.466  62.709  1.00  0.00           O
ATOM  10400  O11 POPEo 393      84.182 142.406  64.359  1.00  0.00           O
ATOM  10401  O12 POPEo 393      83.993 140.117  65.099  1.00  0.00           O
ATOM  10402  C1  POPEo 393      83.622 143.216  65.399  1.00  0.00           C
ATOM  10405  C2  POPEo 393      83.732 142.647  66.859  1.00  0.00           C
ATOM  10407  O21 POPEo 393      82.512 142.856  67.579  1.00  0.00           O
ATOM  10408  C21 POPEo 393      82.243 144.036  68.068  1.00  0.00           C
ATOM  10409  O22 POPEo 393      82.582 145.136  67.649  1.00  0.00           O
ATOM  10410  C22 POPEo 393      81.293 143.817  69.259  1.00  0.00           C
ATOM  10413  C3  POPEo 393      84.973 143.076  67.700  1.00  0.00           C
ATOM  10416  O31 POPEo 393      84.883 142.447  68.989  1.00  0.00           O
ATOM  10417  C31 POPEo 393      84.842 143.087  70.169  1.00  0.00           C
ATOM  10418  O32 POPEo 393      84.153 142.697  71.100  1.00  0.00           O
ATOM  10419  C32 POPEo 393      85.753 144.296  70.299  1.00  0.00           C
ATOM  10422  C23 POPEo 393      81.533 144.746  70.469  1.00  0.00           C
ATOM  10425  C24 POPEo 393      80.353 144.737  71.439  1.00  0.00           C
ATOM  10428  C25 POPEo 393      80.633 145.457  72.770  1.00  0.00           C
ATOM  10431  C26 POPEo 393      81.752 144.807  73.600  1.00  0.00           C
ATOM  10434  C27 POPEo 393      81.682 145.197  75.079  1.00  0.00           C
ATOM  10437  C28 POPEo 393      82.683 144.436  75.969  1.00  0.00           C
ATOM  10440  C29 POPEo 393      84.083 145.007  75.910  1.00  0.00           C
ATOM  10442 0C21 POPEo 393      84.853 145.376  76.949  1.00  0.00           C
ATOM  10444 1C21 POPEo 393      84.463 145.277  78.410  1.00  0.00           C
ATOM  10447 2C21 POPEo 393      85.233 146.266  79.309  1.00  0.00           C
ATOM  10450 3C21 POPEo 393      84.813 146.136  80.779  1.00  0.00           C
ATOM  10453 4C21 POPEo 393      85.633 146.987  81.749  1.00  0.00           C
ATOM  10456 5C21 POPEo 393      86.893 146.276  82.249  1.00  0.00           C
ATOM  10459 6C21 POPEo 393      87.693 147.126  83.240  1.00  0.00           C
ATOM  10462 7C21 POPEo 393      88.883 146.367  83.849  1.00  0.00           C
ATOM  10465 8C21 POPEo 393      89.743 147.227  84.770  1.00  0.00           C
ATOM  10469  C33 POPEo 393      85.172 145.326  71.310  1.00  0.00           C
ATOM  10472  C34 POPEo 393      86.022 146.597  71.410  1.00  0.00           C
ATOM  10475  C35 POPEo 393      87.403 146.347  72.028  1.00  0.00           C
ATOM  10478  C36 POPEo 393      87.403 146.296  73.569  1.00  0.00           C
ATOM  10481  C37 POPEo 393      88.843 146.296  74.109  1.00  0.00           C
ATOM  10484  C38 POPEo 393      88.943 146.477  75.638  1.00  0.00           C
ATOM  10487  C39 POPEo 393      88.202 147.716  76.149  1.00  0.00           C
ATOM  10490 0C31 POPEo 393      88.543 148.067  77.609  1.00  0.00           C
ATOM  10493 1C31 POPEo 393      87.593 149.136  78.169  1.00  0.00           C
ATOM  10496 2C31 POPEo 393      87.802 149.406  79.660  1.00  0.00           C
ATOM  10499 3C31 POPEo 393      89.003 150.307  79.969  1.00  0.00           C
ATOM  10502 4C31 POPEo 393      89.153 150.537  81.479  1.00  0.00           C
ATOM  10505 5C31 POPEo 393      90.202 151.586  81.840  1.00  0.00           C
ATOM  10508 6C31 POPEo 393      90.342 151.817  83.349  1.00  0.00           C
ATOM  10512  NH3 POPEp 394      93.473  81.137 102.059  1.00  0.00           N
ATOM  10516  C12 POPEp 394      92.963  81.216 103.460  1.00  0.00           C
ATOM  10519  C11 POPEp 394      92.473  82.637 103.790  1.00  0.00           C
ATOM  10522  P   POPEp 394      93.473  84.836 102.680  1.00  0.00           P
ATOM  10523  O13 POPEp 394      92.123  84.946 102.059  1.00  0.00           O
ATOM  10524  O14 POPEp 394      94.003  86.027 103.370  1.00  0.00           O
ATOM  10525  O11 POPEp 394      94.493  84.317 101.579  1.00  0.00           O
ATOM  10526  O12 POPEp 394      93.513  83.586 103.638  1.00  0.00           O
ATOM  10527  C1  POPEp 394      95.193  85.266 100.770  1.00  0.00           C
ATOM  10530  C2  POPEp 394      95.533  84.647  99.399  1.00  0.00           C
ATOM  10532  O21 POPEp 394      96.412  85.556  98.709  1.00  0.00           O
ATOM  10533  C21 POPEp 394      97.643  85.106  98.510  1.00  0.00           C
ATOM  10534  O22 POPEp 394      98.033  83.986  98.778  1.00  0.00           O
ATOM  10535  C22 POPEp 394      98.513  86.237  97.979  1.00  0.00           C
ATOM  10538  C3  POPEp 394      94.263  84.387  98.559  1.00  0.00           C
ATOM  10541  O31 POPEp 394      94.493  83.527  97.429  1.00  0.00           O
ATOM  10542  C31 POPEp 394      94.563  82.226  97.710  1.00  0.00           C
ATOM  10543  O32 POPEp 394      94.503  81.746  98.829  1.00  0.00           O
ATOM  10544  C32 POPEp 394      94.713  81.417  96.418  1.00  0.00           C
ATOM  10547  C23 POPEp 394      99.393  85.756  96.810  1.00  0.00           C
ATOM  10550  C24 POPEp 394      98.563  85.436  95.549  1.00  0.00           C
ATOM  10553  C25 POPEp 394      99.372  84.726  94.458  1.00  0.00           C
ATOM  10556  C26 POPEp 394     100.432  85.607  93.790  1.00  0.00           C
ATOM  10559  C27 POPEp 394     101.463  84.766  93.029  1.00  0.00           C
ATOM  10562  C28 POPEp 394     102.643  85.616  92.520  1.00  0.00           C
ATOM  10565  C29 POPEp 394     103.813  84.777  92.079  1.00  0.00           C
ATOM  10567 0C21 POPEp 394     104.732  85.146  91.170  1.00  0.00           C
ATOM  10569 1C21 POPEp 394     104.772  86.466  90.448  1.00  0.00           C
ATOM  10572 2C21 POPEp 394     104.332  86.306  88.979  1.00  0.00           C
ATOM  10575 3C21 POPEp 394     103.893  87.646  88.370  1.00  0.00           C
ATOM  10578 4C21 POPEp 394     103.443  87.497  86.910  1.00  0.00           C
ATOM  10581 5C21 POPEp 394     102.463  88.586  86.479  1.00  0.00           C
ATOM  10584 6C21 POPEp 394     102.082  88.476  84.990  1.00  0.00           C
ATOM  10587 7C21 POPEp 394     100.973  89.457  84.579  1.00  0.00           C
ATOM  10590 8C21 POPEp 394     100.603  89.357  83.100  1.00  0.00           C
ATOM  10594  C33 POPEp 394      95.283  79.997  96.660  1.00  0.00           C
ATOM  10597  C34 POPEp 394      95.133  79.097  95.420  1.00  0.00           C
ATOM  10600  C35 POPEp 394      95.643  77.667  95.669  1.00  0.00           C
ATOM  10603  C36 POPEp 394      95.193  76.667  94.590  1.00  0.00           C
ATOM  10606  C37 POPEp 394      96.343  76.126  93.729  1.00  0.00           C
ATOM  10609  C38 POPEp 394      95.883  74.976  92.820  1.00  0.00           C
ATOM  10612  C39 POPEp 394      95.292  75.406  91.469  1.00  0.00           C
ATOM  10615 0C31 POPEp 394      96.383  75.867  90.479  1.00  0.00           C
ATOM  10618 1C31 POPEp 394      95.862  76.116  89.058  1.00  0.00           C
ATOM  10621 2C31 POPEp 394      97.003  76.427  88.069  1.00  0.00           C
ATOM  10624 3C31 POPEp 394      97.672  77.787  88.309  1.00  0.00           C
ATOM  10627 4C31 POPEp 394      99.033  77.927  87.609  1.00  0.00           C
ATOM  10630 5C31 POPEp 394      99.743  79.237  87.979  1.00  0.00           C
ATOM  10633 6C31 POPEp 394     101.083  79.417  87.279  1.00  0.00           C
ATOM  10637  NH3 POPEq 395      81.633 117.936 105.009  1.00  0.00           N
ATOM  10641  C12 POPEq 395      81.612 116.516 104.490  1.00  0.00           C
ATOM  10644  C11 POPEq 395      82.213 116.387 103.049  1.00  0.00           C
ATOM  10647  P   POPEq 395      82.003 114.597 101.089  1.00  0.00           P
ATOM  10648  O13 POPEq 395      80.753 113.797 101.069  1.00  0.00           O
ATOM  10649  O14 POPEq 395      81.983 115.777 100.189  1.00  0.00           O
ATOM  10650  O11 POPEq 395      83.143 113.597 100.638  1.00  0.00           O
ATOM  10651  O12 POPEq 395      82.313 115.016 102.599  1.00  0.00           O
ATOM  10652  C1  POPEq 395      83.633 113.616  99.279  1.00  0.00           C
ATOM  10655  C2  POPEq 395      83.202 112.376  98.429  1.00  0.00           C
ATOM  10657  O21 POPEq 395      83.703 112.556  97.079  1.00  0.00           O
ATOM  10658  C21 POPEq 395      83.043 113.376  96.278  1.00  0.00           C
ATOM  10659  O22 POPEq 395      81.983 113.927  96.539  1.00  0.00           O
ATOM  10660  C22 POPEq 395      83.843 113.686  95.020  1.00  0.00           C
ATOM  10663  C3  POPEq 395      81.692 111.987  98.520  1.00  0.00           C
ATOM  10666  O31 POPEq 395      81.332 111.156  97.400  1.00  0.00           O
ATOM  10667  C31 POPEq 395      80.053 111.167  97.039  1.00  0.00           C
ATOM  10668  O32 POPEq 395      79.152 111.746  97.630  1.00  0.00           O
ATOM  10669  C32 POPEq 395      79.892 110.336  95.770  1.00  0.00           C
ATOM  10672  C23 POPEq 395      83.443 115.076  94.458  1.00  0.00           C
ATOM  10675  C24 POPEq 395      84.213 115.537  93.208  1.00  0.00           C
ATOM  10678  C25 POPEq 395      83.823 114.757  91.950  1.00  0.00           C
ATOM  10681  C26 POPEq 395      84.452 115.336  90.679  1.00  0.00           C
ATOM  10684  C27 POPEq 395      83.983 114.637  89.410  1.00  0.00           C
ATOM  10687  C28 POPEq 395      84.442 115.367  88.139  1.00  0.00           C
ATOM  10690  C29 POPEq 395      83.983 114.676  86.880  1.00  0.00           C
ATOM  10692 0C21 POPEq 395      84.273 115.096  85.630  1.00  0.00           C
ATOM  10694 1C21 POPEq 395      85.063 116.326  85.289  1.00  0.00           C
ATOM  10697 2C21 POPEq 395      84.903 116.717  83.810  1.00  0.00           C
ATOM  10700 3C21 POPEq 395      85.692 117.976  83.419  1.00  0.00           C
ATOM  10703 4C21 POPEq 395      85.523 118.317  81.929  1.00  0.00           C
ATOM  10706 5C21 POPEq 395      85.713 119.796  81.600  1.00  0.00           C
ATOM  10709 6C21 POPEq 395      87.162 120.286  81.729  1.00  0.00           C
ATOM  10712 7C21 POPEq 395      87.333 121.726  81.229  1.00  0.00           C
ATOM  10715 8C21 POPEq 395      88.772 122.226  81.269  1.00  0.00           C
ATOM  10719  C33 POPEq 395      80.543 110.987  94.539  1.00  0.00           C
ATOM  10722  C34 POPEq 395      79.683 112.117  93.939  1.00  0.00           C
ATOM  10725  C35 POPEq 395      78.563 111.647  93.009  1.00  0.00           C
ATOM  10728  C36 POPEq 395      79.092 110.946  91.749  1.00  0.00           C
ATOM  10731  C37 POPEq 395      78.082 110.796  90.600  1.00  0.00           C
ATOM  10734  C38 POPEq 395      78.753 110.146  89.380  1.00  0.00           C
ATOM  10737  C39 POPEq 395      77.823 109.847  88.189  1.00  0.00           C
ATOM  10740 0C31 POPEq 395      77.403 111.086  87.400  1.00  0.00           C
ATOM  10743 1C31 POPEq 395      76.713 110.707  86.079  1.00  0.00           C
ATOM  10746 2C31 POPEq 395      76.363 111.916  85.200  1.00  0.00           C
ATOM  10749 3C31 POPEq 395      75.563 111.516  83.950  1.00  0.00           C
ATOM  10752 4C31 POPEq 395      75.223 112.696  83.029  1.00  0.00           C
ATOM  10755 5C31 POPEq 395      74.552 112.237  81.729  1.00  0.00           C
ATOM  10758 6C31 POPEq 395      74.253 113.356  80.740  1.00  0.00           C
ATOM  10762  NH3 POPEr 396     118.642 141.126  65.320  1.00  0.00           N
ATOM  10766  C12 POPEr 396     119.623 140.826  64.219  1.00  0.00           C
ATOM  10769  C11 POPEr 396     121.033 141.306  64.569  1.00  0.00           C
ATOM  10772  P   POPEr 396     122.772 141.947  62.680  1.00  0.00           P
ATOM  10773  O13 POPEr 396     123.253 141.266  61.469  1.00  0.00           O
ATOM  10774  O14 POPEr 396     121.972 143.177  62.479  1.00  0.00           O
ATOM  10775  O11 POPEr 396     124.022 142.326  63.569  1.00  0.00           O
ATOM  10776  O12 POPEr 396     121.933 140.906  63.540  1.00  0.00           O
ATOM  10777  C1  POPEr 396     124.603 141.496  64.579  1.00  0.00           C
ATOM  10780  C2  POPEr 396     124.752 142.317  65.889  1.00  0.00           C
ATOM  10782  O21 POPEr 396     125.853 141.796  66.649  1.00  0.00           O
ATOM  10783  C21 POPEr 396     125.613 140.847  67.539  1.00  0.00           C
ATOM  10784  O22 POPEr 396     124.693 140.056  67.520  1.00  0.00           O
ATOM  10785  C22 POPEr 396     126.752 140.906  68.549  1.00  0.00           C
ATOM  10788  C3  POPEr 396     123.373 142.477  66.619  1.00  0.00           C
ATOM  10791  O31 POPEr 396     123.402 143.197  67.880  1.00  0.00           O
ATOM  10792  C31 POPEr 396     122.213 143.776  68.129  1.00  0.00           C
ATOM  10793  O32 POPEr 396     121.303 143.867  67.329  1.00  0.00           O
ATOM  10794  C32 POPEr 396     122.173 144.397  69.528  1.00  0.00           C
ATOM  10797  C23 POPEr 396     126.272 140.946  70.009  1.00  0.00           C
ATOM  10800  C24 POPEr 396     127.333 141.597  70.899  1.00  0.00           C
ATOM  10803  C25 POPEr 396     126.913 141.697  72.369  1.00  0.00           C
ATOM  10806  C26 POPEr 396     126.933 140.347  73.109  1.00  0.00           C
ATOM  10809  C27 POPEr 396     127.662 140.436  74.458  1.00  0.00           C
ATOM  10812  C28 POPEr 396     127.512 139.156  75.310  1.00  0.00           C
ATOM  10815  C29 POPEr 396     128.613 139.007  76.329  1.00  0.00           C
ATOM  10817 0C21 POPEr 396     128.522 139.117  77.669  1.00  0.00           C
ATOM  10819 1C21 POPEr 396     127.293 139.436  78.499  1.00  0.00           C
ATOM  10822 2C21 POPEr 396     127.353 140.847  79.109  1.00  0.00           C
ATOM  10825 3C21 POPEr 396     128.513 141.057  80.099  1.00  0.00           C
ATOM  10828 4C21 POPEr 396     128.613 142.507  80.579  1.00  0.00           C
ATOM  10831 5C21 POPEr 396     129.883 142.766  81.380  1.00  0.00           C
ATOM  10834 6C21 POPEr 396     129.733 142.466  82.880  1.00  0.00           C
ATOM  10837 7C21 POPEr 396     131.082 142.576  83.600  1.00  0.00           C
ATOM  10840 8C21 POPEr 396     131.013 142.847  85.109  1.00  0.00           C
ATOM  10844  C33 POPEr 396     122.173 143.367  70.679  1.00  0.00           C
ATOM  10847  C34 POPEr 396     121.893 144.046  72.020  1.00  0.00           C
ATOM  10850  C35 POPEr 396     121.773 143.046  73.179  1.00  0.00           C
ATOM  10853  C36 POPEr 396     122.543 143.516  74.429  1.00  0.00           C
ATOM  10856  C37 POPEr 396     122.582 142.447  75.529  1.00  0.00           C
ATOM  10859  C38 POPEr 396     123.692 142.686  76.570  1.00  0.00           C
ATOM  10862  C39 POPEr 396     123.963 141.447  77.429  1.00  0.00           C
ATOM  10865 0C31 POPEr 396     123.082 141.347  78.689  1.00  0.00           C
ATOM  10868 1C31 POPEr 396     122.833 139.886  79.090  1.00  0.00           C
ATOM  10871 2C31 POPEr 396     122.553 139.637  80.569  1.00  0.00           C
ATOM  10874 3C31 POPEr 396     123.803 139.776  81.460  1.00  0.00           C
ATOM  10877 4C31 POPEr 396     123.713 138.936  82.739  1.00  0.00           C
ATOM  10880 5C31 POPEr 396     124.993 139.027  83.589  1.00  0.00           C
ATOM  10883 6C31 POPEr 396     125.032 138.026  84.749  1.00  0.00           C
ATOM  10887  NH3 POPEs 397       9.813 155.887  65.679  1.00  0.00           N
ATOM  10891  C12 POPEs 397      11.113 155.147  65.450  1.00  0.00           C
ATOM  10894  C11 POPEs 397      11.243 153.977  66.450  1.00  0.00           C
ATOM  10897  P   POPEs 397      12.333 151.936  65.279  1.00  0.00           P
ATOM  10898  O13 POPEs 397      11.593 152.417  64.099  1.00  0.00           O
ATOM  10899  O14 POPEs 397      13.663 151.306  65.109  1.00  0.00           O
ATOM  10900  O11 POPEs 397      11.423 150.967  66.119  1.00  0.00           O
ATOM  10901  O12 POPEs 397      12.443 153.186  66.249  1.00  0.00           O
ATOM  10902  C1  POPEs 397      11.763 150.576  67.450  1.00  0.00           C
ATOM  10905  C2  POPEs 397      10.793 151.227  68.449  1.00  0.00           C
ATOM  10907  O21 POPEs 397      10.963 150.616  69.729  1.00  0.00           O
ATOM  10908  C21 POPEs 397      11.803 151.227  70.539  1.00  0.00           C
ATOM  10909  O22 POPEs 397      12.363 152.287  70.310  1.00  0.00           O
ATOM  10910  C22 POPEs 397      11.893 150.417  71.818  1.00  0.00           C
ATOM  10913  C3  POPEs 397       9.313 151.067  68.049  1.00  0.00           C
ATOM  10916  O31 POPEs 397       8.533 152.147  68.589  1.00  0.00           O
ATOM  10917  C31 POPEs 397       7.973 151.936  69.770  1.00  0.00           C
ATOM  10918  O32 POPEs 397       7.953 150.897  70.399  1.00  0.00           O
ATOM  10919  C32 POPEs 397       7.373 153.257  70.270  1.00  0.00           C
ATOM  10922  C23 POPEs 397      10.493 150.038  72.339  1.00  0.00           C
ATOM  10925  C24 POPEs 397      10.513 149.136  73.579  1.00  0.00           C
ATOM  10928  C25 POPEs 397       9.093 148.727  73.989  1.00  0.00           C
ATOM  10931  C26 POPEs 397       8.403 149.686  74.969  1.00  0.00           C
ATOM  10934  C27 POPEs 397       9.153 149.807  76.289  1.00  0.00           C
ATOM  10937  C28 POPEs 397       8.213 150.026  77.479  1.00  0.00           C
ATOM  10940  C29 POPEs 397       9.013 150.286  78.729  1.00  0.00           C
ATOM  10942 0C21 POPEs 397       9.353 149.356  79.639  1.00  0.00           C
ATOM  10944 1C21 POPEs 397       8.943 147.906  79.569  1.00  0.00           C
ATOM  10947 2C21 POPEs 397       9.523 147.027  80.700  1.00  0.00           C
ATOM  10950 3C21 POPEs 397       9.073 147.477  82.090  1.00  0.00           C
ATOM  10953 4C21 POPEs 397       9.233 146.386  83.160  1.00  0.00           C
ATOM  10956 5C21 POPEs 397       9.003 146.897  84.590  1.00  0.00           C
ATOM  10959 6C21 POPEs 397       7.713 147.716  84.770  1.00  0.00           C
ATOM  10962 7C21 POPEs 397       7.533 148.207  86.209  1.00  0.00           C
ATOM  10965 8C21 POPEs 397       6.343 149.156  86.390  1.00  0.00           C
ATOM  10969  C33 POPEs 397       7.983 153.727  71.609  1.00  0.00           C
ATOM  10972  C34 POPEs 397       7.203 154.897  72.219  1.00  0.00           C
ATOM  10975  C35 POPEs 397       7.703 155.347  73.609  1.00  0.00           C
ATOM  10978  C36 POPEs 397       7.653 154.246  74.670  1.00  0.00           C
ATOM  10981  C37 POPEs 397       7.803 154.776  76.100  1.00  0.00           C
ATOM  10984  C38 POPEs 397       7.613 153.647  77.119  1.00  0.00           C
ATOM  10987  C39 POPEs 397       7.633 154.106  78.579  1.00  0.00           C
ATOM  10990 0C31 POPEs 397       9.033 154.487  79.070  1.00  0.00           C
ATOM  10993 1C31 POPEs 397       9.103 154.626  80.600  1.00  0.00           C
ATOM  10996 2C31 POPEs 397      10.523 154.927  81.089  1.00  0.00           C
ATOM  10999 3C31 POPEs 397      10.633 155.117  82.599  1.00  0.00           C
ATOM  11002 4C31 POPEs 397       9.783 156.288  83.119  1.00  0.00           C
ATOM  11005 5C31 POPEs 397      10.263 156.796  84.480  1.00  0.00           C
ATOM  11008 6C31 POPEs 397       9.363 157.867  85.099  1.00  0.00           C
ATOM  11012  NH3 POPEt 398      43.943  45.356 106.410  1.00  0.00           N
ATOM  11016  C12 POPEt 398      45.233  45.256 107.169  1.00  0.00           C
ATOM  11019  C11 POPEt 398      46.333  44.656 106.278  1.00  0.00           C
ATOM  11022  P   POPEt 398      48.552  45.846 106.930  1.00  0.00           P
ATOM  11023  O13 POPEt 398      47.813  47.126 106.790  1.00  0.00           O
ATOM  11024  O14 POPEt 398      49.493  45.757 108.060  1.00  0.00           O
ATOM  11025  O11 POPEt 398      49.313  45.537 105.579  1.00  0.00           O
ATOM  11026  O12 POPEt 398      47.553  44.606 107.000  1.00  0.00           O
ATOM  11027  C1  POPEt 398      49.883  46.566 104.749  1.00  0.00           C
ATOM  11030  C2  POPEt 398      49.073  46.806 103.439  1.00  0.00           C
ATOM  11032  O21 POPEt 398      50.002  46.906 102.329  1.00  0.00           O
ATOM  11033  C21 POPEt 398      49.522  46.476 101.170  1.00  0.00           C
ATOM  11034  O22 POPEt 398      48.653  45.626 101.049  1.00  0.00           O
ATOM  11035  C22 POPEt 398      50.173  47.187  99.990  1.00  0.00           C
ATOM  11038  C3  POPEt 398      48.223  48.107 103.499  1.00  0.00           C
ATOM  11041  O31 POPEt 398      47.543  48.346 102.239  1.00  0.00           O
ATOM  11042  C31 POPEt 398      47.372  49.626 101.888  1.00  0.00           C
ATOM  11043  O32 POPEt 398      47.783  50.576 102.540  1.00  0.00           O
ATOM  11044  C32 POPEt 398      46.603  49.687 100.579  1.00  0.00           C
ATOM  11047  C23 POPEt 398      50.583  46.207  98.849  1.00  0.00           C
ATOM  11050  C24 POPEt 398      50.503  46.857  97.459  1.00  0.00           C
ATOM  11053  C25 POPEt 398      51.052  45.937  96.359  1.00  0.00           C
ATOM  11056  C26 POPEt 398      50.423  46.167  94.969  1.00  0.00           C
ATOM  11059  C27 POPEt 398      51.052  45.266  93.899  1.00  0.00           C
ATOM  11062  C28 POPEt 398      50.072  44.806  92.789  1.00  0.00           C
ATOM  11065  C29 POPEt 398      49.612  45.937  91.909  1.00  0.00           C
ATOM  11067 0C21 POPEt 398      49.612  45.986  90.569  1.00  0.00           C
ATOM  11069 1C21 POPEt 398      50.053  44.906  89.599  1.00  0.00           C
ATOM  11072 2C21 POPEt 398      49.073  44.666  88.429  1.00  0.00           C
ATOM  11075 3C21 POPEt 398      48.853  45.896  87.528  1.00  0.00           C
ATOM  11078 4C21 POPEt 398      47.952  45.617  86.310  1.00  0.00           C
ATOM  11081 5C21 POPEt 398      48.723  45.296  85.009  1.00  0.00           C
ATOM  11084 6C21 POPEt 398      49.443  46.527  84.429  1.00  0.00           C
ATOM  11087 7C21 POPEt 398      50.002  46.277  83.020  1.00  0.00           C
ATOM  11090 8C21 POPEt 398      50.842  47.436  82.479  1.00  0.00           C
ATOM  11094  C33 POPEt 398      47.223  50.667  99.559  1.00  0.00           C
ATOM  11097  C34 POPEt 398      46.583  50.496  98.180  1.00  0.00           C
ATOM  11100  C35 POPEt 398      47.302  51.246  97.049  1.00  0.00           C
ATOM  11103  C36 POPEt 398      48.612  50.556  96.639  1.00  0.00           C
ATOM  11106  C37 POPEt 398      49.493  51.386  95.689  1.00  0.00           C
ATOM  11109  C38 POPEt 398      50.673  50.556  95.189  1.00  0.00           C
ATOM  11112  C39 POPEt 398      51.803  51.376  94.549  1.00  0.00           C
ATOM  11115 0C31 POPEt 398      52.893  50.446  93.979  1.00  0.00           C
ATOM  11118 1C31 POPEt 398      54.103  51.186  93.399  1.00  0.00           C
ATOM  11121 2C31 POPEt 398      54.993  50.237  92.579  1.00  0.00           C
ATOM  11124 3C31 POPEt 398      56.213  50.906  91.939  1.00  0.00           C
ATOM  11127 4C31 POPEt 398      57.553  50.496  92.560  1.00  0.00           C
ATOM  11130 5C31 POPEt 398      58.752  51.056  91.769  1.00  0.00           C
ATOM  11133 6C31 POPEt 398      60.103  50.487  92.199  1.00  0.00           C
ATOM  11137  NH3 POPEu 399     144.412  36.847  60.119  1.00  0.00           N
ATOM  11141  C12 POPEu 399     144.573  37.176  58.670  1.00  0.00           C
ATOM  11144  C11 POPEu 399     146.043  37.067  58.270  1.00  0.00           C
ATOM  11147  P   POPEu 399     148.383  37.966  58.899  1.00  0.00           P
ATOM  11148  O13 POPEu 399     148.743  37.026  57.810  1.00  0.00           O
ATOM  11149  O14 POPEu 399     148.782  39.376  58.719  1.00  0.00           O
ATOM  11150  O11 POPEu 399     148.963  37.476  60.299  1.00  0.00           O
ATOM  11151  O12 POPEu 399     146.823  37.887  59.139  1.00  0.00           O
ATOM  11152  C1  POPEu 399     148.532  38.206  61.479  1.00  0.00           C
ATOM  11155  C2  POPEu 399     149.112  37.556  62.770  1.00  0.00           C
ATOM  11157  O21 POPEu 399     148.332  37.796  63.969  1.00  0.00           O
ATOM  11158  C21 POPEu 399     148.172  39.046  64.419  1.00  0.00           C
ATOM  11159  O22 POPEu 399     148.362  40.056  63.769  1.00  0.00           O
ATOM  11160  C22 POPEu 399     147.813  39.026  65.920  1.00  0.00           C
ATOM  11163  C3  POPEu 399     150.633  37.876  62.939  1.00  0.00           C
ATOM  11166  O31 POPEu 399     151.183  37.277  64.139  1.00  0.00           O
ATOM  11167  C31 POPEu 399     151.383  38.117  65.139  1.00  0.00           C
ATOM  11168  O32 POPEu 399     151.082  39.296  65.149  1.00  0.00           O
ATOM  11169  C32 POPEu 399     152.052  37.386  66.310  1.00  0.00           C
ATOM  11172  C23 POPEu 399     146.813  37.936  66.399  1.00  0.00           C
ATOM  11175  C24 POPEu 399     147.323  37.016  67.539  1.00  0.00           C
ATOM  11178  C25 POPEu 399     147.672  37.696  68.869  1.00  0.00           C
ATOM  11181  C26 POPEu 399     147.743  36.756  70.079  1.00  0.00           C
ATOM  11184  C27 POPEu 399     148.473  37.396  71.289  1.00  0.00           C
ATOM  11187  C28 POPEu 399     148.122  36.786  72.660  1.00  0.00           C
ATOM  11190  C29 POPEu 399     148.582  35.366  72.869  1.00  0.00           C
ATOM  11192 0C21 POPEu 399     149.743  34.976  73.429  1.00  0.00           C
ATOM  11194 1C21 POPEu 399     150.853  35.866  73.930  1.00  0.00           C
ATOM  11197 2C21 POPEu 399     151.192  35.636  75.419  1.00  0.00           C
ATOM  11200 3C21 POPEu 399     150.053  36.006  76.380  1.00  0.00           C
ATOM  11203 4C21 POPEu 399     150.433  35.817  77.849  1.00  0.00           C
ATOM  11206 5C21 POPEu 399     151.422  36.867  78.380  1.00  0.00           C
ATOM  11209 6C21 POPEu 399     151.853  36.586  79.829  1.00  0.00           C
ATOM  11212 7C21 POPEu 399     152.953  37.527  80.320  1.00  0.00           C
ATOM  11215 8C21 POPEu 399     153.493  37.137  81.689  1.00  0.00           C
ATOM  11219  C33 POPEu 399     151.583  37.906  67.689  1.00  0.00           C
ATOM  11222  C34 POPEu 399     151.983  36.996  68.869  1.00  0.00           C
ATOM  11225  C35 POPEu 399     151.282  35.626  68.859  1.00  0.00           C
ATOM  11228  C36 POPEu 399     151.583  34.786  70.099  1.00  0.00           C
ATOM  11231  C37 POPEu 399     150.752  33.487  70.180  1.00  0.00           C
ATOM  11234  C38 POPEu 399     151.603  32.207  70.239  1.00  0.00           C
ATOM  11237  C39 POPEu 399     152.263  31.976  71.609  1.00  0.00           C
ATOM  11240 0C31 POPEu 399     153.252  30.806  71.560  1.00  0.00           C
ATOM  11243 1C31 POPEu 399     153.763  30.356  72.929  1.00  0.00           C
ATOM  11246 2C31 POPEu 399     154.993  29.437  72.849  1.00  0.00           C
ATOM  11249 3C31 POPEu 399     154.772  28.206  71.958  1.00  0.00           C
ATOM  11252 4C31 POPEu 399     156.022  27.336  71.799  1.00  0.00           C
ATOM  11255 5C31 POPEu 399     155.823  26.247  70.749  1.00  0.00           C
ATOM  11258 6C31 POPEu 399     157.082  25.406  70.520  1.00  0.00           C
ATOM  11262  NH3 POPEv 400     145.603  72.707 103.460  1.00  0.00           N
ATOM  11266  C12 POPEv 400     147.112  72.667 103.489  1.00  0.00           C
ATOM  11269  C11 POPEv 400     147.713  74.076 103.439  1.00  0.00           C
ATOM  11272  P   POPEv 400     150.093  73.576 104.360  1.00  0.00           P
ATOM  11273  O13 POPEv 400     149.692  74.317 105.568  1.00  0.00           O
ATOM  11274  O14 POPEv 400     150.162  72.106 104.399  1.00  0.00           O
ATOM  11275  O11 POPEv 400     151.433  74.186 103.790  1.00  0.00           O
ATOM  11276  O12 POPEv 400     149.123  74.016 103.169  1.00  0.00           O
ATOM  11277  C1  POPEv 400     152.323  73.426 102.960  1.00  0.00           C
ATOM  11280  C2  POPEv 400     153.532  74.296 102.528  1.00  0.00           C
ATOM  11282  O21 POPEv 400     154.543  73.457 101.950  1.00  0.00           O
ATOM  11283  C21 POPEv 400     154.412  73.247 100.649  1.00  0.00           C
ATOM  11284  O22 POPEv 400     153.603  73.806  99.920  1.00  0.00           O
ATOM  11285  C22 POPEv 400     155.463  72.226 100.210  1.00  0.00           C
ATOM  11288  C3  POPEv 400     154.153  75.077 103.729  1.00  0.00           C
ATOM  11291  O31 POPEv 400     155.123  76.056 103.278  1.00  0.00           O
ATOM  11292  C31 POPEv 400     156.393  75.686 103.429  1.00  0.00           C
ATOM  11293  O32 POPEv 400     156.763  74.606 103.859  1.00  0.00           O
ATOM  11294  C32 POPEv 400     157.353  76.787 102.979  1.00  0.00           C
ATOM  11297  C23 POPEv 400     156.733  72.886  99.620  1.00  0.00           C
ATOM  11300  C24 POPEv 400     157.152  72.286  98.270  1.00  0.00           C
ATOM  11303  C25 POPEv 400     156.173  72.626  97.120  1.00  0.00           C
ATOM  11306  C26 POPEv 400     156.493  71.906  95.789  1.00  0.00           C
ATOM  11309  C27 POPEv 400     155.952  72.656  94.559  1.00  0.00           C
ATOM  11312  C28 POPEv 400     155.983  71.836  93.259  1.00  0.00           C
ATOM  11315  C29 POPEv 400     157.353  71.487  92.749  1.00  0.00           C
ATOM  11317 0C21 POPEv 400     157.603  71.036  91.499  1.00  0.00           C
ATOM  11319 1C21 POPEv 400     156.533  70.806  90.460  1.00  0.00           C
ATOM  11322 2C21 POPEv 400     156.412  72.006  89.509  1.00  0.00           C
ATOM  11325 3C21 POPEv 400     155.093  72.006  88.719  1.00  0.00           C
ATOM  11328 4C21 POPEv 400     155.022  73.107  87.640  1.00  0.00           C
ATOM  11331 5C21 POPEv 400     155.293  74.527  88.160  1.00  0.00           C
ATOM  11334 6C21 POPEv 400     155.433  75.567  87.029  1.00  0.00           C
ATOM  11337 7C21 POPEv 400     154.103  75.976  86.380  1.00  0.00           C
ATOM  11340 8C21 POPEv 400     154.332  76.696  85.060  1.00  0.00           C
ATOM  11344  C33 POPEv 400     157.383  77.036 101.450  1.00  0.00           C
ATOM  11347  C34 POPEv 400     158.463  78.067 101.100  1.00  0.00           C
ATOM  11350  C35 POPEv 400     158.302  78.716  99.710  1.00  0.00           C
ATOM  11353  C36 POPEv 400     158.582  77.806  98.499  1.00  0.00           C
ATOM  11356  C37 POPEv 400     157.373  77.717  97.560  1.00  0.00           C
ATOM  11359  C38 POPEv 400     157.743  77.496  96.079  1.00  0.00           C
ATOM  11362  C39 POPEv 400     156.543  77.756  95.139  1.00  0.00           C
ATOM  11365 0C31 POPEv 400     156.793  77.376  93.679  1.00  0.00           C
ATOM  11368 1C31 POPEv 400     155.593  77.707  92.770  1.00  0.00           C
ATOM  11371 2C31 POPEv 400     155.772  77.247  91.320  1.00  0.00           C
ATOM  11374 3C31 POPEv 400     156.243  78.367  90.380  1.00  0.00           C
ATOM  11377 4C31 POPEv 400     155.123  78.957  89.520  1.00  0.00           C
ATOM  11380 5C31 POPEv 400     155.573  80.207  88.750  1.00  0.00           C
ATOM  11383 6C31 POPEv 400     154.543  80.706  87.729  1.00  0.00           C
ATOM  11387  NH3 POPEw 401      27.683  90.616 107.569  1.00  0.00           N
ATOM  11391  C12 POPEw 401      28.542  91.076 106.430  1.00  0.00           C
ATOM  11394  C11 POPEw 401      29.962  91.396 106.930  1.00  0.00           C
ATOM  11397  P   POPEw 401      29.443  93.467 108.539  1.00  0.00           P
ATOM  11398  O13 POPEw 401      28.063  92.947 108.679  1.00  0.00           O
ATOM  11399  O14 POPEw 401      30.353  93.367 109.699  1.00  0.00           O
ATOM  11400  O11 POPEw 401      29.403  94.956 108.019  1.00  0.00           O
ATOM  11401  O12 POPEw 401      30.113  92.766 107.289  1.00  0.00           O
ATOM  11402  C1  POPEw 401      28.253  95.576 107.429  1.00  0.00           C
ATOM  11405  C2  POPEw 401      28.493  96.016 105.949  1.00  0.00           C
ATOM  11407  O21 POPEw 401      27.573  97.036 105.499  1.00  0.00           O
ATOM  11408  C21 POPEw 401      26.293  96.746 105.389  1.00  0.00           C
ATOM  11409  O22 POPEw 401      25.773  95.686 105.689  1.00  0.00           O
ATOM  11410  C22 POPEw 401      25.533  97.987 104.850  1.00  0.00           C
ATOM  11413  C3  POPEw 401      28.612  94.826 104.950  1.00  0.00           C
ATOM  11416  O31 POPEw 401      29.503  95.156 103.849  1.00  0.00           O
ATOM  11417  C31 POPEw 401      29.053  94.927 102.630  1.00  0.00           C
ATOM  11418  O32 POPEw 401      27.913  94.637 102.309  1.00  0.00           O
ATOM  11419  C32 POPEw 401      30.233  94.966 101.670  1.00  0.00           C
ATOM  11422  C23 POPEw 401      24.263  97.637 104.030  1.00  0.00           C
ATOM  11425  C24 POPEw 401      23.573  98.837 103.349  1.00  0.00           C
ATOM  11428  C25 POPEw 401      22.263  98.476 102.599  1.00  0.00           C
ATOM  11431  C26 POPEw 401      21.763  99.617 101.689  1.00  0.00           C
ATOM  11434  C27 POPEw 401      20.393  99.337 101.039  1.00  0.00           C
ATOM  11437  C28 POPEw 401      19.962 100.286  99.888  1.00  0.00           C
ATOM  11440  C29 POPEw 401      20.003 101.757 100.239  1.00  0.00           C
ATOM  11442 0C21 POPEw 401      20.373 102.777  99.450  1.00  0.00           C
ATOM  11444 1C21 POPEw 401      20.873 102.716  98.019  1.00  0.00           C
ATOM  11447 2C21 POPEw 401      22.083 103.647  97.799  1.00  0.00           C
ATOM  11450 3C21 POPEw 401      22.773 103.417  96.439  1.00  0.00           C
ATOM  11453 4C21 POPEw 401      23.073 104.717  95.680  1.00  0.00           C
[truncated: 3,028,714 more chars]
