# Supplementary material for: Characterizing Membrane Association and Periplasmic Transfer of Bacterial Lipoproteins through Molecular Dynamics Simulations
Source: Structure. 2020 Apr 7;28(4):475–487.e3. doi: 10.1016/j.str.2020.01.012 (PMC7139219; doi:10.1016/j.str.2020.01.012)
Supplement: Data S2. Final Coordinates from Simulations (A–L), Related to Figure 3 [file mmc4.zip › A-L/ACRE-4-atomistic.pdb]

TITLE     Protein
REMARK    THIS IS A SIMULATION BOX
CRYST1  161.453  161.453  202.031  90.00  90.00  90.00 P 1           1
MODEL        1
ATOM      1  N   CYSTA   1      19.087  89.466  87.985  1.00  0.00           N
ATOM      3  CA  CYSTA   1      18.217  88.526  88.727  1.00  0.00           C
ATOM      5  C   CYSTA   1      16.777  88.246  88.216  1.00  0.00           C
ATOM      6  O   CYSTA   1      16.047  87.576  88.935  1.00  0.00           O
ATOM      7  CB  CYSTA   1      18.947  87.136  88.935  1.00  0.00           C
ATOM     10  SG  CYSTA   1      18.667  85.696  87.775  1.00  0.00           S
ATOM     11  C1  CYSTA   1      18.897  86.586  86.227  1.00  0.00           C
ATOM     14  CA1 CYSTA   1      19.187  90.787  88.205  1.00  0.00           C
ATOM     15  OA1 CYSTA   1      18.817  91.246  89.276  1.00  0.00           O
ATOM     16  CA2 CYSTA   1      19.757  91.736  87.176  1.00  0.00           C
ATOM     19  C11 CYSTA   1      19.547  85.926  84.977  1.00  0.00           C
ATOM     21  O11 CYSTA   1      18.677  86.057  83.806  1.00  0.00           O
ATOM     22  CX1 CYSTA   1      19.247  86.837  82.865  1.00  0.00           C
ATOM     23  OX1 CYSTA   1      20.207  87.547  83.065  1.00  0.00           O
ATOM     24  CX2 CYSTA   1      18.667  86.717  81.477  1.00  0.00           C
ATOM     27  C12 CYSTA   1      20.057  84.477  85.096  1.00  0.00           C
ATOM     30  O12 CYSTA   1      21.227  84.337  84.255  1.00  0.00           O
ATOM     31  CD1 CYSTA   1      21.017  84.306  82.956  1.00  0.00           C
ATOM     32  OD1 CYSTA   1      19.987  83.946  82.407  1.00  0.00           O
ATOM     33  CD2 CYSTA   1      22.247  84.836  82.226  1.00  0.00           C
ATOM     36  CA3 CYSTA   1      18.717  92.496  86.315  1.00  0.00           C
ATOM     39  CA4 CYSTA   1      19.297  93.526  85.336  1.00  0.00           C
ATOM     42  CA5 CYSTA   1      18.307  94.016  84.255  1.00  0.00           C
ATOM     45  CA6 CYSTA   1      17.947  92.867  83.306  1.00  0.00           C
ATOM     48  CA7 CYSTA   1      17.107  93.176  82.065  1.00  0.00           C
ATOM     51  CA8 CYSTA   1      16.757  91.866  81.337  1.00  0.00           C
ATOM     54  CA9 CYSTA   1      16.117  92.006  79.946  1.00  0.00           C
ATOM     57 0CA1 CYSTA   1      17.167  91.996  78.826  1.00  0.00           C
ATOM     60 1CA1 CYSTA   1      16.527  91.776  77.446  1.00  0.00           C
ATOM     63 2CA1 CYSTA   1      17.567  91.676  76.315  1.00  0.00           C
ATOM     66 3CA1 CYSTA   1      16.957  91.536  74.916  1.00  0.00           C
ATOM     69 4CA1 CYSTA   1      16.327  90.166  74.615  1.00  0.00           C
ATOM     72 5CA1 CYSTA   1      15.697  90.106  73.226  1.00  0.00           C
ATOM     75 6CA1 CYSTA   1      14.897  88.826  72.976  1.00  0.00           C
ATOM     79  CD3 CYSTA   1      22.387  84.226  80.826  1.00  0.00           C
ATOM     82  CD4 CYSTA   1      22.717  82.736  80.917  1.00  0.00           C
ATOM     85  CD5 CYSTA   1      22.887  82.076  79.556  1.00  0.00           C
ATOM     88  CD6 CYSTA   1      24.107  82.587  78.796  1.00  0.00           C
ATOM     91  CD7 CYSTA   1      24.437  81.656  77.626  1.00  0.00           C
ATOM     94  CD8 CYSTA   1      25.837  81.887  77.065  1.00  0.00           C
ATOM     97  CD9 CYSTA   1      26.247  80.716  76.175  1.00  0.00           C
ATOM    100 0CD1 CYSTA   1      27.707  80.807  75.706  1.00  0.00           C
ATOM    103 1CD1 CYSTA   1      27.957  81.856  74.615  1.00  0.00           C
ATOM    106 2CD1 CYSTA   1      29.347  81.656  74.005  1.00  0.00           C
ATOM    109 3CD1 CYSTA   1      29.587  82.397  72.696  1.00  0.00           C
ATOM    112 4CD1 CYSTA   1      30.717  81.757  71.865  1.00  0.00           C
ATOM    115 5CD1 CYSTA   1      30.247  80.526  71.076  1.00  0.00           C
ATOM    118 6CD1 CYSTA   1      31.327  79.916  70.175  1.00  0.00           C
ATOM    122  CX3 CYSTA   1      19.797  86.926  80.425  1.00  0.00           C
ATOM    125  CX4 CYSTA   1      19.507  88.026  79.396  1.00  0.00           C
ATOM    128  CX5 CYSTA   1      20.767  88.476  78.645  1.00  0.00           C
ATOM    131  CX6 CYSTA   1      20.467  89.516  77.556  1.00  0.00           C
ATOM    134  CX7 CYSTA   1      21.667  89.836  76.645  1.00  0.00           C
ATOM    137  CX8 CYSTA   1      21.277  90.756  75.476  1.00  0.00           C
ATOM    140  CX9 CYSTA   1      22.047  90.456  74.215  1.00  0.00           C
ATOM    142 0CX1 CYSTA   1      21.617  89.626  73.245  1.00  0.00           C
ATOM    144 1CX1 CYSTA   1      20.297  88.886  73.275  1.00  0.00           C
ATOM    147 2CX1 CYSTA   1      19.927  88.277  71.916  1.00  0.00           C
ATOM    150 3CX1 CYSTA   1      19.597  89.316  70.835  1.00  0.00           C
ATOM    153 4CX1 CYSTA   1      19.287  88.666  69.486  1.00  0.00           C
ATOM    156 5CX1 CYSTA   1      19.137  89.667  68.325  1.00  0.00           C
ATOM    159 6CX1 CYSTA   1      17.997  90.676  68.505  1.00  0.00           C
ATOM    162 7CX1 CYSTA   1      17.737  91.466  67.215  1.00  0.00           C
ATOM    165 8CX1 CYSTA   1      16.637  92.506  67.345  1.00  0.00           C
ATOM    169  N   ASN A   2      16.277  88.616  87.006  1.00  0.00           N
ATOM    171  CA  ASN A   2      16.567  89.796  86.236  1.00  0.00           C
ATOM    173  CB  ASN A   2      16.787  89.527  84.715  1.00  0.00           C
ATOM    176  CG  ASN A   2      18.277  89.547  84.396  1.00  0.00           C
ATOM    177  OD1 ASN A   2      19.107  89.346  85.285  1.00  0.00           O
ATOM    178  ND2 ASN A   2      18.677  89.856  83.156  1.00  0.00           N
ATOM    181  C   ASN A   2      15.617  90.926  86.575  1.00  0.00           C
ATOM    182  O   ASN A   2      14.687  91.246  85.845  1.00  0.00           O
ATOM    183  N   ASP A   3      15.897  91.577  87.727  1.00  0.00           N
ATOM    185  CA  ASP A   3      14.957  92.356  88.496  1.00  0.00           C
ATOM    187  CB  ASP A   3      14.087  91.367  89.336  1.00  0.00           C
ATOM    190  CG  ASP A   3      14.817  90.517  90.365  1.00  0.00           C
ATOM    191  OD1 ASP A   3      14.097  89.856  91.166  1.00  0.00           O
ATOM    192  OD2 ASP A   3      16.077  90.426  90.357  1.00  0.00           O
ATOM    193  C   ASP A   3      15.737  93.297  89.406  1.00  0.00           C
ATOM    194  O   ASP A   3      15.437  93.446  90.586  1.00  0.00           O
ATOM    195  N   LYS A   4      16.827  93.937  88.935  1.00  0.00           N
ATOM    197  CA  LYS A   4      17.677  94.626  89.895  1.00  0.00           C
ATOM    199  CB  LYS A   4      19.137  94.897  89.436  1.00  0.00           C
ATOM    202  CG  LYS A   4      19.367  96.007  88.406  1.00  0.00           C
ATOM    205  CD  LYS A   4      20.847  96.356  88.146  1.00  0.00           C
ATOM    208  CE  LYS A   4      21.567  97.176  89.226  1.00  0.00           C
ATOM    211  NZ  LYS A   4      22.067  96.356  90.345  1.00  0.00           N
ATOM    215  C   LYS A   4      17.097  95.917  90.465  1.00  0.00           C
ATOM    216  O   LYS A   4      16.777  96.876  89.767  1.00  0.00           O
ATOM    217  N   GLY A   5      17.097  95.996  91.805  1.00  0.00           N
ATOM    219  CA  GLY A   5      17.447  97.236  92.476  1.00  0.00           C
ATOM    222  C   GLY A   5      18.957  97.296  92.587  1.00  0.00           C
ATOM    223  O   GLY A   5      19.647  96.297  92.395  1.00  0.00           O
ATOM    224  N   GLU A   6      19.557  98.456  92.925  1.00  0.00           N
ATOM    226  CA  GLU A   6      20.947  98.367  93.345  1.00  0.00           C
ATOM    228  CB  GLU A   6      21.827  99.617  93.146  1.00  0.00           C
ATOM    231  CG  GLU A   6      23.337  99.356  93.426  1.00  0.00           C
ATOM    234  CD  GLU A   6      23.907  98.137  92.686  1.00  0.00           C
ATOM    235  OE1 GLU A   6      24.487  97.217  93.325  1.00  0.00           O
ATOM    236  OE2 GLU A   6      23.697  98.056  91.435  1.00  0.00           O
ATOM    237  C   GLU A   6      20.977  97.976  94.796  1.00  0.00           C
ATOM    238  O   GLU A   6      20.457  98.706  95.636  1.00  0.00           O
ATOM    239  N   GLU A   7      21.587  96.816  95.116  1.00  0.00           N
ATOM    241  CA  GLU A   7      21.477  96.136  96.395  1.00  0.00           C
ATOM    243  CB  GLU A   7      22.347  94.866  96.405  1.00  0.00           C
ATOM    246  CG  GLU A   7      22.197  94.036  97.696  1.00  0.00           C
ATOM    249  CD  GLU A   7      20.797  93.446  97.886  1.00  0.00           C
ATOM    250  OE1 GLU A   7      20.087  93.837  98.855  1.00  0.00           O
ATOM    251  OE2 GLU A   7      20.447  92.547  97.075  1.00  0.00           O
ATOM    252  C   GLU A   7      21.907  97.047  97.526  1.00  0.00           C
ATOM    253  O   GLU A   7      21.267  97.187  98.566  1.00  0.00           O
ATOM    254  N   LYS A   8      22.967  97.786  97.176  1.00  0.00           N
ATOM    256  CA  LYS A   8      23.347  99.086  97.655  1.00  0.00           C
ATOM    258  CB  LYS A   8      22.537  99.807  98.745  1.00  0.00           C
ATOM    261  CG  LYS A   8      21.227 100.377  98.216  1.00  0.00           C
ATOM    264  CD  LYS A   8      20.607 101.306  99.255  1.00  0.00           C
ATOM    267  CE  LYS A   8      19.437 102.086  98.697  1.00  0.00           C
ATOM    270  NZ  LYS A   8      18.847 102.816  99.807  1.00  0.00           N
ATOM    274  C   LYS A   8      24.807  99.036  97.876  1.00  0.00           C
ATOM    275  O   LYS A   8      25.327  98.647  98.925  1.00  0.00           O
ATOM    276  N   ALA A   9      25.487  99.356  96.776  1.00  0.00           N
ATOM    278  CA  ALA A   9      26.887  99.176  96.606  1.00  0.00           C
ATOM    280  CB  ALA A   9      27.177  99.366  95.116  1.00  0.00           C
ATOM    284  C   ALA A   9      27.667 100.126  97.465  1.00  0.00           C
ATOM    285  O   ALA A   9      27.417 101.326  97.495  1.00  0.00           O
ATOM    286  N   HIS A  10      28.707  99.596  98.115  1.00  0.00           N
ATOM    288  CA  HIS A  10      29.847 100.416  98.436  1.00  0.00           C
ATOM    290  CB  HIS A  10      30.717  99.787  99.547  1.00  0.00           C
ATOM    293  ND1 HIS A  10      29.257  98.697 101.285  1.00  0.00           N
ATOM    294  CG  HIS A  10      29.997  99.787 100.865  1.00  0.00           C
ATOM    295  CE1 HIS A  10      28.847  99.007 102.505  1.00  0.00           C
ATOM    297  NE2 HIS A  10      29.277 100.236 102.876  1.00  0.00           N
ATOM    299  CD2 HIS A  10      30.027 100.736 101.837  1.00  0.00           C
ATOM    301  C   HIS A  10      30.637 100.736  97.167  1.00  0.00           C
ATOM    302  O   HIS A  10      31.187 101.826  97.106  1.00  0.00           O
ATOM    303  N   VAL A  11      30.617  99.816  96.156  1.00  0.00           N
ATOM    305  CA  VAL A  11      31.067  99.936  94.755  1.00  0.00           C
ATOM    307  CB  VAL A  11      32.497 100.486  94.505  1.00  0.00           C
ATOM    309  CG1 VAL A  11      32.447 102.006  94.235  1.00  0.00           C
ATOM    313  CG2 VAL A  11      33.497 100.146  95.636  1.00  0.00           C
ATOM    317  C   VAL A  11      30.887  98.577  94.025  1.00  0.00           C
ATOM    318  O   VAL A  11      31.297  97.547  94.565  1.00  0.00           O
ATOM    319  N   GLY A  12      30.187  98.476  92.856  1.00  0.00           N
ATOM    321  CA  GLY A  12      30.007  97.187  92.106  1.00  0.00           C
ATOM    324  C   GLY A  12      29.477  97.296  90.656  1.00  0.00           C
ATOM    325  O   GLY A  12      28.987  98.356  90.266  1.00  0.00           O
ATOM    326  N   GLU A  13      29.547  96.217  89.785  1.00  0.00           N
ATOM    328  CA  GLU A  13      29.917  96.316  88.335  1.00  0.00           C
ATOM    330  CB  GLU A  13      31.447  96.717  88.426  1.00  0.00           C
ATOM    333  CG  GLU A  13      31.697  98.266  88.476  1.00  0.00           C
ATOM    336  CD  GLU A  13      32.247  98.956  89.735  1.00  0.00           C
ATOM    337  OE1 GLU A  13      32.317 100.216  89.635  1.00  0.00           O
ATOM    338  OE2 GLU A  13      32.537  98.326  90.777  1.00  0.00           O
ATOM    339  C   GLU A  13      29.217  95.746  86.906  1.00  0.00           C
ATOM    340  O   GLU A  13      28.677  96.796  86.505  1.00  0.00           O
ATOM    341  N   PRO A  14      28.877  94.656  85.865  1.00  0.00           N
ATOM    342  CD  PRO A  14      28.587  95.307  84.546  1.00  0.00           C
ATOM    345  CA  PRO A  14      28.507  93.116  85.675  1.00  0.00           C
ATOM    347  CB  PRO A  14      27.617  93.116  84.416  1.00  0.00           C
ATOM    350  CG  PRO A  14      27.497  94.516  83.885  1.00  0.00           C
ATOM    353  C   PRO A  14      29.207  91.577  85.586  1.00  0.00           C
ATOM    354  O   PRO A  14      29.177  90.996  86.636  1.00  0.00           O
ATOM    355  N   GLN A  15      29.737  90.826  84.466  1.00  0.00           N
ATOM    357  CA  GLN A  15      30.037  89.287  84.366  1.00  0.00           C
ATOM    359  CB  GLN A  15      29.027  88.417  83.546  1.00  0.00           C
ATOM    362  CG  GLN A  15      29.057  88.676  81.995  1.00  0.00           C
ATOM    365  CD  GLN A  15      29.787  87.676  81.076  1.00  0.00           C
ATOM    366  OE1 GLN A  15      30.347  88.106  80.065  1.00  0.00           O
ATOM    367  NE2 GLN A  15      29.807  86.367  81.376  1.00  0.00           N
ATOM    370  C   GLN A  15      31.377  88.727  83.715  1.00  0.00           C
ATOM    371  O   GLN A  15      32.207  89.566  83.446  1.00  0.00           O
ATOM    372  N   VAL A  16      31.597  87.346  83.426  1.00  0.00           N
ATOM    374  CA  VAL A  16      32.707  86.386  83.755  1.00  0.00           C
ATOM    376  CB  VAL A  16      32.356  85.897  85.135  1.00  0.00           C
ATOM    378  CG1 VAL A  16      32.447  86.926  86.197  1.00  0.00           C
ATOM    382  CG2 VAL A  16      30.927  85.327  85.196  1.00  0.00           C
ATOM    386  C   VAL A  16      33.317  85.117  82.865  1.00  0.00           C
ATOM    387  O   VAL A  16      32.777  84.856  81.796  1.00  0.00           O
ATOM    388  N   THR A  17      34.447  84.326  83.306  1.00  0.00           N
ATOM    390  CA  THR A  17      35.057  82.916  82.895  1.00  0.00           C
ATOM    392  CB  THR A  17      35.967  83.277  81.726  1.00  0.00           C
ATOM    394  OG1 THR A  17      36.427  82.206  80.936  1.00  0.00           O
ATOM    396  CG2 THR A  17      37.187  84.046  82.196  1.00  0.00           C
ATOM    400  C   THR A  17      35.777  81.736  83.905  1.00  0.00           C
ATOM    401  O   THR A  17      36.727  82.066  84.606  1.00  0.00           O
ATOM    402  N   VAL A  18      35.417  80.336  84.056  1.00  0.00           N
ATOM    404  CA  VAL A  18      35.367  79.406  85.325  1.00  0.00           C
ATOM    406  CB  VAL A  18      33.867  79.227  85.686  1.00  0.00           C
ATOM    408  CG1 VAL A  18      33.337  77.796  85.765  1.00  0.00           C
ATOM    412  CG2 VAL A  18      33.397  80.056  86.896  1.00  0.00           C
ATOM    416  C   VAL A  18      36.127  77.916  85.526  1.00  0.00           C
ATOM    417  O   VAL A  18      36.106  77.136  84.585  1.00  0.00           O
ATOM    418  N   HIS A  19      36.757  77.496  86.755  1.00  0.00           N
ATOM    420  CA  HIS A  19      37.957  76.657  87.307  1.00  0.00           C
ATOM    422  CB  HIS A  19      39.167  77.436  88.055  1.00  0.00           C
ATOM    425  ND1 HIS A  19      41.176  75.856  87.615  1.00  0.00           N
ATOM    426  CG  HIS A  19      40.647  77.056  88.055  1.00  0.00           C
ATOM    427  CE1 HIS A  19      42.477  76.026  87.666  1.00  0.00           C
ATOM    429  NE2 HIS A  19      42.827  77.257  88.116  1.00  0.00           N
ATOM    431  CD2 HIS A  19      41.657  77.926  88.365  1.00  0.00           C
ATOM    433  C   HIS A  19      37.687  75.746  88.525  1.00  0.00           C
ATOM    434  O   HIS A  19      36.597  75.706  89.075  1.00  0.00           O
ATOM    435  N   ILE A  20      38.787  75.156  89.086  1.00  0.00           N
ATOM    437  CA  ILE A  20      39.027  74.886  90.505  1.00  0.00           C
ATOM    439  CB  ILE A  20      38.957  73.386  90.806  1.00  0.00           C
ATOM    441  CG2 ILE A  20      39.987  72.616  89.965  1.00  0.00           C
ATOM    445  CG1 ILE A  20      38.977  73.007  92.316  1.00  0.00           C
ATOM    448  CD  ILE A  20      40.347  72.686  92.925  1.00  0.00           C
ATOM    452  C   ILE A  20      40.347  75.496  91.035  1.00  0.00           C
ATOM    453  O   ILE A  20      41.457  75.287  90.526  1.00  0.00           O
ATOM    454  N   VAL A  21      40.277  76.316  92.106  1.00  0.00           N
ATOM    456  CA  VAL A  21      41.457  76.906  92.716  1.00  0.00           C
ATOM    458  CB  VAL A  21      41.277  78.376  93.076  1.00  0.00           C
ATOM    460  CG1 VAL A  21      42.647  78.936  93.465  1.00  0.00           C
ATOM    464  CG2 VAL A  21      40.747  79.166  91.866  1.00  0.00           C
ATOM    468  C   VAL A  21      41.917  76.077  93.925  1.00  0.00           C
ATOM    469  O   VAL A  21      41.137  75.456  94.626  1.00  0.00           O
ATOM    470  N   LYS A  22      43.257  75.967  94.136  1.00  0.00           N
ATOM    472  CA  LYS A  22      43.837  74.856  94.865  1.00  0.00           C
ATOM    474  CB  LYS A  22      44.657  73.956  93.905  1.00  0.00           C
ATOM    477  CG  LYS A  22      43.797  73.276  92.816  1.00  0.00           C
ATOM    480  CD  LYS A  22      44.597  72.776  91.595  1.00  0.00           C
ATOM    483  CE  LYS A  22      45.337  73.876  90.835  1.00  0.00           C
ATOM    486  NZ  LYS A  22      44.387  74.976  90.596  1.00  0.00           N
ATOM    490  C   LYS A  22      44.777  75.337  95.965  1.00  0.00           C
ATOM    491  O   LYS A  22      45.387  76.397  95.865  1.00  0.00           O
ATOM    492  N   THR A  23      44.926  74.526  97.015  1.00  0.00           N
ATOM    494  CA  THR A  23      45.977  74.617  98.046  1.00  0.00           C
ATOM    496  CB  THR A  23      45.847  73.516  99.095  1.00  0.00           C
ATOM    498  OG1 THR A  23      45.727  72.226  98.476  1.00  0.00           O
ATOM    500  CG2 THR A  23      44.557  73.766  99.906  1.00  0.00           C
ATOM    504  C   THR A  23      47.397  74.596  97.515  1.00  0.00           C
ATOM    505  O   THR A  23      47.696  73.996  96.477  1.00  0.00           O
ATOM    506  N   ALA A  24      48.327  75.276  98.236  1.00  0.00           N
ATOM    508  CA  ALA A  24      49.737  75.176  97.925  1.00  0.00           C
ATOM    510  CB  ALA A  24      50.087  76.147  96.796  1.00  0.00           C
ATOM    514  C   ALA A  24      50.597  75.496  99.146  1.00  0.00           C
ATOM    515  O   ALA A  24      50.107  76.116 100.096  1.00  0.00           O
ATOM    516  N   PRO A  25      51.857  75.056  99.235  1.00  0.00           N
ATOM    517  CD  PRO A  25      52.457  74.087  98.315  1.00  0.00           C
ATOM    520  CA  PRO A  25      52.857  75.626 100.135  1.00  0.00           C
ATOM    522  CB  PRO A  25      54.097  74.757  99.925  1.00  0.00           C
ATOM    525  CG  PRO A  25      53.967  74.287  98.476  1.00  0.00           C
ATOM    528  C   PRO A  25      53.147  77.106  99.916  1.00  0.00           C
ATOM    529  O   PRO A  25      52.827  77.676  98.876  1.00  0.00           O
ATOM    530  N   LEU A  26      53.787  77.736 100.906  1.00  0.00           N
ATOM    532  CA  LEU A  26      53.977  79.186 100.976  1.00  0.00           C
ATOM    534  CB  LEU A  26      54.097  79.636 102.465  1.00  0.00           C
ATOM    537  CG  LEU A  26      52.797  79.697 103.297  1.00  0.00           C
ATOM    539  CD1 LEU A  26      52.117  78.336 103.485  1.00  0.00           C
ATOM    543  CD2 LEU A  26      53.087  80.336 104.656  1.00  0.00           C
ATOM    547  C   LEU A  26      55.247  79.656 100.295  1.00  0.00           C
ATOM    548  O   LEU A  26      55.527  80.867 100.266  1.00  0.00           O
ATOM    549  N   GLU A  27      56.067  78.736  99.755  1.00  0.00           N
ATOM    551  CA  GLU A  27      57.417  79.016  99.285  1.00  0.00           C
ATOM    553  CB  GLU A  27      57.367  79.746  97.925  1.00  0.00           C
ATOM    556  CG  GLU A  27      56.557  78.977  96.846  1.00  0.00           C
ATOM    559  CD  GLU A  27      56.527  79.716  95.516  1.00  0.00           C
ATOM    560  OE1 GLU A  27      56.327  80.956  95.555  1.00  0.00           O
ATOM    561  OE2 GLU A  27      56.637  79.037  94.455  1.00  0.00           O
ATOM    562  C   GLU A  27      58.347  79.706 100.306  1.00  0.00           C
ATOM    563  O   GLU A  27      58.177  79.636 101.535  1.00  0.00           O
ATOM    564  N   VAL A  28      59.427  80.357  99.807  1.00  0.00           N
ATOM    566  CA  VAL A  28      60.397  81.106 100.587  1.00  0.00           C
ATOM    568  CB  VAL A  28      61.647  81.466  99.785  1.00  0.00           C
ATOM    570  CG1 VAL A  28      62.367  80.176  99.326  1.00  0.00           C
ATOM    574  CG2 VAL A  28      61.297  82.336  98.557  1.00  0.00           C
ATOM    578  C   VAL A  28      59.817  82.327 101.276  1.00  0.00           C
ATOM    579  O   VAL A  28      58.937  83.026 100.765  1.00  0.00           O
ATOM    580  N   LYS A  29      60.266  82.617 102.505  1.00  0.00           N
ATOM    582  CA  LYS A  29      59.637  83.626 103.325  1.00  0.00           C
ATOM    584  CB  LYS A  29      58.847  82.956 104.486  1.00  0.00           C
ATOM    587  CG  LYS A  29      58.147  83.937 105.435  1.00  0.00           C
ATOM    590  CD  LYS A  29      57.587  83.256 106.685  1.00  0.00           C
ATOM    593  CE  LYS A  29      56.577  82.136 106.376  1.00  0.00           C
ATOM    596  NZ  LYS A  29      55.937  81.717 107.626  1.00  0.00           N
ATOM    600  C   LYS A  29      60.677  84.556 103.895  1.00  0.00           C
ATOM    601  O   LYS A  29      61.617  84.086 104.536  1.00  0.00           O
ATOM    602  N   THR A  30      60.437  85.876 103.726  1.00  0.00           N
ATOM    604  CA  THR A  30      61.207  86.996 104.246  1.00  0.00           C
ATOM    606  CB  THR A  30      60.817  87.447 105.666  1.00  0.00           C
ATOM    608  OG1 THR A  30      61.277  88.756 105.955  1.00  0.00           O
ATOM    610  CG2 THR A  30      61.367  86.507 106.755  1.00  0.00           C
ATOM    614  C   THR A  30      62.707  87.066 103.946  1.00  0.00           C
ATOM    615  O   THR A  30      63.457  86.096 104.056  1.00  0.00           O
ATOM    616  N   GLU A  31      63.157  88.246 103.505  1.00  0.00           N
ATOM    618  CA  GLU A  31      64.507  88.496 103.026  1.00  0.00           C
ATOM    620  CB  GLU A  31      64.467  89.026 101.545  1.00  0.00           C
ATOM    623  CG  GLU A  31      65.837  89.407 100.906  1.00  0.00           C
ATOM    626  CD  GLU A  31      65.776  89.906  99.445  1.00  0.00           C
ATOM    627  OE1 GLU A  31      64.817  89.596  98.697  1.00  0.00           O
ATOM    628  OE2 GLU A  31      66.746  90.587  99.035  1.00  0.00           O
ATOM    629  C   GLU A  31      65.147  89.466 104.006  1.00  0.00           C
ATOM    630  O   GLU A  31      64.676  90.596 104.196  1.00  0.00           O
ATOM    631  N   LEU A  32      66.207  89.007 104.705  1.00  0.00           N
ATOM    633  CA  LEU A  32      66.837  89.687 105.825  1.00  0.00           C
ATOM    635  CB  LEU A  32      66.547  89.046 107.226  1.00  0.00           C
ATOM    638  CG  LEU A  32      66.687  87.516 107.476  1.00  0.00           C
ATOM    640  CD1 LEU A  32      65.587  86.697 106.785  1.00  0.00           C
ATOM    644  CD2 LEU A  32      68.087  86.926 107.235  1.00  0.00           C
ATOM    648  C   LEU A  32      68.347  89.897 105.605  1.00  0.00           C
ATOM    649  O   LEU A  32      69.047  88.956 105.227  1.00  0.00           O
ATOM    650  N   PRO A  33      68.917  91.077 105.806  1.00  0.00           N
ATOM    651  CD  PRO A  33      68.157  92.316 105.865  1.00  0.00           C
ATOM    654  CA  PRO A  33      70.347  91.306 105.985  1.00  0.00           C
ATOM    656  CB  PRO A  33      70.427  92.776 106.395  1.00  0.00           C
ATOM    659  CG  PRO A  33      69.206  93.417 105.745  1.00  0.00           C
ATOM    662  C   PRO A  33      71.127  90.436 106.966  1.00  0.00           C
ATOM    663  O   PRO A  33      70.596  90.056 108.005  1.00  0.00           O
ATOM    664  N   GLY A  34      72.417  90.187 106.685  1.00  0.00           N
ATOM    666  CA  GLY A  34      73.317  89.527 107.605  1.00  0.00           C
ATOM    669  C   GLY A  34      74.697  90.016 107.355  1.00  0.00           C
ATOM    670  O   GLY A  34      75.207  89.996 106.236  1.00  0.00           O
ATOM    671  N   ARG A  35      75.386  90.486 108.406  1.00  0.00           N
ATOM    673  CA  ARG A  35      76.757  90.946 108.286  1.00  0.00           C
ATOM    675  CB  ARG A  35      77.137  91.837 109.495  1.00  0.00           C
ATOM    678  CG  ARG A  35      78.547  92.436 109.466  1.00  0.00           C
ATOM    681  CD  ARG A  35      78.687  93.537 108.417  1.00  0.00           C
ATOM    684  NE  ARG A  35      78.627  94.876 109.086  1.00  0.00           N
ATOM    686  CZ  ARG A  35      79.607  95.777 109.066  1.00  0.00           C
ATOM    687  NH1 ARG A  35      80.857  95.467 108.806  1.00  0.00           N
ATOM    690  NH2 ARG A  35      79.306  97.037 109.355  1.00  0.00           N
ATOM    693  C   ARG A  35      77.717  89.776 108.175  1.00  0.00           C
ATOM    694  O   ARG A  35      78.017  89.066 109.136  1.00  0.00           O
ATOM    695  N   THR A  36      78.276  89.537 106.977  1.00  0.00           N
ATOM    697  CA  THR A  36      79.347  88.557 106.815  1.00  0.00           C
ATOM    699  CB  THR A  36      79.557  88.056 105.386  1.00  0.00           C
ATOM    701  OG1 THR A  36      80.727  87.266 105.236  1.00  0.00           O
ATOM    703  CG2 THR A  36      79.737  89.236 104.445  1.00  0.00           C
ATOM    707  C   THR A  36      80.636  88.937 107.546  1.00  0.00           C
ATOM    708  O   THR A  36      81.027  90.096 107.626  1.00  0.00           O
ATOM    709  N   ASN A  37      81.297  87.916 108.125  1.00  0.00           N
ATOM    711  CA  ASN A  37      82.387  88.026 109.056  1.00  0.00           C
ATOM    713  CB  ASN A  37      81.867  87.827 110.505  1.00  0.00           C
ATOM    716  CG  ASN A  37      82.877  88.316 111.535  1.00  0.00           C
ATOM    717  OD1 ASN A  37      83.956  88.797 111.175  1.00  0.00           O
ATOM    718  ND2 ASN A  37      82.577  88.147 112.836  1.00  0.00           N
ATOM    721  C   ASN A  37      83.367  86.926 108.636  1.00  0.00           C
ATOM    722  O   ASN A  37      83.126  86.166 107.716  1.00  0.00           O
ATOM    723  N   ALA A  38      84.537  86.837 109.285  1.00  0.00           N
ATOM    725  CA  ALA A  38      85.407  85.706 109.086  1.00  0.00           C
ATOM    727  CB  ALA A  38      86.847  86.086 109.466  1.00  0.00           C
ATOM    731  C   ALA A  38      84.967  84.477 109.875  1.00  0.00           C
ATOM    732  O   ALA A  38      84.457  84.576 110.985  1.00  0.00           O
ATOM    733  N   TYR A  39      85.217  83.266 109.326  1.00  0.00           N
ATOM    735  CA  TYR A  39      85.097  82.006 110.046  1.00  0.00           C
ATOM    737  CB  TYR A  39      85.676  80.877 109.146  1.00  0.00           C
ATOM    740  CG  TYR A  39      85.547  79.466 109.715  1.00  0.00           C
ATOM    741  CD1 TYR A  39      84.327  78.986 110.227  1.00  0.00           C
ATOM    743  CE1 TYR A  39      84.217  77.666 110.716  1.00  0.00           C
ATOM    745  CZ  TYR A  39      85.337  76.816 110.685  1.00  0.00           C
ATOM    746  OH  TYR A  39      85.237  75.486 111.136  1.00  0.00           O
ATOM    748  CD2 TYR A  39      86.657  78.606 109.715  1.00  0.00           C
ATOM    750  CE2 TYR A  39      86.557  77.296 110.196  1.00  0.00           C
ATOM    752  C   TYR A  39      85.937  81.996 111.285  1.00  0.00           C
ATOM    753  O   TYR A  39      85.496  81.746 112.395  1.00  0.00           O
ATOM    754  N   ARG A  40      87.206  82.346 111.105  1.00  0.00           N
ATOM    756  CA  ARG A  40      88.147  82.366 112.167  1.00  0.00           C
ATOM    758  CB  ARG A  40      88.907  81.037 112.285  1.00  0.00           C
ATOM    761  CG  ARG A  40      90.017  81.026 113.356  1.00  0.00           C
ATOM    764  CD  ARG A  40      90.317  79.636 113.905  1.00  0.00           C
ATOM    767  NE  ARG A  40      90.536  78.736 112.727  1.00  0.00           N
ATOM    769  CZ  ARG A  40      89.777  77.686 112.386  1.00  0.00           C
ATOM    770  NH1 ARG A  40      88.707  77.327 113.065  1.00  0.00           N
ATOM    773  NH2 ARG A  40      90.086  77.047 111.276  1.00  0.00           N
ATOM    776  C   ARG A  40      89.037  83.526 111.945  1.00  0.00           C
ATOM    777  O   ARG A  40      89.526  83.766 110.835  1.00  0.00           O
ATOM    778  N   ILE A  41      89.217  84.306 112.996  1.00  0.00           N
ATOM    780  CA  ILE A  41      90.107  85.436 113.005  1.00  0.00           C
ATOM    782  CB  ILE A  41      89.337  86.736 113.087  1.00  0.00           C
ATOM    784  CG2 ILE A  41      88.577  86.876 114.435  1.00  0.00           C
ATOM    788  CG1 ILE A  41      90.237  87.936 112.785  1.00  0.00           C
ATOM    791  CD  ILE A  41      89.467  89.117 112.196  1.00  0.00           C
ATOM    795  C   ILE A  41      91.036  85.227 114.165  1.00  0.00           C
ATOM    796  O   ILE A  41      90.647  84.736 115.227  1.00  0.00           O
ATOM    797  N   ALA A  42      92.317  85.556 113.986  1.00  0.00           N
ATOM    799  CA  ALA A  42      93.217  85.626 115.105  1.00  0.00           C
ATOM    801  CB  ALA A  42      94.147  84.407 115.196  1.00  0.00           C
ATOM    805  C   ALA A  42      94.037  86.837 114.865  1.00  0.00           C
ATOM    806  O   ALA A  42      94.547  87.037 113.755  1.00  0.00           O
ATOM    807  N   GLU A  43      94.177  87.706 115.865  1.00  0.00           N
ATOM    809  CA  GLU A  43      94.907  88.926 115.675  1.00  0.00           C
ATOM    811  CB  GLU A  43      94.267  90.026 116.576  1.00  0.00           C
ATOM    814  CG  GLU A  43      92.747  90.266 116.366  1.00  0.00           C
ATOM    817  CD  GLU A  43      92.166  91.266 117.365  1.00  0.00           C
ATOM    818  OE1 GLU A  43      92.866  92.257 117.696  1.00  0.00           O
ATOM    819  OE2 GLU A  43      90.997  91.077 117.785  1.00  0.00           O
ATOM    820  C   GLU A  43      96.407  88.656 115.885  1.00  0.00           C
ATOM    821  O   GLU A  43      96.817  87.766 116.646  1.00  0.00           O
ATOM    822  N   VAL A  44      97.297  89.376 115.166  1.00  0.00           N
ATOM    824  CA  VAL A  44      98.727  89.136 115.275  1.00  0.00           C
ATOM    826  CB  VAL A  44      99.417  89.156 113.905  1.00  0.00           C
ATOM    828  CG1 VAL A  44     100.907  88.787 114.045  1.00  0.00           C
ATOM    832  CG2 VAL A  44      98.737  88.147 112.956  1.00  0.00           C
ATOM    836  C   VAL A  44      99.327  90.156 116.255  1.00  0.00           C
ATOM    837  O   VAL A  44      99.397  91.356 115.976  1.00  0.00           O
ATOM    838  N   ARG A  45      99.697  89.706 117.476  1.00  0.00           N
ATOM    840  CA  ARG A  45     100.177  90.556 118.557  1.00  0.00           C
ATOM    842  CB  ARG A  45      99.517  90.296 119.965  1.00  0.00           C
ATOM    845  CG  ARG A  45      98.036  90.727 119.976  1.00  0.00           C
ATOM    848  CD  ARG A  45      97.277  90.996 121.285  1.00  0.00           C
ATOM    851  NE  ARG A  45      95.847  91.376 120.965  1.00  0.00           N
ATOM    853  CZ  ARG A  45      95.416  92.436 120.295  1.00  0.00           C
ATOM    854  NH1 ARG A  45      96.167  93.446 119.916  1.00  0.00           N
ATOM    857  NH2 ARG A  45      94.127  92.526 120.026  1.00  0.00           N
ATOM    860  C   ARG A  45     101.687  90.476 118.636  1.00  0.00           C
ATOM    861  O   ARG A  45     102.237  89.376 118.485  1.00  0.00           O
ATOM    862  N   PRO A  46     102.437  91.577 118.796  1.00  0.00           N
ATOM    863  CD  PRO A  46     101.897  92.886 119.185  1.00  0.00           C
ATOM    866  CA  PRO A  46     103.877  91.507 118.996  1.00  0.00           C
ATOM    868  CB  PRO A  46     104.317  92.956 119.146  1.00  0.00           C
ATOM    871  CG  PRO A  46     103.097  93.676 119.705  1.00  0.00           C
ATOM    874  C   PRO A  46     104.236  90.676 120.196  1.00  0.00           C
ATOM    875  O   PRO A  46     103.517  90.696 121.175  1.00  0.00           O
ATOM    876  N   GLN A  47     105.327  89.897 120.087  1.00  0.00           N
ATOM    878  CA  GLN A  47     105.757  89.057 121.186  1.00  0.00           C
ATOM    880  CB  GLN A  47     105.977  87.606 120.695  1.00  0.00           C
ATOM    883  CG  GLN A  47     104.727  86.866 120.145  1.00  0.00           C
ATOM    886  CD  GLN A  47     103.597  86.757 121.175  1.00  0.00           C
ATOM    887  OE1 GLN A  47     103.657  85.937 122.095  1.00  0.00           O
ATOM    888  NE2 GLN A  47     102.527  87.556 120.996  1.00  0.00           N
ATOM    891  C   GLN A  47     107.066  89.596 121.726  1.00  0.00           C
ATOM    892  O   GLN A  47     107.597  89.077 122.696  1.00  0.00           O
ATOM    893  N   VAL A  48     107.636  90.666 121.125  1.00  0.00           N
ATOM    895  CA  VAL A  48     108.867  91.266 121.636  1.00  0.00           C
ATOM    897  CB  VAL A  48     110.157  90.746 120.976  1.00  0.00           C
ATOM    899  CG1 VAL A  48     111.437  91.406 121.525  1.00  0.00           C
ATOM    903  CG2 VAL A  48     110.327  89.246 121.226  1.00  0.00           C
ATOM    907  C   VAL A  48     108.737  92.786 121.545  1.00  0.00           C
ATOM    908  O   VAL A  48     108.077  93.316 120.646  1.00  0.00           O
ATOM    909  N   SER A  49     109.376  93.557 122.447  1.00  0.00           N
ATOM    911  CA  SER A  49     109.647  94.977 122.296  1.00  0.00           C
ATOM    913  CB  SER A  49     109.557  95.766 123.645  1.00  0.00           C
ATOM    916  OG  SER A  49     109.887  94.977 124.785  1.00  0.00           O
ATOM    918  C   SER A  49     110.967  95.236 121.566  1.00  0.00           C
ATOM    919  O   SER A  49     111.987  94.606 121.826  1.00  0.00           O
ATOM    920  N   GLY A  50     110.997  96.116 120.546  1.00  0.00           N
ATOM    922  CA  GLY A  50     112.147  96.217 119.646  1.00  0.00           C
ATOM    925  C   GLY A  50     111.797  96.986 118.406  1.00  0.00           C
ATOM    926  O   GLY A  50     110.667  97.426 118.236  1.00  0.00           O
ATOM    927  N   ILE A  51     112.787  97.226 117.526  1.00  0.00           N
ATOM    929  CA  ILE A  51     112.607  98.056 116.346  1.00  0.00           C
ATOM    931  CB  ILE A  51     113.857  98.916 116.136  1.00  0.00           C
ATOM    933  CG2 ILE A  51     115.097  98.066 115.786  1.00  0.00           C
ATOM    937  CG1 ILE A  51     113.637 100.037 115.105  1.00  0.00           C
ATOM    940  CD  ILE A  51     113.047 101.287 115.755  1.00  0.00           C
ATOM    944  C   ILE A  51     112.277  97.176 115.145  1.00  0.00           C
ATOM    945  O   ILE A  51     112.967  96.197 114.875  1.00  0.00           O
ATOM    946  N   VAL A  52     111.207  97.456 114.386  1.00  0.00           N
ATOM    948  CA  VAL A  52     110.816  96.617 113.245  1.00  0.00           C
ATOM    950  CB  VAL A  52     109.417  96.946 112.746  1.00  0.00           C
ATOM    952  CG1 VAL A  52     109.047  96.166 111.455  1.00  0.00           C
ATOM    956  CG2 VAL A  52     108.416  96.577 113.855  1.00  0.00           C
ATOM    960  C   VAL A  52     111.837  96.596 112.106  1.00  0.00           C
ATOM    961  O   VAL A  52     112.377  97.636 111.746  1.00  0.00           O
ATOM    962  N   LEU A  53     112.107  95.406 111.525  1.00  0.00           N
ATOM    964  CA  LEU A  53     112.957  95.187 110.365  1.00  0.00           C
ATOM    966  CB  LEU A  53     113.997  94.066 110.657  1.00  0.00           C
ATOM    969  CG  LEU A  53     115.276  94.117 109.785  1.00  0.00           C
ATOM    971  CD1 LEU A  53     116.487  94.596 110.605  1.00  0.00           C
ATOM    975  CD2 LEU A  53     115.536  92.757 109.126  1.00  0.00           C
ATOM    979  C   LEU A  53     112.066  94.736 109.206  1.00  0.00           C
ATOM    980  O   LEU A  53     110.857  94.866 109.255  1.00  0.00           O
ATOM    981  N   ASN A  54     112.667  94.197 108.115  1.00  0.00           N
ATOM    983  CA  ASN A  54     112.007  93.697 106.925  1.00  0.00           C
ATOM    985  CB  ASN A  54     112.907  92.766 106.076  1.00  0.00           C
ATOM    988  CG  ASN A  54     114.207  93.437 105.675  1.00  0.00           C
ATOM    989  OD1 ASN A  54     114.286  94.617 105.345  1.00  0.00           O
ATOM    990  ND2 ASN A  54     115.307  92.636 105.666  1.00  0.00           N
ATOM    993  C   ASN A  54     110.707  92.936 107.156  1.00  0.00           C
ATOM    994  O   ASN A  54     110.636  91.946 107.886  1.00  0.00           O
ATOM    995  N   ARG A  55     109.647  93.367 106.466  1.00  0.00           N
ATOM    997  CA  ARG A  55     108.427  92.617 106.366  1.00  0.00           C
ATOM    999  CB  ARG A  55     107.217  93.546 106.166  1.00  0.00           C
ATOM   1002  CG  ARG A  55     107.247  94.366 104.865  1.00  0.00           C
ATOM   1005  CD  ARG A  55     106.587  93.686 103.666  1.00  0.00           C
ATOM   1008  NE  ARG A  55     106.647  94.656 102.535  1.00  0.00           N
ATOM   1010  CZ  ARG A  55     107.667  94.776 101.696  1.00  0.00           C
ATOM   1011  NH1 ARG A  55     108.797  94.106 101.815  1.00  0.00           N
ATOM   1014  NH2 ARG A  55     107.507  95.596 100.685  1.00  0.00           N
ATOM   1017  C   ARG A  55     108.536  91.606 105.246  1.00  0.00           C
ATOM   1018  O   ARG A  55     109.217  91.837 104.235  1.00  0.00           O
ATOM   1019  N   ASN A  56     107.927  90.426 105.435  1.00  0.00           N
ATOM   1021  CA  ASN A  56     108.276  89.236 104.686  1.00  0.00           C
ATOM   1023  CB  ASN A  56     108.947  88.196 105.636  1.00  0.00           C
ATOM   1026  CG  ASN A  56     110.237  88.727 106.276  1.00  0.00           C
ATOM   1027  OD1 ASN A  56     110.967  89.576 105.755  1.00  0.00           O
ATOM   1028  ND2 ASN A  56     110.536  88.206 107.486  1.00  0.00           N
ATOM   1031  C   ASN A  56     107.047  88.647 103.966  1.00  0.00           C
ATOM   1032  O   ASN A  56     107.026  87.486 103.566  1.00  0.00           O
ATOM   1033  N   PHE A  57     105.987  89.436 103.765  1.00  0.00           N
ATOM   1035  CA  PHE A  57     104.727  88.996 103.195  1.00  0.00           C
ATOM   1037  CB  PHE A  57     103.777  88.376 104.285  1.00  0.00           C
ATOM   1040  CG  PHE A  57     103.276  89.436 105.246  1.00  0.00           C
ATOM   1041  CD1 PHE A  57     104.116  89.936 106.245  1.00  0.00           C
ATOM   1043  CE1 PHE A  57     103.746  91.037 107.015  1.00  0.00           C
ATOM   1045  CZ  PHE A  57     102.517  91.666 106.776  1.00  0.00           C
ATOM   1047  CD2 PHE A  57     102.026  90.037 105.046  1.00  0.00           C
ATOM   1049  CE2 PHE A  57     101.666  91.166 105.786  1.00  0.00           C
ATOM   1051  C   PHE A  57     104.096  90.236 102.576  1.00  0.00           C
ATOM   1052  O   PHE A  57     104.496  91.356 102.915  1.00  0.00           O
ATOM   1053  N   THR A  58     103.087  90.096 101.706  1.00  0.00           N
ATOM   1055  CA  THR A  58     102.277  91.217 101.245  1.00  0.00           C
ATOM   1057  CB  THR A  58     102.297  91.477  99.735  1.00  0.00           C
ATOM   1059  OG1 THR A  58     102.026  90.276  99.035  1.00  0.00           O
ATOM   1061  CG2 THR A  58     103.696  91.936  99.305  1.00  0.00           C
ATOM   1065  C   THR A  58     100.827  91.086 101.656  1.00  0.00           C
ATOM   1066  O   THR A  58     100.267  90.006 101.796  1.00  0.00           O
ATOM   1067  N   GLU A  59     100.187  92.246 101.875  1.00  0.00           N
ATOM   1069  CA  GLU A  59      98.816  92.376 102.307  1.00  0.00           C
ATOM   1071  CB  GLU A  59      98.447  93.876 102.447  1.00  0.00           C
ATOM   1074  CG  GLU A  59      99.457  94.757 103.245  1.00  0.00           C
ATOM   1077  CD  GLU A  59      99.957  94.127 104.536  1.00  0.00           C
ATOM   1078  OE1 GLU A  59      99.116  93.557 105.266  1.00  0.00           O
ATOM   1079  OE2 GLU A  59     101.167  94.236 104.855  1.00  0.00           O
ATOM   1080  C   GLU A  59      97.837  91.746 101.306  1.00  0.00           C
ATOM   1081  O   GLU A  59      97.986  91.887 100.096  1.00  0.00           O
ATOM   1082  N   GLY A  60      96.786  91.037 101.785  1.00  0.00           N
ATOM   1084  CA  GLY A  60      95.797  90.367 100.926  1.00  0.00           C
ATOM   1087  C   GLY A  60      96.127  88.946 100.535  1.00  0.00           C
ATOM   1088  O   GLY A  60      95.247  88.157 100.186  1.00  0.00           O
ATOM   1089  N   SER A  61      97.407  88.557 100.587  1.00  0.00           N
ATOM   1091  CA  SER A  61      97.877  87.196 100.316  1.00  0.00           C
ATOM   1093  CB  SER A  61      99.417  87.136 100.135  1.00  0.00           C
ATOM   1096  OG  SER A  61      99.797  87.757  98.916  1.00  0.00           O
ATOM   1098  C   SER A  61      97.437  86.116 101.306  1.00  0.00           C
ATOM   1099  O   SER A  61      97.107  86.386 102.465  1.00  0.00           O
ATOM   1100  N   ASP A  62      97.446  84.816 100.896  1.00  0.00           N
ATOM   1102  CA  ASP A  62      97.367  83.666 101.796  1.00  0.00           C
ATOM   1104  CB  ASP A  62      97.426  82.307 101.005  1.00  0.00           C
ATOM   1107  CG  ASP A  62      96.207  81.986 100.155  1.00  0.00           C
ATOM   1108  OD1 ASP A  62      95.066  82.287 100.596  1.00  0.00           O
ATOM   1109  OD2 ASP A  62      96.336  81.426  99.035  1.00  0.00           O
ATOM   1110  C   ASP A  62      98.547  83.676 102.806  1.00  0.00           C
ATOM   1111  O   ASP A  62      99.687  83.896 102.395  1.00  0.00           O
ATOM   1112  N   VAL A  63      98.316  83.426 104.115  1.00  0.00           N
ATOM   1114  CA  VAL A  63      99.347  83.297 105.135  1.00  0.00           C
ATOM   1116  CB  VAL A  63      99.297  84.397 106.206  1.00  0.00           C
ATOM   1118  CG1 VAL A  63     100.127  84.066 107.465  1.00  0.00           C
ATOM   1122  CG2 VAL A  63      99.827  85.686 105.587  1.00  0.00           C
ATOM   1126  C   VAL A  63      99.246  81.926 105.776  1.00  0.00           C
ATOM   1127  O   VAL A  63      98.167  81.466 106.156  1.00  0.00           O
ATOM   1128  N   GLN A  64     100.387  81.217 105.896  1.00  0.00           N
ATOM   1130  CA  GLN A  64     100.467  79.986 106.646  1.00  0.00           C
ATOM   1132  CB  GLN A  64     101.347  78.956 105.885  1.00  0.00           C
ATOM   1135  CG  GLN A  64     100.767  78.546 104.495  1.00  0.00           C
ATOM   1138  CD  GLN A  64      99.246  78.386 104.556  1.00  0.00           C
ATOM   1139  OE1 GLN A  64      98.717  77.736 105.465  1.00  0.00           O
ATOM   1140  NE2 GLN A  64      98.507  79.037 103.625  1.00  0.00           N
ATOM   1143  C   GLN A  64     100.937  80.187 108.087  1.00  0.00           C
ATOM   1144  O   GLN A  64     101.507  81.206 108.436  1.00  0.00           O
ATOM   1145  N   ALA A  65     100.727  79.176 108.946  1.00  0.00           N
ATOM   1147  CA  ALA A  65     100.827  79.326 110.386  1.00  0.00           C
ATOM   1149  CB  ALA A  65      99.937  78.246 111.035  1.00  0.00           C
ATOM   1153  C   ALA A  65     102.237  79.126 110.917  1.00  0.00           C
ATOM   1154  O   ALA A  65     102.446  79.006 112.115  1.00  0.00           O
ATOM   1155  N   GLY A  66     103.257  79.056 110.026  1.00  0.00           N
ATOM   1157  CA  GLY A  66     104.666  79.037 110.425  1.00  0.00           C
ATOM   1160  C   GLY A  66     105.547  79.996 109.686  1.00  0.00           C
ATOM   1161  O   GLY A  66     106.727  80.147 110.005  1.00  0.00           O
ATOM   1162  N   GLN A  67     105.017  80.696 108.656  1.00  0.00           N
ATOM   1164  CA  GLN A  67     105.797  81.656 107.906  1.00  0.00           C
ATOM   1166  CB  GLN A  67     105.167  82.096 106.556  1.00  0.00           C
ATOM   1169  CG  GLN A  67     103.867  82.926 106.675  1.00  0.00           C
ATOM   1172  CD  GLN A  67     103.267  83.216 105.295  1.00  0.00           C
ATOM   1173  OE1 GLN A  67     102.757  82.296 104.646  1.00  0.00           O
ATOM   1174  NE2 GLN A  67     103.327  84.496 104.845  1.00  0.00           N
ATOM   1177  C   GLN A  67     106.176  82.886 108.726  1.00  0.00           C
ATOM   1178  O   GLN A  67     105.407  83.336 109.585  1.00  0.00           O
ATOM   1179  N   SER A  68     107.367  83.476 108.485  1.00  0.00           N
ATOM   1181  CA  SER A  68     107.657  84.787 109.035  1.00  0.00           C
ATOM   1183  CB  SER A  68     109.166  85.187 109.095  1.00  0.00           C
ATOM   1186  OG  SER A  68     109.727  85.476 107.826  1.00  0.00           O
ATOM   1188  C   SER A  68     106.827  85.876 108.376  1.00  0.00           C
ATOM   1189  O   SER A  68     106.567  85.876 107.167  1.00  0.00           O
ATOM   1190  N   LEU A  69     106.397  86.837 109.196  1.00  0.00           N
ATOM   1192  CA  LEU A  69     105.687  88.017 108.755  1.00  0.00           C
ATOM   1194  CB  LEU A  69     104.397  88.236 109.595  1.00  0.00           C
ATOM   1197  CG  LEU A  69     103.357  87.096 109.486  1.00  0.00           C
ATOM   1199  CD1 LEU A  69     102.117  87.356 110.376  1.00  0.00           C
ATOM   1203  CD2 LEU A  69     102.877  86.907 108.035  1.00  0.00           C
ATOM   1207  C   LEU A  69     106.627  89.197 108.876  1.00  0.00           C
ATOM   1208  O   LEU A  69     106.717  90.056 108.005  1.00  0.00           O
ATOM   1209  N   TYR A  70     107.437  89.206 109.947  1.00  0.00           N
ATOM   1211  CA  TYR A  70     108.437  90.246 110.105  1.00  0.00           C
ATOM   1213  CB  TYR A  70     107.977  91.546 110.856  1.00  0.00           C
ATOM   1216  CG  TYR A  70     106.606  92.066 110.496  1.00  0.00           C
ATOM   1217  CD1 TYR A  70     106.456  93.266 109.785  1.00  0.00           C
ATOM   1219  CE1 TYR A  70     105.187  93.816 109.575  1.00  0.00           C
ATOM   1221  CZ  TYR A  70     104.057  93.166 110.076  1.00  0.00           C
ATOM   1222  OH  TYR A  70     102.767  93.686 109.875  1.00  0.00           O
ATOM   1224  CD2 TYR A  70     105.457  91.446 111.016  1.00  0.00           C
ATOM   1226  CE2 TYR A  70     104.187  91.977 110.786  1.00  0.00           C
ATOM   1228  C   TYR A  70     109.517  89.626 110.955  1.00  0.00           C
ATOM   1229  O   TYR A  70     109.386  88.537 111.516  1.00  0.00           O
ATOM   1230  N   GLN A  71     110.597  90.397 111.136  1.00  0.00           N
ATOM   1232  CA  GLN A  71     111.487  90.206 112.255  1.00  0.00           C
ATOM   1234  CB  GLN A  71     112.757  89.446 111.837  1.00  0.00           C
ATOM   1237  CG  GLN A  71     113.657  90.236 110.856  1.00  0.00           C
ATOM   1240  CD  GLN A  71     114.847  89.426 110.345  1.00  0.00           C
ATOM   1241  OE1 GLN A  71     114.847  88.916 109.226  1.00  0.00           O
ATOM   1242  NE2 GLN A  71     115.907  89.296 111.186  1.00  0.00           N
ATOM   1245  C   GLN A  71     111.837  91.577 112.795  1.00  0.00           C
ATOM   1246  O   GLN A  71     111.596  92.596 112.146  1.00  0.00           O
ATOM   1247  N   ILE A  72     112.417  91.647 113.996  1.00  0.00           N
ATOM   1249  CA  ILE A  72     113.136  92.816 114.466  1.00  0.00           C
ATOM   1251  CB  ILE A  72     112.846  93.137 115.926  1.00  0.00           C
ATOM   1253  CG2 ILE A  72     111.357  93.367 116.025  1.00  0.00           C
ATOM   1257  CG1 ILE A  72     113.347  92.037 116.886  1.00  0.00           C
ATOM   1260  CD  ILE A  72     112.737  92.027 118.286  1.00  0.00           C
ATOM   1264  C   ILE A  72     114.617  92.576 114.266  1.00  0.00           C
ATOM   1265  O   ILE A  72     115.027  91.446 113.986  1.00  0.00           O
ATOM   1266  N   ASP A  73     115.467  93.606 114.407  1.00  0.00           N
ATOM   1268  CA  ASP A  73     116.907  93.476 114.416  1.00  0.00           C
ATOM   1270  CB  ASP A  73     117.547  94.886 114.585  1.00  0.00           C
ATOM   1273  CG  ASP A  73     119.057  94.936 114.435  1.00  0.00           C
ATOM   1274  OD1 ASP A  73     119.687  93.856 114.266  1.00  0.00           O
ATOM   1275  OD2 ASP A  73     119.607  96.066 114.536  1.00  0.00           O
ATOM   1276  C   ASP A  73     117.407  92.436 115.465  1.00  0.00           C
ATOM   1277  O   ASP A  73     117.157  92.617 116.665  1.00  0.00           O
ATOM   1278  N   PRO A  74     118.047  91.316 115.087  1.00  0.00           N
ATOM   1279  CD  PRO A  74     118.327  90.926 113.706  1.00  0.00           C
ATOM   1282  CA  PRO A  74     118.547  90.327 116.025  1.00  0.00           C
ATOM   1284  CB  PRO A  74     118.737  89.077 115.155  1.00  0.00           C
ATOM   1287  CG  PRO A  74     119.127  89.636 113.785  1.00  0.00           C
ATOM   1290  C   PRO A  74     119.837  90.766 116.685  1.00  0.00           C
ATOM   1291  O   PRO A  74     120.346  89.996 117.495  1.00  0.00           O
ATOM   1292  N   ALA A  75     120.397  91.966 116.405  1.00  0.00           N
ATOM   1294  CA  ALA A  75     121.657  92.376 116.977  1.00  0.00           C
ATOM   1296  CB  ALA A  75     122.047  93.776 116.455  1.00  0.00           C
ATOM   1300  C   ALA A  75     121.666  92.406 118.485  1.00  0.00           C
ATOM   1301  O   ALA A  75     122.507  91.796 119.146  1.00  0.00           O
ATOM   1302  N   THR A  76     120.676  93.037 119.136  1.00  0.00           N
ATOM   1304  CA  THR A  76     120.676  93.137 120.587  1.00  0.00           C
ATOM   1306  CB  THR A  76     119.677  94.166 121.076  1.00  0.00           C
ATOM   1308  OG1 THR A  76     118.437  94.046 120.396  1.00  0.00           O
ATOM   1310  CG2 THR A  76     120.226  95.537 120.675  1.00  0.00           C
ATOM   1314  C   THR A  76     120.507  91.806 121.306  1.00  0.00           C
ATOM   1315  O   THR A  76     121.137  91.507 122.316  1.00  0.00           O
ATOM   1316  N   TYR A  77     119.617  90.976 120.755  1.00  0.00           N
ATOM   1318  CA  TYR A  77     119.267  89.636 121.206  1.00  0.00           C
ATOM   1320  CB  TYR A  77     117.947  89.166 120.535  1.00  0.00           C
ATOM   1323  CG  TYR A  77     116.876  90.187 120.856  1.00  0.00           C
ATOM   1324  CD1 TYR A  77     115.967  89.947 121.896  1.00  0.00           C
ATOM   1326  CE1 TYR A  77     115.036  90.937 122.255  1.00  0.00           C
ATOM   1328  CZ  TYR A  77     115.047  92.176 121.626  1.00  0.00           C
ATOM   1329  OH  TYR A  77     114.297  93.196 122.215  1.00  0.00           O
ATOM   1331  CD2 TYR A  77     116.797  91.416 120.175  1.00  0.00           C
ATOM   1333  CE2 TYR A  77     115.877  92.406 120.535  1.00  0.00           C
ATOM   1335  C   TYR A  77     120.377  88.606 121.057  1.00  0.00           C
ATOM   1336  O   TYR A  77     120.647  87.846 121.986  1.00  0.00           O
ATOM   1337  N   GLN A  78     121.087  88.577 119.906  1.00  0.00           N
ATOM   1339  CA  GLN A  78     122.237  87.706 119.705  1.00  0.00           C
ATOM   1341  CB  GLN A  78     122.757  87.727 118.245  1.00  0.00           C
ATOM   1344  CG  GLN A  78     121.917  86.897 117.246  1.00  0.00           C
ATOM   1347  CD  GLN A  78     121.926  85.377 117.476  1.00  0.00           C
ATOM   1348  OE1 GLN A  78     120.947  84.687 117.205  1.00  0.00           O
ATOM   1349  NE2 GLN A  78     123.077  84.827 117.935  1.00  0.00           N
ATOM   1352  C   GLN A  78     123.386  87.956 120.666  1.00  0.00           C
ATOM   1353  O   GLN A  78     124.007  87.027 121.175  1.00  0.00           O
ATOM   1354  N   ALA A  79     123.647  89.236 120.985  1.00  0.00           N
ATOM   1356  CA  ALA A  79     124.627  89.647 121.977  1.00  0.00           C
ATOM   1358  CB  ALA A  79     124.627  91.186 122.065  1.00  0.00           C
ATOM   1362  C   ALA A  79     124.376  89.036 123.356  1.00  0.00           C
ATOM   1363  O   ALA A  79     125.287  88.526 124.016  1.00  0.00           O
ATOM   1364  N   ASN A  80     123.117  89.026 123.796  1.00  0.00           N
ATOM   1366  CA  ASN A  80     122.687  88.336 124.995  1.00  0.00           C
ATOM   1368  CB  ASN A  80     121.277  88.837 125.415  1.00  0.00           C
ATOM   1371  CG  ASN A  80     121.397  90.327 125.646  1.00  0.00           C
ATOM   1372  OD1 ASN A  80     122.457  90.816 126.025  1.00  0.00           O
ATOM   1373  ND2 ASN A  80     120.346  91.126 125.365  1.00  0.00           N
ATOM   1376  C   ASN A  80     122.726  86.816 124.875  1.00  0.00           C
ATOM   1377  O   ASN A  80     123.207  86.116 125.755  1.00  0.00           O
ATOM   1378  N   TYR A  81     122.237  86.256 123.745  1.00  0.00           N
ATOM   1380  CA  TYR A  81     122.206  84.836 123.476  1.00  0.00           C
ATOM   1382  CB  TYR A  81     121.447  84.636 122.135  1.00  0.00           C
ATOM   1385  CG  TYR A  81     121.106  83.206 121.837  1.00  0.00           C
ATOM   1386  CD1 TYR A  81     120.397  82.426 122.756  1.00  0.00           C
ATOM   1388  CE1 TYR A  81     119.977  81.136 122.425  1.00  0.00           C
ATOM   1390  CZ  TYR A  81     120.237  80.626 121.156  1.00  0.00           C
ATOM   1391  OH  TYR A  81     119.757  79.356 120.776  1.00  0.00           O
ATOM   1393  CD2 TYR A  81     121.386  82.666 120.565  1.00  0.00           C
ATOM   1395  CE2 TYR A  81     120.937  81.386 120.227  1.00  0.00           C
ATOM   1397  C   TYR A  81     123.587  84.176 123.417  1.00  0.00           C
ATOM   1398  O   TYR A  81     123.827  83.126 124.016  1.00  0.00           O
ATOM   1399  N   ASP A  82     124.557  84.807 122.727  1.00  0.00           N
ATOM   1401  CA  ASP A  82     125.916  84.316 122.635  1.00  0.00           C
ATOM   1403  CB  ASP A  82     126.587  84.866 121.337  1.00  0.00           C
ATOM   1406  CG  ASP A  82     126.047  84.226 120.056  1.00  0.00           C
ATOM   1407  OD1 ASP A  82     125.457  83.126 120.105  1.00  0.00           O
ATOM   1408  OD2 ASP A  82     126.336  84.787 118.966  1.00  0.00           O
ATOM   1409  C   ASP A  82     126.736  84.606 123.905  1.00  0.00           C
ATOM   1410  O   ASP A  82     127.586  83.797 124.296  1.00  0.00           O
ATOM   1411  N   SER A  83     126.456  85.706 124.656  1.00  0.00           N
ATOM   1413  CA  SER A  83     126.907  85.836 126.046  1.00  0.00           C
ATOM   1415  CB  SER A  83     126.577  87.206 126.696  1.00  0.00           C
ATOM   1418  OG  SER A  83     127.457  88.256 126.276  1.00  0.00           O
ATOM   1420  C   SER A  83     126.367  84.757 126.986  1.00  0.00           C
ATOM   1421  O   SER A  83     127.136  84.147 127.727  1.00  0.00           O
ATOM   1422  N   ALA A  84     125.057  84.436 126.916  1.00  0.00           N
ATOM   1424  CA  ALA A  84     124.426  83.356 127.645  1.00  0.00           C
ATOM   1426  CB  ALA A  84     122.907  83.336 127.365  1.00  0.00           C
ATOM   1430  C   ALA A  84     125.007  81.986 127.296  1.00  0.00           C
ATOM   1431  O   ALA A  84     125.337  81.186 128.175  1.00  0.00           O
ATOM   1432  N   LYS A  85     125.237  81.706 125.996  1.00  0.00           N
ATOM   1434  CA  LYS A  85     125.977  80.537 125.535  1.00  0.00           C
ATOM   1436  CB  LYS A  85     126.176  80.476 124.006  1.00  0.00           C
ATOM   1439  CG  LYS A  85     124.957  80.096 123.157  1.00  0.00           C
ATOM   1442  CD  LYS A  85     125.327  80.276 121.675  1.00  0.00           C
ATOM   1445  CE  LYS A  85     124.147  80.187 120.716  1.00  0.00           C
ATOM   1448  NZ  LYS A  85     124.496  80.787 119.407  1.00  0.00           N
ATOM   1452  C   LYS A  85     127.377  80.467 126.105  1.00  0.00           C
ATOM   1453  O   LYS A  85     127.897  79.416 126.486  1.00  0.00           O
ATOM   1454  N   GLY A  86     128.047  81.636 126.166  1.00  0.00           N
ATOM   1456  CA  GLY A  86     129.327  81.796 126.815  1.00  0.00           C
ATOM   1459  C   GLY A  86     129.317  81.477 128.276  1.00  0.00           C
ATOM   1460  O   GLY A  86     130.226  80.826 128.776  1.00  0.00           O
ATOM   1461  N   GLU A  87     128.297  81.926 129.016  1.00  0.00           N
ATOM   1463  CA  GLU A  87     128.087  81.566 130.406  1.00  0.00           C
ATOM   1465  CB  GLU A  87     127.026  82.477 131.057  1.00  0.00           C
ATOM   1468  CG  GLU A  87     127.417  83.956 131.226  1.00  0.00           C
ATOM   1471  CD  GLU A  87     126.267  84.736 131.865  1.00  0.00           C
ATOM   1472  OE1 GLU A  87     125.127  84.696 131.337  1.00  0.00           O
ATOM   1473  OE2 GLU A  87     126.526  85.397 132.906  1.00  0.00           O
ATOM   1474  C   GLU A  87     127.797  80.066 130.625  1.00  0.00           C
ATOM   1475  O   GLU A  87     128.237  79.476 131.606  1.00  0.00           O
ATOM   1476  N   LEU A  88     127.057  79.406 129.676  1.00  0.00           N
ATOM   1478  CA  LEU A  88     126.847  77.956 129.705  1.00  0.00           C
ATOM   1480  CB  LEU A  88     126.036  77.416 128.486  1.00  0.00           C
ATOM   1483  CG  LEU A  88     124.547  77.166 128.755  1.00  0.00           C
ATOM   1485  CD1 LEU A  88     124.327  76.126 129.845  1.00  0.00           C
ATOM   1489  CD2 LEU A  88     123.836  78.467 129.106  1.00  0.00           C
ATOM   1493  C   LEU A  88     128.147  77.187 129.736  1.00  0.00           C
ATOM   1494  O   LEU A  88     128.347  76.337 130.596  1.00  0.00           O
ATOM   1495  N   ALA A  89     129.087  77.546 128.846  1.00  0.00           N
ATOM   1497  CA  ALA A  89     130.416  76.976 128.766  1.00  0.00           C
ATOM   1499  CB  ALA A  89     131.167  77.616 127.605  1.00  0.00           C
ATOM   1503  C   ALA A  89     131.237  77.136 130.026  1.00  0.00           C
ATOM   1504  O   ALA A  89     131.897  76.197 130.486  1.00  0.00           O
ATOM   1505  N   LYS A  90     131.177  78.316 130.685  1.00  0.00           N
ATOM   1507  CA  LYS A  90     131.666  78.476 132.036  1.00  0.00           C
ATOM   1509  CB  LYS A  90     131.496  79.936 132.556  1.00  0.00           C
ATOM   1512  CG  LYS A  90     132.597  80.937 132.167  1.00  0.00           C
ATOM   1515  CD  LYS A  90     132.496  81.426 130.716  1.00  0.00           C
ATOM   1518  CE  LYS A  90     133.517  82.516 130.336  1.00  0.00           C
ATOM   1521  NZ  LYS A  90     132.977  83.867 130.587  1.00  0.00           N
ATOM   1525  C   LYS A  90     131.047  77.537 133.066  1.00  0.00           C
ATOM   1526  O   LYS A  90     131.767  76.926 133.865  1.00  0.00           O
ATOM   1527  N   SER A  91     129.717  77.376 133.087  1.00  0.00           N
ATOM   1529  CA  SER A  91     129.026  76.546 134.066  1.00  0.00           C
ATOM   1531  CB  SER A  91     127.517  76.856 134.146  1.00  0.00           C
ATOM   1534  OG  SER A  91     127.356  78.206 134.555  1.00  0.00           O
ATOM   1536  C   SER A  91     129.187  75.066 133.837  1.00  0.00           C
ATOM   1537  O   SER A  91     129.297  74.276 134.776  1.00  0.00           O
ATOM   1538  N   GLU A  92     129.276  74.626 132.565  1.00  0.00           N
ATOM   1540  CA  GLU A  92     129.756  73.316 132.205  1.00  0.00           C
ATOM   1542  CB  GLU A  92     129.727  73.187 130.656  1.00  0.00           C
ATOM   1545  CG  GLU A  92     128.317  73.136 129.995  1.00  0.00           C
ATOM   1548  CD  GLU A  92     128.356  73.086 128.465  1.00  0.00           C
ATOM   1549  OE1 GLU A  92     129.467  72.986 127.886  1.00  0.00           O
ATOM   1550  OE2 GLU A  92     127.267  73.106 127.816  1.00  0.00           O
ATOM   1551  C   GLU A  92     131.177  73.037 132.706  1.00  0.00           C
ATOM   1552  O   GLU A  92     131.416  72.016 133.356  1.00  0.00           O
ATOM   1553  N   ALA A  93     132.147  73.967 132.486  1.00  0.00           N
ATOM   1555  CA  ALA A  93     133.506  73.856 132.996  1.00  0.00           C
ATOM   1557  CB  ALA A  93     134.347  75.046 132.465  1.00  0.00           C
ATOM   1561  C   ALA A  93     133.577  73.806 134.516  1.00  0.00           C
ATOM   1562  O   ALA A  93     134.227  72.936 135.096  1.00  0.00           O
ATOM   1563  N   ALA A  94     132.806  74.676 135.197  1.00  0.00           N
ATOM   1565  CA  ALA A  94     132.616  74.717 136.626  1.00  0.00           C
ATOM   1567  CB  ALA A  94     131.687  75.886 136.977  1.00  0.00           C
ATOM   1571  C   ALA A  94     132.067  73.406 137.195  1.00  0.00           C
ATOM   1572  O   ALA A  94     132.467  72.966 138.266  1.00  0.00           O
ATOM   1573  N   ALA A  95     131.146  72.756 136.465  1.00  0.00           N
ATOM   1575  CA  ALA A  95     130.606  71.467 136.857  1.00  0.00           C
ATOM   1577  CB  ALA A  95     129.196  71.316 136.236  1.00  0.00           C
ATOM   1581  C   ALA A  95     131.507  70.276 136.486  1.00  0.00           C
ATOM   1582  O   ALA A  95     131.327  69.157 136.966  1.00  0.00           O
ATOM   1583  N   ALA A  96     132.536  70.486 135.635  1.00  0.00           N
ATOM   1585  CA  ALA A  96     133.447  69.446 135.215  1.00  0.00           C
ATOM   1587  CB  ALA A  96     133.746  69.647 133.726  1.00  0.00           C
ATOM   1591  C   ALA A  96     134.737  69.456 136.026  1.00  0.00           C
ATOM   1592  O   ALA A  96     135.467  68.467 136.076  1.00  0.00           O
ATOM   1593  N   ILE A  97     134.996  70.547 136.757  1.00  0.00           N
ATOM   1595  CA  ILE A  97     135.937  70.586 137.867  1.00  0.00           C
ATOM   1597  CB  ILE A  97     136.657  71.926 137.955  1.00  0.00           C
ATOM   1599  CG2 ILE A  97     137.437  72.147 136.635  1.00  0.00           C
ATOM   1603  CG1 ILE A  97     135.737  73.126 138.296  1.00  0.00           C
ATOM   1606  CD  ILE A  97     136.476  74.437 138.546  1.00  0.00           C
ATOM   1610  C   ILE A  97     135.237  70.126 139.146  1.00  0.00           C
ATOM   1611  O   ILE A  97     135.707  69.176 139.785  1.00  0.00           O
ATOM   1612  N   ALA A  98     134.037  70.647 139.477  1.00  0.00           N
ATOM   1614  CA  ALA A  98     133.217  70.166 140.576  1.00  0.00           C
ATOM   1616  CB  ALA A  98     131.957  71.037 140.676  1.00  0.00           C
ATOM   1620  C   ALA A  98     132.837  68.676 140.536  1.00  0.00           C
ATOM   1621  O   ALA A  98     132.916  67.986 141.546  1.00  0.00           O
ATOM   1622  N   HIS A  99     132.487  68.106 139.365  1.00  0.00           N
ATOM   1624  CA  HIS A  99     132.317  66.657 139.257  1.00  0.00           C
ATOM   1626  CB  HIS A  99     131.487  66.236 138.007  1.00  0.00           C
ATOM   1629  ND1 HIS A  99     130.577  64.106 138.947  1.00  0.00           N
ATOM   1630  CG  HIS A  99     131.246  64.746 137.915  1.00  0.00           C
ATOM   1631  CE1 HIS A  99     130.627  62.826 138.645  1.00  0.00           C
ATOM   1633  NE2 HIS A  99     131.237  62.616 137.465  1.00  0.00           N
ATOM   1635  CD2 HIS A  99     131.637  63.846 136.985  1.00  0.00           C
ATOM   1637  C   HIS A  99     133.636  65.886 139.257  1.00  0.00           C
ATOM   1638  O   HIS A  99     133.707  64.706 139.566  1.00  0.00           O
ATOM   1639  N   LEU A 100     134.767  66.537 138.916  1.00  0.00           N
ATOM   1641  CA  LEU A 100     136.056  65.856 138.947  1.00  0.00           C
ATOM   1643  CB  LEU A 100     137.067  66.467 137.946  1.00  0.00           C
ATOM   1646  CG  LEU A 100     138.386  65.687 137.796  1.00  0.00           C
ATOM   1648  CD1 LEU A 100     138.167  64.216 137.386  1.00  0.00           C
ATOM   1652  CD2 LEU A 100     139.246  66.366 136.727  1.00  0.00           C
ATOM   1656  C   LEU A 100     136.677  65.787 140.336  1.00  0.00           C
ATOM   1657  O   LEU A 100     137.157  64.726 140.735  1.00  0.00           O
ATOM   1658  N   THR A 101     136.597  66.886 141.136  1.00  0.00           N
ATOM   1660  CA  THR A 101     137.077  66.897 142.516  1.00  0.00           C
ATOM   1662  CB  THR A 101     136.996  68.297 143.135  1.00  0.00           C
ATOM   1664  OG1 THR A 101     137.467  68.346 144.477  1.00  0.00           O
ATOM   1666  CG2 THR A 101     135.577  68.876 143.176  1.00  0.00           C
ATOM   1670  C   THR A 101     136.386  65.836 143.375  1.00  0.00           C
ATOM   1671  O   THR A 101     137.026  64.967 143.977  1.00  0.00           O
ATOM   1672  N   VAL A 102     135.036  65.757 143.305  1.00  0.00           N
ATOM   1674  CA  VAL A 102     134.237  64.787 144.035  1.00  0.00           C
ATOM   1676  CB  VAL A 102     132.746  65.156 144.016  1.00  0.00           C
ATOM   1678  CG1 VAL A 102     132.136  64.947 142.626  1.00  0.00           C
ATOM   1682  CG2 VAL A 102     131.987  64.367 145.095  1.00  0.00           C
ATOM   1686  C   VAL A 102     134.517  63.346 143.636  1.00  0.00           C
ATOM   1687  O   VAL A 102     134.537  62.456 144.477  1.00  0.00           O
ATOM   1688  N   LYS A 103     134.806  63.086 142.335  1.00  0.00           N
ATOM   1690  CA  LYS A 103     135.166  61.776 141.837  1.00  0.00           C
ATOM   1692  CB  LYS A 103     134.856  61.656 140.327  1.00  0.00           C
ATOM   1695  CG  LYS A 103     133.356  61.606 140.016  1.00  0.00           C
ATOM   1698  CD  LYS A 103     132.586  60.396 140.607  1.00  0.00           C
ATOM   1701  CE  LYS A 103     133.037  59.056 140.026  1.00  0.00           C
ATOM   1704  NZ  LYS A 103     132.147  57.956 140.446  1.00  0.00           N
ATOM   1708  C   LYS A 103     136.597  61.346 142.096  1.00  0.00           C
ATOM   1709  O   LYS A 103     136.907  60.166 141.977  1.00  0.00           O
ATOM   1710  N   ARG A 104     137.507  62.266 142.447  1.00  0.00           N
ATOM   1712  CA  ARG A 104     138.807  61.946 142.995  1.00  0.00           C
ATOM   1714  CB  ARG A 104     139.836  63.046 142.656  1.00  0.00           C
ATOM   1717  CG  ARG A 104     140.237  62.986 141.176  1.00  0.00           C
ATOM   1720  CD  ARG A 104     141.297  64.006 140.785  1.00  0.00           C
ATOM   1723  NE  ARG A 104     141.457  63.946 139.296  1.00  0.00           N
ATOM   1725  CZ  ARG A 104     142.087  62.996 138.605  1.00  0.00           C
ATOM   1726  NH1 ARG A 104     142.636  61.956 139.165  1.00  0.00           N
ATOM   1729  NH2 ARG A 104     142.246  63.146 137.316  1.00  0.00           N
ATOM   1732  C   ARG A 104     138.797  61.776 144.496  1.00  0.00           C
ATOM   1733  O   ARG A 104     139.567  61.007 145.056  1.00  0.00           O
ATOM   1734  N   TYR A 105     137.896  62.496 145.175  1.00  0.00           N
ATOM   1736  CA  TYR A 105     137.856  62.537 146.615  1.00  0.00           C
ATOM   1738  CB  TYR A 105     137.547  63.986 147.046  1.00  0.00           C
ATOM   1741  CG  TYR A 105     138.707  64.926 146.766  1.00  0.00           C
ATOM   1742  CD1 TYR A 105     140.036  64.516 146.527  1.00  0.00           C
ATOM   1744  CE1 TYR A 105     141.037  65.456 146.236  1.00  0.00           C
ATOM   1746  CZ  TYR A 105     140.717  66.816 146.205  1.00  0.00           C
ATOM   1747  OH  TYR A 105     141.677  67.756 145.826  1.00  0.00           O
ATOM   1749  CD2 TYR A 105     138.427  66.296 146.786  1.00  0.00           C
ATOM   1751  CE2 TYR A 105     139.426  67.236 146.516  1.00  0.00           C
ATOM   1753  C   TYR A 105     136.867  61.596 147.246  1.00  0.00           C
ATOM   1754  O   TYR A 105     136.926  61.397 148.456  1.00  0.00           O
ATOM   1755  N   VAL A 106     135.977  60.947 146.477  1.00  0.00           N
ATOM   1757  CA  VAL A 106     135.047  59.947 146.966  1.00  0.00           C
ATOM   1759  CB  VAL A 106     133.707  60.016 146.225  1.00  0.00           C
ATOM   1761  CG1 VAL A 106     133.767  59.466 144.796  1.00  0.00           C
ATOM   1765  CG2 VAL A 106     132.577  59.356 147.046  1.00  0.00           C
ATOM   1769  C   VAL A 106     135.606  58.516 147.066  1.00  0.00           C
ATOM   1770  O   VAL A 106     135.166  57.826 147.995  1.00  0.00           O
ATOM   1771  N   PRO A 107     136.547  57.936 146.276  1.00  0.00           N
ATOM   1772  CD  PRO A 107     136.987  58.406 144.947  1.00  0.00           C
ATOM   1775  CA  PRO A 107     137.026  56.576 146.527  1.00  0.00           C
ATOM   1777  CB  PRO A 107     137.607  56.116 145.166  1.00  0.00           C
ATOM   1780  CG  PRO A 107     138.056  57.416 144.496  1.00  0.00           C
ATOM   1783  C   PRO A 107     138.106  56.526 147.587  1.00  0.00           C
ATOM   1784  O   PRO A 107     138.627  55.446 147.865  1.00  0.00           O
ATOM   1785  N   LEU A 108     138.487  57.666 148.176  1.00  0.00           N
ATOM   1787  CA  LEU A 108     139.606  57.756 149.077  1.00  0.00           C
ATOM   1789  CB  LEU A 108     140.547  58.886 148.615  1.00  0.00           C
ATOM   1792  CG  LEU A 108     141.117  58.676 147.195  1.00  0.00           C
ATOM   1794  CD1 LEU A 108     142.067  59.816 146.837  1.00  0.00           C
ATOM   1798  CD2 LEU A 108     141.856  57.346 147.055  1.00  0.00           C
ATOM   1802  C   LEU A 108     139.187  58.016 150.505  1.00  0.00           C
ATOM   1803  O   LEU A 108     140.026  57.966 151.395  1.00  0.00           O
ATOM   1804  N   VAL A 109     137.887  58.286 150.755  1.00  0.00           N
ATOM   1806  CA  VAL A 109     137.427  59.026 151.915  1.00  0.00           C
ATOM   1808  CB  VAL A 109     135.897  59.156 151.947  1.00  0.00           C
ATOM   1810  CG1 VAL A 109     135.457  60.126 150.846  1.00  0.00           C
ATOM   1814  CG2 VAL A 109     135.197  57.787 151.755  1.00  0.00           C
ATOM   1818  C   VAL A 109     137.907  58.546 153.296  1.00  0.00           C
ATOM   1819  O   VAL A 109     138.237  59.376 154.135  1.00  0.00           O
ATOM   1820  N   GLY A 110     137.957  57.226 153.557  1.00  0.00           N
ATOM   1822  CA  GLY A 110     138.106  56.686 154.905  1.00  0.00           C
ATOM   1825  C   GLY A 110     139.517  56.376 155.336  1.00  0.00           C
ATOM   1826  O   GLY A 110     139.756  55.486 156.155  1.00  0.00           O
ATOM   1827  N   THR A 111     140.517  57.086 154.785  1.00  0.00           N
ATOM   1829  CA  THR A 111     141.937  56.866 155.087  1.00  0.00           C
ATOM   1831  CB  THR A 111     142.677  56.026 154.035  1.00  0.00           C
ATOM   1833  OG1 THR A 111     142.977  56.736 152.845  1.00  0.00           O
ATOM   1835  CG2 THR A 111     141.847  54.827 153.585  1.00  0.00           C
ATOM   1839  C   THR A 111     142.647  58.196 155.345  1.00  0.00           C
ATOM   1840  O   THR A 111     142.067  59.166 155.826  1.00  0.00           O
ATOM   1841  N   LYS A 112     143.967  58.266 155.056  1.00  0.00           N
ATOM   1843  CA  LYS A 112     144.847  59.396 155.285  1.00  0.00           C
ATOM   1845  CB  LYS A 112     146.217  58.816 155.735  1.00  0.00           C
ATOM   1848  CG  LYS A 112     147.087  58.076 154.686  1.00  0.00           C
ATOM   1851  CD  LYS A 112     146.556  56.756 154.077  1.00  0.00           C
ATOM   1854  CE  LYS A 112     147.647  56.046 153.246  1.00  0.00           C
ATOM   1857  NZ  LYS A 112     147.246  54.697 152.806  1.00  0.00           N
ATOM   1861  C   LYS A 112     145.077  60.246 154.035  1.00  0.00           C
ATOM   1862  O   LYS A 112     145.827  61.226 154.016  1.00  0.00           O
ATOM   1863  N   TYR A 113     144.457  59.906 152.896  1.00  0.00           N
ATOM   1865  CA  TYR A 113     144.556  60.756 151.716  1.00  0.00           C
ATOM   1867  CB  TYR A 113     144.056  59.996 150.466  1.00  0.00           C
ATOM   1870  CG  TYR A 113     144.927  58.796 150.245  1.00  0.00           C
ATOM   1871  CD1 TYR A 113     146.307  58.956 150.046  1.00  0.00           C
ATOM   1873  CE1 TYR A 113     147.116  57.856 149.755  1.00  0.00           C
ATOM   1875  CZ  TYR A 113     146.567  56.576 149.695  1.00  0.00           C
ATOM   1876  OH  TYR A 113     147.377  55.496 149.307  1.00  0.00           O
ATOM   1878  CD2 TYR A 113     144.386  57.506 150.206  1.00  0.00           C
ATOM   1880  CE2 TYR A 113     145.207  56.386 149.986  1.00  0.00           C
ATOM   1882  C   TYR A 113     143.817  62.076 151.845  1.00  0.00           C
ATOM   1883  O   TYR A 113     144.287  63.136 151.436  1.00  0.00           O
ATOM   1884  N   ILE A 114     142.616  62.006 152.417  1.00  0.00           N
ATOM   1886  CA  ILE A 114     141.646  63.066 152.526  1.00  0.00           C
ATOM   1888  CB  ILE A 114     140.797  63.116 151.266  1.00  0.00           C
ATOM   1890  CG2 ILE A 114     140.177  61.726 150.936  1.00  0.00           C
ATOM   1894  CG1 ILE A 114     139.706  64.196 151.355  1.00  0.00           C
ATOM   1897  CD  ILE A 114     139.257  64.666 149.975  1.00  0.00           C
ATOM   1901  C   ILE A 114     140.797  62.826 153.766  1.00  0.00           C
ATOM   1902  O   ILE A 114     140.547  61.686 154.167  1.00  0.00           O
ATOM   1903  N   SER A 115     140.317  63.897 154.426  1.00  0.00           N
ATOM   1905  CA  SER A 115     139.297  63.746 155.455  1.00  0.00           C
ATOM   1907  CB  SER A 115     139.616  64.406 156.837  1.00  0.00           C
ATOM   1910  OG  SER A 115     139.437  65.836 156.885  1.00  0.00           O
ATOM   1912  C   SER A 115     138.017  64.306 154.905  1.00  0.00           C
ATOM   1913  O   SER A 115     137.946  64.956 153.866  1.00  0.00           O
ATOM   1914  N   GLN A 116     136.926  64.106 155.656  1.00  0.00           N
ATOM   1916  CA  GLN A 116     135.627  64.666 155.355  1.00  0.00           C
ATOM   1918  CB  GLN A 116     134.717  64.316 156.546  1.00  0.00           C
ATOM   1921  CG  GLN A 116     133.287  64.856 156.406  1.00  0.00           C
ATOM   1924  CD  GLN A 116     132.356  64.106 157.335  1.00  0.00           C
ATOM   1925  OE1 GLN A 116     131.286  63.647 156.926  1.00  0.00           O
ATOM   1926  NE2 GLN A 116     132.746  63.906 158.615  1.00  0.00           N
ATOM   1929  C   GLN A 116     135.567  66.156 155.035  1.00  0.00           C
ATOM   1930  O   GLN A 116     134.717  66.576 154.255  1.00  0.00           O
ATOM   1931  N   GLN A 117     136.476  66.976 155.587  1.00  0.00           N
ATOM   1933  CA  GLN A 117     136.496  68.416 155.376  1.00  0.00           C
ATOM   1935  CB  GLN A 117     137.666  69.056 156.155  1.00  0.00           C
ATOM   1938  CG  GLN A 117     137.636  68.736 157.656  1.00  0.00           C
ATOM   1941  CD  GLN A 117     138.786  69.437 158.365  1.00  0.00           C
ATOM   1942  OE1 GLN A 117     139.687  70.046 157.766  1.00  0.00           O
ATOM   1943  NE2 GLN A 117     138.767  69.356 159.706  1.00  0.00           N
ATOM   1946  C   GLN A 117     136.687  68.846 153.936  1.00  0.00           C
ATOM   1947  O   GLN A 117     136.037  69.766 153.456  1.00  0.00           O
ATOM   1948  N   GLU A 118     137.607  68.156 153.206  1.00  0.00           N
ATOM   1950  CA  GLU A 118     137.827  68.467 151.807  1.00  0.00           C
ATOM   1952  CB  GLU A 118     139.287  68.147 151.425  1.00  0.00           C
ATOM   1955  CG  GLU A 118     139.727  68.546 149.997  1.00  0.00           C
ATOM   1958  CD  GLU A 118     139.987  70.046 149.865  1.00  0.00           C
ATOM   1959  OE1 GLU A 118     139.037  70.856 149.986  1.00  0.00           O
ATOM   1960  OE2 GLU A 118     141.187  70.416 149.686  1.00  0.00           O
ATOM   1961  C   GLU A 118     136.827  67.706 150.945  1.00  0.00           C
ATOM   1962  O   GLU A 118     136.416  68.176 149.886  1.00  0.00           O
ATOM   1963  N   TYR A 119     136.317  66.546 151.416  1.00  0.00           N
ATOM   1965  CA  TYR A 119     135.226  65.867 150.727  1.00  0.00           C
ATOM   1967  CB  TYR A 119     134.967  64.496 151.416  1.00  0.00           C
ATOM   1970  CG  TYR A 119     133.827  63.746 150.776  1.00  0.00           C
ATOM   1971  CD1 TYR A 119     133.987  63.297 149.456  1.00  0.00           C
ATOM   1973  CE1 TYR A 119     132.927  62.656 148.806  1.00  0.00           C
ATOM   1975  CZ  TYR A 119     131.717  62.456 149.477  1.00  0.00           C
ATOM   1976  OH  TYR A 119     130.667  61.806 148.796  1.00  0.00           O
ATOM   1978  CD2 TYR A 119     132.597  63.566 151.436  1.00  0.00           C
ATOM   1980  CE2 TYR A 119     131.547  62.916 150.776  1.00  0.00           C
ATOM   1982  C   TYR A 119     133.947  66.706 150.635  1.00  0.00           C
ATOM   1983  O   TYR A 119     133.347  66.867 149.566  1.00  0.00           O
ATOM   1984  N   ASP A 120     133.547  67.336 151.755  1.00  0.00           N
ATOM   1986  CA  ASP A 120     132.407  68.216 151.837  1.00  0.00           C
ATOM   1988  CB  ASP A 120     132.056  68.526 153.305  1.00  0.00           C
ATOM   1991  CG  ASP A 120     131.457  67.346 154.056  1.00  0.00           C
ATOM   1992  OD1 ASP A 120     131.106  66.287 153.477  1.00  0.00           O
ATOM   1993  OD2 ASP A 120     131.246  67.566 155.277  1.00  0.00           O
ATOM   1994  C   ASP A 120     132.627  69.526 151.076  1.00  0.00           C
ATOM   1995  O   ASP A 120     131.687  70.116 150.557  1.00  0.00           O
ATOM   1996  N   GLN A 121     133.886  70.006 150.925  1.00  0.00           N
ATOM   1998  CA  GLN A 121     134.196  71.026 149.935  1.00  0.00           C
ATOM   2000  CB  GLN A 121     135.657  71.556 150.005  1.00  0.00           C
ATOM   2003  CG  GLN A 121     135.977  72.476 151.205  1.00  0.00           C
ATOM   2006  CD  GLN A 121     135.127  73.746 151.225  1.00  0.00           C
ATOM   2007  OE1 GLN A 121     134.217  74.006 150.446  1.00  0.00           O
ATOM   2008  NE2 GLN A 121     135.427  74.617 152.216  1.00  0.00           N
ATOM   2011  C   GLN A 121     133.897  70.636 148.505  1.00  0.00           C
ATOM   2012  O   GLN A 121     133.246  71.376 147.766  1.00  0.00           O
ATOM   2013  N   ALA A 122     134.246  69.406 148.087  1.00  0.00           N
ATOM   2015  CA  ALA A 122     133.886  68.906 146.775  1.00  0.00           C
ATOM   2017  CB  ALA A 122     134.457  67.496 146.577  1.00  0.00           C
ATOM   2021  C   ALA A 122     132.367  68.897 146.535  1.00  0.00           C
ATOM   2022  O   ALA A 122     131.877  69.276 145.477  1.00  0.00           O
ATOM   2023  N   ILE A 123     131.597  68.486 147.565  1.00  0.00           N
ATOM   2025  CA  ILE A 123     130.147  68.586 147.637  1.00  0.00           C
ATOM   2027  CB  ILE A 123     129.537  67.837 148.845  1.00  0.00           C
ATOM   2029  CG2 ILE A 123     128.167  68.397 149.296  1.00  0.00           C
ATOM   2033  CG1 ILE A 123     129.317  66.337 148.515  1.00  0.00           C
ATOM   2036  CD  ILE A 123     130.586  65.496 148.346  1.00  0.00           C
ATOM   2040  C   ILE A 123     129.627  70.016 147.535  1.00  0.00           C
ATOM   2041  O   ILE A 123     128.636  70.266 146.845  1.00  0.00           O
ATOM   2042  N   ALA A 124     130.276  70.986 148.216  1.00  0.00           N
ATOM   2044  CA  ALA A 124     130.007  72.406 148.115  1.00  0.00           C
ATOM   2046  CB  ALA A 124     130.856  73.196 149.135  1.00  0.00           C
ATOM   2050  C   ALA A 124     130.226  72.956 146.716  1.00  0.00           C
ATOM   2051  O   ALA A 124     129.336  73.596 146.145  1.00  0.00           O
ATOM   2052  N   ASP A 125     131.377  72.606 146.106  1.00  0.00           N
ATOM   2054  CA  ASP A 125     131.717  72.907 144.746  1.00  0.00           C
ATOM   2056  CB  ASP A 125     133.196  72.447 144.466  1.00  0.00           C
ATOM   2059  CG  ASP A 125     134.267  73.176 145.306  1.00  0.00           C
ATOM   2060  OD1 ASP A 125     134.037  74.346 145.727  1.00  0.00           O
ATOM   2061  OD2 ASP A 125     135.387  72.616 145.425  1.00  0.00           O
ATOM   2062  C   ASP A 125     130.676  72.316 143.755  1.00  0.00           C
ATOM   2063  O   ASP A 125     130.217  72.986 142.836  1.00  0.00           O
ATOM   2064  N   ALA A 126     130.207  71.066 143.956  1.00  0.00           N
ATOM   2066  CA  ALA A 126     129.087  70.486 143.216  1.00  0.00           C
ATOM   2068  CB  ALA A 126     128.916  69.016 143.645  1.00  0.00           C
ATOM   2072  C   ALA A 126     127.726  71.197 143.337  1.00  0.00           C
ATOM   2073  O   ALA A 126     127.047  71.436 142.335  1.00  0.00           O
ATOM   2074  N   ARG A 127     127.277  71.587 144.555  1.00  0.00           N
ATOM   2076  CA  ARG A 127     125.947  72.156 144.716  1.00  0.00           C
ATOM   2078  CB  ARG A 127     125.366  71.976 146.155  1.00  0.00           C
ATOM   2081  CG  ARG A 127     126.167  72.606 147.315  1.00  0.00           C
ATOM   2084  CD  ARG A 127     125.696  72.156 148.715  1.00  0.00           C
ATOM   2087  NE  ARG A 127     126.547  72.837 149.746  1.00  0.00           N
ATOM   2089  CZ  ARG A 127     126.777  72.366 150.966  1.00  0.00           C
ATOM   2090  NH1 ARG A 127     126.077  71.406 151.507  1.00  0.00           N
ATOM   2093  NH2 ARG A 127     127.737  72.936 151.667  1.00  0.00           N
ATOM   2096  C   ARG A 127     125.877  73.606 144.286  1.00  0.00           C
ATOM   2097  O   ARG A 127     124.837  74.096 143.855  1.00  0.00           O
ATOM   2098  N   GLN A 128     127.026  74.306 144.286  1.00  0.00           N
ATOM   2100  CA  GLN A 128     127.197  75.606 143.676  1.00  0.00           C
ATOM   2102  CB  GLN A 128     128.366  76.296 144.395  1.00  0.00           C
ATOM   2105  CG  GLN A 128     128.087  76.516 145.905  1.00  0.00           C
ATOM   2108  CD  GLN A 128     129.347  77.056 146.577  1.00  0.00           C
ATOM   2109  OE1 GLN A 128     130.237  77.577 145.917  1.00  0.00           O
ATOM   2110  NE2 GLN A 128     129.437  76.946 147.925  1.00  0.00           N
ATOM   2113  C   GLN A 128     127.437  75.596 142.167  1.00  0.00           C
ATOM   2114  O   GLN A 128     127.107  76.546 141.456  1.00  0.00           O
ATOM   2115  N   ALA A 129     127.986  74.496 141.605  1.00  0.00           N
ATOM   2117  CA  ALA A 129     128.047  74.297 140.166  1.00  0.00           C
ATOM   2119  CB  ALA A 129     129.097  73.226 139.835  1.00  0.00           C
ATOM   2123  C   ALA A 129     126.717  73.906 139.555  1.00  0.00           C
ATOM   2124  O   ALA A 129     126.316  74.437 138.515  1.00  0.00           O
ATOM   2125  N   ASP A 130     125.937  73.047 140.236  1.00  0.00           N
ATOM   2127  CA  ASP A 130     124.526  72.816 139.965  1.00  0.00           C
ATOM   2129  CB  ASP A 130     123.956  71.646 140.826  1.00  0.00           C
ATOM   2132  CG  ASP A 130     124.096  70.256 140.206  1.00  0.00           C
ATOM   2133  OD1 ASP A 130     124.657  70.126 139.077  1.00  0.00           O
ATOM   2134  OD2 ASP A 130     123.527  69.287 140.776  1.00  0.00           O
ATOM   2135  C   ASP A 130     123.707  74.117 140.105  1.00  0.00           C
ATOM   2136  O   ASP A 130     122.837  74.416 139.286  1.00  0.00           O
ATOM   2137  N   ALA A 131     123.997  74.976 141.115  1.00  0.00           N
ATOM   2139  CA  ALA A 131     123.447  76.316 141.225  1.00  0.00           C
ATOM   2141  CB  ALA A 131     123.877  77.016 142.535  1.00  0.00           C
ATOM   2145  C   ALA A 131     123.767  77.246 140.056  1.00  0.00           C
ATOM   2146  O   ALA A 131     122.907  77.996 139.585  1.00  0.00           O
ATOM   2147  N   ALA A 132     125.017  77.217 139.555  1.00  0.00           N
ATOM   2149  CA  ALA A 132     125.377  77.867 138.305  1.00  0.00           C
ATOM   2151  CB  ALA A 132     126.897  77.736 138.125  1.00  0.00           C
ATOM   2155  C   ALA A 132     124.657  77.316 137.085  1.00  0.00           C
ATOM   2156  O   ALA A 132     124.147  78.056 136.245  1.00  0.00           O
ATOM   2157  N   VAL A 133     124.547  75.976 136.966  1.00  0.00           N
ATOM   2159  CA  VAL A 133     123.897  75.276 135.875  1.00  0.00           C
ATOM   2161  CB  VAL A 133     124.157  73.766 135.996  1.00  0.00           C
ATOM   2163  CG1 VAL A 133     123.176  72.886 135.186  1.00  0.00           C
ATOM   2167  CG2 VAL A 133     125.617  73.486 135.576  1.00  0.00           C
ATOM   2171  C   VAL A 133     122.407  75.576 135.685  1.00  0.00           C
ATOM   2172  O   VAL A 133     121.957  75.787 134.566  1.00  0.00           O
ATOM   2173  N   ILE A 134     121.577  75.647 136.757  1.00  0.00           N
ATOM   2175  CA  ILE A 134     120.187  76.037 136.535  1.00  0.00           C
ATOM   2177  CB  ILE A 134     119.147  75.446 137.505  1.00  0.00           C
ATOM   2179  CG2 ILE A 134     119.426  73.946 137.686  1.00  0.00           C
ATOM   2183  CG1 ILE A 134     118.976  76.197 138.855  1.00  0.00           C
ATOM   2186  CD  ILE A 134     120.167  76.106 139.785  1.00  0.00           C
ATOM   2190  C   ILE A 134     119.996  77.546 136.355  1.00  0.00           C
ATOM   2191  O   ILE A 134     119.087  77.966 135.646  1.00  0.00           O
ATOM   2192  N   ALA A 135     120.886  78.397 136.926  1.00  0.00           N
ATOM   2194  CA  ALA A 135     120.967  79.816 136.586  1.00  0.00           C
ATOM   2196  CB  ALA A 135     122.017  80.516 137.475  1.00  0.00           C
ATOM   2200  C   ALA A 135     121.327  80.026 135.126  1.00  0.00           C
ATOM   2201  O   ALA A 135     120.707  80.816 134.406  1.00  0.00           O
ATOM   2202  N   ALA A 136     122.306  79.266 134.625  1.00  0.00           N
ATOM   2204  CA  ALA A 136     122.737  79.227 133.255  1.00  0.00           C
ATOM   2206  CB  ALA A 136     123.956  78.287 133.156  1.00  0.00           C
ATOM   2210  C   ALA A 136     121.687  78.756 132.275  1.00  0.00           C
ATOM   2211  O   ALA A 136     121.456  79.306 131.206  1.00  0.00           O
ATOM   2212  N   LYS A 137     120.967  77.696 132.666  1.00  0.00           N
ATOM   2214  CA  LYS A 137     119.806  77.226 131.945  1.00  0.00           C
ATOM   2216  CB  LYS A 137     119.297  75.937 132.626  1.00  0.00           C
ATOM   2219  CG  LYS A 137     118.167  75.236 131.886  1.00  0.00           C
ATOM   2222  CD  LYS A 137     117.697  73.906 132.535  1.00  0.00           C
ATOM   2225  CE  LYS A 137     118.687  72.736 132.417  1.00  0.00           C
ATOM   2228  NZ  LYS A 137     119.797  72.796 133.385  1.00  0.00           N
ATOM   2232  C   LYS A 137     118.717  78.297 131.846  1.00  0.00           C
ATOM   2233  O   LYS A 137     118.117  78.507 130.796  1.00  0.00           O
ATOM   2234  N   ALA A 138     118.497  79.056 132.936  1.00  0.00           N
ATOM   2236  CA  ALA A 138     117.677  80.236 132.915  1.00  0.00           C
ATOM   2238  CB  ALA A 138     117.446  80.787 134.345  1.00  0.00           C
ATOM   2242  C   ALA A 138     118.126  81.356 131.977  1.00  0.00           C
ATOM   2243  O   ALA A 138     117.286  81.946 131.296  1.00  0.00           O
ATOM   2244  N   THR A 139     119.437  81.706 131.875  1.00  0.00           N
ATOM   2246  CA  THR A 139     119.877  82.727 130.906  1.00  0.00           C
ATOM   2248  CB  THR A 139     121.307  83.266 131.076  1.00  0.00           C
ATOM   2250  OG1 THR A 139     122.306  82.257 131.025  1.00  0.00           O
ATOM   2252  CG2 THR A 139     121.437  83.926 132.456  1.00  0.00           C
ATOM   2256  C   THR A 139     119.627  82.346 129.456  1.00  0.00           C
ATOM   2257  O   THR A 139     119.007  83.087 128.697  1.00  0.00           O
ATOM   2258  N   VAL A 140     120.036  81.126 129.056  1.00  0.00           N
ATOM   2260  CA  VAL A 140     119.897  80.626 127.705  1.00  0.00           C
ATOM   2262  CB  VAL A 140     120.877  79.486 127.465  1.00  0.00           C
ATOM   2264  CG1 VAL A 140     120.387  78.126 128.026  1.00  0.00           C
ATOM   2268  CG2 VAL A 140     121.267  79.367 125.985  1.00  0.00           C
ATOM   2272  C   VAL A 140     118.456  80.336 127.296  1.00  0.00           C
ATOM   2273  O   VAL A 140     118.067  80.616 126.156  1.00  0.00           O
ATOM   2274  N   GLU A 141     117.617  79.796 128.206  1.00  0.00           N
ATOM   2276  CA  GLU A 141     116.187  79.617 128.005  1.00  0.00           C
ATOM   2278  CB  GLU A 141     115.587  78.746 129.136  1.00  0.00           C
ATOM   2281  CG  GLU A 141     114.087  78.426 128.996  1.00  0.00           C
ATOM   2284  CD  GLU A 141     113.757  77.556 127.785  1.00  0.00           C
ATOM   2285  OE1 GLU A 141     114.537  76.606 127.505  1.00  0.00           O
ATOM   2286  OE2 GLU A 141     112.667  77.766 127.176  1.00  0.00           O
ATOM   2287  C   GLU A 141     115.416  80.926 127.856  1.00  0.00           C
ATOM   2288  O   GLU A 141     114.566  81.077 126.995  1.00  0.00           O
ATOM   2289  N   SER A 142     115.746  81.936 128.686  1.00  0.00           N
ATOM   2291  CA  SER A 142     115.226  83.297 128.525  1.00  0.00           C
ATOM   2293  CB  SER A 142     115.776  84.226 129.646  1.00  0.00           C
ATOM   2296  OG  SER A 142     115.337  85.576 129.495  1.00  0.00           O
ATOM   2298  C   SER A 142     115.606  83.896 127.186  1.00  0.00           C
ATOM   2299  O   SER A 142     114.786  84.426 126.455  1.00  0.00           O
ATOM   2300  N   ALA A 143     116.886  83.756 126.796  1.00  0.00           N
ATOM   2302  CA  ALA A 143     117.397  84.346 125.576  1.00  0.00           C
ATOM   2304  CB  ALA A 143     118.927  84.416 125.666  1.00  0.00           C
ATOM   2308  C   ALA A 143     116.886  83.666 124.296  1.00  0.00           C
ATOM   2309  O   ALA A 143     116.687  84.326 123.276  1.00  0.00           O
ATOM   2310  N   ARG A 144     116.616  82.336 124.326  1.00  0.00           N
ATOM   2312  CA  ARG A 144     115.956  81.656 123.216  1.00  0.00           C
ATOM   2314  CB  ARG A 144     116.157  80.117 123.185  1.00  0.00           C
ATOM   2317  CG  ARG A 144     115.577  79.306 124.365  1.00  0.00           C
ATOM   2320  CD  ARG A 144     114.106  78.837 124.305  1.00  0.00           C
ATOM   2323  NE  ARG A 144     114.007  77.676 123.376  1.00  0.00           N
ATOM   2325  CZ  ARG A 144     112.887  76.966 123.227  1.00  0.00           C
ATOM   2326  NH1 ARG A 144     111.847  77.196 123.996  1.00  0.00           N
ATOM   2329  NH2 ARG A 144     112.797  75.996 122.336  1.00  0.00           N
ATOM   2332  C   ARG A 144     114.477  81.887 123.146  1.00  0.00           C
ATOM   2333  O   ARG A 144     113.907  81.876 122.056  1.00  0.00           O
ATOM   2334  N   ILE A 145     113.786  82.147 124.276  1.00  0.00           N
ATOM   2336  CA  ILE A 145     112.407  82.617 124.226  1.00  0.00           C
ATOM   2338  CB  ILE A 145     111.786  82.687 125.625  1.00  0.00           C
ATOM   2340  CG2 ILE A 145     110.467  83.467 125.596  1.00  0.00           C
ATOM   2344  CG1 ILE A 145     111.557  81.266 126.197  1.00  0.00           C
ATOM   2347  CD  ILE A 145     111.367  81.276 127.716  1.00  0.00           C
ATOM   2351  C   ILE A 145     112.327  83.946 123.496  1.00  0.00           C
ATOM   2352  O   ILE A 145     111.537  84.127 122.576  1.00  0.00           O
ATOM   2353  N   ASN A 146     113.246  84.866 123.826  1.00  0.00           N
ATOM   2355  CA  ASN A 146     113.386  86.136 123.146  1.00  0.00           C
ATOM   2357  CB  ASN A 146     114.467  86.996 123.876  1.00  0.00           C
ATOM   2360  CG  ASN A 146     114.116  87.147 125.345  1.00  0.00           C
ATOM   2361  OD1 ASN A 146     112.957  86.986 125.736  1.00  0.00           O
ATOM   2362  ND2 ASN A 146     115.136  87.416 126.206  1.00  0.00           N
ATOM   2365  C   ASN A 146     113.757  85.986 121.675  1.00  0.00           C
ATOM   2366  O   ASN A 146     113.136  86.586 120.806  1.00  0.00           O
ATOM   2367  N   LEU A 147     114.747  85.126 121.355  1.00  0.00           N
ATOM   2369  CA  LEU A 147     115.226  84.936 119.995  1.00  0.00           C
ATOM   2371  CB  LEU A 147     116.587  84.206 120.026  1.00  0.00           C
ATOM   2374  CG  LEU A 147     117.277  84.077 118.656  1.00  0.00           C
ATOM   2376  CD1 LEU A 147     117.687  85.456 118.105  1.00  0.00           C
ATOM   2380  CD2 LEU A 147     118.517  83.186 118.776  1.00  0.00           C
ATOM   2384  C   LEU A 147     114.246  84.176 119.115  1.00  0.00           C
ATOM   2385  O   LEU A 147     114.177  84.376 117.896  1.00  0.00           O
ATOM   2386  N   ALA A 148     113.397  83.316 119.715  1.00  0.00           N
ATOM   2388  CA  ALA A 148     112.306  82.666 119.035  1.00  0.00           C
ATOM   2390  CB  ALA A 148     111.606  81.647 119.956  1.00  0.00           C
ATOM   2394  C   ALA A 148     111.277  83.636 118.485  1.00  0.00           C
ATOM   2395  O   ALA A 148     110.717  83.446 117.416  1.00  0.00           O
ATOM   2396  N   TYR A 149     111.047  84.696 119.266  1.00  0.00           N
ATOM   2398  CA  TYR A 149     110.077  85.736 118.986  1.00  0.00           C
ATOM   2400  CB  TYR A 149     109.367  86.136 120.295  1.00  0.00           C
ATOM   2403  CG  TYR A 149     108.597  85.016 120.926  1.00  0.00           C
ATOM   2404  CD1 TYR A 149     107.737  84.176 120.186  1.00  0.00           C
ATOM   2406  CE1 TYR A 149     106.987  83.176 120.825  1.00  0.00           C
ATOM   2408  CZ  TYR A 149     107.097  83.017 122.215  1.00  0.00           C
ATOM   2409  OH  TYR A 149     106.336  82.076 122.935  1.00  0.00           O
ATOM   2411  CD2 TYR A 149     108.667  84.846 122.316  1.00  0.00           C
ATOM   2413  CE2 TYR A 149     107.957  83.837 122.946  1.00  0.00           C
ATOM   2415  C   TYR A 149     110.707  86.977 118.385  1.00  0.00           C
ATOM   2416  O   TYR A 149     110.027  87.936 118.046  1.00  0.00           O
ATOM   2417  N   THR A 150     112.047  86.977 118.157  1.00  0.00           N
ATOM   2419  CA  THR A 150     112.737  87.967 117.316  1.00  0.00           C
ATOM   2421  CB  THR A 150     114.227  87.676 117.215  1.00  0.00           C
ATOM   2423  OG1 THR A 150     114.897  88.126 118.376  1.00  0.00           O
ATOM   2425  CG2 THR A 150     114.937  88.316 115.996  1.00  0.00           C
ATOM   2429  C   THR A 150     112.206  87.967 115.926  1.00  0.00           C
ATOM   2430  O   THR A 150     111.967  89.007 115.295  1.00  0.00           O
ATOM   2431  N   LYS A 151     111.957  86.746 115.415  1.00  0.00           N
ATOM   2433  CA  LYS A 151     111.147  86.546 114.255  1.00  0.00           C
ATOM   2435  CB  LYS A 151     111.606  85.327 113.426  1.00  0.00           C
ATOM   2438  CG  LYS A 151     111.456  83.956 114.076  1.00  0.00           C
ATOM   2441  CD  LYS A 151     111.996  82.856 113.157  1.00  0.00           C
ATOM   2444  CE  LYS A 151     111.557  81.477 113.625  1.00  0.00           C
ATOM   2447  NZ  LYS A 151     112.066  80.416 112.736  1.00  0.00           N
ATOM   2451  C   LYS A 151     109.737  86.367 114.766  1.00  0.00           C
ATOM   2452  O   LYS A 151     109.446  85.596 115.675  1.00  0.00           O
ATOM   2453  N   VAL A 152     108.807  87.126 114.185  1.00  0.00           N
ATOM   2455  CA  VAL A 152     107.417  87.037 114.526  1.00  0.00           C
ATOM   2457  CB  VAL A 152     106.777  88.397 114.807  1.00  0.00           C
ATOM   2459  CG1 VAL A 152     107.267  88.886 116.186  1.00  0.00           C
ATOM   2463  CG2 VAL A 152     107.107  89.446 113.726  1.00  0.00           C
ATOM   2467  C   VAL A 152     106.767  86.236 113.406  1.00  0.00           C
ATOM   2468  O   VAL A 152     106.596  86.706 112.275  1.00  0.00           O
ATOM   2469  N   THR A 153     106.407  84.977 113.686  1.00  0.00           N
ATOM   2471  CA  THR A 153     105.696  84.127 112.727  1.00  0.00           C
ATOM   2473  CB  THR A 153     106.106  82.656 112.746  1.00  0.00           C
ATOM   2475  OG1 THR A 153     105.967  82.056 114.035  1.00  0.00           O
ATOM   2477  CG2 THR A 153     107.597  82.566 112.375  1.00  0.00           C
ATOM   2481  C   THR A 153     104.217  84.287 112.915  1.00  0.00           C
ATOM   2482  O   THR A 153     103.746  84.866 113.895  1.00  0.00           O
ATOM   2483  N   ALA A 154     103.407  83.856 111.925  1.00  0.00           N
ATOM   2485  CA  ALA A 154     101.967  83.846 112.085  1.00  0.00           C
ATOM   2487  CB  ALA A 154     101.267  83.557 110.745  1.00  0.00           C
ATOM   2491  C   ALA A 154     101.467  82.856 113.157  1.00  0.00           C
ATOM   2492  O   ALA A 154     102.057  81.787 113.306  1.00  0.00           O
ATOM   2493  N   PRO A 155     100.416  83.166 113.925  1.00  0.00           N
ATOM   2494  CD  PRO A 155      99.757  84.486 113.966  1.00  0.00           C
ATOM   2497  CA  PRO A 155      99.856  82.246 114.906  1.00  0.00           C
ATOM   2499  CB  PRO A 155      98.987  83.157 115.797  1.00  0.00           C
ATOM   2502  CG  PRO A 155      98.527  84.287 114.855  1.00  0.00           C
ATOM   2505  C   PRO A 155      99.026  81.147 114.266  1.00  0.00           C
ATOM   2506  O   PRO A 155      98.917  80.066 114.836  1.00  0.00           O
ATOM   2507  N   ILE A 156      98.347  81.446 113.157  1.00  0.00           N
ATOM   2509  CA  ILE A 156      97.426  80.556 112.476  1.00  0.00           C
ATOM   2511  CB  ILE A 156      95.947  80.647 112.906  1.00  0.00           C
ATOM   2513  CG2 ILE A 156      95.816  80.346 114.407  1.00  0.00           C
ATOM   2517  CG1 ILE A 156      95.267  81.996 112.576  1.00  0.00           C
ATOM   2520  CD  ILE A 156      93.746  81.977 112.806  1.00  0.00           C
ATOM   2524  C   ILE A 156      97.527  80.877 110.996  1.00  0.00           C
ATOM   2525  O   ILE A 156      98.047  81.926 110.625  1.00  0.00           O
ATOM   2526  N   SER A 157      97.026  79.967 110.126  1.00  0.00           N
ATOM   2528  CA  SER A 157      96.886  80.217 108.697  1.00  0.00           C
ATOM   2530  CB  SER A 157      96.717  78.906 107.845  1.00  0.00           C
ATOM   2533  OG  SER A 157      97.737  77.946 108.105  1.00  0.00           O
ATOM   2535  C   SER A 157      95.676  81.096 108.396  1.00  0.00           C
ATOM   2536  O   SER A 157      94.837  81.316 109.255  1.00  0.00           O
ATOM   2537  N   GLY A 158      95.556  81.596 107.146  1.00  0.00           N
ATOM   2539  CA  GLY A 158      94.417  82.346 106.636  1.00  0.00           C
ATOM   2542  C   GLY A 158      94.856  83.516 105.815  1.00  0.00           C
ATOM   2543  O   GLY A 158      96.036  83.806 105.716  1.00  0.00           O
ATOM   2544  N   ARG A 159      93.937  84.246 105.166  1.00  0.00           N
ATOM   2546  CA  ARG A 159      94.277  85.436 104.416  1.00  0.00           C
ATOM   2548  CB  ARG A 159      93.106  85.867 103.496  1.00  0.00           C
ATOM   2551  CG  ARG A 159      93.477  87.006 102.515  1.00  0.00           C
ATOM   2554  CD  ARG A 159      92.397  87.397 101.496  1.00  0.00           C
ATOM   2557  NE  ARG A 159      91.967  86.176 100.727  1.00  0.00           N
ATOM   2559  CZ  ARG A 159      92.667  85.546  99.785  1.00  0.00           C
ATOM   2560  NH1 ARG A 159      93.847  85.946  99.365  1.00  0.00           N
ATOM   2563  NH2 ARG A 159      92.166  84.486  99.185  1.00  0.00           N
ATOM   2566  C   ARG A 159      94.657  86.596 105.336  1.00  0.00           C
ATOM   2567  O   ARG A 159      93.947  86.926 106.285  1.00  0.00           O
ATOM   2568  N   ILE A 160      95.816  87.226 105.087  1.00  0.00           N
ATOM   2570  CA  ILE A 160      96.227  88.386 105.865  1.00  0.00           C
ATOM   2572  CB  ILE A 160      97.717  88.697 105.716  1.00  0.00           C
ATOM   2574  CG2 ILE A 160      98.007  89.276 104.326  1.00  0.00           C
ATOM   2578  CG1 ILE A 160      98.297  89.617 106.805  1.00  0.00           C
ATOM   2581  CD  ILE A 160      98.257  89.036 108.227  1.00  0.00           C
ATOM   2585  C   ILE A 160      95.366  89.606 105.615  1.00  0.00           C
ATOM   2586  O   ILE A 160      94.867  89.846 104.515  1.00  0.00           O
ATOM   2587  N   GLY A 161      95.147  90.426 106.665  1.00  0.00           N
ATOM   2589  CA  GLY A 161      94.526  91.736 106.576  1.00  0.00           C
ATOM   2592  C   GLY A 161      95.467  92.807 106.086  1.00  0.00           C
ATOM   2593  O   GLY A 161      95.937  92.776 104.947  1.00  0.00           O
ATOM   2594  N   LYS A 162      95.676  93.837 106.925  1.00  0.00           N
ATOM   2596  CA  LYS A 162      96.567  94.936 106.646  1.00  0.00           C
ATOM   2598  CB  LYS A 162      95.797  96.246 106.455  1.00  0.00           C
ATOM   2601  CG  LYS A 162      94.926  96.297 105.186  1.00  0.00           C
ATOM   2604  CD  LYS A 162      95.797  96.197 103.916  1.00  0.00           C
ATOM   2607  CE  LYS A 162      95.007  96.386 102.635  1.00  0.00           C
ATOM   2610  NZ  LYS A 162      95.816  95.946 101.486  1.00  0.00           N
ATOM   2614  C   LYS A 162      97.597  95.117 107.746  1.00  0.00           C
ATOM   2615  O   LYS A 162      97.257  95.087 108.925  1.00  0.00           O
ATOM   2616  N   SER A 163      98.877  95.336 107.365  1.00  0.00           N
ATOM   2618  CA  SER A 163      99.926  95.836 108.227  1.00  0.00           C
ATOM   2620  CB  SER A 163     101.336  95.867 107.546  1.00  0.00           C
ATOM   2623  OG  SER A 163     102.347  96.507 108.335  1.00  0.00           O
ATOM   2625  C   SER A 163      99.636  97.206 108.806  1.00  0.00           C
ATOM   2626  O   SER A 163      99.217  98.137 108.105  1.00  0.00           O
ATOM   2627  N   THR A 164      99.856  97.366 110.116  1.00  0.00           N
ATOM   2629  CA  THR A 164      99.517  98.566 110.856  1.00  0.00           C
ATOM   2631  CB  THR A 164      98.917  98.236 112.215  1.00  0.00           C
ATOM   2633  OG1 THR A 164      99.797  97.436 112.976  1.00  0.00           O
ATOM   2635  CG2 THR A 164      97.617  97.436 112.036  1.00  0.00           C
ATOM   2639  C   THR A 164     100.746  99.416 111.105  1.00  0.00           C
ATOM   2640  O   THR A 164     100.636 100.546 111.595  1.00  0.00           O
ATOM   2641  N   VAL A 165     101.957  98.916 110.797  1.00  0.00           N
ATOM   2643  CA  VAL A 165     103.196  99.496 111.306  1.00  0.00           C
ATOM   2645  CB  VAL A 165     103.737  98.766 112.546  1.00  0.00           C
ATOM   2647  CG1 VAL A 165     102.877  98.926 113.815  1.00  0.00           C
ATOM   2651  CG2 VAL A 165     103.917  97.257 112.266  1.00  0.00           C
ATOM   2655  C   VAL A 165     104.297  99.516 110.227  1.00  0.00           C
ATOM   2656  O   VAL A 165     104.437  98.616 109.407  1.00  0.00           O
ATOM   2657  N   THR A 166     105.157 100.576 110.196  1.00  0.00           N
ATOM   2659  CA  THR A 166     106.277 100.666 109.246  1.00  0.00           C
ATOM   2661  CB  THR A 166     106.517 102.037 108.636  1.00  0.00           C
ATOM   2663  OG1 THR A 166     107.407 101.966 107.526  1.00  0.00           O
ATOM   2665  CG2 THR A 166     107.066 103.087 109.615  1.00  0.00           C
ATOM   2669  C   THR A 166     107.617 100.216 109.775  1.00  0.00           C
ATOM   2670  O   THR A 166     107.957 100.367 110.946  1.00  0.00           O
ATOM   2671  N   GLU A 167     108.456  99.676 108.885  1.00  0.00           N
ATOM   2673  CA  GLU A 167     109.817  99.356 109.215  1.00  0.00           C
ATOM   2675  CB  GLU A 167     110.477  98.606 108.055  1.00  0.00           C
ATOM   2678  CG  GLU A 167     111.946  98.306 108.385  1.00  0.00           C
ATOM   2681  CD  GLU A 167     112.647  97.426 107.406  1.00  0.00           C
ATOM   2682  OE1 GLU A 167     112.087  97.147 106.315  1.00  0.00           O
ATOM   2683  OE2 GLU A 167     113.807  97.066 107.766  1.00  0.00           O
ATOM   2684  C   GLU A 167     110.667 100.546 109.705  1.00  0.00           C
ATOM   2685  O   GLU A 167     110.667 101.647 109.165  1.00  0.00           O
ATOM   2686  N   GLY A 168     111.386 100.316 110.825  1.00  0.00           N
ATOM   2688  CA  GLY A 168     112.136 101.346 111.535  1.00  0.00           C
ATOM   2691  C   GLY A 168     111.336 102.037 112.596  1.00  0.00           C
ATOM   2692  O   GLY A 168     111.736 103.056 113.136  1.00  0.00           O
ATOM   2693  N   ALA A 169     110.167 101.486 112.946  1.00  0.00           N
ATOM   2695  CA  ALA A 169     109.337 102.006 114.016  1.00  0.00           C
ATOM   2697  CB  ALA A 169     107.897 102.217 113.516  1.00  0.00           C
ATOM   2701  C   ALA A 169     109.367 101.037 115.186  1.00  0.00           C
ATOM   2702  O   ALA A 169     109.286  99.816 114.995  1.00  0.00           O
ATOM   2703  N   LEU A 170     109.537 101.546 116.425  1.00  0.00           N
ATOM   2705  CA  LEU A 170     109.547 100.766 117.645  1.00  0.00           C
ATOM   2707  CB  LEU A 170     110.027 101.636 118.846  1.00  0.00           C
ATOM   2710  CG  LEU A 170     110.027 100.996 120.256  1.00  0.00           C
ATOM   2712  CD1 LEU A 170     111.027  99.846 120.415  1.00  0.00           C
ATOM   2716  CD2 LEU A 170     110.337 102.086 121.285  1.00  0.00           C
ATOM   2720  C   LEU A 170     108.176 100.156 117.925  1.00  0.00           C
ATOM   2721  O   LEU A 170     107.157 100.816 117.736  1.00  0.00           O
ATOM   2722  N   VAL A 171     108.147  98.886 118.335  1.00  0.00           N
ATOM   2724  CA  VAL A 171     106.967  98.176 118.755  1.00  0.00           C
ATOM   2726  CB  VAL A 171     106.606  97.037 117.795  1.00  0.00           C
ATOM   2728  CG1 VAL A 171     105.597  96.026 118.356  1.00  0.00           C
ATOM   2732  CG2 VAL A 171     106.106  97.617 116.466  1.00  0.00           C
ATOM   2736  C   VAL A 171     107.206  97.666 120.166  1.00  0.00           C
ATOM   2737  O   VAL A 171     108.327  97.336 120.546  1.00  0.00           O
ATOM   2738  N   THR A 172     106.137  97.617 120.985  1.00  0.00           N
ATOM   2740  CA  THR A 172     106.187  97.136 122.355  1.00  0.00           C
ATOM   2742  CB  THR A 172     105.886  98.176 123.436  1.00  0.00           C
ATOM   2744  OG1 THR A 172     104.727  98.956 123.146  1.00  0.00           O
ATOM   2746  CG2 THR A 172     107.066  99.156 123.496  1.00  0.00           C
ATOM   2750  C   THR A 172     105.366  95.886 122.565  1.00  0.00           C
ATOM   2751  O   THR A 172     104.297  95.686 121.995  1.00  0.00           O
ATOM   2752  N   ASN A 173     105.907  94.947 123.365  1.00  0.00           N
ATOM   2754  CA  ASN A 173     105.297  93.666 123.675  1.00  0.00           C
ATOM   2756  CB  ASN A 173     106.307  92.766 124.455  1.00  0.00           C
ATOM   2759  CG  ASN A 173     105.807  91.326 124.526  1.00  0.00           C
ATOM   2760  OD1 ASN A 173     104.877  90.967 123.826  1.00  0.00           O
ATOM   2761  ND2 ASN A 173     106.417  90.486 125.376  1.00  0.00           N
ATOM   2764  C   ASN A 173     103.997  93.837 124.477  1.00  0.00           C
ATOM   2765  O   ASN A 173     103.947  94.576 125.456  1.00  0.00           O
ATOM   2766  N   GLY A 174     102.907  93.147 124.086  1.00  0.00           N
ATOM   2768  CA  GLY A 174     101.606  93.227 124.766  1.00  0.00           C
ATOM   2771  C   GLY A 174     100.886  94.537 124.575  1.00  0.00           C
ATOM   2772  O   GLY A 174      99.987  94.936 125.336  1.00  0.00           O
ATOM   2773  N   GLN A 175     101.277  95.276 123.525  1.00  0.00           N
ATOM   2775  CA  GLN A 175     100.687  96.557 123.195  1.00  0.00           C
ATOM   2777  CB  GLN A 175     101.547  97.406 122.226  1.00  0.00           C
ATOM   2780  CG  GLN A 175     101.517  96.936 120.755  1.00  0.00           C
ATOM   2783  CD  GLN A 175     102.477  97.727 119.865  1.00  0.00           C
ATOM   2784  OE1 GLN A 175     103.407  98.417 120.306  1.00  0.00           O
ATOM   2785  NE2 GLN A 175     102.297  97.606 118.535  1.00  0.00           N
ATOM   2788  C   GLN A 175      99.297  96.376 122.616  1.00  0.00           C
ATOM   2789  O   GLN A 175      98.877  95.307 122.146  1.00  0.00           O
ATOM   2790  N   THR A 176      98.517  97.467 122.686  1.00  0.00           N
ATOM   2792  CA  THR A 176      97.157  97.587 122.196  1.00  0.00           C
ATOM   2794  CB  THR A 176      96.627  98.956 122.596  1.00  0.00           C
ATOM   2796  OG1 THR A 176      96.937  99.236 123.966  1.00  0.00           O
ATOM   2798  CG2 THR A 176      95.117  98.966 122.416  1.00  0.00           C
ATOM   2802  C   THR A 176      97.017  97.376 120.695  1.00  0.00           C
ATOM   2803  O   THR A 176      96.157  96.636 120.227  1.00  0.00           O
ATOM   2804  N   THR A 177      97.916  97.996 119.895  1.00  0.00           N
ATOM   2806  CA  THR A 177      97.927  97.846 118.436  1.00  0.00           C
ATOM   2808  CB  THR A 177      98.527  99.016 117.666  1.00  0.00           C
ATOM   2810  OG1 THR A 177      99.797  99.426 118.157  1.00  0.00           O
ATOM   2812  CG2 THR A 177      97.617 100.236 117.856  1.00  0.00           C
ATOM   2816  C   THR A 177      98.587  96.566 117.976  1.00  0.00           C
ATOM   2817  O   THR A 177      99.797  96.346 118.076  1.00  0.00           O
ATOM   2818  N   GLU A 178      97.776  95.676 117.395  1.00  0.00           N
ATOM   2820  CA  GLU A 178      98.167  94.537 116.626  1.00  0.00           C
ATOM   2822  CB  GLU A 178      96.907  93.727 116.255  1.00  0.00           C
ATOM   2825  CG  GLU A 178      95.907  94.296 115.227  1.00  0.00           C
ATOM   2828  CD  GLU A 178      95.177  95.596 115.565  1.00  0.00           C
ATOM   2829  OE1 GLU A 178      95.197  96.066 116.735  1.00  0.00           O
ATOM   2830  OE2 GLU A 178      94.566  96.136 114.606  1.00  0.00           O
ATOM   2831  C   GLU A 178      98.917  94.906 115.365  1.00  0.00           C
ATOM   2832  O   GLU A 178      98.737  95.986 114.816  1.00  0.00           O
ATOM   2833  N   LEU A 179      99.797  94.007 114.886  1.00  0.00           N
ATOM   2835  CA  LEU A 179     100.496  94.136 113.605  1.00  0.00           C
ATOM   2837  CB  LEU A 179     101.567  93.026 113.376  1.00  0.00           C
ATOM   2840  CG  LEU A 179     102.846  93.056 114.235  1.00  0.00           C
ATOM   2842  CD1 LEU A 179     103.577  94.407 114.175  1.00  0.00           C
ATOM   2846  CD2 LEU A 179     102.597  92.646 115.685  1.00  0.00           C
ATOM   2850  C   LEU A 179      99.557  94.066 112.425  1.00  0.00           C
ATOM   2851  O   LEU A 179      99.797  94.667 111.376  1.00  0.00           O
ATOM   2852  N   ALA A 180      98.477  93.266 112.576  1.00  0.00           N
ATOM   2854  CA  ALA A 180      97.586  92.867 111.525  1.00  0.00           C
ATOM   2856  CB  ALA A 180      98.337  92.167 110.376  1.00  0.00           C
ATOM   2860  C   ALA A 180      96.647  91.837 112.095  1.00  0.00           C
ATOM   2861  O   ALA A 180      96.657  91.546 113.297  1.00  0.00           O
ATOM   2862  N   THR A 181      95.807  91.217 111.255  1.00  0.00           N
ATOM   2864  CA  THR A 181      94.937  90.126 111.675  1.00  0.00           C
ATOM   2866  CB  THR A 181      93.606  90.637 112.205  1.00  0.00           C
ATOM   2868  OG1 THR A 181      92.877  89.606 112.845  1.00  0.00           O
ATOM   2870  CG2 THR A 181      92.726  91.236 111.105  1.00  0.00           C
ATOM   2874  C   THR A 181      94.777  89.186 110.496  1.00  0.00           C
ATOM   2875  O   THR A 181      94.837  89.596 109.337  1.00  0.00           O
ATOM   2876  N   VAL A 182      94.617  87.867 110.755  1.00  0.00           N
ATOM   2878  CA  VAL A 182      94.487  86.837 109.726  1.00  0.00           C
ATOM   2880  CB  VAL A 182      95.507  85.696 109.807  1.00  0.00           C
ATOM   2882  CG1 VAL A 182      96.876  86.156 109.305  1.00  0.00           C
ATOM   2886  CG2 VAL A 182      95.647  85.146 111.236  1.00  0.00           C
ATOM   2890  C   VAL A 182      93.097  86.256 109.807  1.00  0.00           C
ATOM   2891  O   VAL A 182      92.566  86.037 110.896  1.00  0.00           O
ATOM   2892  N   GLN A 183      92.457  86.026 108.645  1.00  0.00           N
ATOM   2894  CA  GLN A 183      91.157  85.406 108.546  1.00  0.00           C
ATOM   2896  CB  GLN A 183      90.066  86.406 108.076  1.00  0.00           C
ATOM   2899  CG  GLN A 183      90.407  87.217 106.796  1.00  0.00           C
ATOM   2902  CD  GLN A 183      89.376  88.297 106.506  1.00  0.00           C
ATOM   2903  OE1 GLN A 183      88.816  88.386 105.415  1.00  0.00           O
ATOM   2904  NE2 GLN A 183      89.096  89.176 107.495  1.00  0.00           N
ATOM   2907  C   GLN A 183      91.117  84.147 107.696  1.00  0.00           C
ATOM   2908  O   GLN A 183      91.517  84.127 106.535  1.00  0.00           O
ATOM   2909  N   GLN A 184      90.587  83.037 108.236  1.00  0.00           N
ATOM   2911  CA  GLN A 184      90.327  81.846 107.447  1.00  0.00           C
ATOM   2913  CB  GLN A 184      90.577  80.546 108.245  1.00  0.00           C
ATOM   2916  CG  GLN A 184      92.047  80.486 108.706  1.00  0.00           C
ATOM   2919  CD  GLN A 184      92.426  79.157 109.337  1.00  0.00           C
ATOM   2920  OE1 GLN A 184      92.206  78.906 110.526  1.00  0.00           O
ATOM   2921  NE2 GLN A 184      92.996  78.236 108.525  1.00  0.00           N
ATOM   2924  C   GLN A 184      88.927  81.866 106.855  1.00  0.00           C
ATOM   2925  O   GLN A 184      87.986  82.356 107.465  1.00  0.00           O
ATOM   2926  N   LEU A 185      88.786  81.356 105.605  1.00  0.00           N
ATOM   2928  CA  LEU A 185      87.586  81.606 104.826  1.00  0.00           C
ATOM   2930  CB  LEU A 185      87.747  82.867 103.936  1.00  0.00           C
ATOM   2933  CG  LEU A 185      87.667  84.226 104.667  1.00  0.00           C
ATOM   2935  CD1 LEU A 185      87.807  85.356 103.636  1.00  0.00           C
ATOM   2939  CD2 LEU A 185      86.347  84.397 105.435  1.00  0.00           C
ATOM   2943  C   LEU A 185      87.187  80.456 103.936  1.00  0.00           C
ATOM   2944  O   LEU A 185      86.267  80.626 103.157  1.00  0.00           O
ATOM   2945  N   ASP A 186      87.787  79.257 104.086  1.00  0.00           N
ATOM   2947  CA  ASP A 186      87.337  78.026 103.436  1.00  0.00           C
ATOM   2949  CB  ASP A 186      88.386  76.897 103.686  1.00  0.00           C
ATOM   2952  CG  ASP A 186      88.077  75.606 102.956  1.00  0.00           C
ATOM   2953  OD1 ASP A 186      87.527  75.696 101.837  1.00  0.00           O
ATOM   2954  OD2 ASP A 186      88.517  74.537 103.455  1.00  0.00           O
ATOM   2955  C   ASP A 186      85.847  77.706 103.745  1.00  0.00           C
ATOM   2956  O   ASP A 186      85.057  77.406 102.845  1.00  0.00           O
ATOM   2957  N   PRO A 187      85.377  77.926 104.965  1.00  0.00           N
ATOM   2958  CD  PRO A 187      86.017  77.366 106.166  1.00  0.00           C
ATOM   2961  CA  PRO A 187      83.937  78.037 105.175  1.00  0.00           C
ATOM   2963  CB  PRO A 187      83.667  76.736 105.955  1.00  0.00           C
ATOM   2966  CG  PRO A 187      84.926  76.496 106.805  1.00  0.00           C
ATOM   2969  C   PRO A 187      83.676  79.326 105.955  1.00  0.00           C
ATOM   2970  O   PRO A 187      84.007  79.416 107.126  1.00  0.00           O
ATOM   2971  N   ILE A 188      83.027  80.367 105.365  1.00  0.00           N
ATOM   2973  CA  ILE A 188      82.807  81.656 106.005  1.00  0.00           C
ATOM   2975  CB  ILE A 188      82.617  82.736 104.936  1.00  0.00           C
ATOM   2977  CG2 ILE A 188      81.307  82.537 104.136  1.00  0.00           C
ATOM   2981  CG1 ILE A 188      82.687  84.156 105.505  1.00  0.00           C
ATOM   2984  CD  ILE A 188      82.877  85.216 104.416  1.00  0.00           C
ATOM   2988  C   ILE A 188      81.687  81.726 107.056  1.00  0.00           C
ATOM   2989  O   ILE A 188      80.536  81.386 106.776  1.00  0.00           O
ATOM   2990  N   TYR A 189      81.967  82.206 108.297  1.00  0.00           N
ATOM   2992  CA  TYR A 189      80.886  82.636 109.175  1.00  0.00           C
ATOM   2994  CB  TYR A 189      81.267  82.897 110.666  1.00  0.00           C
ATOM   2997  CG  TYR A 189      81.507  81.676 111.506  1.00  0.00           C
ATOM   2998  CD1 TYR A 189      80.636  80.566 111.525  1.00  0.00           C
ATOM   3000  CE1 TYR A 189      80.816  79.537 112.476  1.00  0.00           C
ATOM   3002  CZ  TYR A 189      81.897  79.577 113.356  1.00  0.00           C
ATOM   3003  OH  TYR A 189      82.147  78.516 114.235  1.00  0.00           O
ATOM   3005  CD2 TYR A 189      82.536  81.726 112.456  1.00  0.00           C
ATOM   3007  CE2 TYR A 189      82.747  80.686 113.365  1.00  0.00           C
ATOM   3009  C   TYR A 189      80.167  83.896 108.715  1.00  0.00           C
ATOM   3010  O   TYR A 189      80.767  84.926 108.406  1.00  0.00           O
ATOM   3011  N   VAL A 190      78.836  83.886 108.776  1.00  0.00           N
ATOM   3013  CA  VAL A 190      78.067  85.106 108.697  1.00  0.00           C
ATOM   3015  CB  VAL A 190      77.057  85.037 107.556  1.00  0.00           C
ATOM   3017  CG1 VAL A 190      76.176  86.306 107.495  1.00  0.00           C
ATOM   3021  CG2 VAL A 190      77.877  84.866 106.255  1.00  0.00           C
ATOM   3025  C   VAL A 190      77.426  85.336 110.035  1.00  0.00           C
ATOM   3026  O   VAL A 190      76.746  84.446 110.555  1.00  0.00           O
ATOM   3027  N   ASP A 191      77.647  86.546 110.605  1.00  0.00           N
ATOM   3029  CA  ASP A 191      76.967  87.086 111.766  1.00  0.00           C
ATOM   3031  CB  ASP A 191      77.737  88.306 112.386  1.00  0.00           C
ATOM   3034  CG  ASP A 191      79.166  88.076 112.865  1.00  0.00           C
ATOM   3035  OD1 ASP A 191      79.566  86.956 113.245  1.00  0.00           O
ATOM   3036  OD2 ASP A 191      79.877  89.117 112.935  1.00  0.00           O
ATOM   3037  C   ASP A 191      75.596  87.587 111.285  1.00  0.00           C
ATOM   3038  O   ASP A 191      75.397  88.756 110.985  1.00  0.00           O
ATOM   3039  N   VAL A 192      74.597  86.686 111.166  1.00  0.00           N
ATOM   3041  CA  VAL A 192      73.267  87.086 110.745  1.00  0.00           C
ATOM   3043  CB  VAL A 192      72.356  85.937 110.336  1.00  0.00           C
ATOM   3045  CG1 VAL A 192      70.997  86.456 109.807  1.00  0.00           C
ATOM   3049  CG2 VAL A 192      73.057  85.106 109.246  1.00  0.00           C
ATOM   3053  C   VAL A 192      72.617  87.947 111.815  1.00  0.00           C
ATOM   3054  O   VAL A 192      72.347  87.486 112.915  1.00  0.00           O
ATOM   3055  N   THR A 193      72.397  89.246 111.516  1.00  0.00           N
ATOM   3057  CA  THR A 193      71.706  90.187 112.395  1.00  0.00           C
ATOM   3059  CB  THR A 193      72.127  91.627 112.115  1.00  0.00           C
ATOM   3061  OG1 THR A 193      71.977  92.516 113.216  1.00  0.00           O
ATOM   3063  CG2 THR A 193      71.437  92.257 110.876  1.00  0.00           C
ATOM   3067  C   THR A 193      70.227  90.056 112.226  1.00  0.00           C
ATOM   3068  O   THR A 193      69.727  89.276 111.405  1.00  0.00           O
ATOM   3069  N   GLN A 194      69.467  90.816 113.026  1.00  0.00           N
ATOM   3071  CA  GLN A 194      68.047  90.826 112.956  1.00  0.00           C
ATOM   3073  CB  GLN A 194      67.517  89.547 113.666  1.00  0.00           C
ATOM   3076  CG  GLN A 194      66.106  89.077 113.255  1.00  0.00           C
ATOM   3079  CD  GLN A 194      65.947  88.867 111.755  1.00  0.00           C
ATOM   3080  OE1 GLN A 194      65.106  89.436 111.076  1.00  0.00           O
ATOM   3081  NE2 GLN A 194      66.827  88.007 111.166  1.00  0.00           N
ATOM   3084  C   GLN A 194      67.657  92.147 113.615  1.00  0.00           C
ATOM   3085  O   GLN A 194      68.167  93.206 113.265  1.00  0.00           O
ATOM   3086  N   SER A 195      66.737  92.117 114.585  1.00  0.00           N
ATOM   3088  CA  SER A 195      66.167  93.336 115.126  1.00  0.00           C
ATOM   3090  CB  SER A 195      65.036  93.876 114.215  1.00  0.00           C
ATOM   3093  OG  SER A 195      65.167  95.246 113.815  1.00  0.00           O
ATOM   3095  C   SER A 195      65.627  92.986 116.486  1.00  0.00           C
ATOM   3096  O   SER A 195      65.727  91.846 116.945  1.00  0.00           O
ATOM   3097  N   SER A 196      65.057  93.966 117.205  1.00  0.00           N
ATOM   3099  CA  SER A 196      64.567  93.686 118.546  1.00  0.00           C
ATOM   3101  CB  SER A 196      65.447  94.376 119.595  1.00  0.00           C
ATOM   3104  OG  SER A 196      66.787  93.946 119.386  1.00  0.00           O
ATOM   3106  C   SER A 196      63.137  94.127 118.715  1.00  0.00           C
ATOM   3107  O   SER A 196      62.517  93.816 119.726  1.00  0.00           O
ATOM   3108  N   ASN A 197      62.537  94.776 117.696  1.00  0.00           N
ATOM   3110  CA  ASN A 197      61.137  95.187 117.766  1.00  0.00           C
ATOM   3112  CB  ASN A 197      60.947  96.586 117.115  1.00  0.00           C
ATOM   3115  CG  ASN A 197      61.397  96.686 115.657  1.00  0.00           C
ATOM   3116  OD1 ASN A 197      62.527  97.086 115.356  1.00  0.00           O
ATOM   3117  ND2 ASN A 197      60.477  96.396 114.715  1.00  0.00           N
ATOM   3120  C   ASN A 197      60.237  94.136 117.126  1.00  0.00           C
ATOM   3121  O   ASN A 197      59.007  94.197 117.176  1.00  0.00           O
ATOM   3122  N   ASP A 198      60.877  93.126 116.516  1.00  0.00           N
ATOM   3124  CA  ASP A 198      60.277  92.096 115.727  1.00  0.00           C
ATOM   3126  CB  ASP A 198      61.067  91.977 114.407  1.00  0.00           C
ATOM   3129  CG  ASP A 198      62.537  91.656 114.595  1.00  0.00           C
ATOM   3130  OD1 ASP A 198      62.997  91.647 115.765  1.00  0.00           O
ATOM   3131  OD2 ASP A 198      63.237  91.557 113.566  1.00  0.00           O
ATOM   3132  C   ASP A 198      60.247  90.777 116.455  1.00  0.00           C
ATOM   3133  O   ASP A 198      59.856  89.776 115.865  1.00  0.00           O
ATOM   3134  N   PHE A 199      60.547  90.716 117.775  1.00  0.00           N
ATOM   3136  CA  PHE A 199      60.517  89.466 118.516  1.00  0.00           C
ATOM   3138  CB  PHE A 199      61.176  89.586 119.906  1.00  0.00           C
ATOM   3141  CG  PHE A 199      62.577  89.036 119.865  1.00  0.00           C
ATOM   3142  CD1 PHE A 199      63.587  89.687 119.136  1.00  0.00           C
ATOM   3144  CE1 PHE A 199      64.907  89.246 119.206  1.00  0.00           C
ATOM   3146  CZ  PHE A 199      65.237  88.106 119.947  1.00  0.00           C
ATOM   3148  CD2 PHE A 199      62.917  87.886 120.605  1.00  0.00           C
ATOM   3150  CE2 PHE A 199      64.237  87.426 120.657  1.00  0.00           C
ATOM   3152  C   PHE A 199      59.137  88.846 118.625  1.00  0.00           C
ATOM   3153  O   PHE A 199      59.007  87.626 118.736  1.00  0.00           O
ATOM   3154  N   MET A 200      58.057  89.626 118.496  1.00  0.00           N
ATOM   3156  CA  MET A 200      56.737  89.057 118.236  1.00  0.00           C
ATOM   3158  CB  MET A 200      55.657  90.156 118.125  1.00  0.00           C
ATOM   3161  CG  MET A 200      55.557  91.086 119.355  1.00  0.00           C
ATOM   3164  SD  MET A 200      55.277  90.257 120.946  1.00  0.00           S
ATOM   3165  CE  MET A 200      53.627  89.626 120.565  1.00  0.00           C
ATOM   3169  C   MET A 200      56.707  88.196 116.966  1.00  0.00           C
ATOM   3170  O   MET A 200      56.167  87.096 116.935  1.00  0.00           O
ATOM   3171  N   ARG A 201      57.356  88.676 115.896  1.00  0.00           N
ATOM   3173  CA  ARG A 201      57.397  88.046 114.606  1.00  0.00           C
ATOM   3175  CB  ARG A 201      57.766  89.096 113.535  1.00  0.00           C
ATOM   3178  CG  ARG A 201      57.157  90.496 113.706  1.00  0.00           C
ATOM   3181  CD  ARG A 201      57.496  91.396 112.505  1.00  0.00           C
ATOM   3184  NE  ARG A 201      57.257  92.827 112.896  1.00  0.00           N
ATOM   3186  CZ  ARG A 201      58.147  93.776 112.696  1.00  0.00           C
ATOM   3187  NH1 ARG A 201      59.317  93.546 112.146  1.00  0.00           N
ATOM   3190  NH2 ARG A 201      57.887  95.037 113.005  1.00  0.00           N
ATOM   3193  C   ARG A 201      58.426  86.916 114.556  1.00  0.00           C
ATOM   3194  O   ARG A 201      58.177  85.876 113.946  1.00  0.00           O
ATOM   3195  N   LEU A 202      59.597  87.086 115.205  1.00  0.00           N
ATOM   3197  CA  LEU A 202      60.647  86.086 115.295  1.00  0.00           C
ATOM   3199  CB  LEU A 202      62.027  86.736 115.596  1.00  0.00           C
ATOM   3202  CG  LEU A 202      62.857  87.117 114.346  1.00  0.00           C
ATOM   3204  CD1 LEU A 202      63.477  85.876 113.675  1.00  0.00           C
ATOM   3208  CD2 LEU A 202      62.077  87.967 113.325  1.00  0.00           C
ATOM   3212  C   LEU A 202      60.367  84.977 116.306  1.00  0.00           C
ATOM   3213  O   LEU A 202      60.827  83.846 116.145  1.00  0.00           O
ATOM   3214  N   LYS A 203      59.597  85.216 117.386  1.00  0.00           N
ATOM   3216  CA  LYS A 203      59.237  84.136 118.286  1.00  0.00           C
ATOM   3218  CB  LYS A 203      59.016  84.667 119.715  1.00  0.00           C
ATOM   3221  CG  LYS A 203      59.427  83.686 120.825  1.00  0.00           C
ATOM   3224  CD  LYS A 203      58.606  82.386 120.936  1.00  0.00           C
ATOM   3227  CE  LYS A 203      58.847  81.596 122.235  1.00  0.00           C
ATOM   3230  NZ  LYS A 203      58.347  82.366 123.376  1.00  0.00           N
ATOM   3234  C   LYS A 203      57.997  83.397 117.785  1.00  0.00           C
ATOM   3235  O   LYS A 203      57.907  82.187 117.896  1.00  0.00           O
ATOM   3236  N   GLN A 204      57.027  84.077 117.126  1.00  0.00           N
ATOM   3238  CA  GLN A 204      55.837  83.367 116.665  1.00  0.00           C
ATOM   3240  CB  GLN A 204      54.676  84.316 116.236  1.00  0.00           C
ATOM   3243  CG  GLN A 204      54.887  85.096 114.925  1.00  0.00           C
ATOM   3246  CD  GLN A 204      53.647  85.897 114.526  1.00  0.00           C
ATOM   3247  OE1 GLN A 204      52.636  86.026 115.216  1.00  0.00           O
ATOM   3248  NE2 GLN A 204      53.727  86.426 113.276  1.00  0.00           N
ATOM   3251  C   GLN A 204      56.147  82.477 115.476  1.00  0.00           C
ATOM   3252  O   GLN A 204      55.487  81.477 115.216  1.00  0.00           O
ATOM   3253  N   SER A 205      57.197  82.816 114.696  1.00  0.00           N
ATOM   3255  CA  SER A 205      57.766  81.926 113.697  1.00  0.00           C
ATOM   3257  CB  SER A 205      58.737  82.626 112.727  1.00  0.00           C
ATOM   3260  OG  SER A 205      59.847  83.227 113.385  1.00  0.00           O
ATOM   3262  C   SER A 205      58.417  80.676 114.285  1.00  0.00           C
ATOM   3263  O   SER A 205      58.217  79.596 113.736  1.00  0.00           O
ATOM   3264  N   VAL A 206      59.137  80.816 115.415  1.00  0.00           N
ATOM   3266  CA  VAL A 206      59.647  79.746 116.276  1.00  0.00           C
ATOM   3268  CB  VAL A 206      60.577  80.306 117.345  1.00  0.00           C
ATOM   3270  CG1 VAL A 206      60.877  79.287 118.465  1.00  0.00           C
ATOM   3274  CG2 VAL A 206      61.877  80.706 116.636  1.00  0.00           C
ATOM   3278  C   VAL A 206      58.567  78.856 116.837  1.00  0.00           C
ATOM   3279  O   VAL A 206      58.657  77.636 116.776  1.00  0.00           O
ATOM   3280  N   GLU A 207      57.457  79.446 117.307  1.00  0.00           N
ATOM   3282  CA  GLU A 207      56.287  78.697 117.705  1.00  0.00           C
ATOM   3284  CB  GLU A 207      55.257  79.636 118.376  1.00  0.00           C
ATOM   3287  CG  GLU A 207      55.757  80.227 119.715  1.00  0.00           C
ATOM   3290  CD  GLU A 207      54.767  81.236 120.285  1.00  0.00           C
ATOM   3291  OE1 GLU A 207      54.327  82.117 119.526  1.00  0.00           O
ATOM   3292  OE2 GLU A 207      54.447  81.126 121.506  1.00  0.00           O
ATOM   3293  C   GLU A 207      55.607  77.907 116.595  1.00  0.00           C
ATOM   3294  O   GLU A 207      54.937  76.916 116.896  1.00  0.00           O
ATOM   3295  N   GLN A 208      55.757  78.287 115.316  1.00  0.00           N
ATOM   3297  CA  GLN A 208      55.287  77.506 114.185  1.00  0.00           C
ATOM   3299  CB  GLN A 208      55.177  78.356 112.876  1.00  0.00           C
ATOM   3302  CG  GLN A 208      54.147  79.507 112.836  1.00  0.00           C
ATOM   3305  CD  GLN A 208      52.837  79.196 113.566  1.00  0.00           C
ATOM   3306  OE1 GLN A 208      52.426  79.916 114.477  1.00  0.00           O
ATOM   3307  NE2 GLN A 208      52.157  78.117 113.136  1.00  0.00           N
ATOM   3310  C   GLN A 208      56.147  76.306 113.806  1.00  0.00           C
ATOM   3311  O   GLN A 208      55.697  75.477 113.016  1.00  0.00           O
ATOM   3312  N   GLY A 209      57.426  76.217 114.226  1.00  0.00           N
ATOM   3314  CA  GLY A 209      58.307  75.077 113.925  1.00  0.00           C
ATOM   3317  C   GLY A 209      58.717  74.876 112.486  1.00  0.00           C
ATOM   3318  O   GLY A 209      59.687  74.196 112.176  1.00  0.00           O
ATOM   3319  N   ASN A 210      58.007  75.526 111.525  1.00  0.00           N
ATOM   3321  CA  ASN A 210      58.137  75.386 110.087  1.00  0.00           C
ATOM   3323  CB  ASN A 210      57.077  76.276 109.355  1.00  0.00           C
ATOM   3326  CG  ASN A 210      55.667  75.716 109.536  1.00  0.00           C
ATOM   3327  OD1 ASN A 210      55.497  74.526 109.746  1.00  0.00           O
ATOM   3328  ND2 ASN A 210      54.637  76.587 109.435  1.00  0.00           N
ATOM   3331  C   ASN A 210      59.507  75.836 109.595  1.00  0.00           C
ATOM   3332  O   ASN A 210      59.887  75.576 108.465  1.00  0.00           O
ATOM   3333  N   LEU A 211      60.227  76.606 110.446  1.00  0.00           N
ATOM   3335  CA  LEU A 211      61.547  77.156 110.155  1.00  0.00           C
ATOM   3337  CB  LEU A 211      61.787  78.537 110.845  1.00  0.00           C
ATOM   3340  CG  LEU A 211      60.997  78.936 112.126  1.00  0.00           C
ATOM   3342  CD1 LEU A 211      60.997  77.907 113.276  1.00  0.00           C
ATOM   3346  CD2 LEU A 211      61.557  80.276 112.616  1.00  0.00           C
ATOM   3350  C   LEU A 211      62.677  76.206 110.526  1.00  0.00           C
ATOM   3351  O   LEU A 211      63.717  76.226 109.886  1.00  0.00           O
ATOM   3352  N   HIS A 212      62.487  75.346 111.535  1.00  0.00           N
ATOM   3354  CA  HIS A 212      63.547  74.626 112.205  1.00  0.00           C
ATOM   3356  CB  HIS A 212      63.637  74.967 113.726  1.00  0.00           C
ATOM   3359  ND1 HIS A 212      63.807  76.867 115.326  1.00  0.00           N
ATOM   3360  CG  HIS A 212      63.957  76.406 114.035  1.00  0.00           C
ATOM   3361  CE1 HIS A 212      64.097  78.147 115.266  1.00  0.00           C
ATOM   3363  NE2 HIS A 212      64.427  78.537 114.016  1.00  0.00           N
ATOM   3365  CD2 HIS A 212      64.337  77.426 113.216  1.00  0.00           C
ATOM   3367  C   HIS A 212      63.327  73.136 112.047  1.00  0.00           C
ATOM   3368  O   HIS A 212      63.637  72.356 112.935  1.00  0.00           O
ATOM   3369  N   LYS A 213      62.747  72.717 110.917  1.00  0.00           N
ATOM   3371  CA  LYS A 213      62.187  71.386 110.705  1.00  0.00           C
ATOM   3373  CB  LYS A 213      61.697  71.306 109.235  1.00  0.00           C
ATOM   3376  CG  LYS A 213      61.147  69.956 108.726  1.00  0.00           C
ATOM   3379  CD  LYS A 213      59.817  69.556 109.365  1.00  0.00           C
ATOM   3382  CE  LYS A 213      59.257  68.257 108.745  1.00  0.00           C
ATOM   3385  NZ  LYS A 213      57.977  67.867 109.375  1.00  0.00           N
ATOM   3389  C   LYS A 213      63.117  70.206 110.985  1.00  0.00           C
ATOM   3390  O   LYS A 213      62.737  69.266 111.656  1.00  0.00           O
ATOM   3391  N   GLU A 214      64.367  70.236 110.485  1.00  0.00           N
ATOM   3393  CA  GLU A 214      65.176  69.037 110.476  1.00  0.00           C
ATOM   3395  CB  GLU A 214      65.937  68.956 109.136  1.00  0.00           C
ATOM   3398  CG  GLU A 214      66.997  70.056 108.885  1.00  0.00           C
ATOM   3401  CD  GLU A 214      67.517  69.906 107.465  1.00  0.00           C
ATOM   3402  OE1 GLU A 214      66.737  70.176 106.516  1.00  0.00           O
ATOM   3403  OE2 GLU A 214      68.687  69.476 107.285  1.00  0.00           O
ATOM   3404  C   GLU A 214      66.147  68.946 111.615  1.00  0.00           C
ATOM   3405  O   GLU A 214      66.547  67.837 111.966  1.00  0.00           O
ATOM   3406  N   ASN A 215      66.496  70.077 112.246  1.00  0.00           N
ATOM   3408  CA  ASN A 215      67.547  70.246 113.245  1.00  0.00           C
ATOM   3410  CB  ASN A 215      68.827  69.336 113.096  1.00  0.00           C
ATOM   3413  CG  ASN A 215      68.737  67.986 113.806  1.00  0.00           C
ATOM   3414  OD1 ASN A 215      69.167  66.937 113.315  1.00  0.00           O
ATOM   3415  ND2 ASN A 215      68.177  67.956 115.035  1.00  0.00           N
ATOM   3418  C   ASN A 215      67.937  71.706 113.157  1.00  0.00           C
ATOM   3419  O   ASN A 215      67.437  72.447 112.307  1.00  0.00           O
ATOM   3420  N   ALA A 216      68.827  72.166 114.056  1.00  0.00           N
ATOM   3422  CA  ALA A 216      69.437  73.476 113.996  1.00  0.00           C
ATOM   3424  CB  ALA A 216      70.417  73.666 115.166  1.00  0.00           C
ATOM   3428  C   ALA A 216      70.187  73.746 112.705  1.00  0.00           C
ATOM   3429  O   ALA A 216      70.047  74.806 112.115  1.00  0.00           O
ATOM   3430  N   THR A 217      70.997  72.796 112.226  1.00  0.00           N
ATOM   3432  CA  THR A 217      71.647  72.936 110.936  1.00  0.00           C
ATOM   3434  CB  THR A 217      72.947  72.147 110.865  1.00  0.00           C
ATOM   3436  OG1 THR A 217      72.827  70.926 111.566  1.00  0.00           O
ATOM   3438  CG2 THR A 217      74.027  72.966 111.586  1.00  0.00           C
ATOM   3442  C   THR A 217      70.747  72.537 109.785  1.00  0.00           C
ATOM   3443  O   THR A 217      70.596  71.366 109.445  1.00  0.00           O
ATOM   3444  N   SER A 218      70.117  73.546 109.136  1.00  0.00           N
ATOM   3446  CA  SER A 218      69.417  73.356 107.865  1.00  0.00           C
ATOM   3448  CB  SER A 218      67.956  73.886 107.935  1.00  0.00           C
ATOM   3451  OG  SER A 218      67.217  73.626 106.735  1.00  0.00           O
ATOM   3453  C   SER A 218      70.227  74.056 106.796  1.00  0.00           C
ATOM   3454  O   SER A 218      71.447  74.056 106.875  1.00  0.00           O
ATOM   3455  N   ASN A 219      69.587  74.717 105.815  1.00  0.00           N
ATOM   3457  CA  ASN A 219      70.157  75.586 104.816  1.00  0.00           C
ATOM   3459  CB  ASN A 219      70.127  74.976 103.376  1.00  0.00           C
ATOM   3462  CG  ASN A 219      71.167  73.876 103.195  1.00  0.00           C
ATOM   3463  OD1 ASN A 219      72.277  73.956 103.715  1.00  0.00           O
ATOM   3464  ND2 ASN A 219      70.827  72.826 102.416  1.00  0.00           N
ATOM   3467  C   ASN A 219      69.357  76.886 104.775  1.00  0.00           C
ATOM   3468  O   ASN A 219      68.227  76.946 105.246  1.00  0.00           O
ATOM   3469  N   VAL A 220      69.937  77.946 104.185  1.00  0.00           N
ATOM   3471  CA  VAL A 220      69.206  79.136 103.745  1.00  0.00           C
ATOM   3473  CB  VAL A 220      69.276  80.327 104.705  1.00  0.00           C
ATOM   3475  CG1 VAL A 220      68.517  80.006 105.996  1.00  0.00           C
ATOM   3479  CG2 VAL A 220      70.747  80.716 105.005  1.00  0.00           C
ATOM   3483  C   VAL A 220      69.797  79.547 102.416  1.00  0.00           C
ATOM   3484  O   VAL A 220      71.007  79.446 102.215  1.00  0.00           O
ATOM   3485  N   GLU A 221      68.996  80.016 101.436  1.00  0.00           N
ATOM   3487  CA  GLU A 221      69.606  80.626 100.266  1.00  0.00           C
ATOM   3489  CB  GLU A 221      68.777  80.467  98.977  1.00  0.00           C
ATOM   3492  CG  GLU A 221      67.496  81.316  98.895  1.00  0.00           C
ATOM   3495  CD  GLU A 221      66.757  80.956  97.626  1.00  0.00           C
ATOM   3496  OE1 GLU A 221      66.117  79.886  97.635  1.00  0.00           O
ATOM   3497  OE2 GLU A 221      66.817  81.746  96.646  1.00  0.00           O
ATOM   3498  C   GLU A 221      69.977  82.076 100.535  1.00  0.00           C
ATOM   3499  O   GLU A 221      69.467  82.706 101.455  1.00  0.00           O
ATOM   3500  N   LEU A 222      70.967  82.596  99.785  1.00  0.00           N
ATOM   3502  CA  LEU A 222      71.706  83.797 100.105  1.00  0.00           C
ATOM   3504  CB  LEU A 222      73.197  83.426 100.275  1.00  0.00           C
ATOM   3507  CG  LEU A 222      73.497  82.316 101.296  1.00  0.00           C
ATOM   3509  CD1 LEU A 222      74.996  82.016 101.346  1.00  0.00           C
ATOM   3513  CD2 LEU A 222      72.977  82.696 102.675  1.00  0.00           C
ATOM   3517  C   LEU A 222      71.627  84.746  98.936  1.00  0.00           C
ATOM   3518  O   LEU A 222      71.457  84.276  97.816  1.00  0.00           O
ATOM   3519  N   VAL A 223      71.717  86.077  99.106  1.00  0.00           N
ATOM   3521  CA  VAL A 223      71.577  86.977  97.956  1.00  0.00           C
ATOM   3523  CB  VAL A 223      70.106  87.316  97.696  1.00  0.00           C
ATOM   3525  CG1 VAL A 223      69.447  88.026  98.895  1.00  0.00           C
ATOM   3529  CG2 VAL A 223      69.967  88.157  96.425  1.00  0.00           C
ATOM   3533  C   VAL A 223      72.517  88.186  98.035  1.00  0.00           C
ATOM   3534  O   VAL A 223      72.606  88.906  99.025  1.00  0.00           O
ATOM   3535  N   MET A 224      73.347  88.397  96.986  1.00  0.00           N
ATOM   3537  CA  MET A 224      74.377  89.426  96.986  1.00  0.00           C
ATOM   3539  CB  MET A 224      75.427  89.147  95.896  1.00  0.00           C
ATOM   3542  CG  MET A 224      76.286  87.926  96.255  1.00  0.00           C
ATOM   3545  SD  MET A 224      77.737  87.687  95.196  1.00  0.00           S
ATOM   3546  CE  MET A 224      76.897  87.047  93.745  1.00  0.00           C
ATOM   3550  C   MET A 224      73.947  90.897  96.995  1.00  0.00           C
ATOM   3551  O   MET A 224      72.767  91.217  96.925  1.00  0.00           O
ATOM   3552  N   GLU A 225      74.926  91.837  97.056  1.00  0.00           N
ATOM   3554  CA  GLU A 225      74.767  93.256  96.746  1.00  0.00           C
ATOM   3556  CB  GLU A 225      76.137  93.996  96.907  1.00  0.00           C
ATOM   3559  CG  GLU A 225      77.286  93.467  96.016  1.00  0.00           C
ATOM   3562  CD  GLU A 225      78.647  94.106  96.265  1.00  0.00           C
ATOM   3563  OE1 GLU A 225      78.777  94.906  97.215  1.00  0.00           O
ATOM   3564  OE2 GLU A 225      79.587  93.746  95.505  1.00  0.00           O
ATOM   3565  C   GLU A 225      74.237  93.537  95.345  1.00  0.00           C
ATOM   3566  O   GLU A 225      73.387  94.397  95.135  1.00  0.00           O
ATOM   3567  N   ASN A 226      74.697  92.757  94.365  1.00  0.00           N
ATOM   3569  CA  ASN A 226      74.087  92.587  93.065  1.00  0.00           C
ATOM   3571  CB  ASN A 226      75.017  91.546  92.336  1.00  0.00           C
ATOM   3574  CG  ASN A 226      74.447  90.766  91.145  1.00  0.00           C
ATOM   3575  OD1 ASN A 226      73.397  91.007  90.565  1.00  0.00           O
ATOM   3576  ND2 ASN A 226      75.187  89.696  90.765  1.00  0.00           N
ATOM   3579  C   ASN A 226      72.636  92.117  93.087  1.00  0.00           C
ATOM   3580  O   ASN A 226      71.767  92.666  92.425  1.00  0.00           O
ATOM   3581  N   GLY A 227      72.356  91.016  93.815  1.00  0.00           N
ATOM   3583  CA  GLY A 227      71.106  90.276  93.697  1.00  0.00           C
ATOM   3586  C   GLY A 227      71.297  88.856  93.205  1.00  0.00           C
ATOM   3587  O   GLY A 227      70.356  88.066  93.175  1.00  0.00           O
ATOM   3588  N   GLN A 228      72.517  88.437  92.816  1.00  0.00           N
ATOM   3590  CA  GLN A 228      72.746  87.037  92.447  1.00  0.00           C
ATOM   3592  CB  GLN A 228      73.867  86.837  91.385  1.00  0.00           C
ATOM   3595  CG  GLN A 228      74.257  85.377  91.017  1.00  0.00           C
ATOM   3598  CD  GLN A 228      75.147  85.316  89.767  1.00  0.00           C
ATOM   3599  OE1 GLN A 228      74.957  86.126  88.846  1.00  0.00           O
ATOM   3600  NE2 GLN A 228      76.117  84.376  89.705  1.00  0.00           N
ATOM   3603  C   GLN A 228      72.977  86.156  93.666  1.00  0.00           C
ATOM   3604  O   GLN A 228      73.777  86.466  94.547  1.00  0.00           O
ATOM   3605  N   THR A 229      72.237  85.026  93.776  1.00  0.00           N
ATOM   3607  CA  THR A 229      72.487  83.986  94.766  1.00  0.00           C
ATOM   3609  CB  THR A 229      71.327  82.986  94.785  1.00  0.00           C
ATOM   3611  OG1 THR A 229      70.147  83.636  95.227  1.00  0.00           O
ATOM   3613  CG2 THR A 229      71.517  81.796  95.736  1.00  0.00           C
ATOM   3617  C   THR A 229      73.837  83.297  94.626  1.00  0.00           C
ATOM   3618  O   THR A 229      74.327  83.017  93.525  1.00  0.00           O
ATOM   3619  N   TYR A 230      74.517  83.007  95.755  1.00  0.00           N
ATOM   3621  CA  TYR A 230      75.727  82.187  95.786  1.00  0.00           C
ATOM   3623  CB  TYR A 230      76.426  82.136  97.167  1.00  0.00           C
ATOM   3626  CG  TYR A 230      76.957  83.476  97.546  1.00  0.00           C
ATOM   3627  CD1 TYR A 230      78.067  84.036  96.886  1.00  0.00           C
ATOM   3629  CE1 TYR A 230      78.597  85.257  97.307  1.00  0.00           C
ATOM   3631  CZ  TYR A 230      78.027  85.937  98.385  1.00  0.00           C
ATOM   3632  OH  TYR A 230      78.577  87.147  98.837  1.00  0.00           O
ATOM   3634  CD2 TYR A 230      76.407  84.166  98.636  1.00  0.00           C
ATOM   3636  CE2 TYR A 230      76.927  85.386  99.056  1.00  0.00           C
ATOM   3638  C   TYR A 230      75.456  80.737  95.365  1.00  0.00           C
ATOM   3639  O   TYR A 230      74.437  80.217  95.797  1.00  0.00           O
ATOM   3640  N   PRO A 231      76.327  80.056  94.606  1.00  0.00           N
ATOM   3641  CD  PRO A 231      77.676  80.537  94.305  1.00  0.00           C
ATOM   3644  CA  PRO A 231      76.056  78.776  93.946  1.00  0.00           C
ATOM   3646  CB  PRO A 231      77.447  78.287  93.505  1.00  0.00           C
ATOM   3649  CG  PRO A 231      78.176  79.596  93.205  1.00  0.00           C
ATOM   3652  C   PRO A 231      75.246  77.727  94.696  1.00  0.00           C
ATOM   3653  O   PRO A 231      74.297  77.187  94.136  1.00  0.00           O
ATOM   3654  N   LEU A 232      75.617  77.406  95.936  1.00  0.00           N
ATOM   3656  CA  LEU A 232      74.847  76.537  96.796  1.00  0.00           C
ATOM   3658  CB  LEU A 232      75.557  75.186  97.075  1.00  0.00           C
ATOM   3661  CG  LEU A 232      75.837  74.367  95.797  1.00  0.00           C
ATOM   3663  CD1 LEU A 232      76.727  73.156  96.095  1.00  0.00           C
ATOM   3667  CD2 LEU A 232      74.567  73.906  95.087  1.00  0.00           C
ATOM   3671  C   LEU A 232      74.477  77.236  98.076  1.00  0.00           C
ATOM   3672  O   LEU A 232      75.287  77.936  98.706  1.00  0.00           O
ATOM   3673  N   LYS A 233      73.207  77.047  98.505  1.00  0.00           N
ATOM   3675  CA  LYS A 233      72.697  77.426  99.807  1.00  0.00           C
ATOM   3677  CB  LYS A 233      71.167  77.147  99.995  1.00  0.00           C
ATOM   3680  CG  LYS A 233      70.636  75.716  99.735  1.00  0.00           C
ATOM   3683  CD  LYS A 233      69.977  75.456  98.365  1.00  0.00           C
ATOM   3686  CE  LYS A 233      68.797  76.376  97.965  1.00  0.00           C
ATOM   3689  NZ  LYS A 233      67.566  76.136  98.745  1.00  0.00           N
ATOM   3693  C   LYS A 233      73.497  76.836 100.965  1.00  0.00           C
ATOM   3694  O   LYS A 233      73.886  75.676 100.936  1.00  0.00           O
ATOM   3695  N   GLY A 234      73.816  77.656 101.986  1.00  0.00           N
ATOM   3697  CA  GLY A 234      74.707  77.246 103.076  1.00  0.00           C
ATOM   3700  C   GLY A 234      73.947  76.976 104.337  1.00  0.00           C
ATOM   3701  O   GLY A 234      72.816  77.436 104.486  1.00  0.00           O
ATOM   3702  N   THR A 235      74.557  76.236 105.285  1.00  0.00           N
ATOM   3704  CA  THR A 235      73.867  75.846 106.506  1.00  0.00           C
ATOM   3706  CB  THR A 235      74.397  74.577 107.186  1.00  0.00           C
ATOM   3708  OG1 THR A 235      73.827  74.287 108.465  1.00  0.00           O
ATOM   3710  CG2 THR A 235      75.907  74.656 107.395  1.00  0.00           C
ATOM   3714  C   THR A 235      73.667  76.976 107.476  1.00  0.00           C
ATOM   3715  O   THR A 235      74.597  77.746 107.746  1.00  0.00           O
ATOM   3716  N   LEU A 236      72.457  77.147 108.026  1.00  0.00           N
ATOM   3718  CA  LEU A 236      72.176  78.196 108.966  1.00  0.00           C
ATOM   3720  CB  LEU A 236      71.237  79.287 108.406  1.00  0.00           C
ATOM   3723  CG  LEU A 236      71.007  80.497 109.346  1.00  0.00           C
ATOM   3725  CD1 LEU A 236      71.106  81.846 108.605  1.00  0.00           C
ATOM   3729  CD2 LEU A 236      69.647  80.416 110.046  1.00  0.00           C
ATOM   3733  C   LEU A 236      71.627  77.577 110.227  1.00  0.00           C
ATOM   3734  O   LEU A 236      70.596  76.906 110.216  1.00  0.00           O
ATOM   3735  N   GLN A 237      72.367  77.776 111.326  1.00  0.00           N
ATOM   3737  CA  GLN A 237      71.997  77.406 112.675  1.00  0.00           C
ATOM   3739  CB  GLN A 237      73.207  77.606 113.625  1.00  0.00           C
ATOM   3742  CG  GLN A 237      74.317  76.556 113.385  1.00  0.00           C
ATOM   3745  CD  GLN A 237      75.316  76.446 114.536  1.00  0.00           C
ATOM   3746  OE1 GLN A 237      75.407  77.296 115.425  1.00  0.00           O
ATOM   3747  NE2 GLN A 237      76.106  75.337 114.515  1.00  0.00           N
ATOM   3750  C   GLN A 237      70.747  78.066 113.255  1.00  0.00           C
ATOM   3751  O   GLN A 237      70.447  79.227 113.026  1.00  0.00           O
ATOM   3752  N   PHE A 238      69.977  77.316 114.076  1.00  0.00           N
ATOM   3754  CA  PHE A 238      68.746  77.856 114.615  1.00  0.00           C
ATOM   3756  CB  PHE A 238      67.547  76.996 114.156  1.00  0.00           C
ATOM   3759  CG  PHE A 238      67.337  77.047 112.655  1.00  0.00           C
ATOM   3760  CD1 PHE A 238      67.327  78.257 111.935  1.00  0.00           C
ATOM   3762  CE1 PHE A 238      67.017  78.276 110.576  1.00  0.00           C
ATOM   3764  CZ  PHE A 238      66.727  77.086 109.906  1.00  0.00           C
ATOM   3766  CD2 PHE A 238      67.026  75.867 111.977  1.00  0.00           C
ATOM   3768  CE2 PHE A 238      66.737  75.876 110.615  1.00  0.00           C
ATOM   3770  C   PHE A 238      68.667  77.977 116.125  1.00  0.00           C
ATOM   3771  O   PHE A 238      67.827  78.736 116.615  1.00  0.00           O
ATOM   3772  N   SER A 239      69.526  77.287 116.907  1.00  0.00           N
ATOM   3774  CA  SER A 239      69.367  77.156 118.356  1.00  0.00           C
ATOM   3776  CB  SER A 239      69.867  75.776 118.885  1.00  0.00           C
ATOM   3779  OG  SER A 239      69.287  74.687 118.166  1.00  0.00           O
ATOM   3781  C   SER A 239      70.227  78.156 119.115  1.00  0.00           C
ATOM   3782  O   SER A 239      70.106  78.346 120.316  1.00  0.00           O
ATOM   3783  N   ASP A 240      71.137  78.806 118.385  1.00  0.00           N
ATOM   3785  CA  ASP A 240      72.197  79.606 118.966  1.00  0.00           C
ATOM   3787  CB  ASP A 240      73.587  79.166 118.446  1.00  0.00           C
ATOM   3790  CG  ASP A 240      74.007  77.856 119.086  1.00  0.00           C
ATOM   3791  OD1 ASP A 240      73.187  77.287 119.845  1.00  0.00           O
ATOM   3792  OD2 ASP A 240      75.147  77.397 118.837  1.00  0.00           O
ATOM   3793  C   ASP A 240      71.897  81.057 118.706  1.00  0.00           C
ATOM   3794  O   ASP A 240      72.797  81.887 118.576  1.00  0.00           O
ATOM   3795  N   VAL A 241      70.596  81.426 118.625  1.00  0.00           N
ATOM   3797  CA  VAL A 241      70.176  82.807 118.625  1.00  0.00           C
ATOM   3799  CB  VAL A 241      68.676  83.026 118.426  1.00  0.00           C
ATOM   3801  CG1 VAL A 241      68.276  82.496 117.047  1.00  0.00           C
ATOM   3805  CG2 VAL A 241      67.827  82.296 119.466  1.00  0.00           C
ATOM   3809  C   VAL A 241      70.617  83.526 119.895  1.00  0.00           C
ATOM   3810  O   VAL A 241      70.386  83.087 121.025  1.00  0.00           O
ATOM   3811  N   THR A 242      71.286  84.667 119.726  1.00  0.00           N
ATOM   3813  CA  THR A 242      71.687  85.447 120.885  1.00  0.00           C
ATOM   3815  CB  THR A 242      72.987  86.206 120.695  1.00  0.00           C
ATOM   3817  OG1 THR A 242      72.877  87.276 119.766  1.00  0.00           O
ATOM   3819  CG2 THR A 242      74.057  85.246 120.155  1.00  0.00           C
ATOM   3823  C   THR A 242      70.547  86.316 121.346  1.00  0.00           C
ATOM   3824  O   THR A 242      69.587  86.577 120.615  1.00  0.00           O
ATOM   3825  N   VAL A 243      70.607  86.787 122.596  1.00  0.00           N
ATOM   3827  CA  VAL A 243      69.817  87.916 123.026  1.00  0.00           C
ATOM   3829  CB  VAL A 243      68.727  87.576 124.035  1.00  0.00           C
ATOM   3831  CG1 VAL A 243      67.627  86.816 123.286  1.00  0.00           C
ATOM   3835  CG2 VAL A 243      69.276  86.726 125.196  1.00  0.00           C
ATOM   3839  C   VAL A 243      70.776  88.937 123.566  1.00  0.00           C
ATOM   3840  O   VAL A 243      71.677  88.656 124.355  1.00  0.00           O
ATOM   3841  N   ASP A 244      70.647  90.196 123.096  1.00  0.00           N
ATOM   3843  CA  ASP A 244      71.257  91.337 123.715  1.00  0.00           C
ATOM   3845  CB  ASP A 244      71.167  92.566 122.785  1.00  0.00           C
ATOM   3848  CG  ASP A 244      72.407  93.417 122.876  1.00  0.00           C
ATOM   3849  OD1 ASP A 244      73.517  92.827 122.896  1.00  0.00           O
ATOM   3850  OD2 ASP A 244      72.286  94.656 122.686  1.00  0.00           O
ATOM   3851  C   ASP A 244      70.647  91.656 125.076  1.00  0.00           C
ATOM   3852  O   ASP A 244      69.457  91.456 125.316  1.00  0.00           O
ATOM   3853  N   GLU A 245      71.457  92.196 126.005  1.00  0.00           N
ATOM   3855  CA  GLU A 245      70.957  92.656 127.296  1.00  0.00           C
ATOM   3857  CB  GLU A 245      72.127  92.856 128.276  1.00  0.00           C
ATOM   3860  CG  GLU A 245      72.907  91.557 128.605  1.00  0.00           C
ATOM   3863  CD  GLU A 245      73.926  91.826 129.696  1.00  0.00           C
ATOM   3864  OE1 GLU A 245      74.947  92.506 129.445  1.00  0.00           O
ATOM   3865  OE2 GLU A 245      73.647  91.426 130.856  1.00  0.00           O
ATOM   3866  C   GLU A 245      70.127  93.946 127.167  1.00  0.00           C
ATOM   3867  O   GLU A 245      69.157  94.186 127.896  1.00  0.00           O
ATOM   3868  N   SER A 246      70.477  94.787 126.186  1.00  0.00           N
ATOM   3870  CA  SER A 246      69.856  96.086 125.976  1.00  0.00           C
ATOM   3872  CB  SER A 246      70.887  97.076 125.396  1.00  0.00           C
ATOM   3875  OG  SER A 246      71.827  97.467 126.385  1.00  0.00           O
ATOM   3877  C   SER A 246      68.676  96.057 125.035  1.00  0.00           C
ATOM   3878  O   SER A 246      67.627  96.617 125.336  1.00  0.00           O
ATOM   3879  N   THR A 247      68.807  95.416 123.855  1.00  0.00           N
ATOM   3881  CA  THR A 247      67.767  95.426 122.836  1.00  0.00           C
ATOM   3883  CB  THR A 247      68.297  95.816 121.436  1.00  0.00           C
ATOM   3885  OG1 THR A 247      69.157  94.856 120.825  1.00  0.00           O
ATOM   3887  CG2 THR A 247      69.097  97.117 121.525  1.00  0.00           C
ATOM   3891  C   THR A 247      67.047  94.077 122.795  1.00  0.00           C
ATOM   3892  O   THR A 247      65.847  93.966 123.005  1.00  0.00           O
ATOM   3893  N   GLY A 248      67.807  93.017 122.476  1.00  0.00           N
ATOM   3895  CA  GLY A 248      67.356  91.647 122.336  1.00  0.00           C
ATOM   3898  C   GLY A 248      67.797  91.077 121.016  1.00  0.00           C
ATOM   3899  O   GLY A 248      67.477  89.936 120.716  1.00  0.00           O
ATOM   3900  N   SER A 249      68.556  91.826 120.196  1.00  0.00           N
ATOM   3902  CA  SER A 249      68.816  91.466 118.796  1.00  0.00           C
ATOM   3904  CB  SER A 249      69.507  92.566 117.946  1.00  0.00           C
ATOM   3907  OG  SER A 249      69.517  92.236 116.545  1.00  0.00           O
ATOM   3909  C   SER A 249      69.587  90.176 118.636  1.00  0.00           C
ATOM   3910  O   SER A 249      70.596  89.936 119.315  1.00  0.00           O
ATOM   3911  N   ILE A 250      69.117  89.326 117.705  1.00  0.00           N
ATOM   3913  CA  ILE A 250      69.757  88.087 117.355  1.00  0.00           C
ATOM   3915  CB  ILE A 250      68.807  87.126 116.626  1.00  0.00           C
ATOM   3917  CG2 ILE A 250      69.547  85.846 116.175  1.00  0.00           C
ATOM   3921  CG1 ILE A 250      67.597  86.796 117.535  1.00  0.00           C
ATOM   3924  CD  ILE A 250      66.496  85.976 116.865  1.00  0.00           C
ATOM   3928  C   ILE A 250      71.036  88.376 116.586  1.00  0.00           C
ATOM   3929  O   ILE A 250      71.056  89.206 115.675  1.00  0.00           O
ATOM   3930  N   THR A 251      72.127  87.687 116.955  1.00  0.00           N
ATOM   3932  CA  THR A 251      73.227  87.356 116.066  1.00  0.00           C
ATOM   3934  CB  THR A 251      74.627  87.626 116.606  1.00  0.00           C
ATOM   3936  OG1 THR A 251      74.757  88.977 117.036  1.00  0.00           O
ATOM   3938  CG2 THR A 251      75.717  87.376 115.546  1.00  0.00           C
ATOM   3942  C   THR A 251      73.136  85.867 115.917  1.00  0.00           C
ATOM   3943  O   THR A 251      72.907  85.156 116.896  1.00  0.00           O
ATOM   3944  N   LEU A 252      73.276  85.336 114.705  1.00  0.00           N
ATOM   3946  CA  LEU A 252      73.387  83.906 114.515  1.00  0.00           C
ATOM   3948  CB  LEU A 252      72.117  83.406 113.796  1.00  0.00           C
ATOM   3951  CG  LEU A 252      71.917  81.876 113.686  1.00  0.00           C
ATOM   3953  CD1 LEU A 252      72.877  81.246 112.666  1.00  0.00           C
ATOM   3957  CD2 LEU A 252      71.967  81.186 115.056  1.00  0.00           C
ATOM   3961  C   LEU A 252      74.666  83.656 113.745  1.00  0.00           C
ATOM   3962  O   LEU A 252      74.877  84.226 112.686  1.00  0.00           O
ATOM   3963  N   ARG A 253      75.567  82.796 114.266  1.00  0.00           N
ATOM   3965  CA  ARG A 253      76.817  82.447 113.625  1.00  0.00           C
ATOM   3967  CB  ARG A 253      77.827  82.037 114.726  1.00  0.00           C
ATOM   3970  CG  ARG A 253      79.297  82.386 114.435  1.00  0.00           C
ATOM   3973  CD  ARG A 253      79.587  83.896 114.495  1.00  0.00           C
ATOM   3976  NE  ARG A 253      81.067  84.086 114.407  1.00  0.00           N
ATOM   3978  CZ  ARG A 253      81.937  83.756 115.356  1.00  0.00           C
ATOM   3979  NH1 ARG A 253      81.596  83.426 116.576  1.00  0.00           N
ATOM   3982  NH2 ARG A 253      83.217  83.766 115.065  1.00  0.00           N
ATOM   3985  C   ARG A 253      76.606  81.276 112.645  1.00  0.00           C
ATOM   3986  O   ARG A 253      76.647  80.106 113.005  1.00  0.00           O
ATOM   3987  N   ALA A 254      76.347  81.577 111.355  1.00  0.00           N
ATOM   3989  CA  ALA A 254      75.997  80.566 110.376  1.00  0.00           C
ATOM   3991  CB  ALA A 254      74.937  81.126 109.407  1.00  0.00           C
ATOM   3995  C   ALA A 254      77.197  80.147 109.547  1.00  0.00           C
ATOM   3996  O   ALA A 254      77.996  80.996 109.156  1.00  0.00           O
ATOM   3997  N   VAL A 255      77.337  78.837 109.255  1.00  0.00           N
ATOM   3999  CA  VAL A 255      78.447  78.297 108.485  1.00  0.00           C
ATOM   4001  CB  VAL A 255      78.886  76.937 109.066  1.00  0.00           C
ATOM   4003  CG1 VAL A 255      80.127  76.337 108.396  1.00  0.00           C
ATOM   4007  CG2 VAL A 255      79.246  77.117 110.546  1.00  0.00           C
ATOM   4011  C   VAL A 255      78.047  78.176 107.015  1.00  0.00           C
ATOM   4012  O   VAL A 255      77.527  77.166 106.566  1.00  0.00           O
ATOM   4013  N   PHE A 256      78.327  79.196 106.175  1.00  0.00           N
ATOM   4015  CA  PHE A 256      78.117  79.066 104.746  1.00  0.00           C
ATOM   4017  CB  PHE A 256      77.667  80.406 104.106  1.00  0.00           C
ATOM   4020  CG  PHE A 256      76.437  81.007 104.746  1.00  0.00           C
ATOM   4021  CD1 PHE A 256      75.456  80.236 105.406  1.00  0.00           C
ATOM   4023  CE1 PHE A 256      74.337  80.846 105.985  1.00  0.00           C
ATOM   4025  CZ  PHE A 256      74.187  82.236 105.917  1.00  0.00           C
ATOM   4027  CD2 PHE A 256      76.246  82.397 104.656  1.00  0.00           C
ATOM   4029  CE2 PHE A 256      75.136  83.017 105.246  1.00  0.00           C
ATOM   4031  C   PHE A 256      79.417  78.606 104.056  1.00  0.00           C
ATOM   4032  O   PHE A 256      80.447  79.266 104.255  1.00  0.00           O
ATOM   4033  N   PRO A 257      79.487  77.526 103.276  1.00  0.00           N
ATOM   4034  CD  PRO A 257      78.337  76.746 102.806  1.00  0.00           C
ATOM   4037  CA  PRO A 257      80.696  77.156 102.546  1.00  0.00           C
ATOM   4039  CB  PRO A 257      80.317  75.926 101.726  1.00  0.00           C
ATOM   4042  CG  PRO A 257      78.816  76.106 101.496  1.00  0.00           C
ATOM   4045  C   PRO A 257      81.227  78.257 101.656  1.00  0.00           C
ATOM   4046  O   PRO A 257      80.457  79.046 101.095  1.00  0.00           O
ATOM   4047  N   ASN A 258      82.547  78.306 101.506  1.00  0.00           N
ATOM   4049  CA  ASN A 258      83.126  79.367 100.745  1.00  0.00           C
ATOM   4051  CB  ASN A 258      83.386  80.576 101.685  1.00  0.00           C
ATOM   4054  CG  ASN A 258      84.026  81.776 100.985  1.00  0.00           C
ATOM   4055  OD1 ASN A 258      84.067  81.887  99.755  1.00  0.00           O
ATOM   4056  ND2 ASN A 258      84.557  82.706 101.805  1.00  0.00           N
ATOM   4059  C   ASN A 258      84.367  78.837 100.087  1.00  0.00           C
ATOM   4060  O   ASN A 258      85.467  79.186 100.485  1.00  0.00           O
ATOM   4061  N   PRO A 259      84.286  78.007  99.056  1.00  0.00           N
ATOM   4062  CD  PRO A 259      83.056  77.397  98.546  1.00  0.00           C
ATOM   4065  CA  PRO A 259      85.477  77.566  98.335  1.00  0.00           C
ATOM   4067  CB  PRO A 259      84.937  76.406  97.495  1.00  0.00           C
ATOM   4070  CG  PRO A 259      83.487  76.806  97.215  1.00  0.00           C
ATOM   4073  C   PRO A 259      86.017  78.706  97.476  1.00  0.00           C
ATOM   4074  O   PRO A 259      87.127  78.636  96.966  1.00  0.00           O
ATOM   4075  N   GLN A 260      85.226  79.776  97.215  1.00  0.00           N
ATOM   4077  CA  GLN A 260      85.667  80.826  96.315  1.00  0.00           C
ATOM   4079  CB  GLN A 260      84.477  81.697  95.825  1.00  0.00           C
ATOM   4082  CG  GLN A 260      83.316  80.917  95.145  1.00  0.00           C
ATOM   4085  CD  GLN A 260      82.227  81.856  94.595  1.00  0.00           C
ATOM   4086  OE1 GLN A 260      81.286  82.257  95.285  1.00  0.00           O
ATOM   4087  NE2 GLN A 260      82.327  82.206  93.297  1.00  0.00           N
ATOM   4090  C   GLN A 260      86.687  81.767  96.966  1.00  0.00           C
ATOM   4091  O   GLN A 260      87.496  82.366  96.276  1.00  0.00           O
ATOM   4092  N   HIS A 261      86.587  81.977  98.297  1.00  0.00           N
ATOM   4094  CA  HIS A 261      87.347  82.947  99.066  1.00  0.00           C
ATOM   4096  CB  HIS A 261      88.867  82.617  99.185  1.00  0.00           C
ATOM   4099  ND1 HIS A 261      90.397  80.686  99.575  1.00  0.00           N
ATOM   4100  CG  HIS A 261      89.147  81.256  99.735  1.00  0.00           C
ATOM   4101  CE1 HIS A 261      90.247  79.416  99.956  1.00  0.00           C
ATOM   4103  NE2 HIS A 261      88.976  79.166 100.365  1.00  0.00           N
ATOM   4105  CD2 HIS A 261      88.276  80.346 100.246  1.00  0.00           C
ATOM   4107  C   HIS A 261      87.127  84.397  98.625  1.00  0.00           C
ATOM   4108  O   HIS A 261      87.897  85.296  98.966  1.00  0.00           O
ATOM   4109  N   THR A 262      86.007  84.626  97.906  1.00  0.00           N
ATOM   4111  CA  THR A 262      85.556  85.917  97.406  1.00  0.00           C
ATOM   4113  CB  THR A 262      85.206  85.886  95.917  1.00  0.00           C
ATOM   4115  OG1 THR A 262      84.286  84.846  95.615  1.00  0.00           O
ATOM   4117  CG2 THR A 262      86.487  85.606  95.126  1.00  0.00           C
ATOM   4121  C   THR A 262      84.327  86.376  98.115  1.00  0.00           C
ATOM   4122  O   THR A 262      83.877  87.496  97.915  1.00  0.00           O
ATOM   4123  N   LEU A 263      83.757  85.556  99.025  1.00  0.00           N
ATOM   4125  CA  LEU A 263      82.797  86.066  99.995  1.00  0.00           C
ATOM   4127  CB  LEU A 263      81.957  84.967 100.705  1.00  0.00           C
ATOM   4130  CG  LEU A 263      80.867  84.246  99.865  1.00  0.00           C
ATOM   4132  CD1 LEU A 263      81.347  83.636  98.525  1.00  0.00           C
ATOM   4136  CD2 LEU A 263      80.167  83.157 100.685  1.00  0.00           C
ATOM   4140  C   LEU A 263      83.577  86.876 101.025  1.00  0.00           C
ATOM   4141  O   LEU A 263      84.417  86.326 101.726  1.00  0.00           O
ATOM   4142  N   LEU A 264      83.357  88.216 101.076  1.00  0.00           N
ATOM   4144  CA  LEU A 264      84.217  89.186 101.715  1.00  0.00           C
ATOM   4146  CB  LEU A 264      84.286  90.517 100.917  1.00  0.00           C
ATOM   4149  CG  LEU A 264      84.907  90.436  99.495  1.00  0.00           C
ATOM   4151  CD1 LEU A 264      84.407  91.566  98.586  1.00  0.00           C
ATOM   4155  CD2 LEU A 264      86.437  90.456  99.547  1.00  0.00           C
ATOM   4159  C   LEU A 264      83.707  89.527 103.115  1.00  0.00           C
ATOM   4160  O   LEU A 264      82.586  90.047 103.216  1.00  0.00           O
ATOM   4161  N   PRO A 265      84.426  89.316 104.215  1.00  0.00           N
ATOM   4162  CD  PRO A 265      85.556  88.397 104.326  1.00  0.00           C
ATOM   4165  CA  PRO A 265      84.047  89.846 105.526  1.00  0.00           C
ATOM   4167  CB  PRO A 265      85.136  89.326 106.477  1.00  0.00           C
ATOM   4170  CG  PRO A 265      85.556  88.026 105.806  1.00  0.00           C
ATOM   4173  C   PRO A 265      83.947  91.346 105.526  1.00  0.00           C
ATOM   4174  O   PRO A 265      84.937  92.037 105.275  1.00  0.00           O
ATOM   4175  N   GLY A 266      82.737  91.866 105.786  1.00  0.00           N
ATOM   4177  CA  GLY A 266      82.417  93.287 105.675  1.00  0.00           C
ATOM   4180  C   GLY A 266      81.196  93.546 104.826  1.00  0.00           C
ATOM   4181  O   GLY A 266      80.816  94.706 104.696  1.00  0.00           O
ATOM   4182  N   MET A 267      80.527  92.537 104.255  1.00  0.00           N
ATOM   4184  CA  MET A 267      79.347  92.746 103.436  1.00  0.00           C
ATOM   4186  CB  MET A 267      79.367  91.856 102.167  1.00  0.00           C
ATOM   4189  CG  MET A 267      80.567  92.136 101.226  1.00  0.00           C
ATOM   4192  SD  MET A 267      80.206  93.176  99.775  1.00  0.00           S
ATOM   4193  CE  MET A 267      79.367  94.586 100.546  1.00  0.00           C
ATOM   4197  C   MET A 267      78.027  92.606 104.196  1.00  0.00           C
ATOM   4198  O   MET A 267      77.916  91.897 105.196  1.00  0.00           O
ATOM   4199  N   PHE A 268      76.967  93.306 103.726  1.00  0.00           N
ATOM   4201  CA  PHE A 268      75.697  93.516 104.416  1.00  0.00           C
ATOM   4203  CB  PHE A 268      75.136  94.956 104.156  1.00  0.00           C
ATOM   4206  CG  PHE A 268      76.137  96.037 104.505  1.00  0.00           C
ATOM   4207  CD1 PHE A 268      76.056  96.726 105.736  1.00  0.00           C
ATOM   4209  CE1 PHE A 268      76.987  97.716 106.066  1.00  0.00           C
ATOM   4211  CZ  PHE A 268      78.027  98.026 105.175  1.00  0.00           C
ATOM   4213  CD2 PHE A 268      77.147  96.406 103.595  1.00  0.00           C
ATOM   4215  CE2 PHE A 268      78.097  97.376 103.936  1.00  0.00           C
ATOM   4217  C   PHE A 268      74.657  92.506 103.916  1.00  0.00           C
ATOM   4218  O   PHE A 268      73.447  92.706 103.986  1.00  0.00           O
ATOM   4219  N   VAL A 269      75.176  91.406 103.335  1.00  0.00           N
ATOM   4221  CA  VAL A 269      74.526  90.467 102.436  1.00  0.00           C
ATOM   4223  CB  VAL A 269      75.517  89.397 101.955  1.00  0.00           C
ATOM   4225  CG1 VAL A 269      74.877  88.026 101.615  1.00  0.00           C
ATOM   4229  CG2 VAL A 269      76.257  89.947 100.716  1.00  0.00           C
ATOM   4233  C   VAL A 269      73.227  89.886 102.956  1.00  0.00           C
ATOM   4234  O   VAL A 269      73.127  89.407 104.086  1.00  0.00           O
ATOM   4235  N   ARG A 270      72.166  89.926 102.146  1.00  0.00           N
ATOM   4237  CA  ARG A 270      70.887  89.436 102.587  1.00  0.00           C
ATOM   4239  CB  ARG A 270      69.737  90.196 101.916  1.00  0.00           C
ATOM   4242  CG  ARG A 270      69.817  91.726 102.135  1.00  0.00           C
ATOM   4245  CD  ARG A 270      68.627  92.496 101.556  1.00  0.00           C
ATOM   4248  NE  ARG A 270      68.597  92.236 100.087  1.00  0.00           N
ATOM   4250  CZ  ARG A 270      69.276  92.856  99.156  1.00  0.00           C
ATOM   4251  NH1 ARG A 270      70.117  93.856  99.346  1.00  0.00           N
ATOM   4254  NH2 ARG A 270      69.077  92.486  97.915  1.00  0.00           N
ATOM   4257  C   ARG A 270      70.767  87.936 102.406  1.00  0.00           C
ATOM   4258  O   ARG A 270      71.496  87.296 101.646  1.00  0.00           O
ATOM   4259  N   ALA A 271      69.837  87.316 103.136  1.00  0.00           N
ATOM   4261  CA  ALA A 271      69.497  85.926 102.976  1.00  0.00           C
ATOM   4263  CB  ALA A 271      70.297  85.047 103.977  1.00  0.00           C
ATOM   4267  C   ALA A 271      68.007  85.766 103.195  1.00  0.00           C
ATOM   4268  O   ALA A 271      67.347  86.666 103.715  1.00  0.00           O
ATOM   4269  N   ARG A 272      67.426  84.636 102.766  1.00  0.00           N
ATOM   4271  CA  ARG A 272      66.067  84.267 103.136  1.00  0.00           C
ATOM   4273  CB  ARG A 272      65.027  84.436 101.995  1.00  0.00           C
ATOM   4276  CG  ARG A 272      65.456  83.896 100.625  1.00  0.00           C
ATOM   4279  CD  ARG A 272      64.487  84.276  99.505  1.00  0.00           C
ATOM   4282  NE  ARG A 272      65.097  83.846  98.205  1.00  0.00           N
ATOM   4284  CZ  ARG A 272      65.547  84.667  97.266  1.00  0.00           C
ATOM   4285  NH1 ARG A 272      65.797  85.937  97.495  1.00  0.00           N
ATOM   4288  NH2 ARG A 272      65.827  84.197  96.076  1.00  0.00           N
ATOM   4291  C   ARG A 272      66.067  82.916 103.815  1.00  0.00           C
ATOM   4292  O   ARG A 272      66.867  82.687 104.715  1.00  0.00           O
ATOM   4293  N   ILE A 273      65.157  81.986 103.455  1.00  0.00           N
ATOM   4295  CA  ILE A 273      64.957  80.766 104.215  1.00  0.00           C
ATOM   4297  CB  ILE A 273      63.767  80.867 105.186  1.00  0.00           C
ATOM   4299  CG2 ILE A 273      62.426  80.836 104.407  1.00  0.00           C
ATOM   4303  CG1 ILE A 273      63.837  79.807 106.306  1.00  0.00           C
ATOM   4306  CD  ILE A 273      62.867  80.077 107.465  1.00  0.00           C
ATOM   4310  C   ILE A 273      64.757  79.647 103.227  1.00  0.00           C
ATOM   4311  O   ILE A 273      64.407  79.907 102.075  1.00  0.00           O
ATOM   4312  N   ASP A 274      64.987  78.397 103.636  1.00  0.00           N
ATOM   4314  CA  ASP A 274      64.687  77.226 102.845  1.00  0.00           C
ATOM   4316  CB  ASP A 274      65.727  76.166 103.286  1.00  0.00           C
ATOM   4319  CG  ASP A 274      66.137  75.196 102.196  1.00  0.00           C
ATOM   4320  OD1 ASP A 274      66.227  75.636 101.016  1.00  0.00           O
ATOM   4321  OD2 ASP A 274      66.587  74.087 102.587  1.00  0.00           O
ATOM   4322  C   ASP A 274      63.227  76.787 103.096  1.00  0.00           C
ATOM   4323  O   ASP A 274      62.677  76.966 104.185  1.00  0.00           O
ATOM   4324  N   GLU A 275      62.507  76.226 102.085  1.00  0.00           N
ATOM   4326  CA  GLU A 275      61.077  76.026 102.226  1.00  0.00           C
ATOM   4328  CB  GLU A 275      60.227  76.526 101.016  1.00  0.00           C
ATOM   4331  CG  GLU A 275      60.266  75.696  99.715  1.00  0.00           C
ATOM   4334  CD  GLU A 275      61.617  75.766  99.035  1.00  0.00           C
ATOM   4335  OE1 GLU A 275      62.397  74.787  98.996  1.00  0.00           O
ATOM   4336  OE2 GLU A 275      61.917  76.826  98.426  1.00  0.00           O
ATOM   4337  C   GLU A 275      60.707  74.606 102.626  1.00  0.00           C
ATOM   4338  O   GLU A 275      60.677  73.647 101.855  1.00  0.00           O
ATOM   4339  N   GLY A 276      60.337  74.456 103.916  1.00  0.00           N
ATOM   4341  CA  GLY A 276      59.657  73.297 104.455  1.00  0.00           C
ATOM   4344  C   GLY A 276      58.417  73.756 105.145  1.00  0.00           C
ATOM   4345  O   GLY A 276      58.087  73.336 106.245  1.00  0.00           O
ATOM   4346  N   VAL A 277      57.677  74.696 104.526  1.00  0.00           N
ATOM   4348  CA  VAL A 277      56.627  75.426 105.205  1.00  0.00           C
ATOM   4350  CB  VAL A 277      56.817  76.946 105.186  1.00  0.00           C
ATOM   4352  CG1 VAL A 277      57.127  77.456 103.765  1.00  0.00           C
ATOM   4356  CG2 VAL A 277      55.587  77.666 105.786  1.00  0.00           C
ATOM   4360  C   VAL A 277      55.266  74.976 104.726  1.00  0.00           C
ATOM   4361  O   VAL A 277      54.786  75.256 103.625  1.00  0.00           O
ATOM   4362  N   GLN A 278      54.637  74.176 105.596  1.00  0.00           N
ATOM   4364  CA  GLN A 278      53.587  73.257 105.205  1.00  0.00           C
ATOM   4366  CB  GLN A 278      53.637  72.066 106.186  1.00  0.00           C
ATOM   4369  CG  GLN A 278      53.067  72.346 107.605  1.00  0.00           C
ATOM   4372  CD  GLN A 278      53.027  71.086 108.455  1.00  0.00           C
ATOM   4373  OE1 GLN A 278      53.426  69.986 108.076  1.00  0.00           O
ATOM   4374  NE2 GLN A 278      52.517  71.206 109.705  1.00  0.00           N
ATOM   4377  C   GLN A 278      52.137  73.746 105.126  1.00  0.00           C
ATOM   4378  O   GLN A 278      51.386  73.016 104.477  1.00  0.00           O
ATOM   4379  N   PRO A 279      51.607  74.846 105.695  1.00  0.00           N
ATOM   4380  CD  PRO A 279      52.257  75.726 106.675  1.00  0.00           C
ATOM   4383  CA  PRO A 279      50.217  75.227 105.505  1.00  0.00           C
ATOM   4385  CB  PRO A 279      50.057  76.566 106.255  1.00  0.00           C
ATOM   4388  CG  PRO A 279      51.117  76.486 107.355  1.00  0.00           C
ATOM   4391  C   PRO A 279      49.747  75.296 104.076  1.00  0.00           C
ATOM   4392  O   PRO A 279      50.527  75.576 103.166  1.00  0.00           O
ATOM   4393  N   ASP A 280      48.447  75.046 103.905  1.00  0.00           N
ATOM   4395  CA  ASP A 280      47.766  74.866 102.655  1.00  0.00           C
ATOM   4397  CB  ASP A 280      46.727  73.726 102.896  1.00  0.00           C
ATOM   4400  CG  ASP A 280      45.697  73.946 104.006  1.00  0.00           C
ATOM   4401  OD1 ASP A 280      45.847  74.906 104.816  1.00  0.00           O
ATOM   4402  OD2 ASP A 280      44.757  73.117 104.076  1.00  0.00           O
ATOM   4403  C   ASP A 280      47.117  76.176 102.196  1.00  0.00           C
ATOM   4404  O   ASP A 280      46.187  76.176 101.395  1.00  0.00           O
ATOM   4405  N   ALA A 281      47.557  77.336 102.716  1.00  0.00           N
ATOM   4407  CA  ALA A 281      46.997  78.647 102.406  1.00  0.00           C
ATOM   4409  CB  ALA A 281      47.677  79.757 103.236  1.00  0.00           C
ATOM   4413  C   ALA A 281      47.036  78.956 100.917  1.00  0.00           C
ATOM   4414  O   ALA A 281      47.987  78.666 100.205  1.00  0.00           O
ATOM   4415  N   ILE A 282      45.926  79.496 100.396  1.00  0.00           N
ATOM   4417  CA  ILE A 282      45.707  79.537  98.955  1.00  0.00           C
ATOM   4419  CB  ILE A 282      44.237  79.356  98.576  1.00  0.00           C
ATOM   4421  CG2 ILE A 282      43.807  77.956  99.076  1.00  0.00           C
ATOM   4425  CG1 ILE A 282      43.286  80.456  99.126  1.00  0.00           C
ATOM   4428  CD  ILE A 282      43.017  81.577  98.125  1.00  0.00           C
ATOM   4432  C   ILE A 282      46.297  80.816  98.406  1.00  0.00           C
ATOM   4433  O   ILE A 282      46.277  81.866  99.045  1.00  0.00           O
ATOM   4434  N   LEU A 283      46.877  80.756  97.186  1.00  0.00           N
ATOM   4436  CA  LEU A 283      47.467  81.916  96.535  1.00  0.00           C
ATOM   4438  CB  LEU A 283      48.847  81.557  95.917  1.00  0.00           C
ATOM   4441  CG  LEU A 283      50.087  81.697  96.837  1.00  0.00           C
ATOM   4443  CD1 LEU A 283      50.177  83.096  97.456  1.00  0.00           C
ATOM   4447  CD2 LEU A 283      50.196  80.586  97.896  1.00  0.00           C
ATOM   4451  C   LEU A 283      46.516  82.366  95.435  1.00  0.00           C
ATOM   4452  O   LEU A 283      46.386  81.706  94.407  1.00  0.00           O
ATOM   4453  N   ILE A 284      45.786  83.486  95.605  1.00  0.00           N
ATOM   4455  CA  ILE A 284      44.917  83.956  94.526  1.00  0.00           C
ATOM   4457  CB  ILE A 284      43.547  84.426  94.995  1.00  0.00           C
ATOM   4459  CG2 ILE A 284      43.617  85.797  95.685  1.00  0.00           C
ATOM   4463  CG1 ILE A 284      42.527  84.436  93.826  1.00  0.00           C
ATOM   4466  CD  ILE A 284      41.097  84.776  94.285  1.00  0.00           C
ATOM   4470  C   ILE A 284      45.667  85.037  93.745  1.00  0.00           C
ATOM   4471  O   ILE A 284      46.307  85.886  94.375  1.00  0.00           O
ATOM   4472  N   PRO A 285      45.657  85.056  92.416  1.00  0.00           N
ATOM   4473  CD  PRO A 285      45.317  83.896  91.575  1.00  0.00           C
ATOM   4476  CA  PRO A 285      46.067  86.197  91.595  1.00  0.00           C
ATOM   4478  CB  PRO A 285      45.407  85.856  90.275  1.00  0.00           C
ATOM   4481  CG  PRO A 285      45.617  84.356  90.145  1.00  0.00           C
ATOM   4484  C   PRO A 285      45.737  87.606  92.065  1.00  0.00           C
ATOM   4485  O   PRO A 285      44.757  87.836  92.775  1.00  0.00           O
ATOM   4486  N   GLN A 286      46.557  88.596  91.656  1.00  0.00           N
ATOM   4488  CA  GLN A 286      46.377  89.986  92.036  1.00  0.00           C
ATOM   4490  CB  GLN A 286      47.597  90.876  91.675  1.00  0.00           C
ATOM   4493  CG  GLN A 286      48.777  90.647  92.645  1.00  0.00           C
ATOM   4496  CD  GLN A 286      50.066  91.446  92.365  1.00  0.00           C
ATOM   4497  OE1 GLN A 286      50.277  92.106  91.355  1.00  0.00           O
ATOM   4498  NE2 GLN A 286      50.977  91.406  93.376  1.00  0.00           N
ATOM   4501  C   GLN A 286      45.066  90.606  91.607  1.00  0.00           C
ATOM   4502  O   GLN A 286      44.606  91.557  92.226  1.00  0.00           O
ATOM   4503  N   GLN A 287      44.427  90.076  90.546  1.00  0.00           N
ATOM   4505  CA  GLN A 287      43.347  90.777  89.895  1.00  0.00           C
ATOM   4507  CB  GLN A 287      43.437  90.517  88.365  1.00  0.00           C
ATOM   4510  CG  GLN A 287      44.847  90.117  87.876  1.00  0.00           C
ATOM   4513  CD  GLN A 287      44.856  89.906  86.365  1.00  0.00           C
ATOM   4514  OE1 GLN A 287      44.167  89.077  85.786  1.00  0.00           O
ATOM   4515  NE2 GLN A 287      45.657  90.716  85.646  1.00  0.00           N
ATOM   4518  C   GLN A 287      41.987  90.336  90.446  1.00  0.00           C
ATOM   4519  O   GLN A 287      40.957  90.967  90.246  1.00  0.00           O
ATOM   4520  N   GLY A 288      41.977  89.246  91.245  1.00  0.00           N
ATOM   4522  CA  GLY A 288      40.767  88.626  91.735  1.00  0.00           C
ATOM   4525  C   GLY A 288      40.266  89.246  92.996  1.00  0.00           C
ATOM   4526  O   GLY A 288      39.117  89.036  93.396  1.00  0.00           O
ATOM   4527  N   VAL A 289      41.127  90.016  93.686  1.00  0.00           N
ATOM   4529  CA  VAL A 289      40.767  90.696  94.916  1.00  0.00           C
ATOM   4531  CB  VAL A 289      41.917  90.777  95.926  1.00  0.00           C
ATOM   4533  CG1 VAL A 289      42.297  89.346  96.355  1.00  0.00           C
ATOM   4537  CG2 VAL A 289      43.127  91.516  95.316  1.00  0.00           C
ATOM   4541  C   VAL A 289      40.207  92.086  94.667  1.00  0.00           C
ATOM   4542  O   VAL A 289      40.497  92.746  93.666  1.00  0.00           O
ATOM   4543  N   SER A 290      39.387  92.617  95.605  1.00  0.00           N
ATOM   4545  CA  SER A 290      39.047  94.026  95.646  1.00  0.00           C
ATOM   4547  CB  SER A 290      37.517  94.287  95.695  1.00  0.00           C
ATOM   4550  OG  SER A 290      37.217  95.676  95.476  1.00  0.00           O
ATOM   4552  C   SER A 290      39.707  94.617  96.865  1.00  0.00           C
ATOM   4553  O   SER A 290      39.817  93.956  97.906  1.00  0.00           O
ATOM   4554  N   ARG A 291      40.237  95.836  96.735  1.00  0.00           N
ATOM   4556  CA  ARG A 291      41.087  96.456  97.746  1.00  0.00           C
ATOM   4558  CB  ARG A 291      42.577  96.376  97.326  1.00  0.00           C
ATOM   4561  CG  ARG A 291      43.117  94.936  97.226  1.00  0.00           C
ATOM   4564  CD  ARG A 291      43.077  94.246  98.586  1.00  0.00           C
ATOM   4567  NE  ARG A 291      43.517  92.836  98.356  1.00  0.00           N
ATOM   4569  CZ  ARG A 291      44.467  92.236  99.066  1.00  0.00           C
ATOM   4570  NH1 ARG A 291      45.077  92.786 100.096  1.00  0.00           N
ATOM   4573  NH2 ARG A 291      44.867  91.037  98.706  1.00  0.00           N
ATOM   4576  C   ARG A 291      40.687  97.886  97.935  1.00  0.00           C
ATOM   4577  O   ARG A 291      41.386  98.706  98.535  1.00  0.00           O
ATOM   4578  N   THR A 292      39.487  98.186  97.425  1.00  0.00           N
ATOM   4580  CA  THR A 292      38.867  99.477  97.375  1.00  0.00           C
ATOM   4582  CB  THR A 292      38.587  99.886  95.926  1.00  0.00           C
ATOM   4584  OG1 THR A 292      39.797  99.936  95.175  1.00  0.00           O
ATOM   4586  CG2 THR A 292      38.007 101.297  95.835  1.00  0.00           C
ATOM   4590  C   THR A 292      37.587  99.236  98.157  1.00  0.00           C
ATOM   4591  O   THR A 292      36.957  98.196  97.915  1.00  0.00           O
ATOM   4592  N   PRO A 293      37.167 100.066  99.106  1.00  0.00           N
ATOM   4593  CD  PRO A 293      35.877  99.787  99.746  1.00  0.00           C
ATOM   4596  CA  PRO A 293      37.597 101.437  99.315  1.00  0.00           C
ATOM   4598  CB  PRO A 293      36.267 102.126  99.676  1.00  0.00           C
ATOM   4601  CG  PRO A 293      35.517 101.066 100.485  1.00  0.00           C
ATOM   4604  C   PRO A 293      38.587 101.557 100.465  1.00  0.00           C
ATOM   4605  O   PRO A 293      38.617 102.596 101.125  1.00  0.00           O
ATOM   4606  N   ARG A 294      39.457 100.546 100.657  1.00  0.00           N
ATOM   4608  CA  ARG A 294      40.627 100.576 101.506  1.00  0.00           C
ATOM   4610  CB  ARG A 294      41.487 101.887 101.337  1.00  0.00           C
ATOM   4613  CG  ARG A 294      41.427 102.906 102.505  1.00  0.00           C
ATOM   4616  CD  ARG A 294      41.987 104.296 102.167  1.00  0.00           C
ATOM   4619  NE  ARG A 294      42.457 104.916 103.446  1.00  0.00           N
ATOM   4621  CZ  ARG A 294      41.687 105.647 104.235  1.00  0.00           C
ATOM   4622  NH1 ARG A 294      40.417 105.876 103.977  1.00  0.00           N
ATOM   4625  NH2 ARG A 294      42.157 106.096 105.386  1.00  0.00           N
ATOM   4628  C   ARG A 294      40.257 100.307 102.965  1.00  0.00           C
ATOM   4629  O   ARG A 294      39.267 100.797 103.505  1.00  0.00           O
ATOM   4630  N   GLY A 295      41.057  99.486 103.686  1.00  0.00           N
ATOM   4632  CA  GLY A 295      40.747  99.147 105.065  1.00  0.00           C
ATOM   4635  C   GLY A 295      39.937  97.886 105.166  1.00  0.00           C
ATOM   4636  O   GLY A 295      39.536  97.447 106.245  1.00  0.00           O
ATOM   4637  N   ASP A 296      39.697  97.266 104.006  1.00  0.00           N
ATOM   4639  CA  ASP A 296      38.927  96.086 103.806  1.00  0.00           C
ATOM   4641  CB  ASP A 296      37.427  96.437 103.595  1.00  0.00           C
ATOM   4644  CG  ASP A 296      37.207  97.626 102.675  1.00  0.00           C
ATOM   4645  OD1 ASP A 296      37.967  97.786 101.685  1.00  0.00           O
ATOM   4646  OD2 ASP A 296      36.197  98.346 102.946  1.00  0.00           O
ATOM   4647  C   ASP A 296      39.536  95.296 102.666  1.00  0.00           C
ATOM   4648  O   ASP A 296      40.367  95.797 101.916  1.00  0.00           O
ATOM   4649  N   ALA A 297      39.197  93.996 102.565  1.00  0.00           N
ATOM   4651  CA  ALA A 297      39.497  93.277 101.355  1.00  0.00           C
ATOM   4653  CB  ALA A 297      40.877  92.587 101.405  1.00  0.00           C
ATOM   4657  C   ALA A 297      38.407  92.257 101.156  1.00  0.00           C
ATOM   4658  O   ALA A 297      38.117  91.426 102.026  1.00  0.00           O
ATOM   4659  N   THR A 298      37.766  92.296  99.986  1.00  0.00           N
ATOM   4661  CA  THR A 298      36.637  91.437  99.676  1.00  0.00           C
ATOM   4663  CB  THR A 298      35.277  92.136  99.635  1.00  0.00           C
ATOM   4665  OG1 THR A 298      35.157  93.106  98.595  1.00  0.00           O
ATOM   4667  CG2 THR A 298      35.047  92.877 100.965  1.00  0.00           C
ATOM   4671  C   THR A 298      36.947  90.766  98.365  1.00  0.00           C
ATOM   4672  O   THR A 298      37.707  91.256  97.535  1.00  0.00           O
ATOM   4673  N   VAL A 299      36.367  89.576  98.175  1.00  0.00           N
ATOM   4675  CA  VAL A 299      36.457  88.837  96.935  1.00  0.00           C
ATOM   4677  CB  VAL A 299      37.337  87.596  97.085  1.00  0.00           C
ATOM   4679  CG1 VAL A 299      37.437  86.837  95.755  1.00  0.00           C
ATOM   4683  CG2 VAL A 299      38.746  88.026  97.515  1.00  0.00           C
ATOM   4687  C   VAL A 299      35.027  88.496  96.586  1.00  0.00           C
ATOM   4688  O   VAL A 299      34.177  88.376  97.476  1.00  0.00           O
ATOM   4689  N   LEU A 300      34.687  88.356  95.295  1.00  0.00           N
ATOM   4691  CA  LEU A 300      33.357  87.936  94.895  1.00  0.00           C
ATOM   4693  CB  LEU A 300      32.947  88.727  93.636  1.00  0.00           C
ATOM   4696  CG  LEU A 300      31.457  88.636  93.265  1.00  0.00           C
ATOM   4698  CD1 LEU A 300      30.577  89.156  94.407  1.00  0.00           C
ATOM   4702  CD2 LEU A 300      31.247  89.426  91.976  1.00  0.00           C
ATOM   4706  C   LEU A 300      33.247  86.437  94.646  1.00  0.00           C
ATOM   4707  O   LEU A 300      34.047  85.806  93.946  1.00  0.00           O
ATOM   4708  N   ILE A 301      32.257  85.787  95.295  1.00  0.00           N
ATOM   4710  CA  ILE A 301      32.187  84.346  95.406  1.00  0.00           C
ATOM   4712  CB  ILE A 301      32.447  83.867  96.846  1.00  0.00           C
ATOM   4714  CG2 ILE A 301      31.917  82.447  97.126  1.00  0.00           C
ATOM   4718  CG1 ILE A 301      33.967  83.896  97.146  1.00  0.00           C
ATOM   4721  CD  ILE A 301      34.417  85.166  97.876  1.00  0.00           C
ATOM   4725  C   ILE A 301      30.887  83.837  94.816  1.00  0.00           C
ATOM   4726  O   ILE A 301      29.857  84.506  94.845  1.00  0.00           O
ATOM   4727  N   VAL A 302      30.947  82.636  94.185  1.00  0.00           N
ATOM   4729  CA  VAL A 302      29.817  81.907  93.615  1.00  0.00           C
ATOM   4731  CB  VAL A 302      30.337  80.656  92.876  1.00  0.00           C
ATOM   4733  CG1 VAL A 302      31.077  79.687  93.826  1.00  0.00           C
ATOM   4737  CG2 VAL A 302      29.237  79.907  92.095  1.00  0.00           C
ATOM   4741  C   VAL A 302      28.717  81.566  94.626  1.00  0.00           C
ATOM   4742  O   VAL A 302      28.967  81.396  95.815  1.00  0.00           O
ATOM   4743  N   ASN A 303      27.447  81.486  94.165  1.00  0.00           N
ATOM   4745  CA  ASN A 303      26.307  81.147  94.995  1.00  0.00           C
ATOM   4747  CB  ASN A 303      25.447  82.426  95.205  1.00  0.00           C
ATOM   4750  CG  ASN A 303      24.267  82.187  96.136  1.00  0.00           C
ATOM   4751  OD1 ASN A 303      24.237  81.276  96.966  1.00  0.00           O
ATOM   4752  ND2 ASN A 303      23.177  82.967  95.965  1.00  0.00           N
ATOM   4755  C   ASN A 303      25.457  80.056  94.337  1.00  0.00           C
ATOM   4756  O   ASN A 303      25.177  80.117  93.136  1.00  0.00           O
ATOM   4757  N   ASP A 304      24.937  79.087  95.126  1.00  0.00           N
ATOM   4759  CA  ASP A 304      24.017  78.016  94.755  1.00  0.00           C
ATOM   4761  CB  ASP A 304      23.477  77.266  96.035  1.00  0.00           C
ATOM   4764  CG  ASP A 304      24.467  76.906  97.146  1.00  0.00           C
ATOM   4765  OD1 ASP A 304      25.657  77.266  97.047  1.00  0.00           O
ATOM   4766  OD2 ASP A 304      23.997  76.356  98.175  1.00  0.00           O
ATOM   4767  C   ASP A 304      22.767  78.496  93.996  1.00  0.00           C
ATOM   4768  O   ASP A 304      22.277  77.856  93.065  1.00  0.00           O
ATOM   4769  N   LYS A 305      22.217  79.656  94.386  1.00  0.00           N
ATOM   4771  CA  LYS A 305      21.087  80.316  93.755  1.00  0.00           C
ATOM   4773  CB  LYS A 305      20.017  80.756  94.785  1.00  0.00           C
ATOM   4776  CG  LYS A 305      19.217  79.596  95.396  1.00  0.00           C
ATOM   4779  CD  LYS A 305      18.537  78.717  94.326  1.00  0.00           C
ATOM   4782  CE  LYS A 305      17.317  77.936  94.836  1.00  0.00           C
ATOM   4785  NZ  LYS A 305      16.687  77.196  93.715  1.00  0.00           N
ATOM   4789  C   LYS A 305      21.497  81.496  92.886  1.00  0.00           C
ATOM   4790  O   LYS A 305      20.677  82.296  92.425  1.00  0.00           O
ATOM   4791  N   SER A 306      22.807  81.577  92.596  1.00  0.00           N
ATOM   4793  CA  SER A 306      23.347  82.136  91.376  1.00  0.00           C
ATOM   4795  CB  SER A 306      22.587  81.746  90.087  1.00  0.00           C
ATOM   4798  OG  SER A 306      22.687  80.336  89.875  1.00  0.00           O
ATOM   4800  C   SER A 306      23.597  83.616  91.435  1.00  0.00           C
ATOM   4801  O   SER A 306      24.637  84.077  91.005  1.00  0.00           O
ATOM   4802  N   GLN A 307      22.687  84.366  92.085  1.00  0.00           N
ATOM   4804  CA  GLN A 307      22.857  85.736  92.526  1.00  0.00           C
ATOM   4806  CB  GLN A 307      21.497  86.156  93.125  1.00  0.00           C
ATOM   4809  CG  GLN A 307      21.357  87.606  93.625  1.00  0.00           C
ATOM   4812  CD  GLN A 307      19.957  87.786  94.215  1.00  0.00           C
ATOM   4813  OE1 GLN A 307      19.127  86.876  94.156  1.00  0.00           O
ATOM   4814  NE2 GLN A 307      19.677  88.977  94.785  1.00  0.00           N
ATOM   4817  C   GLN A 307      23.987  85.846  93.535  1.00  0.00           C
ATOM   4818  O   GLN A 307      23.977  85.146  94.547  1.00  0.00           O
ATOM   4819  N   VAL A 308      25.047  86.627  93.265  1.00  0.00           N
ATOM   4821  CA  VAL A 308      26.327  86.337  93.905  1.00  0.00           C
ATOM   4823  CB  VAL A 308      27.517  86.356  92.965  1.00  0.00           C
ATOM   4825  CG1 VAL A 308      27.127  85.496  91.785  1.00  0.00           C
ATOM   4829  CG2 VAL A 308      27.967  87.696  92.406  1.00  0.00           C
ATOM   4833  C   VAL A 308      26.617  87.086  95.175  1.00  0.00           C
ATOM   4834  O   VAL A 308      26.237  88.246  95.365  1.00  0.00           O
ATOM   4835  N   GLU A 309      27.307  86.416  96.105  1.00  0.00           N
ATOM   4837  CA  GLU A 309      27.557  86.956  97.425  1.00  0.00           C
ATOM   4839  CB  GLU A 309      27.027  86.026  98.566  1.00  0.00           C
ATOM   4842  CG  GLU A 309      25.487  85.797  98.505  1.00  0.00           C
ATOM   4845  CD  GLU A 309      24.897  85.227  99.796  1.00  0.00           C
ATOM   4846  OE1 GLU A 309      24.407  84.066  99.796  1.00  0.00           O
ATOM   4847  OE2 GLU A 309      24.937  85.956 100.825  1.00  0.00           O
ATOM   4848  C   GLU A 309      29.047  87.217  97.616  1.00  0.00           C
ATOM   4849  O   GLU A 309      29.877  86.306  97.655  1.00  0.00           O
ATOM   4850  N   ALA A 310      29.447  88.496  97.775  1.00  0.00           N
ATOM   4852  CA  ALA A 310      30.767  88.797  98.286  1.00  0.00           C
ATOM   4854  CB  ALA A 310      31.107  90.296  98.136  1.00  0.00           C
ATOM   4858  C   ALA A 310      30.967  88.326  99.726  1.00  0.00           C
ATOM   4859  O   ALA A 310      30.077  88.426 100.587  1.00  0.00           O
ATOM   4860  N   ARG A 311      32.177  87.827 100.005  1.00  0.00           N
ATOM   4862  CA  ARG A 311      32.637  87.496 101.337  1.00  0.00           C
ATOM   4864  CB  ARG A 311      33.147  86.026 101.466  1.00  0.00           C
ATOM   4867  CG  ARG A 311      32.057  84.956 101.197  1.00  0.00           C
ATOM   4870  CD  ARG A 311      32.457  83.507 101.545  1.00  0.00           C
ATOM   4873  NE  ARG A 311      33.407  83.007 100.505  1.00  0.00           N
ATOM   4875  CZ  ARG A 311      33.977  81.796 100.516  1.00  0.00           C
ATOM   4876  NH1 ARG A 311      33.627  80.856 101.366  1.00  0.00           N
ATOM   4879  NH2 ARG A 311      34.887  81.486  99.595  1.00  0.00           N
ATOM   4882  C   ARG A 311      33.777  88.467 101.665  1.00  0.00           C
ATOM   4883  O   ARG A 311      34.627  88.717 100.797  1.00  0.00           O
ATOM   4884  N   PRO A 312      33.867  89.066 102.865  1.00  0.00           N
ATOM   4885  CD  PRO A 312      32.787  89.096 103.846  1.00  0.00           C
ATOM   4888  CA  PRO A 312      35.137  89.477 103.476  1.00  0.00           C
ATOM   4890  CB  PRO A 312      34.767  89.796 104.947  1.00  0.00           C
ATOM   4893  CG  PRO A 312      33.267  90.087 104.906  1.00  0.00           C
ATOM   4896  C   PRO A 312      36.207  88.417 103.406  1.00  0.00           C
ATOM   4897  O   PRO A 312      35.897  87.246 103.656  1.00  0.00           O
ATOM   4898  N   VAL A 313      37.457  88.746 103.046  1.00  0.00           N
ATOM   4900  CA  VAL A 313      38.507  87.746 102.906  1.00  0.00           C
ATOM   4902  CB  VAL A 313      38.816  87.416 101.446  1.00  0.00           C
ATOM   4904  CG1 VAL A 313      40.037  86.496 101.346  1.00  0.00           C
ATOM   4908  CG2 VAL A 313      37.617  86.706 100.786  1.00  0.00           C
ATOM   4912  C   VAL A 313      39.737  88.277 103.615  1.00  0.00           C
ATOM   4913  O   VAL A 313      40.077  89.446 103.485  1.00  0.00           O
ATOM   4914  N   VAL A 314      40.447  87.447 104.407  1.00  0.00           N
ATOM   4916  CA  VAL A 314      41.677  87.877 105.046  1.00  0.00           C
ATOM   4918  CB  VAL A 314      41.937  87.257 106.416  1.00  0.00           C
ATOM   4920  CG1 VAL A 314      43.227  87.867 107.005  1.00  0.00           C
ATOM   4924  CG2 VAL A 314      40.737  87.537 107.336  1.00  0.00           C
ATOM   4928  C   VAL A 314      42.827  87.566 104.106  1.00  0.00           C
ATOM   4929  O   VAL A 314      43.377  86.466 104.066  1.00  0.00           O
ATOM   4930  N   ALA A 315      43.167  88.566 103.297  1.00  0.00           N
ATOM   4932  CA  ALA A 315      44.197  88.456 102.307  1.00  0.00           C
ATOM   4934  CB  ALA A 315      43.707  89.117 101.016  1.00  0.00           C
ATOM   4938  C   ALA A 315      45.477  89.096 102.816  1.00  0.00           C
ATOM   4939  O   ALA A 315      45.537  90.307 103.046  1.00  0.00           O
ATOM   4940  N   SER A 316      46.516  88.266 102.985  1.00  0.00           N
ATOM   4942  CA  SER A 316      47.777  88.537 103.645  1.00  0.00           C
ATOM   4944  CB  SER A 316      48.337  87.236 104.266  1.00  0.00           C
ATOM   4947  OG  SER A 316      47.417  86.826 105.275  1.00  0.00           O
ATOM   4949  C   SER A 316      48.787  89.246 102.746  1.00  0.00           C
ATOM   4950  O   SER A 316      48.477  90.187 102.015  1.00  0.00           O
ATOM   4951  N   GLN A 317      50.077  88.856 102.826  1.00  0.00           N
ATOM   4953  CA  GLN A 317      51.147  89.387 102.005  1.00  0.00           C
ATOM   4955  CB  GLN A 317      52.507  89.166 102.727  1.00  0.00           C
ATOM   4958  CG  GLN A 317      53.727  89.836 102.056  1.00  0.00           C
ATOM   4961  CD  GLN A 317      54.977  89.886 102.946  1.00  0.00           C
ATOM   4962  OE1 GLN A 317      55.087  89.356 104.056  1.00  0.00           O
ATOM   4963  NE2 GLN A 317      55.997  90.587 102.416  1.00  0.00           N
ATOM   4966  C   GLN A 317      51.127  88.816 100.576  1.00  0.00           C
ATOM   4967  O   GLN A 317      50.677  87.687 100.326  1.00  0.00           O
ATOM   4968  N   ALA A 318      51.577  89.617  99.595  1.00  0.00           N
ATOM   4970  CA  ALA A 318      51.867  89.166  98.265  1.00  0.00           C
ATOM   4972  CB  ALA A 318      52.117  90.386  97.386  1.00  0.00           C
ATOM   4976  C   ALA A 318      53.027  88.176  98.146  1.00  0.00           C
ATOM   4977  O   ALA A 318      54.007  88.206  98.885  1.00  0.00           O
ATOM   4978  N   ILE A 319      52.907  87.266  97.156  1.00  0.00           N
ATOM   4980  CA  ILE A 319      53.977  86.386  96.726  1.00  0.00           C
ATOM   4982  CB  ILE A 319      53.827  84.967  97.285  1.00  0.00           C
ATOM   4984  CG2 ILE A 319      55.087  84.166  96.886  1.00  0.00           C
ATOM   4988  CG1 ILE A 319      53.627  84.986  98.815  1.00  0.00           C
ATOM   4991  CD  ILE A 319      53.667  83.606  99.466  1.00  0.00           C
ATOM   4995  C   ILE A 319      53.967  86.367  95.196  1.00  0.00           C
ATOM   4996  O   ILE A 319      53.277  85.566  94.556  1.00  0.00           O
ATOM   4997  N   GLY A 320      54.737  87.257  94.547  1.00  0.00           N
ATOM   4999  CA  GLY A 320      54.697  87.406  93.087  1.00  0.00           C
ATOM   5002  C   GLY A 320      53.367  87.886  92.576  1.00  0.00           C
ATOM   5003  O   GLY A 320      52.847  88.906  93.026  1.00  0.00           O
ATOM   5004  N   ASP A 321      52.757  87.136  91.645  1.00  0.00           N
ATOM   5006  CA  ASP A 321      51.547  87.526  90.955  1.00  0.00           C
ATOM   5008  CB  ASP A 321      51.567  86.946  89.495  1.00  0.00           C
ATOM   5011  CG  ASP A 321      51.827  85.456  89.326  1.00  0.00           C
ATOM   5012  OD1 ASP A 321      52.537  84.856  90.175  1.00  0.00           O
ATOM   5013  OD2 ASP A 321      51.407  84.836  88.306  1.00  0.00           O
ATOM   5014  C   ASP A 321      50.287  87.147  91.755  1.00  0.00           C
ATOM   5015  O   ASP A 321      49.167  87.467  91.365  1.00  0.00           O
ATOM   5016  N   LYS A 322      50.457  86.546  92.946  1.00  0.00           N
ATOM   5018  CA  LYS A 322      49.377  86.126  93.815  1.00  0.00           C
ATOM   5020  CB  LYS A 322      49.277  84.586  93.925  1.00  0.00           C
ATOM   5023  CG  LYS A 322      48.927  83.856  92.616  1.00  0.00           C
ATOM   5026  CD  LYS A 322      50.147  83.467  91.766  1.00  0.00           C
ATOM   5029  CE  LYS A 322      49.797  82.696  90.485  1.00  0.00           C
ATOM   5032  NZ  LYS A 322      51.007  82.537  89.646  1.00  0.00           N
ATOM   5036  C   LYS A 322      49.487  86.717  95.216  1.00  0.00           C
ATOM   5037  O   LYS A 322      50.557  87.027  95.736  1.00  0.00           O
ATOM   5038  N   TRP A 323      48.337  86.866  95.896  1.00  0.00           N
ATOM   5040  CA  TRP A 323      48.217  87.196  97.307  1.00  0.00           C
ATOM   5042  CB  TRP A 323      46.977  88.116  97.556  1.00  0.00           C
ATOM   5045  CG  TRP A 323      47.017  89.477  96.935  1.00  0.00           C
ATOM   5046  CD1 TRP A 323      46.386  89.897  95.797  1.00  0.00           C
ATOM   5048  NE1 TRP A 323      46.567  91.266  95.657  1.00  0.00           N
ATOM   5050  CE2 TRP A 323      47.297  91.736  96.706  1.00  0.00           C
ATOM   5051  CD2 TRP A 323      47.587  90.637  97.546  1.00  0.00           C
ATOM   5052  CE3 TRP A 323      48.257  90.856  98.745  1.00  0.00           C
ATOM   5054  CZ3 TRP A 323      48.637  92.156  99.076  1.00  0.00           C
ATOM   5056  CZ2 TRP A 323      47.677  93.026  97.026  1.00  0.00           C
ATOM   5058  CH2 TRP A 323      48.356  93.216  98.227  1.00  0.00           C
ATOM   5060  C   TRP A 323      47.957  85.926  98.115  1.00  0.00           C
ATOM   5061  O   TRP A 323      47.057  85.166  97.756  1.00  0.00           O
ATOM   5062  N   LEU A 324      48.647  85.696  99.246  1.00  0.00           N
ATOM   5064  CA  LEU A 324      48.177  84.726 100.236  1.00  0.00           C
ATOM   5066  CB  LEU A 324      49.157  84.596 101.436  1.00  0.00           C
ATOM   5069  CG  LEU A 324      50.307  83.596 101.236  1.00  0.00           C
ATOM   5071  CD1 LEU A 324      51.327  83.727 102.375  1.00  0.00           C
ATOM   5075  CD2 LEU A 324      49.777  82.156 101.175  1.00  0.00           C
ATOM   5079  C   LEU A 324      46.807  85.076 100.797  1.00  0.00           C
ATOM   5080  O   LEU A 324      46.567  86.206 101.197  1.00  0.00           O
ATOM   5081  N   ILE A 325      45.897  84.106 100.896  1.00  0.00           N
ATOM   5083  CA  ILE A 325      44.676  84.267 101.646  1.00  0.00           C
ATOM   5085  CB  ILE A 325      43.417  84.226 100.786  1.00  0.00           C
ATOM   5087  CG2 ILE A 325      42.176  83.806 101.615  1.00  0.00           C
ATOM   5091  CG1 ILE A 325      43.087  85.587 100.126  1.00  0.00           C
ATOM   5094  CD  ILE A 325      44.057  86.077  99.045  1.00  0.00           C
ATOM   5098  C   ILE A 325      44.697  83.227 102.746  1.00  0.00           C
ATOM   5099  O   ILE A 325      44.837  82.027 102.505  1.00  0.00           O
ATOM   5100  N   SER A 326      44.597  83.686 104.006  1.00  0.00           N
ATOM   5102  CA  SER A 326      44.786  82.867 105.196  1.00  0.00           C
ATOM   5104  CB  SER A 326      45.477  83.706 106.306  1.00  0.00           C
ATOM   5107  OG  SER A 326      46.767  84.166 105.876  1.00  0.00           O
ATOM   5109  C   SER A 326      43.467  82.346 105.745  1.00  0.00           C
ATOM   5110  O   SER A 326      43.387  81.276 106.346  1.00  0.00           O
ATOM   5111  N   GLU A 327      42.407  83.126 105.485  1.00  0.00           N
ATOM   5113  CA  GLU A 327      41.027  82.827 105.797  1.00  0.00           C
ATOM   5115  CB  GLU A 327      40.617  83.356 107.196  1.00  0.00           C
ATOM   5118  CG  GLU A 327      41.227  82.617 108.406  1.00  0.00           C
ATOM   5121  CD  GLU A 327      40.737  83.236 109.705  1.00  0.00           C
ATOM   5122  OE1 GLU A 327      40.387  84.446 109.696  1.00  0.00           O
ATOM   5123  OE2 GLU A 327      40.707  82.516 110.736  1.00  0.00           O
ATOM   5124  C   GLU A 327      40.147  83.546 104.785  1.00  0.00           C
ATOM   5125  O   GLU A 327      40.497  84.626 104.315  1.00  0.00           O
ATOM   5126  N   GLY A 328      38.957  83.007 104.445  1.00  0.00           N
ATOM   5128  CA  GLY A 328      37.977  83.697 103.586  1.00  0.00           C
ATOM   5131  C   GLY A 328      37.737  82.956 102.307  1.00  0.00           C
ATOM   5132  O   GLY A 328      36.627  82.936 101.785  1.00  0.00           O
ATOM   5133  N   LEU A 329      38.787  82.287 101.826  1.00  0.00           N
ATOM   5135  CA  LEU A 329      38.777  81.426 100.675  1.00  0.00           C
ATOM   5137  CB  LEU A 329      39.647  82.016  99.536  1.00  0.00           C
ATOM   5140  CG  LEU A 329      39.217  83.417  99.045  1.00  0.00           C
ATOM   5142  CD1 LEU A 329      40.157  83.946  97.946  1.00  0.00           C
ATOM   5146  CD2 LEU A 329      37.777  83.456  98.496  1.00  0.00           C
ATOM   5150  C   LEU A 329      39.357  80.126 101.215  1.00  0.00           C
ATOM   5151  O   LEU A 329      40.307  80.156 101.986  1.00  0.00           O
ATOM   5152  N   LYS A 330      38.727  78.996 100.926  1.00  0.00           N
ATOM   5154  CA  LYS A 330      38.957  77.706 101.535  1.00  0.00           C
ATOM   5156  CB  LYS A 330      37.567  76.996 101.735  1.00  0.00           C
ATOM   5159  CG  LYS A 330      36.417  77.846 102.355  1.00  0.00           C
ATOM   5162  CD  LYS A 330      36.497  78.147 103.866  1.00  0.00           C
ATOM   5165  CE  LYS A 330      37.837  78.736 104.337  1.00  0.00           C
ATOM   5168  NZ  LYS A 330      37.817  79.087 105.765  1.00  0.00           N
ATOM   5172  C   LYS A 330      39.917  76.906 100.666  1.00  0.00           C
ATOM   5173  O   LYS A 330      40.697  77.447  99.875  1.00  0.00           O
ATOM   5174  N   SER A 331      39.907  75.566 100.776  1.00  0.00           N
ATOM   5176  CA  SER A 331      40.567  74.666  99.855  1.00  0.00           C
ATOM   5178  CB  SER A 331      41.057  73.397 100.587  1.00  0.00           C
ATOM   5181  OG  SER A 331      40.027  72.876 101.436  1.00  0.00           O
ATOM   5183  C   SER A 331      39.597  74.216  98.785  1.00  0.00           C
ATOM   5184  O   SER A 331      38.487  73.796  99.086  1.00  0.00           O
ATOM   5185  N   GLY A 332      39.977  74.297  97.486  1.00  0.00           N
ATOM   5187  CA  GLY A 332      39.047  73.916  96.416  1.00  0.00           C
ATOM   5190  C   GLY A 332      37.817  74.776  96.326  1.00  0.00           C
ATOM   5191  O   GLY A 332      36.727  74.297  96.005  1.00  0.00           O
ATOM   5192  N   ASP A 333      37.947  76.086  96.626  1.00  0.00           N
ATOM   5194  CA  ASP A 333      36.867  77.026  96.436  1.00  0.00           C
ATOM   5196  CB  ASP A 333      36.327  77.686  97.727  1.00  0.00           C
ATOM   5199  CG  ASP A 333      37.167  78.746  98.356  1.00  0.00           C
ATOM   5200  OD1 ASP A 333      38.377  78.846  98.055  1.00  0.00           O
ATOM   5201  OD2 ASP A 333      36.607  79.416  99.276  1.00  0.00           O
ATOM   5202  C   ASP A 333      37.227  77.936  95.275  1.00  0.00           C
ATOM   5203  O   ASP A 333      38.317  77.896  94.715  1.00  0.00           O
ATOM   5204  N   GLN A 334      36.187  78.606  94.735  1.00  0.00           N
ATOM   5206  CA  GLN A 334      36.036  78.586  93.306  1.00  0.00           C
ATOM   5208  CB  GLN A 334      35.207  77.336  92.886  1.00  0.00           C
ATOM   5211  CG  GLN A 334      35.907  75.986  93.166  1.00  0.00           C
ATOM   5214  CD  GLN A 334      35.177  74.776  92.556  1.00  0.00           C
ATOM   5215  OE1 GLN A 334      34.287  74.216  93.195  1.00  0.00           O
ATOM   5216  NE2 GLN A 334      35.607  74.336  91.355  1.00  0.00           N
ATOM   5219  C   GLN A 334      35.477  79.907  92.766  1.00  0.00           C
ATOM   5220  O   GLN A 334      34.317  80.287  92.946  1.00  0.00           O
ATOM   5221  N   VAL A 335      36.347  80.667  92.076  1.00  0.00           N
ATOM   5223  CA  VAL A 335      36.247  82.117  92.056  1.00  0.00           C
ATOM   5225  CB  VAL A 335      37.317  82.776  92.935  1.00  0.00           C
ATOM   5227  CG1 VAL A 335      36.777  84.077  93.546  1.00  0.00           C
ATOM   5231  CG2 VAL A 335      37.687  81.866  94.106  1.00  0.00           C
ATOM   5235  C   VAL A 335      36.307  82.646  90.616  1.00  0.00           C
ATOM   5236  O   VAL A 335      35.667  82.136  89.705  1.00  0.00           O
ATOM   5237  N   ILE A 336      37.007  83.766  90.415  1.00  0.00           N
ATOM   5239  CA  ILE A 336      36.827  84.766  89.396  1.00  0.00           C
ATOM   5241  CB  ILE A 336      36.237  85.986  90.166  1.00  0.00           C
ATOM   5243  CG2 ILE A 336      36.147  87.346  89.455  1.00  0.00           C
ATOM   5247  CG1 ILE A 336      34.817  85.716  90.726  1.00  0.00           C
ATOM   5250  CD  ILE A 336      33.767  85.486  89.635  1.00  0.00           C
ATOM   5254  C   ILE A 336      38.257  84.866  88.846  1.00  0.00           C
ATOM   5255  O   ILE A 336      39.137  84.977  89.686  1.00  0.00           O
ATOM   5256  N   VAL A 337      38.487  84.656  87.495  1.00  0.00           N
ATOM   5258  CA  VAL A 337      39.757  84.346  86.776  1.00  0.00           C
ATOM   5260  CB  VAL A 337      40.057  82.867  86.966  1.00  0.00           C
ATOM   5262  CG1 VAL A 337      41.297  82.346  86.245  1.00  0.00           C
ATOM   5266  CG2 VAL A 337      40.317  82.526  88.446  1.00  0.00           C
ATOM   5270  C   VAL A 337      40.027  84.816  85.266  1.00  0.00           C
ATOM   5271  O   VAL A 337      41.157  84.726  84.796  1.00  0.00           O
ATOM   5272  N   SER A 338      39.157  85.426  84.406  1.00  0.00           N
ATOM   5274  CA  SER A 338      39.687  86.386  83.376  1.00  0.00           C
ATOM   5276  CB  SER A 338      40.187  85.727  82.065  1.00  0.00           C
ATOM   5279  OG  SER A 338      40.977  86.627  81.306  1.00  0.00           O
ATOM   5281  C   SER A 338      38.717  87.537  82.985  1.00  0.00           C
ATOM   5282  O   SER A 338      37.517  87.346  83.105  1.00  0.00           O
ATOM   5283  N   GLY A 339      39.227  88.727  82.486  1.00  0.00           N
ATOM   5285  CA  GLY A 339      38.587  90.026  82.135  1.00  0.00           C
ATOM   5288  C   GLY A 339      38.297  91.007  83.296  1.00  0.00           C
ATOM   5289  O   GLY A 339      37.897  90.537  84.336  1.00  0.00           O
ATOM   5290  N   LEU A 340      38.447  92.376  83.125  1.00  0.00           N
ATOM   5292  CA  LEU A 340      38.117  93.446  84.126  1.00  0.00           C
ATOM   5294  CB  LEU A 340      39.007  93.516  85.415  1.00  0.00           C
ATOM   5297  CG  LEU A 340      38.837  92.366  86.477  1.00  0.00           C
ATOM   5299  CD1 LEU A 340      39.597  92.626  87.775  1.00  0.00           C
ATOM   5303  CD2 LEU A 340      37.417  92.037  86.955  1.00  0.00           C
ATOM   5307  C   LEU A 340      37.507  94.866  83.625  1.00  0.00           C
ATOM   5308  O   LEU A 340      37.687  95.886  84.266  1.00  0.00           O
ATOM   5309  N   GLN A 341      36.657  94.936  82.526  1.00  0.00           N
ATOM   5311  CA  GLN A 341      35.517  95.876  82.267  1.00  0.00           C
ATOM   5313  CB  GLN A 341      35.767  96.566  80.876  1.00  0.00           C
ATOM   5316  CG  GLN A 341      37.237  96.526  80.357  1.00  0.00           C
ATOM   5319  CD  GLN A 341      37.557  95.266  79.526  1.00  0.00           C
ATOM   5320  OE1 GLN A 341      37.417  94.117  79.946  1.00  0.00           O
ATOM   5321  NE2 GLN A 341      38.007  95.486  78.276  1.00  0.00           N
ATOM   5324  C   GLN A 341      33.967  95.367  82.246  1.00  0.00           C
ATOM   5325  O   GLN A 341      33.297  95.456  81.227  1.00  0.00           O
ATOM   5326  N   LYS A 342      33.357  94.846  83.365  1.00  0.00           N
ATOM   5328  CA  LYS A 342      32.007  94.326  83.755  1.00  0.00           C
ATOM   5330  CB  LYS A 342      31.357  93.076  83.055  1.00  0.00           C
ATOM   5333  CG  LYS A 342      30.957  93.157  81.566  1.00  0.00           C
ATOM   5336  CD  LYS A 342      30.957  91.826  80.765  1.00  0.00           C
ATOM   5339  CE  LYS A 342      29.647  91.507  80.005  1.00  0.00           C
ATOM   5342  NZ  LYS A 342      29.877  90.447  78.996  1.00  0.00           N
ATOM   5346  C   LYS A 342      31.727  94.326  85.325  1.00  0.00           C
ATOM   5347  O   LYS A 342      31.627  95.426  85.786  1.00  0.00           O
ATOM   5348  N   ALA A 343      31.557  93.216  86.157  1.00  0.00           N
ATOM   5350  CA  ALA A 343      31.317  92.926  87.655  1.00  0.00           C
ATOM   5352  CB  ALA A 343      32.647  93.026  88.436  1.00  0.00           C
ATOM   5356  C   ALA A 343      30.197  93.236  88.745  1.00  0.00           C
ATOM   5357  O   ALA A 343      30.487  93.776  89.807  1.00  0.00           O
ATOM   5358  N   ARG A 344      28.937  92.727  88.666  1.00  0.00           N
ATOM   5360  CA  ARG A 344      27.787  92.856  89.595  1.00  0.00           C
ATOM   5362  CB  ARG A 344      26.567  93.606  88.966  1.00  0.00           C
ATOM   5365  CG  ARG A 344      26.607  95.136  89.035  1.00  0.00           C
ATOM   5368  CD  ARG A 344      25.637  95.856  88.086  1.00  0.00           C
ATOM   5371  NE  ARG A 344      26.247  97.136  87.635  1.00  0.00           N
ATOM   5373  CZ  ARG A 344      26.377  98.216  88.396  1.00  0.00           C
ATOM   5374  NH1 ARG A 344      25.737  98.507  89.495  1.00  0.00           N
ATOM   5377  NH2 ARG A 344      27.297  99.096  88.065  1.00  0.00           N
ATOM   5380  C   ARG A 344      27.217  91.516  90.126  1.00  0.00           C
ATOM   5381  O   ARG A 344      27.657  90.476  89.667  1.00  0.00           O
ATOM   5382  N   PRO A 345      26.277  91.446  91.095  1.00  0.00           N
ATOM   5383  CD  PRO A 345      26.087  92.526  92.076  1.00  0.00           C
ATOM   5386  CA  PRO A 345      25.697  90.176  91.556  1.00  0.00           C
ATOM   5388  CB  PRO A 345      25.587  90.416  93.076  1.00  0.00           C
ATOM   5391  CG  PRO A 345      25.267  91.907  93.216  1.00  0.00           C
ATOM   5394  C   PRO A 345      24.347  89.687  90.985  1.00  0.00           C
ATOM   5395  O   PRO A 345      23.307  90.136  91.466  1.00  0.00           O
ATOM   5396  N   GLY A 346      24.297  88.656  90.087  1.00  0.00           N
ATOM   5398  CA  GLY A 346      22.997  88.137  89.646  1.00  0.00           C
ATOM   5401  C   GLY A 346      22.887  86.776  88.966  1.00  0.00           C
ATOM   5402  O   GLY A 346      21.997  86.007  89.326  1.00  0.00           O
ATOM   5403  N   GLU A 347      23.697  86.456  87.935  1.00  0.00           N
ATOM   5405  CA  GLU A 347      23.197  85.657  86.815  1.00  0.00           C
ATOM   5407  CB  GLU A 347      23.437  86.507  85.555  1.00  0.00           C
ATOM   5410  CG  GLU A 347      22.737  87.897  85.637  1.00  0.00           C
ATOM   5413  CD  GLU A 347      22.617  88.577  84.276  1.00  0.00           C
ATOM   5414  OE1 GLU A 347      22.917  87.867  83.265  1.00  0.00           O
ATOM   5415  OE2 GLU A 347      22.267  89.787  84.226  1.00  0.00           O
ATOM   5416  C   GLU A 347      23.707  84.197  86.656  1.00  0.00           C
ATOM   5417  O   GLU A 347      23.997  83.516  87.626  1.00  0.00           O
ATOM   5418  N   GLN A 348      23.817  83.626  85.415  1.00  0.00           N
ATOM   5420  CA  GLN A 348      24.177  82.206  85.175  1.00  0.00           C
ATOM   5422  CB  GLN A 348      23.017  81.466  84.436  1.00  0.00           C
ATOM   5425  CG  GLN A 348      21.607  81.236  85.076  1.00  0.00           C
ATOM   5428  CD  GLN A 348      21.397  81.227  86.595  1.00  0.00           C
ATOM   5429  OE1 GLN A 348      21.287  82.257  87.246  1.00  0.00           O
ATOM   5430  NE2 GLN A 348      21.227  80.016  87.186  1.00  0.00           N
ATOM   5433  C   GLN A 348      25.477  81.926  84.315  1.00  0.00           C
ATOM   5434  O   GLN A 348      25.527  82.246  83.146  1.00  0.00           O
ATOM   5435  N   VAL A 349      26.527  81.236  84.865  1.00  0.00           N
ATOM   5437  CA  VAL A 349      27.937  80.926  84.546  1.00  0.00           C
ATOM   5439  CB  VAL A 349      28.797  80.877  85.856  1.00  0.00           C
ATOM   5441  CG1 VAL A 349      29.737  79.667  86.087  1.00  0.00           C
ATOM   5445  CG2 VAL A 349      29.607  82.167  86.035  1.00  0.00           C
ATOM   5449  C   VAL A 349      28.137  79.586  83.876  1.00  0.00           C
ATOM   5450  O   VAL A 349      27.417  78.636  84.145  1.00  0.00           O
ATOM   5451  N   LYS A 350      29.137  79.416  82.985  1.00  0.00           N
ATOM   5453  CA  LYS A 350      29.527  78.096  82.505  1.00  0.00           C
ATOM   5455  CB  LYS A 350      29.187  77.826  80.996  1.00  0.00           C
ATOM   5458  CG  LYS A 350      28.247  78.837  80.325  1.00  0.00           C
ATOM   5461  CD  LYS A 350      26.827  78.876  80.906  1.00  0.00           C
ATOM   5464  CE  LYS A 350      26.147  80.217  80.666  1.00  0.00           C
ATOM   5467  NZ  LYS A 350      24.927  80.316  81.486  1.00  0.00           N
ATOM   5471  C   LYS A 350      31.017  78.007  82.746  1.00  0.00           C
ATOM   5472  O   LYS A 350      31.607  78.956  83.245  1.00  0.00           O
ATOM   5473  N   ALA A 351      31.677  76.897  82.395  1.00  0.00           N
ATOM   5475  CA  ALA A 351      33.117  76.886  82.215  1.00  0.00           C
ATOM   5477  CB  ALA A 351      33.797  75.696  82.886  1.00  0.00           C
ATOM   5481  C   ALA A 351      33.467  76.906  80.745  1.00  0.00           C
ATOM   5482  O   ALA A 351      32.587  76.757  79.906  1.00  0.00           O
ATOM   5483  N   THR A 352      34.767  77.156  80.497  1.00  0.00           N
ATOM   5485  CA  THR A 352      35.417  77.486  79.226  1.00  0.00           C
ATOM   5487  CB  THR A 352      34.527  78.007  78.086  1.00  0.00           C
ATOM   5489  OG1 THR A 352      34.037  76.906  77.345  1.00  0.00           O
ATOM   5491  CG2 THR A 352      35.247  78.916  77.065  1.00  0.00           C
ATOM   5495  C   THR A 352      36.397  78.556  79.585  1.00  0.00           C
ATOM   5496  O   THR A 352      35.967  79.647  79.925  1.00  0.00           O
ATOM   5497  N   THR A 353      37.707  78.287  79.575  1.00  0.00           N
ATOM   5499  CA  THR A 353      38.727  79.297  79.806  1.00  0.00           C
ATOM   5501  CB  THR A 353      39.187  79.516  81.255  1.00  0.00           C
ATOM   5503  OG1 THR A 353      40.037  78.496  81.755  1.00  0.00           O
ATOM   5505  CG2 THR A 353      37.977  79.566  82.186  1.00  0.00           C
ATOM   5509  C   THR A 353      39.926  78.787  79.016  1.00  0.00           C
ATOM   5510  OT1 THR A 353      40.266  77.587  79.255  1.00  0.00           O
ATOM   5511  OT2 THR A 353      40.527  79.556  78.236  1.00  0.00           O
ATOM   5512  NH3 POPEB 354     109.537  62.187  92.675  1.00  0.00           N
ATOM   5516  C12 POPEB 354     109.996  60.867  93.255  1.00  0.00           C
ATOM   5519  C11 POPEB 354     110.297  59.766  92.196  1.00  0.00           C
ATOM   5522  P   POPEB 354     108.077  59.676  90.796  1.00  0.00           P
ATOM   5523  O13 POPEB 354     107.157  58.656  90.236  1.00  0.00           O
ATOM   5524  O14 POPEB 354     107.547  60.886  91.446  1.00  0.00           O
ATOM   5525  O11 POPEB 354     109.017  60.147  89.606  1.00  0.00           O
ATOM   5526  O12 POPEB 354     109.137  59.026  91.776  1.00  0.00           O
ATOM   5527  C1  POPEB 354     108.947  61.446  89.005  1.00  0.00           C
ATOM   5530  C2  POPEB 354     107.907  61.496  87.845  1.00  0.00           C
ATOM   5532  O21 POPEB 354     108.276  62.436  86.815  1.00  0.00           O
ATOM   5533  C21 POPEB 354     109.217  62.266  85.885  1.00  0.00           C
ATOM   5534  O22 POPEB 354     109.517  63.116  85.056  1.00  0.00           O
ATOM   5535  C22 POPEB 354     109.907  60.886  85.896  1.00  0.00           C
ATOM   5538  C3  POPEB 354     106.526  61.917  88.436  1.00  0.00           C
ATOM   5541  O31 POPEB 354     105.507  61.987  87.425  1.00  0.00           O
ATOM   5542  C31 POPEB 354     104.376  62.467  87.915  1.00  0.00           C
ATOM   5543  O32 POPEB 354     104.166  62.816  89.066  1.00  0.00           O
ATOM   5544  C32 POPEB 354     103.337  62.577  86.805  1.00  0.00           C
ATOM   5547  C23 POPEB 354     110.897  60.686  84.726  1.00  0.00           C
ATOM   5550  C24 POPEB 354     110.307  59.906  83.535  1.00  0.00           C
ATOM   5553  C25 POPEB 354     109.286  60.667  82.675  1.00  0.00           C
ATOM   5556  C26 POPEB 354     109.877  61.836  81.875  1.00  0.00           C
ATOM   5559  C27 POPEB 354     108.967  62.266  80.705  1.00  0.00           C
ATOM   5562  C28 POPEB 354     109.496  63.486  79.936  1.00  0.00           C
ATOM   5565  C29 POPEB 354     108.687  63.796  78.706  1.00  0.00           C
ATOM   5567 0C21 POPEB 354     109.137  64.006  77.456  1.00  0.00           C
ATOM   5569 1C21 POPEB 354     110.577  63.967  77.015  1.00  0.00           C
ATOM   5572 2C21 POPEB 354     110.727  63.736  75.496  1.00  0.00           C
ATOM   5575 3C21 POPEB 354     110.257  64.936  74.645  1.00  0.00           C
ATOM   5578 4C21 POPEB 354     110.297  64.666  73.125  1.00  0.00           C
ATOM   5581 5C21 POPEB 354     109.356  63.536  72.655  1.00  0.00           C
ATOM   5584 6C21 POPEB 354     107.866  63.827  72.876  1.00  0.00           C
ATOM   5587 7C21 POPEB 354     106.967  62.636  72.535  1.00  0.00           C
ATOM   5590 8C21 POPEB 354     105.486  62.946  72.725  1.00  0.00           C
ATOM   5594  C33 POPEB 354     103.196  61.256  85.996  1.00  0.00           C
ATOM   5597  C34 POPEB 354     101.917  61.217  85.155  1.00  0.00           C
ATOM   5600  C35 POPEB 354     101.786  62.366  84.156  1.00  0.00           C
ATOM   5603  C36 POPEB 354     100.467  62.306  83.376  1.00  0.00           C
ATOM   5606  C37 POPEB 354     100.226  63.546  82.505  1.00  0.00           C
ATOM   5609  C38 POPEB 354      98.907  63.447  81.735  1.00  0.00           C
ATOM   5612  C39 POPEB 354      99.047  62.566  80.485  1.00  0.00           C
ATOM   5615 0C31 POPEB 354      99.797  63.297  79.365  1.00  0.00           C
ATOM   5618 1C31 POPEB 354     100.187  62.366  78.226  1.00  0.00           C
ATOM   5621 2C31 POPEB 354     100.636  63.167  77.005  1.00  0.00           C
ATOM   5624 3C31 POPEB 354     101.017  62.276  75.825  1.00  0.00           C
ATOM   5627 4C31 POPEB 354     101.147  63.086  74.536  1.00  0.00           C
ATOM   5630 5C31 POPEB 354     101.487  62.176  73.356  1.00  0.00           C
ATOM   5633 6C31 POPEB 354     101.437  62.876  72.005  1.00  0.00           C
ATOM   5637  NH3 POPEC 355     130.947 103.256  95.345  1.00  0.00           N
ATOM   5641  C12 POPEC 355     129.877 103.166  96.395  1.00  0.00           C
ATOM   5644  C11 POPEC 355     129.777 104.477  97.215  1.00  0.00           C
ATOM   5647  P   POPEC 355     128.537 106.046  95.496  1.00  0.00           P
ATOM   5648  O13 POPEC 355     127.267 105.876  96.236  1.00  0.00           O
ATOM   5649  O14 POPEC 355     128.827 107.356  94.865  1.00  0.00           O
ATOM   5650  O11 POPEC 355     128.667 104.856  94.425  1.00  0.00           O
ATOM   5651  O12 POPEC 355     129.767 105.666  96.416  1.00  0.00           O
ATOM   5652  C1  POPEC 355     128.067 105.026  93.136  1.00  0.00           C
ATOM   5655  C2  POPEC 355     128.317 103.806  92.196  1.00  0.00           C
ATOM   5657  O21 POPEC 355     127.916 104.106  90.835  1.00  0.00           O
ATOM   5658  C21 POPEC 355     128.597 105.066  90.227  1.00  0.00           C
ATOM   5659  O22 POPEC 355     129.657 105.526  90.605  1.00  0.00           O
ATOM   5660  C22 POPEC 355     127.866 105.496  88.955  1.00  0.00           C
ATOM   5663  C3  POPEC 355     127.536 102.537  92.696  1.00  0.00           C
ATOM   5666  O31 POPEC 355     127.916 101.326  92.006  1.00  0.00           O
ATOM   5667  C31 POPEC 355     127.446 100.937  90.815  1.00  0.00           C
ATOM   5668  O32 POPEC 355     127.986 100.076  90.135  1.00  0.00           O
ATOM   5669  C32 POPEC 355     126.147 101.617  90.357  1.00  0.00           C
ATOM   5672  C23 POPEC 355     128.237 106.946  88.566  1.00  0.00           C
ATOM   5675  C24 POPEC 355     127.467 107.496  87.355  1.00  0.00           C
ATOM   5678  C25 POPEC 355     127.726 106.757  86.035  1.00  0.00           C
ATOM   5681  C26 POPEC 355     127.267 107.556  84.807  1.00  0.00           C
ATOM   5684  C27 POPEC 355     127.286 106.736  83.505  1.00  0.00           C
ATOM   5687  C28 POPEC 355     127.297 107.587  82.215  1.00  0.00           C
ATOM   5690  C29 POPEC 355     126.097 108.486  82.065  1.00  0.00           C
ATOM   5692 0C21 POPEC 355     125.467 108.806  80.917  1.00  0.00           C
ATOM   5694 1C21 POPEC 355     125.816 108.346  79.515  1.00  0.00           C
ATOM   5697 2C21 POPEC 355     124.547 107.956  78.726  1.00  0.00           C
ATOM   5700 3C21 POPEC 355     123.917 106.617  79.156  1.00  0.00           C
ATOM   5703 4C21 POPEC 355     124.496 105.386  78.426  1.00  0.00           C
ATOM   5706 5C21 POPEC 355     124.067 105.296  76.955  1.00  0.00           C
ATOM   5709 6C21 POPEC 355     124.547 104.016  76.256  1.00  0.00           C
ATOM   5712 7C21 POPEC 355     124.077 103.926  74.796  1.00  0.00           C
ATOM   5715 8C21 POPEC 355     124.597 102.696  74.056  1.00  0.00           C
ATOM   5719  C33 POPEC 355     126.047 101.586  88.815  1.00  0.00           C
ATOM   5722  C34 POPEC 355     124.926 102.496  88.286  1.00  0.00           C
ATOM   5725  C35 POPEC 355     124.647 102.327  86.796  1.00  0.00           C
ATOM   5728  C36 POPEC 355     125.797 102.687  85.845  1.00  0.00           C
ATOM   5731  C37 POPEC 355     125.377 102.467  84.387  1.00  0.00           C
ATOM   5734  C38 POPEC 355     126.497 102.706  83.365  1.00  0.00           C
ATOM   5737  C39 POPEC 355     126.027 102.537  81.916  1.00  0.00           C
ATOM   5740 0C31 POPEC 355     125.667 101.086  81.556  1.00  0.00           C
ATOM   5743 1C31 POPEC 355     125.117 100.937  80.126  1.00  0.00           C
ATOM   5746 2C31 POPEC 355     124.856  99.466  79.775  1.00  0.00           C
ATOM   5749 3C31 POPEC 355     124.327  99.276  78.356  1.00  0.00           C
ATOM   5752 4C31 POPEC 355     124.197  97.786  77.985  1.00  0.00           C
ATOM   5755 5C31 POPEC 355     123.807  97.587  76.516  1.00  0.00           C
ATOM   5758 6C31 POPEC 355     123.647  96.106  76.125  1.00  0.00           C
ATOM   5762  NH3 POPED 356      21.547  37.746  48.185  1.00  0.00           N
ATOM   5766  C12 POPED 356      21.257  37.346  49.595  1.00  0.00           C
ATOM   5769  C11 POPED 356      22.057  36.116  50.036  1.00  0.00           C
ATOM   5772  P   POPED 356      21.027  33.676  49.745  1.00  0.00           P
ATOM   5773  O13 POPED 356      19.637  33.986  50.146  1.00  0.00           O
ATOM   5774  O14 POPED 356      21.137  32.606  48.726  1.00  0.00           O
ATOM   5775  O11 POPED 356      21.887  33.176  50.956  1.00  0.00           O
ATOM   5776  O12 POPED 356      21.757  34.976  49.226  1.00  0.00           O
ATOM   5777  C1  POPED 356      21.877  33.696  52.275  1.00  0.00           C
ATOM   5780  C2  POPED 356      22.577  32.676  53.206  1.00  0.00           C
ATOM   5782  O21 POPED 356      22.277  32.926  54.595  1.00  0.00           O
ATOM   5783  C21 POPED 356      21.057  32.636  54.995  1.00  0.00           C
ATOM   5784  O22 POPED 356      20.097  32.376  54.296  1.00  0.00           O
ATOM   5785  C22 POPED 356      21.037  32.627  56.516  1.00  0.00           C
ATOM   5788  C3  POPED 356      24.127  32.697  52.986  1.00  0.00           C
ATOM   5791  O31 POPED 356      24.807  31.706  53.786  1.00  0.00           O
ATOM   5792  C31 POPED 356      25.067  31.866  55.085  1.00  0.00           C
ATOM   5793  O32 POPED 356      25.227  30.936  55.856  1.00  0.00           O
ATOM   5794  C32 POPED 356      25.167  33.326  55.516  1.00  0.00           C
ATOM   5797  C23 POPED 356      21.467  31.246  57.056  1.00  0.00           C
ATOM   5800  C24 POPED 356      21.797  31.296  58.555  1.00  0.00           C
ATOM   5803  C25 POPED 356      21.787  29.906  59.215  1.00  0.00           C
ATOM   5806  C26 POPED 356      22.187  30.006  60.685  1.00  0.00           C
ATOM   5809  C27 POPED 356      22.047  28.676  61.435  1.00  0.00           C
ATOM   5812  C28 POPED 356      22.507  28.806  62.895  1.00  0.00           C
ATOM   5815  C29 POPED 356      22.327  27.516  63.656  1.00  0.00           C
ATOM   5817 0C21 POPED 356      21.807  27.376  64.886  1.00  0.00           C
ATOM   5819 1C21 POPED 356      21.297  28.466  65.806  1.00  0.00           C
ATOM   5822 2C21 POPED 356      22.267  28.736  66.966  1.00  0.00           C
ATOM   5825 3C21 POPED 356      21.617  29.536  68.105  1.00  0.00           C
ATOM   5828 4C21 POPED 356      22.567  29.716  69.296  1.00  0.00           C
ATOM   5831 5C21 POPED 356      21.847  30.226  70.555  1.00  0.00           C
ATOM   5834 6C21 POPED 356      22.777  30.296  71.766  1.00  0.00           C
ATOM   5837 7C21 POPED 356      22.027  30.546  73.076  1.00  0.00           C
ATOM   5840 8C21 POPED 356      22.957  30.566  74.296  1.00  0.00           C
ATOM   5844  C33 POPED 356      24.877  33.447  57.015  1.00  0.00           C
ATOM   5847  C34 POPED 356      24.517  34.876  57.406  1.00  0.00           C
ATOM   5850  C35 POPED 356      23.787  34.916  58.745  1.00  0.00           C
ATOM   5853  C36 POPED 356      23.537  36.346  59.206  1.00  0.00           C
ATOM   5856  C37 POPED 356      22.647  36.346  60.446  1.00  0.00           C
ATOM   5859  C38 POPED 356      22.437  37.746  61.025  1.00  0.00           C
ATOM   5862  C39 POPED 356      21.477  37.736  62.215  1.00  0.00           C
ATOM   5865 0C31 POPED 356      22.027  37.026  63.465  1.00  0.00           C
ATOM   5868 1C31 POPED 356      23.077  37.876  64.196  1.00  0.00           C
ATOM   5871 2C31 POPED 356      23.577  37.276  65.516  1.00  0.00           C
ATOM   5874 3C31 POPED 356      22.477  37.066  66.556  1.00  0.00           C
ATOM   5877 4C31 POPED 356      23.027  36.836  67.976  1.00  0.00           C
ATOM   5880 5C31 POPED 356      21.917  36.526  68.986  1.00  0.00           C
ATOM   5883 6C31 POPED 356      22.447  36.406  70.415  1.00  0.00           C
ATOM   5887  NH3 POPEE 357     114.666   3.216  49.386  1.00  0.00           N
ATOM   5891  C12 POPEE 357     115.066   4.646  49.656  1.00  0.00           C
ATOM   5894  C11 POPEE 357     114.017   5.346  50.516  1.00  0.00           C
ATOM   5897  P   POPEE 357     112.367   6.536  48.846  1.00  0.00           P
ATOM   5898  O13 POPEE 357     113.147   7.736  49.246  1.00  0.00           O
ATOM   5899  O14 POPEE 357     112.517   6.046  47.456  1.00  0.00           O
ATOM   5900  O11 POPEE 357     110.847   6.756  49.185  1.00  0.00           O
ATOM   5901  O12 POPEE 357     112.757   5.346  49.826  1.00  0.00           O
ATOM   5902  C1  POPEE 357     110.247   6.516  50.456  1.00  0.00           C
ATOM   5905  C2  POPEE 357     110.147   7.806  51.296  1.00  0.00           C
ATOM   5907  O21 POPEE 357     109.487   7.566  52.546  1.00  0.00           O
ATOM   5908  C21 POPEE 357     108.187   7.446  52.586  1.00  0.00           C
ATOM   5909  O22 POPEE 357     107.437   7.186  51.676  1.00  0.00           O
ATOM   5910  C22 POPEE 357     107.747   7.746  54.025  1.00  0.00           C
ATOM   5913  C3  POPEE 357     109.507   8.986  50.525  1.00  0.00           C
ATOM   5916  O31 POPEE 357     109.217  10.066  51.455  1.00  0.00           O
ATOM   5917  C31 POPEE 357     107.996  10.586  51.396  1.00  0.00           C
ATOM   5918  O32 POPEE 357     107.197  10.416  50.496  1.00  0.00           O
ATOM   5919  C32 POPEE 357     107.787  11.496  52.606  1.00  0.00           C
ATOM   5922  C23 POPEE 357     106.227   7.846  54.196  1.00  0.00           C
ATOM   5925  C24 POPEE 357     105.816   7.826  55.675  1.00  0.00           C
ATOM   5928  C25 POPEE 357     104.306   7.946  55.865  1.00  0.00           C
ATOM   5931  C26 POPEE 357     103.836   7.626  57.285  1.00  0.00           C
ATOM   5934  C27 POPEE 357     102.327   7.836  57.456  1.00  0.00           C
ATOM   5937  C28 POPEE 357     101.777   7.296  58.796  1.00  0.00           C
ATOM   5940  C29 POPEE 357     102.317   8.046  59.986  1.00  0.00           C
ATOM   5942 0C21 POPEE 357     103.207   7.606  60.885  1.00  0.00           C
ATOM   5944 1C21 POPEE 357     103.897   6.256  60.895  1.00  0.00           C
ATOM   5947 2C21 POPEE 357     103.447   5.336  62.056  1.00  0.00           C
ATOM   5950 3C21 POPEE 357     103.997   5.786  63.415  1.00  0.00           C
ATOM   5953 4C21 POPEE 357     103.327   5.076  64.606  1.00  0.00           C
ATOM   5956 5C21 POPEE 357     104.077   5.246  65.936  1.00  0.00           C
ATOM   5959 6C21 POPEE 357     104.397   6.706  66.285  1.00  0.00           C
ATOM   5962 7C21 POPEE 357     105.197   6.816  67.585  1.00  0.00           C
ATOM   5965 8C21 POPEE 357     105.767   8.206  67.816  1.00  0.00           C
ATOM   5969  C33 POPEE 357     106.297  11.776  52.946  1.00  0.00           C
ATOM   5972  C34 POPEE 357     106.127  12.496  54.305  1.00  0.00           C
ATOM   5975  C35 POPEE 357     106.707  13.916  54.296  1.00  0.00           C
ATOM   5978  C36 POPEE 357     106.567  14.686  55.625  1.00  0.00           C
ATOM   5981  C37 POPEE 357     107.026  16.146  55.456  1.00  0.00           C
ATOM   5984  C38 POPEE 357     106.946  17.036  56.715  1.00  0.00           C
ATOM   5987  C39 POPEE 357     108.047  16.776  57.766  1.00  0.00           C
ATOM   5990 0C31 POPEE 357     107.547  16.016  58.996  1.00  0.00           C
ATOM   5993 1C31 POPEE 357     108.587  15.936  60.126  1.00  0.00           C
ATOM   5996 2C31 POPEE 357     108.147  15.086  61.326  1.00  0.00           C
ATOM   5999 3C31 POPEE 357     107.017  15.746  62.126  1.00  0.00           C
ATOM   6002 4C31 POPEE 357     106.616  14.976  63.385  1.00  0.00           C
ATOM   6005 5C31 POPEE 357     105.527  15.716  64.176  1.00  0.00           C
ATOM   6008 6C31 POPEE 357     105.077  14.986  65.446  1.00  0.00           C
ATOM   6012  NH3 POPEF 358       7.977  34.006  50.685  1.00  0.00           N
ATOM   6016  C12 POPEF 358       8.467  35.026  49.687  1.00  0.00           C
ATOM   6019  C11 POPEF 358       9.767  35.646  50.195  1.00  0.00           C
ATOM   6022  P   POPEF 358      11.577  36.806  48.726  1.00  0.00           P
ATOM   6023  O13 POPEF 358      11.767  38.056  47.965  1.00  0.00           O
ATOM   6024  O14 POPEF 358      11.867  35.526  48.056  1.00  0.00           O
ATOM   6025  O11 POPEF 358      12.547  36.886  49.966  1.00  0.00           O
ATOM   6026  O12 POPEF 358      10.147  36.766  49.395  1.00  0.00           O
ATOM   6027  C1  POPEF 358      12.577  38.006  50.845  1.00  0.00           C
ATOM   6030  C2  POPEF 358      12.617  37.586  52.345  1.00  0.00           C
ATOM   6032  O21 POPEF 358      13.367  36.377  52.485  1.00  0.00           O
ATOM   6033  C21 POPEF 358      14.127  36.217  53.546  1.00  0.00           C
ATOM   6034  O22 POPEF 358      14.327  37.056  54.416  1.00  0.00           O
ATOM   6035  C22 POPEF 358      14.737  34.816  53.495  1.00  0.00           C
ATOM   6038  C3  POPEF 358      11.187  37.366  52.895  1.00  0.00           C
ATOM   6041  O31 POPEF 358      10.977  38.166  54.085  1.00  0.00           O
ATOM   6042  C31 POPEF 358       9.957  37.746  54.816  1.00  0.00           C
ATOM   6043  O32 POPEF 358       9.377  36.686  54.696  1.00  0.00           O
ATOM   6044  C32 POPEF 358       9.607  38.807  55.845  1.00  0.00           C
ATOM   6047  C23 POPEF 358      14.627  34.026  54.836  1.00  0.00           C
ATOM   6050  C24 POPEF 358      15.847  34.216  55.745  1.00  0.00           C
ATOM   6053  C25 POPEF 358      15.737  33.436  57.056  1.00  0.00           C
ATOM   6056  C26 POPEF 358      17.067  33.336  57.816  1.00  0.00           C
ATOM   6059  C27 POPEF 358      16.927  32.686  59.206  1.00  0.00           C
ATOM   6062  C28 POPEF 358      18.257  32.406  59.925  1.00  0.00           C
ATOM   6065  C29 POPEF 358      19.027  33.666  60.275  1.00  0.00           C
ATOM   6067 0C21 POPEF 358      19.657  33.926  61.435  1.00  0.00           C
ATOM   6069 1C21 POPEF 358      19.797  33.006  62.626  1.00  0.00           C
ATOM   6072 2C21 POPEF 358      18.747  33.246  63.726  1.00  0.00           C
ATOM   6075 3C21 POPEF 358      18.997  34.467  64.635  1.00  0.00           C
ATOM   6078 4C21 POPEF 358      18.477  35.806  64.086  1.00  0.00           C
ATOM   6081 5C21 POPEF 358      18.587  36.926  65.135  1.00  0.00           C
ATOM   6084 6C21 POPEF 358      18.287  38.326  64.575  1.00  0.00           C
ATOM   6087 7C21 POPEF 358      18.657  39.446  65.566  1.00  0.00           C
ATOM   6090 8C21 POPEF 358      18.207  40.836  65.105  1.00  0.00           C
ATOM   6094  C33 POPEF 358       9.637  38.196  57.255  1.00  0.00           C
ATOM   6097  C34 POPEF 358      11.047  37.776  57.696  1.00  0.00           C
ATOM   6100  C35 POPEF 358      11.277  38.086  59.176  1.00  0.00           C
ATOM   6103  C36 POPEF 358      10.307  37.376  60.135  1.00  0.00           C
ATOM   6106  C37 POPEF 358      10.437  37.956  61.545  1.00  0.00           C
ATOM   6109  C38 POPEF 358       9.617  37.197  62.596  1.00  0.00           C
ATOM   6112  C39 POPEF 358       9.797  37.836  63.975  1.00  0.00           C
ATOM   6115 0C31 POPEF 358       9.357  36.916  65.126  1.00  0.00           C
ATOM   6118 1C31 POPEF 358       9.727  37.506  66.496  1.00  0.00           C
ATOM   6121 2C31 POPEF 358       9.567  36.526  67.666  1.00  0.00           C
ATOM   6124 3C31 POPEF 358      10.427  35.266  67.495  1.00  0.00           C
ATOM   6127 4C31 POPEF 358      10.447  34.396  68.756  1.00  0.00           C
ATOM   6130 5C31 POPEF 358      11.107  33.036  68.505  1.00  0.00           C
ATOM   6133 6C31 POPEF 358      11.087  32.126  69.726  1.00  0.00           C
ATOM   6137  NH3 POPEG 359     128.757  11.996  50.176  1.00  0.00           N
ATOM   6141  C12 POPEG 359     130.026  12.106  50.965  1.00  0.00           C
ATOM   6144  C11 POPEG 359     131.006  13.146  50.376  1.00  0.00           C
ATOM   6147  P   POPEG 359     129.647  15.366  50.806  1.00  0.00           P
ATOM   6148  O13 POPEG 359     129.677  16.676  50.125  1.00  0.00           O
ATOM   6149  O14 POPEG 359     128.327  14.766  51.065  1.00  0.00           O
ATOM   6150  O11 POPEG 359     130.586  15.406  52.056  1.00  0.00           O
ATOM   6151  O12 POPEG 359     130.377  14.336  49.855  1.00  0.00           O
ATOM   6152  C1  POPEG 359     130.147  15.266  53.395  1.00  0.00           C
ATOM   6155  C2  POPEG 359     131.347  15.626  54.305  1.00  0.00           C
ATOM   6157  O21 POPEG 359     131.127  15.366  55.706  1.00  0.00           O
ATOM   6158  C21 POPEG 359     131.127  14.096  56.055  1.00  0.00           C
ATOM   6159  O22 POPEG 359     131.146  13.136  55.295  1.00  0.00           O
ATOM   6160  C22 POPEG 359     131.207  14.016  57.585  1.00  0.00           C
ATOM   6163  C3  POPEG 359     131.707  17.126  54.165  1.00  0.00           C
ATOM   6166  O31 POPEG 359     133.037  17.376  54.705  1.00  0.00           O
ATOM   6167  C31 POPEG 359     133.176  18.576  55.266  1.00  0.00           C
ATOM   6168  O32 POPEG 359     132.336  19.456  55.246  1.00  0.00           O
ATOM   6169  C32 POPEG 359     134.526  18.646  55.976  1.00  0.00           C
ATOM   6172  C23 POPEG 359     130.657  12.686  58.136  1.00  0.00           C
ATOM   6175  C24 POPEG 359     130.827  12.546  59.656  1.00  0.00           C
ATOM   6178  C25 POPEG 359     130.347  11.176  60.135  1.00  0.00           C
ATOM   6181  C26 POPEG 359     130.606  10.876  61.615  1.00  0.00           C
ATOM   6184  C27 POPEG 359     129.567  11.476  62.576  1.00  0.00           C
ATOM   6187  C28 POPEG 359     129.727  10.916  63.996  1.00  0.00           C
ATOM   6190  C29 POPEG 359     128.687  11.446  64.956  1.00  0.00           C
ATOM   6192 0C21 POPEG 359     127.527  10.846  65.306  1.00  0.00           C
ATOM   6194 1C21 POPEG 359     126.987   9.516  64.826  1.00  0.00           C
ATOM   6197 2C21 POPEG 359     126.666   8.526  65.965  1.00  0.00           C
ATOM   6200 3C21 POPEG 359     125.597   9.036  66.945  1.00  0.00           C
ATOM   6203 4C21 POPEG 359     125.187   8.026  68.026  1.00  0.00           C
ATOM   6206 5C21 POPEG 359     124.367   6.836  67.515  1.00  0.00           C
ATOM   6209 6C21 POPEG 359     123.707   6.066  68.666  1.00  0.00           C
ATOM   6212 7C21 POPEG 359     122.827   4.896  68.206  1.00  0.00           C
ATOM   6215 8C21 POPEG 359     121.957   4.316  69.326  1.00  0.00           C
ATOM   6219  C33 POPEG 359     134.717  19.926  56.826  1.00  0.00           C
ATOM   6222  C34 POPEG 359     136.106  20.016  57.476  1.00  0.00           C
ATOM   6225  C35 POPEG 359     136.327  21.316  58.275  1.00  0.00           C
ATOM   6228  C36 POPEG 359     135.717  21.306  59.685  1.00  0.00           C
ATOM   6231  C37 POPEG 359     135.757  22.706  60.345  1.00  0.00           C
ATOM   6234  C38 POPEG 359     135.036  22.776  61.706  1.00  0.00           C
ATOM   6237  C39 POPEG 359     135.746  22.026  62.845  1.00  0.00           C
ATOM   6240 0C31 POPEG 359     137.106  22.646  63.226  1.00  0.00           C
ATOM   6243 1C31 POPEG 359     137.647  22.096  64.556  1.00  0.00           C
ATOM   6246 2C31 POPEG 359     138.916  22.816  65.056  1.00  0.00           C
ATOM   6249 3C31 POPEG 359     140.177  22.456  64.266  1.00  0.00           C
ATOM   6252 4C31 POPEG 359     141.416  23.226  64.746  1.00  0.00           C
ATOM   6255 5C31 POPEG 359     142.697  22.796  64.016  1.00  0.00           C
ATOM   6258 6C31 POPEG 359     143.927  23.636  64.375  1.00  0.00           C
ATOM   6262  NH3 POPEH 360      63.807  48.367  55.216  1.00  0.00           N
ATOM   6266  C12 POPEH 360      64.587  47.346  54.425  1.00  0.00           C
ATOM   6269  C11 POPEH 360      65.877  46.926  55.135  1.00  0.00           C
ATOM   6272  P   POPEH 360      68.037  45.556  54.556  1.00  0.00           P
ATOM   6273  O13 POPEH 360      68.487  44.757  53.395  1.00  0.00           O
ATOM   6274  O14 POPEH 360      68.837  46.746  54.906  1.00  0.00           O
ATOM   6275  O11 POPEH 360      67.956  44.586  55.806  1.00  0.00           O
ATOM   6276  O12 POPEH 360      66.527  45.956  54.316  1.00  0.00           O
ATOM   6277  C1  POPEH 360      69.177  44.106  56.396  1.00  0.00           C
ATOM   6280  C2  POPEH 360      69.246  44.557  57.876  1.00  0.00           C
ATOM   6282  O21 POPEH 360      70.587  44.356  58.345  1.00  0.00           O
ATOM   6283  C21 POPEH 360      70.957  45.196  59.305  1.00  0.00           C
ATOM   6284  O22 POPEH 360      70.267  46.077  59.785  1.00  0.00           O
ATOM   6285  C22 POPEH 360      72.387  44.827  59.715  1.00  0.00           C
ATOM   6288  C3  POPEH 360      68.247  43.756  58.745  1.00  0.00           C
ATOM   6291  O31 POPEH 360      68.237  44.206  60.115  1.00  0.00           O
ATOM   6292  C31 POPEH 360      67.467  43.486  60.926  1.00  0.00           C
ATOM   6293  O32 POPEH 360      66.897  42.447  60.615  1.00  0.00           O
ATOM   6294  C32 POPEH 360      67.377  44.246  62.246  1.00  0.00           C
ATOM   6297  C23 POPEH 360      72.977  45.786  60.775  1.00  0.00           C
ATOM   6300  C24 POPEH 360      74.237  45.256  61.466  1.00  0.00           C
ATOM   6303  C25 POPEH 360      75.047  46.346  62.196  1.00  0.00           C
ATOM   6306  C26 POPEH 360      74.267  47.096  63.286  1.00  0.00           C
ATOM   6309  C27 POPEH 360      74.847  46.926  64.696  1.00  0.00           C
ATOM   6312  C28 POPEH 360      74.007  47.616  65.796  1.00  0.00           C
ATOM   6315  C29 POPEH 360      74.147  49.116  65.765  1.00  0.00           C
ATOM   6317 0C21 POPEH 360      74.817  49.886  66.645  1.00  0.00           C
ATOM   6319 1C21 POPEH 360      75.607  49.426  67.845  1.00  0.00           C
ATOM   6322 2C21 POPEH 360      75.017  49.897  69.185  1.00  0.00           C
ATOM   6325 3C21 POPEH 360      75.207  51.397  69.445  1.00  0.00           C
ATOM   6328 4C21 POPEH 360      74.757  51.787  70.856  1.00  0.00           C
ATOM   6331 5C21 POPEH 360      75.087  53.246  71.206  1.00  0.00           C
ATOM   6334 6C21 POPEH 360      74.437  53.676  72.526  1.00  0.00           C
ATOM   6337 7C21 POPEH 360      74.856  55.077  72.976  1.00  0.00           C
ATOM   6340 8C21 POPEH 360      73.957  55.626  74.086  1.00  0.00           C
ATOM   6344  C33 POPEH 360      66.356  43.697  63.265  1.00  0.00           C
ATOM   6347  C34 POPEH 360      66.187  44.676  64.445  1.00  0.00           C
ATOM   6350  C35 POPEH 360      67.417  44.726  65.376  1.00  0.00           C
ATOM   6353  C36 POPEH 360      67.057  44.836  66.865  1.00  0.00           C
ATOM   6356  C37 POPEH 360      68.297  44.897  67.775  1.00  0.00           C
ATOM   6359  C38 POPEH 360      67.937  44.786  69.266  1.00  0.00           C
ATOM   6362  C39 POPEH 360      69.157  44.736  70.196  1.00  0.00           C
ATOM   6365 0C31 POPEH 360      69.847  46.096  70.365  1.00  0.00           C
ATOM   6368 1C31 POPEH 360      71.007  46.077  71.376  1.00  0.00           C
ATOM   6371 2C31 POPEH 360      71.677  47.447  71.566  1.00  0.00           C
ATOM   6374 3C31 POPEH 360      70.797  48.447  72.326  1.00  0.00           C
ATOM   6377 4C31 POPEH 360      71.377  49.866  72.366  1.00  0.00           C
ATOM   6380 5C31 POPEH 360      70.407  50.856  73.026  1.00  0.00           C
ATOM   6383 6C31 POPEH 360      70.897  52.306  73.026  1.00  0.00           C
ATOM   6387  NH3 POPEI 361      14.587  71.356  90.485  1.00  0.00           N
ATOM   6391  C12 POPEI 361      15.917  71.976  90.196  1.00  0.00           C
ATOM   6394  C11 POPEI 361      17.017  71.386  91.095  1.00  0.00           C
ATOM   6397  P   POPEI 361      19.247  71.197  89.755  1.00  0.00           P
ATOM   6398  O13 POPEI 361      20.547  71.916  89.775  1.00  0.00           O
ATOM   6399  O14 POPEI 361      19.257  69.746  90.065  1.00  0.00           O
ATOM   6400  O11 POPEI 361      18.517  71.376  88.356  1.00  0.00           O
ATOM   6401  O12 POPEI 361      18.277  71.937  90.745  1.00  0.00           O
ATOM   6402  C1  POPEI 361      18.587  72.606  87.626  1.00  0.00           C
ATOM   6405  C2  POPEI 361      17.977  72.486  86.175  1.00  0.00           C
ATOM   6407  O21 POPEI 361      16.837  73.376  86.105  1.00  0.00           O
ATOM   6408  C21 POPEI 361      16.487  74.076  85.005  1.00  0.00           C
ATOM   6409  O22 POPEI 361      16.007  75.206  85.076  1.00  0.00           O
ATOM   6410  C22 POPEI 361      16.677  73.346  83.666  1.00  0.00           C
ATOM   6413  C3  POPEI 361      17.607  71.016  85.876  1.00  0.00           C
ATOM   6416  O31 POPEI 361      17.457  70.757  84.466  1.00  0.00           O
ATOM   6417  C31 POPEI 361      16.717  69.687  84.165  1.00  0.00           C
ATOM   6418  O32 POPEI 361      16.307  68.876  84.986  1.00  0.00           O
ATOM   6419  C32 POPEI 361      16.557  69.617  82.635  1.00  0.00           C
ATOM   6422  C23 POPEI 361      16.327  74.227  82.425  1.00  0.00           C
ATOM   6425  C24 POPEI 361      16.517  73.446  81.105  1.00  0.00           C
ATOM   6428  C25 POPEI 361      17.267  74.206  79.995  1.00  0.00           C
ATOM   6431  C26 POPEI 361      16.497  74.236  78.675  1.00  0.00           C
ATOM   6434  C27 POPEI 361      17.227  75.037  77.586  1.00  0.00           C
ATOM   6437  C28 POPEI 361      16.347  75.346  76.365  1.00  0.00           C
ATOM   6440  C29 POPEI 361      17.017  76.337  75.456  1.00  0.00           C
ATOM   6442 0C21 POPEI 361      17.047  76.337  74.106  1.00  0.00           C
ATOM   6444 1C21 POPEI 361      16.417  75.306  73.206  1.00  0.00           C
ATOM   6447 2C21 POPEI 361      17.047  75.296  71.796  1.00  0.00           C
ATOM   6450 3C21 POPEI 361      16.707  76.546  70.965  1.00  0.00           C
ATOM   6453 4C21 POPEI 361      17.167  76.456  69.505  1.00  0.00           C
ATOM   6456 5C21 POPEI 361      18.627  76.897  69.285  1.00  0.00           C
ATOM   6459 6C21 POPEI 361      19.117  76.636  67.856  1.00  0.00           C
ATOM   6462 7C21 POPEI 361      20.507  77.236  67.585  1.00  0.00           C
ATOM   6465 8C21 POPEI 361      21.087  76.816  66.226  1.00  0.00           C
ATOM   6469  C33 POPEI 361      15.117  69.426  82.115  1.00  0.00           C
ATOM   6472  C34 POPEI 361      14.847  70.126  80.765  1.00  0.00           C
ATOM   6475  C35 POPEI 361      15.207  69.316  79.515  1.00  0.00           C
ATOM   6478  C36 POPEI 361      14.937  70.116  78.216  1.00  0.00           C
ATOM   6481  C37 POPEI 361      15.257  69.336  76.925  1.00  0.00           C
ATOM   6484  C38 POPEI 361      15.237  70.227  75.666  1.00  0.00           C
ATOM   6487  C39 POPEI 361      13.877  70.836  75.295  1.00  0.00           C
ATOM   6490 0C31 POPEI 361      12.857  69.796  74.796  1.00  0.00           C
ATOM   6493 1C31 POPEI 361      11.557  70.446  74.296  1.00  0.00           C
ATOM   6496 2C31 POPEI 361      10.517  69.426  73.785  1.00  0.00           C
ATOM   6499 3C31 POPEI 361      10.997  68.666  72.535  1.00  0.00           C
ATOM   6502 4C31 POPEI 361       9.947  67.696  71.976  1.00  0.00           C
ATOM   6505 5C31 POPEI 361      10.507  66.937  70.765  1.00  0.00           C
ATOM   6508 6C31 POPEI 361       9.537  65.976  70.085  1.00  0.00           C
ATOM   6512  NH3 POPEJ 362     120.257  83.017  56.095  1.00  0.00           N
ATOM   6516  C12 POPEJ 362     120.886  82.656  54.775  1.00  0.00           C
ATOM   6519  C11 POPEJ 362     120.117  83.397  53.675  1.00  0.00           C
ATOM   6522  P   POPEJ 362     120.287  85.976  54.266  1.00  0.00           P
ATOM   6523  O13 POPEJ 362     119.376  85.576  55.376  1.00  0.00           O
ATOM   6524  O14 POPEJ 362     119.737  86.996  53.345  1.00  0.00           O
ATOM   6525  O11 POPEJ 362     121.666  86.446  54.895  1.00  0.00           O
ATOM   6526  O12 POPEJ 362     120.667  84.687  53.446  1.00  0.00           O
ATOM   6527  C1  POPEJ 362     122.887  86.166  54.185  1.00  0.00           C
ATOM   6530  C2  POPEJ 362     124.197  86.566  54.956  1.00  0.00           C
ATOM   6532  O21 POPEJ 362     124.187  86.026  56.296  1.00  0.00           O
ATOM   6533  C21 POPEJ 362     124.507  84.746  56.416  1.00  0.00           C
ATOM   6534  O22 POPEJ 362     124.797  83.986  55.516  1.00  0.00           O
ATOM   6535  C22 POPEJ 362     124.437  84.356  57.886  1.00  0.00           C
ATOM   6538  C3  POPEJ 362     124.407  88.096  55.056  1.00  0.00           C
ATOM   6541  O31 POPEJ 362     125.746  88.397  55.555  1.00  0.00           O
ATOM   6542  C31 POPEJ 362     125.807  89.376  56.455  1.00  0.00           C
ATOM   6543  O32 POPEJ 362     124.847  90.026  56.846  1.00  0.00           O
ATOM   6544  C32 POPEJ 362     127.247  89.667  56.886  1.00  0.00           C
ATOM   6547  C23 POPEJ 362     125.827  84.326  58.546  1.00  0.00           C
ATOM   6550  C24 POPEJ 362     125.776  83.876  60.015  1.00  0.00           C
ATOM   6553  C25 POPEJ 362     127.136  84.077  60.695  1.00  0.00           C
ATOM   6556  C26 POPEJ 362     127.227  83.516  62.126  1.00  0.00           C
ATOM   6559  C27 POPEJ 362     128.597  83.826  62.746  1.00  0.00           C
ATOM   6562  C28 POPEJ 362     128.967  82.926  63.946  1.00  0.00           C
ATOM   6565  C29 POPEJ 362     130.387  83.206  64.375  1.00  0.00           C
ATOM   6567 0C21 POPEJ 362     130.877  83.256  65.625  1.00  0.00           C
ATOM   6569 1C21 POPEJ 362     130.136  82.976  66.906  1.00  0.00           C
ATOM   6572 2C21 POPEJ 362     130.897  81.907  67.716  1.00  0.00           C
ATOM   6575 3C21 POPEJ 362     130.177  81.526  69.016  1.00  0.00           C
ATOM   6578 4C21 POPEJ 362     130.927  80.436  69.785  1.00  0.00           C
ATOM   6581 5C21 POPEJ 362     130.136  79.947  71.005  1.00  0.00           C
ATOM   6584 6C21 POPEJ 362     130.847  78.816  71.766  1.00  0.00           C
ATOM   6587 7C21 POPEJ 362     130.007  78.327  72.956  1.00  0.00           C
ATOM   6590 8C21 POPEJ 362     130.776  77.386  73.885  1.00  0.00           C
ATOM   6594  C33 POPEJ 362     127.437  89.617  58.426  1.00  0.00           C
ATOM   6597  C34 POPEJ 362     126.937  90.846  59.206  1.00  0.00           C
ATOM   6600  C35 POPEJ 362     128.036  91.876  59.546  1.00  0.00           C
ATOM   6603  C36 POPEJ 362     128.927  91.477  60.736  1.00  0.00           C
ATOM   6606  C37 POPEJ 362     129.996  92.537  61.075  1.00  0.00           C
ATOM   6609  C38 POPEJ 362     130.827  92.156  62.316  1.00  0.00           C
ATOM   6612  C39 POPEJ 362     131.847  93.236  62.725  1.00  0.00           C
ATOM   6615 0C31 POPEJ 362     132.217  93.157  64.215  1.00  0.00           C
ATOM   6618 1C31 POPEJ 362     133.136  94.306  64.656  1.00  0.00           C
ATOM   6621 2C31 POPEJ 362     133.157  94.516  66.175  1.00  0.00           C
ATOM   6624 3C31 POPEJ 362     134.077  95.657  66.645  1.00  0.00           C
ATOM   6627 4C31 POPEJ 362     133.657  97.056  66.166  1.00  0.00           C
ATOM   6630 5C31 POPEJ 362     134.496  98.166  66.816  1.00  0.00           C
ATOM   6633 6C31 POPEJ 362     134.106  99.586  66.385  1.00  0.00           C
ATOM   6637  NH3 POPEK 363      41.417  38.936  53.896  1.00  0.00           N
ATOM   6641  C12 POPEK 363      41.157  39.486  52.546  1.00  0.00           C
ATOM   6644  C11 POPEK 363      42.067  40.676  52.305  1.00  0.00           C
ATOM   6647  P   POPEK 363      42.426  42.436  50.476  1.00  0.00           P
ATOM   6648  O13 POPEK 363      43.527  41.776  49.757  1.00  0.00           O
ATOM   6649  O14 POPEK 363      41.497  43.307  49.715  1.00  0.00           O
ATOM   6650  O11 POPEK 363      42.877  43.206  51.775  1.00  0.00           O
ATOM   6651  O12 POPEK 363      41.597  41.266  51.105  1.00  0.00           O
ATOM   6652  C1  POPEK 363      44.217  43.546  52.075  1.00  0.00           C
ATOM   6655  C2  POPEK 363      44.277  44.766  53.035  1.00  0.00           C
ATOM   6657  O21 POPEK 363      45.557  44.757  53.716  1.00  0.00           O
ATOM   6658  C21 POPEK 363      46.057  45.966  54.005  1.00  0.00           C
ATOM   6659  O22 POPEK 363      45.527  47.026  53.755  1.00  0.00           O
ATOM   6660  C22 POPEK 363      47.387  45.807  54.746  1.00  0.00           C
ATOM   6663  C3  POPEK 363      43.137  44.656  54.075  1.00  0.00           C
ATOM   6666  O31 POPEK 363      42.967  45.877  54.816  1.00  0.00           O
ATOM   6667  C31 POPEK 363      42.566  45.766  56.055  1.00  0.00           C
ATOM   6668  O32 POPEK 363      42.467  44.716  56.685  1.00  0.00           O
ATOM   6669  C32 POPEK 363      42.286  47.136  56.645  1.00  0.00           C
ATOM   6672  C23 POPEK 363      47.997  47.176  55.175  1.00  0.00           C
ATOM   6675  C24 POPEK 363      49.247  47.057  56.066  1.00  0.00           C
ATOM   6678  C25 POPEK 363      49.777  48.426  56.545  1.00  0.00           C
ATOM   6681  C26 POPEK 363      50.757  48.396  57.736  1.00  0.00           C
ATOM   6684  C27 POPEK 363      51.176  49.827  58.166  1.00  0.00           C
ATOM   6687  C28 POPEK 363      51.767  49.926  59.585  1.00  0.00           C
ATOM   6690  C29 POPEK 363      53.117  49.276  59.755  1.00  0.00           C
ATOM   6692 0C21 POPEK 363      54.257  49.886  60.155  1.00  0.00           C
ATOM   6694 1C21 POPEK 363      54.447  51.356  60.446  1.00  0.00           C
ATOM   6697 2C21 POPEK 363      54.217  51.746  61.916  1.00  0.00           C
ATOM   6700 3C21 POPEK 363      55.307  51.226  62.856  1.00  0.00           C
ATOM   6703 4C21 POPEK 363      55.047  51.586  64.336  1.00  0.00           C
ATOM   6706 5C21 POPEK 363      56.137  51.036  65.255  1.00  0.00           C
ATOM   6709 6C21 POPEK 363      55.867  51.287  66.746  1.00  0.00           C
ATOM   6712 7C21 POPEK 363      56.977  50.686  67.626  1.00  0.00           C
ATOM   6715 8C21 POPEK 363      56.687  50.786  69.126  1.00  0.00           C
ATOM   6719  C33 POPEK 363      40.817  47.246  57.095  1.00  0.00           C
ATOM   6722  C34 POPEK 363      40.487  48.627  57.675  1.00  0.00           C
ATOM   6725  C35 POPEK 363      41.027  48.866  59.095  1.00  0.00           C
ATOM   6728  C36 POPEK 363      40.287  48.076  60.175  1.00  0.00           C
ATOM   6731  C37 POPEK 363      40.467  48.676  61.586  1.00  0.00           C
ATOM   6734  C38 POPEK 363      39.536  48.037  62.626  1.00  0.00           C
ATOM   6737  C39 POPEK 363      39.087  49.006  63.726  1.00  0.00           C
ATOM   6740 0C31 POPEK 363      40.167  49.376  64.755  1.00  0.00           C
ATOM   6743 1C31 POPEK 363      39.657  50.506  65.656  1.00  0.00           C
ATOM   6746 2C31 POPEK 363      40.497  50.746  66.916  1.00  0.00           C
ATOM   6749 3C31 POPEK 363      39.957  51.926  67.755  1.00  0.00           C
ATOM   6752 4C31 POPEK 363      38.587  51.676  68.395  1.00  0.00           C
ATOM   6755 5C31 POPEK 363      37.817  52.986  68.666  1.00  0.00           C
ATOM   6758 6C31 POPEK 363      36.407  52.776  69.206  1.00  0.00           C
ATOM   6762  NH3 POPEL 364     149.037 127.656  50.706  1.00  0.00           N
ATOM   6766  C12 POPEL 364     149.706 128.856  50.115  1.00  0.00           C
ATOM   6769  C11 POPEL 364     150.226 129.826  51.175  1.00  0.00           C
ATOM   6772  P   POPEL 364     151.187 132.246  51.296  1.00  0.00           P
ATOM   6773  O13 POPEL 364     152.657 132.126  51.396  1.00  0.00           O
ATOM   6774  O14 POPEL 364     150.617 133.477  50.715  1.00  0.00           O
ATOM   6775  O11 POPEL 364     150.507 132.037  52.695  1.00  0.00           O
ATOM   6776  O12 POPEL 364     150.647 131.007  50.496  1.00  0.00           O
ATOM   6777  C1  POPEL 364     151.006 132.656  53.875  1.00  0.00           C
ATOM   6780  C2  POPEL 364     150.987 131.636  55.026  1.00  0.00           C
ATOM   6782  O21 POPEL 364     151.427 132.257  56.245  1.00  0.00           O
ATOM   6783  C21 POPEL 364     150.967 131.606  57.305  1.00  0.00           C
ATOM   6784  O22 POPEL 364     149.977 130.887  57.325  1.00  0.00           O
ATOM   6785  C22 POPEL 364     151.917 131.776  58.485  1.00  0.00           C
ATOM   6788  C3  POPEL 364     151.907 130.436  54.696  1.00  0.00           C
ATOM   6791  O31 POPEL 364     151.907 129.466  55.755  1.00  0.00           O
ATOM   6792  C31 POPEL 364     151.187 128.397  55.566  1.00  0.00           C
ATOM   6793  O32 POPEL 364     150.496 128.156  54.585  1.00  0.00           O
ATOM   6794  C32 POPEL 364     151.496 127.397  56.676  1.00  0.00           C
ATOM   6797  C23 POPEL 364     151.207 132.246  59.775  1.00  0.00           C
ATOM   6800  C24 POPEL 364     151.957 131.846  61.066  1.00  0.00           C
ATOM   6803  C25 POPEL 364     151.677 130.386  61.505  1.00  0.00           C
ATOM   6806  C26 POPEL 364     152.277 130.066  62.876  1.00  0.00           C
ATOM   6809  C27 POPEL 364     151.996 128.626  63.335  1.00  0.00           C
ATOM   6812  C28 POPEL 364     152.367 128.376  64.816  1.00  0.00           C
ATOM   6815  C29 POPEL 364     152.217 126.926  65.196  1.00  0.00           C
ATOM   6817 0C21 POPEL 364     151.117 126.326  65.706  1.00  0.00           C
ATOM   6819 1C21 POPEL 364     149.787 126.966  66.016  1.00  0.00           C
ATOM   6822 2C21 POPEL 364     149.246 126.666  67.425  1.00  0.00           C
ATOM   6825 3C21 POPEL 364     148.947 125.187  67.696  1.00  0.00           C
ATOM   6828 4C21 POPEL 364     148.246 124.967  69.045  1.00  0.00           C
ATOM   6831 5C21 POPEL 364     148.037 123.486  69.396  1.00  0.00           C
ATOM   6834 6C21 POPEL 364     149.347 122.727  69.615  1.00  0.00           C
ATOM   6837 7C21 POPEL 364     149.137 121.306  70.155  1.00  0.00           C
ATOM   6840 8C21 POPEL 364     150.437 120.537  70.356  1.00  0.00           C
ATOM   6844  C33 POPEL 364     151.056 127.827  58.096  1.00  0.00           C
ATOM   6847  C34 POPEL 364     150.856 126.596  58.986  1.00  0.00           C
ATOM   6850  C35 POPEL 364     150.317 126.916  60.376  1.00  0.00           C
ATOM   6853  C36 POPEL 364     149.697 125.676  61.035  1.00  0.00           C
ATOM   6856  C37 POPEL 364     149.106 125.956  62.425  1.00  0.00           C
ATOM   6859  C38 POPEL 364     148.026 124.947  62.856  1.00  0.00           C
ATOM   6862  C39 POPEL 364     148.487 123.486  62.996  1.00  0.00           C
ATOM   6865 0C31 POPEL 364     148.937 123.147  64.416  1.00  0.00           C
ATOM   6868 1C31 POPEL 364     149.127 121.636  64.635  1.00  0.00           C
ATOM   6871 2C31 POPEL 364     149.166 121.276  66.125  1.00  0.00           C
ATOM   6874 3C31 POPEL 364     149.227 119.766  66.396  1.00  0.00           C
ATOM   6877 4C31 POPEL 364     150.647 119.197  66.315  1.00  0.00           C
ATOM   6880 5C31 POPEL 364     150.696 117.706  66.665  1.00  0.00           C
ATOM   6883 6C31 POPEL 364     152.116 117.147  66.706  1.00  0.00           C
ATOM   6887  NH3 POPEM 365      63.167  90.146  92.736  1.00  0.00           N
ATOM   6891  C12 POPEM 365      62.957  88.676  92.906  1.00  0.00           C
ATOM   6894  C11 POPEM 365      62.707  88.007  91.535  1.00  0.00           C
ATOM   6897  P   POPEM 365      60.697  87.596  89.936  1.00  0.00           P
ATOM   6898  O13 POPEM 365      60.287  86.437  90.765  1.00  0.00           O
ATOM   6899  O14 POPEM 365      61.397  87.316  88.675  1.00  0.00           O
ATOM   6900  O11 POPEM 365      59.437  88.496  89.615  1.00  0.00           O
ATOM   6901  O12 POPEM 365      61.567  88.577  90.856  1.00  0.00           O
ATOM   6902  C1  POPEM 365      59.517  89.876  89.255  1.00  0.00           C
ATOM   6905  C2  POPEM 365      59.717  90.117  87.716  1.00  0.00           C
ATOM   6907  O21 POPEM 365      60.427  91.346  87.495  1.00  0.00           O
ATOM   6908  C21 POPEM 365      61.167  91.577  86.385  1.00  0.00           C
ATOM   6909  O22 POPEM 365      61.516  92.696  86.046  1.00  0.00           O
ATOM   6910  C22 POPEM 365      61.567  90.346  85.565  1.00  0.00           C
ATOM   6913  C3  POPEM 365      58.327  90.176  87.006  1.00  0.00           C
ATOM   6916  O31 POPEM 365      58.417  89.856  85.596  1.00  0.00           O
ATOM   6917  C31 POPEM 365      57.237  89.956  84.977  1.00  0.00           C
ATOM   6918  O32 POPEM 365      56.267  90.576  85.357  1.00  0.00           O
ATOM   6919  C32 POPEM 365      57.257  89.077  83.727  1.00  0.00           C
ATOM   6922  C23 POPEM 365      62.187  90.736  84.196  1.00  0.00           C
ATOM   6925  C24 POPEM 365      62.487  89.496  83.345  1.00  0.00           C
ATOM   6928  C25 POPEM 365      62.777  89.796  81.855  1.00  0.00           C
ATOM   6931  C26 POPEM 365      64.187  90.327  81.556  1.00  0.00           C
ATOM   6934  C27 POPEM 365      64.276  91.846  81.385  1.00  0.00           C
ATOM   6937  C28 POPEM 365      65.727  92.266  81.057  1.00  0.00           C
ATOM   6940  C29 POPEM 365      65.897  93.616  80.406  1.00  0.00           C
ATOM   6942 0C21 POPEM 365      66.106  93.846  79.095  1.00  0.00           C
ATOM   6944 1C21 POPEM 365      66.167  92.816  77.985  1.00  0.00           C
ATOM   6947 2C21 POPEM 365      67.557  92.757  77.326  1.00  0.00           C
ATOM   6950 3C21 POPEM 365      67.597  91.846  76.095  1.00  0.00           C
ATOM   6953 4C21 POPEM 365      68.937  91.936  75.345  1.00  0.00           C
ATOM   6956 5C21 POPEM 365      68.937  91.236  73.975  1.00  0.00           C
ATOM   6959 6C21 POPEM 365      68.987  89.706  74.066  1.00  0.00           C
ATOM   6962 7C21 POPEM 365      69.047  89.036  72.685  1.00  0.00           C
ATOM   6965 8C21 POPEM 365      69.206  87.516  72.766  1.00  0.00           C
ATOM   6969  C33 POPEM 365      58.077  89.676  82.565  1.00  0.00           C
ATOM   6972  C34 POPEM 365      58.127  88.727  81.365  1.00  0.00           C
ATOM   6975  C35 POPEM 365      58.897  89.326  80.175  1.00  0.00           C
ATOM   6978  C36 POPEM 365      59.016  88.356  78.996  1.00  0.00           C
ATOM   6981  C37 POPEM 365      59.757  88.977  77.806  1.00  0.00           C
ATOM   6984  C38 POPEM 365      60.047  87.986  76.675  1.00  0.00           C
ATOM   6987  C39 POPEM 365      58.807  87.496  75.926  1.00  0.00           C
ATOM   6990 0C31 POPEM 365      59.167  86.566  74.755  1.00  0.00           C
ATOM   6993 1C31 POPEM 365      57.937  86.106  73.955  1.00  0.00           C
ATOM   6996 2C31 POPEM 365      58.307  85.126  72.836  1.00  0.00           C
ATOM   6999 3C31 POPEM 365      57.077  84.456  72.196  1.00  0.00           C
ATOM   7002 4C31 POPEM 365      56.246  85.386  71.296  1.00  0.00           C
ATOM   7005 5C31 POPEM 365      55.057  84.656  70.675  1.00  0.00           C
ATOM   7008 6C31 POPEM 365      54.217  85.537  69.746  1.00  0.00           C
ATOM   7012  NH3 POPEN 366       3.937  55.826  47.156  1.00  0.00           N
ATOM   7016  C12 POPEN 366       4.807  55.296  46.055  1.00  0.00           C
ATOM   7019  C11 POPEN 366       6.007  54.476  46.585  1.00  0.00           C
ATOM   7022  P   POPEN 366       7.827  54.476  44.735  1.00  0.00           P
ATOM   7023  O13 POPEN 366       8.237  53.636  43.586  1.00  0.00           O
ATOM   7024  O14 POPEN 366       7.317  55.836  44.456  1.00  0.00           O
ATOM   7025  O11 POPEN 366       8.987  54.476  45.796  1.00  0.00           O
ATOM   7026  O12 POPEN 366       6.647  53.746  45.516  1.00  0.00           O
ATOM   7027  C1  POPEN 366       9.737  55.636  46.125  1.00  0.00           C
ATOM   7030  C2  POPEN 366      10.677  55.256  47.305  1.00  0.00           C
ATOM   7032  O21 POPEN 366      11.147  56.446  47.965  1.00  0.00           O
ATOM   7033  C21 POPEN 366      11.117  56.346  49.285  1.00  0.00           C
ATOM   7034  O22 POPEN 366      10.737  55.386  49.935  1.00  0.00           O
ATOM   7035  C22 POPEN 366      11.667  57.626  49.906  1.00  0.00           C
ATOM   7038  C3  POPEN 366      11.867  54.366  46.845  1.00  0.00           C
ATOM   7041  O31 POPEN 366      12.717  53.967  47.946  1.00  0.00           O
ATOM   7042  C31 POPEN 366      12.187  53.076  48.776  1.00  0.00           C
ATOM   7043  O32 POPEN 366      11.177  52.426  48.586  1.00  0.00           O
ATOM   7044  C32 POPEN 366      12.927  53.206  50.125  1.00  0.00           C
ATOM   7047  C23 POPEN 366      11.587  57.636  51.445  1.00  0.00           C
ATOM   7050  C24 POPEN 366      12.277  58.897  51.965  1.00  0.00           C
ATOM   7053  C25 POPEN 366      12.167  59.166  53.476  1.00  0.00           C
ATOM   7056  C26 POPEN 366      13.177  58.377  54.316  1.00  0.00           C
ATOM   7059  C27 POPEN 366      12.897  58.476  55.815  1.00  0.00           C
ATOM   7062  C28 POPEN 366      13.837  57.616  56.685  1.00  0.00           C
ATOM   7065  C29 POPEN 366      15.087  58.356  57.075  1.00  0.00           C
ATOM   7067 0C21 POPEN 366      15.567  58.496  58.325  1.00  0.00           C
ATOM   7069 1C21 POPEN 366      14.947  57.936  59.585  1.00  0.00           C
ATOM   7072 2C21 POPEN 366      15.287  58.766  60.835  1.00  0.00           C
ATOM   7075 3C21 POPEN 366      14.717  58.146  62.115  1.00  0.00           C
ATOM   7078 4C21 POPEN 366      15.197  58.856  63.385  1.00  0.00           C
ATOM   7081 5C21 POPEN 366      14.667  58.216  64.676  1.00  0.00           C
ATOM   7084 6C21 POPEN 366      13.197  58.556  64.976  1.00  0.00           C
ATOM   7087 7C21 POPEN 366      12.727  57.896  66.276  1.00  0.00           C
ATOM   7090 8C21 POPEN 366      11.337  58.336  66.735  1.00  0.00           C
ATOM   7094  C33 POPEN 366      13.787  51.987  50.535  1.00  0.00           C
ATOM   7097  C34 POPEN 366      14.547  52.206  51.855  1.00  0.00           C
ATOM   7100  C35 POPEN 366      13.597  52.476  53.035  1.00  0.00           C
ATOM   7103  C36 POPEN 366      14.257  52.386  54.416  1.00  0.00           C
ATOM   7106  C37 POPEN 366      13.317  52.926  55.505  1.00  0.00           C
ATOM   7109  C38 POPEN 366      13.997  53.186  56.846  1.00  0.00           C
ATOM   7112  C39 POPEN 366      13.117  53.986  57.825  1.00  0.00           C
ATOM   7115 0C31 POPEN 366      11.767  53.316  58.156  1.00  0.00           C
ATOM   7118 1C31 POPEN 366      10.957  54.086  59.215  1.00  0.00           C
ATOM   7121 2C31 POPEN 366       9.647  53.367  59.575  1.00  0.00           C
ATOM   7124 3C31 POPEN 366       8.777  54.106  60.596  1.00  0.00           C
ATOM   7127 4C31 POPEN 366       9.447  54.296  61.966  1.00  0.00           C
ATOM   7130 5C31 POPEN 366       8.467  54.796  63.046  1.00  0.00           C
ATOM   7133 6C31 POPEN 366       9.117  54.967  64.416  1.00  0.00           C
ATOM   7137  NH3 POPEO 367      15.047  78.026  88.895  1.00  0.00           N
ATOM   7141  C12 POPEO 367      14.437  76.696  89.206  1.00  0.00           C
ATOM   7144  C11 POPEO 367      14.787  75.626  88.166  1.00  0.00           C
ATOM   7147  P   POPEO 367      13.157  73.577  87.895  1.00  0.00           P
ATOM   7148  O13 POPEO 367      13.027  72.287  88.587  1.00  0.00           O
ATOM   7149  O14 POPEO 367      11.877  74.297  87.746  1.00  0.00           O
ATOM   7150  O11 POPEO 367      13.747  73.276  86.466  1.00  0.00           O
ATOM   7151  O12 POPEO 367      14.257  74.406  88.645  1.00  0.00           O
ATOM   7152  C1  POPEO 367      13.127  73.717  85.246  1.00  0.00           C
ATOM   7155  C2  POPEO 367      13.017  72.526  84.247  1.00  0.00           C
ATOM   7157  O21 POPEO 367      13.107  72.916  82.876  1.00  0.00           O
ATOM   7158  C21 POPEO 367      12.227  73.796  82.425  1.00  0.00           C
ATOM   7159  O22 POPEO 367      11.367  74.356  83.086  1.00  0.00           O
ATOM   7160  C22 POPEO 367      12.487  74.037  80.936  1.00  0.00           C
ATOM   7163  C3  POPEO 367      11.767  71.636  84.536  1.00  0.00           C
ATOM   7166  O31 POPEO 367      11.757  70.477  83.686  1.00  0.00           O
ATOM   7167  C31 POPEO 367      10.857  70.486  82.716  1.00  0.00           C
ATOM   7168  O32 POPEO 367       9.997  71.327  82.547  1.00  0.00           O
ATOM   7169  C32 POPEO 367      11.057  69.257  81.836  1.00  0.00           C
ATOM   7172  C23 POPEO 367      11.277  73.697  80.047  1.00  0.00           C
ATOM   7175  C24 POPEO 367      11.427  74.196  78.605  1.00  0.00           C
ATOM   7178  C25 POPEO 367      10.187  73.916  77.736  1.00  0.00           C
ATOM   7181  C26 POPEO 367      10.267  74.547  76.336  1.00  0.00           C
ATOM   7184  C27 POPEO 367       9.267  73.906  75.365  1.00  0.00           C
ATOM   7187  C28 POPEO 367       9.357  74.466  73.925  1.00  0.00           C
ATOM   7190  C29 POPEO 367       8.807  73.486  72.915  1.00  0.00           C
ATOM   7192 0C21 POPEO 367       7.917  73.717  71.925  1.00  0.00           C
ATOM   7194 1C21 POPEO 367       7.247  75.026  71.586  1.00  0.00           C
ATOM   7197 2C21 POPEO 367       7.977  75.746  70.435  1.00  0.00           C
ATOM   7200 3C21 POPEO 367       7.327  77.096  70.085  1.00  0.00           C
ATOM   7203 4C21 POPEO 367       8.157  77.936  69.106  1.00  0.00           C
ATOM   7206 5C21 POPEO 367       8.127  77.426  67.655  1.00  0.00           C
ATOM   7209 6C21 POPEO 367       8.937  78.336  66.715  1.00  0.00           C
ATOM   7212 7C21 POPEO 367       8.897  77.876  65.255  1.00  0.00           C
ATOM   7215 8C21 POPEO 367       9.757  78.736  64.326  1.00  0.00           C
ATOM   7219  C33 POPEO 367      10.197  69.336  80.565  1.00  0.00           C
ATOM   7222  C34 POPEO 367      10.517  68.236  79.546  1.00  0.00           C
ATOM   7225  C35 POPEO 367       9.457  68.147  78.436  1.00  0.00           C
ATOM   7228  C36 POPEO 367       9.267  69.426  77.615  1.00  0.00           C
ATOM   7231  C37 POPEO 367       7.907  69.476  76.906  1.00  0.00           C
ATOM   7234  C38 POPEO 367       7.637  70.836  76.245  1.00  0.00           C
ATOM   7237  C39 POPEO 367       6.167  71.037  75.876  1.00  0.00           C
ATOM   7240 0C31 POPEO 367       5.847  72.506  75.555  1.00  0.00           C
ATOM   7243 1C31 POPEO 367       4.367  72.756  75.236  1.00  0.00           C
ATOM   7246 2C31 POPEO 367       3.957  72.196  73.876  1.00  0.00           C
ATOM   7249 3C31 POPEO 367       2.497  72.526  73.525  1.00  0.00           C
ATOM   7252 4C31 POPEO 367       2.107  72.037  72.126  1.00  0.00           C
ATOM   7255 5C31 POPEO 367       0.617  72.226  71.836  1.00  0.00           C
ATOM   7258 6C31 POPEO 367       0.167  71.676  70.485  1.00  0.00           C
ATOM   7262  NH3 POPEP 368      24.537 148.716  50.476  1.00  0.00           N
ATOM   7266  C12 POPEP 368      25.137 148.397  49.146  1.00  0.00           C
ATOM   7269  C11 POPEP 368      26.577 147.917  49.336  1.00  0.00           C
ATOM   7272  P   POPEP 368      28.587 147.656  47.685  1.00  0.00           P
ATOM   7273  O13 POPEP 368      28.907 146.857  46.476  1.00  0.00           O
ATOM   7274  O14 POPEP 368      28.837 149.126  47.716  1.00  0.00           O
ATOM   7275  O11 POPEP 368      29.307 147.046  48.935  1.00  0.00           O
ATOM   7276  O12 POPEP 368      27.087 147.417  48.105  1.00  0.00           O
ATOM   7277  C1  POPEP 368      29.987 145.806  48.786  1.00  0.00           C
ATOM   7280  C2  POPEP 368      30.737 145.537  50.096  1.00  0.00           C
ATOM   7282  O21 POPEP 368      29.847 145.367  51.206  1.00  0.00           O
ATOM   7283  C21 POPEP 368      29.087 144.276  51.146  1.00  0.00           C
ATOM   7284  O22 POPEP 368      29.177 143.397  50.306  1.00  0.00           O
ATOM   7285  C22 POPEP 368      28.097 144.337  52.315  1.00  0.00           C
ATOM   7288  C3  POPEP 368      31.647 146.746  50.396  1.00  0.00           C
ATOM   7291  O31 POPEP 368      32.667 146.387  51.315  1.00  0.00           O
ATOM   7292  C31 POPEP 368      32.717 146.716  52.615  1.00  0.00           C
ATOM   7293  O32 POPEP 368      33.737 146.546  53.266  1.00  0.00           O
ATOM   7294  C32 POPEP 368      31.437 147.246  53.275  1.00  0.00           C
ATOM   7297  C23 POPEP 368      27.717 142.936  52.865  1.00  0.00           C
ATOM   7300  C24 POPEP 368      27.257 143.016  54.326  1.00  0.00           C
ATOM   7303  C25 POPEP 368      27.107 141.647  55.006  1.00  0.00           C
ATOM   7306  C26 POPEP 368      27.097 141.766  56.536  1.00  0.00           C
ATOM   7309  C27 POPEP 368      27.067 140.426  57.285  1.00  0.00           C
ATOM   7312  C28 POPEP 368      27.177 140.607  58.826  1.00  0.00           C
ATOM   7315  C29 POPEP 368      28.557 140.996  59.266  1.00  0.00           C
ATOM   7317 0C21 POPEP 368      29.167 140.666  60.426  1.00  0.00           C
ATOM   7319 1C21 POPEP 368      28.587 139.836  61.545  1.00  0.00           C
ATOM   7322 2C21 POPEP 368      27.977 140.697  62.675  1.00  0.00           C
ATOM   7325 3C21 POPEP 368      28.977 141.636  63.365  1.00  0.00           C
ATOM   7328 4C21 POPEP 368      28.327 142.526  64.445  1.00  0.00           C
ATOM   7331 5C21 POPEP 368      29.347 143.406  65.155  1.00  0.00           C
ATOM   7334 6C21 POPEP 368      28.707 144.516  65.996  1.00  0.00           C
ATOM   7337 7C21 POPEP 368      29.747 145.436  66.656  1.00  0.00           C
ATOM   7340 8C21 POPEP 368      29.127 146.647  67.366  1.00  0.00           C
ATOM   7344  C33 POPEP 368      31.267 146.566  54.665  1.00  0.00           C
ATOM   7347  C34 POPEP 368      30.037 147.046  55.446  1.00  0.00           C
ATOM   7350  C35 POPEP 368      29.677 146.156  56.645  1.00  0.00           C
ATOM   7353  C36 POPEP 368      30.827 145.906  57.646  1.00  0.00           C
ATOM   7356  C37 POPEP 368      31.327 144.447  57.655  1.00  0.00           C
ATOM   7359  C38 POPEP 368      32.737 144.346  58.275  1.00  0.00           C
ATOM   7362  C39 POPEP 368      32.987 143.137  59.185  1.00  0.00           C
ATOM   7365 0C31 POPEP 368      32.687 141.757  58.586  1.00  0.00           C
ATOM   7368 1C31 POPEP 368      33.217 140.686  59.546  1.00  0.00           C
ATOM   7371 2C31 POPEP 368      32.547 139.316  59.406  1.00  0.00           C
ATOM   7374 3C31 POPEP 368      32.817 138.477  60.656  1.00  0.00           C
ATOM   7377 4C31 POPEP 368      31.867 137.287  60.815  1.00  0.00           C
ATOM   7380 5C31 POPEP 368      32.047 136.617  62.185  1.00  0.00           C
ATOM   7383 6C31 POPEP 368      30.967 135.596  62.515  1.00  0.00           C
ATOM   7387  NH3 POPEQ 369     104.867 112.416  99.875  1.00  0.00           N
ATOM   7391  C12 POPEQ 369     104.306 112.027  98.535  1.00  0.00           C
ATOM   7394  C11 POPEQ 369     104.697 110.576  98.195  1.00  0.00           C
ATOM   7397  P   POPEQ 369     107.017 109.776  99.196  1.00  0.00           P
ATOM   7398  O13 POPEQ 369     106.697 108.326  99.226  1.00  0.00           O
ATOM   7399  O14 POPEQ 369     106.847 110.596 100.415  1.00  0.00           O
ATOM   7400  O11 POPEQ 369     108.447 110.047  98.595  1.00  0.00           O
ATOM   7401  O12 POPEQ 369     106.117 110.436  98.087  1.00  0.00           O
ATOM   7402  C1  POPEQ 369     108.897 109.456  97.375  1.00  0.00           C
ATOM   7405  C2  POPEQ 369     108.337 110.106  96.086  1.00  0.00           C
ATOM   7407  O21 POPEQ 369     108.657 109.257  94.976  1.00  0.00           O
ATOM   7408  C21 POPEQ 369     109.856 109.356  94.435  1.00  0.00           C
ATOM   7409  O22 POPEQ 369     110.816 109.956  94.875  1.00  0.00           O
ATOM   7410  C22 POPEQ 369     109.856 108.546  93.146  1.00  0.00           C
ATOM   7413  C3  POPEQ 369     108.647 111.627  95.885  1.00  0.00           C
ATOM   7416  O31 POPEQ 369     108.196 112.086  94.585  1.00  0.00           O
ATOM   7417  C31 POPEQ 369     106.876 112.276  94.466  1.00  0.00           C
ATOM   7418  O32 POPEQ 369     106.067 112.246  95.386  1.00  0.00           O
ATOM   7419  C32 POPEQ 369     106.507 112.556  93.005  1.00  0.00           C
ATOM   7422  C23 POPEQ 369     110.997 108.977  92.186  1.00  0.00           C
ATOM   7425  C24 POPEQ 369     110.776 108.397  90.786  1.00  0.00           C
ATOM   7428  C25 POPEQ 369     111.886 108.797  89.807  1.00  0.00           C
ATOM   7431  C26 POPEQ 369     111.507 108.496  88.356  1.00  0.00           C
ATOM   7434  C27 POPEQ 369     112.647 108.806  87.375  1.00  0.00           C
ATOM   7437  C28 POPEQ 369     112.286 108.486  85.917  1.00  0.00           C
ATOM   7440  C29 POPEQ 369     111.307 109.477  85.336  1.00  0.00           C
ATOM   7442 0C21 POPEQ 369     111.087 109.687  84.035  1.00  0.00           C
ATOM   7444 1C21 POPEQ 369     111.736 108.937  82.895  1.00  0.00           C
ATOM   7447 2C21 POPEQ 369     112.807 109.787  82.196  1.00  0.00           C
ATOM   7450 3C21 POPEQ 369     113.467 109.036  81.035  1.00  0.00           C
ATOM   7453 4C21 POPEQ 369     114.547 109.856  80.325  1.00  0.00           C
ATOM   7456 5C21 POPEQ 369     115.107 109.136  79.095  1.00  0.00           C
ATOM   7459 6C21 POPEQ 369     116.176 109.956  78.365  1.00  0.00           C
ATOM   7462 7C21 POPEQ 369     116.666 109.257  77.085  1.00  0.00           C
ATOM   7465 8C21 POPEQ 369     117.726 110.066  76.336  1.00  0.00           C
ATOM   7469  C33 POPEQ 369     105.027 112.217  92.666  1.00  0.00           C
ATOM   7472  C34 POPEQ 369     104.537 112.766  91.315  1.00  0.00           C
ATOM   7475  C35 POPEQ 369     105.447 112.526  90.096  1.00  0.00           C
ATOM   7478  C36 POPEQ 369     105.816 111.066  89.767  1.00  0.00           C
ATOM   7481  C37 POPEQ 369     106.497 110.956  88.385  1.00  0.00           C
ATOM   7484  C38 POPEQ 369     106.886 109.516  88.026  1.00  0.00           C
ATOM   7487  C39 POPEQ 369     107.387 109.346  86.586  1.00  0.00           C
ATOM   7490 0C31 POPEQ 369     107.737 107.877  86.285  1.00  0.00           C
ATOM   7493 1C31 POPEQ 369     107.787 107.537  84.785  1.00  0.00           C
ATOM   7496 2C31 POPEQ 369     107.977 106.026  84.576  1.00  0.00           C
ATOM   7499 3C31 POPEQ 369     107.787 105.556  83.137  1.00  0.00           C
ATOM   7502 4C31 POPEQ 369     107.726 104.026  83.046  1.00  0.00           C
ATOM   7505 5C31 POPEQ 369     107.487 103.507  81.626  1.00  0.00           C
ATOM   7508 6C31 POPEQ 369     107.367 101.986  81.556  1.00  0.00           C
ATOM   7512  NH3 POPER 370      62.397 154.966  51.435  1.00  0.00           N
ATOM   7516  C12 POPER 370      61.277 155.787  50.836  1.00  0.00           C
ATOM   7519  C11 POPER 370      60.207 156.096  51.906  1.00  0.00           C
ATOM   7522  P   POPER 370      58.867 158.156  51.007  1.00  0.00           P
ATOM   7523  O13 POPER 370      57.457 158.417  50.615  1.00  0.00           O
ATOM   7524  O14 POPER 370      59.897 158.516  50.016  1.00  0.00           O
ATOM   7525  O11 POPER 370      59.167 158.926  52.365  1.00  0.00           O
ATOM   7526  O12 POPER 370      59.016 156.626  51.336  1.00  0.00           O
ATOM   7527  C1  POPER 370      58.527 158.706  53.636  1.00  0.00           C
ATOM   7530  C2  POPER 370      59.527 158.236  54.755  1.00  0.00           C
ATOM   7532  O21 POPER 370      58.987 158.446  56.086  1.00  0.00           O
ATOM   7533  C21 POPER 370      58.886 159.697  56.536  1.00  0.00           C
ATOM   7534  O22 POPER 370      59.127 160.706  55.906  1.00  0.00           O
ATOM   7535  C22 POPER 370      58.407 159.676  57.985  1.00  0.00           C
ATOM   7538  C3  POPER 370      61.007 158.747  54.626  1.00  0.00           C
ATOM   7541  O31 POPER 370      61.877 158.216  55.666  1.00  0.00           O
ATOM   7542  C31 POPER 370      62.207 156.916  55.505  1.00  0.00           C
ATOM   7543  O32 POPER 370      61.907 156.247  54.536  1.00  0.00           O
ATOM   7544  C32 POPER 370      62.957 156.436  56.755  1.00  0.00           C
ATOM   7547  C23 POPER 370      58.417 161.106  58.586  1.00  0.00           C
ATOM   7550  C24 POPER 370      58.037 161.187  60.065  1.00  0.00           C
ATOM   7553  C25 POPER 370      58.917 160.346  61.005  1.00  0.00           C
ATOM   7556  C26 POPER 370      59.147 161.026  62.355  1.00  0.00           C
ATOM   7559  C27 POPER 370      57.877 161.306  63.166  1.00  0.00           C
ATOM   7562  C28 POPER 370      58.187 162.176  64.396  1.00  0.00           C
ATOM   7565  C29 POPER 370      56.957 162.477  65.216  1.00  0.00           C
ATOM   7567 0C21 POPER 370      56.797 162.206  66.525  1.00  0.00           C
ATOM   7569 1C21 POPER 370      57.817 161.546  67.425  1.00  0.00           C
ATOM   7572 2C21 POPER 370      58.877 162.550  67.935  1.00  0.00           C
ATOM   7575 3C21 POPER 370      59.817 161.936  68.986  1.00  0.00           C
ATOM   7578 4C21 POPER 370      60.817 162.960  69.525  1.00  0.00           C
ATOM   7581 5C21 POPER 370      61.427 162.570  70.876  1.00  0.00           C
ATOM   7584 6C21 POPER 370      62.227 163.719  71.496  1.00  0.00           C
ATOM   7587 7C21 POPER 370      62.597 163.479  72.965  1.00  0.00           C
ATOM   7590 8C21 POPER 370      63.277 164.660  73.645  1.00  0.00           C
ATOM   7594  C33 POPER 370      62.137 156.596  58.055  1.00  0.00           C
ATOM   7597  C34 POPER 370      62.887 156.276  59.375  1.00  0.00           C
ATOM   7600  C35 POPER 370      64.227 157.007  59.575  1.00  0.00           C
ATOM   7603  C36 POPER 370      64.666 157.037  61.055  1.00  0.00           C
ATOM   7606  C37 POPER 370      66.147 157.436  61.245  1.00  0.00           C
ATOM   7609  C38 POPER 370      66.647 157.326  62.705  1.00  0.00           C
ATOM   7612  C39 POPER 370      68.157 157.046  62.775  1.00  0.00           C
ATOM   7615 0C31 POPER 370      68.727 156.926  64.196  1.00  0.00           C
ATOM   7618 1C31 POPER 370      70.257 156.716  64.206  1.00  0.00           C
ATOM   7621 2C31 POPER 370      70.817 156.397  65.605  1.00  0.00           C
ATOM   7624 3C31 POPER 370      72.347 156.337  65.646  1.00  0.00           C
ATOM   7627 4C31 POPER 370      72.867 155.856  67.005  1.00  0.00           C
ATOM   7630 5C31 POPER 370      74.357 156.107  67.205  1.00  0.00           C
ATOM   7633 6C31 POPER 370      74.877 155.647  68.576  1.00  0.00           C
ATOM   7637  NH3 POPES 371     152.827 122.807  51.095  1.00  0.00           N
ATOM   7641  C12 POPES 371     152.767 123.367  52.485  1.00  0.00           C
ATOM   7644  C11 POPES 371     151.877 124.617  52.565  1.00  0.00           C
ATOM   7647  P   POPES 371     149.597 123.856  51.476  1.00  0.00           P
ATOM   7648  O13 POPES 371     149.666 124.986  50.525  1.00  0.00           O
ATOM   7649  O14 POPES 371     150.067 122.537  50.985  1.00  0.00           O
ATOM   7650  O11 POPES 371     148.147 123.837  52.105  1.00  0.00           O
ATOM   7651  O12 POPES 371     150.507 124.257  52.685  1.00  0.00           O
ATOM   7652  C1  POPES 371     147.866 124.556  53.316  1.00  0.00           C
ATOM   7655  C2  POPES 371     147.856 123.626  54.556  1.00  0.00           C
ATOM   7657  O21 POPES 371     149.196 123.336  54.956  1.00  0.00           O
ATOM   7658  C21 POPES 371     149.666 124.077  55.926  1.00  0.00           C
ATOM   7659  O22 POPES 371     149.047 124.916  56.545  1.00  0.00           O
ATOM   7660  C22 POPES 371     151.127 123.686  56.175  1.00  0.00           C
ATOM   7663  C3  POPES 371     147.116 122.287  54.276  1.00  0.00           C
ATOM   7666  O31 POPES 371     146.476 121.806  55.456  1.00  0.00           O
ATOM   7667  C31 POPES 371     147.237 121.116  56.285  1.00  0.00           C
ATOM   7668  O32 POPES 371     148.317 120.616  56.025  1.00  0.00           O
ATOM   7669  C32 POPES 371     146.616 121.206  57.675  1.00  0.00           C
ATOM   7672  C23 POPES 371     151.366 123.157  57.605  1.00  0.00           C
ATOM   7675  C24 POPES 371     152.856 123.007  57.915  1.00  0.00           C
ATOM   7678  C25 POPES 371     153.136 122.136  59.136  1.00  0.00           C
ATOM   7681  C26 POPES 371     152.707 122.716  60.485  1.00  0.00           C
ATOM   7684  C27 POPES 371     152.726 121.656  61.606  1.00  0.00           C
ATOM   7687  C28 POPES 371     152.677 122.246  63.026  1.00  0.00           C
ATOM   7690  C29 POPES 371     154.017 122.766  63.496  1.00  0.00           C
ATOM   7692 0C21 POPES 371     154.287 123.176  64.746  1.00  0.00           C
ATOM   7694 1C21 POPES 371     153.297 123.216  65.885  1.00  0.00           C
ATOM   7697 2C21 POPES 371     153.807 122.566  67.186  1.00  0.00           C
ATOM   7700 3C21 POPES 371     154.257 121.106  67.056  1.00  0.00           C
ATOM   7703 4C21 POPES 371     154.517 120.486  68.436  1.00  0.00           C
ATOM   7706 5C21 POPES 371     155.356 119.217  68.395  1.00  0.00           C
ATOM   7709 6C21 POPES 371     155.696 118.727  69.805  1.00  0.00           C
ATOM   7712 7C21 POPES 371     156.797 117.656  69.826  1.00  0.00           C
ATOM   7715 8C21 POPES 371     157.287 117.356  71.236  1.00  0.00           C
ATOM   7719  C33 POPES 371     147.386 122.257  58.516  1.00  0.00           C
ATOM   7722  C34 POPES 371     146.696 122.606  59.845  1.00  0.00           C
ATOM   7725  C35 POPES 371     145.487 123.546  59.696  1.00  0.00           C
ATOM   7728  C36 POPES 371     145.837 125.016  59.416  1.00  0.00           C
ATOM   7731  C37 POPES 371     144.606 125.917  59.585  1.00  0.00           C
ATOM   7734  C38 POPES 371     144.927 127.416  59.505  1.00  0.00           C
ATOM   7737  C39 POPES 371     143.667 128.296  59.445  1.00  0.00           C
ATOM   7740 0C31 POPES 371     142.837 128.287  60.745  1.00  0.00           C
ATOM   7743 1C31 POPES 371     143.397 129.186  61.855  1.00  0.00           C
ATOM   7746 2C31 POPES 371     142.817 128.887  63.245  1.00  0.00           C
ATOM   7749 3C31 POPES 371     141.297 128.757  63.296  1.00  0.00           C
ATOM   7752 4C31 POPES 371     140.547 129.997  62.836  1.00  0.00           C
ATOM   7755 5C31 POPES 371     139.026 129.796  62.926  1.00  0.00           C
ATOM   7758 6C31 POPES 371     138.267 131.037  62.476  1.00  0.00           C
ATOM   7762  NH3 POPET 372     104.356  19.676  49.925  1.00  0.00           N
ATOM   7766  C12 POPET 372     103.657  19.466  51.235  1.00  0.00           C
ATOM   7769  C11 POPET 372     102.147  19.436  50.976  1.00  0.00           C
ATOM   7772  P   POPET 372     100.197  21.186  50.766  1.00  0.00           P
ATOM   7773  O13 POPET 372     100.097  22.656  50.915  1.00  0.00           O
ATOM   7774  O14 POPET 372      99.426  20.536  49.696  1.00  0.00           O
ATOM   7775  O11 POPET 372      99.786  20.576  52.165  1.00  0.00           O
ATOM   7776  O12 POPET 372     101.727  20.766  50.665  1.00  0.00           O
ATOM   7777  C1  POPET 372     100.486  21.046  53.325  1.00  0.00           C
ATOM   7780  C2  POPET 372      99.666  20.706  54.595  1.00  0.00           C
ATOM   7782  O21 POPET 372     100.437  21.026  55.765  1.00  0.00           O
ATOM   7783  C21 POPET 372     100.696  22.326  55.985  1.00  0.00           C
ATOM   7784  O22 POPET 372     100.317  23.256  55.306  1.00  0.00           O
ATOM   7785  C22 POPET 372     101.587  22.416  57.235  1.00  0.00           C
ATOM   7788  C3  POPET 372      99.327  19.186  54.556  1.00  0.00           C
ATOM   7791  O31 POPET 372      98.606  18.716  55.706  1.00  0.00           O
ATOM   7792  C31 POPET 372      97.286  18.796  55.625  1.00  0.00           C
ATOM   7793  O32 POPET 372      96.647  19.246  54.685  1.00  0.00           O
ATOM   7794  C32 POPET 372      96.707  18.246  56.935  1.00  0.00           C
ATOM   7797  C23 POPET 372     100.847  23.036  58.426  1.00  0.00           C
ATOM   7800  C24 POPET 372     101.777  23.186  59.635  1.00  0.00           C
ATOM   7803  C25 POPET 372     101.106  23.876  60.825  1.00  0.00           C
ATOM   7806  C26 POPET 372     102.066  24.056  61.995  1.00  0.00           C
ATOM   7809  C27 POPET 372     101.377  24.626  63.245  1.00  0.00           C
ATOM   7812  C28 POPET 372     102.377  24.876  64.396  1.00  0.00           C
ATOM   7815  C29 POPET 372     101.666  25.287  65.656  1.00  0.00           C
ATOM   7817 0C21 POPET 372     101.876  26.406  66.376  1.00  0.00           C
ATOM   7819 1C21 POPET 372     102.887  27.496  66.066  1.00  0.00           C
ATOM   7822 2C21 POPET 372     103.167  28.376  67.305  1.00  0.00           C
ATOM   7825 3C21 POPET 372     104.047  27.676  68.356  1.00  0.00           C
ATOM   7828 4C21 POPET 372     104.166  28.456  69.665  1.00  0.00           C
ATOM   7831 5C21 POPET 372     105.086  27.776  70.675  1.00  0.00           C
ATOM   7834 6C21 POPET 372     105.187  28.546  72.005  1.00  0.00           C
ATOM   7837 7C21 POPET 372     106.157  27.876  72.996  1.00  0.00           C
ATOM   7840 8C21 POPET 372     106.297  28.636  74.316  1.00  0.00           C
ATOM   7844  C33 POPET 372      95.496  17.336  56.715  1.00  0.00           C
ATOM   7847  C34 POPET 372      95.897  15.976  56.105  1.00  0.00           C
ATOM   7850  C35 POPET 372      96.017  14.836  57.135  1.00  0.00           C
ATOM   7853  C36 POPET 372      94.657  14.386  57.675  1.00  0.00           C
ATOM   7856  C37 POPET 372      94.757  13.106  58.525  1.00  0.00           C
ATOM   7859  C38 POPET 372      93.617  12.926  59.546  1.00  0.00           C
ATOM   7862  C39 POPET 372      93.676  13.976  60.666  1.00  0.00           C
ATOM   7865 0C31 POPET 372      92.667  13.766  61.796  1.00  0.00           C
ATOM   7868 1C31 POPET 372      92.776  14.896  62.816  1.00  0.00           C
ATOM   7871 2C31 POPET 372      91.727  14.866  63.925  1.00  0.00           C
ATOM   7874 3C31 POPET 372      91.567  16.236  64.595  1.00  0.00           C
ATOM   7877 4C31 POPET 372      90.387  16.336  65.576  1.00  0.00           C
ATOM   7880 5C31 POPET 372      90.536  15.456  66.826  1.00  0.00           C
ATOM   7883 6C31 POPET 372      89.397  15.636  67.816  1.00  0.00           C
ATOM   7887  NH3 POPEU 373      15.427 156.887  95.035  1.00  0.00           N
ATOM   7891  C12 POPEU 373      15.527 155.426  94.646  1.00  0.00           C
ATOM   7894  C11 POPEU 373      15.357 154.537  95.885  1.00  0.00           C
ATOM   7897  P   POPEU 373      15.207 152.117  96.696  1.00  0.00           P
ATOM   7898  O13 POPEU 373      16.587 151.647  96.916  1.00  0.00           O
ATOM   7899  O14 POPEU 373      14.427 152.647  97.836  1.00  0.00           O
ATOM   7900  O11 POPEU 373      14.377 150.897  96.136  1.00  0.00           O
ATOM   7901  O12 POPEU 373      15.257 153.166  95.505  1.00  0.00           O
ATOM   7902  C1  POPEU 373      13.427 151.086  95.087  1.00  0.00           C
ATOM   7905  C2  POPEU 373      13.997 150.496  93.796  1.00  0.00           C
ATOM   7907  O21 POPEU 373      13.007 150.456  92.766  1.00  0.00           O
ATOM   7908  C21 POPEU 373      12.797 151.617  92.156  1.00  0.00           C
ATOM   7909  O22 POPEU 373      13.477 152.617  92.285  1.00  0.00           O
ATOM   7910  C22 POPEU 373      11.637 151.436  91.175  1.00  0.00           C
ATOM   7913  C3  POPEU 373      14.467 149.046  94.045  1.00  0.00           C
ATOM   7916  O31 POPEU 373      15.007 148.496  92.826  1.00  0.00           O
ATOM   7917  C31 POPEU 373      14.257 147.556  92.255  1.00  0.00           C
ATOM   7918  O32 POPEU 373      13.127 147.236  92.565  1.00  0.00           O
ATOM   7919  C32 POPEU 373      15.127 146.876  91.186  1.00  0.00           C
ATOM   7922  C23 POPEU 373      11.787 150.147  90.325  1.00  0.00           C
ATOM   7925  C24 POPEU 373      10.517 149.796  89.546  1.00  0.00           C
ATOM   7928  C25 POPEU 373      10.127 150.867  88.517  1.00  0.00           C
ATOM   7931  C26 POPEU 373       8.877 150.447  87.736  1.00  0.00           C
ATOM   7934  C27 POPEU 373       8.427 151.486  86.706  1.00  0.00           C
ATOM   7937  C28 POPEU 373       7.267 150.996  85.815  1.00  0.00           C
ATOM   7940  C29 POPEU 373       6.017 150.727  86.626  1.00  0.00           C
ATOM   7942 0C21 POPEU 373       4.827 151.346  86.486  1.00  0.00           C
ATOM   7944 1C21 POPEU 373       4.507 152.447  85.516  1.00  0.00           C
ATOM   7947 2C21 POPEU 373       3.227 153.216  85.896  1.00  0.00           C
ATOM   7950 3C21 POPEU 373       3.337 153.966  87.226  1.00  0.00           C
ATOM   7953 4C21 POPEU 373       2.037 154.696  87.596  1.00  0.00           C
ATOM   7956 5C21 POPEU 373       2.067 155.257  89.025  1.00  0.00           C
ATOM   7959 6C21 POPEU 373       0.707 155.806  89.476  1.00  0.00           C
ATOM   7962 7C21 POPEU 373       0.697 156.167  90.965  1.00  0.00           C
ATOM   7965 8C21 POPEU 373      -0.663 156.667  91.446  1.00  0.00           C
ATOM   7969  C33 POPEU 373      15.027 147.507  89.775  1.00  0.00           C
ATOM   7972  C34 POPEU 373      16.297 148.257  89.355  1.00  0.00           C
ATOM   7975  C35 POPEU 373      15.997 149.257  88.226  1.00  0.00           C
ATOM   7978  C36 POPEU 373      17.127 150.257  87.965  1.00  0.00           C
ATOM   7981  C37 POPEU 373      18.287 149.656  87.156  1.00  0.00           C
ATOM   7984  C38 POPEU 373      18.957 150.706  86.255  1.00  0.00           C
ATOM   7987  C39 POPEU 373      19.957 150.066  85.285  1.00  0.00           C
ATOM   7990 0C31 POPEU 373      20.497 151.046  84.226  1.00  0.00           C
ATOM   7993 1C31 POPEU 373      21.607 150.397  83.396  1.00  0.00           C
ATOM   7996 2C31 POPEU 373      21.847 151.037  82.015  1.00  0.00           C
ATOM   7999 3C31 POPEU 373      22.867 150.257  81.186  1.00  0.00           C
ATOM   8002 4C31 POPEU 373      22.887 150.697  79.715  1.00  0.00           C
ATOM   8005 5C31 POPEU 373      23.957 149.966  78.876  1.00  0.00           C
ATOM   8008 6C31 POPEU 373      23.847 150.257  77.375  1.00  0.00           C
ATOM   8012  NH3 POPEV 374      74.786 106.676  52.786  1.00  0.00           N
ATOM   8016  C12 POPEV 374      75.307 108.087  52.625  1.00  0.00           C
ATOM   8019  C11 POPEV 374      74.627 109.057  53.625  1.00  0.00           C
ATOM   8022  P   POPEV 374      74.747 111.466  52.555  1.00  0.00           P
ATOM   8023  O13 POPEV 374      75.947 112.217  52.095  1.00  0.00           O
ATOM   8024  O14 POPEV 374      73.917 110.806  51.525  1.00  0.00           O
ATOM   8025  O11 POPEV 374      73.856 112.386  53.456  1.00  0.00           O
ATOM   8026  O12 POPEV 374      75.227 110.346  53.555  1.00  0.00           O
ATOM   8027  C1  POPEV 374      72.627 111.887  53.966  1.00  0.00           C
ATOM   8030  C2  POPEV 374      71.987 112.906  54.945  1.00  0.00           C
ATOM   8032  O21 POPEV 374      72.676 112.856  56.215  1.00  0.00           O
ATOM   8033  C21 POPEV 374      73.777 113.586  56.276  1.00  0.00           C
ATOM   8034  O22 POPEV 374      74.077 114.506  55.535  1.00  0.00           O
ATOM   8035  C22 POPEV 374      74.637 113.096  57.445  1.00  0.00           C
ATOM   8038  C3  POPEV 374      70.477 112.636  55.185  1.00  0.00           C
ATOM   8041  O31 POPEV 374      70.227 111.586  56.145  1.00  0.00           O
ATOM   8042  C31 POPEV 374      70.246 110.336  55.685  1.00  0.00           C
ATOM   8043  O32 POPEV 374      70.287 110.016  54.505  1.00  0.00           O
ATOM   8044  C32 POPEV 374      70.227 109.366  56.865  1.00  0.00           C
ATOM   8047  C23 POPEV 374      74.747 114.117  58.605  1.00  0.00           C
ATOM   8050  C24 POPEV 374      73.547 114.117  59.556  1.00  0.00           C
ATOM   8053  C25 POPEV 374      73.926 114.726  60.926  1.00  0.00           C
ATOM   8056  C26 POPEV 374      72.816 114.617  61.976  1.00  0.00           C
ATOM   8059  C27 POPEV 374      73.337 114.856  63.406  1.00  0.00           C
ATOM   8062  C28 POPEV 374      72.207 114.816  64.466  1.00  0.00           C
ATOM   8065  C29 POPEV 374      72.717 115.016  65.876  1.00  0.00           C
ATOM   8067 0C21 POPEV 374      71.947 115.336  66.935  1.00  0.00           C
ATOM   8069 1C21 POPEV 374      70.447 115.517  66.935  1.00  0.00           C
ATOM   8072 2C21 POPEV 374      69.747 114.687  68.026  1.00  0.00           C
ATOM   8075 3C21 POPEV 374      69.937 115.257  69.445  1.00  0.00           C
ATOM   8078 4C21 POPEV 374      69.367 114.356  70.555  1.00  0.00           C
ATOM   8081 5C21 POPEV 374      67.897 113.956  70.395  1.00  0.00           C
ATOM   8084 6C21 POPEV 374      67.337 113.386  71.706  1.00  0.00           C
ATOM   8087 7C21 POPEV 374      65.926 112.807  71.575  1.00  0.00           C
ATOM   8090 8C21 POPEV 374      65.417 112.206  72.886  1.00  0.00           C
ATOM   8094  C33 POPEV 374      71.647 108.916  57.255  1.00  0.00           C
ATOM   8097  C34 POPEV 374      72.397 109.926  58.146  1.00  0.00           C
ATOM   8100  C35 POPEV 374      72.317 109.606  59.645  1.00  0.00           C
ATOM   8103  C36 POPEV 374      71.007 110.076  60.306  1.00  0.00           C
ATOM   8106  C37 POPEV 374      71.027 109.916  61.836  1.00  0.00           C
ATOM   8109  C38 POPEV 374      69.777 110.526  62.476  1.00  0.00           C
ATOM   8112  C39 POPEV 374      69.606 110.196  63.975  1.00  0.00           C
ATOM   8115 0C31 POPEV 374      70.647 110.867  64.886  1.00  0.00           C
ATOM   8118 1C31 POPEV 374      71.807 109.947  65.275  1.00  0.00           C
ATOM   8121 2C31 POPEV 374      72.877 110.647  66.136  1.00  0.00           C
ATOM   8124 3C31 POPEV 374      72.356 111.136  67.495  1.00  0.00           C
ATOM   8127 4C31 POPEV 374      73.487 111.686  68.376  1.00  0.00           C
ATOM   8130 5C31 POPEV 374      72.987 112.196  69.735  1.00  0.00           C
ATOM   8133 6C31 POPEV 374      74.136 112.617  70.656  1.00  0.00           C
ATOM   8137  NH3 POPEW 375     141.507  16.236  50.566  1.00  0.00           N
ATOM   8141  C12 POPEW 375     142.277  15.046  50.065  1.00  0.00           C
ATOM   8144  C11 POPEW 375     141.437  13.766  49.845  1.00  0.00           C
ATOM   8147  P   POPEW 375     139.327  14.586  48.376  1.00  0.00           P
ATOM   8148  O13 POPEW 375     139.437  15.886  49.066  1.00  0.00           O
ATOM   8149  O14 POPEW 375     139.056  14.696  46.926  1.00  0.00           O
ATOM   8150  O11 POPEW 375     138.157  13.856  49.136  1.00  0.00           O
ATOM   8151  O12 POPEW 375     140.667  13.776  48.625  1.00  0.00           O
ATOM   8152  C1  POPEW 375     138.196  13.156  50.386  1.00  0.00           C
ATOM   8155  C2  POPEW 375     137.957  14.086  51.626  1.00  0.00           C
ATOM   8157  O21 POPEW 375     139.187  14.466  52.296  1.00  0.00           O
ATOM   8158  C21 POPEW 375     139.737  13.586  53.126  1.00  0.00           C
ATOM   8159  O22 POPEW 375     139.397  12.426  53.275  1.00  0.00           O
ATOM   8160  C22 POPEW 375     140.967  14.196  53.815  1.00  0.00           C
ATOM   8163  C3  POPEW 375     136.847  13.536  52.586  1.00  0.00           C
ATOM   8166  O31 POPEW 375     136.787  14.346  53.786  1.00  0.00           O
ATOM   8167  C31 POPEW 375     135.776  14.106  54.606  1.00  0.00           C
ATOM   8168  O32 POPEW 375     134.957  13.186  54.495  1.00  0.00           O
ATOM   8169  C32 POPEW 375     135.797  15.206  55.666  1.00  0.00           C
ATOM   8172  C23 POPEW 375     140.746  14.676  55.275  1.00  0.00           C
ATOM   8175  C24 POPEW 375     142.017  15.146  56.005  1.00  0.00           C
ATOM   8178  C25 POPEW 375     141.737  15.666  57.436  1.00  0.00           C
ATOM   8181  C26 POPEW 375     143.026  15.946  58.226  1.00  0.00           C
ATOM   8184  C27 POPEW 375     142.776  16.726  59.525  1.00  0.00           C
ATOM   8187  C28 POPEW 375     144.077  17.186  60.205  1.00  0.00           C
ATOM   8190  C29 POPEW 375     143.797  18.106  61.376  1.00  0.00           C
ATOM   8192 0C21 POPEW 375     144.547  18.256  62.476  1.00  0.00           C
ATOM   8194 1C21 POPEW 375     145.847  17.546  62.795  1.00  0.00           C
ATOM   8197 2C21 POPEW 375     145.707  16.566  63.975  1.00  0.00           C
ATOM   8200 3C21 POPEW 375     145.446  17.266  65.325  1.00  0.00           C
ATOM   8203 4C21 POPEW 375     145.107  16.266  66.455  1.00  0.00           C
ATOM   8206 5C21 POPEW 375     144.677  16.966  67.755  1.00  0.00           C
ATOM   8209 6C21 POPEW 375     145.856  17.446  68.616  1.00  0.00           C
ATOM   8212 7C21 POPEW 375     145.396  18.186  69.886  1.00  0.00           C
ATOM   8215 8C21 POPEW 375     146.547  18.686  70.755  1.00  0.00           C
ATOM   8219  C33 POPEW 375     134.856  15.056  56.886  1.00  0.00           C
ATOM   8222  C34 POPEW 375     135.496  15.736  58.115  1.00  0.00           C
ATOM   8225  C35 POPEW 375     134.556  15.976  59.296  1.00  0.00           C
ATOM   8228  C36 POPEW 375     135.366  16.156  60.596  1.00  0.00           C
ATOM   8231  C37 POPEW 375     134.616  16.936  61.685  1.00  0.00           C
ATOM   8234  C38 POPEW 375     135.276  16.756  63.066  1.00  0.00           C
ATOM   8237  C39 POPEW 375     134.806  15.486  63.796  1.00  0.00           C
ATOM   8240 0C31 POPEW 375     133.456  15.696  64.495  1.00  0.00           C
ATOM   8243 1C31 POPEW 375     132.806  14.396  64.986  1.00  0.00           C
ATOM   8246 2C31 POPEW 375     131.597  14.626  65.915  1.00  0.00           C
ATOM   8249 3C31 POPEW 375     130.537  15.586  65.345  1.00  0.00           C
ATOM   8252 4C31 POPEW 375     129.407  15.876  66.326  1.00  0.00           C
ATOM   8255 5C31 POPEW 375     128.467  16.986  65.825  1.00  0.00           C
ATOM   8258 6C31 POPEW 375     127.377  17.366  66.836  1.00  0.00           C
ATOM   8262  NH3 POPEX 376       4.287  72.496  90.686  1.00  0.00           N
ATOM   8266  C12 POPEX 376       5.497  72.846  91.505  1.00  0.00           C
ATOM   8269  C11 POPEX 376       6.227  74.096  90.965  1.00  0.00           C
ATOM   8272  P   POPEX 376       5.977  76.696  90.765  1.00  0.00           P
ATOM   8273  O13 POPEX 376       4.817  77.616  90.605  1.00  0.00           O
ATOM   8274  O14 POPEX 376       7.017  77.007  91.776  1.00  0.00           O
ATOM   8275  O11 POPEX 376       6.597  76.486  89.336  1.00  0.00           O
ATOM   8276  O12 POPEX 376       5.377  75.246  91.035  1.00  0.00           O
ATOM   8277  C1  POPEX 376       5.727  76.266  88.205  1.00  0.00           C
ATOM   8280  C2  POPEX 376       5.777  77.476  87.246  1.00  0.00           C
ATOM   8282  O21 POPEX 376       5.247  77.056  85.976  1.00  0.00           O
ATOM   8283  C21 POPEX 376       4.567  77.977  85.295  1.00  0.00           C
ATOM   8284  O22 POPEX 376       4.207  79.056  85.736  1.00  0.00           O
ATOM   8285  C22 POPEX 376       4.297  77.456  83.876  1.00  0.00           C
ATOM   8288  C3  POPEX 376       7.257  77.956  87.115  1.00  0.00           C
ATOM   8291  O31 POPEX 376       7.447  78.837  85.996  1.00  0.00           O
ATOM   8292  C31 POPEX 376       7.967  78.246  84.925  1.00  0.00           C
ATOM   8293  O32 POPEX 376       8.187  77.047  84.816  1.00  0.00           O
ATOM   8294  C32 POPEX 376       8.237  79.287  83.855  1.00  0.00           C
ATOM   8297  C23 POPEX 376       3.547  78.516  83.035  1.00  0.00           C
ATOM   8300  C24 POPEX 376       3.367  78.187  81.545  1.00  0.00           C
ATOM   8303  C25 POPEX 376       2.387  79.186  80.917  1.00  0.00           C
ATOM   8306  C26 POPEX 376       2.587  79.446  79.416  1.00  0.00           C
ATOM   8309  C27 POPEX 376       2.067  78.327  78.505  1.00  0.00           C
ATOM   8312  C28 POPEX 376       1.917  78.806  77.046  1.00  0.00           C
ATOM   8315  C29 POPEX 376       1.577  77.706  76.076  1.00  0.00           C
ATOM   8317 0C21 POPEX 376       0.447  77.566  75.365  1.00  0.00           C
ATOM   8319 1C21 POPEX 376      -0.783  78.446  75.426  1.00  0.00           C
ATOM   8322 2C21 POPEX 376      -2.053  77.596  75.365  1.00  0.00           C
ATOM   8325 3C21 POPEX 376      -3.346  78.426  75.446  1.00  0.00           C
ATOM   8328 4C21 POPEX 376      -4.616  77.566  75.586  1.00  0.00           C
ATOM   8331 5C21 POPEX 376      -4.706  76.897  76.966  1.00  0.00           C
ATOM   8334 6C21 POPEX 376      -6.006  76.116  77.196  1.00  0.00           C
ATOM   8337 7C21 POPEX 376      -5.986  75.396  78.556  1.00  0.00           C
ATOM   8340 8C21 POPEX 376      -7.166  74.437  78.736  1.00  0.00           C
ATOM   8344  C33 POPEX 376       8.087  78.706  82.436  1.00  0.00           C
ATOM   8347  C34 POPEX 376       8.297  79.807  81.395  1.00  0.00           C
ATOM   8350  C35 POPEX 376       8.107  79.306  79.965  1.00  0.00           C
ATOM   8353  C36 POPEX 376       8.417  80.426  78.977  1.00  0.00           C
ATOM   8356  C37 POPEX 376       8.047  80.087  77.535  1.00  0.00           C
ATOM   8359  C38 POPEX 376       8.157  81.306  76.615  1.00  0.00           C
ATOM   8362  C39 POPEX 376       6.987  82.287  76.805  1.00  0.00           C
ATOM   8365 0C31 POPEX 376       7.187  83.596  76.035  1.00  0.00           C
ATOM   8368 1C31 POPEX 376       5.937  84.486  76.105  1.00  0.00           C
ATOM   8371 2C31 POPEX 376       6.127  85.846  75.406  1.00  0.00           C
ATOM   8374 3C31 POPEX 376       7.077  86.806  76.125  1.00  0.00           C
ATOM   8377 4C31 POPEX 376       6.587  87.327  77.495  1.00  0.00           C
ATOM   8380 5C31 POPEX 376       5.357  88.227  77.386  1.00  0.00           C
ATOM   8383 6C31 POPEX 376       4.837  88.727  78.736  1.00  0.00           C
ATOM   8387  NH3 POPEY 377       5.997  91.516  45.516  1.00  0.00           N
ATOM   8391  C12 POPEY 377       6.367  90.377  44.586  1.00  0.00           C
ATOM   8394  C11 POPEY 377       6.987  89.156  45.316  1.00  0.00           C
ATOM   8397  P   POPEY 377       6.147  87.136  43.836  1.00  0.00           P
ATOM   8398  O13 POPEY 377       5.897  87.696  42.485  1.00  0.00           O
ATOM   8399  O14 POPEY 377       6.407  85.676  43.896  1.00  0.00           O
ATOM   8400  O11 POPEY 377       4.937  87.496  44.757  1.00  0.00           O
ATOM   8401  O12 POPEY 377       7.277  88.017  44.485  1.00  0.00           O
ATOM   8402  C1  POPEY 377       4.217  86.596  45.586  1.00  0.00           C
ATOM   8405  C2  POPEY 377       3.627  87.376  46.785  1.00  0.00           C
ATOM   8407  O21 POPEY 377       4.697  87.676  47.736  1.00  0.00           O
ATOM   8408  C21 POPEY 377       4.587  88.886  48.296  1.00  0.00           C
ATOM   8409  O22 POPEY 377       3.777  89.746  47.996  1.00  0.00           O
ATOM   8410  C22 POPEY 377       5.717  89.077  49.296  1.00  0.00           C
ATOM   8413  C3  POPEY 377       2.487  86.596  47.495  1.00  0.00           C
ATOM   8416  O31 POPEY 377       2.317  87.126  48.815  1.00  0.00           O
ATOM   8417  C31 POPEY 377       1.447  86.546  49.605  1.00  0.00           C
ATOM   8418  O32 POPEY 377       0.687  85.647  49.306  1.00  0.00           O
ATOM   8419  C32 POPEY 377       1.547  87.226  50.985  1.00  0.00           C
ATOM   8422  C23 POPEY 377       5.567  90.367  50.125  1.00  0.00           C
ATOM   8425  C24 POPEY 377       4.467  90.276  51.185  1.00  0.00           C
ATOM   8428  C25 POPEY 377       4.477  91.446  52.187  1.00  0.00           C
ATOM   8431  C26 POPEY 377       3.857  92.736  51.636  1.00  0.00           C
ATOM   8434  C27 POPEY 377       3.947  93.916  52.615  1.00  0.00           C
ATOM   8437  C28 POPEY 377       3.007  95.066  52.235  1.00  0.00           C
ATOM   8440  C29 POPEY 377       3.297  96.337  52.996  1.00  0.00           C
ATOM   8442 0C21 POPEY 377       3.017  97.576  52.565  1.00  0.00           C
ATOM   8444 1C21 POPEY 377       2.317  97.906  51.266  1.00  0.00           C
ATOM   8447 2C21 POPEY 377       2.457  99.387  50.865  1.00  0.00           C
ATOM   8450 3C21 POPEY 377       1.787 100.377  51.836  1.00  0.00           C
ATOM   8453 4C21 POPEY 377       1.747 101.796  51.266  1.00  0.00           C
ATOM   8456 5C21 POPEY 377       1.287 102.877  52.266  1.00  0.00           C
ATOM   8459 6C21 POPEY 377       2.307 103.147  53.376  1.00  0.00           C
ATOM   8462 7C21 POPEY 377       1.977 104.416  54.176  1.00  0.00           C
ATOM   8465 8C21 POPEY 377       3.067 104.856  55.155  1.00  0.00           C
ATOM   8469  C33 POPEY 377       1.677  86.227  52.165  1.00  0.00           C
ATOM   8472  C34 POPEY 377       2.577  86.717  53.306  1.00  0.00           C
ATOM   8475  C35 POPEY 377       2.077  87.967  54.036  1.00  0.00           C
ATOM   8478  C36 POPEY 377       2.507  87.986  55.505  1.00  0.00           C
ATOM   8481  C37 POPEY 377       2.077  89.267  56.256  1.00  0.00           C
ATOM   8484  C38 POPEY 377       2.187  89.156  57.786  1.00  0.00           C
ATOM   8487  C39 POPEY 377       3.567  88.746  58.335  1.00  0.00           C
ATOM   8490 0C31 POPEY 377       4.717  89.696  57.965  1.00  0.00           C
ATOM   8493 1C31 POPEY 377       5.467  90.266  59.185  1.00  0.00           C
ATOM   8496 2C31 POPEY 377       6.667  91.126  58.756  1.00  0.00           C
ATOM   8499 3C31 POPEY 377       7.297  91.956  59.886  1.00  0.00           C
ATOM   8502 4C31 POPEY 377       6.327  92.976  60.496  1.00  0.00           C
ATOM   8505 5C31 POPEY 377       7.037  94.236  61.025  1.00  0.00           C
ATOM   8508 6C31 POPEY 377       6.087  95.206  61.735  1.00  0.00           C
ATOM   8512  NH3 POPEZ 378      88.347  49.226  51.445  1.00  0.00           N
ATOM   8516  C12 POPEZ 378      87.677  47.886  51.506  1.00  0.00           C
ATOM   8519  C11 POPEZ 378      86.237  47.966  52.025  1.00  0.00           C
ATOM   8522  P   POPEZ 378      85.717  49.877  53.716  1.00  0.00           P
ATOM   8523  O13 POPEZ 378      86.677  50.797  53.075  1.00  0.00           O
ATOM   8524  O14 POPEZ 378      84.277  50.006  53.365  1.00  0.00           O
ATOM   8525  O11 POPEZ 378      85.867  49.956  55.286  1.00  0.00           O
ATOM   8526  O12 POPEZ 378      86.196  48.396  53.386  1.00  0.00           O
ATOM   8527  C1  POPEZ 378      85.136  49.006  56.086  1.00  0.00           C
ATOM   8530  C2  POPEZ 378      84.967  49.506  57.556  1.00  0.00           C
ATOM   8532  O21 POPEZ 378      84.987  48.437  58.525  1.00  0.00           O
ATOM   8533  C21 POPEZ 378      84.187  47.397  58.306  1.00  0.00           C
ATOM   8534  O22 POPEZ 378      83.377  47.286  57.416  1.00  0.00           O
ATOM   8535  C22 POPEZ 378      84.417  46.336  59.365  1.00  0.00           C
ATOM   8538  C3  POPEZ 378      83.757  50.456  57.775  1.00  0.00           C
ATOM   8541  O31 POPEZ 378      83.647  50.816  59.185  1.00  0.00           O
ATOM   8542  C31 POPEZ 378      82.837  50.037  59.895  1.00  0.00           C
ATOM   8543  O32 POPEZ 378      82.007  49.287  59.425  1.00  0.00           O
ATOM   8544  C32 POPEZ 378      83.136  50.176  61.376  1.00  0.00           C
ATOM   8547  C23 POPEZ 378      84.597  46.816  60.825  1.00  0.00           C
ATOM   8550  C24 POPEZ 378      85.077  45.656  61.706  1.00  0.00           C
ATOM   8553  C25 POPEZ 378      85.157  45.956  63.206  1.00  0.00           C
ATOM   8556  C26 POPEZ 378      86.196  47.016  63.595  1.00  0.00           C
ATOM   8559  C27 POPEZ 378      86.427  47.036  65.115  1.00  0.00           C
ATOM   8562  C28 POPEZ 378      87.227  48.256  65.625  1.00  0.00           C
ATOM   8565  C29 POPEZ 378      88.696  48.216  65.286  1.00  0.00           C
ATOM   8567 0C21 POPEZ 378      89.706  48.416  66.145  1.00  0.00           C
ATOM   8569 1C21 POPEZ 378      89.566  48.776  67.605  1.00  0.00           C
ATOM   8572 2C21 POPEZ 378      90.867  49.306  68.255  1.00  0.00           C
ATOM   8575 3C21 POPEZ 378      91.977  48.246  68.426  1.00  0.00           C
ATOM   8578 4C21 POPEZ 378      93.267  48.827  69.025  1.00  0.00           C
ATOM   8581 5C21 POPEZ 378      94.426  47.816  69.025  1.00  0.00           C
ATOM   8584 6C21 POPEZ 378      95.676  48.326  69.755  1.00  0.00           C
ATOM   8587 7C21 POPEZ 378      96.777  47.266  69.836  1.00  0.00           C
ATOM   8590 8C21 POPEZ 378      98.036  47.756  70.566  1.00  0.00           C
ATOM   8594  C33 POPEZ 378      82.147  51.096  62.126  1.00  0.00           C
ATOM   8597  C34 POPEZ 378      82.327  51.007  63.645  1.00  0.00           C
ATOM   8600  C35 POPEZ 378      83.737  51.376  64.136  1.00  0.00           C
ATOM   8603  C36 POPEZ 378      83.886  51.336  65.666  1.00  0.00           C
ATOM   8606  C37 POPEZ 378      83.637  49.956  66.285  1.00  0.00           C
ATOM   8609  C38 POPEZ 378      84.187  49.846  67.716  1.00  0.00           C
ATOM   8612  C39 POPEZ 378      83.597  50.886  68.666  1.00  0.00           C
ATOM   8615 0C31 POPEZ 378      84.277  50.916  70.046  1.00  0.00           C
ATOM   8618 1C31 POPEZ 378      83.827  52.156  70.825  1.00  0.00           C
ATOM   8621 2C31 POPEZ 378      84.517  52.286  72.186  1.00  0.00           C
ATOM   8624 3C31 POPEZ 378      84.246  53.666  72.806  1.00  0.00           C
ATOM   8627 4C31 POPEZ 378      84.827  53.796  74.206  1.00  0.00           C
ATOM   8630 5C31 POPEZ 378      84.677  55.217  74.755  1.00  0.00           C
ATOM   8633 6C31 POPEZ 378      85.167  55.336  76.206  1.00  0.00           C
ATOM   8637  NH3 POPEa 379      26.777  58.016  48.185  1.00  0.00           N
ATOM   8641  C12 POPEa 379      26.007  58.016  46.886  1.00  0.00           C
ATOM   8644  C11 POPEa 379      26.937  57.836  45.676  1.00  0.00           C
ATOM   8647  P   POPEa 379      29.317  58.906  46.055  1.00  0.00           P
ATOM   8648  O13 POPEa 379      29.927  57.556  46.035  1.00  0.00           O
ATOM   8649  O14 POPEa 379      30.117  59.956  45.405  1.00  0.00           O
ATOM   8650  O11 POPEa 379      29.097  59.326  47.565  1.00  0.00           O
ATOM   8651  O12 POPEa 379      27.847  58.916  45.535  1.00  0.00           O
ATOM   8652  C1  POPEa 379      28.677  60.667  47.886  1.00  0.00           C
ATOM   8655  C2  POPEa 379      29.527  61.276  49.036  1.00  0.00           C
ATOM   8657  O21 POPEa 379      29.577  60.386  50.176  1.00  0.00           O
ATOM   8658  C21 POPEa 379      30.767  60.366  50.775  1.00  0.00           C
ATOM   8659  O22 POPEa 379      31.757  60.986  50.396  1.00  0.00           O
ATOM   8660  C22 POPEa 379      30.717  59.516  52.056  1.00  0.00           C
ATOM   8663  C3  POPEa 379      29.017  62.686  49.465  1.00  0.00           C
ATOM   8666  O31 POPEa 379      29.597  63.086  50.726  1.00  0.00           O
ATOM   8667  C31 POPEa 379      28.987  64.096  51.325  1.00  0.00           C
ATOM   8668  O32 POPEa 379      28.117  64.796  50.855  1.00  0.00           O
ATOM   8669  C32 POPEa 379      29.497  64.236  52.755  1.00  0.00           C
ATOM   8672  C23 POPEa 379      32.117  59.206  52.656  1.00  0.00           C
ATOM   8675  C24 POPEa 379      32.077  58.256  53.875  1.00  0.00           C
ATOM   8678  C25 POPEa 379      31.537  58.876  55.185  1.00  0.00           C
ATOM   8681  C26 POPEa 379      32.567  59.796  55.876  1.00  0.00           C
ATOM   8684  C27 POPEa 379      32.037  60.446  57.165  1.00  0.00           C
ATOM   8687  C28 POPEa 379      33.147  61.176  57.956  1.00  0.00           C
ATOM   8690  C29 POPEa 379      32.607  62.036  59.075  1.00  0.00           C
ATOM   8692 0C21 POPEa 379      32.697  61.766  60.386  1.00  0.00           C
ATOM   8694 1C21 POPEa 379      33.347  60.546  60.985  1.00  0.00           C
ATOM   8697 2C21 POPEa 379      33.457  60.626  62.515  1.00  0.00           C
ATOM   8700 3C21 POPEa 379      33.957  59.306  63.136  1.00  0.00           C
ATOM   8703 4C21 POPEa 379      33.897  59.316  64.665  1.00  0.00           C
ATOM   8706 5C21 POPEa 379      34.087  57.926  65.275  1.00  0.00           C
ATOM   8709 6C21 POPEa 379      33.807  57.886  66.785  1.00  0.00           C
ATOM   8712 7C21 POPEa 379      33.847  56.467  67.366  1.00  0.00           C
ATOM   8715 8C21 POPEa 379      33.467  56.416  68.835  1.00  0.00           C
ATOM   8719  C33 POPEa 379      29.447  62.886  53.506  1.00  0.00           C
ATOM   8722  C34 POPEa 379      29.907  62.946  54.965  1.00  0.00           C
ATOM   8725  C35 POPEa 379      29.237  64.056  55.786  1.00  0.00           C
ATOM   8728  C36 POPEa 379      29.537  63.967  57.285  1.00  0.00           C
ATOM   8731  C37 POPEa 379      28.947  65.147  58.066  1.00  0.00           C
ATOM   8734  C38 POPEa 379      29.007  64.986  59.595  1.00  0.00           C
ATOM   8737  C39 POPEa 379      27.927  64.056  60.185  1.00  0.00           C
ATOM   8740 0C31 POPEa 379      26.497  64.606  60.035  1.00  0.00           C
ATOM   8743 1C31 POPEa 379      25.437  63.717  60.685  1.00  0.00           C
ATOM   8746 2C31 POPEa 379      24.017  64.246  60.456  1.00  0.00           C
ATOM   8749 3C31 POPEa 379      22.907  63.326  60.976  1.00  0.00           C
ATOM   8752 4C31 POPEa 379      22.967  63.016  62.486  1.00  0.00           C
ATOM   8755 5C31 POPEa 379      22.837  64.246  63.395  1.00  0.00           C
ATOM   8758 6C31 POPEa 379      22.807  63.866  64.875  1.00  0.00           C
ATOM   8762  NH3 POPEb 380      95.217 135.436  50.855  1.00  0.00           N
ATOM   8766  C12 POPEb 380      96.316 134.527  50.376  1.00  0.00           C
ATOM   8769  C11 POPEb 380      95.816 133.346  49.516  1.00  0.00           C
ATOM   8772  P   POPEb 380      97.647 131.387  49.476  1.00  0.00           P
ATOM   8773  O13 POPEb 380      97.277 130.246  48.625  1.00  0.00           O
ATOM   8774  O14 POPEb 380      99.077 131.716  49.656  1.00  0.00           O
ATOM   8775  O11 POPEb 380      97.007 131.247  50.895  1.00  0.00           O
ATOM   8776  O12 POPEb 380      96.917 132.676  48.906  1.00  0.00           O
ATOM   8777  C1  POPEb 380      96.946 129.966  51.515  1.00  0.00           C
ATOM   8780  C2  POPEb 380      96.487 130.206  52.956  1.00  0.00           C
ATOM   8782  O21 POPEb 380      96.557 129.027  53.776  1.00  0.00           O
ATOM   8783  C21 POPEb 380      95.676 128.087  53.535  1.00  0.00           C
ATOM   8784  O22 POPEb 380      94.957 127.966  52.565  1.00  0.00           O
ATOM   8785  C22 POPEb 380      95.597 127.147  54.726  1.00  0.00           C
ATOM   8788  C3  POPEb 380      95.097 130.906  52.965  1.00  0.00           C
ATOM   8791  O31 POPEb 380      94.706 131.227  54.316  1.00  0.00           O
ATOM   8792  C31 POPEb 380      94.897 132.497  54.665  1.00  0.00           C
ATOM   8793  O32 POPEb 380      95.267 133.387  53.916  1.00  0.00           O
ATOM   8794  C32 POPEb 380      94.477 132.706  56.105  1.00  0.00           C
ATOM   8797  C23 POPEb 380      94.177 127.167  55.336  1.00  0.00           C
ATOM   8800  C24 POPEb 380      94.026 126.116  56.435  1.00  0.00           C
ATOM   8803  C25 POPEb 380      92.617 125.546  56.516  1.00  0.00           C
ATOM   8806  C26 POPEb 380      92.507 124.356  57.465  1.00  0.00           C
ATOM   8809  C27 POPEb 380      92.617 124.696  58.955  1.00  0.00           C
ATOM   8812  C28 POPEb 380      92.237 123.476  59.816  1.00  0.00           C
ATOM   8815  C29 POPEb 380      92.417 123.717  61.296  1.00  0.00           C
ATOM   8817 0C21 POPEb 380      92.767 122.786  62.196  1.00  0.00           C
ATOM   8819 1C21 POPEb 380      92.986 121.316  61.896  1.00  0.00           C
ATOM   8822 2C21 POPEb 380      93.027 120.456  63.166  1.00  0.00           C
ATOM   8825 3C21 POPEb 380      93.316 118.966  62.876  1.00  0.00           C
ATOM   8828 4C21 POPEb 380      93.536 118.147  64.156  1.00  0.00           C
ATOM   8831 5C21 POPEb 380      93.707 116.636  63.925  1.00  0.00           C
ATOM   8834 6C21 POPEb 380      94.987 116.287  63.136  1.00  0.00           C
ATOM   8837 7C21 POPEb 380      95.257 114.776  63.066  1.00  0.00           C
ATOM   8840 8C21 POPEb 380      96.577 114.426  62.375  1.00  0.00           C
ATOM   8844  C33 POPEb 380      95.587 132.406  57.135  1.00  0.00           C
ATOM   8847  C34 POPEb 380      95.767 130.897  57.386  1.00  0.00           C
ATOM   8850  C35 POPEb 380      96.797 130.566  58.485  1.00  0.00           C
ATOM   8853  C36 POPEb 380      96.537 131.276  59.816  1.00  0.00           C
ATOM   8856  C37 POPEb 380      97.407 130.766  60.976  1.00  0.00           C
ATOM   8859  C38 POPEb 380      97.077 131.507  62.285  1.00  0.00           C
ATOM   8862  C39 POPEb 380      97.496 130.787  63.566  1.00  0.00           C
ATOM   8865 0C31 POPEb 380      99.007 130.526  63.686  1.00  0.00           C
ATOM   8868 1C31 POPEb 380      99.407 130.166  65.126  1.00  0.00           C
ATOM   8871 2C31 POPEb 380     100.867 129.717  65.246  1.00  0.00           C
ATOM   8874 3C31 POPEb 380     101.257 129.316  66.676  1.00  0.00           C
ATOM   8877 4C31 POPEb 380     101.427 130.516  67.615  1.00  0.00           C
ATOM   8880 5C31 POPEb 380     101.837 130.117  69.036  1.00  0.00           C
ATOM   8883 6C31 POPEb 380     102.007 131.316  69.965  1.00  0.00           C
ATOM   8887  NH3 POPEc 381     120.807 123.406  53.726  1.00  0.00           N
ATOM   8891  C12 POPEc 381     119.537 123.007  54.425  1.00  0.00           C
ATOM   8894  C11 POPEc 381     118.797 121.966  53.576  1.00  0.00           C
ATOM   8897  P   POPEc 381     116.246 122.467  53.935  1.00  0.00           P
ATOM   8898  O13 POPEc 381     116.637 123.666  53.156  1.00  0.00           O
ATOM   8899  O14 POPEc 381     115.237 121.536  53.376  1.00  0.00           O
ATOM   8900  O11 POPEc 381     115.727 122.836  55.376  1.00  0.00           O
ATOM   8901  O12 POPEc 381     117.557 121.606  54.176  1.00  0.00           O
ATOM   8902  C1  POPEc 381     115.606 124.186  55.835  1.00  0.00           C
ATOM   8905  C2  POPEc 381     114.617 124.306  57.046  1.00  0.00           C
ATOM   8907  O21 POPEc 381     115.206 123.946  58.315  1.00  0.00           O
ATOM   8908  C21 POPEc 381     115.217 122.676  58.686  1.00  0.00           C
ATOM   8909  O22 POPEc 381     114.907 121.717  57.996  1.00  0.00           O
ATOM   8910  C22 POPEc 381     115.587 122.556  60.175  1.00  0.00           C
ATOM   8913  C3  POPEc 381     113.227 123.676  56.766  1.00  0.00           C
ATOM   8916  O31 POPEc 381     112.477 123.537  57.985  1.00  0.00           O
ATOM   8917  C31 POPEc 381     111.886 122.397  58.275  1.00  0.00           C
ATOM   8918  O32 POPEc 381     112.017 121.337  57.666  1.00  0.00           O
ATOM   8919  C32 POPEc 381     110.927 122.696  59.425  1.00  0.00           C
ATOM   8922  C23 POPEc 381     115.237 121.156  60.726  1.00  0.00           C
ATOM   8925  C24 POPEc 381     115.457 120.937  62.235  1.00  0.00           C
ATOM   8928  C25 POPEc 381     114.587 121.806  63.175  1.00  0.00           C
ATOM   8931  C26 POPEc 381     114.727 121.396  64.656  1.00  0.00           C
ATOM   8934  C27 POPEc 381     113.836 122.226  65.596  1.00  0.00           C
ATOM   8937  C28 POPEc 381     113.956 121.837  67.085  1.00  0.00           C
ATOM   8940  C29 POPEc 381     113.196 122.786  67.985  1.00  0.00           C
ATOM   8942 0C21 POPEc 381     112.827 122.566  69.266  1.00  0.00           C
ATOM   8944 1C21 POPEc 381     113.067 121.316  70.076  1.00  0.00           C
ATOM   8947 2C21 POPEc 381     111.797 120.856  70.825  1.00  0.00           C
ATOM   8950 3C21 POPEc 381     111.526 121.596  72.156  1.00  0.00           C
ATOM   8953 4C21 POPEc 381     110.247 121.066  72.825  1.00  0.00           C
ATOM   8956 5C21 POPEc 381     110.117 121.426  74.316  1.00  0.00           C
ATOM   8959 6C21 POPEc 381     111.157 120.716  75.196  1.00  0.00           C
ATOM   8962 7C21 POPEc 381     110.867 120.856  76.696  1.00  0.00           C
ATOM   8965 8C21 POPEc 381     112.026 120.367  77.556  1.00  0.00           C
ATOM   8969  C33 POPEc 381     110.346 121.466  60.146  1.00  0.00           C
ATOM   8972  C34 POPEc 381     111.237 120.926  61.276  1.00  0.00           C
ATOM   8975  C35 POPEc 381     110.496 119.916  62.156  1.00  0.00           C
ATOM   8978  C36 POPEc 381     110.276 120.346  63.605  1.00  0.00           C
ATOM   8981  C37 POPEc 381     109.106 119.566  64.215  1.00  0.00           C
ATOM   8984  C38 POPEc 381     108.897 119.856  65.706  1.00  0.00           C
ATOM   8987  C39 POPEc 381     109.907 119.117  66.595  1.00  0.00           C
ATOM   8990 0C31 POPEc 381     109.457 119.086  68.055  1.00  0.00           C
ATOM   8993 1C31 POPEc 381     110.366 118.206  68.916  1.00  0.00           C
ATOM   8996 2C31 POPEc 381     109.717 117.886  70.275  1.00  0.00           C
ATOM   8999 3C31 POPEc 381     110.556 116.897  71.076  1.00  0.00           C
ATOM   9002 4C31 POPEc 381     109.977 116.617  72.465  1.00  0.00           C
ATOM   9005 5C31 POPEc 381     110.787 115.576  73.245  1.00  0.00           C
ATOM   9008 6C31 POPEc 381     110.187 115.257  74.615  1.00  0.00           C
ATOM   9012  NH3 POPEd 382      12.357  14.966  47.756  1.00  0.00           N
ATOM   9016  C12 POPEd 382      13.057  16.246  48.145  1.00  0.00           C
ATOM   9019  C11 POPEd 382      12.087  17.346  48.615  1.00  0.00           C
ATOM   9022  P   POPEd 382      10.077  16.486  50.055  1.00  0.00           P
ATOM   9023  O13 POPEd 382       9.847  15.546  48.945  1.00  0.00           O
ATOM   9024  O14 POPEd 382       9.107  17.586  50.265  1.00  0.00           O
ATOM   9025  O11 POPEd 382      10.157  15.656  51.385  1.00  0.00           O
ATOM   9026  O12 POPEd 382      11.547  17.056  49.915  1.00  0.00           O
ATOM   9027  C1  POPEd 382      10.467  16.186  52.676  1.00  0.00           C
ATOM   9030  C2  POPEd 382       9.157  16.456  53.495  1.00  0.00           C
ATOM   9032  O21 POPEd 382       9.267  16.596  54.936  1.00  0.00           O
ATOM   9033  C21 POPEd 382      10.247  17.316  55.435  1.00  0.00           C
ATOM   9034  O22 POPEd 382      11.267  17.656  54.855  1.00  0.00           O
ATOM   9035  C22 POPEd 382       9.957  17.696  56.886  1.00  0.00           C
ATOM   9038  C3  POPEd 382       8.087  15.376  53.235  1.00  0.00           C
ATOM   9041  O31 POPEd 382       6.807  15.866  53.665  1.00  0.00           O
ATOM   9042  C31 POPEd 382       6.177  15.476  54.785  1.00  0.00           C
ATOM   9043  O32 POPEd 382       5.207  16.066  55.236  1.00  0.00           O
ATOM   9044  C32 POPEd 382       6.827  14.316  55.555  1.00  0.00           C
ATOM   9047  C23 POPEd 382      11.137  18.436  57.576  1.00  0.00           C
ATOM   9050  C24 POPEd 382      10.707  19.406  58.686  1.00  0.00           C
ATOM   9053  C25 POPEd 382      10.037  18.726  59.895  1.00  0.00           C
ATOM   9056  C26 POPEd 382       8.507  18.846  59.886  1.00  0.00           C
ATOM   9059  C27 POPEd 382       7.797  17.556  60.325  1.00  0.00           C
ATOM   9062  C28 POPEd 382       6.267  17.696  60.316  1.00  0.00           C
ATOM   9065  C29 POPEd 382       5.557  16.366  60.426  1.00  0.00           C
ATOM   9067 0C21 POPEd 382       4.587  16.026  61.296  1.00  0.00           C
ATOM   9069 1C21 POPEd 382       3.957  16.876  62.366  1.00  0.00           C
ATOM   9072 2C21 POPEd 382       2.437  17.036  62.165  1.00  0.00           C
ATOM   9075 3C21 POPEd 382       1.777  17.756  63.345  1.00  0.00           C
ATOM   9078 4C21 POPEd 382       0.267  18.006  63.195  1.00  0.00           C
ATOM   9081 5C21 POPEd 382      -0.583  16.726  63.105  1.00  0.00           C
ATOM   9084 6C21 POPEd 382      -1.223  16.566  61.715  1.00  0.00           C
ATOM   9087 7C21 POPEd 382      -2.033  15.276  61.566  1.00  0.00           C
ATOM   9090 8C21 POPEd 382      -2.596  15.036  60.166  1.00  0.00           C
ATOM   9094  C33 POPEd 382       5.957  13.926  56.776  1.00  0.00           C
ATOM   9097  C34 POPEd 382       6.637  12.956  57.766  1.00  0.00           C
ATOM   9100  C35 POPEd 382       5.607  12.306  58.686  1.00  0.00           C
ATOM   9103  C36 POPEd 382       6.107  12.006  60.105  1.00  0.00           C
ATOM   9106  C37 POPEd 382       5.107  11.166  60.915  1.00  0.00           C
ATOM   9109  C38 POPEd 382       5.527  10.976  62.386  1.00  0.00           C
ATOM   9112  C39 POPEd 382       4.597  10.036  63.166  1.00  0.00           C
ATOM   9115 0C31 POPEd 382       5.007   9.886  64.635  1.00  0.00           C
ATOM   9118 1C31 POPEd 382       4.197   8.816  65.395  1.00  0.00           C
ATOM   9121 2C31 POPEd 382       4.637   8.626  66.855  1.00  0.00           C
ATOM   9124 3C31 POPEd 382       4.277   9.806  67.775  1.00  0.00           C
ATOM   9127 4C31 POPEd 382       4.837   9.636  69.196  1.00  0.00           C
ATOM   9130 5C31 POPEd 382       4.557  10.836  70.105  1.00  0.00           C
ATOM   9133 6C31 POPEd 382       3.097  10.986  70.555  1.00  0.00           C
ATOM   9137  NH3 POPEe 383      -0.363 110.166  90.395  1.00  0.00           N
ATOM   9141  C12 POPEe 383      -0.333 110.576  91.846  1.00  0.00           C
ATOM   9144  C11 POPEe 383      -1.433 111.617  92.186  1.00  0.00           C
ATOM   9147  P   POPEe 383      -1.713 113.537  90.386  1.00  0.00           P
ATOM   9148  O13 POPEe 383      -2.183 112.366  89.606  1.00  0.00           O
ATOM   9149  O14 POPEe 383      -2.666 114.617  90.666  1.00  0.00           O
ATOM   9150  O11 POPEe 383      -0.413 114.136  89.715  1.00  0.00           O
ATOM   9151  O12 POPEe 383      -1.103 112.936  91.726  1.00  0.00           O
ATOM   9152  C1  POPEe 383       0.287 113.256  88.837  1.00  0.00           C
ATOM   9155  C2  POPEe 383       1.587 113.886  88.286  1.00  0.00           C
ATOM   9157  O21 POPEe 383       2.287 112.786  87.655  1.00  0.00           O
ATOM   9158  C21 POPEe 383       1.767 112.516  86.455  1.00  0.00           C
ATOM   9159  O22 POPEe 383       1.067 113.266  85.815  1.00  0.00           O
ATOM   9160  C22 POPEe 383       2.167 111.106  86.025  1.00  0.00           C
ATOM   9163  C3  POPEe 383       2.437 114.547  89.416  1.00  0.00           C
ATOM   9166  O31 POPEe 383       3.757 114.926  88.996  1.00  0.00           O
ATOM   9167  C31 POPEe 383       4.117 116.166  88.615  1.00  0.00           C
ATOM   9168  O32 POPEe 383       5.297 116.466  88.496  1.00  0.00           O
ATOM   9169  C32 POPEe 383       2.977 117.147  88.306  1.00  0.00           C
ATOM   9172  C23 POPEe 383       2.407 111.016  84.495  1.00  0.00           C
ATOM   9175  C24 POPEe 383       3.857 111.337  84.107  1.00  0.00           C
ATOM   9178  C25 POPEe 383       4.017 112.027  82.746  1.00  0.00           C
ATOM   9181  C26 POPEe 383       3.397 111.276  81.566  1.00  0.00           C
ATOM   9184  C27 POPEe 383       3.787 111.926  80.227  1.00  0.00           C
ATOM   9187  C28 POPEe 383       2.957 111.426  79.025  1.00  0.00           C
ATOM   9190  C29 POPEe 383       3.057 109.947  78.785  1.00  0.00           C
ATOM   9192 0C21 POPEe 383       2.197 109.236  78.035  1.00  0.00           C
ATOM   9194 1C21 POPEe 383       0.997 109.807  77.306  1.00  0.00           C
ATOM   9197 2C21 POPEe 383       1.067 109.576  75.775  1.00  0.00           C
ATOM   9200 3C21 POPEe 383       2.167 110.386  75.056  1.00  0.00           C
ATOM   9203 4C21 POPEe 383       2.147 110.117  73.546  1.00  0.00           C
ATOM   9206 5C21 POPEe 383       3.127 110.986  72.746  1.00  0.00           C
ATOM   9209 6C21 POPEe 383       3.037 110.756  71.226  1.00  0.00           C
ATOM   9212 7C21 POPEe 383       3.707 109.456  70.755  1.00  0.00           C
ATOM   9215 8C21 POPEe 383       3.547 109.186  69.255  1.00  0.00           C
ATOM   9219  C33 POPEe 383       3.257 117.906  86.976  1.00  0.00           C
ATOM   9222  C34 POPEe 383       2.217 118.966  86.607  1.00  0.00           C
ATOM   9225  C35 POPEe 383       2.397 119.486  85.155  1.00  0.00           C
ATOM   9228  C36 POPEe 383       1.427 120.587  84.726  1.00  0.00           C
ATOM   9231  C37 POPEe 383       1.547 120.937  83.236  1.00  0.00           C
ATOM   9234  C38 POPEe 383       0.487 121.946  82.775  1.00  0.00           C
ATOM   9237  C39 POPEe 383       0.547 122.257  81.265  1.00  0.00           C
ATOM   9240 0C31 POPEe 383       1.547 123.356  80.906  1.00  0.00           C
ATOM   9243 1C31 POPEe 383       1.687 123.577  79.396  1.00  0.00           C
ATOM   9246 2C31 POPEe 383       2.707 124.656  79.035  1.00  0.00           C
ATOM   9249 3C31 POPEe 383       2.987 124.776  77.526  1.00  0.00           C
ATOM   9252 4C31 POPEe 383       3.737 123.557  76.966  1.00  0.00           C
ATOM   9255 5C31 POPEe 383       4.207 123.756  75.516  1.00  0.00           C
ATOM   9258 6C31 POPEe 383       4.997 122.556  74.976  1.00  0.00           C
ATOM   9262  NH3 POPEf 384      69.536  87.037  53.395  1.00  0.00           N
ATOM   9266  C12 POPEf 384      70.916  87.307  53.966  1.00  0.00           C
ATOM   9269  C11 POPEf 384      71.737  88.336  53.156  1.00  0.00           C
ATOM   9272  P   POPEf 384      74.257  89.016  52.846  1.00  0.00           P
ATOM   9273  O13 POPEf 384      75.617  88.426  52.846  1.00  0.00           O
ATOM   9274  O14 POPEf 384      73.867  89.647  51.556  1.00  0.00           O
ATOM   9275  O11 POPEf 384      74.177  90.047  54.025  1.00  0.00           O
ATOM   9276  O12 POPEf 384      73.127  87.986  53.275  1.00  0.00           O
ATOM   9277  C1  POPEf 384      74.567  89.626  55.345  1.00  0.00           C
ATOM   9280  C2  POPEf 384      74.847  90.856  56.236  1.00  0.00           C
ATOM   9282  O21 POPEf 384      75.757  90.556  57.316  1.00  0.00           O
ATOM   9283  C21 POPEf 384      77.036  90.486  57.015  1.00  0.00           C
ATOM   9284  O22 POPEf 384      77.517  90.467  55.885  1.00  0.00           O
ATOM   9285  C22 POPEf 384      77.856  90.537  58.296  1.00  0.00           C
ATOM   9288  C3  POPEf 384      73.536  91.456  56.805  1.00  0.00           C
ATOM   9291  O31 POPEf 384      73.827  92.526  57.736  1.00  0.00           O
ATOM   9292  C31 POPEf 384      73.687  92.276  59.025  1.00  0.00           C
ATOM   9293  O32 POPEf 384      73.217  91.276  59.536  1.00  0.00           O
ATOM   9294  C32 POPEf 384      74.246  93.467  59.796  1.00  0.00           C
ATOM   9297  C23 POPEf 384      77.606  89.387  59.276  1.00  0.00           C
ATOM   9300  C24 POPEf 384      78.567  89.486  60.476  1.00  0.00           C
ATOM   9303  C25 POPEf 384      78.207  88.537  61.626  1.00  0.00           C
ATOM   9306  C26 POPEf 384      79.286  88.507  62.705  1.00  0.00           C
ATOM   9309  C27 POPEf 384      79.457  89.816  63.496  1.00  0.00           C
ATOM   9312  C28 POPEf 384      80.507  89.687  64.615  1.00  0.00           C
ATOM   9315  C29 POPEf 384      80.847  90.996  65.286  1.00  0.00           C
ATOM   9317 0C21 POPEf 384      80.956  91.217  66.615  1.00  0.00           C
ATOM   9319 1C21 POPEf 384      80.737  90.227  67.736  1.00  0.00           C
ATOM   9322 2C21 POPEf 384      79.697  90.727  68.745  1.00  0.00           C
ATOM   9325 3C21 POPEf 384      80.247  91.787  69.726  1.00  0.00           C
ATOM   9328 4C21 POPEf 384      79.137  92.626  70.365  1.00  0.00           C
ATOM   9331 5C21 POPEf 384      78.667  93.756  69.445  1.00  0.00           C
ATOM   9334 6C21 POPEf 384      77.277  94.296  69.805  1.00  0.00           C
ATOM   9337 7C21 POPEf 384      76.817  95.416  68.876  1.00  0.00           C
ATOM   9340 8C21 POPEf 384      75.307  95.686  68.955  1.00  0.00           C
ATOM   9344  C33 POPEf 384      73.437  93.816  61.075  1.00  0.00           C
ATOM   9347  C34 POPEf 384      74.237  94.807  61.935  1.00  0.00           C
ATOM   9350  C35 POPEf 384      73.387  95.917  62.576  1.00  0.00           C
ATOM   9353  C36 POPEf 384      72.507  95.467  63.756  1.00  0.00           C
ATOM   9356  C37 POPEf 384      71.507  96.557  64.126  1.00  0.00           C
ATOM   9359  C38 POPEf 384      70.827  96.337  65.485  1.00  0.00           C
ATOM   9362  C39 POPEf 384      69.747  97.397  65.755  1.00  0.00           C
ATOM   9365 0C31 POPEf 384      69.297  97.456  67.215  1.00  0.00           C
ATOM   9368 1C31 POPEf 384      70.307  98.186  68.115  1.00  0.00           C
ATOM   9371 2C31 POPEf 384      69.837  98.266  69.575  1.00  0.00           C
ATOM   9374 3C31 POPEf 384      70.837  98.937  70.516  1.00  0.00           C
ATOM   9377 4C31 POPEf 384      71.007 100.447  70.306  1.00  0.00           C
ATOM   9380 5C31 POPEf 384      72.036 101.057  71.276  1.00  0.00           C
ATOM   9383 6C31 POPEf 384      72.286 102.547  71.035  1.00  0.00           C
ATOM   9387  NH3 POPEg 385     107.317 138.586  56.886  1.00  0.00           N
ATOM   9391  C12 POPEg 385     106.876 140.016  56.645  1.00  0.00           C
ATOM   9394  C11 POPEg 385     108.027 141.057  56.606  1.00  0.00           C
ATOM   9397  P   POPEg 385     110.127 139.926  55.555  1.00  0.00           P
ATOM   9398  O13 POPEg 385     109.607 138.586  55.225  1.00  0.00           O
ATOM   9399  O14 POPEg 385     111.227 140.486  54.735  1.00  0.00           O
ATOM   9400  O11 POPEg 385     110.486 140.007  57.085  1.00  0.00           O
ATOM   9401  O12 POPEg 385     108.897 140.897  55.476  1.00  0.00           O
ATOM   9402  C1  POPEg 385     111.717 139.486  57.615  1.00  0.00           C
ATOM   9405  C2  POPEg 385     111.407 138.477  58.736  1.00  0.00           C
ATOM   9407  O21 POPEg 385     112.657 137.977  59.255  1.00  0.00           O
ATOM   9408  C21 POPEg 385     113.007 138.467  60.426  1.00  0.00           C
ATOM   9409  O22 POPEg 385     112.437 139.357  61.035  1.00  0.00           O
ATOM   9410  C22 POPEg 385     114.257 137.727  60.895  1.00  0.00           C
ATOM   9413  C3  POPEg 385     110.577 137.266  58.216  1.00  0.00           C
ATOM   9416  O31 POPEg 385     110.346 136.326  59.276  1.00  0.00           O
ATOM   9417  C31 POPEg 385     109.116 136.107  59.705  1.00  0.00           C
ATOM   9418  O32 POPEg 385     108.147 136.796  59.425  1.00  0.00           O
ATOM   9419  C32 POPEg 385     109.217 134.846  60.586  1.00  0.00           C
ATOM   9422  C23 POPEg 385     114.617 137.977  62.375  1.00  0.00           C
ATOM   9425  C24 POPEg 385     113.767 137.126  63.315  1.00  0.00           C
ATOM   9428  C25 POPEg 385     113.937 137.516  64.785  1.00  0.00           C
ATOM   9431  C26 POPEg 385     113.287 136.516  65.745  1.00  0.00           C
ATOM   9434  C27 POPEg 385     113.437 136.916  67.226  1.00  0.00           C
ATOM   9437  C28 POPEg 385     112.856 135.887  68.206  1.00  0.00           C
ATOM   9440  C29 POPEg 385     113.647 134.596  68.216  1.00  0.00           C
ATOM   9442 0C21 POPEg 385     114.257 134.037  69.276  1.00  0.00           C
ATOM   9444 1C21 POPEg 385     114.277 134.576  70.685  1.00  0.00           C
ATOM   9447 2C21 POPEg 385     112.957 134.366  71.455  1.00  0.00           C
ATOM   9450 3C21 POPEg 385     112.557 132.886  71.595  1.00  0.00           C
ATOM   9453 4C21 POPEg 385     111.316 132.686  72.486  1.00  0.00           C
ATOM   9456 5C21 POPEg 385     110.937 131.206  72.646  1.00  0.00           C
ATOM   9459 6C21 POPEg 385     109.677 131.016  73.505  1.00  0.00           C
ATOM   9462 7C21 POPEg 385     109.356 129.537  73.726  1.00  0.00           C
ATOM   9465 8C21 POPEg 385     108.087 129.287  74.546  1.00  0.00           C
ATOM   9469  C33 POPEg 385     108.136 134.527  61.645  1.00  0.00           C
ATOM   9472  C34 POPEg 385     108.447 133.137  62.246  1.00  0.00           C
ATOM   9475  C35 POPEg 385     107.577 132.766  63.455  1.00  0.00           C
ATOM   9478  C36 POPEg 385     107.927 131.406  64.066  1.00  0.00           C
ATOM   9481  C37 POPEg 385     106.937 131.007  65.166  1.00  0.00           C
ATOM   9484  C38 POPEg 385     107.237 129.647  65.825  1.00  0.00           C
ATOM   9487  C39 POPEg 385     106.397 129.416  67.095  1.00  0.00           C
ATOM   9490 0C31 POPEg 385     106.926 130.176  68.315  1.00  0.00           C
ATOM   9493 1C31 POPEg 385     105.967 130.117  69.515  1.00  0.00           C
ATOM   9496 2C31 POPEg 385     106.526 130.796  70.775  1.00  0.00           C
ATOM   9499 3C31 POPEg 385     105.486 130.996  71.886  1.00  0.00           C
ATOM   9502 4C31 POPEg 385     104.786 129.706  72.336  1.00  0.00           C
ATOM   9505 5C31 POPEg 385     103.867 129.906  73.546  1.00  0.00           C
ATOM   9508 6C31 POPEg 385     103.136 128.626  73.966  1.00  0.00           C
ATOM   9512  NH3 POPEh 386      11.607  78.276  48.246  1.00  0.00           N
ATOM   9516  C12 POPEh 386      11.427  77.447  47.025  1.00  0.00           C
ATOM   9519  C11 POPEh 386      11.527  75.976  47.386  1.00  0.00           C
ATOM   9522  P   POPEh 386      11.707  73.676  46.255  1.00  0.00           P
ATOM   9523  O13 POPEh 386      10.887  72.986  45.246  1.00  0.00           O
ATOM   9524  O14 POPEh 386      13.167  73.426  46.266  1.00  0.00           O
ATOM   9525  O11 POPEh 386      11.117  73.336  47.676  1.00  0.00           O
ATOM   9526  O12 POPEh 386      11.437  75.227  46.185  1.00  0.00           O
ATOM   9527  C1  POPEh 386      11.777  72.467  48.605  1.00  0.00           C
ATOM   9530  C2  POPEh 386      11.697  73.126  49.985  1.00  0.00           C
ATOM   9532  O21 POPEh 386      12.547  72.456  50.946  1.00  0.00           O
ATOM   9533  C21 POPEh 386      13.157  73.287  51.796  1.00  0.00           C
ATOM   9534  O22 POPEh 386      13.307  74.476  51.626  1.00  0.00           O
ATOM   9535  C22 POPEh 386      13.597  72.506  53.046  1.00  0.00           C
ATOM   9538  C3  POPEh 386      10.247  73.287  50.546  1.00  0.00           C
ATOM   9541  O31 POPEh 386       9.667  72.047  51.016  1.00  0.00           O
ATOM   9542  C31 POPEh 386       8.657  72.246  51.855  1.00  0.00           C
ATOM   9543  O32 POPEh 386       8.147  73.327  52.105  1.00  0.00           O
ATOM   9544  C32 POPEh 386       8.277  70.937  52.536  1.00  0.00           C
ATOM   9547  C23 POPEh 386      12.937  73.037  54.336  1.00  0.00           C
ATOM   9550  C24 POPEh 386      13.277  72.196  55.576  1.00  0.00           C
ATOM   9553  C25 POPEh 386      12.647  72.717  56.875  1.00  0.00           C
ATOM   9556  C26 POPEh 386      12.907  71.776  58.055  1.00  0.00           C
ATOM   9559  C27 POPEh 386      12.307  72.287  59.375  1.00  0.00           C
ATOM   9562  C28 POPEh 386      12.597  71.386  60.596  1.00  0.00           C
ATOM   9565  C29 POPEh 386      14.067  71.316  60.915  1.00  0.00           C
ATOM   9567 0C21 POPEh 386      14.697  70.296  61.505  1.00  0.00           C
ATOM   9569 1C21 POPEh 386      14.047  69.046  62.056  1.00  0.00           C
ATOM   9572 2C21 POPEh 386      14.967  68.346  63.086  1.00  0.00           C
ATOM   9575 3C21 POPEh 386      15.187  69.157  64.375  1.00  0.00           C
ATOM   9578 4C21 POPEh 386      16.367  68.656  65.236  1.00  0.00           C
ATOM   9581 5C21 POPEh 386      17.727  68.926  64.585  1.00  0.00           C
ATOM   9584 6C21 POPEh 386      18.917  68.626  65.505  1.00  0.00           C
ATOM   9587 7C21 POPEh 386      20.267  68.936  64.826  1.00  0.00           C
ATOM   9590 8C21 POPEh 386      21.497  68.736  65.706  1.00  0.00           C
ATOM   9594  C33 POPEh 386       9.117  70.736  53.805  1.00  0.00           C
ATOM   9597  C34 POPEh 386       8.777  69.426  54.515  1.00  0.00           C
ATOM   9600  C35 POPEh 386       9.557  69.257  55.825  1.00  0.00           C
ATOM   9603  C36 POPEh 386       9.307  67.896  56.486  1.00  0.00           C
ATOM   9606  C37 POPEh 386      10.337  67.566  57.576  1.00  0.00           C
ATOM   9609  C38 POPEh 386       9.917  66.337  58.385  1.00  0.00           C
ATOM   9612  C39 POPEh 386      10.967  65.836  59.386  1.00  0.00           C
ATOM   9615 0C31 POPEh 386      10.607  64.456  59.956  1.00  0.00           C
ATOM   9618 1C31 POPEh 386      11.757  63.776  60.706  1.00  0.00           C
ATOM   9621 2C31 POPEh 386      11.527  62.276  60.946  1.00  0.00           C
ATOM   9624 3C31 POPEh 386      10.447  61.966  61.986  1.00  0.00           C
ATOM   9627 4C31 POPEh 386      10.237  60.456  62.185  1.00  0.00           C
ATOM   9630 5C31 POPEh 386       9.317  60.126  63.376  1.00  0.00           C
ATOM   9633 6C31 POPEh 386       9.037  58.636  63.535  1.00  0.00           C
ATOM   9637  NH3 POPEi 387     115.727  96.416  57.215  1.00  0.00           N
ATOM   9641  C12 POPEi 387     115.937  96.037  55.786  1.00  0.00           C
ATOM   9644  C11 POPEi 387     117.206  96.647  55.196  1.00  0.00           C
ATOM   9647  P   POPEi 387     119.317  95.286  55.965  1.00  0.00           P
ATOM   9648  O13 POPEi 387     119.737  95.126  54.556  1.00  0.00           O
ATOM   9649  O14 POPEi 387     120.346  95.397  57.005  1.00  0.00           O
ATOM   9650  O11 POPEi 387     118.327  94.096  56.335  1.00  0.00           O
ATOM   9651  O12 POPEi 387     118.327  96.507  56.075  1.00  0.00           O
ATOM   9652  C1  POPEi 387     117.897  93.856  57.685  1.00  0.00           C
ATOM   9655  C2  POPEi 387     118.237  92.397  58.105  1.00  0.00           C
ATOM   9657  O21 POPEi 387     118.106  92.176  59.505  1.00  0.00           O
ATOM   9658  C21 POPEi 387     117.206  92.746  60.236  1.00  0.00           C
ATOM   9659  O22 POPEi 387     116.056  93.007  59.925  1.00  0.00           O
ATOM   9660  C22 POPEi 387     117.937  93.157  61.516  1.00  0.00           C
ATOM   9663  C3  POPEi 387     119.717  92.056  57.795  1.00  0.00           C
ATOM   9666  O31 POPEi 387     120.017  90.666  58.016  1.00  0.00           O
ATOM   9667  C31 POPEi 387     120.496  90.296  59.196  1.00  0.00           C
ATOM   9668  O32 POPEi 387     120.397  90.906  60.246  1.00  0.00           O
ATOM   9669  C32 POPEi 387     121.257  88.996  58.986  1.00  0.00           C
ATOM   9672  C23 POPEi 387     117.136  92.936  62.816  1.00  0.00           C
ATOM   9675  C24 POPEi 387     118.087  92.646  63.986  1.00  0.00           C
ATOM   9678  C25 POPEi 387     118.427  91.156  64.115  1.00  0.00           C
ATOM   9681  C26 POPEi 387     119.517  90.906  65.166  1.00  0.00           C
ATOM   9684  C27 POPEi 387     119.577  89.466  65.685  1.00  0.00           C
ATOM   9687  C28 POPEi 387     120.807  89.206  66.575  1.00  0.00           C
ATOM   9690  C29 POPEi 387     120.657  89.846  67.935  1.00  0.00           C
ATOM   9692 0C21 POPEi 387     120.767  89.217  69.126  1.00  0.00           C
ATOM   9694 1C21 POPEi 387     121.056  87.757  69.326  1.00  0.00           C
ATOM   9697 2C21 POPEi 387     120.467  87.147  70.605  1.00  0.00           C
ATOM   9700 3C21 POPEi 387     121.196  87.596  71.886  1.00  0.00           C
ATOM   9703 4C21 POPEi 387     120.556  87.047  73.166  1.00  0.00           C
ATOM   9706 5C21 POPEi 387     120.696  85.526  73.356  1.00  0.00           C
ATOM   9709 6C21 POPEi 387     122.117  85.076  73.715  1.00  0.00           C
ATOM   9712 7C21 POPEi 387     122.166  83.656  74.296  1.00  0.00           C
ATOM   9715 8C21 POPEi 387     123.547  83.277  74.836  1.00  0.00           C
ATOM   9719  C33 POPEi 387     122.536  88.926  59.825  1.00  0.00           C
ATOM   9722  C34 POPEi 387     123.307  87.626  59.595  1.00  0.00           C
ATOM   9725  C35 POPEi 387     124.547  87.516  60.485  1.00  0.00           C
ATOM   9728  C36 POPEi 387     124.207  87.307  61.966  1.00  0.00           C
ATOM   9731  C37 POPEi 387     125.457  87.076  62.825  1.00  0.00           C
ATOM   9734  C38 POPEi 387     125.127  86.757  64.285  1.00  0.00           C
ATOM   9737  C39 POPEi 387     124.717  87.986  65.115  1.00  0.00           C
ATOM   9740 0C31 POPEi 387     124.687  87.656  66.606  1.00  0.00           C
ATOM   9743 1C31 POPEi 387     124.577  88.876  67.526  1.00  0.00           C
ATOM   9746 2C31 POPEi 387     124.897  88.516  68.986  1.00  0.00           C
ATOM   9749 3C31 POPEi 387     124.547  89.626  69.976  1.00  0.00           C
ATOM   9752 4C31 POPEi 387     124.847  89.236  71.425  1.00  0.00           C
ATOM   9755 5C31 POPEi 387     124.347  90.286  72.425  1.00  0.00           C
ATOM   9758 6C31 POPEi 387     124.717  89.947  73.865  1.00  0.00           C
ATOM   9762  NH3 POPEj 388      92.227 162.719  48.156  1.00  0.00           N
ATOM   9766  C12 POPEj 388      92.927 162.939  46.855  1.00  0.00           C
ATOM   9769  C11 POPEj 388      94.127 163.869  47.016  1.00  0.00           C
ATOM   9772  P   POPEj 388      96.517 162.850  46.796  1.00  0.00           P
ATOM   9773  O13 POPEj 388      96.357 161.707  45.865  1.00  0.00           O
ATOM   9774  O14 POPEj 388      96.957 164.149  46.255  1.00  0.00           O
ATOM   9775  O11 POPEj 388      97.507 162.386  47.976  1.00  0.00           O
ATOM   9776  O12 POPEj 388      95.177 163.090  47.565  1.00  0.00           O
ATOM   9777  C1  POPEj 388      96.996 161.637  49.106  1.00  0.00           C
ATOM   9780  C2  POPEj 388      97.286 162.326  50.486  1.00  0.00           C
ATOM   9782  O21 POPEj 388      96.606 161.736  51.606  1.00  0.00           O
ATOM   9783  C21 POPEj 388      96.537 160.447  51.816  1.00  0.00           C
ATOM   9784  O22 POPEj 388      97.147 159.566  51.226  1.00  0.00           O
ATOM   9785  C22 POPEj 388      95.556 160.177  52.976  1.00  0.00           C
ATOM   9788  C3  POPEj 388      96.876 163.829  50.486  1.00  0.00           C
ATOM   9791  O31 POPEj 388      96.806 164.350  51.836  1.00  0.00           O
ATOM   9792  C31 POPEj 388      95.567 164.529  52.326  1.00  0.00           C
ATOM   9793  O32 POPEj 388      94.537 164.510  51.685  1.00  0.00           O
ATOM   9794  C32 POPEj 388      95.647 164.740  53.836  1.00  0.00           C
ATOM   9797  C23 POPEj 388      95.997 159.126  54.025  1.00  0.00           C
ATOM   9800  C24 POPEj 388      94.847 158.766  54.995  1.00  0.00           C
ATOM   9803  C25 POPEj 388      95.167 157.666  56.025  1.00  0.00           C
ATOM   9806  C26 POPEj 388      96.437 157.906  56.865  1.00  0.00           C
ATOM   9809  C27 POPEj 388      97.547 156.887  56.556  1.00  0.00           C
ATOM   9812  C28 POPEj 388      98.807 157.117  57.416  1.00  0.00           C
ATOM   9815  C29 POPEj 388      99.847 156.037  57.215  1.00  0.00           C
ATOM   9817 0C21 POPEj 388      99.837 154.826  57.806  1.00  0.00           C
ATOM   9819 1C21 POPEj 388      98.777 154.337  58.765  1.00  0.00           C
ATOM   9822 2C21 POPEj 388      99.187 153.076  59.556  1.00  0.00           C
ATOM   9825 3C21 POPEj 388      99.277 151.816  58.675  1.00  0.00           C
ATOM   9828 4C21 POPEj 388      99.617 150.537  59.445  1.00  0.00           C
ATOM   9831 5C21 POPEj 388      98.487 150.056  60.376  1.00  0.00           C
ATOM   9834 6C21 POPEj 388      98.827 148.736  61.095  1.00  0.00           C
ATOM   9837 7C21 POPEj 388      97.647 148.227  61.935  1.00  0.00           C
ATOM   9840 8C21 POPEj 388      97.927 146.876  62.605  1.00  0.00           C
ATOM   9844  C33 POPEj 388      94.887 166.010  54.235  1.00  0.00           C
ATOM   9847  C34 POPEj 388      95.187 166.469  55.666  1.00  0.00           C
ATOM   9850  C35 POPEj 388      94.786 165.419  56.706  1.00  0.00           C
ATOM   9853  C36 POPEj 388      95.147 165.840  58.136  1.00  0.00           C
ATOM   9856  C37 POPEj 388      94.867 164.699  59.136  1.00  0.00           C
ATOM   9859  C38 POPEj 388      95.237 165.089  60.576  1.00  0.00           C
ATOM   9862  C39 POPEj 388      94.887 163.969  61.575  1.00  0.00           C
ATOM   9865 0C31 POPEj 388      95.036 164.399  63.035  1.00  0.00           C
ATOM   9868 1C31 POPEj 388      96.476 164.690  63.476  1.00  0.00           C
ATOM   9871 2C31 POPEj 388      96.526 165.100  64.956  1.00  0.00           C
ATOM   9874 3C31 POPEj 388      97.927 165.509  65.426  1.00  0.00           C
ATOM   9877 4C31 POPEj 388      98.917 164.340  65.586  1.00  0.00           C
ATOM   9880 5C31 POPEj 388     100.287 164.829  66.066  1.00  0.00           C
ATOM   9883 6C31 POPEj 388     101.246 163.699  66.416  1.00  0.00           C
ATOM   9887  NH3 POPEk 389       5.987  65.806  94.936  1.00  0.00           N
ATOM   9891  C12 POPEk 389       5.727  66.986  94.035  1.00  0.00           C
ATOM   9894  C11 POPEk 389       4.677  67.916  94.656  1.00  0.00           C
ATOM   9897  P   POPEk 389       3.437  69.117  92.696  1.00  0.00           P
ATOM   9898  O13 POPEk 389       2.157  68.606  93.216  1.00  0.00           O
ATOM   9899  O14 POPEk 389       3.467  70.456  92.076  1.00  0.00           O
ATOM   9900  O11 POPEk 389       4.007  68.096  91.645  1.00  0.00           O
ATOM   9901  O12 POPEk 389       4.517  69.076  93.855  1.00  0.00           O
ATOM   9902  C1  POPEk 389       3.097  67.636  90.646  1.00  0.00           C
ATOM   9905  C2  POPEk 389       3.027  68.556  89.396  1.00  0.00           C
ATOM   9907  O21 POPEk 389       1.987  68.047  88.517  1.00  0.00           O
ATOM   9908  C21 POPEk 389       1.367  69.006  87.806  1.00  0.00           C
ATOM   9909  O22 POPEk 389       1.617  70.196  87.865  1.00  0.00           O
ATOM   9910  C22 POPEk 389       0.367  68.397  86.836  1.00  0.00           C
ATOM   9913  C3  POPEk 389       4.427  68.556  88.697  1.00  0.00           C
ATOM   9916  O31 POPEk 389       4.417  69.136  87.386  1.00  0.00           O
ATOM   9917  C31 POPEk 389       4.457  70.456  87.337  1.00  0.00           C
ATOM   9918  O32 POPEk 389       4.717  71.206  88.277  1.00  0.00           O
ATOM   9919  C32 POPEk 389       4.097  70.906  85.906  1.00  0.00           C
ATOM   9922  C23 POPEk 389       0.947  68.076  85.435  1.00  0.00           C
ATOM   9925  C24 POPEk 389       0.227  66.867  84.816  1.00  0.00           C
ATOM   9928  C25 POPEk 389       0.667  66.456  83.406  1.00  0.00           C
ATOM   9931  C26 POPEk 389      -0.183  67.056  82.275  1.00  0.00           C
ATOM   9934  C27 POPEk 389      -0.233  66.116  81.057  1.00  0.00           C
ATOM   9937  C28 POPEk 389      -0.923  66.706  79.806  1.00  0.00           C
ATOM   9940  C29 POPEk 389      -2.386  66.996  79.976  1.00  0.00           C
ATOM   9942 0C21 POPEk 389      -3.256  67.206  78.966  1.00  0.00           C
ATOM   9944 1C21 POPEk 389      -2.916  67.176  77.505  1.00  0.00           C
ATOM   9947 2C21 POPEk 389      -4.146  67.026  76.586  1.00  0.00           C
ATOM   9950 3C21 POPEk 389      -5.066  68.246  76.545  1.00  0.00           C
ATOM   9953 4C21 POPEk 389      -6.186  68.066  75.505  1.00  0.00           C
ATOM   9956 5C21 POPEk 389      -7.186  69.227  75.456  1.00  0.00           C
ATOM   9959 6C21 POPEk 389      -6.596  70.566  74.986  1.00  0.00           C
ATOM   9962 7C21 POPEk 389      -7.686  71.606  74.726  1.00  0.00           C
ATOM   9965 8C21 POPEk 389      -7.136  72.966  74.296  1.00  0.00           C
ATOM   9969  C33 POPEk 389       5.197  71.727  85.205  1.00  0.00           C
ATOM   9972  C34 POPEk 389       5.037  73.236  85.415  1.00  0.00           C
ATOM   9975  C35 POPEk 389       6.147  74.056  84.726  1.00  0.00           C
ATOM   9978  C36 POPEk 389       6.287  73.796  83.216  1.00  0.00           C
ATOM   9981  C37 POPEk 389       7.247  74.787  82.565  1.00  0.00           C
ATOM   9984  C38 POPEk 389       7.777  74.336  81.197  1.00  0.00           C
ATOM   9987  C39 POPEk 389       6.727  74.266  80.076  1.00  0.00           C
ATOM   9990 0C31 POPEk 389       6.317  75.656  79.556  1.00  0.00           C
ATOM   9993 1C31 POPEk 389       5.877  75.596  78.086  1.00  0.00           C
ATOM   9996 2C31 POPEk 389       5.797  76.976  77.436  1.00  0.00           C
ATOM   9999 3C31 POPEk 389       5.567  76.906  75.926  1.00  0.00           C
ATOM  10002 4C31 POPEk 389       5.627  78.297  75.266  1.00  0.00           C
ATOM  10005 5C31 POPEk 389       5.287  78.266  73.776  1.00  0.00           C
ATOM  10008 6C31 POPEk 389       5.297  79.656  73.136  1.00  0.00           C
ATOM  10012  NH3 POPEl 390      62.387  86.426  50.595  1.00  0.00           N
ATOM  10016  C12 POPEl 390      62.517  87.926  50.696  1.00  0.00           C
ATOM  10019  C11 POPEl 390      63.917  88.236  51.226  1.00  0.00           C
ATOM  10022  P   POPEl 390      65.567  87.016  52.916  1.00  0.00           P
ATOM  10023  O13 POPEl 390      65.567  85.576  53.226  1.00  0.00           O
ATOM  10024  O14 POPEl 390      66.667  87.537  52.056  1.00  0.00           O
ATOM  10025  O11 POPEl 390      65.577  87.796  54.296  1.00  0.00           O
ATOM  10026  O12 POPEl 390      64.147  87.416  52.375  1.00  0.00           O
ATOM  10027  C1  POPEl 390      65.767  89.217  54.206  1.00  0.00           C
ATOM  10030  C2  POPEl 390      65.517  89.956  55.546  1.00  0.00           C
ATOM  10032  O21 POPEl 390      65.997  89.156  56.645  1.00  0.00           O
ATOM  10033  C21 POPEl 390      66.447  89.876  57.655  1.00  0.00           C
ATOM  10034  O22 POPEl 390      66.757  91.057  57.605  1.00  0.00           O
ATOM  10035  C22 POPEl 390      66.547  89.026  58.916  1.00  0.00           C
ATOM  10038  C3  POPEl 390      64.016  90.286  55.775  1.00  0.00           C
ATOM  10041  O31 POPEl 390      63.797  90.967  57.036  1.00  0.00           O
ATOM  10042  C31 POPEl 390      64.057  92.266  56.995  1.00  0.00           C
ATOM  10043  O32 POPEl 390      64.407  92.886  56.005  1.00  0.00           O
ATOM  10044  C32 POPEl 390      63.877  92.846  58.406  1.00  0.00           C
ATOM  10047  C23 POPEl 390      65.717  89.617  60.085  1.00  0.00           C
ATOM  10050  C24 POPEl 390      65.747  88.686  61.315  1.00  0.00           C
ATOM  10053  C25 POPEl 390      64.497  88.746  62.205  1.00  0.00           C
ATOM  10056  C26 POPEl 390      64.287  90.096  62.915  1.00  0.00           C
ATOM  10059  C27 POPEl 390      63.137  90.047  63.935  1.00  0.00           C
ATOM  10062  C28 POPEl 390      62.867  91.426  64.575  1.00  0.00           C
ATOM  10065  C29 POPEl 390      61.977  91.596  65.786  1.00  0.00           C
ATOM  10067 0C21 POPEl 390      61.097  90.766  66.385  1.00  0.00           C
ATOM  10069 1C21 POPEl 390      60.657  89.376  65.996  1.00  0.00           C
ATOM  10072 2C21 POPEl 390      61.377  88.266  66.785  1.00  0.00           C
ATOM  10075 3C21 POPEl 390      60.887  88.106  68.236  1.00  0.00           C
ATOM  10078 4C21 POPEl 390      61.747  87.126  69.066  1.00  0.00           C
ATOM  10081 5C21 POPEl 390      61.817  85.706  68.485  1.00  0.00           C
ATOM  10084 6C21 POPEl 390      62.847  84.827  69.206  1.00  0.00           C
ATOM  10087 7C21 POPEl 390      62.997  83.437  68.586  1.00  0.00           C
ATOM  10090 8C21 POPEl 390      64.147  82.617  69.176  1.00  0.00           C
ATOM  10094  C33 POPEl 390      64.777  94.077  58.666  1.00  0.00           C
ATOM  10097  C34 POPEl 390      65.496  93.986  60.015  1.00  0.00           C
ATOM  10100  C35 POPEl 390      64.587  94.176  61.245  1.00  0.00           C
ATOM  10103  C36 POPEl 390      65.407  94.136  62.535  1.00  0.00           C
ATOM  10106  C37 POPEl 390      64.647  94.617  63.785  1.00  0.00           C
ATOM  10109  C38 POPEl 390      65.547  94.596  65.035  1.00  0.00           C
ATOM  10112  C39 POPEl 390      64.827  94.977  66.335  1.00  0.00           C
ATOM  10115 0C31 POPEl 390      64.257  96.406  66.326  1.00  0.00           C
ATOM  10118 1C31 POPEl 390      63.467  96.736  67.596  1.00  0.00           C
ATOM  10121 2C31 POPEl 390      62.636  98.017  67.445  1.00  0.00           C
ATOM  10124 3C31 POPEl 390      63.417  99.276  67.816  1.00  0.00           C
ATOM  10127 4C31 POPEl 390      62.587 100.537  67.576  1.00  0.00           C
ATOM  10130 5C31 POPEl 390      63.207 101.796  68.175  1.00  0.00           C
ATOM  10133 6C31 POPEl 390      63.227 101.866  69.705  1.00  0.00           C
ATOM  10137  NH3 POPEm 391      -0.703 139.486  54.945  1.00  0.00           N
ATOM  10141  C12 POPEm 391       0.567 139.686  54.145  1.00  0.00           C
ATOM  10144  C11 POPEm 391       1.097 141.126  54.285  1.00  0.00           C
ATOM  10147  P   POPEm 391       2.897 142.796  53.495  1.00  0.00           P
ATOM  10148  O13 POPEm 391       4.347 142.686  53.235  1.00  0.00           O
ATOM  10149  O14 POPEm 391       2.137 143.636  52.546  1.00  0.00           O
ATOM  10150  O11 POPEm 391       2.687 143.296  54.976  1.00  0.00           O
ATOM  10151  O12 POPEm 391       2.297 141.326  53.516  1.00  0.00           O
ATOM  10152  C1  POPEm 391       3.557 142.807  55.996  1.00  0.00           C
ATOM  10155  C2  POPEm 391       3.097 143.346  57.366  1.00  0.00           C
ATOM  10157  O21 POPEm 391       4.127 143.166  58.356  1.00  0.00           O
ATOM  10158  C21 POPEm 391       4.357 141.956  58.835  1.00  0.00           C
ATOM  10159  O22 POPEm 391       3.797 140.917  58.535  1.00  0.00           O
ATOM  10160  C22 POPEm 391       5.527 142.096  59.805  1.00  0.00           C
ATOM  10163  C3  POPEm 391       1.687 142.827  57.795  1.00  0.00           C
ATOM  10166  O31 POPEm 391       1.387 143.197  59.165  1.00  0.00           O
ATOM  10167  C31 POPEm 391       1.077 144.466  59.336  1.00  0.00           C
ATOM  10168  O32 POPEm 391       0.967 145.316  58.455  1.00  0.00           O
ATOM  10169  C32 POPEm 391       0.937 144.787  60.815  1.00  0.00           C
ATOM  10172  C23 POPEm 391       6.077 140.736  60.266  1.00  0.00           C
ATOM  10175  C24 POPEm 391       6.837 140.007  59.145  1.00  0.00           C
ATOM  10178  C25 POPEm 391       7.727 138.867  59.676  1.00  0.00           C
ATOM  10181  C26 POPEm 391       6.957 137.867  60.555  1.00  0.00           C
ATOM  10184  C27 POPEm 391       7.817 136.656  60.946  1.00  0.00           C
ATOM  10187  C28 POPEm 391       7.327 135.967  62.235  1.00  0.00           C
ATOM  10190  C29 POPEm 391       7.707 136.736  63.465  1.00  0.00           C
ATOM  10192 0C21 POPEm 391       8.237 136.257  64.606  1.00  0.00           C
ATOM  10194 1C21 POPEm 391       8.517 134.807  64.936  1.00  0.00           C
ATOM  10197 2C21 POPEm 391       7.487 134.257  65.936  1.00  0.00           C
ATOM  10200 3C21 POPEm 391       7.647 134.807  67.355  1.00  0.00           C
ATOM  10203 4C21 POPEm 391       6.697 134.136  68.356  1.00  0.00           C
ATOM  10206 5C21 POPEm 391       6.997 134.466  69.826  1.00  0.00           C
ATOM  10209 6C21 POPEm 391       8.347 133.897  70.306  1.00  0.00           C
ATOM  10212 7C21 POPEm 391       8.547 134.066  71.816  1.00  0.00           C
ATOM  10215 8C21 POPEm 391       9.877 133.507  72.345  1.00  0.00           C
ATOM  10219  C33 POPEm 391       2.237 144.576  61.626  1.00  0.00           C
ATOM  10222  C34 POPEm 391       2.267 143.246  62.375  1.00  0.00           C
ATOM  10225  C35 POPEm 391       1.117 143.116  63.385  1.00  0.00           C
ATOM  10228  C36 POPEm 391       1.537 142.477  64.715  1.00  0.00           C
ATOM  10231  C37 POPEm 391       2.207 143.467  65.675  1.00  0.00           C
ATOM  10234  C38 POPEm 391       2.607 142.827  67.025  1.00  0.00           C
ATOM  10237  C39 POPEm 391       3.047 143.867  68.066  1.00  0.00           C
ATOM  10240 0C31 POPEm 391       1.867 144.617  68.706  1.00  0.00           C
ATOM  10243 1C31 POPEm 391       2.337 145.787  69.595  1.00  0.00           C
ATOM  10246 2C31 POPEm 391       1.167 146.477  70.316  1.00  0.00           C
ATOM  10249 3C31 POPEm 391       1.597 147.716  71.116  1.00  0.00           C
ATOM  10252 4C31 POPEm 391       0.537 148.176  72.126  1.00  0.00           C
ATOM  10255 5C31 POPEm 391       0.897 149.507  72.795  1.00  0.00           C
ATOM  10258 6C31 POPEm 391      -0.043 149.876  73.946  1.00  0.00           C
ATOM  10262  NH3 POPEn 392     144.907   5.526  51.596  1.00  0.00           N
ATOM  10266  C12 POPEn 392     146.177   5.206  50.865  1.00  0.00           C
ATOM  10269  C11 POPEn 392     147.407   5.556  51.706  1.00  0.00           C
ATOM  10272  P   POPEn 392     149.767   4.536  51.007  1.00  0.00           P
ATOM  10273  O13 POPEn 392     150.757   4.936  49.995  1.00  0.00           O
ATOM  10274  O14 POPEn 392     150.226   4.536  52.406  1.00  0.00           O
ATOM  10275  O11 POPEn 392     149.207   3.116  50.605  1.00  0.00           O
ATOM  10276  O12 POPEn 392     148.547   5.506  50.855  1.00  0.00           O
ATOM  10277  C1  POPEn 392     148.447   2.266  51.455  1.00  0.00           C
ATOM  10280  C2  POPEn 392     149.287   1.136  52.115  1.00  0.00           C
ATOM  10282  O21 POPEn 392     149.657   1.466  53.476  1.00  0.00           O
ATOM  10283  C21 POPEn 392     149.067   0.713  54.416  1.00  0.00           C
ATOM  10284  O22 POPEn 392     148.117  -0.017  54.255  1.00  0.00           O
ATOM  10285  C22 POPEn 392     149.896   0.723  55.695  1.00  0.00           C
ATOM  10288  C3  POPEn 392     150.567   0.783  51.286  1.00  0.00           C
ATOM  10291  O31 POPEn 392     151.386  -0.147  52.025  1.00  0.00           O
ATOM  10292  C31 POPEn 392     151.157  -1.437  51.836  1.00  0.00           C
ATOM  10293  O32 POPEn 392     150.496  -1.927  50.937  1.00  0.00           O
ATOM  10294  C32 POPEn 392     151.787  -2.227  52.996  1.00  0.00           C
ATOM  10297  C23 POPEn 392     149.026   1.013  56.945  1.00  0.00           C
ATOM  10300  C24 POPEn 392     148.757   2.506  57.115  1.00  0.00           C
ATOM  10303  C25 POPEn 392     148.646   2.916  58.586  1.00  0.00           C
ATOM  10306  C26 POPEn 392     147.496   2.286  59.365  1.00  0.00           C
ATOM  10309  C27 POPEn 392     147.526   2.786  60.815  1.00  0.00           C
ATOM  10312  C28 POPEn 392     146.377   2.296  61.696  1.00  0.00           C
ATOM  10315  C29 POPEn 392     145.047   2.886  61.326  1.00  0.00           C
ATOM  10317 0C21 POPEn 392     144.306   3.696  62.095  1.00  0.00           C
ATOM  10319 1C21 POPEn 392     144.666   4.146  63.496  1.00  0.00           C
ATOM  10322 2C21 POPEn 392     143.416   4.646  64.246  1.00  0.00           C
ATOM  10325 3C21 POPEn 392     143.757   5.316  65.596  1.00  0.00           C
ATOM  10328 4C21 POPEn 392     142.597   6.136  66.175  1.00  0.00           C
ATOM  10331 5C21 POPEn 392     141.677   5.366  67.135  1.00  0.00           C
ATOM  10334 6C21 POPEn 392     141.017   4.126  66.525  1.00  0.00           C
ATOM  10337 7C21 POPEn 392     139.996   3.466  67.465  1.00  0.00           C
ATOM  10340 8C21 POPEn 392     139.417   2.176  66.886  1.00  0.00           C
ATOM  10344  C33 POPEn 392     150.956  -3.477  53.355  1.00  0.00           C
ATOM  10347  C34 POPEn 392     151.177  -4.007  54.785  1.00  0.00           C
ATOM  10350  C35 POPEn 392     150.737  -3.027  55.885  1.00  0.00           C
ATOM  10353  C36 POPEn 392     150.396  -3.717  57.226  1.00  0.00           C
ATOM  10356  C37 POPEn 392     149.836  -2.747  58.286  1.00  0.00           C
ATOM  10359  C38 POPEn 392     149.306  -3.477  59.525  1.00  0.00           C
ATOM  10362  C39 POPEn 392     148.696  -2.547  60.586  1.00  0.00           C
ATOM  10365 0C31 POPEn 392     148.167  -3.317  61.816  1.00  0.00           C
ATOM  10368 1C31 POPEn 392     147.607  -2.377  62.895  1.00  0.00           C
ATOM  10371 2C31 POPEn 392     147.047  -3.057  64.165  1.00  0.00           C
ATOM  10374 3C31 POPEn 392     145.687  -3.737  63.955  1.00  0.00           C
ATOM  10377 4C31 POPEn 392     145.007  -4.147  65.275  1.00  0.00           C
ATOM  10380 5C31 POPEn 392     143.657  -4.837  65.015  1.00  0.00           C
ATOM  10383 6C31 POPEn 392     142.837  -5.117  66.276  1.00  0.00           C
ATOM  10387  NH3 POPEo 393      55.357 140.626  48.685  1.00  0.00           N
ATOM  10391  C12 POPEo 393      56.067 141.887  49.096  1.00  0.00           C
ATOM  10394  C11 POPEo 393      56.967 142.417  47.976  1.00  0.00           C
ATOM  10397  P   POPEo 393      59.257 141.757  46.895  1.00  0.00           P
ATOM  10398  O13 POPEo 393      59.527 140.917  45.706  1.00  0.00           O
ATOM  10399  O14 POPEo 393      59.337 143.227  46.796  1.00  0.00           O
ATOM  10400  O11 POPEo 393      60.207 141.297  48.086  1.00  0.00           O
ATOM  10401  O12 POPEo 393      57.797 141.387  47.425  1.00  0.00           O
ATOM  10402  C1  POPEo 393      59.657 140.917  49.345  1.00  0.00           C
ATOM  10405  C2  POPEo 393      60.747 140.227  50.216  1.00  0.00           C
ATOM  10407  O21 POPEo 393      60.196 139.387  51.235  1.00  0.00           O
ATOM  10408  C21 POPEo 393      59.337 139.897  52.115  1.00  0.00           C
ATOM  10409  O22 POPEo 393      58.907 141.026  52.145  1.00  0.00           O
ATOM  10410  C22 POPEo 393      58.977 138.797  53.126  1.00  0.00           C
ATOM  10413  C3  POPEo 393      61.867 141.197  50.706  1.00  0.00           C
ATOM  10416  O31 POPEo 393      61.887 141.406  52.145  1.00  0.00           O
ATOM  10417  C31 POPEo 393      62.827 140.736  52.816  1.00  0.00           C
ATOM  10418  O32 POPEo 393      63.707 140.066  52.326  1.00  0.00           O
ATOM  10419  C32 POPEo 393      62.647 141.007  54.316  1.00  0.00           C
ATOM  10422  C23 POPEo 393      58.457 139.376  54.466  1.00  0.00           C
ATOM  10425  C24 POPEo 393      58.407 138.326  55.586  1.00  0.00           C
ATOM  10428  C25 POPEo 393      58.047 138.936  56.945  1.00  0.00           C
ATOM  10431  C26 POPEo 393      57.917 137.876  58.046  1.00  0.00           C
ATOM  10434  C27 POPEo 393      57.897 138.496  59.445  1.00  0.00           C
ATOM  10437  C28 POPEo 393      57.817 137.447  60.566  1.00  0.00           C
ATOM  10440  C29 POPEo 393      57.727 138.066  61.935  1.00  0.00           C
ATOM  10442 0C21 POPEo 393      58.757 138.296  62.775  1.00  0.00           C
ATOM  10444 1C21 POPEo 393      60.207 137.977  62.546  1.00  0.00           C
ATOM  10447 2C21 POPEo 393      60.847 137.196  63.706  1.00  0.00           C
ATOM  10450 3C21 POPEo 393      62.317 136.846  63.426  1.00  0.00           C
ATOM  10453 4C21 POPEo 393      62.917 135.846  64.416  1.00  0.00           C
ATOM  10456 5C21 POPEo 393      62.887 136.306  65.865  1.00  0.00           C
ATOM  10459 6C21 POPEo 393      63.746 135.426  66.776  1.00  0.00           C
ATOM  10462 7C21 POPEo 393      63.517 135.727  68.255  1.00  0.00           C
ATOM  10465 8C21 POPEo 393      64.477 135.007  69.185  1.00  0.00           C
ATOM  10469  C33 POPEo 393      62.217 139.746  55.096  1.00  0.00           C
ATOM  10472  C34 POPEo 393      61.907 139.997  56.595  1.00  0.00           C
ATOM  10475  C35 POPEo 393      62.757 141.066  57.316  1.00  0.00           C
ATOM  10478  C36 POPEo 393      62.237 141.436  58.715  1.00  0.00           C
ATOM  10481  C37 POPEo 393      62.797 140.647  59.906  1.00  0.00           C
ATOM  10484  C38 POPEo 393      62.387 141.326  61.226  1.00  0.00           C
ATOM  10487  C39 POPEo 393      63.027 140.736  62.486  1.00  0.00           C
ATOM  10490 0C31 POPEo 393      62.607 141.516  63.745  1.00  0.00           C
ATOM  10493 1C31 POPEo 393      63.347 141.076  65.006  1.00  0.00           C
ATOM  10496 2C31 POPEo 393      62.766 141.667  66.306  1.00  0.00           C
ATOM  10499 3C31 POPEo 393      62.717 143.206  66.346  1.00  0.00           C
ATOM  10502 4C31 POPEo 393      62.207 143.736  67.685  1.00  0.00           C
ATOM  10505 5C31 POPEo 393      62.047 145.266  67.716  1.00  0.00           C
ATOM  10508 6C31 POPEo 393      61.617 145.806  69.086  1.00  0.00           C
ATOM  10512  NH3 POPEp 394      89.897  53.116  95.946  1.00  0.00           N
ATOM  10516  C12 POPEp 394      90.717  53.956  96.886  1.00  0.00           C
ATOM  10519  C11 POPEp 394      90.007  54.086  98.245  1.00  0.00           C
ATOM  10522  P   POPEp 394      88.556  56.236  98.245  1.00  0.00           P
ATOM  10523  O13 POPEp 394      88.517  56.586  99.686  1.00  0.00           O
ATOM  10524  O14 POPEp 394      89.547  56.926  97.386  1.00  0.00           O
ATOM  10525  O11 POPEp 394      87.127  56.476  97.626  1.00  0.00           O
ATOM  10526  O12 POPEp 394      88.707  54.666  98.105  1.00  0.00           O
ATOM  10527  C1  POPEp 394      86.717  55.956  96.355  1.00  0.00           C
ATOM  10530  C2  POPEp 394      86.456  57.096  95.336  1.00  0.00           C
ATOM  10532  O21 POPEp 394      85.606  56.676  94.255  1.00  0.00           O
ATOM  10533  C21 POPEp 394      86.117  55.896  93.315  1.00  0.00           C
ATOM  10534  O22 POPEp 394      87.187  55.316  93.356  1.00  0.00           O
ATOM  10535  C22 POPEp 394      85.197  55.916  92.095  1.00  0.00           C
ATOM  10538  C3  POPEp 394      87.776  57.766  94.855  1.00  0.00           C
ATOM  10541  O31 POPEp 394      87.617  58.627  93.715  1.00  0.00           O
ATOM  10542  C31 POPEp 394      87.306  59.877  94.006  1.00  0.00           C
ATOM  10543  O32 POPEp 394      87.007  60.296  95.105  1.00  0.00           O
ATOM  10544  C32 POPEp 394      87.327  60.746  92.746  1.00  0.00           C
ATOM  10547  C23 POPEp 394      85.567  57.096  91.175  1.00  0.00           C
ATOM  10550  C24 POPEp 394      84.467  57.467  90.185  1.00  0.00           C
ATOM  10553  C25 POPEp 394      84.797  58.787  89.466  1.00  0.00           C
ATOM  10556  C26 POPEp 394      83.637  59.356  88.657  1.00  0.00           C
ATOM  10559  C27 POPEp 394      84.017  60.726  88.055  1.00  0.00           C
ATOM  10562  C28 POPEp 394      82.827  61.606  87.645  1.00  0.00           C
ATOM  10565  C29 POPEp 394      81.987  60.986  86.556  1.00  0.00           C
ATOM  10567 0C21 POPEp 394      82.157  61.147  85.236  1.00  0.00           C
ATOM  10569 1C21 POPEp 394      83.246  61.936  84.556  1.00  0.00           C
ATOM  10572 2C21 POPEp 394      83.927  61.147  83.426  1.00  0.00           C
ATOM  10575 3C21 POPEp 394      82.996  60.856  82.235  1.00  0.00           C
ATOM  10578 4C21 POPEp 394      83.696  60.186  81.057  1.00  0.00           C
ATOM  10581 5C21 POPEp 394      82.757  60.037  79.855  1.00  0.00           C
ATOM  10584 6C21 POPEp 394      83.427  59.386  78.625  1.00  0.00           C
ATOM  10587 7C21 POPEp 394      82.517  59.446  77.386  1.00  0.00           C
ATOM  10590 8C21 POPEp 394      83.126  58.796  76.145  1.00  0.00           C
ATOM  10594  C33 POPEp 394      88.126  60.186  91.545  1.00  0.00           C
ATOM  10597  C34 POPEp 394      87.967  61.096  90.316  1.00  0.00           C
ATOM  10600  C35 POPEp 394      88.467  60.486  88.996  1.00  0.00           C
ATOM  10603  C36 POPEp 394      88.047  61.346  87.795  1.00  0.00           C
ATOM  10606  C37 POPEp 394      88.237  60.636  86.446  1.00  0.00           C
ATOM  10609  C38 POPEp 394      87.446  61.287  85.306  1.00  0.00           C
ATOM  10612  C39 POPEp 394      88.007  62.626  84.826  1.00  0.00           C
ATOM  10615 0C31 POPEp 394      87.237  63.167  83.605  1.00  0.00           C
ATOM  10618 1C31 POPEp 394      87.787  64.476  83.035  1.00  0.00           C
ATOM  10621 2C31 POPEp 394      87.166  64.886  81.685  1.00  0.00           C
ATOM  10624 3C31 POPEp 394      85.626  64.967  81.696  1.00  0.00           C
ATOM  10627 4C31 POPEp 394      85.036  65.337  80.325  1.00  0.00           C
ATOM  10630 5C31 POPEp 394      83.507  65.176  80.285  1.00  0.00           C
ATOM  10633 6C31 POPEp 394      82.907  65.446  78.896  1.00  0.00           C
ATOM  10637  NH3 POPEq 395      98.087  70.576  94.615  1.00  0.00           N
ATOM  10641  C12 POPEq 395      99.177  70.496  95.657  1.00  0.00           C
ATOM  10644  C11 POPEq 395      99.487  71.876  96.265  1.00  0.00           C
ATOM  10647  P   POPEq 395     102.127  72.196  96.166  1.00  0.00           P
ATOM  10648  O13 POPEq 395     102.327  73.666  96.095  1.00  0.00           O
ATOM  10649  O14 POPEq 395     103.196  71.376  96.776  1.00  0.00           O
ATOM  10650  O11 POPEq 395     101.937  71.646  94.686  1.00  0.00           O
ATOM  10651  O12 POPEq 395     100.767  71.856  96.886  1.00  0.00           O
ATOM  10652  C1  POPEq 395     102.797  70.596  94.215  1.00  0.00           C
ATOM  10655  C2  POPEq 395     102.547  70.246  92.727  1.00  0.00           C
ATOM  10657  O21 POPEq 395     102.757  71.386  91.875  1.00  0.00           O
ATOM  10658  C21 POPEq 395     104.037  71.676  91.685  1.00  0.00           C
ATOM  10659  O22 POPEq 395     104.996  71.086  92.146  1.00  0.00           O
ATOM  10660  C22 POPEq 395     104.127  72.846  90.705  1.00  0.00           C
ATOM  10663  C3  POPEq 395     101.097  69.696  92.565  1.00  0.00           C
ATOM  10666  O31 POPEq 395     100.767  69.476  91.175  1.00  0.00           O
ATOM  10667  C31 POPEq 395      99.817  70.266  90.695  1.00  0.00           C
ATOM  10668  O32 POPEq 395      99.007  70.916  91.346  1.00  0.00           O
ATOM  10669  C32 POPEq 395     100.066  70.477  89.206  1.00  0.00           C
ATOM  10672  C23 POPEq 395     103.556  72.436  89.336  1.00  0.00           C
ATOM  10675  C24 POPEq 395     103.527  73.556  88.286  1.00  0.00           C
ATOM  10678  C25 POPEq 395     102.577  74.706  88.666  1.00  0.00           C
ATOM  10681  C26 POPEq 395     102.437  75.736  87.547  1.00  0.00           C
ATOM  10684  C27 POPEq 395     101.567  76.916  88.005  1.00  0.00           C
ATOM  10687  C28 POPEq 395     101.437  78.047  86.966  1.00  0.00           C
ATOM  10690  C29 POPEq 395     100.556  77.626  85.826  1.00  0.00           C
ATOM  10692 0C21 POPEq 395      99.747  78.416  85.105  1.00  0.00           C
ATOM  10694 1C21 POPEq 395      99.597  79.907  85.275  1.00  0.00           C
ATOM  10697 2C21 POPEq 395      99.407  80.647  83.935  1.00  0.00           C
ATOM  10700 3C21 POPEq 395      98.106  80.266  83.205  1.00  0.00           C
ATOM  10703 4C21 POPEq 395      97.687  81.316  82.167  1.00  0.00           C
ATOM  10706 5C21 POPEq 395      96.277  81.066  81.607  1.00  0.00           C
ATOM  10709 6C21 POPEq 395      96.147  79.807  80.756  1.00  0.00           C
ATOM  10712 7C21 POPEq 395      94.706  79.617  80.246  1.00  0.00           C
ATOM  10715 8C21 POPEq 395      94.517  78.346  79.406  1.00  0.00           C
ATOM  10719  C33 POPEq 395      98.807  70.356  88.326  1.00  0.00           C
ATOM  10722  C34 POPEq 395      99.177  70.416  86.836  1.00  0.00           C
ATOM  10725  C35 POPEq 395      99.526  71.836  86.355  1.00  0.00           C
ATOM  10728  C36 POPEq 395     100.117  71.816  84.947  1.00  0.00           C
ATOM  10731  C37 POPEq 395     100.267  73.216  84.346  1.00  0.00           C
ATOM  10734  C38 POPEq 395     100.956  73.176  82.976  1.00  0.00           C
ATOM  10737  C39 POPEq 395     100.797  74.466  82.167  1.00  0.00           C
ATOM  10740 0C31 POPEq 395     101.587  75.647  82.736  1.00  0.00           C
ATOM  10743 1C31 POPEq 395     101.367  76.956  81.966  1.00  0.00           C
ATOM  10746 2C31 POPEq 395     102.127  77.056  80.637  1.00  0.00           C
ATOM  10749 3C31 POPEq 395     103.657  77.016  80.796  1.00  0.00           C
ATOM  10752 4C31 POPEq 395     104.397  77.426  79.526  1.00  0.00           C
ATOM  10755 5C31 POPEq 395     105.916  77.306  79.676  1.00  0.00           C
ATOM  10758 6C31 POPEq 395     106.687  77.727  78.426  1.00  0.00           C
ATOM  10762  NH3 POPEr 396     149.886  11.616  54.386  1.00  0.00           N
ATOM  10766  C12 POPEr 396     149.806  13.026  54.906  1.00  0.00           C
ATOM  10769  C11 POPEr 396     151.146  13.566  55.476  1.00  0.00           C
ATOM  10772  P   POPEr 396     153.257  14.816  54.556  1.00  0.00           P
ATOM  10773  O13 POPEr 396     154.227  14.676  53.436  1.00  0.00           O
ATOM  10774  O14 POPEr 396     152.636  16.156  54.676  1.00  0.00           O
ATOM  10775  O11 POPEr 396     153.947  14.406  55.906  1.00  0.00           O
ATOM  10776  O12 POPEr 396     152.106  13.736  54.425  1.00  0.00           O
ATOM  10777  C1  POPEr 396     154.877  15.266  56.586  1.00  0.00           C
ATOM  10780  C2  POPEr 396     154.317  15.706  57.956  1.00  0.00           C
ATOM  10782  O21 POPEr 396     155.347  16.486  58.605  1.00  0.00           O
ATOM  10783  C21 POPEr 396     154.937  17.276  59.606  1.00  0.00           C
ATOM  10784  O22 POPEr 396     155.207  17.126  60.775  1.00  0.00           O
ATOM  10785  C22 POPEr 396     154.207  18.516  59.036  1.00  0.00           C
ATOM  10788  C3  POPEr 396     153.916  14.456  58.806  1.00  0.00           C
ATOM  10791  O31 POPEr 396     153.427  14.726  60.135  1.00  0.00           O
ATOM  10792  C31 POPEr 396     152.187  15.216  60.205  1.00  0.00           C
ATOM  10793  O32 POPEr 396     151.577  15.716  59.276  1.00  0.00           O
ATOM  10794  C32 POPEr 396     151.637  14.996  61.615  1.00  0.00           C
ATOM  10797  C23 POPEr 396     153.237  19.156  60.056  1.00  0.00           C
ATOM  10800  C24 POPEr 396     152.557  20.436  59.536  1.00  0.00           C
ATOM  10803  C25 POPEr 396     153.547  21.556  59.226  1.00  0.00           C
ATOM  10806  C26 POPEr 396     152.887  22.936  59.025  1.00  0.00           C
ATOM  10809  C27 POPEr 396     153.916  23.926  58.476  1.00  0.00           C
ATOM  10812  C28 POPEr 396     153.467  25.386  58.356  1.00  0.00           C
ATOM  10815  C29 POPEr 396     154.556  26.256  57.795  1.00  0.00           C
ATOM  10817 0C21 POPEr 396     155.147  27.306  58.406  1.00  0.00           C
ATOM  10819 1C21 POPEr 396     154.797  27.816  59.785  1.00  0.00           C
ATOM  10822 2C21 POPEr 396     155.806  28.836  60.336  1.00  0.00           C
ATOM  10825 3C21 POPEr 396     155.237  29.626  61.536  1.00  0.00           C
ATOM  10828 4C21 POPEr 396     156.257  30.636  62.075  1.00  0.00           C
ATOM  10831 5C21 POPEr 396     155.767  31.456  63.286  1.00  0.00           C
ATOM  10834 6C21 POPEr 396     156.926  32.206  63.946  1.00  0.00           C
ATOM  10837 7C21 POPEr 396     156.547  33.046  65.175  1.00  0.00           C
ATOM  10840 8C21 POPEr 396     157.776  33.577  65.915  1.00  0.00           C
ATOM  10844  C33 POPEr 396     150.166  15.456  61.766  1.00  0.00           C
ATOM  10847  C34 POPEr 396     149.397  14.746  62.886  1.00  0.00           C
ATOM  10850  C35 POPEr 396     149.797  15.236  64.285  1.00  0.00           C
ATOM  10853  C36 POPEr 396     149.446  14.236  65.395  1.00  0.00           C
ATOM  10856  C37 POPEr 396     149.946  14.666  66.785  1.00  0.00           C
ATOM  10859  C38 POPEr 396     148.877  15.386  67.626  1.00  0.00           C
ATOM  10862  C39 POPEr 396     149.457  16.036  68.896  1.00  0.00           C
ATOM  10865 0C31 POPEr 396     150.057  15.036  69.895  1.00  0.00           C
ATOM  10868 1C31 POPEr 396     150.537  15.736  71.175  1.00  0.00           C
ATOM  10871 2C31 POPEr 396     150.996  14.766  72.266  1.00  0.00           C
ATOM  10874 3C31 POPEr 396     151.317  15.496  73.576  1.00  0.00           C
ATOM  10877 4C31 POPEr 396     151.567  14.546  74.755  1.00  0.00           C
ATOM  10880 5C31 POPEr 396     151.746  15.306  76.086  1.00  0.00           C
ATOM  10883 6C31 POPEr 396     151.907  14.386  77.296  1.00  0.00           C
ATOM  10887  NH3 POPEs 397     138.226  94.387  48.755  1.00  0.00           N
ATOM  10891  C12 POPEs 397     138.157  93.346  49.845  1.00  0.00           C
ATOM  10894  C11 POPEs 397     137.026  92.336  49.586  1.00  0.00           C
ATOM  10897  P   POPEs 397     136.006  90.176  50.626  1.00  0.00           P
ATOM  10898  O13 POPEs 397     135.377  89.967  49.306  1.00  0.00           O
ATOM  10899  O14 POPEs 397     135.166  90.456  51.816  1.00  0.00           O
ATOM  10900  O11 POPEs 397     136.836  88.876  50.895  1.00  0.00           O
ATOM  10901  O12 POPEs 397     137.147  91.266  50.516  1.00  0.00           O
ATOM  10902  C1  POPEs 397     137.737  88.816  51.996  1.00  0.00           C
ATOM  10905  C2  POPEs 397     137.037  88.316  53.296  1.00  0.00           C
ATOM  10907  O21 POPEs 397     137.717  88.797  54.476  1.00  0.00           O
ATOM  10908  C21 POPEs 397     139.037  88.666  54.476  1.00  0.00           C
ATOM  10909  O22 POPEs 397     139.677  87.877  53.805  1.00  0.00           O
ATOM  10910  C22 POPEs 397     139.627  89.787  55.325  1.00  0.00           C
ATOM  10913  C3  POPEs 397     136.806  86.767  53.246  1.00  0.00           C
ATOM  10916  O31 POPEs 397     136.447  86.186  54.515  1.00  0.00           O
ATOM  10917  C31 POPEs 397     135.166  86.057  54.805  1.00  0.00           C
ATOM  10918  O32 POPEs 397     134.217  86.386  54.115  1.00  0.00           O
ATOM  10919  C32 POPEs 397     135.067  85.426  56.195  1.00  0.00           C
ATOM  10922  C23 POPEs 397     139.297  89.667  56.826  1.00  0.00           C
ATOM  10925  C24 POPEs 397     139.597  90.996  57.535  1.00  0.00           C
ATOM  10928  C25 POPEs 397     139.756  90.897  59.056  1.00  0.00           C
ATOM  10931  C26 POPEs 397     141.037  90.166  59.466  1.00  0.00           C
ATOM  10934  C27 POPEs 397     141.416  90.377  60.935  1.00  0.00           C
ATOM  10937  C28 POPEs 397     142.457  89.356  61.425  1.00  0.00           C
ATOM  10940  C29 POPEs 397     141.806  88.186  62.126  1.00  0.00           C
ATOM  10942 0C21 POPEs 397     142.106  87.727  63.345  1.00  0.00           C
ATOM  10944 1C21 POPEs 397     143.217  88.246  64.226  1.00  0.00           C
ATOM  10947 2C21 POPEs 397     142.806  89.516  65.006  1.00  0.00           C
ATOM  10950 3C21 POPEs 397     141.776  89.267  66.116  1.00  0.00           C
ATOM  10953 4C21 POPEs 397     142.356  88.507  67.316  1.00  0.00           C
ATOM  10956 5C21 POPEs 397     142.396  89.366  68.586  1.00  0.00           C
ATOM  10959 6C21 POPEs 397     143.427  90.507  68.535  1.00  0.00           C
ATOM  10962 7C21 POPEs 397     143.407  91.367  69.796  1.00  0.00           C
ATOM  10965 8C21 POPEs 397     144.426  92.496  69.766  1.00  0.00           C
ATOM  10969  C33 POPEs 397     135.457  86.406  57.316  1.00  0.00           C
ATOM  10972  C34 POPEs 397     136.177  85.686  58.465  1.00  0.00           C
ATOM  10975  C35 POPEs 397     136.157  86.507  59.755  1.00  0.00           C
ATOM  10978  C36 POPEs 397     136.847  85.816  60.946  1.00  0.00           C
ATOM  10981  C37 POPEs 397     136.946  86.796  62.126  1.00  0.00           C
ATOM  10984  C38 POPEs 397     137.666  86.256  63.376  1.00  0.00           C
ATOM  10987  C39 POPEs 397     137.647  87.327  64.466  1.00  0.00           C
ATOM  10990 0C31 POPEs 397     138.217  86.907  65.825  1.00  0.00           C
ATOM  10993 1C31 POPEs 397     138.117  88.056  66.836  1.00  0.00           C
ATOM  10996 2C31 POPEs 397     138.767  87.746  68.195  1.00  0.00           C
ATOM  10999 3C31 POPEs 397     137.866  87.016  69.185  1.00  0.00           C
ATOM  11002 4C31 POPEs 397     136.606  87.807  69.585  1.00  0.00           C
ATOM  11005 5C31 POPEs 397     136.017  87.366  70.936  1.00  0.00           C
ATOM  11008 6C31 POPEs 397     136.827  87.827  72.145  1.00  0.00           C
ATOM  11012  NH3 POPEt 398       2.347  27.456  93.087  1.00  0.00           N
ATOM  11016  C12 POPEt 398       3.677  27.906  93.636  1.00  0.00           C
ATOM  11019  C11 POPEt 398       3.507  28.626  94.986  1.00  0.00           C
ATOM  11022  P   POPEt 398       5.717  30.056  94.936  1.00  0.00           P
ATOM  11023  O13 POPEt 398       6.777  29.336  94.215  1.00  0.00           O
ATOM  11024  O14 POPEt 398       6.137  31.086  95.926  1.00  0.00           O
ATOM  11025  O11 POPEt 398       4.807  30.736  93.806  1.00  0.00           O
ATOM  11026  O12 POPEt 398       4.767  28.956  95.587  1.00  0.00           O
ATOM  11027  C1  POPEt 398       5.377  31.716  92.915  1.00  0.00           C
ATOM  11030  C2  POPEt 398       6.027  31.096  91.626  1.00  0.00           C
ATOM  11032  O21 POPEt 398       6.957  31.967  90.955  1.00  0.00           O
ATOM  11033  C21 POPEt 398       6.907  33.266  90.946  1.00  0.00           C
ATOM  11034  O22 POPEt 398       6.057  34.006  91.425  1.00  0.00           O
ATOM  11035  C22 POPEt 398       8.177  33.736  90.236  1.00  0.00           C
ATOM  11038  C3  POPEt 398       5.037  30.516  90.586  1.00  0.00           C
ATOM  11041  O31 POPEt 398       5.777  30.046  89.436  1.00  0.00           O
ATOM  11042  C31 POPEt 398       5.447  30.526  88.245  1.00  0.00           C
ATOM  11043  O32 POPEt 398       4.417  31.116  87.985  1.00  0.00           O
ATOM  11044  C32 POPEt 398       6.597  30.306  87.275  1.00  0.00           C
ATOM  11047  C23 POPEt 398       7.917  34.537  88.946  1.00  0.00           C
ATOM  11050  C24 POPEt 398       7.617  33.706  87.675  1.00  0.00           C
ATOM  11053  C25 POPEt 398       7.787  34.556  86.405  1.00  0.00           C
ATOM  11056  C26 POPEt 398       7.677  33.816  85.065  1.00  0.00           C
ATOM  11059  C27 POPEt 398       8.147  34.706  83.895  1.00  0.00           C
ATOM  11062  C28 POPEt 398       8.227  34.016  82.526  1.00  0.00           C
ATOM  11065  C29 POPEt 398       6.857  33.746  81.955  1.00  0.00           C
ATOM  11067 0C21 POPEt 398       6.487  33.787  80.675  1.00  0.00           C
ATOM  11069 1C21 POPEt 398       7.377  33.986  79.466  1.00  0.00           C
ATOM  11072 2C21 POPEt 398       6.927  33.016  78.356  1.00  0.00           C
ATOM  11075 3C21 POPEt 398       7.077  31.526  78.726  1.00  0.00           C
ATOM  11078 4C21 POPEt 398       5.997  30.646  78.086  1.00  0.00           C
ATOM  11081 5C21 POPEt 398       5.957  29.236  78.706  1.00  0.00           C
ATOM  11084 6C21 POPEt 398       4.767  28.416  78.205  1.00  0.00           C
ATOM  11087 7C21 POPEt 398       4.617  27.086  78.946  1.00  0.00           C
ATOM  11090 8C21 POPEt 398       3.437  26.256  78.455  1.00  0.00           C
ATOM  11094  C33 POPEt 398       6.747  28.836  86.826  1.00  0.00           C
ATOM  11097  C34 POPEt 398       8.067  28.546  86.076  1.00  0.00           C
ATOM  11100  C35 POPEt 398       8.377  29.406  84.826  1.00  0.00           C
ATOM  11103  C36 POPEt 398       7.737  28.886  83.517  1.00  0.00           C
ATOM  11106  C37 POPEt 398       6.237  29.186  83.345  1.00  0.00           C
ATOM  11109  C38 POPEt 398       5.917  30.686  83.216  1.00  0.00           C
ATOM  11112  C39 POPEt 398       4.427  31.016  83.406  1.00  0.00           C
ATOM  11115 0C31 POPEt 398       3.527  30.426  82.307  1.00  0.00           C
ATOM  11118 1C31 POPEt 398       2.057  30.796  82.505  1.00  0.00           C
ATOM  11121 2C31 POPEt 398       1.107  30.126  81.496  1.00  0.00           C
ATOM  11124 3C31 POPEt 398       1.347  30.576  80.047  1.00  0.00           C
ATOM  11127 4C31 POPEt 398       0.257  30.076  79.095  1.00  0.00           C
ATOM  11130 5C31 POPEt 398       0.497  30.506  77.646  1.00  0.00           C
ATOM  11133 6C31 POPEt 398      -0.643  30.136  76.696  1.00  0.00           C
ATOM  11137  NH3 POPEu 399      50.097 120.476  48.025  1.00  0.00           N
ATOM  11141  C12 POPEu 399      49.207 121.197  49.006  1.00  0.00           C
ATOM  11144  C11 POPEu 399      48.007 121.866  48.316  1.00  0.00           C
ATOM  11147  P   POPEu 399      45.577 121.367  49.185  1.00  0.00           P
ATOM  11148  O13 POPEu 399      45.117 122.736  48.856  1.00  0.00           O
ATOM  11149  O14 POPEu 399      44.587 120.296  49.056  1.00  0.00           O
ATOM  11150  O11 POPEu 399      46.127 121.367  50.665  1.00  0.00           O
ATOM  11151  O12 POPEu 399      46.867 121.016  48.325  1.00  0.00           O
ATOM  11152  C1  POPEu 399      46.567 122.506  51.406  1.00  0.00           C
ATOM  11155  C2  POPEu 399      45.377 123.126  52.187  1.00  0.00           C
ATOM  11157  O21 POPEu 399      45.827 124.057  53.196  1.00  0.00           O
ATOM  11158  C21 POPEu 399      46.427 123.596  54.285  1.00  0.00           C
ATOM  11159  O22 POPEu 399      46.657 122.436  54.546  1.00  0.00           O
ATOM  11160  C22 POPEu 399      46.757 124.787  55.196  1.00  0.00           C
ATOM  11163  C3  POPEu 399      44.427 122.006  52.695  1.00  0.00           C
ATOM  11166  O31 POPEu 399      43.317 122.496  53.456  1.00  0.00           O
ATOM  11167  C31 POPEu 399      42.286 122.897  52.746  1.00  0.00           C
ATOM  11168  O32 POPEu 399      42.286 123.137  51.556  1.00  0.00           O
ATOM  11169  C32 POPEu 399      41.137 123.046  53.706  1.00  0.00           C
ATOM  11172  C23 POPEu 399      47.207 124.376  56.626  1.00  0.00           C
ATOM  11175  C24 POPEu 399      48.717 124.217  56.796  1.00  0.00           C
ATOM  11178  C25 POPEu 399      49.187 124.506  58.236  1.00  0.00           C
ATOM  11181  C26 POPEu 399      48.577 123.596  59.305  1.00  0.00           C
ATOM  11184  C27 POPEu 399      49.207 123.806  60.695  1.00  0.00           C
ATOM  11187  C28 POPEu 399      48.536 122.956  61.785  1.00  0.00           C
ATOM  11190  C29 POPEu 399      49.237 123.056  63.115  1.00  0.00           C
ATOM  11192 0C21 POPEu 399      48.797 123.666  64.235  1.00  0.00           C
ATOM  11194 1C21 POPEu 399      47.487 124.416  64.396  1.00  0.00           C
ATOM  11197 2C21 POPEu 399      46.407 123.566  65.096  1.00  0.00           C
ATOM  11200 3C21 POPEu 399      46.747 123.227  66.566  1.00  0.00           C
ATOM  11203 4C21 POPEu 399      45.577 122.576  67.336  1.00  0.00           C
ATOM  11206 5C21 POPEu 399      45.217 121.166  66.836  1.00  0.00           C
ATOM  11209 6C21 POPEu 399      43.987 120.556  67.515  1.00  0.00           C
ATOM  11212 7C21 POPEu 399      43.597 119.176  66.956  1.00  0.00           C
ATOM  11215 8C21 POPEu 399      42.327 118.616  67.585  1.00  0.00           C
ATOM  11219  C33 POPEu 399      40.677 121.676  54.266  1.00  0.00           C
ATOM  11222  C34 POPEu 399      40.157 121.666  55.716  1.00  0.00           C
ATOM  11225  C35 POPEu 399      40.357 120.296  56.396  1.00  0.00           C
ATOM  11228  C36 POPEu 399      39.856 120.236  57.856  1.00  0.00           C
ATOM  11231  C37 POPEu 399      40.367 118.966  58.546  1.00  0.00           C
ATOM  11234  C38 POPEu 399      39.987 118.846  60.035  1.00  0.00           C
ATOM  11237  C39 POPEu 399      38.517 118.486  60.255  1.00  0.00           C
ATOM  11240 0C31 POPEu 399      38.277 117.727  61.575  1.00  0.00           C
ATOM  11243 1C31 POPEu 399      36.837 117.206  61.696  1.00  0.00           C
ATOM  11246 2C31 POPEu 399      36.697 116.057  62.716  1.00  0.00           C
ATOM  11249 3C31 POPEu 399      37.067 116.446  64.145  1.00  0.00           C
ATOM  11252 4C31 POPEu 399      36.977 115.266  65.115  1.00  0.00           C
ATOM  11255 5C31 POPEu 399      37.407 115.606  66.545  1.00  0.00           C
ATOM  11258 6C31 POPEu 399      37.377 114.397  67.486  1.00  0.00           C
ATOM  11262  NH3 POPEv 400      68.247 113.147  93.706  1.00  0.00           N
ATOM  11266  C12 POPEv 400      67.636 113.166  95.076  1.00  0.00           C
ATOM  11269  C11 POPEv 400      68.337 112.206  96.086  1.00  0.00           C
ATOM  11272  P   POPEv 400      70.557 113.647  96.337  1.00  0.00           P
ATOM  11273  O13 POPEv 400      69.877 114.496  97.345  1.00  0.00           O
ATOM  11274  O14 POPEv 400      71.997 113.397  96.606  1.00  0.00           O
ATOM  11275  O11 POPEv 400      70.367 114.287  94.895  1.00  0.00           O
ATOM  11276  O12 POPEv 400      69.757 112.307  96.145  1.00  0.00           O
ATOM  11277  C1  POPEv 400      71.417 114.886  94.146  1.00  0.00           C
ATOM  11280  C2  POPEv 400      70.937 115.236  92.705  1.00  0.00           C
ATOM  11282  O21 POPEv 400      70.297 114.086  92.135  1.00  0.00           O
ATOM  11283  C21 POPEv 400      71.027 113.157  91.545  1.00  0.00           C
ATOM  11284  O22 POPEv 400      72.237 113.037  91.545  1.00  0.00           O
ATOM  11285  C22 POPEv 400      70.077 112.217  90.815  1.00  0.00           C
ATOM  11288  C3  POPEv 400      72.017 115.856  91.755  1.00  0.00           C
ATOM  11291  O31 POPEv 400      71.617 115.727  90.376  1.00  0.00           O
ATOM  11292  C31 POPEv 400      71.577 116.787  89.595  1.00  0.00           C
ATOM  11293  O32 POPEv 400      71.927 117.926  89.895  1.00  0.00           O
ATOM  11294  C32 POPEv 400      71.106 116.356  88.205  1.00  0.00           C
ATOM  11297  C23 POPEv 400      70.667 111.717  89.476  1.00  0.00           C
ATOM  11300  C24 POPEv 400      69.606 111.077  88.576  1.00  0.00           C
ATOM  11303  C25 POPEv 400      70.197 110.657  87.226  1.00  0.00           C
ATOM  11306  C26 POPEv 400      69.136 110.246  86.197  1.00  0.00           C
ATOM  11309  C27 POPEv 400      69.777 109.807  84.865  1.00  0.00           C
ATOM  11312  C28 POPEv 400      68.767 109.556  83.727  1.00  0.00           C
ATOM  11315  C29 POPEv 400      68.227 110.867  83.186  1.00  0.00           C
ATOM  11317 0C21 POPEv 400      68.187 111.287  81.906  1.00  0.00           C
ATOM  11319 1C21 POPEv 400      68.627 110.537  80.675  1.00  0.00           C
ATOM  11322 2C21 POPEv 400      67.587 110.587  79.546  1.00  0.00           C
ATOM  11325 3C21 POPEv 400      67.447 111.956  78.855  1.00  0.00           C
ATOM  11328 4C21 POPEv 400      66.077 112.136  78.175  1.00  0.00           C
ATOM  11331 5C21 POPEv 400      65.957 113.486  77.456  1.00  0.00           C
ATOM  11334 6C21 POPEv 400      64.517 114.026  77.416  1.00  0.00           C
ATOM  11337 7C21 POPEv 400      64.427 115.416  76.755  1.00  0.00           C
ATOM  11340 8C21 POPEv 400      62.997 115.956  76.665  1.00  0.00           C
ATOM  11344  C33 POPEv 400      72.147 115.447  87.505  1.00  0.00           C
ATOM  11347  C34 POPEv 400      73.497 116.147  87.267  1.00  0.00           C
ATOM  11350  C35 POPEv 400      73.407 117.467  86.486  1.00  0.00           C
ATOM  11353  C36 POPEv 400      72.807 117.307  85.076  1.00  0.00           C
ATOM  11356  C37 POPEv 400      72.746 118.636  84.315  1.00  0.00           C
ATOM  11359  C38 POPEv 400      72.496 118.456  82.816  1.00  0.00           C
ATOM  11362  C39 POPEv 400      72.527 119.796  82.076  1.00  0.00           C
ATOM  11365 0C31 POPEv 400      72.566 119.636  80.546  1.00  0.00           C
ATOM  11368 1C31 POPEv 400      72.527 120.996  79.836  1.00  0.00           C
ATOM  11371 2C31 POPEv 400      72.757 120.926  78.325  1.00  0.00           C
ATOM  11374 3C31 POPEv 400      74.197 120.566  77.956  1.00  0.00           C
ATOM  11377 4C31 POPEv 400      74.447 120.556  76.446  1.00  0.00           C
ATOM  11380 5C31 POPEv 400      75.926 120.327  76.105  1.00  0.00           C
ATOM  11383 6C31 POPEv 400      76.217 120.286  74.606  1.00  0.00           C
ATOM  11387  NH3 POPEw 401     161.029 158.667  97.036  1.00  0.00           N
ATOM  11391  C12 POPEw 401     160.110 157.816  97.865  1.00  0.00           C
ATOM  11394  C11 POPEw 401     160.439 156.306  97.736  1.00  0.00           C
ATOM  11397  P   POPEw 401     159.920 154.527  99.676  1.00  0.00           P
ATOM  11398  O13 POPEw 401     161.360 154.617 100.015  1.00  0.00           O
ATOM  11399  O14 POPEw 401     158.957 154.706 100.776  1.00  0.00           O
ATOM  11400  O11 POPEw 401     159.579 153.147  99.016  1.00  0.00           O
ATOM  11401  O12 POPEw 401     159.539 155.557  98.535  1.00  0.00           O
ATOM  11402  C1  POPEw 401     160.039 152.796  97.716  1.00  0.00           C
ATOM  11405  C2  POPEw 401     158.916 152.676  96.636  1.00  0.00           C
ATOM  11407  O21 POPEw 401     159.420 152.486  95.306  1.00  0.00           O
ATOM  11408  C21 POPEw 401     160.580 151.947  94.986  1.00  0.00           C
ATOM  11409  O22 POPEw 401     161.490 151.586  95.695  1.00  0.00           O
ATOM  11410  C22 POPEw 401     160.490 151.647  93.496  1.00  0.00           C
ATOM  11413  C3  POPEw 401     157.916 153.856  96.576  1.00  0.00           C
ATOM  11416  O31 POPEw 401     156.827 153.557  95.666  1.00  0.00           O
ATOM  11417  C31 POPEw 401     156.996 153.906  94.407  1.00  0.00           C
ATOM  11418  O32 POPEw 401     157.866 154.626  93.946  1.00  0.00           O
ATOM  11419  C32 POPEw 401     155.827 153.346  93.605  1.00  0.00           C
ATOM  11422  C23 POPEw 401     161.660 152.196  92.655  1.00  0.00           C
ATOM  11425  C24 POPEw 401     161.560 151.776  91.186  1.00  0.00           C
ATOM  11428  C25 POPEw 401     160.280 152.287  90.497  1.00  0.00           C
ATOM  11431  C26 POPEw 401     160.289 152.056  88.986  1.00  0.00           C
ATOM  11434  C27 POPEw 401     159.017 152.606  88.326  1.00  0.00           C
ATOM  11437  C28 POPEw 401     159.007 152.497  86.785  1.00  0.00           C
ATOM  11440  C29 POPEw 401     160.009 153.426  86.145  1.00  0.00           C
ATOM  11442 0C21 POPEw 401     160.620 153.246  84.956  1.00  0.00           C
ATOM  11444 1C21 POPEw 401     160.439 152.087  84.005  1.00  0.00           C
ATOM  11447 2C21 POPEw 401     161.780 151.537  83.485  1.00  0.00           C
ATOM  11450 3C21 POPEw 401     162.519 152.507  82.547  1.00  0.00           C
ATOM  11453 4C21 POPEw 401     163.799 151.916  81.925  1.00  0.00           C
[truncated: 3,028,714 more chars]
