# Supplementary material for: Characterizing Membrane Association and Periplasmic Transfer of Bacterial Lipoproteins through Molecular Dynamics Simulations
Source: Structure. 2020 Apr 7;28(4):475–487.e3. doi: 10.1016/j.str.2020.01.012 (PMC7139219; doi:10.1016/j.str.2020.01.012)
Supplement: Data S2. Final Coordinates from Simulations (A–L), Related to Figure 3 [file mmc4.zip › A-L/ACRE-5-atomistic.pdb]

TITLE     Protein
REMARK    THIS IS A SIMULATION BOX
CRYST1  161.567  161.567  201.657  90.00  90.00  90.00 P 1           1
MODEL        1
ATOM      1  N   CYSTA   1      35.903  79.758 107.508  1.00  0.00           N
ATOM      3  CA  CYSTA   1      34.743  78.938 107.239  1.00  0.00           C
ATOM      5  C   CYSTA   1      33.943  79.238 108.519  1.00  0.00           C
ATOM      6  O   CYSTA   1      33.033  80.058 108.519  1.00  0.00           O
ATOM      7  CB  CYSTA   1      34.034  79.428 105.918  1.00  0.00           C
ATOM     10  SG  CYSTA   1      33.083  78.189 104.948  1.00  0.00           S
ATOM     11  C1  CYSTA   1      33.253  79.018 103.299  1.00  0.00           C
ATOM     14  CA1 CYSTA   1      37.073  79.868 106.889  1.00  0.00           C
ATOM     15  OA1 CYSTA   1      37.803  80.729 107.359  1.00  0.00           O
ATOM     16  CA2 CYSTA   1      37.533  79.028 105.729  1.00  0.00           C
ATOM     19  C11 CYSTA   1      32.613  78.328 102.038  1.00  0.00           C
ATOM     21  O11 CYSTA   1      32.573  79.298 100.949  1.00  0.00           O
ATOM     22  CX1 CYSTA   1      32.973  78.838  99.749  1.00  0.00           C
ATOM     23  OX1 CYSTA   1      33.263  77.678  99.518  1.00  0.00           O
ATOM     24  CX2 CYSTA   1      33.163  79.998  98.738  1.00  0.00           C
ATOM     27  C12 CYSTA   1      31.183  77.818 102.349  1.00  0.00           C
ATOM     30  O12 CYSTA   1      30.453  77.438 101.159  1.00  0.00           O
ATOM     31  CD1 CYSTA   1      29.193  77.878 101.109  1.00  0.00           C
ATOM     32  OD1 CYSTA   1      28.693  78.628 101.948  1.00  0.00           O
ATOM     33  CD2 CYSTA   1      28.423  77.338  99.899  1.00  0.00           C
ATOM     36  CA3 CYSTA   1      38.353  79.868 104.709  1.00  0.00           C
ATOM     39  CA4 CYSTA   1      39.143  79.018 103.708  1.00  0.00           C
ATOM     42  CA5 CYSTA   1      39.643  79.798 102.479  1.00  0.00           C
ATOM     45  CA6 CYSTA   1      40.674  80.908 102.728  1.00  0.00           C
ATOM     48  CA7 CYSTA   1      40.963  81.688 101.429  1.00  0.00           C
ATOM     51  CA8 CYSTA   1      42.143  82.668 101.509  1.00  0.00           C
ATOM     54  CA9 CYSTA   1      42.253  83.588 100.279  1.00  0.00           C
ATOM     57 0CA1 CYSTA   1      41.223  84.728 100.319  1.00  0.00           C
ATOM     60 1CA1 CYSTA   1      41.254  85.648  99.088  1.00  0.00           C
ATOM     63 2CA1 CYSTA   1      40.284  86.828  99.238  1.00  0.00           C
ATOM     66 3CA1 CYSTA   1      40.333  87.808  98.058  1.00  0.00           C
ATOM     69 4CA1 CYSTA   1      39.104  87.748  97.128  1.00  0.00           C
ATOM     72 5CA1 CYSTA   1      39.053  86.498  96.249  1.00  0.00           C
ATOM     75 6CA1 CYSTA   1      37.823  86.479  95.329  1.00  0.00           C
ATOM     79  CD3 CYSTA   1      29.193  76.418  98.909  1.00  0.00           C
ATOM     82  CD4 CYSTA   1      29.793  77.158  97.709  1.00  0.00           C
ATOM     85  CD5 CYSTA   1      30.493  76.188  96.738  1.00  0.00           C
ATOM     88  CD6 CYSTA   1      31.033  76.858  95.469  1.00  0.00           C
ATOM     91  CD7 CYSTA   1      29.993  77.028  94.349  1.00  0.00           C
ATOM     94  CD8 CYSTA   1      30.613  77.638  93.079  1.00  0.00           C
ATOM     97  CD9 CYSTA   1      29.883  77.258  91.789  1.00  0.00           C
ATOM    100 0CD1 CYSTA   1      28.653  78.119  91.448  1.00  0.00           C
ATOM    103 1CD1 CYSTA   1      29.003  79.488  90.829  1.00  0.00           C
ATOM    106 2CD1 CYSTA   1      27.983  79.918  89.769  1.00  0.00           C
ATOM    109 3CD1 CYSTA   1      28.283  81.268  89.109  1.00  0.00           C
ATOM    112 4CD1 CYSTA   1      27.793  82.478  89.918  1.00  0.00           C
ATOM    115 5CD1 CYSTA   1      27.783  83.768  89.099  1.00  0.00           C
ATOM    118 6CD1 CYSTA   1      27.293  84.988  89.889  1.00  0.00           C
ATOM    122  CX3 CYSTA   1      32.843  79.698  97.239  1.00  0.00           C
ATOM    125  CX4 CYSTA   1      33.173  80.888  96.319  1.00  0.00           C
ATOM    128  CX5 CYSTA   1      32.563  80.848  94.899  1.00  0.00           C
ATOM    131  CX6 CYSTA   1      33.543  80.568  93.738  1.00  0.00           C
ATOM    134  CX7 CYSTA   1      32.893  80.808  92.359  1.00  0.00           C
ATOM    137  CX8 CYSTA   1      33.853  80.828  91.149  1.00  0.00           C
ATOM    140  CX9 CYSTA   1      34.513  79.498  90.918  1.00  0.00           C
ATOM    142 0CX1 CYSTA   1      34.303  78.648  89.889  1.00  0.00           C
ATOM    144 1CX1 CYSTA   1      33.353  78.778  88.729  1.00  0.00           C
ATOM    147 2CX1 CYSTA   1      32.563  77.468  88.499  1.00  0.00           C
ATOM    150 3CX1 CYSTA   1      31.923  77.378  87.109  1.00  0.00           C
ATOM    153 4CX1 CYSTA   1      31.433  75.958  86.769  1.00  0.00           C
ATOM    156 5CX1 CYSTA   1      30.293  75.428  87.648  1.00  0.00           C
ATOM    159 6CX1 CYSTA   1      28.993  76.248  87.508  1.00  0.00           C
ATOM    162 7CX1 CYSTA   1      27.813  75.598  88.229  1.00  0.00           C
ATOM    165 8CX1 CYSTA   1      26.513  76.378  88.048  1.00  0.00           C
ATOM    169  N   ASN A   2      34.383  78.688 109.678  1.00  0.00           N
ATOM    171  CA  ASN A   2      33.833  79.098 110.969  1.00  0.00           C
ATOM    173  CB  ASN A   2      32.483  78.368 111.208  1.00  0.00           C
ATOM    176  CG  ASN A   2      31.693  79.178 112.209  1.00  0.00           C
ATOM    177  OD1 ASN A   2      31.483  78.788 113.349  1.00  0.00           O
ATOM    178  ND2 ASN A   2      31.303  80.418 111.808  1.00  0.00           N
ATOM    181  C   ASN A   2      34.773  78.848 112.158  1.00  0.00           C
ATOM    182  O   ASN A   2      35.673  78.018 112.058  1.00  0.00           O
ATOM    183  N   ASP A   3      34.573  79.528 113.308  1.00  0.00           N
ATOM    185  CA  ASP A   3      35.103  79.108 114.609  1.00  0.00           C
ATOM    187  CB  ASP A   3      36.633  79.358 114.789  1.00  0.00           C
ATOM    190  CG  ASP A   3      37.253  78.548 115.918  1.00  0.00           C
ATOM    191  OD1 ASP A   3      38.423  78.838 116.299  1.00  0.00           O
ATOM    192  OD2 ASP A   3      36.623  77.538 116.299  1.00  0.00           O
ATOM    193  C   ASP A   3      34.264  79.668 115.749  1.00  0.00           C
ATOM    194  O   ASP A   3      33.053  79.508 115.749  1.00  0.00           O
ATOM    195  N   LYS A   4      34.843  80.298 116.798  1.00  0.00           N
ATOM    197  CA  LYS A   4      34.183  80.428 118.089  1.00  0.00           C
ATOM    199  CB  LYS A   4      35.253  80.558 119.209  1.00  0.00           C
ATOM    202  CG  LYS A   4      34.763  79.918 120.519  1.00  0.00           C
ATOM    205  CD  LYS A   4      35.753  80.038 121.679  1.00  0.00           C
ATOM    208  CE  LYS A   4      35.363  79.108 122.838  1.00  0.00           C
ATOM    211  NZ  LYS A   4      36.213  79.348 124.018  1.00  0.00           N
ATOM    215  C   LYS A   4      33.163  81.568 118.148  1.00  0.00           C
ATOM    216  O   LYS A   4      33.273  82.518 118.939  1.00  0.00           O
ATOM    217  N   GLY A   5      32.073  81.479 117.368  1.00  0.00           N
ATOM    219  CA  GLY A   5      30.943  82.408 117.329  1.00  0.00           C
ATOM    222  C   GLY A   5      29.893  82.088 118.349  1.00  0.00           C
ATOM    223  O   GLY A   5      28.693  82.258 118.099  1.00  0.00           O
ATOM    224  N   GLU A   6      30.363  81.628 119.529  1.00  0.00           N
ATOM    226  CA  GLU A   6      29.643  81.059 120.659  1.00  0.00           C
ATOM    228  CB  GLU A   6      29.243  82.189 121.649  1.00  0.00           C
ATOM    231  CG  GLU A   6      29.203  81.769 123.139  1.00  0.00           C
ATOM    234  CD  GLU A   6      30.583  81.388 123.688  1.00  0.00           C
ATOM    235  OE1 GLU A   6      30.723  80.268 124.269  1.00  0.00           O
ATOM    236  OE2 GLU A   6      31.523  82.208 123.558  1.00  0.00           O
ATOM    237  C   GLU A   6      28.683  79.928 120.228  1.00  0.00           C
ATOM    238  O   GLU A   6      29.123  79.098 119.448  1.00  0.00           O
ATOM    239  N   GLU A   7      27.443  79.698 120.709  1.00  0.00           N
ATOM    241  CA  GLU A   7      26.383  80.659 120.949  1.00  0.00           C
ATOM    243  CB  GLU A   7      25.673  81.098 119.628  1.00  0.00           C
ATOM    246  CG  GLU A   7      24.583  80.218 118.939  1.00  0.00           C
ATOM    249  CD  GLU A   7      25.013  78.838 118.439  1.00  0.00           C
ATOM    250  OE1 GLU A   7      24.273  77.838 118.719  1.00  0.00           O
ATOM    251  OE2 GLU A   7      26.013  78.738 117.709  1.00  0.00           O
ATOM    252  C   GLU A   7      25.473  80.078 122.018  1.00  0.00           C
ATOM    253  O   GLU A   7      24.433  79.458 121.789  1.00  0.00           O
ATOM    254  N   LYS A   8      25.873  80.268 123.288  1.00  0.00           N
ATOM    256  CA  LYS A   8      25.133  79.808 124.448  1.00  0.00           C
ATOM    258  CB  LYS A   8      25.813  78.538 125.069  1.00  0.00           C
ATOM    261  CG  LYS A   8      26.733  77.818 124.069  1.00  0.00           C
ATOM    264  CD  LYS A   8      27.143  76.388 124.448  1.00  0.00           C
ATOM    267  CE  LYS A   8      27.953  75.758 123.319  1.00  0.00           C
ATOM    270  NZ  LYS A   8      28.123  74.308 123.529  1.00  0.00           N
ATOM    274  C   LYS A   8      25.183  80.978 125.429  1.00  0.00           C
ATOM    275  O   LYS A   8      26.273  81.408 125.788  1.00  0.00           O
ATOM    276  N   ALA A   9      24.073  81.598 125.889  1.00  0.00           N
ATOM    278  CA  ALA A   9      22.703  81.138 125.838  1.00  0.00           C
ATOM    280  CB  ALA A   9      22.353  80.548 127.209  1.00  0.00           C
ATOM    284  C   ALA A   9      21.703  82.248 125.529  1.00  0.00           C
ATOM    285  O   ALA A   9      21.643  83.268 126.219  1.00  0.00           O
ATOM    286  N   HIS A  10      20.843  82.038 124.499  1.00  0.00           N
ATOM    288  CA  HIS A  10      19.713  82.908 124.219  1.00  0.00           C
ATOM    290  CB  HIS A  10      19.853  83.668 122.859  1.00  0.00           C
ATOM    293  ND1 HIS A  10      21.773  83.588 121.258  1.00  0.00           N
ATOM    294  CG  HIS A  10      20.613  82.988 121.728  1.00  0.00           C
ATOM    295  CE1 HIS A  10      22.113  82.898 120.179  1.00  0.00           C
ATOM    297  NE2 HIS A  10      21.243  81.898 119.929  1.00  0.00           N
ATOM    299  CD2 HIS A  10      20.273  81.958 120.908  1.00  0.00           C
ATOM    301  C   HIS A  10      18.353  82.198 124.329  1.00  0.00           C
ATOM    302  O   HIS A  10      17.953  81.498 123.399  1.00  0.00           O
ATOM    303  N   VAL A  11      17.623  82.438 125.478  1.00  0.00           N
ATOM    305  CA  VAL A  11      16.263  81.988 125.869  1.00  0.00           C
ATOM    307  CB  VAL A  11      16.053  80.468 125.899  1.00  0.00           C
ATOM    309  CG1 VAL A  11      15.283  80.049 124.628  1.00  0.00           C
ATOM    313  CG2 VAL A  11      17.373  79.658 125.989  1.00  0.00           C
ATOM    317  C   VAL A  11      15.783  82.729 127.168  1.00  0.00           C
ATOM    318  O   VAL A  11      16.513  83.598 127.628  1.00  0.00           O
ATOM    319  N   GLY A  12      14.543  82.478 127.749  1.00  0.00           N
ATOM    321  CA  GLY A  12      13.943  83.208 128.919  1.00  0.00           C
ATOM    324  C   GLY A  12      12.613  82.608 129.499  1.00  0.00           C
ATOM    325  O   GLY A  12      12.073  81.688 128.898  1.00  0.00           O
ATOM    326  N   GLU A  13      11.933  83.038 130.628  1.00  0.00           N
ATOM    328  CA  GLU A  13      12.113  84.248 131.459  1.00  0.00           C
ATOM    330  CB  GLU A  13      11.843  85.589 130.539  1.00  0.00           C
ATOM    333  CG  GLU A  13      12.873  86.408 129.558  1.00  0.00           C
ATOM    336  CD  GLU A  13      12.603  86.638 128.039  1.00  0.00           C
ATOM    337  OE1 GLU A  13      13.323  87.488 127.448  1.00  0.00           O
ATOM    338  OE2 GLU A  13      11.713  85.998 127.429  1.00  0.00           O
ATOM    339  C   GLU A  13      11.513  84.409 132.999  1.00  0.00           C
ATOM    340  O   GLU A  13      11.933  85.388 133.599  1.00  0.00           O
ATOM    341  N   PRO A  14      10.663  83.778 133.878  1.00  0.00           N
ATOM    342  CD  PRO A  14       9.293  84.278 133.738  1.00  0.00           C
ATOM    345  CA  PRO A  14      10.883  83.358 135.359  1.00  0.00           C
ATOM    347  CB  PRO A  14       9.463  82.858 135.668  1.00  0.00           C
ATOM    350  CG  PRO A  14       8.543  83.898 135.008  1.00  0.00           C
ATOM    353  C   PRO A  14      11.323  84.208 136.668  1.00  0.00           C
ATOM    354  O   PRO A  14      11.193  85.428 136.658  1.00  0.00           O
ATOM    355  N   GLN A  15      11.833  83.578 137.838  1.00  0.00           N
ATOM    357  CA  GLN A  15      12.303  84.128 139.179  1.00  0.00           C
ATOM    359  CB  GLN A  15      11.173  84.038 140.268  1.00  0.00           C
ATOM    362  CG  GLN A  15      11.113  82.858 141.279  1.00  0.00           C
ATOM    365  CD  GLN A  15      12.003  82.988 142.519  1.00  0.00           C
ATOM    366  OE1 GLN A  15      12.883  82.169 142.749  1.00  0.00           O
ATOM    367  NE2 GLN A  15      11.813  84.038 143.338  1.00  0.00           N
ATOM    370  C   GLN A  15      13.703  83.548 139.678  1.00  0.00           C
ATOM    371  O   GLN A  15      14.243  82.658 139.009  1.00  0.00           O
ATOM    372  N   VAL A  16      14.433  84.098 140.729  1.00  0.00           N
ATOM    374  CA  VAL A  16      15.933  84.148 140.829  1.00  0.00           C
ATOM    376  CB  VAL A  16      16.503  85.598 140.768  1.00  0.00           C
ATOM    378  CG1 VAL A  16      15.763  86.479 139.779  1.00  0.00           C
ATOM    382  CG2 VAL A  16      17.973  85.628 140.279  1.00  0.00           C
ATOM    386  C   VAL A  16      16.603  83.668 142.168  1.00  0.00           C
ATOM    387  O   VAL A  16      16.003  83.748 143.229  1.00  0.00           O
ATOM    388  N   THR A  17      17.923  83.299 142.139  1.00  0.00           N
ATOM    390  CA  THR A  17      18.923  83.608 143.189  1.00  0.00           C
ATOM    392  CB  THR A  17      19.863  82.458 143.618  1.00  0.00           C
ATOM    394  OG1 THR A  17      20.793  82.858 144.619  1.00  0.00           O
ATOM    396  CG2 THR A  17      20.703  81.948 142.448  1.00  0.00           C
ATOM    400  C   THR A  17      19.833  84.778 142.829  1.00  0.00           C
ATOM    401  O   THR A  17      20.433  84.848 141.749  1.00  0.00           O
ATOM    402  N   VAL A  18      19.963  85.748 143.749  1.00  0.00           N
ATOM    404  CA  VAL A  18      20.683  86.988 143.558  1.00  0.00           C
ATOM    406  CB  VAL A  18      19.773  88.198 143.819  1.00  0.00           C
ATOM    408  CG1 VAL A  18      20.563  89.508 143.779  1.00  0.00           C
ATOM    412  CG2 VAL A  18      18.683  88.229 142.739  1.00  0.00           C
ATOM    416  C   VAL A  18      21.893  86.998 144.479  1.00  0.00           C
ATOM    417  O   VAL A  18      21.763  86.778 145.679  1.00  0.00           O
ATOM    418  N   HIS A  19      23.123  87.189 143.939  1.00  0.00           N
ATOM    420  CA  HIS A  19      24.333  86.898 144.699  1.00  0.00           C
ATOM    422  CB  HIS A  19      25.023  85.608 144.189  1.00  0.00           C
ATOM    425  ND1 HIS A  19      26.983  85.508 145.788  1.00  0.00           N
ATOM    426  CG  HIS A  19      25.913  84.888 145.168  1.00  0.00           C
ATOM    427  CE1 HIS A  19      27.663  84.538 146.359  1.00  0.00           C
ATOM    429  NE2 HIS A  19      27.083  83.338 146.148  1.00  0.00           N
ATOM    431  CD2 HIS A  19      25.953  83.559 145.399  1.00  0.00           C
ATOM    433  C   HIS A  19      25.333  88.048 144.628  1.00  0.00           C
ATOM    434  O   HIS A  19      25.453  88.708 143.609  1.00  0.00           O
ATOM    435  N   ILE A  20      26.073  88.288 145.728  1.00  0.00           N
ATOM    437  CA  ILE A  20      27.043  89.358 145.899  1.00  0.00           C
ATOM    439  CB  ILE A  20      27.043  89.848 147.359  1.00  0.00           C
ATOM    441  CG2 ILE A  20      27.383  88.708 148.348  1.00  0.00           C
ATOM    445  CG1 ILE A  20      27.863  91.148 147.579  1.00  0.00           C
ATOM    448  CD  ILE A  20      29.373  91.018 147.788  1.00  0.00           C
ATOM    452  C   ILE A  20      28.443  89.048 145.368  1.00  0.00           C
ATOM    453  O   ILE A  20      29.213  88.208 145.878  1.00  0.00           O
ATOM    454  N   VAL A  21      28.833  89.788 144.319  1.00  0.00           N
ATOM    456  CA  VAL A  21      30.083  89.648 143.599  1.00  0.00           C
ATOM    458  CB  VAL A  21      29.883  89.938 142.119  1.00  0.00           C
ATOM    460  CG1 VAL A  21      31.193  89.748 141.328  1.00  0.00           C
ATOM    464  CG2 VAL A  21      28.783  89.008 141.569  1.00  0.00           C
ATOM    468  C   VAL A  21      31.173  90.528 144.199  1.00  0.00           C
ATOM    469  O   VAL A  21      31.013  91.738 144.389  1.00  0.00           O
ATOM    470  N   LYS A  22      32.333  89.949 144.569  1.00  0.00           N
ATOM    472  CA  LYS A  22      33.423  90.659 145.219  1.00  0.00           C
ATOM    474  CB  LYS A  22      33.883  89.928 146.499  1.00  0.00           C
ATOM    477  CG  LYS A  22      32.823  89.918 147.609  1.00  0.00           C
ATOM    480  CD  LYS A  22      33.033  88.808 148.658  1.00  0.00           C
ATOM    483  CE  LYS A  22      32.793  87.378 148.159  1.00  0.00           C
ATOM    486  NZ  LYS A  22      31.393  87.138 147.739  1.00  0.00           N
ATOM    490  C   LYS A  22      34.613  90.878 144.319  1.00  0.00           C
ATOM    491  O   LYS A  22      34.833  90.178 143.338  1.00  0.00           O
ATOM    492  N   THR A  23      35.453  91.888 144.649  1.00  0.00           N
ATOM    494  CA  THR A  23      36.723  92.218 144.009  1.00  0.00           C
ATOM    496  CB  THR A  23      37.283  93.548 144.518  1.00  0.00           C
ATOM    498  OG1 THR A  23      37.443  93.568 145.939  1.00  0.00           O
ATOM    500  CG2 THR A  23      36.303  94.678 144.168  1.00  0.00           C
ATOM    504  C   THR A  23      37.803  91.158 144.179  1.00  0.00           C
ATOM    505  O   THR A  23      37.943  90.568 145.249  1.00  0.00           O
ATOM    506  N   ALA A  24      38.633  90.919 143.148  1.00  0.00           N
ATOM    508  CA  ALA A  24      39.773  90.028 143.249  1.00  0.00           C
ATOM    510  CB  ALA A  24      39.393  88.598 142.809  1.00  0.00           C
ATOM    514  C   ALA A  24      40.913  90.608 142.399  1.00  0.00           C
ATOM    515  O   ALA A  24      40.623  91.348 141.448  1.00  0.00           O
ATOM    516  N   PRO A  25      42.203  90.398 142.718  1.00  0.00           N
ATOM    517  CD  PRO A  25      42.644  89.568 143.838  1.00  0.00           C
ATOM    520  CA  PRO A  25      43.273  90.568 141.749  1.00  0.00           C
ATOM    522  CB  PRO A  25      44.543  90.218 142.539  1.00  0.00           C
ATOM    525  CG  PRO A  25      44.063  89.108 143.469  1.00  0.00           C
ATOM    528  C   PRO A  25      43.123  89.648 140.539  1.00  0.00           C
ATOM    529  O   PRO A  25      42.444  88.628 140.599  1.00  0.00           O
ATOM    530  N   LEU A  26      43.754  90.018 139.429  1.00  0.00           N
ATOM    532  CA  LEU A  26      43.503  89.398 138.148  1.00  0.00           C
ATOM    534  CB  LEU A  26      44.203  90.168 136.979  1.00  0.00           C
ATOM    537  CG  LEU A  26      43.713  91.608 136.689  1.00  0.00           C
ATOM    539  CD1 LEU A  26      43.743  92.578 137.868  1.00  0.00           C
ATOM    543  CD2 LEU A  26      44.523  92.208 135.529  1.00  0.00           C
ATOM    547  C   LEU A  26      43.843  87.908 138.069  1.00  0.00           C
ATOM    548  O   LEU A  26      43.123  87.198 137.368  1.00  0.00           O
ATOM    549  N   GLU A  27      44.933  87.438 138.708  1.00  0.00           N
ATOM    551  CA  GLU A  27      45.663  86.208 138.378  1.00  0.00           C
ATOM    553  CB  GLU A  27      44.783  84.908 138.319  1.00  0.00           C
ATOM    556  CG  GLU A  27      44.113  84.619 139.689  1.00  0.00           C
ATOM    559  CD  GLU A  27      43.093  83.498 139.699  1.00  0.00           C
ATOM    560  OE1 GLU A  27      43.013  82.708 138.729  1.00  0.00           O
ATOM    561  OE2 GLU A  27      42.333  83.419 140.698  1.00  0.00           O
ATOM    562  C   GLU A  27      46.573  86.358 137.158  1.00  0.00           C
ATOM    563  O   GLU A  27      46.743  87.449 136.599  1.00  0.00           O
ATOM    564  N   VAL A  28      47.243  85.268 136.738  1.00  0.00           N
ATOM    566  CA  VAL A  28      48.203  85.218 135.639  1.00  0.00           C
ATOM    568  CB  VAL A  28      48.923  83.878 135.459  1.00  0.00           C
ATOM    570  CG1 VAL A  28      49.803  83.578 136.679  1.00  0.00           C
ATOM    574  CG2 VAL A  28      47.913  82.738 135.228  1.00  0.00           C
ATOM    578  C   VAL A  28      47.632  85.648 134.298  1.00  0.00           C
ATOM    579  O   VAL A  28      46.493  85.388 133.929  1.00  0.00           O
ATOM    580  N   LYS A  29      48.443  86.378 133.529  1.00  0.00           N
ATOM    582  CA  LYS A  29      48.034  87.028 132.318  1.00  0.00           C
ATOM    584  CB  LYS A  29      48.153  88.559 132.479  1.00  0.00           C
ATOM    587  CG  LYS A  29      47.763  89.378 131.238  1.00  0.00           C
ATOM    590  CD  LYS A  29      48.283  90.818 131.319  1.00  0.00           C
ATOM    593  CE  LYS A  29      47.763  91.568 132.549  1.00  0.00           C
ATOM    596  NZ  LYS A  29      48.063  93.008 132.399  1.00  0.00           N
ATOM    600  C   LYS A  29      48.952  86.578 131.229  1.00  0.00           C
ATOM    601  O   LYS A  29      50.163  86.748 131.338  1.00  0.00           O
ATOM    602  N   THR A  30      48.363  86.038 130.148  1.00  0.00           N
ATOM    604  CA  THR A  30      48.952  85.778 128.838  1.00  0.00           C
ATOM    606  CB  THR A  30      49.093  87.018 127.959  1.00  0.00           C
ATOM    608  OG1 THR A  30      49.313  86.668 126.588  1.00  0.00           O
ATOM    610  CG2 THR A  30      50.253  87.928 128.378  1.00  0.00           C
ATOM    614  C   THR A  30      50.153  84.848 128.769  1.00  0.00           C
ATOM    615  O   THR A  30      51.153  84.958 129.479  1.00  0.00           O
ATOM    616  N   GLU A  31      50.083  83.868 127.859  1.00  0.00           N
ATOM    618  CA  GLU A  31      51.053  82.808 127.718  1.00  0.00           C
ATOM    620  CB  GLU A  31      50.383  81.428 127.929  1.00  0.00           C
ATOM    623  CG  GLU A  31      51.303  80.198 127.779  1.00  0.00           C
ATOM    626  CD  GLU A  31      50.573  78.878 128.039  1.00  0.00           C
ATOM    627  OE1 GLU A  31      49.613  78.858 128.849  1.00  0.00           O
ATOM    628  OE2 GLU A  31      50.953  77.838 127.438  1.00  0.00           O
ATOM    629  C   GLU A  31      51.683  82.948 126.338  1.00  0.00           C
ATOM    630  O   GLU A  31      51.033  82.848 125.299  1.00  0.00           O
ATOM    631  N   LEU A  32      52.993  83.258 126.328  1.00  0.00           N
ATOM    633  CA  LEU A  32      53.754  83.648 125.159  1.00  0.00           C
ATOM    635  CB  LEU A  32      54.463  85.028 125.259  1.00  0.00           C
ATOM    638  CG  LEU A  32      55.214  85.458 126.559  1.00  0.00           C
ATOM    640  CD1 LEU A  32      54.343  85.688 127.809  1.00  0.00           C
ATOM    644  CD2 LEU A  32      56.452  84.588 126.859  1.00  0.00           C
ATOM    648  C   LEU A  32      54.773  82.578 124.818  1.00  0.00           C
ATOM    649  O   LEU A  32      55.323  81.938 125.719  1.00  0.00           O
ATOM    650  N   PRO A  33      55.063  82.288 123.548  1.00  0.00           N
ATOM    651  CD  PRO A  33      54.123  82.418 122.438  1.00  0.00           C
ATOM    654  CA  PRO A  33      56.273  81.598 123.148  1.00  0.00           C
ATOM    656  CB  PRO A  33      56.133  81.458 121.629  1.00  0.00           C
ATOM    659  CG  PRO A  33      54.623  81.398 121.419  1.00  0.00           C
ATOM    662  C   PRO A  33      57.613  82.178 123.558  1.00  0.00           C
ATOM    663  O   PRO A  33      57.753  83.388 123.668  1.00  0.00           O
ATOM    664  N   GLY A  34      58.643  81.318 123.779  1.00  0.00           N
ATOM    666  CA  GLY A  34      59.993  81.769 124.059  1.00  0.00           C
ATOM    669  C   GLY A  34      60.973  80.648 123.819  1.00  0.00           C
ATOM    670  O   GLY A  34      61.013  79.658 124.558  1.00  0.00           O
ATOM    671  N   ARG A  35      61.813  80.788 122.779  1.00  0.00           N
ATOM    673  CA  ARG A  35      62.833  79.828 122.389  1.00  0.00           C
ATOM    675  CB  ARG A  35      63.383  80.148 120.969  1.00  0.00           C
ATOM    678  CG  ARG A  35      64.363  79.119 120.359  1.00  0.00           C
ATOM    681  CD  ARG A  35      63.633  77.918 119.699  1.00  0.00           C
ATOM    684  NE  ARG A  35      63.643  78.048 118.198  1.00  0.00           N
ATOM    686  CZ  ARG A  35      64.544  77.518 117.379  1.00  0.00           C
ATOM    687  NH1 ARG A  35      65.513  76.758 117.838  1.00  0.00           N
ATOM    690  NH2 ARG A  35      64.482  77.778 116.089  1.00  0.00           N
ATOM    693  C   ARG A  35      63.983  79.768 123.399  1.00  0.00           C
ATOM    694  O   ARG A  35      64.723  80.718 123.618  1.00  0.00           O
ATOM    695  N   THR A  36      64.174  78.618 124.049  1.00  0.00           N
ATOM    697  CA  THR A  36      65.354  78.378 124.868  1.00  0.00           C
ATOM    699  CB  THR A  36      65.233  77.208 125.829  1.00  0.00           C
ATOM    701  OG1 THR A  36      66.452  76.768 126.398  1.00  0.00           O
ATOM    703  CG2 THR A  36      64.693  76.028 125.039  1.00  0.00           C
ATOM    707  C   THR A  36      66.663  78.328 124.088  1.00  0.00           C
ATOM    708  O   THR A  36      66.753  77.798 122.978  1.00  0.00           O
ATOM    709  N   ASN A  37      67.702  78.888 124.699  1.00  0.00           N
ATOM    711  CA  ASN A  37      69.022  78.979 124.168  1.00  0.00           C
ATOM    713  CB  ASN A  37      69.284  80.478 123.828  1.00  0.00           C
ATOM    716  CG  ASN A  37      70.464  80.618 122.879  1.00  0.00           C
ATOM    717  OD1 ASN A  37      71.004  79.608 122.418  1.00  0.00           O
ATOM    718  ND2 ASN A  37      70.883  81.848 122.549  1.00  0.00           N
ATOM    721  C   ASN A  37      69.953  78.398 125.228  1.00  0.00           C
ATOM    722  O   ASN A  37      69.544  77.888 126.269  1.00  0.00           O
ATOM    723  N   ALA A  38      71.263  78.408 125.008  1.00  0.00           N
ATOM    725  CA  ALA A  38      72.233  77.998 126.009  1.00  0.00           C
ATOM    727  CB  ALA A  38      73.504  77.568 125.279  1.00  0.00           C
ATOM    731  C   ALA A  38      72.534  79.119 127.009  1.00  0.00           C
ATOM    732  O   ALA A  38      72.523  80.288 126.649  1.00  0.00           O
ATOM    733  N   TYR A  39      72.863  78.808 128.288  1.00  0.00           N
ATOM    735  CA  TYR A  39      73.412  79.818 129.209  1.00  0.00           C
ATOM    737  CB  TYR A  39      73.653  79.278 130.648  1.00  0.00           C
ATOM    740  CG  TYR A  39      74.223  80.318 131.579  1.00  0.00           C
ATOM    741  CD1 TYR A  39      73.493  81.488 131.839  1.00  0.00           C
ATOM    743  CE1 TYR A  39      74.003  82.488 132.669  1.00  0.00           C
ATOM    745  CZ  TYR A  39      75.253  82.338 133.268  1.00  0.00           C
ATOM    746  OH  TYR A  39      75.732  83.378 134.069  1.00  0.00           O
ATOM    748  CD2 TYR A  39      75.493  80.178 132.189  1.00  0.00           C
ATOM    750  CE2 TYR A  39      76.004  81.168 133.039  1.00  0.00           C
ATOM    752  C   TYR A  39      74.714  80.408 128.679  1.00  0.00           C
ATOM    753  O   TYR A  39      74.973  81.598 128.708  1.00  0.00           O
ATOM    754  N   ARG A  40      75.563  79.538 128.139  1.00  0.00           N
ATOM    756  CA  ARG A  40      76.743  80.028 127.479  1.00  0.00           C
ATOM    758  CB  ARG A  40      77.863  80.238 128.509  1.00  0.00           C
ATOM    761  CG  ARG A  40      79.273  80.478 127.949  1.00  0.00           C
ATOM    764  CD  ARG A  40      80.233  81.148 128.939  1.00  0.00           C
ATOM    767  NE  ARG A  40      80.202  80.328 130.179  1.00  0.00           N
ATOM    769  CZ  ARG A  40      79.514  80.628 131.269  1.00  0.00           C
ATOM    770  NH1 ARG A  40      78.873  81.758 131.459  1.00  0.00           N
ATOM    773  NH2 ARG A  40      79.514  79.728 132.228  1.00  0.00           N
ATOM    776  C   ARG A  40      77.114  79.068 126.398  1.00  0.00           C
ATOM    777  O   ARG A  40      76.873  77.869 126.529  1.00  0.00           O
ATOM    778  N   ILE A  41      77.653  79.588 125.288  1.00  0.00           N
ATOM    780  CA  ILE A  41      77.993  78.778 124.139  1.00  0.00           C
ATOM    782  CB  ILE A  41      76.873  78.748 123.099  1.00  0.00           C
ATOM    784  CG2 ILE A  41      76.563  80.158 122.539  1.00  0.00           C
ATOM    788  CG1 ILE A  41      77.174  77.729 121.979  1.00  0.00           C
ATOM    791  CD  ILE A  41      75.964  77.388 121.099  1.00  0.00           C
ATOM    795  C   ILE A  41      79.324  79.258 123.599  1.00  0.00           C
ATOM    796  O   ILE A  41      79.584  80.448 123.478  1.00  0.00           O
ATOM    797  N   ALA A  42      80.233  78.308 123.308  1.00  0.00           N
ATOM    799  CA  ALA A  42      81.523  78.588 122.759  1.00  0.00           C
ATOM    801  CB  ALA A  42      82.662  78.398 123.789  1.00  0.00           C
ATOM    805  C   ALA A  42      81.743  77.638 121.609  1.00  0.00           C
ATOM    806  O   ALA A  42      81.543  76.428 121.738  1.00  0.00           O
ATOM    807  N   GLU A  43      82.123  78.178 120.439  1.00  0.00           N
ATOM    809  CA  GLU A  43      82.312  77.428 119.219  1.00  0.00           C
ATOM    811  CB  GLU A  43      81.953  78.318 117.999  1.00  0.00           C
ATOM    814  CG  GLU A  43      80.513  78.908 118.099  1.00  0.00           C
ATOM    817  CD  GLU A  43      79.993  79.628 116.849  1.00  0.00           C
ATOM    818  OE1 GLU A  43      79.714  78.938 115.838  1.00  0.00           O
ATOM    819  OE2 GLU A  43      79.794  80.869 116.878  1.00  0.00           O
ATOM    820  C   GLU A  43      83.772  76.948 119.189  1.00  0.00           C
ATOM    821  O   GLU A  43      84.702  77.729 119.069  1.00  0.00           O
ATOM    822  N   VAL A  44      84.012  75.628 119.329  1.00  0.00           N
ATOM    824  CA  VAL A  44      85.363  75.078 119.359  1.00  0.00           C
ATOM    826  CB  VAL A  44      85.383  73.618 119.818  1.00  0.00           C
ATOM    828  CG1 VAL A  44      86.843  73.119 119.948  1.00  0.00           C
ATOM    832  CG2 VAL A  44      84.632  73.478 121.159  1.00  0.00           C
ATOM    836  C   VAL A  44      86.022  75.168 117.988  1.00  0.00           C
ATOM    837  O   VAL A  44      85.663  74.458 117.058  1.00  0.00           O
ATOM    838  N   ARG A  45      87.022  76.048 117.819  1.00  0.00           N
ATOM    840  CA  ARG A  45      87.583  76.298 116.499  1.00  0.00           C
ATOM    842  CB  ARG A  45      87.552  77.808 116.168  1.00  0.00           C
ATOM    845  CG  ARG A  45      86.132  78.388 116.058  1.00  0.00           C
ATOM    848  CD  ARG A  45      86.104  79.758 115.389  1.00  0.00           C
ATOM    851  NE  ARG A  45      84.693  80.288 115.418  1.00  0.00           N
ATOM    853  CZ  ARG A  45      83.723  79.928 114.588  1.00  0.00           C
ATOM    854  NH1 ARG A  45      83.872  79.048 113.618  1.00  0.00           N
ATOM    857  NH2 ARG A  45      82.543  80.508 114.739  1.00  0.00           N
ATOM    860  C   ARG A  45      88.993  75.728 116.419  1.00  0.00           C
ATOM    861  O   ARG A  45      89.673  75.648 117.438  1.00  0.00           O
ATOM    862  N   PRO A  46      89.464  75.248 115.259  1.00  0.00           N
ATOM    863  CD  PRO A  46      88.824  75.418 113.948  1.00  0.00           C
ATOM    866  CA  PRO A  46      90.803  74.688 115.139  1.00  0.00           C
ATOM    868  CB  PRO A  46      90.813  74.068 113.738  1.00  0.00           C
ATOM    871  CG  PRO A  46      89.873  74.958 112.939  1.00  0.00           C
ATOM    874  C   PRO A  46      91.873  75.728 115.319  1.00  0.00           C
ATOM    875  O   PRO A  46      91.693  76.878 114.909  1.00  0.00           O
ATOM    876  N   GLN A  47      92.983  75.348 115.959  1.00  0.00           N
ATOM    878  CA  GLN A  47      94.063  76.288 116.188  1.00  0.00           C
ATOM    880  CB  GLN A  47      94.473  76.208 117.679  1.00  0.00           C
ATOM    883  CG  GLN A  47      93.354  76.598 118.679  1.00  0.00           C
ATOM    886  CD  GLN A  47      92.784  77.998 118.439  1.00  0.00           C
ATOM    887  OE1 GLN A  47      93.474  78.988 118.629  1.00  0.00           O
ATOM    888  NE2 GLN A  47      91.482  78.088 118.048  1.00  0.00           N
ATOM    891  C   GLN A  47      95.243  75.988 115.259  1.00  0.00           C
ATOM    892  O   GLN A  47      96.073  76.838 114.969  1.00  0.00           O
ATOM    893  N   VAL A  48      95.313  74.768 114.678  1.00  0.00           N
ATOM    895  CA  VAL A  48      96.424  74.418 113.789  1.00  0.00           C
ATOM    897  CB  VAL A  48      97.473  73.548 114.439  1.00  0.00           C
ATOM    899  CG1 VAL A  48      98.592  73.248 113.439  1.00  0.00           C
ATOM    903  CG2 VAL A  48      98.083  74.288 115.648  1.00  0.00           C
ATOM    907  C   VAL A  48      95.892  73.758 112.529  1.00  0.00           C
ATOM    908  O   VAL A  48      94.952  72.968 112.569  1.00  0.00           O
ATOM    909  N   SER A  49      96.482  74.088 111.349  1.00  0.00           N
ATOM    911  CA  SER A  49      96.272  73.328 110.128  1.00  0.00           C
ATOM    913  CB  SER A  49      96.643  74.148 108.859  1.00  0.00           C
ATOM    916  OG  SER A  49      97.953  74.708 108.878  1.00  0.00           O
ATOM    918  C   SER A  49      96.923  71.948 110.109  1.00  0.00           C
ATOM    919  O   SER A  49      98.132  71.778 110.179  1.00  0.00           O
ATOM    920  N   GLY A  50      96.114  70.868 110.029  1.00  0.00           N
ATOM    922  CA  GLY A  50      96.684  69.538 110.008  1.00  0.00           C
ATOM    925  C   GLY A  50      95.653  68.468 109.859  1.00  0.00           C
ATOM    926  O   GLY A  50      94.453  68.738 109.798  1.00  0.00           O
ATOM    927  N   ILE A  51      96.123  67.208 109.739  1.00  0.00           N
ATOM    929  CA  ILE A  51      95.262  66.058 109.588  1.00  0.00           C
ATOM    931  CB  ILE A  51      95.983  64.878 108.919  1.00  0.00           C
ATOM    933  CG2 ILE A  51      96.964  64.158 109.868  1.00  0.00           C
ATOM    937  CG1 ILE A  51      94.993  63.898 108.268  1.00  0.00           C
ATOM    940  CD  ILE A  51      94.444  64.428 106.948  1.00  0.00           C
ATOM    944  C   ILE A  51      94.683  65.648 110.928  1.00  0.00           C
ATOM    945  O   ILE A  51      95.373  65.488 111.929  1.00  0.00           O
ATOM    946  N   VAL A  52      93.354  65.498 111.029  1.00  0.00           N
ATOM    948  CA  VAL A  52      92.743  65.068 112.279  1.00  0.00           C
ATOM    950  CB  VAL A  52      91.232  65.288 112.259  1.00  0.00           C
ATOM    952  CG1 VAL A  52      90.603  64.878 113.609  1.00  0.00           C
ATOM    956  CG2 VAL A  52      90.923  66.778 112.009  1.00  0.00           C
ATOM    960  C   VAL A  52      93.103  63.628 112.648  1.00  0.00           C
ATOM    961  O   VAL A  52      92.963  62.728 111.819  1.00  0.00           O
ATOM    962  N   LEU A  53      93.544  63.388 113.898  1.00  0.00           N
ATOM    964  CA  LEU A  53      93.833  62.078 114.459  1.00  0.00           C
ATOM    966  CB  LEU A  53      95.262  62.108 115.069  1.00  0.00           C
ATOM    969  CG  LEU A  53      95.933  60.748 115.349  1.00  0.00           C
ATOM    971  CD1 LEU A  53      97.212  60.588 114.509  1.00  0.00           C
ATOM    975  CD2 LEU A  53      96.302  60.568 116.839  1.00  0.00           C
ATOM    979  C   LEU A  53      92.753  61.748 115.499  1.00  0.00           C
ATOM    980  O   LEU A  53      91.663  62.328 115.478  1.00  0.00           O
ATOM    981  N   ASN A  54      92.993  60.778 116.419  1.00  0.00           N
ATOM    983  CA  ASN A  54      92.002  60.288 117.368  1.00  0.00           C
ATOM    985  CB  ASN A  54      92.563  59.308 118.449  1.00  0.00           C
ATOM    988  CG  ASN A  54      93.063  57.978 117.879  1.00  0.00           C
ATOM    989  OD1 ASN A  54      92.312  57.028 117.659  1.00  0.00           O
ATOM    990  ND2 ASN A  54      94.403  57.838 117.809  1.00  0.00           N
ATOM    993  C   ASN A  54      91.283  61.378 118.159  1.00  0.00           C
ATOM    994  O   ASN A  54      91.893  62.248 118.779  1.00  0.00           O
ATOM    995  N   ARG A  55      89.942  61.308 118.139  1.00  0.00           N
ATOM    997  CA  ARG A  55      89.023  62.108 118.919  1.00  0.00           C
ATOM    999  CB  ARG A  55      87.662  62.308 118.179  1.00  0.00           C
ATOM   1002  CG  ARG A  55      86.824  61.028 117.939  1.00  0.00           C
ATOM   1005  CD  ARG A  55      85.904  60.608 119.088  1.00  0.00           C
ATOM   1008  NE  ARG A  55      85.402  59.238 118.799  1.00  0.00           N
ATOM   1010  CZ  ARG A  55      86.073  58.108 118.989  1.00  0.00           C
ATOM   1011  NH1 ARG A  55      87.342  58.048 119.319  1.00  0.00           N
ATOM   1014  NH2 ARG A  55      85.472  56.958 118.758  1.00  0.00           N
ATOM   1017  C   ARG A  55      88.824  61.408 120.228  1.00  0.00           C
ATOM   1018  O   ARG A  55      88.833  60.178 120.319  1.00  0.00           O
ATOM   1019  N   ASN A  56      88.653  62.178 121.308  1.00  0.00           N
ATOM   1021  CA  ASN A  56      88.894  61.708 122.648  1.00  0.00           C
ATOM   1023  CB  ASN A  56      90.144  62.418 123.219  1.00  0.00           C
ATOM   1026  CG  ASN A  56      91.372  61.988 122.409  1.00  0.00           C
ATOM   1027  OD1 ASN A  56      91.464  60.858 121.929  1.00  0.00           O
ATOM   1028  ND2 ASN A  56      92.354  62.888 122.269  1.00  0.00           N
ATOM   1031  C   ASN A  56      87.644  61.848 123.529  1.00  0.00           C
ATOM   1032  O   ASN A  56      87.683  61.638 124.728  1.00  0.00           O
ATOM   1033  N   PHE A  57      86.482  62.138 122.918  1.00  0.00           N
ATOM   1035  CA  PHE A  57      85.223  62.388 123.599  1.00  0.00           C
ATOM   1037  CB  PHE A  57      84.963  63.918 123.779  1.00  0.00           C
ATOM   1040  CG  PHE A  57      84.733  64.638 122.469  1.00  0.00           C
ATOM   1041  CD1 PHE A  57      85.803  64.918 121.618  1.00  0.00           C
ATOM   1043  CE1 PHE A  57      85.603  65.538 120.379  1.00  0.00           C
ATOM   1045  CZ  PHE A  57      84.313  65.898 119.988  1.00  0.00           C
ATOM   1047  CD2 PHE A  57      83.443  65.018 122.079  1.00  0.00           C
ATOM   1049  CE2 PHE A  57      83.233  65.638 120.829  1.00  0.00           C
ATOM   1051  C   PHE A  57      84.082  61.718 122.838  1.00  0.00           C
ATOM   1052  O   PHE A  57      84.233  61.328 121.679  1.00  0.00           O
ATOM   1053  N   THR A  58      82.893  61.558 123.469  1.00  0.00           N
ATOM   1055  CA  THR A  58      81.663  61.208 122.768  1.00  0.00           C
ATOM   1057  CB  THR A  58      80.882  59.988 123.299  1.00  0.00           C
ATOM   1059  OG1 THR A  58      80.544  60.088 124.668  1.00  0.00           O
ATOM   1061  CG2 THR A  58      81.722  58.718 123.139  1.00  0.00           C
ATOM   1065  C   THR A  58      80.723  62.388 122.799  1.00  0.00           C
ATOM   1066  O   THR A  58      80.684  63.168 123.758  1.00  0.00           O
ATOM   1067  N   GLU A  59      79.934  62.558 121.719  1.00  0.00           N
ATOM   1069  CA  GLU A  59      78.943  63.588 121.538  1.00  0.00           C
ATOM   1071  CB  GLU A  59      78.232  63.388 120.169  1.00  0.00           C
ATOM   1074  CG  GLU A  59      79.154  63.288 118.929  1.00  0.00           C
ATOM   1077  CD  GLU A  59      80.363  64.208 118.989  1.00  0.00           C
ATOM   1078  OE1 GLU A  59      80.144  65.388 119.359  1.00  0.00           O
ATOM   1079  OE2 GLU A  59      81.482  63.758 118.649  1.00  0.00           O
ATOM   1080  C   GLU A  59      77.843  63.608 122.599  1.00  0.00           C
ATOM   1081  O   GLU A  59      77.363  62.558 123.019  1.00  0.00           O
ATOM   1082  N   GLY A  60      77.373  64.788 123.058  1.00  0.00           N
ATOM   1084  CA  GLY A  60      76.324  64.918 124.079  1.00  0.00           C
ATOM   1087  C   GLY A  60      76.743  64.708 125.488  1.00  0.00           C
ATOM   1088  O   GLY A  60      75.943  64.888 126.419  1.00  0.00           O
ATOM   1089  N   SER A  61      78.013  64.328 125.689  1.00  0.00           N
ATOM   1091  CA  SER A  61      78.653  64.248 126.988  1.00  0.00           C
ATOM   1093  CB  SER A  61      79.993  63.458 126.999  1.00  0.00           C
ATOM   1096  OG  SER A  61      79.812  62.108 126.609  1.00  0.00           O
ATOM   1098  C   SER A  61      78.933  65.619 127.549  1.00  0.00           C
ATOM   1099  O   SER A  61      79.113  66.588 126.819  1.00  0.00           O
ATOM   1100  N   ASP A  62      78.993  65.708 128.889  1.00  0.00           N
ATOM   1102  CA  ASP A  62      79.654  66.758 129.599  1.00  0.00           C
ATOM   1104  CB  ASP A  62      79.343  66.558 131.099  1.00  0.00           C
ATOM   1107  CG  ASP A  62      77.882  66.888 131.338  1.00  0.00           C
ATOM   1108  OD1 ASP A  62      77.423  67.948 130.838  1.00  0.00           O
ATOM   1109  OD2 ASP A  62      77.193  66.168 132.088  1.00  0.00           O
ATOM   1110  C   ASP A  62      81.162  66.818 129.279  1.00  0.00           C
ATOM   1111  O   ASP A  62      81.803  65.778 129.059  1.00  0.00           O
ATOM   1112  N   VAL A  63      81.713  68.048 129.219  1.00  0.00           N
ATOM   1114  CA  VAL A  63      83.074  68.378 128.799  1.00  0.00           C
ATOM   1116  CB  VAL A  63      83.163  68.808 127.318  1.00  0.00           C
ATOM   1118  CG1 VAL A  63      84.514  69.439 126.929  1.00  0.00           C
ATOM   1122  CG2 VAL A  63      82.902  67.568 126.448  1.00  0.00           C
ATOM   1126  C   VAL A  63      83.662  69.448 129.728  1.00  0.00           C
ATOM   1127  O   VAL A  63      82.993  70.378 130.159  1.00  0.00           O
ATOM   1128  N   GLN A  64      84.952  69.308 130.099  1.00  0.00           N
ATOM   1130  CA  GLN A  64      85.673  70.258 130.928  1.00  0.00           C
ATOM   1132  CB  GLN A  64      86.383  69.568 132.128  1.00  0.00           C
ATOM   1135  CG  GLN A  64      85.424  68.958 133.189  1.00  0.00           C
ATOM   1138  CD  GLN A  64      84.163  69.808 133.399  1.00  0.00           C
ATOM   1139  OE1 GLN A  64      84.222  70.998 133.708  1.00  0.00           O
ATOM   1140  NE2 GLN A  64      82.983  69.178 133.238  1.00  0.00           N
ATOM   1143  C   GLN A  64      86.713  71.058 130.179  1.00  0.00           C
ATOM   1144  O   GLN A  64      87.364  70.568 129.258  1.00  0.00           O
ATOM   1145  N   ALA A  65      86.932  72.338 130.589  1.00  0.00           N
ATOM   1147  CA  ALA A  65      87.823  73.308 129.979  1.00  0.00           C
ATOM   1149  CB  ALA A  65      87.714  74.618 130.768  1.00  0.00           C
ATOM   1153  C   ALA A  65      89.324  72.998 129.868  1.00  0.00           C
ATOM   1154  O   ALA A  65      90.133  73.858 129.509  1.00  0.00           O
ATOM   1155  N   GLY A  66      89.743  71.768 130.189  1.00  0.00           N
ATOM   1157  CA  GLY A  66      91.092  71.318 129.948  1.00  0.00           C
ATOM   1160  C   GLY A  66      91.153  70.008 129.249  1.00  0.00           C
ATOM   1161  O   GLY A  66      92.193  69.648 128.698  1.00  0.00           O
ATOM   1162  N   GLN A  67      90.063  69.228 129.158  1.00  0.00           N
ATOM   1164  CA  GLN A  67      90.133  67.938 128.489  1.00  0.00           C
ATOM   1166  CB  GLN A  67      88.883  67.048 128.668  1.00  0.00           C
ATOM   1169  CG  GLN A  67      87.653  67.458 127.829  1.00  0.00           C
ATOM   1172  CD  GLN A  67      86.442  66.638 128.249  1.00  0.00           C
ATOM   1173  OE1 GLN A  67      85.933  66.888 129.339  1.00  0.00           O
ATOM   1174  NE2 GLN A  67      86.003  65.678 127.418  1.00  0.00           N
ATOM   1177  C   GLN A  67      90.424  68.078 127.009  1.00  0.00           C
ATOM   1178  O   GLN A  67      90.043  69.038 126.349  1.00  0.00           O
ATOM   1179  N   SER A  68      91.143  67.088 126.439  1.00  0.00           N
ATOM   1181  CA  SER A  68      91.263  66.918 124.999  1.00  0.00           C
ATOM   1183  CB  SER A  68      92.333  65.898 124.499  1.00  0.00           C
ATOM   1186  OG  SER A  68      92.233  64.598 125.078  1.00  0.00           O
ATOM   1188  C   SER A  68      89.934  66.728 124.289  1.00  0.00           C
ATOM   1189  O   SER A  68      88.912  66.328 124.839  1.00  0.00           O
ATOM   1190  N   LEU A  69      89.903  67.098 123.019  1.00  0.00           N
ATOM   1192  CA  LEU A  69      88.793  66.778 122.158  1.00  0.00           C
ATOM   1194  CB  LEU A  69      88.112  68.068 121.649  1.00  0.00           C
ATOM   1197  CG  LEU A  69      87.522  68.928 122.788  1.00  0.00           C
ATOM   1199  CD1 LEU A  69      87.014  70.258 122.228  1.00  0.00           C
ATOM   1203  CD2 LEU A  69      86.403  68.218 123.558  1.00  0.00           C
ATOM   1207  C   LEU A  69      89.343  65.948 121.019  1.00  0.00           C
ATOM   1208  O   LEU A  69      88.833  64.878 120.698  1.00  0.00           O
ATOM   1209  N   TYR A  70      90.463  66.388 120.429  1.00  0.00           N
ATOM   1211  CA  TYR A  70      91.114  65.638 119.369  1.00  0.00           C
ATOM   1213  CB  TYR A  70      90.733  66.078 117.908  1.00  0.00           C
ATOM   1216  CG  TYR A  70      89.263  66.358 117.698  1.00  0.00           C
ATOM   1217  CD1 TYR A  70      88.483  65.478 116.948  1.00  0.00           C
ATOM   1219  CE1 TYR A  70      87.142  65.778 116.668  1.00  0.00           C
ATOM   1221  CZ  TYR A  70      86.573  66.978 117.109  1.00  0.00           C
ATOM   1222  OH  TYR A  70      85.232  67.248 116.808  1.00  0.00           O
ATOM   1224  CD2 TYR A  70      88.692  67.578 118.128  1.00  0.00           C
ATOM   1226  CE2 TYR A  70      87.354  67.878 117.859  1.00  0.00           C
ATOM   1228  C   TYR A  70      92.583  65.908 119.538  1.00  0.00           C
ATOM   1229  O   TYR A  70      92.993  66.768 120.319  1.00  0.00           O
ATOM   1230  N   GLN A  71      93.423  65.229 118.758  1.00  0.00           N
ATOM   1232  CA  GLN A  71      94.693  65.818 118.378  1.00  0.00           C
ATOM   1234  CB  GLN A  71      95.904  65.068 118.999  1.00  0.00           C
ATOM   1237  CG  GLN A  71      95.993  63.568 118.618  1.00  0.00           C
ATOM   1240  CD  GLN A  71      97.014  62.808 119.448  1.00  0.00           C
ATOM   1241  OE1 GLN A  71      96.684  61.878 120.189  1.00  0.00           O
ATOM   1242  NE2 GLN A  71      98.283  63.258 119.369  1.00  0.00           N
ATOM   1245  C   GLN A  71      94.733  65.768 116.869  1.00  0.00           C
ATOM   1246  O   GLN A  71      94.034  64.978 116.249  1.00  0.00           O
ATOM   1247  N   ILE A  72      95.574  66.608 116.238  1.00  0.00           N
ATOM   1249  CA  ILE A  72      96.132  66.288 114.938  1.00  0.00           C
ATOM   1251  CB  ILE A  72      96.324  67.548 114.099  1.00  0.00           C
ATOM   1253  CG2 ILE A  72      94.934  68.208 113.939  1.00  0.00           C
ATOM   1257  CG1 ILE A  72      97.382  68.518 114.668  1.00  0.00           C
ATOM   1260  CD  ILE A  72      97.563  69.778 113.828  1.00  0.00           C
ATOM   1264  C   ILE A  72      97.382  65.448 115.189  1.00  0.00           C
ATOM   1265  O   ILE A  72      97.732  65.208 116.349  1.00  0.00           O
ATOM   1266  N   ASP A  73      98.083  64.908 114.168  1.00  0.00           N
ATOM   1268  CA  ASP A  73      99.303  64.168 114.459  1.00  0.00           C
ATOM   1270  CB  ASP A  73      99.702  63.298 113.229  1.00  0.00           C
ATOM   1273  CG  ASP A  73     100.912  62.388 113.389  1.00  0.00           C
ATOM   1274  OD1 ASP A  73     101.623  62.428 114.429  1.00  0.00           O
ATOM   1275  OD2 ASP A  73     101.162  61.588 112.448  1.00  0.00           O
ATOM   1276  C   ASP A  73     100.373  65.138 115.019  1.00  0.00           C
ATOM   1277  O   ASP A  73     100.393  66.298 114.599  1.00  0.00           O
ATOM   1278  N   PRO A  74     101.223  64.798 115.989  1.00  0.00           N
ATOM   1279  CD  PRO A  74     100.873  63.808 117.009  1.00  0.00           C
ATOM   1282  CA  PRO A  74     102.294  65.678 116.429  1.00  0.00           C
ATOM   1284  CB  PRO A  74     102.473  65.318 117.908  1.00  0.00           C
ATOM   1287  CG  PRO A  74     102.053  63.848 117.978  1.00  0.00           C
ATOM   1290  C   PRO A  74     103.583  65.418 115.698  1.00  0.00           C
ATOM   1291  O   PRO A  74     104.543  66.138 115.959  1.00  0.00           O
ATOM   1292  N   ALA A  75     103.662  64.398 114.839  1.00  0.00           N
ATOM   1294  CA  ALA A  75     104.882  63.979 114.189  1.00  0.00           C
ATOM   1296  CB  ALA A  75     104.514  62.828 113.259  1.00  0.00           C
ATOM   1300  C   ALA A  75     105.663  65.028 113.378  1.00  0.00           C
ATOM   1301  O   ALA A  75     106.882  65.118 113.519  1.00  0.00           O
ATOM   1302  N   THR A  76     104.993  65.858 112.558  1.00  0.00           N
ATOM   1304  CA  THR A  76     105.593  66.978 111.829  1.00  0.00           C
ATOM   1306  CB  THR A  76     104.632  67.618 110.788  1.00  0.00           C
ATOM   1308  OG1 THR A  76     103.562  68.358 111.359  1.00  0.00           O
ATOM   1310  CG2 THR A  76     103.953  66.528 109.948  1.00  0.00           C
ATOM   1314  C   THR A  76     106.092  68.048 112.788  1.00  0.00           C
ATOM   1315  O   THR A  76     107.233  68.508 112.739  1.00  0.00           O
ATOM   1316  N   TYR A  77     105.232  68.418 113.758  1.00  0.00           N
ATOM   1318  CA  TYR A  77     105.493  69.418 114.789  1.00  0.00           C
ATOM   1320  CB  TYR A  77     104.243  69.708 115.659  1.00  0.00           C
ATOM   1323  CG  TYR A  77     103.194  70.268 114.759  1.00  0.00           C
ATOM   1324  CD1 TYR A  77     103.272  71.608 114.329  1.00  0.00           C
ATOM   1326  CE1 TYR A  77     102.382  72.088 113.359  1.00  0.00           C
ATOM   1328  CZ  TYR A  77     101.424  71.238 112.809  1.00  0.00           C
ATOM   1329  OH  TYR A  77     100.623  71.678 111.749  1.00  0.00           O
ATOM   1331  CD2 TYR A  77     102.173  69.448 114.269  1.00  0.00           C
ATOM   1333  CE2 TYR A  77     101.293  69.928 113.288  1.00  0.00           C
ATOM   1335  C   TYR A  77     106.652  69.068 115.689  1.00  0.00           C
ATOM   1336  O   TYR A  77     107.504  69.908 115.999  1.00  0.00           O
ATOM   1337  N   GLN A  78     106.763  67.798 116.099  1.00  0.00           N
ATOM   1339  CA  GLN A  78     107.924  67.248 116.779  1.00  0.00           C
ATOM   1341  CB  GLN A  78     107.653  65.788 117.219  1.00  0.00           C
ATOM   1344  CG  GLN A  78     106.833  65.678 118.539  1.00  0.00           C
ATOM   1347  CD  GLN A  78     107.563  66.178 119.789  1.00  0.00           C
ATOM   1348  OE1 GLN A  78     107.022  66.858 120.659  1.00  0.00           O
ATOM   1349  NE2 GLN A  78     108.872  65.858 119.889  1.00  0.00           N
ATOM   1352  C   GLN A  78     109.243  67.398 116.039  1.00  0.00           C
ATOM   1353  O   GLN A  78     110.232  67.788 116.649  1.00  0.00           O
ATOM   1354  N   ALA A  79     109.303  67.168 114.709  1.00  0.00           N
ATOM   1356  CA  ALA A  79     110.503  67.388 113.939  1.00  0.00           C
ATOM   1358  CB  ALA A  79     110.262  66.939 112.488  1.00  0.00           C
ATOM   1362  C   ALA A  79     111.003  68.838 113.999  1.00  0.00           C
ATOM   1363  O   ALA A  79     112.142  69.078 114.369  1.00  0.00           O
ATOM   1364  N   ASN A  80     110.092  69.818 113.789  1.00  0.00           N
ATOM   1366  CA  ASN A  80     110.373  71.238 113.999  1.00  0.00           C
ATOM   1368  CB  ASN A  80     109.203  72.108 113.449  1.00  0.00           C
ATOM   1371  CG  ASN A  80     109.123  71.939 111.929  1.00  0.00           C
ATOM   1372  OD1 ASN A  80     110.074  71.538 111.258  1.00  0.00           O
ATOM   1373  ND2 ASN A  80     107.934  72.208 111.338  1.00  0.00           N
ATOM   1376  C   ASN A  80     110.723  71.598 115.459  1.00  0.00           C
ATOM   1377  O   ASN A  80     111.613  72.408 115.729  1.00  0.00           O
ATOM   1378  N   TYR A  81     110.033  70.998 116.459  1.00  0.00           N
ATOM   1380  CA  TYR A  81     110.313  71.178 117.889  1.00  0.00           C
ATOM   1382  CB  TYR A  81     109.193  70.448 118.698  1.00  0.00           C
ATOM   1385  CG  TYR A  81     109.093  70.868 120.139  1.00  0.00           C
ATOM   1386  CD1 TYR A  81     108.723  72.188 120.459  1.00  0.00           C
ATOM   1388  CE1 TYR A  81     108.522  72.578 121.789  1.00  0.00           C
ATOM   1390  CZ  TYR A  81     108.662  71.648 122.829  1.00  0.00           C
ATOM   1391  OH  TYR A  81     108.503  72.028 124.189  1.00  0.00           O
ATOM   1393  CD2 TYR A  81     109.243  69.948 121.188  1.00  0.00           C
ATOM   1395  CE2 TYR A  81     109.043  70.348 122.519  1.00  0.00           C
ATOM   1397  C   TYR A  81     111.693  70.668 118.338  1.00  0.00           C
ATOM   1398  O   TYR A  81     112.442  71.368 119.009  1.00  0.00           O
ATOM   1399  N   ASP A  82     112.072  69.448 117.918  1.00  0.00           N
ATOM   1401  CA  ASP A  82     113.303  68.808 118.308  1.00  0.00           C
ATOM   1403  CB  ASP A  82     113.074  67.268 118.359  1.00  0.00           C
ATOM   1406  CG  ASP A  82     112.084  66.848 119.459  1.00  0.00           C
ATOM   1407  OD1 ASP A  82     111.824  67.628 120.418  1.00  0.00           O
ATOM   1408  OD2 ASP A  82     111.613  65.689 119.439  1.00  0.00           O
ATOM   1409  C   ASP A  82     114.493  69.288 117.448  1.00  0.00           C
ATOM   1410  O   ASP A  82     115.623  69.388 117.929  1.00  0.00           O
ATOM   1411  N   SER A  83     114.263  69.768 116.188  1.00  0.00           N
ATOM   1413  CA  SER A  83     115.183  70.698 115.519  1.00  0.00           C
ATOM   1415  CB  SER A  83     114.842  71.018 114.038  1.00  0.00           C
ATOM   1418  OG  SER A  83     115.523  70.138 113.139  1.00  0.00           O
ATOM   1420  C   SER A  83     115.393  72.018 116.249  1.00  0.00           C
ATOM   1421  O   SER A  83     116.534  72.438 116.439  1.00  0.00           O
ATOM   1422  N   ALA A  84     114.313  72.678 116.728  1.00  0.00           N
ATOM   1424  CA  ALA A  84     114.373  73.898 117.519  1.00  0.00           C
ATOM   1426  CB  ALA A  84     112.963  74.428 117.838  1.00  0.00           C
ATOM   1430  C   ALA A  84     115.144  73.728 118.828  1.00  0.00           C
ATOM   1431  O   ALA A  84     116.022  74.518 119.158  1.00  0.00           O
ATOM   1432  N   LYS A  85     114.903  72.628 119.579  1.00  0.00           N
ATOM   1434  CA  LYS A  85     115.714  72.238 120.719  1.00  0.00           C
ATOM   1436  CB  LYS A  85     115.273  70.888 121.328  1.00  0.00           C
ATOM   1439  CG  LYS A  85     113.964  70.908 122.099  1.00  0.00           C
ATOM   1442  CD  LYS A  85     113.632  69.458 122.508  1.00  0.00           C
ATOM   1445  CE  LYS A  85     112.253  69.278 123.128  1.00  0.00           C
ATOM   1448  NZ  LYS A  85     111.853  67.869 123.019  1.00  0.00           N
ATOM   1452  C   LYS A  85     117.173  72.068 120.379  1.00  0.00           C
ATOM   1453  O   LYS A  85     118.074  72.478 121.109  1.00  0.00           O
ATOM   1454  N   GLY A  86     117.434  71.438 119.209  1.00  0.00           N
ATOM   1456  CA  GLY A  86     118.783  71.328 118.679  1.00  0.00           C
ATOM   1459  C   GLY A  86     119.444  72.668 118.469  1.00  0.00           C
ATOM   1460  O   GLY A  86     120.523  72.918 118.989  1.00  0.00           O
ATOM   1461  N   GLU A  87     118.763  73.578 117.759  1.00  0.00           N
ATOM   1463  CA  GLU A  87     119.174  74.948 117.529  1.00  0.00           C
ATOM   1465  CB  GLU A  87     118.132  75.648 116.629  1.00  0.00           C
ATOM   1468  CG  GLU A  87     118.182  75.128 115.169  1.00  0.00           C
ATOM   1471  CD  GLU A  87     117.283  75.888 114.209  1.00  0.00           C
ATOM   1472  OE1 GLU A  87     116.363  76.628 114.658  1.00  0.00           O
ATOM   1473  OE2 GLU A  87     117.533  75.768 112.978  1.00  0.00           O
ATOM   1474  C   GLU A  87     119.413  75.748 118.808  1.00  0.00           C
ATOM   1475  O   GLU A  87     120.393  76.488 118.909  1.00  0.00           O
ATOM   1476  N   LEU A  88     118.573  75.568 119.859  1.00  0.00           N
ATOM   1478  CA  LEU A  88     118.824  76.128 121.179  1.00  0.00           C
ATOM   1480  CB  LEU A  88     117.723  75.738 122.219  1.00  0.00           C
ATOM   1483  CG  LEU A  88     116.582  76.758 122.379  1.00  0.00           C
ATOM   1485  CD1 LEU A  88     117.093  78.088 122.959  1.00  0.00           C
ATOM   1489  CD2 LEU A  88     115.793  76.958 121.089  1.00  0.00           C
ATOM   1493  C   LEU A  88     120.162  75.708 121.749  1.00  0.00           C
ATOM   1494  O   LEU A  88     120.943  76.538 122.209  1.00  0.00           O
ATOM   1495  N   ALA A  89     120.503  74.408 121.658  1.00  0.00           N
ATOM   1497  CA  ALA A  89     121.753  73.878 122.158  1.00  0.00           C
ATOM   1499  CB  ALA A  89     121.663  72.338 122.199  1.00  0.00           C
ATOM   1503  C   ALA A  89     122.983  74.278 121.349  1.00  0.00           C
ATOM   1504  O   ALA A  89     124.093  74.378 121.889  1.00  0.00           O
ATOM   1505  N   LYS A  90     122.823  74.568 120.039  1.00  0.00           N
ATOM   1507  CA  LYS A  90     123.824  75.288 119.249  1.00  0.00           C
ATOM   1509  CB  LYS A  90     123.583  75.258 117.709  1.00  0.00           C
ATOM   1512  CG  LYS A  90     123.912  73.918 116.999  1.00  0.00           C
ATOM   1515  CD  LYS A  90     122.913  72.808 117.349  1.00  0.00           C
ATOM   1518  CE  LYS A  90     122.972  71.498 116.559  1.00  0.00           C
ATOM   1521  NZ  LYS A  90     122.613  71.758 115.169  1.00  0.00           N
ATOM   1525  C   LYS A  90     124.023  76.728 119.699  1.00  0.00           C
ATOM   1526  O   LYS A  90     125.153  77.168 119.879  1.00  0.00           O
ATOM   1527  N   SER A  91     122.924  77.478 119.938  1.00  0.00           N
ATOM   1529  CA  SER A  91     122.972  78.838 120.478  1.00  0.00           C
ATOM   1531  CB  SER A  91     121.593  79.548 120.519  1.00  0.00           C
ATOM   1534  OG  SER A  91     121.083  79.718 119.199  1.00  0.00           O
ATOM   1536  C   SER A  91     123.562  78.918 121.869  1.00  0.00           C
ATOM   1537  O   SER A  91     124.393  79.758 122.168  1.00  0.00           O
ATOM   1538  N   GLU A  92     123.182  77.998 122.768  1.00  0.00           N
ATOM   1540  CA  GLU A  92     123.772  77.818 124.079  1.00  0.00           C
ATOM   1542  CB  GLU A  92     123.042  76.698 124.849  1.00  0.00           C
ATOM   1545  CG  GLU A  92     121.633  77.088 125.329  1.00  0.00           C
ATOM   1548  CD  GLU A  92     120.772  75.878 125.639  1.00  0.00           C
ATOM   1549  OE1 GLU A  92     121.324  74.838 126.068  1.00  0.00           O
ATOM   1550  OE2 GLU A  92     119.522  76.008 125.519  1.00  0.00           O
ATOM   1551  C   GLU A  92     125.253  77.498 124.038  1.00  0.00           C
ATOM   1552  O   GLU A  92     126.022  78.018 124.839  1.00  0.00           O
ATOM   1553  N   ALA A  93     125.694  76.638 123.119  1.00  0.00           N
ATOM   1555  CA  ALA A  93     127.104  76.418 122.889  1.00  0.00           C
ATOM   1557  CB  ALA A  93     127.243  75.278 121.889  1.00  0.00           C
ATOM   1561  C   ALA A  93     127.843  77.628 122.359  1.00  0.00           C
ATOM   1562  O   ALA A  93     128.934  77.978 122.819  1.00  0.00           O
ATOM   1563  N   ALA A  94     127.253  78.328 121.378  1.00  0.00           N
ATOM   1565  CA  ALA A  94     127.764  79.548 120.799  1.00  0.00           C
ATOM   1567  CB  ALA A  94     126.882  79.949 119.619  1.00  0.00           C
ATOM   1571  C   ALA A  94     127.882  80.688 121.798  1.00  0.00           C
ATOM   1572  O   ALA A  94     128.893  81.388 121.869  1.00  0.00           O
ATOM   1573  N   ALA A  95     126.862  80.869 122.669  1.00  0.00           N
ATOM   1575  CA  ALA A  95     126.882  81.758 123.808  1.00  0.00           C
ATOM   1577  CB  ALA A  95     125.472  81.909 124.418  1.00  0.00           C
ATOM   1581  C   ALA A  95     127.902  81.408 124.879  1.00  0.00           C
ATOM   1582  O   ALA A  95     128.552  82.288 125.429  1.00  0.00           O
ATOM   1583  N   ALA A  96     128.094  80.108 125.198  1.00  0.00           N
ATOM   1585  CA  ALA A  96     129.064  79.668 126.179  1.00  0.00           C
ATOM   1587  CB  ALA A  96     128.912  78.158 126.419  1.00  0.00           C
ATOM   1591  C   ALA A  96     130.503  79.998 125.829  1.00  0.00           C
ATOM   1592  O   ALA A  96     131.253  80.508 126.668  1.00  0.00           O
ATOM   1593  N   ILE A  97     130.883  79.768 124.558  1.00  0.00           N
ATOM   1595  CA  ILE A  97     132.162  80.178 124.009  1.00  0.00           C
ATOM   1597  CB  ILE A  97     132.493  79.518 122.669  1.00  0.00           C
ATOM   1599  CG2 ILE A  97     132.452  77.998 122.908  1.00  0.00           C
ATOM   1603  CG1 ILE A  97     131.574  79.918 121.499  1.00  0.00           C
ATOM   1606  CD  ILE A  97     131.964  79.248 120.179  1.00  0.00           C
ATOM   1610  C   ILE A  97     132.302  81.688 123.948  1.00  0.00           C
ATOM   1611  O   ILE A  97     133.324  82.258 124.308  1.00  0.00           O
ATOM   1612  N   ALA A  98     131.234  82.388 123.519  1.00  0.00           N
ATOM   1614  CA  ALA A  98     131.184  83.839 123.459  1.00  0.00           C
ATOM   1616  CB  ALA A  98     129.893  84.278 122.749  1.00  0.00           C
ATOM   1620  C   ALA A  98     131.324  84.518 124.829  1.00  0.00           C
ATOM   1621  O   ALA A  98     132.022  85.519 125.008  1.00  0.00           O
ATOM   1622  N   HIS A  99     130.703  83.939 125.869  1.00  0.00           N
ATOM   1624  CA  HIS A  99     130.904  84.348 127.239  1.00  0.00           C
ATOM   1626  CB  HIS A  99     129.743  83.858 128.128  1.00  0.00           C
ATOM   1629  ND1 HIS A  99     129.313  85.638 129.808  1.00  0.00           N
ATOM   1630  CG  HIS A  99     129.833  84.388 129.529  1.00  0.00           C
ATOM   1631  CE1 HIS A  99     129.533  85.818 131.099  1.00  0.00           C
ATOM   1633  NE2 HIS A  99     130.133  84.748 131.658  1.00  0.00           N
ATOM   1635  CD2 HIS A  99     130.333  83.828 130.659  1.00  0.00           C
ATOM   1637  C   HIS A  99     132.233  83.878 127.838  1.00  0.00           C
ATOM   1638  O   HIS A  99     132.714  84.418 128.838  1.00  0.00           O
ATOM   1639  N   LEU A 100     132.902  82.869 127.249  1.00  0.00           N
ATOM   1641  CA  LEU A 100     134.193  82.458 127.728  1.00  0.00           C
ATOM   1643  CB  LEU A 100     134.453  80.948 127.479  1.00  0.00           C
ATOM   1646  CG  LEU A 100     135.803  80.438 128.019  1.00  0.00           C
ATOM   1648  CD1 LEU A 100     135.843  80.528 129.558  1.00  0.00           C
ATOM   1652  CD2 LEU A 100     136.092  79.018 127.508  1.00  0.00           C
ATOM   1656  C   LEU A 100     135.302  83.278 127.119  1.00  0.00           C
ATOM   1657  O   LEU A 100     136.223  83.708 127.809  1.00  0.00           O
ATOM   1658  N   THR A 101     135.223  83.578 125.788  1.00  0.00           N
ATOM   1660  CA  THR A 101     136.184  84.418 125.078  1.00  0.00           C
ATOM   1662  CB  THR A 101     135.953  84.428 123.558  1.00  0.00           C
ATOM   1664  OG1 THR A 101     136.984  85.078 122.829  1.00  0.00           O
ATOM   1666  CG2 THR A 101     134.662  85.118 123.119  1.00  0.00           C
ATOM   1670  C   THR A 101     136.234  85.799 125.729  1.00  0.00           C
ATOM   1671  O   THR A 101     137.283  86.258 126.179  1.00  0.00           O
ATOM   1672  N   VAL A 102     135.053  86.418 126.009  1.00  0.00           N
ATOM   1674  CA  VAL A 102     134.993  87.648 126.779  1.00  0.00           C
ATOM   1676  CB  VAL A 102     133.604  88.299 126.738  1.00  0.00           C
ATOM   1678  CG1 VAL A 102     132.622  87.658 127.728  1.00  0.00           C
ATOM   1682  CG2 VAL A 102     133.734  89.809 126.999  1.00  0.00           C
ATOM   1686  C   VAL A 102     135.553  87.568 128.209  1.00  0.00           C
ATOM   1687  O   VAL A 102     136.234  88.468 128.688  1.00  0.00           O
ATOM   1688  N   LYS A 103     135.343  86.458 128.948  1.00  0.00           N
ATOM   1690  CA  LYS A 103     135.753  86.388 130.338  1.00  0.00           C
ATOM   1692  CB  LYS A 103     134.893  85.369 131.109  1.00  0.00           C
ATOM   1695  CG  LYS A 103     133.533  85.928 131.549  1.00  0.00           C
ATOM   1698  CD  LYS A 103     133.623  87.138 132.508  1.00  0.00           C
ATOM   1701  CE  LYS A 103     134.624  86.938 133.659  1.00  0.00           C
ATOM   1704  NZ  LYS A 103     134.303  87.768 134.829  1.00  0.00           N
ATOM   1708  C   LYS A 103     137.233  86.128 130.579  1.00  0.00           C
ATOM   1709  O   LYS A 103     137.773  86.408 131.649  1.00  0.00           O
ATOM   1710  N   ARG A 104     137.923  85.618 129.549  1.00  0.00           N
ATOM   1712  CA  ARG A 104     139.363  85.519 129.509  1.00  0.00           C
ATOM   1714  CB  ARG A 104     139.773  84.348 128.589  1.00  0.00           C
ATOM   1717  CG  ARG A 104     139.303  82.988 129.149  1.00  0.00           C
ATOM   1720  CD  ARG A 104     139.654  81.818 128.229  1.00  0.00           C
ATOM   1723  NE  ARG A 104     139.104  80.578 128.869  1.00  0.00           N
ATOM   1725  CZ  ARG A 104     139.773  79.798 129.699  1.00  0.00           C
ATOM   1726  NH1 ARG A 104     140.962  80.108 130.139  1.00  0.00           N
ATOM   1729  NH2 ARG A 104     139.243  78.658 130.109  1.00  0.00           N
ATOM   1732  C   ARG A 104     140.003  86.798 129.049  1.00  0.00           C
ATOM   1733  O   ARG A 104     141.092  87.158 129.479  1.00  0.00           O
ATOM   1734  N   TYR A 105     139.303  87.558 128.189  1.00  0.00           N
ATOM   1736  CA  TYR A 105     139.863  88.708 127.499  1.00  0.00           C
ATOM   1738  CB  TYR A 105     139.344  88.658 126.029  1.00  0.00           C
ATOM   1741  CG  TYR A 105     139.952  87.558 125.169  1.00  0.00           C
ATOM   1742  CD1 TYR A 105     141.113  86.839 125.519  1.00  0.00           C
ATOM   1744  CE1 TYR A 105     141.652  85.898 124.628  1.00  0.00           C
ATOM   1746  CZ  TYR A 105     141.062  85.648 123.389  1.00  0.00           C
ATOM   1747  OH  TYR A 105     141.633  84.728 122.499  1.00  0.00           O
ATOM   1749  CD2 TYR A 105     139.363  87.288 123.919  1.00  0.00           C
ATOM   1751  CE2 TYR A 105     139.904  86.348 123.039  1.00  0.00           C
ATOM   1753  C   TYR A 105     139.522  90.038 128.159  1.00  0.00           C
ATOM   1754  O   TYR A 105     140.162  91.048 127.868  1.00  0.00           O
ATOM   1755  N   VAL A 106     138.573  90.089 129.109  1.00  0.00           N
ATOM   1757  CA  VAL A 106     138.293  91.268 129.909  1.00  0.00           C
ATOM   1759  CB  VAL A 106     136.794  91.368 130.239  1.00  0.00           C
ATOM   1761  CG1 VAL A 106     136.303  90.358 131.289  1.00  0.00           C
ATOM   1765  CG2 VAL A 106     136.424  92.798 130.689  1.00  0.00           C
ATOM   1769  C   VAL A 106     139.214  91.538 131.118  1.00  0.00           C
ATOM   1770  O   VAL A 106     139.443  92.718 131.409  1.00  0.00           O
ATOM   1771  N   PRO A 107     139.842  90.618 131.878  1.00  0.00           N
ATOM   1772  CD  PRO A 107     139.363  89.248 132.069  1.00  0.00           C
ATOM   1775  CA  PRO A 107     140.772  91.008 132.949  1.00  0.00           C
ATOM   1777  CB  PRO A 107     140.833  89.768 133.869  1.00  0.00           C
ATOM   1780  CG  PRO A 107     140.374  88.598 133.008  1.00  0.00           C
ATOM   1783  C   PRO A 107     142.154  91.348 132.458  1.00  0.00           C
ATOM   1784  O   PRO A 107     142.983  91.738 133.288  1.00  0.00           O
ATOM   1785  N   LEU A 108     142.434  91.199 131.159  1.00  0.00           N
ATOM   1787  CA  LEU A 108     143.763  91.358 130.639  1.00  0.00           C
ATOM   1789  CB  LEU A 108     144.093  90.168 129.709  1.00  0.00           C
ATOM   1792  CG  LEU A 108     143.993  88.778 130.379  1.00  0.00           C
ATOM   1794  CD1 LEU A 108     144.263  87.658 129.369  1.00  0.00           C
ATOM   1798  CD2 LEU A 108     144.964  88.618 131.559  1.00  0.00           C
ATOM   1802  C   LEU A 108     143.943  92.658 129.868  1.00  0.00           C
ATOM   1803  O   LEU A 108     145.063  92.978 129.469  1.00  0.00           O
ATOM   1804  N   VAL A 109     142.863  93.448 129.658  1.00  0.00           N
ATOM   1806  CA  VAL A 109     142.743  94.418 128.568  1.00  0.00           C
ATOM   1808  CB  VAL A 109     141.424  95.208 128.609  1.00  0.00           C
ATOM   1810  CG1 VAL A 109     140.273  94.339 128.069  1.00  0.00           C
ATOM   1814  CG2 VAL A 109     141.113  95.708 130.029  1.00  0.00           C
ATOM   1818  C   VAL A 109     143.872  95.418 128.338  1.00  0.00           C
ATOM   1819  O   VAL A 109     144.283  95.618 127.209  1.00  0.00           O
ATOM   1820  N   GLY A 110     144.423  96.078 129.369  1.00  0.00           N
ATOM   1822  CA  GLY A 110     145.374  97.169 129.118  1.00  0.00           C
ATOM   1825  C   GLY A 110     146.803  96.758 129.238  1.00  0.00           C
ATOM   1826  O   GLY A 110     147.533  97.388 129.988  1.00  0.00           O
ATOM   1827  N   THR A 111     147.273  95.698 128.558  1.00  0.00           N
ATOM   1829  CA  THR A 111     148.663  95.248 128.679  1.00  0.00           C
ATOM   1831  CB  THR A 111     148.973  94.308 129.879  1.00  0.00           C
ATOM   1833  OG1 THR A 111     148.544  92.968 129.709  1.00  0.00           O
ATOM   1835  CG2 THR A 111     148.354  94.758 131.219  1.00  0.00           C
ATOM   1839  C   THR A 111     149.124  94.619 127.349  1.00  0.00           C
ATOM   1840  O   THR A 111     148.654  94.949 126.269  1.00  0.00           O
ATOM   1841  N   LYS A 112     150.083  93.668 127.379  1.00  0.00           N
ATOM   1843  CA  LYS A 112     150.654  92.998 126.219  1.00  0.00           C
ATOM   1845  CB  LYS A 112     152.143  92.689 126.538  1.00  0.00           C
ATOM   1848  CG  LYS A 112     152.423  91.648 127.659  1.00  0.00           C
ATOM   1851  CD  LYS A 112     151.964  91.998 129.088  1.00  0.00           C
ATOM   1854  CE  LYS A 112     152.622  91.078 130.119  1.00  0.00           C
ATOM   1857  NZ  LYS A 112     152.203  91.388 131.499  1.00  0.00           N
ATOM   1861  C   LYS A 112     149.984  91.658 125.899  1.00  0.00           C
ATOM   1862  O   LYS A 112     150.203  91.048 124.849  1.00  0.00           O
ATOM   1863  N   TYR A 113     149.133  91.148 126.808  1.00  0.00           N
ATOM   1865  CA  TYR A 113     148.404  89.908 126.639  1.00  0.00           C
ATOM   1867  CB  TYR A 113     147.653  89.549 127.939  1.00  0.00           C
ATOM   1870  CG  TYR A 113     148.604  89.208 129.049  1.00  0.00           C
ATOM   1871  CD1 TYR A 113     149.574  88.198 128.859  1.00  0.00           C
ATOM   1873  CE1 TYR A 113     150.483  87.898 129.879  1.00  0.00           C
ATOM   1875  CZ  TYR A 113     150.413  88.578 131.099  1.00  0.00           C
ATOM   1876  OH  TYR A 113     151.363  88.338 132.099  1.00  0.00           O
ATOM   1878  CD2 TYR A 113     148.533  89.858 130.288  1.00  0.00           C
ATOM   1880  CE2 TYR A 113     149.432  89.549 131.308  1.00  0.00           C
ATOM   1882  C   TYR A 113     147.393  89.928 125.508  1.00  0.00           C
ATOM   1883  O   TYR A 113     147.243  88.968 124.749  1.00  0.00           O
ATOM   1884  N   ILE A 114     146.643  91.038 125.408  1.00  0.00           N
ATOM   1886  CA  ILE A 114     145.544  91.258 124.499  1.00  0.00           C
ATOM   1888  CB  ILE A 114     144.233  90.729 125.058  1.00  0.00           C
ATOM   1890  CG2 ILE A 114     143.854  91.408 126.398  1.00  0.00           C
ATOM   1894  CG1 ILE A 114     143.113  90.888 124.018  1.00  0.00           C
ATOM   1897  CD  ILE A 114     141.904  90.028 124.339  1.00  0.00           C
ATOM   1901  C   ILE A 114     145.413  92.758 124.219  1.00  0.00           C
ATOM   1902  O   ILE A 114     145.632  93.568 125.109  1.00  0.00           O
ATOM   1903  N   SER A 115     145.044  93.159 122.978  1.00  0.00           N
ATOM   1905  CA  SER A 115     144.662  94.528 122.648  1.00  0.00           C
ATOM   1907  CB  SER A 115     145.264  94.958 121.269  1.00  0.00           C
ATOM   1910  OG  SER A 115     144.574  94.388 120.148  1.00  0.00           O
ATOM   1912  C   SER A 115     143.154  94.698 122.609  1.00  0.00           C
ATOM   1913  O   SER A 115     142.373  93.738 122.569  1.00  0.00           O
ATOM   1914  N   GLN A 116     142.662  95.948 122.588  1.00  0.00           N
ATOM   1916  CA  GLN A 116     141.243  96.248 122.399  1.00  0.00           C
ATOM   1918  CB  GLN A 116     141.023  97.778 122.429  1.00  0.00           C
ATOM   1921  CG  GLN A 116     139.583  98.288 122.199  1.00  0.00           C
ATOM   1924  CD  GLN A 116     139.543  99.809 122.399  1.00  0.00           C
ATOM   1925  OE1 GLN A 116     138.893 100.338 123.299  1.00  0.00           O
ATOM   1926  NE2 GLN A 116     140.324 100.528 121.559  1.00  0.00           N
ATOM   1929  C   GLN A 116     140.604  95.589 121.159  1.00  0.00           C
ATOM   1930  O   GLN A 116     139.432  95.218 121.179  1.00  0.00           O
ATOM   1931  N   GLN A 117     141.354  95.369 120.069  1.00  0.00           N
ATOM   1933  CA  GLN A 117     140.833  94.758 118.859  1.00  0.00           C
ATOM   1935  CB  GLN A 117     141.964  94.738 117.788  1.00  0.00           C
ATOM   1938  CG  GLN A 117     142.493  96.148 117.429  1.00  0.00           C
ATOM   1941  CD  GLN A 117     143.692  96.118 116.489  1.00  0.00           C
ATOM   1942  OE1 GLN A 117     144.413  95.138 116.319  1.00  0.00           O
ATOM   1943  NE2 GLN A 117     143.982  97.268 115.838  1.00  0.00           N
ATOM   1946  C   GLN A 117     140.243  93.348 119.038  1.00  0.00           C
ATOM   1947  O   GLN A 117     139.124  93.089 118.629  1.00  0.00           O
ATOM   1948  N   GLU A 118     140.962  92.458 119.759  1.00  0.00           N
ATOM   1950  CA  GLU A 118     140.473  91.118 120.088  1.00  0.00           C
ATOM   1952  CB  GLU A 118     141.673  90.189 120.469  1.00  0.00           C
ATOM   1955  CG  GLU A 118     141.363  88.668 120.569  1.00  0.00           C
ATOM   1958  CD  GLU A 118     141.453  87.938 119.209  1.00  0.00           C
ATOM   1959  OE1 GLU A 118     140.423  87.869 118.499  1.00  0.00           O
ATOM   1960  OE2 GLU A 118     142.574  87.449 118.859  1.00  0.00           O
ATOM   1961  C   GLU A 118     139.453  91.188 121.229  1.00  0.00           C
ATOM   1962  O   GLU A 118     138.533  90.388 121.349  1.00  0.00           O
ATOM   1963  N   TYR A 119     139.522  92.238 122.088  1.00  0.00           N
ATOM   1965  CA  TYR A 119     138.473  92.498 123.058  1.00  0.00           C
ATOM   1967  CB  TYR A 119     138.924  93.638 124.018  1.00  0.00           C
ATOM   1970  CG  TYR A 119     137.883  94.008 125.039  1.00  0.00           C
ATOM   1971  CD1 TYR A 119     137.684  93.188 126.149  1.00  0.00           C
ATOM   1973  CE1 TYR A 119     136.643  93.439 127.049  1.00  0.00           C
ATOM   1975  CZ  TYR A 119     135.833  94.568 126.878  1.00  0.00           C
ATOM   1976  OH  TYR A 119     134.703  94.768 127.689  1.00  0.00           O
ATOM   1978  CD2 TYR A 119     137.113  95.178 124.909  1.00  0.00           C
ATOM   1980  CE2 TYR A 119     136.104  95.458 125.838  1.00  0.00           C
ATOM   1982  C   TYR A 119     137.113  92.768 122.399  1.00  0.00           C
ATOM   1983  O   TYR A 119     136.113  92.119 122.718  1.00  0.00           O
ATOM   1984  N   ASP A 120     137.093  93.658 121.389  1.00  0.00           N
ATOM   1986  CA  ASP A 120     135.953  94.018 120.579  1.00  0.00           C
ATOM   1988  CB  ASP A 120     136.333  95.158 119.599  1.00  0.00           C
ATOM   1991  CG  ASP A 120     136.533  96.479 120.319  1.00  0.00           C
ATOM   1992  OD1 ASP A 120     136.052  96.628 121.468  1.00  0.00           O
ATOM   1993  OD2 ASP A 120     137.043  97.398 119.628  1.00  0.00           O
ATOM   1994  C   ASP A 120     135.354  92.869 119.789  1.00  0.00           C
ATOM   1995  O   ASP A 120     134.133  92.758 119.699  1.00  0.00           O
ATOM   1996  N   GLN A 121     136.202  91.979 119.228  1.00  0.00           N
ATOM   1998  CA  GLN A 121     135.803  90.708 118.659  1.00  0.00           C
ATOM   2000  CB  GLN A 121     137.043  89.918 118.179  1.00  0.00           C
ATOM   2003  CG  GLN A 121     137.693  90.428 116.869  1.00  0.00           C
ATOM   2006  CD  GLN A 121     136.844  90.268 115.609  1.00  0.00           C
ATOM   2007  OE1 GLN A 121     135.654  89.958 115.569  1.00  0.00           O
ATOM   2008  NE2 GLN A 121     137.503  90.528 114.459  1.00  0.00           N
ATOM   2011  C   GLN A 121     135.022  89.818 119.628  1.00  0.00           C
ATOM   2012  O   GLN A 121     133.934  89.348 119.308  1.00  0.00           O
ATOM   2013  N   ALA A 122     135.493  89.648 120.869  1.00  0.00           N
ATOM   2015  CA  ALA A 122     134.764  88.928 121.898  1.00  0.00           C
ATOM   2017  CB  ALA A 122     135.663  88.848 123.148  1.00  0.00           C
ATOM   2021  C   ALA A 122     133.393  89.518 122.279  1.00  0.00           C
ATOM   2022  O   ALA A 122     132.413  88.808 122.508  1.00  0.00           O
ATOM   2023  N   ILE A 123     133.283  90.858 122.318  1.00  0.00           N
ATOM   2025  CA  ILE A 123     132.014  91.578 122.368  1.00  0.00           C
ATOM   2027  CB  ILE A 123     132.203  93.078 122.628  1.00  0.00           C
ATOM   2029  CG2 ILE A 123     131.014  93.939 122.128  1.00  0.00           C
ATOM   2033  CG1 ILE A 123     132.393  93.358 124.149  1.00  0.00           C
ATOM   2036  CD  ILE A 123     133.723  92.878 124.739  1.00  0.00           C
ATOM   2040  C   ILE A 123     131.154  91.308 121.139  1.00  0.00           C
ATOM   2041  O   ILE A 123     129.952  91.059 121.258  1.00  0.00           O
ATOM   2042  N   ALA A 124     131.753  91.328 119.929  1.00  0.00           N
ATOM   2044  CA  ALA A 124     131.092  91.008 118.679  1.00  0.00           C
ATOM   2046  CB  ALA A 124     132.022  91.248 117.469  1.00  0.00           C
ATOM   2050  C   ALA A 124     130.513  89.598 118.639  1.00  0.00           C
ATOM   2051  O   ALA A 124     129.344  89.428 118.308  1.00  0.00           O
ATOM   2052  N   ASP A 125     131.294  88.588 119.088  1.00  0.00           N
ATOM   2054  CA  ASP A 125     130.863  87.218 119.289  1.00  0.00           C
ATOM   2056  CB  ASP A 125     132.022  86.348 119.859  1.00  0.00           C
ATOM   2059  CG  ASP A 125     133.272  86.318 118.989  1.00  0.00           C
ATOM   2060  OD1 ASP A 125     133.163  86.578 117.768  1.00  0.00           O
ATOM   2061  OD2 ASP A 125     134.354  85.908 119.509  1.00  0.00           O
ATOM   2062  C   ASP A 125     129.693  87.138 120.268  1.00  0.00           C
ATOM   2063  O   ASP A 125     128.673  86.498 120.019  1.00  0.00           O
ATOM   2064  N   ALA A 126     129.794  87.838 121.419  1.00  0.00           N
ATOM   2066  CA  ALA A 126     128.753  87.869 122.429  1.00  0.00           C
ATOM   2068  CB  ALA A 126     129.294  88.608 123.659  1.00  0.00           C
ATOM   2072  C   ALA A 126     127.412  88.448 121.979  1.00  0.00           C
ATOM   2073  O   ALA A 126     126.354  87.858 122.199  1.00  0.00           O
ATOM   2074  N   ARG A 127     127.434  89.608 121.279  1.00  0.00           N
ATOM   2076  CA  ARG A 127     126.232  90.189 120.709  1.00  0.00           C
ATOM   2078  CB  ARG A 127     126.464  91.688 120.359  1.00  0.00           C
ATOM   2081  CG  ARG A 127     127.423  92.018 119.199  1.00  0.00           C
ATOM   2084  CD  ARG A 127     127.823  93.498 119.118  1.00  0.00           C
ATOM   2087  NE  ARG A 127     128.783  93.638 117.978  1.00  0.00           N
ATOM   2089  CZ  ARG A 127     129.583  94.678 117.799  1.00  0.00           C
ATOM   2090  NH1 ARG A 127     129.464  95.818 118.439  1.00  0.00           N
ATOM   2093  NH2 ARG A 127     130.544  94.598 116.909  1.00  0.00           N
ATOM   2096  C   ARG A 127     125.663  89.378 119.529  1.00  0.00           C
ATOM   2097  O   ARG A 127     124.453  89.269 119.339  1.00  0.00           O
ATOM   2098  N   GLN A 128     126.534  88.728 118.719  1.00  0.00           N
ATOM   2100  CA  GLN A 128     126.092  87.748 117.728  1.00  0.00           C
ATOM   2102  CB  GLN A 128     127.243  87.468 116.709  1.00  0.00           C
ATOM   2105  CG  GLN A 128     127.653  88.688 115.819  1.00  0.00           C
ATOM   2108  CD  GLN A 128     128.912  88.398 114.979  1.00  0.00           C
ATOM   2109  OE1 GLN A 128     129.223  87.248 114.668  1.00  0.00           O
ATOM   2110  NE2 GLN A 128     129.613  89.458 114.518  1.00  0.00           N
ATOM   2113  C   GLN A 128     125.553  86.428 118.329  1.00  0.00           C
ATOM   2114  O   GLN A 128     124.673  85.768 117.779  1.00  0.00           O
ATOM   2115  N   ALA A 129     126.052  86.008 119.499  1.00  0.00           N
ATOM   2117  CA  ALA A 129     125.472  84.949 120.288  1.00  0.00           C
ATOM   2119  CB  ALA A 129     126.482  84.508 121.359  1.00  0.00           C
ATOM   2123  C   ALA A 129     124.133  85.278 120.939  1.00  0.00           C
ATOM   2124  O   ALA A 129     123.223  84.438 120.949  1.00  0.00           O
ATOM   2125  N   ASP A 130     123.953  86.518 121.448  1.00  0.00           N
ATOM   2127  CA  ASP A 130     122.662  87.058 121.889  1.00  0.00           C
ATOM   2129  CB  ASP A 130     122.753  88.518 122.458  1.00  0.00           C
ATOM   2132  CG  ASP A 130     123.293  88.708 123.878  1.00  0.00           C
ATOM   2133  OD1 ASP A 130     123.754  87.738 124.529  1.00  0.00           O
ATOM   2134  OD2 ASP A 130     123.182  89.858 124.389  1.00  0.00           O
ATOM   2135  C   ASP A 130     121.652  87.018 120.738  1.00  0.00           C
ATOM   2136  O   ASP A 130     120.513  86.598 120.908  1.00  0.00           O
ATOM   2137  N   ALA A 131     122.093  87.418 119.518  1.00  0.00           N
ATOM   2139  CA  ALA A 131     121.313  87.358 118.299  1.00  0.00           C
ATOM   2141  CB  ALA A 131     122.142  87.938 117.139  1.00  0.00           C
ATOM   2145  C   ALA A 131     120.843  85.939 117.959  1.00  0.00           C
ATOM   2146  O   ALA A 131     119.654  85.688 117.728  1.00  0.00           O
ATOM   2147  N   ALA A 132     121.753  84.949 118.048  1.00  0.00           N
ATOM   2149  CA  ALA A 132     121.424  83.548 117.949  1.00  0.00           C
ATOM   2151  CB  ALA A 132     122.732  82.729 117.969  1.00  0.00           C
ATOM   2155  C   ALA A 132     120.463  83.038 119.018  1.00  0.00           C
ATOM   2156  O   ALA A 132     119.584  82.208 118.769  1.00  0.00           O
ATOM   2157  N   VAL A 133     120.643  83.488 120.279  1.00  0.00           N
ATOM   2159  CA  VAL A 133     119.763  83.188 121.398  1.00  0.00           C
ATOM   2161  CB  VAL A 133     120.402  83.568 122.728  1.00  0.00           C
ATOM   2163  CG1 VAL A 133     119.382  83.548 123.889  1.00  0.00           C
ATOM   2167  CG2 VAL A 133     121.534  82.558 123.029  1.00  0.00           C
ATOM   2171  C   VAL A 133     118.334  83.708 121.279  1.00  0.00           C
ATOM   2172  O   VAL A 133     117.393  82.968 121.559  1.00  0.00           O
ATOM   2173  N   ILE A 134     118.074  84.978 120.869  1.00  0.00           N
ATOM   2175  CA  ILE A 134     116.693  85.428 120.759  1.00  0.00           C
ATOM   2177  CB  ILE A 134     116.424  86.909 121.058  1.00  0.00           C
ATOM   2179  CG2 ILE A 134     117.104  87.298 122.389  1.00  0.00           C
ATOM   2183  CG1 ILE A 134     116.693  87.898 119.909  1.00  0.00           C
ATOM   2186  CD  ILE A 134     118.153  88.188 119.619  1.00  0.00           C
ATOM   2190  C   ILE A 134     116.052  84.968 119.459  1.00  0.00           C
ATOM   2191  O   ILE A 134     114.842  84.788 119.398  1.00  0.00           O
ATOM   2192  N   ALA A 135     116.843  84.669 118.408  1.00  0.00           N
ATOM   2194  CA  ALA A 135     116.383  83.908 117.259  1.00  0.00           C
ATOM   2196  CB  ALA A 135     117.473  83.878 116.179  1.00  0.00           C
ATOM   2200  C   ALA A 135     115.952  82.478 117.588  1.00  0.00           C
ATOM   2201  O   ALA A 135     114.864  82.058 117.228  1.00  0.00           O
ATOM   2202  N   ALA A 136     116.783  81.748 118.369  1.00  0.00           N
ATOM   2204  CA  ALA A 136     116.493  80.438 118.909  1.00  0.00           C
ATOM   2206  CB  ALA A 136     117.753  79.888 119.599  1.00  0.00           C
ATOM   2210  C   ALA A 136     115.313  80.418 119.879  1.00  0.00           C
ATOM   2211  O   ALA A 136     114.432  79.568 119.839  1.00  0.00           O
ATOM   2212  N   LYS A 137     115.232  81.428 120.768  1.00  0.00           N
ATOM   2214  CA  LYS A 137     114.063  81.619 121.599  1.00  0.00           C
ATOM   2216  CB  LYS A 137     114.233  82.748 122.628  1.00  0.00           C
ATOM   2219  CG  LYS A 137     113.003  82.888 123.548  1.00  0.00           C
ATOM   2222  CD  LYS A 137     113.074  83.988 124.609  1.00  0.00           C
ATOM   2225  CE  LYS A 137     114.104  83.748 125.709  1.00  0.00           C
ATOM   2228  NZ  LYS A 137     115.483  84.098 125.299  1.00  0.00           N
ATOM   2232  C   LYS A 137     112.793  81.818 120.779  1.00  0.00           C
ATOM   2233  O   LYS A 137     111.753  81.258 121.099  1.00  0.00           O
ATOM   2234  N   ALA A 138     112.863  82.568 119.668  1.00  0.00           N
ATOM   2236  CA  ALA A 138     111.783  82.598 118.729  1.00  0.00           C
ATOM   2238  CB  ALA A 138     112.033  83.699 117.679  1.00  0.00           C
ATOM   2242  C   ALA A 138     111.433  81.228 118.099  1.00  0.00           C
ATOM   2243  O   ALA A 138     110.273  80.848 118.128  1.00  0.00           O
ATOM   2244  N   THR A 139     112.412  80.408 117.639  1.00  0.00           N
ATOM   2246  CA  THR A 139     112.104  79.078 117.088  1.00  0.00           C
ATOM   2248  CB  THR A 139     113.264  78.338 116.409  1.00  0.00           C
ATOM   2250  OG1 THR A 139     114.432  78.248 117.199  1.00  0.00           O
ATOM   2252  CG2 THR A 139     113.692  79.108 115.169  1.00  0.00           C
ATOM   2256  C   THR A 139     111.453  78.119 118.069  1.00  0.00           C
ATOM   2257  O   THR A 139     110.434  77.498 117.759  1.00  0.00           O
ATOM   2258  N   VAL A 140     111.973  78.008 119.319  1.00  0.00           N
ATOM   2260  CA  VAL A 140     111.313  77.248 120.368  1.00  0.00           C
ATOM   2262  CB  VAL A 140     112.202  76.918 121.569  1.00  0.00           C
ATOM   2264  CG1 VAL A 140     112.543  78.148 122.418  1.00  0.00           C
ATOM   2268  CG2 VAL A 140     111.573  75.798 122.438  1.00  0.00           C
ATOM   2272  C   VAL A 140     109.963  77.828 120.759  1.00  0.00           C
ATOM   2273  O   VAL A 140     109.012  77.068 120.908  1.00  0.00           O
ATOM   2274  N   GLU A 141     109.802  79.168 120.889  1.00  0.00           N
ATOM   2276  CA  GLU A 141     108.533  79.808 121.188  1.00  0.00           C
ATOM   2278  CB  GLU A 141     108.684  81.318 121.478  1.00  0.00           C
ATOM   2281  CG  GLU A 141     107.373  82.038 121.929  1.00  0.00           C
ATOM   2284  CD  GLU A 141     106.773  81.468 123.209  1.00  0.00           C
ATOM   2285  OE1 GLU A 141     107.563  80.988 124.059  1.00  0.00           O
ATOM   2286  OE2 GLU A 141     105.523  81.468 123.378  1.00  0.00           O
ATOM   2287  C   GLU A 141     107.473  79.558 120.119  1.00  0.00           C
ATOM   2288  O   GLU A 141     106.342  79.148 120.399  1.00  0.00           O
ATOM   2289  N   SER A 142     107.854  79.688 118.828  1.00  0.00           N
ATOM   2291  CA  SER A 142     107.002  79.328 117.698  1.00  0.00           C
ATOM   2293  CB  SER A 142     107.753  79.628 116.369  1.00  0.00           C
ATOM   2296  OG  SER A 142     106.993  79.258 115.218  1.00  0.00           O
ATOM   2298  C   SER A 142     106.593  77.869 117.709  1.00  0.00           C
ATOM   2299  O   SER A 142     105.413  77.508 117.588  1.00  0.00           O
ATOM   2300  N   ALA A 143     107.574  76.968 117.929  1.00  0.00           N
ATOM   2302  CA  ALA A 143     107.354  75.548 117.939  1.00  0.00           C
ATOM   2304  CB  ALA A 143     108.713  74.848 117.709  1.00  0.00           C
ATOM   2308  C   ALA A 143     106.652  74.998 119.179  1.00  0.00           C
ATOM   2309  O   ALA A 143     105.933  73.998 119.088  1.00  0.00           O
ATOM   2310  N   ARG A 144     106.763  75.638 120.368  1.00  0.00           N
ATOM   2312  CA  ARG A 144     105.933  75.308 121.529  1.00  0.00           C
ATOM   2314  CB  ARG A 144     106.503  75.738 122.929  1.00  0.00           C
ATOM   2317  CG  ARG A 144     106.693  77.238 123.219  1.00  0.00           C
ATOM   2320  CD  ARG A 144     105.493  78.138 123.599  1.00  0.00           C
ATOM   2323  NE  ARG A 144     104.942  77.788 124.938  1.00  0.00           N
ATOM   2325  CZ  ARG A 144     104.052  78.568 125.548  1.00  0.00           C
ATOM   2326  NH1 ARG A 144     103.723  79.768 125.128  1.00  0.00           N
ATOM   2329  NH2 ARG A 144     103.474  78.088 126.639  1.00  0.00           N
ATOM   2332  C   ARG A 144     104.514  75.788 121.378  1.00  0.00           C
ATOM   2333  O   ARG A 144     103.614  75.108 121.878  1.00  0.00           O
ATOM   2334  N   ILE A 145     104.243  76.928 120.698  1.00  0.00           N
ATOM   2336  CA  ILE A 145     102.893  77.368 120.389  1.00  0.00           C
ATOM   2338  CB  ILE A 145     102.883  78.798 119.818  1.00  0.00           C
ATOM   2340  CG2 ILE A 145     101.523  79.178 119.199  1.00  0.00           C
ATOM   2344  CG1 ILE A 145     103.264  79.828 120.918  1.00  0.00           C
ATOM   2347  CD  ILE A 145     103.623  81.218 120.379  1.00  0.00           C
ATOM   2351  C   ILE A 145     102.193  76.388 119.459  1.00  0.00           C
ATOM   2352  O   ILE A 145     101.153  75.818 119.779  1.00  0.00           O
ATOM   2353  N   ASN A 146     102.832  76.068 118.319  1.00  0.00           N
ATOM   2355  CA  ASN A 146     102.333  75.108 117.359  1.00  0.00           C
ATOM   2357  CB  ASN A 146     103.283  75.008 116.118  1.00  0.00           C
ATOM   2360  CG  ASN A 146     103.412  76.368 115.429  1.00  0.00           C
ATOM   2361  OD1 ASN A 146     102.622  77.288 115.648  1.00  0.00           O
ATOM   2362  ND2 ASN A 146     104.453  76.498 114.579  1.00  0.00           N
ATOM   2365  C   ASN A 146     102.154  73.718 117.969  1.00  0.00           C
ATOM   2366  O   ASN A 146     101.132  73.058 117.788  1.00  0.00           O
ATOM   2367  N   LEU A 147     103.143  73.248 118.769  1.00  0.00           N
ATOM   2369  CA  LEU A 147     103.063  71.948 119.398  1.00  0.00           C
ATOM   2371  CB  LEU A 147     104.444  71.458 119.899  1.00  0.00           C
ATOM   2374  CG  LEU A 147     104.444  70.018 120.469  1.00  0.00           C
ATOM   2376  CD1 LEU A 147     104.104  68.979 119.398  1.00  0.00           C
ATOM   2380  CD2 LEU A 147     105.803  69.668 121.068  1.00  0.00           C
ATOM   2384  C   LEU A 147     102.043  71.898 120.529  1.00  0.00           C
ATOM   2385  O   LEU A 147     101.453  70.848 120.799  1.00  0.00           O
ATOM   2386  N   ALA A 148     101.792  73.028 121.229  1.00  0.00           N
ATOM   2388  CA  ALA A 148     100.723  73.158 122.199  1.00  0.00           C
ATOM   2390  CB  ALA A 148     100.752  74.518 122.949  1.00  0.00           C
ATOM   2394  C   ALA A 148      99.362  72.968 121.609  1.00  0.00           C
ATOM   2395  O   ALA A 148      98.533  72.288 122.199  1.00  0.00           O
ATOM   2396  N   TYR A 149      99.152  73.528 120.408  1.00  0.00           N
ATOM   2398  CA  TYR A 149      97.863  73.538 119.779  1.00  0.00           C
ATOM   2400  CB  TYR A 149      97.732  74.868 118.999  1.00  0.00           C
ATOM   2403  CG  TYR A 149      97.592  76.098 119.879  1.00  0.00           C
ATOM   2404  CD1 TYR A 149      96.523  76.208 120.779  1.00  0.00           C
ATOM   2406  CE1 TYR A 149      96.153  77.458 121.308  1.00  0.00           C
ATOM   2408  CZ  TYR A 149      96.853  78.608 120.918  1.00  0.00           C
ATOM   2409  OH  TYR A 149      96.412  79.888 121.279  1.00  0.00           O
ATOM   2411  CD2 TYR A 149      98.373  77.238 119.619  1.00  0.00           C
ATOM   2413  CE2 TYR A 149      97.993  78.488 120.119  1.00  0.00           C
ATOM   2415  C   TYR A 149      97.613  72.328 118.869  1.00  0.00           C
ATOM   2416  O   TYR A 149      96.523  72.158 118.319  1.00  0.00           O
ATOM   2417  N   THR A 150      98.604  71.408 118.779  1.00  0.00           N
ATOM   2419  CA  THR A 150      98.483  70.058 118.189  1.00  0.00           C
ATOM   2421  CB  THR A 150      99.753  69.238 118.338  1.00  0.00           C
ATOM   2423  OG1 THR A 150     100.882  69.988 117.959  1.00  0.00           O
ATOM   2425  CG2 THR A 150      99.733  68.048 117.379  1.00  0.00           C
ATOM   2429  C   THR A 150      97.442  69.208 118.878  1.00  0.00           C
ATOM   2430  O   THR A 150      96.633  68.508 118.259  1.00  0.00           O
ATOM   2431  N   LYS A 151      97.412  69.288 120.209  1.00  0.00           N
ATOM   2433  CA  LYS A 151      96.313  68.758 120.969  1.00  0.00           C
ATOM   2435  CB  LYS A 151      96.753  68.208 122.349  1.00  0.00           C
ATOM   2438  CG  LYS A 151      97.393  69.218 123.319  1.00  0.00           C
ATOM   2441  CD  LYS A 151      97.622  68.598 124.699  1.00  0.00           C
ATOM   2444  CE  LYS A 151      98.093  69.628 125.729  1.00  0.00           C
ATOM   2447  NZ  LYS A 151      98.303  68.988 127.038  1.00  0.00           N
ATOM   2451  C   LYS A 151      95.243  69.828 121.109  1.00  0.00           C
ATOM   2452  O   LYS A 151      95.413  70.878 121.728  1.00  0.00           O
ATOM   2453  N   VAL A 152      94.063  69.578 120.539  1.00  0.00           N
ATOM   2455  CA  VAL A 152      92.972  70.508 120.668  1.00  0.00           C
ATOM   2457  CB  VAL A 152      92.183  70.698 119.389  1.00  0.00           C
ATOM   2459  CG1 VAL A 152      93.013  71.598 118.459  1.00  0.00           C
ATOM   2463  CG2 VAL A 152      91.862  69.369 118.698  1.00  0.00           C
ATOM   2467  C   VAL A 152      92.123  70.118 121.859  1.00  0.00           C
ATOM   2468  O   VAL A 152      91.534  69.048 121.939  1.00  0.00           O
ATOM   2469  N   THR A 153      92.093  71.008 122.868  1.00  0.00           N
ATOM   2471  CA  THR A 153      91.383  70.818 124.118  1.00  0.00           C
ATOM   2473  CB  THR A 153      92.243  71.078 125.379  1.00  0.00           C
ATOM   2475  OG1 THR A 153      92.622  72.428 125.569  1.00  0.00           O
ATOM   2477  CG2 THR A 153      93.533  70.238 125.288  1.00  0.00           C
ATOM   2481  C   THR A 153      90.153  71.698 124.118  1.00  0.00           C
ATOM   2482  O   THR A 153      90.013  72.608 123.308  1.00  0.00           O
ATOM   2483  N   ALA A 154      89.184  71.448 125.019  1.00  0.00           N
ATOM   2485  CA  ALA A 154      88.053  72.328 125.148  1.00  0.00           C
ATOM   2487  CB  ALA A 154      86.993  71.718 126.079  1.00  0.00           C
ATOM   2491  C   ALA A 154      88.423  73.738 125.639  1.00  0.00           C
ATOM   2492  O   ALA A 154      89.324  73.888 126.459  1.00  0.00           O
ATOM   2493  N   PRO A 155      87.793  74.798 125.139  1.00  0.00           N
ATOM   2494  CD  PRO A 155      87.002  74.798 123.909  1.00  0.00           C
ATOM   2497  CA  PRO A 155      88.063  76.158 125.609  1.00  0.00           C
ATOM   2499  CB  PRO A 155      87.473  77.048 124.518  1.00  0.00           C
ATOM   2502  CG  PRO A 155      86.412  76.198 123.819  1.00  0.00           C
ATOM   2505  C   PRO A 155      87.442  76.458 126.948  1.00  0.00           C
ATOM   2506  O   PRO A 155      88.013  77.228 127.718  1.00  0.00           O
ATOM   2507  N   ILE A 156      86.223  75.948 127.189  1.00  0.00           N
ATOM   2509  CA  ILE A 156      85.443  76.178 128.389  1.00  0.00           C
ATOM   2511  CB  ILE A 156      84.373  77.268 128.279  1.00  0.00           C
ATOM   2513  CG2 ILE A 156      85.043  78.648 128.048  1.00  0.00           C
ATOM   2517  CG1 ILE A 156      83.313  76.968 127.178  1.00  0.00           C
ATOM   2520  CD  ILE A 156      82.043  77.798 127.359  1.00  0.00           C
ATOM   2524  C   ILE A 156      84.772  74.858 128.719  1.00  0.00           C
ATOM   2525  O   ILE A 156      84.743  73.958 127.889  1.00  0.00           O
ATOM   2526  N   SER A 157      84.213  74.708 129.929  1.00  0.00           N
ATOM   2528  CA  SER A 157      83.404  73.538 130.268  1.00  0.00           C
ATOM   2530  CB  SER A 157      83.272  73.368 131.798  1.00  0.00           C
ATOM   2533  OG  SER A 157      84.572  73.298 132.389  1.00  0.00           O
ATOM   2535  C   SER A 157      82.002  73.548 129.668  1.00  0.00           C
ATOM   2536  O   SER A 157      81.582  74.508 129.038  1.00  0.00           O
ATOM   2537  N   GLY A 158      81.223  72.468 129.859  1.00  0.00           N
ATOM   2539  CA  GLY A 158      79.823  72.368 129.459  1.00  0.00           C
ATOM   2542  C   GLY A 158      79.593  71.168 128.609  1.00  0.00           C
ATOM   2543  O   GLY A 158      80.523  70.488 128.198  1.00  0.00           O
ATOM   2544  N   ARG A 159      78.333  70.808 128.338  1.00  0.00           N
ATOM   2546  CA  ARG A 159      77.993  69.738 127.418  1.00  0.00           C
ATOM   2548  CB  ARG A 159      76.483  69.468 127.558  1.00  0.00           C
ATOM   2551  CG  ARG A 159      75.953  68.228 126.798  1.00  0.00           C
ATOM   2554  CD  ARG A 159      74.443  67.998 126.979  1.00  0.00           C
ATOM   2557  NE  ARG A 159      74.132  67.968 128.449  1.00  0.00           N
ATOM   2559  CZ  ARG A 159      74.354  66.928 129.249  1.00  0.00           C
ATOM   2560  NH1 ARG A 159      74.802  65.768 128.819  1.00  0.00           N
ATOM   2563  NH2 ARG A 159      74.163  67.088 130.548  1.00  0.00           N
ATOM   2566  C   ARG A 159      78.373  70.018 125.969  1.00  0.00           C
ATOM   2567  O   ARG A 159      78.022  71.048 125.389  1.00  0.00           O
ATOM   2568  N   ILE A 160      79.104  69.078 125.329  1.00  0.00           N
ATOM   2570  CA  ILE A 160      79.423  69.128 123.919  1.00  0.00           C
ATOM   2572  CB  ILE A 160      80.544  68.168 123.548  1.00  0.00           C
ATOM   2574  CG2 ILE A 160      80.063  66.698 123.558  1.00  0.00           C
ATOM   2578  CG1 ILE A 160      81.263  68.448 122.209  1.00  0.00           C
ATOM   2581  CD  ILE A 160      82.104  69.728 122.178  1.00  0.00           C
ATOM   2585  C   ILE A 160      78.193  68.958 123.039  1.00  0.00           C
ATOM   2586  O   ILE A 160      77.223  68.258 123.359  1.00  0.00           O
ATOM   2587  N   GLY A 161      78.193  69.648 121.889  1.00  0.00           N
ATOM   2589  CA  GLY A 161      77.203  69.488 120.829  1.00  0.00           C
ATOM   2592  C   GLY A 161      77.483  68.288 119.979  1.00  0.00           C
ATOM   2593  O   GLY A 161      77.363  67.148 120.418  1.00  0.00           O
ATOM   2594  N   LYS A 162      77.813  68.538 118.698  1.00  0.00           N
ATOM   2596  CA  LYS A 162      78.213  67.488 117.788  1.00  0.00           C
ATOM   2598  CB  LYS A 162      77.143  67.248 116.709  1.00  0.00           C
ATOM   2601  CG  LYS A 162      75.803  66.688 117.209  1.00  0.00           C
ATOM   2604  CD  LYS A 162      76.004  65.328 117.859  1.00  0.00           C
ATOM   2607  CE  LYS A 162      74.733  64.788 118.499  1.00  0.00           C
ATOM   2610  NZ  LYS A 162      74.983  63.418 118.999  1.00  0.00           N
ATOM   2614  C   LYS A 162      79.493  67.838 117.069  1.00  0.00           C
ATOM   2615  O   LYS A 162      79.683  68.998 116.679  1.00  0.00           O
ATOM   2616  N   SER A 163      80.354  66.828 116.808  1.00  0.00           N
ATOM   2618  CA  SER A 163      81.442  66.908 115.849  1.00  0.00           C
ATOM   2620  CB  SER A 163      82.373  65.668 115.899  1.00  0.00           C
ATOM   2623  OG  SER A 163      83.382  65.678 114.879  1.00  0.00           O
ATOM   2625  C   SER A 163      81.013  67.238 114.418  1.00  0.00           C
ATOM   2626  O   SER A 163      79.942  66.869 113.929  1.00  0.00           O
ATOM   2627  N   THR A 164      81.873  67.988 113.719  1.00  0.00           N
ATOM   2629  CA  THR A 164      81.713  68.358 112.329  1.00  0.00           C
ATOM   2631  CB  THR A 164      81.913  69.858 112.139  1.00  0.00           C
ATOM   2633  OG1 THR A 164      83.194  70.258 112.599  1.00  0.00           O
ATOM   2635  CG2 THR A 164      80.854  70.628 112.949  1.00  0.00           C
ATOM   2639  C   THR A 164      82.723  67.668 111.429  1.00  0.00           C
ATOM   2640  O   THR A 164      82.622  67.748 110.209  1.00  0.00           O
ATOM   2641  N   VAL A 165      83.723  66.948 111.969  1.00  0.00           N
ATOM   2643  CA  VAL A 165      84.783  66.398 111.139  1.00  0.00           C
ATOM   2645  CB  VAL A 165      86.123  67.148 111.179  1.00  0.00           C
ATOM   2647  CG1 VAL A 165      85.952  68.518 110.519  1.00  0.00           C
ATOM   2651  CG2 VAL A 165      86.633  67.288 112.628  1.00  0.00           C
ATOM   2655  C   VAL A 165      84.993  64.958 111.478  1.00  0.00           C
ATOM   2656  O   VAL A 165      84.604  64.478 112.549  1.00  0.00           O
ATOM   2657  N   THR A 166      85.623  64.218 110.548  1.00  0.00           N
ATOM   2659  CA  THR A 166      85.983  62.818 110.719  1.00  0.00           C
ATOM   2661  CB  THR A 166      85.523  61.928 109.558  1.00  0.00           C
ATOM   2663  OG1 THR A 166      85.493  60.558 109.909  1.00  0.00           O
ATOM   2665  CG2 THR A 166      86.394  62.058 108.299  1.00  0.00           C
ATOM   2669  C   THR A 166      87.493  62.738 110.829  1.00  0.00           C
ATOM   2670  O   THR A 166      88.223  63.628 110.379  1.00  0.00           O
ATOM   2671  N   GLU A 167      88.033  61.658 111.419  1.00  0.00           N
ATOM   2673  CA  GLU A 167      89.453  61.378 111.398  1.00  0.00           C
ATOM   2675  CB  GLU A 167      89.763  60.278 112.429  1.00  0.00           C
ATOM   2678  CG  GLU A 167      91.232  59.858 112.659  1.00  0.00           C
ATOM   2681  CD  GLU A 167      91.394  59.038 113.939  1.00  0.00           C
ATOM   2682  OE1 GLU A 167      90.343  58.708 114.558  1.00  0.00           O
ATOM   2683  OE2 GLU A 167      92.543  58.748 114.359  1.00  0.00           O
ATOM   2684  C   GLU A 167      90.013  61.078 110.019  1.00  0.00           C
ATOM   2685  O   GLU A 167      89.423  60.358 109.209  1.00  0.00           O
ATOM   2686  N   GLY A 168      91.184  61.668 109.699  1.00  0.00           N
ATOM   2688  CA  GLY A 168      91.783  61.618 108.378  1.00  0.00           C
ATOM   2691  C   GLY A 168      91.302  62.688 107.429  1.00  0.00           C
ATOM   2692  O   GLY A 168      91.482  62.578 106.219  1.00  0.00           O
ATOM   2693  N   ALA A 169      90.723  63.788 107.949  1.00  0.00           N
ATOM   2695  CA  ALA A 169      90.332  64.918 107.139  1.00  0.00           C
ATOM   2697  CB  ALA A 169      88.863  65.268 107.429  1.00  0.00           C
ATOM   2701  C   ALA A 169      91.232  66.098 107.438  1.00  0.00           C
ATOM   2702  O   ALA A 169      91.523  66.398 108.599  1.00  0.00           O
ATOM   2703  N   LEU A 170      91.743  66.798 106.409  1.00  0.00           N
ATOM   2705  CA  LEU A 170      92.482  68.028 106.609  1.00  0.00           C
ATOM   2707  CB  LEU A 170      93.233  68.458 105.319  1.00  0.00           C
ATOM   2710  CG  LEU A 170      94.104  69.728 105.449  1.00  0.00           C
ATOM   2712  CD1 LEU A 170      95.243  69.568 106.478  1.00  0.00           C
ATOM   2716  CD2 LEU A 170      94.683  70.128 104.099  1.00  0.00           C
ATOM   2720  C   LEU A 170      91.623  69.178 107.109  1.00  0.00           C
ATOM   2721  O   LEU A 170      90.593  69.508 106.538  1.00  0.00           O
ATOM   2722  N   VAL A 171      92.072  69.808 108.209  1.00  0.00           N
ATOM   2724  CA  VAL A 171      91.424  70.928 108.859  1.00  0.00           C
ATOM   2726  CB  VAL A 171      91.044  70.518 110.288  1.00  0.00           C
ATOM   2728  CG1 VAL A 171      90.752  71.718 111.198  1.00  0.00           C
ATOM   2732  CG2 VAL A 171      89.802  69.598 110.209  1.00  0.00           C
ATOM   2736  C   VAL A 171      92.393  72.098 108.838  1.00  0.00           C
ATOM   2737  O   VAL A 171      93.604  71.898 108.959  1.00  0.00           O
ATOM   2738  N   THR A 172      91.932  73.368 108.679  1.00  0.00           N
ATOM   2740  CA  THR A 172      92.823  74.528 108.738  1.00  0.00           C
ATOM   2742  CB  THR A 172      92.953  75.328 107.448  1.00  0.00           C
ATOM   2744  OG1 THR A 172      91.693  75.528 106.829  1.00  0.00           O
ATOM   2746  CG2 THR A 172      93.802  74.508 106.468  1.00  0.00           C
ATOM   2750  C   THR A 172      92.522  75.478 109.879  1.00  0.00           C
ATOM   2751  O   THR A 172      91.383  75.689 110.288  1.00  0.00           O
ATOM   2752  N   ASN A 173      93.583  76.078 110.459  1.00  0.00           N
ATOM   2754  CA  ASN A 173      93.483  77.108 111.468  1.00  0.00           C
ATOM   2756  CB  ASN A 173      94.912  77.428 111.979  1.00  0.00           C
ATOM   2759  CG  ASN A 173      94.952  78.608 112.939  1.00  0.00           C
ATOM   2760  OD1 ASN A 173      94.043  78.818 113.738  1.00  0.00           O
ATOM   2761  ND2 ASN A 173      96.022  79.428 112.849  1.00  0.00           N
ATOM   2764  C   ASN A 173      92.773  78.348 110.949  1.00  0.00           C
ATOM   2765  O   ASN A 173      93.074  78.858 109.868  1.00  0.00           O
ATOM   2766  N   GLY A 174      91.813  78.868 111.728  1.00  0.00           N
ATOM   2768  CA  GLY A 174      91.044  80.049 111.359  1.00  0.00           C
ATOM   2771  C   GLY A 174      90.083  79.808 110.228  1.00  0.00           C
ATOM   2772  O   GLY A 174      89.783  80.729 109.469  1.00  0.00           O
ATOM   2773  N   GLN A 175      89.572  78.578 110.069  1.00  0.00           N
ATOM   2775  CA  GLN A 175      88.552  78.298 109.088  1.00  0.00           C
ATOM   2777  CB  GLN A 175      88.592  76.838 108.609  1.00  0.00           C
ATOM   2780  CG  GLN A 175      88.153  75.818 109.668  1.00  0.00           C
ATOM   2783  CD  GLN A 175      88.404  74.369 109.228  1.00  0.00           C
ATOM   2784  OE1 GLN A 175      89.193  74.048 108.338  1.00  0.00           O
ATOM   2785  NE2 GLN A 175      87.723  73.428 109.918  1.00  0.00           N
ATOM   2788  C   GLN A 175      87.173  78.628 109.639  1.00  0.00           C
ATOM   2789  O   GLN A 175      86.964  78.738 110.849  1.00  0.00           O
ATOM   2790  N   THR A 176      86.192  78.808 108.729  1.00  0.00           N
ATOM   2792  CA  THR A 176      84.802  79.078 109.109  1.00  0.00           C
ATOM   2794  CB  THR A 176      83.912  79.358 107.899  1.00  0.00           C
ATOM   2796  OG1 THR A 176      84.493  80.388 107.099  1.00  0.00           O
ATOM   2798  CG2 THR A 176      82.504  79.838 108.279  1.00  0.00           C
ATOM   2802  C   THR A 176      84.203  77.948 109.918  1.00  0.00           C
ATOM   2803  O   THR A 176      83.522  78.189 110.908  1.00  0.00           O
ATOM   2804  N   THR A 177      84.453  76.678 109.518  1.00  0.00           N
ATOM   2806  CA  THR A 177      83.894  75.518 110.209  1.00  0.00           C
ATOM   2808  CB  THR A 177      83.754  74.288 109.319  1.00  0.00           C
ATOM   2810  OG1 THR A 177      84.973  73.908 108.719  1.00  0.00           O
ATOM   2812  CG2 THR A 177      82.802  74.618 108.159  1.00  0.00           C
ATOM   2816  C   THR A 177      84.613  75.168 111.509  1.00  0.00           C
ATOM   2817  O   THR A 177      85.752  74.708 111.579  1.00  0.00           O
ATOM   2818  N   GLU A 178      83.903  75.388 112.628  1.00  0.00           N
ATOM   2820  CA  GLU A 178      84.193  74.908 113.959  1.00  0.00           C
ATOM   2822  CB  GLU A 178      83.272  75.619 114.999  1.00  0.00           C
ATOM   2825  CG  GLU A 178      81.763  75.268 114.958  1.00  0.00           C
ATOM   2828  CD  GLU A 178      81.022  75.678 113.679  1.00  0.00           C
ATOM   2829  OE1 GLU A 178      81.503  76.588 112.959  1.00  0.00           O
ATOM   2830  OE2 GLU A 178      79.963  75.048 113.389  1.00  0.00           O
ATOM   2831  C   GLU A 178      84.073  73.398 114.069  1.00  0.00           C
ATOM   2832  O   GLU A 178      83.243  72.778 113.408  1.00  0.00           O
ATOM   2833  N   LEU A 179      84.903  72.778 114.938  1.00  0.00           N
ATOM   2835  CA  LEU A 179      84.903  71.348 115.239  1.00  0.00           C
ATOM   2837  CB  LEU A 179      86.013  70.948 116.249  1.00  0.00           C
ATOM   2840  CG  LEU A 179      87.463  70.988 115.749  1.00  0.00           C
ATOM   2842  CD1 LEU A 179      87.653  70.229 114.439  1.00  0.00           C
ATOM   2846  CD2 LEU A 179      87.972  72.418 115.619  1.00  0.00           C
ATOM   2850  C   LEU A 179      83.614  70.878 115.869  1.00  0.00           C
ATOM   2851  O   LEU A 179      83.182  69.748 115.668  1.00  0.00           O
ATOM   2852  N   ALA A 180      83.074  71.738 116.738  1.00  0.00           N
ATOM   2854  CA  ALA A 180      81.973  71.438 117.599  1.00  0.00           C
ATOM   2856  CB  ALA A 180      82.323  70.348 118.629  1.00  0.00           C
ATOM   2860  C   ALA A 180      81.633  72.729 118.329  1.00  0.00           C
ATOM   2861  O   ALA A 180      82.312  73.738 118.189  1.00  0.00           O
ATOM   2862  N   THR A 181      80.613  72.708 119.189  1.00  0.00           N
ATOM   2864  CA  THR A 181      80.313  73.828 120.058  1.00  0.00           C
ATOM   2866  CB  THR A 181      79.202  74.718 119.499  1.00  0.00           C
ATOM   2868  OG1 THR A 181      78.943  75.848 120.319  1.00  0.00           O
ATOM   2870  CG2 THR A 181      77.873  73.958 119.369  1.00  0.00           C
ATOM   2874  C   THR A 181      79.953  73.218 121.389  1.00  0.00           C
ATOM   2875  O   THR A 181      79.444  72.098 121.439  1.00  0.00           O
ATOM   2876  N   VAL A 182      80.243  73.898 122.508  1.00  0.00           N
ATOM   2878  CA  VAL A 182      79.934  73.458 123.859  1.00  0.00           C
ATOM   2880  CB  VAL A 182      81.123  73.368 124.818  1.00  0.00           C
ATOM   2882  CG1 VAL A 182      82.063  72.218 124.409  1.00  0.00           C
ATOM   2886  CG2 VAL A 182      81.923  74.688 124.849  1.00  0.00           C
ATOM   2890  C   VAL A 182      78.903  74.408 124.429  1.00  0.00           C
ATOM   2891  O   VAL A 182      78.924  75.598 124.158  1.00  0.00           O
ATOM   2892  N   GLN A 183      77.943  73.888 125.228  1.00  0.00           N
ATOM   2894  CA  GLN A 183      76.934  74.708 125.849  1.00  0.00           C
ATOM   2896  CB  GLN A 183      75.544  74.578 125.169  1.00  0.00           C
ATOM   2899  CG  GLN A 183      74.873  73.178 125.239  1.00  0.00           C
ATOM   2902  CD  GLN A 183      73.574  73.048 124.439  1.00  0.00           C
ATOM   2903  OE1 GLN A 183      72.803  72.108 124.678  1.00  0.00           O
ATOM   2904  NE2 GLN A 183      73.283  73.938 123.469  1.00  0.00           N
ATOM   2907  C   GLN A 183      76.854  74.439 127.349  1.00  0.00           C
ATOM   2908  O   GLN A 183      76.723  73.308 127.799  1.00  0.00           O
ATOM   2909  N   GLN A 184      76.912  75.508 128.168  1.00  0.00           N
ATOM   2911  CA  GLN A 184      76.763  75.398 129.619  1.00  0.00           C
ATOM   2913  CB  GLN A 184      77.743  76.298 130.408  1.00  0.00           C
ATOM   2916  CG  GLN A 184      79.202  75.808 130.259  1.00  0.00           C
ATOM   2919  CD  GLN A 184      80.223  76.608 131.079  1.00  0.00           C
ATOM   2920  OE1 GLN A 184      80.653  77.698 130.698  1.00  0.00           O
ATOM   2921  NE2 GLN A 184      80.603  76.068 132.259  1.00  0.00           N
ATOM   2924  C   GLN A 184      75.343  75.658 130.058  1.00  0.00           C
ATOM   2925  O   GLN A 184      74.643  76.468 129.448  1.00  0.00           O
ATOM   2926  N   LEU A 185      74.854  74.968 131.118  1.00  0.00           N
ATOM   2928  CA  LEU A 185      73.412  74.868 131.338  1.00  0.00           C
ATOM   2930  CB  LEU A 185      72.793  73.758 130.449  1.00  0.00           C
ATOM   2933  CG  LEU A 185      72.543  74.128 128.978  1.00  0.00           C
ATOM   2935  CD1 LEU A 185      71.842  72.958 128.299  1.00  0.00           C
ATOM   2939  CD2 LEU A 185      71.654  75.369 128.838  1.00  0.00           C
ATOM   2943  C   LEU A 185      73.003  74.608 132.779  1.00  0.00           C
ATOM   2944  O   LEU A 185      71.893  74.158 133.008  1.00  0.00           O
ATOM   2945  N   ASP A 186      73.824  74.918 133.789  1.00  0.00           N
ATOM   2947  CA  ASP A 186      73.353  74.998 135.179  1.00  0.00           C
ATOM   2949  CB  ASP A 186      74.603  75.008 136.139  1.00  0.00           C
ATOM   2952  CG  ASP A 186      74.284  74.828 137.609  1.00  0.00           C
ATOM   2953  OD1 ASP A 186      73.132  74.448 137.949  1.00  0.00           O
ATOM   2954  OD2 ASP A 186      75.223  74.938 138.439  1.00  0.00           O
ATOM   2955  C   ASP A 186      72.233  76.068 135.359  1.00  0.00           C
ATOM   2956  O   ASP A 186      71.183  75.768 135.918  1.00  0.00           O
ATOM   2957  N   PRO A 187      72.324  77.258 134.769  1.00  0.00           N
ATOM   2958  CD  PRO A 187      73.563  78.038 134.769  1.00  0.00           C
ATOM   2961  CA  PRO A 187      71.173  78.158 134.789  1.00  0.00           C
ATOM   2963  CB  PRO A 187      71.693  79.248 135.719  1.00  0.00           C
ATOM   2966  CG  PRO A 187      73.174  79.408 135.349  1.00  0.00           C
ATOM   2969  C   PRO A 187      70.893  78.658 133.378  1.00  0.00           C
ATOM   2970  O   PRO A 187      71.373  79.708 132.999  1.00  0.00           O
ATOM   2971  N   ILE A 188      70.074  77.938 132.588  1.00  0.00           N
ATOM   2973  CA  ILE A 188      69.802  78.189 131.188  1.00  0.00           C
ATOM   2975  CB  ILE A 188      68.793  77.138 130.709  1.00  0.00           C
ATOM   2977  CG2 ILE A 188      67.413  77.308 131.389  1.00  0.00           C
ATOM   2981  CG1 ILE A 188      68.633  77.088 129.179  1.00  0.00           C
ATOM   2984  CD  ILE A 188      68.063  75.738 128.738  1.00  0.00           C
ATOM   2988  C   ILE A 188      69.354  79.608 130.829  1.00  0.00           C
ATOM   2989  O   ILE A 188      68.523  80.198 131.518  1.00  0.00           O
ATOM   2990  N   TYR A 189      69.863  80.178 129.709  1.00  0.00           N
ATOM   2992  CA  TYR A 189      69.214  81.348 129.139  1.00  0.00           C
ATOM   2994  CB  TYR A 189      70.113  82.268 128.279  1.00  0.00           C
ATOM   2997  CG  TYR A 189      71.023  83.138 129.088  1.00  0.00           C
ATOM   2998  CD1 TYR A 189      70.513  84.068 129.999  1.00  0.00           C
ATOM   3000  CE1 TYR A 189      71.373  84.988 130.639  1.00  0.00           C
ATOM   3002  CZ  TYR A 189      72.743  84.918 130.418  1.00  0.00           C
ATOM   3003  OH  TYR A 189      73.593  85.799 131.109  1.00  0.00           O
ATOM   3005  CD2 TYR A 189      72.403  83.148 128.808  1.00  0.00           C
ATOM   3007  CE2 TYR A 189      73.263  84.018 129.488  1.00  0.00           C
ATOM   3009  C   TYR A 189      68.053  80.939 128.259  1.00  0.00           C
ATOM   3010  O   TYR A 189      68.174  80.138 127.339  1.00  0.00           O
ATOM   3011  N   VAL A 190      66.903  81.558 128.469  1.00  0.00           N
ATOM   3013  CA  VAL A 190      65.873  81.558 127.448  1.00  0.00           C
ATOM   3015  CB  VAL A 190      64.522  81.218 128.039  1.00  0.00           C
ATOM   3017  CG1 VAL A 190      63.424  81.278 126.959  1.00  0.00           C
ATOM   3021  CG2 VAL A 190      64.643  79.788 128.618  1.00  0.00           C
ATOM   3025  C   VAL A 190      65.924  82.888 126.728  1.00  0.00           C
ATOM   3026  O   VAL A 190      66.043  83.939 127.359  1.00  0.00           O
ATOM   3027  N   ASP A 191      65.853  82.848 125.389  1.00  0.00           N
ATOM   3029  CA  ASP A 191      65.732  84.028 124.569  1.00  0.00           C
ATOM   3031  CB  ASP A 191      66.483  83.839 123.229  1.00  0.00           C
ATOM   3034  CG  ASP A 191      67.993  83.728 123.399  1.00  0.00           C
ATOM   3035  OD1 ASP A 191      68.533  84.088 124.459  1.00  0.00           O
ATOM   3036  OD2 ASP A 191      68.644  83.358 122.379  1.00  0.00           O
ATOM   3037  C   ASP A 191      64.253  84.218 124.279  1.00  0.00           C
ATOM   3038  O   ASP A 191      63.723  83.828 123.238  1.00  0.00           O
ATOM   3039  N   VAL A 192      63.513  84.828 125.218  1.00  0.00           N
ATOM   3041  CA  VAL A 192      62.073  84.998 125.128  1.00  0.00           C
ATOM   3043  CB  VAL A 192      61.443  85.519 126.419  1.00  0.00           C
ATOM   3045  CG1 VAL A 192      59.903  85.618 126.279  1.00  0.00           C
ATOM   3049  CG2 VAL A 192      61.803  84.558 127.569  1.00  0.00           C
ATOM   3053  C   VAL A 192      61.723  85.928 123.978  1.00  0.00           C
ATOM   3054  O   VAL A 192      62.073  87.108 124.009  1.00  0.00           O
ATOM   3055  N   THR A 193      61.043  85.378 122.959  1.00  0.00           N
ATOM   3057  CA  THR A 193      60.613  86.098 121.758  1.00  0.00           C
ATOM   3059  CB  THR A 193      60.553  85.189 120.529  1.00  0.00           C
ATOM   3061  OG1 THR A 193      60.604  85.908 119.308  1.00  0.00           O
ATOM   3063  CG2 THR A 193      59.363  84.218 120.499  1.00  0.00           C
ATOM   3067  C   THR A 193      59.263  86.668 122.058  1.00  0.00           C
ATOM   3068  O   THR A 193      58.563  86.199 122.959  1.00  0.00           O
ATOM   3069  N   GLN A 194      58.853  87.729 121.349  1.00  0.00           N
ATOM   3071  CA  GLN A 194      57.583  88.358 121.569  1.00  0.00           C
ATOM   3073  CB  GLN A 194      57.772  89.608 122.469  1.00  0.00           C
ATOM   3076  CG  GLN A 194      56.493  90.128 123.168  1.00  0.00           C
ATOM   3079  CD  GLN A 194      55.723  89.018 123.869  1.00  0.00           C
ATOM   3080  OE1 GLN A 194      54.643  88.578 123.469  1.00  0.00           O
ATOM   3081  NE2 GLN A 194      56.324  88.478 124.948  1.00  0.00           N
ATOM   3084  C   GLN A 194      57.073  88.688 120.189  1.00  0.00           C
ATOM   3085  O   GLN A 194      57.063  87.828 119.308  1.00  0.00           O
ATOM   3086  N   SER A 195      56.653  89.928 119.958  1.00  0.00           N
ATOM   3088  CA  SER A 195      56.163  90.348 118.668  1.00  0.00           C
ATOM   3090  CB  SER A 195      54.663  89.998 118.449  1.00  0.00           C
ATOM   3093  OG  SER A 195      54.523  89.048 117.399  1.00  0.00           O
ATOM   3095  C   SER A 195      56.464  91.818 118.539  1.00  0.00           C
ATOM   3096  O   SER A 195      57.243  92.388 119.298  1.00  0.00           O
ATOM   3097  N   SER A 196      55.924  92.458 117.479  1.00  0.00           N
ATOM   3099  CA  SER A 196      56.363  93.768 117.018  1.00  0.00           C
ATOM   3101  CB  SER A 196      57.143  93.618 115.689  1.00  0.00           C
ATOM   3104  OG  SER A 196      58.193  92.658 115.819  1.00  0.00           O
ATOM   3106  C   SER A 196      55.144  94.608 116.699  1.00  0.00           C
ATOM   3107  O   SER A 196      55.093  95.838 116.869  1.00  0.00           O
ATOM   3108  N   ASN A 197      54.053  93.918 116.279  1.00  0.00           N
ATOM   3110  CA  ASN A 197      52.753  94.468 116.009  1.00  0.00           C
ATOM   3112  CB  ASN A 197      51.943  93.458 115.119  1.00  0.00           C
ATOM   3115  CG  ASN A 197      51.163  92.408 115.918  1.00  0.00           C
ATOM   3116  OD1 ASN A 197      51.674  91.708 116.789  1.00  0.00           O
ATOM   3117  ND2 ASN A 197      49.833  92.338 115.689  1.00  0.00           N
ATOM   3120  C   ASN A 197      52.053  94.778 117.329  1.00  0.00           C
ATOM   3121  O   ASN A 197      51.113  95.578 117.399  1.00  0.00           O
ATOM   3122  N   ASP A 198      52.514  94.128 118.418  1.00  0.00           N
ATOM   3124  CA  ASP A 198      51.854  94.119 119.689  1.00  0.00           C
ATOM   3126  CB  ASP A 198      51.693  92.658 120.198  1.00  0.00           C
ATOM   3129  CG  ASP A 198      52.953  91.979 120.698  1.00  0.00           C
ATOM   3130  OD1 ASP A 198      54.073  92.498 120.488  1.00  0.00           O
ATOM   3131  OD2 ASP A 198      52.753  90.869 121.258  1.00  0.00           O
ATOM   3132  C   ASP A 198      52.603  94.988 120.659  1.00  0.00           C
ATOM   3133  O   ASP A 198      52.353  94.958 121.859  1.00  0.00           O
ATOM   3134  N   PHE A 199      53.473  95.869 120.148  1.00  0.00           N
ATOM   3136  CA  PHE A 199      54.063  96.938 120.918  1.00  0.00           C
ATOM   3138  CB  PHE A 199      55.103  97.718 120.088  1.00  0.00           C
ATOM   3141  CG  PHE A 199      56.473  97.268 120.478  1.00  0.00           C
ATOM   3142  CD1 PHE A 199      56.813  95.908 120.459  1.00  0.00           C
ATOM   3144  CE1 PHE A 199      58.113  95.498 120.788  1.00  0.00           C
ATOM   3146  CZ  PHE A 199      59.083  96.448 121.118  1.00  0.00           C
ATOM   3148  CD2 PHE A 199      57.453  98.208 120.819  1.00  0.00           C
ATOM   3150  CE2 PHE A 199      58.754  97.808 121.109  1.00  0.00           C
ATOM   3152  C   PHE A 199      53.053  97.869 121.538  1.00  0.00           C
ATOM   3153  O   PHE A 199      53.303  98.408 122.609  1.00  0.00           O
ATOM   3154  N   MET A 200      51.854  98.028 120.969  1.00  0.00           N
ATOM   3156  CA  MET A 200      50.763  98.618 121.728  1.00  0.00           C
ATOM   3158  CB  MET A 200      49.533  98.918 120.849  1.00  0.00           C
ATOM   3161  CG  MET A 200      49.823 100.028 119.829  1.00  0.00           C
ATOM   3164  SD  MET A 200      50.343 101.598 120.599  1.00  0.00           S
ATOM   3165  CE  MET A 200      48.713 102.138 121.198  1.00  0.00           C
ATOM   3169  C   MET A 200      50.343  97.848 122.978  1.00  0.00           C
ATOM   3170  O   MET A 200      50.103  98.408 124.038  1.00  0.00           O
ATOM   3171  N   ARG A 201      50.303  96.508 122.908  1.00  0.00           N
ATOM   3173  CA  ARG A 201      49.913  95.688 124.049  1.00  0.00           C
ATOM   3175  CB  ARG A 201      49.553  94.269 123.568  1.00  0.00           C
ATOM   3178  CG  ARG A 201      48.603  94.208 122.349  1.00  0.00           C
ATOM   3181  CD  ARG A 201      48.163  92.768 122.109  1.00  0.00           C
ATOM   3184  NE  ARG A 201      47.632  92.628 120.709  1.00  0.00           N
ATOM   3186  CZ  ARG A 201      48.063  91.728 119.829  1.00  0.00           C
ATOM   3187  NH1 ARG A 201      48.964  90.808 120.099  1.00  0.00           N
ATOM   3190  NH2 ARG A 201      47.523  91.738 118.629  1.00  0.00           N
ATOM   3193  C   ARG A 201      51.033  95.548 125.069  1.00  0.00           C
ATOM   3194  O   ARG A 201      50.803  95.458 126.279  1.00  0.00           O
ATOM   3195  N   LEU A 202      52.283  95.528 124.579  1.00  0.00           N
ATOM   3197  CA  LEU A 202      53.493  95.388 125.359  1.00  0.00           C
ATOM   3199  CB  LEU A 202      54.593  94.648 124.538  1.00  0.00           C
ATOM   3202  CG  LEU A 202      54.573  93.108 124.678  1.00  0.00           C
ATOM   3204  CD1 LEU A 202      55.123  92.638 126.029  1.00  0.00           C
ATOM   3208  CD2 LEU A 202      53.223  92.458 124.359  1.00  0.00           C
ATOM   3212  C   LEU A 202      54.043  96.708 125.869  1.00  0.00           C
ATOM   3213  O   LEU A 202      54.753  96.738 126.859  1.00  0.00           O
ATOM   3214  N   LYS A 203      53.754  97.869 125.228  1.00  0.00           N
ATOM   3216  CA  LYS A 203      54.133  99.148 125.819  1.00  0.00           C
ATOM   3218  CB  LYS A 203      54.363 100.258 124.749  1.00  0.00           C
ATOM   3221  CG  LYS A 203      55.433 101.318 125.119  1.00  0.00           C
ATOM   3224  CD  LYS A 203      55.163 102.049 126.439  1.00  0.00           C
ATOM   3227  CE  LYS A 203      56.043 103.268 126.679  1.00  0.00           C
ATOM   3230  NZ  LYS A 203      55.523 104.398 125.899  1.00  0.00           N
ATOM   3234  C   LYS A 203      53.073  99.588 126.829  1.00  0.00           C
ATOM   3235  O   LYS A 203      53.424 100.048 127.908  1.00  0.00           O
ATOM   3236  N   GLN A 204      51.763  99.368 126.569  1.00  0.00           N
ATOM   3238  CA  GLN A 204      50.703  99.698 127.508  1.00  0.00           C
ATOM   3240  CB  GLN A 204      49.273  99.549 126.918  1.00  0.00           C
ATOM   3243  CG  GLN A 204      48.713  98.098 126.849  1.00  0.00           C
ATOM   3246  CD  GLN A 204      47.303  98.089 126.258  1.00  0.00           C
ATOM   3247  OE1 GLN A 204      46.793  99.088 125.768  1.00  0.00           O
ATOM   3248  NE2 GLN A 204      46.623  96.909 126.338  1.00  0.00           N
ATOM   3251  C   GLN A 204      50.823  98.888 128.799  1.00  0.00           C
ATOM   3252  O   GLN A 204      50.543  99.358 129.899  1.00  0.00           O
ATOM   3253  N   SER A 205      51.243  97.598 128.708  1.00  0.00           N
ATOM   3255  CA  SER A 205      51.483  96.778 129.889  1.00  0.00           C
ATOM   3257  CB  SER A 205      51.753  95.288 129.549  1.00  0.00           C
ATOM   3260  OG  SER A 205      52.854  95.128 128.668  1.00  0.00           O
ATOM   3262  C   SER A 205      52.603  97.309 130.759  1.00  0.00           C
ATOM   3263  O   SER A 205      52.504  97.258 131.979  1.00  0.00           O
ATOM   3264  N   VAL A 206      53.663  97.838 130.109  1.00  0.00           N
ATOM   3266  CA  VAL A 206      54.723  98.628 130.709  1.00  0.00           C
ATOM   3268  CB  VAL A 206      55.873  98.848 129.739  1.00  0.00           C
ATOM   3270  CG1 VAL A 206      56.983  99.728 130.349  1.00  0.00           C
ATOM   3274  CG2 VAL A 206      56.503  97.478 129.398  1.00  0.00           C
ATOM   3278  C   VAL A 206      54.193  99.918 131.319  1.00  0.00           C
ATOM   3279  O   VAL A 206      54.503 100.218 132.458  1.00  0.00           O
ATOM   3280  N   GLU A 207      53.293 100.659 130.628  1.00  0.00           N
ATOM   3282  CA  GLU A 207      52.593 101.828 131.149  1.00  0.00           C
ATOM   3284  CB  GLU A 207      51.743 102.538 130.058  1.00  0.00           C
ATOM   3287  CG  GLU A 207      52.663 103.258 129.038  1.00  0.00           C
ATOM   3290  CD  GLU A 207      52.023 103.868 127.779  1.00  0.00           C
ATOM   3291  OE1 GLU A 207      51.303 103.138 127.058  1.00  0.00           O
ATOM   3292  OE2 GLU A 207      52.433 105.018 127.448  1.00  0.00           O
ATOM   3293  C   GLU A 207      51.793 101.578 132.418  1.00  0.00           C
ATOM   3294  O   GLU A 207      51.723 102.408 133.319  1.00  0.00           O
ATOM   3295  N   GLN A 208      51.194 100.369 132.558  1.00  0.00           N
ATOM   3297  CA  GLN A 208      50.613  99.918 133.828  1.00  0.00           C
ATOM   3299  CB  GLN A 208      49.983  98.508 133.708  1.00  0.00           C
ATOM   3302  CG  GLN A 208      48.873  98.288 132.669  1.00  0.00           C
ATOM   3305  CD  GLN A 208      47.772  99.339 132.609  1.00  0.00           C
ATOM   3306  OE1 GLN A 208      47.393  99.788 131.529  1.00  0.00           O
ATOM   3307  NE2 GLN A 208      47.213  99.728 133.769  1.00  0.00           N
ATOM   3310  C   GLN A 208      51.593  99.828 134.999  1.00  0.00           C
ATOM   3311  O   GLN A 208      51.223 100.038 136.149  1.00  0.00           O
ATOM   3312  N   GLY A 209      52.843  99.388 134.728  1.00  0.00           N
ATOM   3314  CA  GLY A 209      53.843  99.098 135.738  1.00  0.00           C
ATOM   3317  C   GLY A 209      53.703  97.748 136.398  1.00  0.00           C
ATOM   3318  O   GLY A 209      54.693  97.238 136.918  1.00  0.00           O
ATOM   3319  N   ASN A 210      52.504  97.119 136.328  1.00  0.00           N
ATOM   3321  CA  ASN A 210      52.093  95.919 137.058  1.00  0.00           C
ATOM   3323  CB  ASN A 210      50.693  95.418 136.588  1.00  0.00           C
ATOM   3326  CG  ASN A 210      49.623  96.418 136.979  1.00  0.00           C
ATOM   3327  OD1 ASN A 210      49.783  97.218 137.899  1.00  0.00           O
ATOM   3328  ND2 ASN A 210      48.493  96.428 136.219  1.00  0.00           N
ATOM   3331  C   ASN A 210      53.013  94.718 136.909  1.00  0.00           C
ATOM   3332  O   ASN A 210      53.153  93.898 137.799  1.00  0.00           O
ATOM   3333  N   LEU A 211      53.603  94.578 135.719  1.00  0.00           N
ATOM   3335  CA  LEU A 211      54.563  93.568 135.349  1.00  0.00           C
ATOM   3337  CB  LEU A 211      54.713  93.548 133.808  1.00  0.00           C
ATOM   3340  CG  LEU A 211      54.424  94.868 133.048  1.00  0.00           C
ATOM   3342  CD1 LEU A 211      55.193  96.098 133.529  1.00  0.00           C
ATOM   3346  CD2 LEU A 211      54.713  94.619 131.579  1.00  0.00           C
ATOM   3350  C   LEU A 211      55.913  93.608 136.048  1.00  0.00           C
ATOM   3351  O   LEU A 211      56.443  92.558 136.389  1.00  0.00           O
ATOM   3352  N   HIS A 212      56.503  94.788 136.269  1.00  0.00           N
ATOM   3354  CA  HIS A 212      57.893  94.938 136.658  1.00  0.00           C
ATOM   3356  CB  HIS A 212      58.633  95.919 135.709  1.00  0.00           C
ATOM   3359  ND1 HIS A 212      58.923  96.548 133.308  1.00  0.00           N
ATOM   3360  CG  HIS A 212      58.583  95.568 134.238  1.00  0.00           C
ATOM   3361  CE1 HIS A 212      58.733  95.978 132.128  1.00  0.00           C
ATOM   3363  NE2 HIS A 212      58.283  94.708 132.249  1.00  0.00           N
ATOM   3365  CD2 HIS A 212      58.183  94.438 133.599  1.00  0.00           C
ATOM   3367  C   HIS A 212      57.973  95.478 138.079  1.00  0.00           C
ATOM   3368  O   HIS A 212      58.653  96.458 138.359  1.00  0.00           O
ATOM   3369  N   LYS A 213      57.223  94.868 139.018  1.00  0.00           N
ATOM   3371  CA  LYS A 213      56.993  95.438 140.349  1.00  0.00           C
ATOM   3373  CB  LYS A 213      55.983  94.578 141.159  1.00  0.00           C
ATOM   3376  CG  LYS A 213      55.674  95.068 142.588  1.00  0.00           C
ATOM   3379  CD  LYS A 213      54.983  96.439 142.648  1.00  0.00           C
ATOM   3382  CE  LYS A 213      54.713  96.958 144.069  1.00  0.00           C
ATOM   3385  NZ  LYS A 213      53.913  98.198 144.029  1.00  0.00           N
ATOM   3389  C   LYS A 213      58.233  95.648 141.198  1.00  0.00           C
ATOM   3390  O   LYS A 213      58.373  96.688 141.849  1.00  0.00           O
ATOM   3391  N   GLU A 214      59.153  94.658 141.238  1.00  0.00           N
ATOM   3393  CA  GLU A 214      60.223  94.638 142.228  1.00  0.00           C
ATOM   3395  CB  GLU A 214      60.373  93.218 142.849  1.00  0.00           C
ATOM   3398  CG  GLU A 214      60.963  92.078 141.979  1.00  0.00           C
ATOM   3401  CD  GLU A 214      61.113  90.818 142.819  1.00  0.00           C
ATOM   3402  OE1 GLU A 214      60.074  90.369 143.378  1.00  0.00           O
ATOM   3403  OE2 GLU A 214      62.253  90.318 143.008  1.00  0.00           O
ATOM   3404  C   GLU A 214      61.543  95.118 141.658  1.00  0.00           C
ATOM   3405  O   GLU A 214      62.363  95.659 142.399  1.00  0.00           O
ATOM   3406  N   ASN A 215      61.763  95.028 140.338  1.00  0.00           N
ATOM   3408  CA  ASN A 215      63.063  95.108 139.709  1.00  0.00           C
ATOM   3410  CB  ASN A 215      64.272  94.468 140.508  1.00  0.00           C
ATOM   3413  CG  ASN A 215      65.043  95.388 141.468  1.00  0.00           C
ATOM   3414  OD1 ASN A 215      65.723  94.938 142.399  1.00  0.00           O
ATOM   3415  ND2 ASN A 215      64.983  96.718 141.258  1.00  0.00           N
ATOM   3418  C   ASN A 215      62.893  94.339 138.408  1.00  0.00           C
ATOM   3419  O   ASN A 215      61.873  93.688 138.168  1.00  0.00           O
ATOM   3420  N   ALA A 216      63.923  94.398 137.549  1.00  0.00           N
ATOM   3422  CA  ALA A 216      64.034  93.568 136.369  1.00  0.00           C
ATOM   3424  CB  ALA A 216      65.354  93.908 135.659  1.00  0.00           C
ATOM   3428  C   ALA A 216      64.003  92.078 136.649  1.00  0.00           C
ATOM   3429  O   ALA A 216      63.293  91.348 135.969  1.00  0.00           O
ATOM   3430  N   THR A 217      64.743  91.598 137.669  1.00  0.00           N
ATOM   3432  CA  THR A 217      64.783  90.189 138.039  1.00  0.00           C
ATOM   3434  CB  THR A 217      66.123  89.708 138.609  1.00  0.00           C
ATOM   3436  OG1 THR A 217      66.683  90.598 139.558  1.00  0.00           O
ATOM   3438  CG2 THR A 217      67.114  89.619 137.438  1.00  0.00           C
ATOM   3442  C   THR A 217      63.653  89.798 138.978  1.00  0.00           C
ATOM   3443  O   THR A 217      63.803  89.788 140.189  1.00  0.00           O
ATOM   3444  N   SER A 218      62.514  89.458 138.378  1.00  0.00           N
ATOM   3446  CA  SER A 218      61.333  88.908 139.029  1.00  0.00           C
ATOM   3448  CB  SER A 218      60.063  89.608 138.469  1.00  0.00           C
ATOM   3451  OG  SER A 218      58.803  89.178 139.009  1.00  0.00           O
ATOM   3453  C   SER A 218      61.333  87.418 138.749  1.00  0.00           C
ATOM   3454  O   SER A 218      62.403  86.839 138.589  1.00  0.00           O
ATOM   3455  N   ASN A 219      60.173  86.748 138.629  1.00  0.00           N
ATOM   3457  CA  ASN A 219      60.063  85.369 138.219  1.00  0.00           C
ATOM   3459  CB  ASN A 219      59.683  84.438 139.409  1.00  0.00           C
ATOM   3462  CG  ASN A 219      60.924  84.148 140.249  1.00  0.00           C
ATOM   3463  OD1 ASN A 219      61.943  83.678 139.728  1.00  0.00           O
ATOM   3464  ND2 ASN A 219      60.843  84.378 141.588  1.00  0.00           N
ATOM   3467  C   ASN A 219      59.013  85.248 137.139  1.00  0.00           C
ATOM   3468  O   ASN A 219      58.153  86.118 136.979  1.00  0.00           O
ATOM   3469  N   VAL A 220      59.053  84.158 136.359  1.00  0.00           N
ATOM   3471  CA  VAL A 220      57.964  83.728 135.508  1.00  0.00           C
ATOM   3473  CB  VAL A 220      58.083  84.148 134.049  1.00  0.00           C
ATOM   3475  CG1 VAL A 220      57.993  85.688 133.929  1.00  0.00           C
ATOM   3479  CG2 VAL A 220      59.413  83.648 133.449  1.00  0.00           C
ATOM   3483  C   VAL A 220      57.863  82.218 135.558  1.00  0.00           C
ATOM   3484  O   VAL A 220      58.853  81.479 135.599  1.00  0.00           O
ATOM   3485  N   GLU A 221      56.633  81.678 135.599  1.00  0.00           N
ATOM   3487  CA  GLU A 221      56.353  80.278 135.429  1.00  0.00           C
ATOM   3489  CB  GLU A 221      55.103  79.848 136.229  1.00  0.00           C
ATOM   3492  CG  GLU A 221      53.713  80.098 135.579  1.00  0.00           C
ATOM   3495  CD  GLU A 221      52.613  79.688 136.538  1.00  0.00           C
ATOM   3496  OE1 GLU A 221      52.763  79.909 137.768  1.00  0.00           O
ATOM   3497  OE2 GLU A 221      51.633  79.058 136.039  1.00  0.00           O
ATOM   3498  C   GLU A 221      56.243  79.938 133.948  1.00  0.00           C
ATOM   3499  O   GLU A 221      55.953  80.768 133.079  1.00  0.00           O
ATOM   3500  N   LEU A 222      56.563  78.678 133.639  1.00  0.00           N
ATOM   3502  CA  LEU A 222      56.953  78.218 132.329  1.00  0.00           C
ATOM   3504  CB  LEU A 222      58.443  77.798 132.308  1.00  0.00           C
ATOM   3507  CG  LEU A 222      59.413  78.878 132.809  1.00  0.00           C
ATOM   3509  CD1 LEU A 222      60.843  78.358 132.829  1.00  0.00           C
ATOM   3513  CD2 LEU A 222      59.354  80.148 131.959  1.00  0.00           C
ATOM   3517  C   LEU A 222      56.124  77.008 132.038  1.00  0.00           C
ATOM   3518  O   LEU A 222      55.433  76.498 132.918  1.00  0.00           O
ATOM   3519  N   VAL A 223      56.083  76.528 130.779  1.00  0.00           N
ATOM   3521  CA  VAL A 223      55.214  75.418 130.488  1.00  0.00           C
ATOM   3523  CB  VAL A 223      53.754  75.878 130.418  1.00  0.00           C
ATOM   3525  CG1 VAL A 223      53.593  77.108 129.518  1.00  0.00           C
ATOM   3529  CG2 VAL A 223      52.833  74.748 129.969  1.00  0.00           C
ATOM   3533  C   VAL A 223      55.693  74.638 129.279  1.00  0.00           C
ATOM   3534  O   VAL A 223      55.853  75.168 128.179  1.00  0.00           O
ATOM   3535  N   MET A 224      55.983  73.328 129.448  1.00  0.00           N
ATOM   3537  CA  MET A 224      56.534  72.498 128.399  1.00  0.00           C
ATOM   3539  CB  MET A 224      57.193  71.218 128.978  1.00  0.00           C
ATOM   3542  CG  MET A 224      58.383  71.518 129.909  1.00  0.00           C
ATOM   3545  SD  MET A 224      59.313  70.048 130.469  1.00  0.00           S
ATOM   3546  CE  MET A 224      58.093  69.328 131.588  1.00  0.00           C
ATOM   3550  C   MET A 224      55.534  72.128 127.289  1.00  0.00           C
ATOM   3551  O   MET A 224      54.333  72.358 127.389  1.00  0.00           O
ATOM   3552  N   GLU A 225      56.013  71.479 126.208  1.00  0.00           N
ATOM   3554  CA  GLU A 225      55.173  70.778 125.239  1.00  0.00           C
ATOM   3556  CB  GLU A 225      56.023  70.028 124.179  1.00  0.00           C
ATOM   3559  CG  GLU A 225      57.113  69.108 124.779  1.00  0.00           C
ATOM   3562  CD  GLU A 225      57.893  68.378 123.708  1.00  0.00           C
ATOM   3563  OE1 GLU A 225      58.523  69.068 122.879  1.00  0.00           O
ATOM   3564  OE2 GLU A 225      57.883  67.118 123.729  1.00  0.00           O
ATOM   3565  C   GLU A 225      54.214  69.758 125.808  1.00  0.00           C
ATOM   3566  O   GLU A 225      53.053  69.708 125.418  1.00  0.00           O
ATOM   3567  N   ASN A 226      54.663  69.018 126.839  1.00  0.00           N
ATOM   3569  CA  ASN A 226      53.873  68.048 127.569  1.00  0.00           C
ATOM   3571  CB  ASN A 226      54.874  67.268 128.449  1.00  0.00           C
ATOM   3574  CG  ASN A 226      54.223  66.038 129.069  1.00  0.00           C
ATOM   3575  OD1 ASN A 226      53.273  65.448 128.539  1.00  0.00           O
ATOM   3576  ND2 ASN A 226      54.743  65.648 130.268  1.00  0.00           N
ATOM   3579  C   ASN A 226      52.823  68.768 128.428  1.00  0.00           C
ATOM   3580  O   ASN A 226      51.873  68.208 128.948  1.00  0.00           O
ATOM   3581  N   GLY A 227      53.043  70.078 128.609  1.00  0.00           N
ATOM   3583  CA  GLY A 227      52.143  70.988 129.279  1.00  0.00           C
ATOM   3586  C   GLY A 227      52.493  71.138 130.709  1.00  0.00           C
ATOM   3587  O   GLY A 227      51.863  71.898 131.429  1.00  0.00           O
ATOM   3588  N   GLN A 228      53.523  70.418 131.179  1.00  0.00           N
ATOM   3590  CA  GLN A 228      54.003  70.418 132.549  1.00  0.00           C
ATOM   3592  CB  GLN A 228      54.623  69.018 132.829  1.00  0.00           C
ATOM   3595  CG  GLN A 228      55.214  68.788 134.249  1.00  0.00           C
ATOM   3598  CD  GLN A 228      55.793  67.378 134.398  1.00  0.00           C
ATOM   3599  OE1 GLN A 228      55.853  66.578 133.459  1.00  0.00           O
ATOM   3600  NE2 GLN A 228      56.223  67.038 135.639  1.00  0.00           N
ATOM   3603  C   GLN A 228      54.983  71.568 132.779  1.00  0.00           C
ATOM   3604  O   GLN A 228      55.863  71.838 131.969  1.00  0.00           O
ATOM   3605  N   THR A 229      54.793  72.318 133.869  1.00  0.00           N
ATOM   3607  CA  THR A 229      55.683  73.368 134.389  1.00  0.00           C
ATOM   3609  CB  THR A 229      55.004  74.098 135.548  1.00  0.00           C
ATOM   3611  OG1 THR A 229      53.653  74.408 135.209  1.00  0.00           O
ATOM   3613  CG2 THR A 229      55.703  75.398 135.978  1.00  0.00           C
ATOM   3617  C   THR A 229      57.033  72.808 134.839  1.00  0.00           C
ATOM   3618  O   THR A 229      57.153  71.638 135.198  1.00  0.00           O
ATOM   3619  N   TYR A 230      58.123  73.598 134.808  1.00  0.00           N
ATOM   3621  CA  TYR A 230      59.323  73.198 135.519  1.00  0.00           C
ATOM   3623  CB  TYR A 230      60.583  73.948 135.019  1.00  0.00           C
ATOM   3626  CG  TYR A 230      60.803  73.638 133.579  1.00  0.00           C
ATOM   3627  CD1 TYR A 230      61.313  72.388 133.198  1.00  0.00           C
ATOM   3629  CE1 TYR A 230      61.563  72.118 131.849  1.00  0.00           C
ATOM   3631  CZ  TYR A 230      61.313  73.088 130.878  1.00  0.00           C
ATOM   3632  OH  TYR A 230      61.683  72.818 129.558  1.00  0.00           O
ATOM   3634  CD2 TYR A 230      60.543  74.608 132.588  1.00  0.00           C
ATOM   3636  CE2 TYR A 230      60.803  74.338 131.238  1.00  0.00           C
ATOM   3638  C   TYR A 230      59.214  73.368 137.038  1.00  0.00           C
ATOM   3639  O   TYR A 230      58.573  74.328 137.488  1.00  0.00           O
ATOM   3640  N   PRO A 231      59.853  72.518 137.859  1.00  0.00           N
ATOM   3641  CD  PRO A 231      60.663  71.388 137.379  1.00  0.00           C
ATOM   3644  CA  PRO A 231      59.783  72.508 139.319  1.00  0.00           C
ATOM   3646  CB  PRO A 231      60.973  71.638 139.739  1.00  0.00           C
ATOM   3649  CG  PRO A 231      61.013  70.578 138.629  1.00  0.00           C
ATOM   3652  C   PRO A 231      59.733  73.848 140.029  1.00  0.00           C
ATOM   3653  O   PRO A 231      58.983  73.998 140.989  1.00  0.00           O
ATOM   3654  N   LEU A 232      60.503  74.858 139.588  1.00  0.00           N
ATOM   3656  CA  LEU A 232      60.393  76.198 140.109  1.00  0.00           C
ATOM   3658  CB  LEU A 232      61.653  76.578 140.918  1.00  0.00           C
ATOM   3661  CG  LEU A 232      61.963  75.619 142.079  1.00  0.00           C
ATOM   3663  CD1 LEU A 232      63.333  75.968 142.679  1.00  0.00           C
ATOM   3667  CD2 LEU A 232      60.873  75.648 143.159  1.00  0.00           C
ATOM   3671  C   LEU A 232      60.233  77.178 138.959  1.00  0.00           C
ATOM   3672  O   LEU A 232      60.793  76.998 137.868  1.00  0.00           O
ATOM   3673  N   LYS A 233      59.473  78.288 139.189  1.00  0.00           N
ATOM   3675  CA  LYS A 233      59.543  79.468 138.338  1.00  0.00           C
ATOM   3677  CB  LYS A 233      58.424  80.518 138.609  1.00  0.00           C
ATOM   3680  CG  LYS A 233      58.093  80.878 140.069  1.00  0.00           C
ATOM   3683  CD  LYS A 233      57.013  80.028 140.768  1.00  0.00           C
ATOM   3686  CE  LYS A 233      55.563  80.089 140.218  1.00  0.00           C
ATOM   3689  NZ  LYS A 233      54.863  81.378 140.469  1.00  0.00           N
ATOM   3693  C   LYS A 233      60.943  80.078 138.288  1.00  0.00           C
ATOM   3694  O   LYS A 233      61.683  80.058 139.279  1.00  0.00           O
ATOM   3695  N   GLY A 234      61.403  80.578 137.119  1.00  0.00           N
ATOM   3697  CA  GLY A 234      62.753  81.118 136.948  1.00  0.00           C
ATOM   3700  C   GLY A 234      62.753  82.608 136.789  1.00  0.00           C
ATOM   3701  O   GLY A 234      61.714  83.188 136.468  1.00  0.00           O
ATOM   3702  N   THR A 235      63.923  83.258 136.969  1.00  0.00           N
ATOM   3704  CA  THR A 235      63.973  84.708 136.909  1.00  0.00           C
ATOM   3706  CB  THR A 235      65.004  85.369 137.829  1.00  0.00           C
ATOM   3708  OG1 THR A 235      64.983  86.788 137.718  1.00  0.00           O
ATOM   3710  CG2 THR A 235      66.424  84.858 137.549  1.00  0.00           C
ATOM   3714  C   THR A 235      64.022  85.258 135.499  1.00  0.00           C
ATOM   3715  O   THR A 235      64.873  84.928 134.678  1.00  0.00           O
ATOM   3716  N   LEU A 236      63.063  86.128 135.169  1.00  0.00           N
ATOM   3718  CA  LEU A 236      62.983  86.758 133.869  1.00  0.00           C
ATOM   3720  CB  LEU A 236      61.604  86.538 133.229  1.00  0.00           C
ATOM   3723  CG  LEU A 236      61.473  87.058 131.789  1.00  0.00           C
ATOM   3725  CD1 LEU A 236      60.743  86.048 130.899  1.00  0.00           C
ATOM   3729  CD2 LEU A 236      60.723  88.398 131.719  1.00  0.00           C
ATOM   3733  C   LEU A 236      63.272  88.229 134.059  1.00  0.00           C
ATOM   3734  O   LEU A 236      62.583  88.918 134.798  1.00  0.00           O
ATOM   3735  N   GLN A 237      64.342  88.718 133.408  1.00  0.00           N
ATOM   3737  CA  GLN A 237      64.684  90.118 133.349  1.00  0.00           C
ATOM   3739  CB  GLN A 237      66.093  90.308 132.739  1.00  0.00           C
ATOM   3742  CG  GLN A 237      67.203  89.758 133.668  1.00  0.00           C
ATOM   3745  CD  GLN A 237      68.593  90.138 133.159  1.00  0.00           C
ATOM   3746  OE1 GLN A 237      68.763  90.729 132.088  1.00  0.00           O
ATOM   3747  NE2 GLN A 237      69.633  89.828 133.959  1.00  0.00           N
ATOM   3750  C   GLN A 237      63.653  90.978 132.628  1.00  0.00           C
ATOM   3751  O   GLN A 237      63.063  90.548 131.649  1.00  0.00           O
ATOM   3752  N   PHE A 238      63.373  92.218 133.069  1.00  0.00           N
ATOM   3754  CA  PHE A 238      62.413  93.028 132.339  1.00  0.00           C
ATOM   3756  CB  PHE A 238      61.394  93.628 133.329  1.00  0.00           C
ATOM   3759  CG  PHE A 238      60.563  92.548 133.968  1.00  0.00           C
ATOM   3760  CD1 PHE A 238      59.933  91.548 133.198  1.00  0.00           C
ATOM   3762  CE1 PHE A 238      59.083  90.608 133.799  1.00  0.00           C
ATOM   3764  CZ  PHE A 238      58.843  90.668 135.169  1.00  0.00           C
ATOM   3766  CD2 PHE A 238      60.313  92.598 135.338  1.00  0.00           C
ATOM   3768  CE2 PHE A 238      59.453  91.668 135.939  1.00  0.00           C
ATOM   3770  C   PHE A 238      62.993  94.178 131.559  1.00  0.00           C
ATOM   3771  O   PHE A 238      62.353  94.708 130.639  1.00  0.00           O
ATOM   3772  N   SER A 239      64.223  94.598 131.889  1.00  0.00           N
ATOM   3774  CA  SER A 239      64.684  95.928 131.509  1.00  0.00           C
ATOM   3776  CB  SER A 239      65.563  96.518 132.628  1.00  0.00           C
ATOM   3779  OG  SER A 239      64.754  96.688 133.789  1.00  0.00           O
ATOM   3781  C   SER A 239      65.452  95.928 130.218  1.00  0.00           C
ATOM   3782  O   SER A 239      65.522  96.918 129.499  1.00  0.00           O
ATOM   3783  N   ASP A 240      65.983  94.748 129.849  1.00  0.00           N
ATOM   3785  CA  ASP A 240      66.833  94.568 128.708  1.00  0.00           C
ATOM   3787  CB  ASP A 240      68.073  93.699 129.049  1.00  0.00           C
ATOM   3790  CG  ASP A 240      69.053  94.438 129.938  1.00  0.00           C
ATOM   3791  OD1 ASP A 240      68.703  95.519 130.488  1.00  0.00           O
ATOM   3792  OD2 ASP A 240      70.202  93.968 130.078  1.00  0.00           O
ATOM   3793  C   ASP A 240      66.004  93.939 127.609  1.00  0.00           C
ATOM   3794  O   ASP A 240      66.382  92.948 126.979  1.00  0.00           O
ATOM   3795  N   VAL A 241      64.843  94.538 127.308  1.00  0.00           N
ATOM   3797  CA  VAL A 241      64.113  94.248 126.089  1.00  0.00           C
ATOM   3799  CB  VAL A 241      62.702  94.838 126.068  1.00  0.00           C
ATOM   3801  CG1 VAL A 241      61.893  94.258 127.239  1.00  0.00           C
ATOM   3805  CG2 VAL A 241      62.693  96.378 126.149  1.00  0.00           C
ATOM   3809  C   VAL A 241      64.933  94.689 124.879  1.00  0.00           C
ATOM   3810  O   VAL A 241      65.382  95.838 124.789  1.00  0.00           O
ATOM   3811  N   THR A 242      65.202  93.798 123.909  1.00  0.00           N
ATOM   3813  CA  THR A 242      65.843  94.238 122.679  1.00  0.00           C
ATOM   3815  CB  THR A 242      66.563  93.168 121.889  1.00  0.00           C
ATOM   3817  OG1 THR A 242      65.693  92.148 121.429  1.00  0.00           O
ATOM   3819  CG2 THR A 242      67.574  92.508 122.829  1.00  0.00           C
ATOM   3823  C   THR A 242      64.854  94.968 121.808  1.00  0.00           C
ATOM   3824  O   THR A 242      63.643  94.788 121.929  1.00  0.00           O
ATOM   3825  N   VAL A 243      65.354  95.838 120.928  1.00  0.00           N
ATOM   3827  CA  VAL A 243      64.522  96.358 119.868  1.00  0.00           C
ATOM   3829  CB  VAL A 243      64.223  97.848 119.988  1.00  0.00           C
ATOM   3831  CG1 VAL A 243      63.303  98.019 121.219  1.00  0.00           C
ATOM   3835  CG2 VAL A 243      65.503  98.688 120.128  1.00  0.00           C
ATOM   3839  C   VAL A 243      65.272  96.008 118.629  1.00  0.00           C
ATOM   3840  O   VAL A 243      66.483  96.218 118.519  1.00  0.00           O
ATOM   3841  N   ASP A 244      64.583  95.369 117.689  1.00  0.00           N
ATOM   3843  CA  ASP A 244      65.063  95.178 116.359  1.00  0.00           C
ATOM   3845  CB  ASP A 244      64.363  93.928 115.779  1.00  0.00           C
ATOM   3848  CG  ASP A 244      64.633  93.668 114.319  1.00  0.00           C
ATOM   3849  OD1 ASP A 244      65.713  94.098 113.849  1.00  0.00           O
ATOM   3850  OD2 ASP A 244      63.813  92.968 113.659  1.00  0.00           O
ATOM   3851  C   ASP A 244      64.913  96.468 115.548  1.00  0.00           C
ATOM   3852  O   ASP A 244      63.993  97.268 115.759  1.00  0.00           O
ATOM   3853  N   GLU A 245      65.824  96.698 114.588  1.00  0.00           N
ATOM   3855  CA  GLU A 245      65.772  97.748 113.599  1.00  0.00           C
ATOM   3857  CB  GLU A 245      67.093  97.738 112.779  1.00  0.00           C
ATOM   3860  CG  GLU A 245      68.364  97.858 113.668  1.00  0.00           C
ATOM   3863  CD  GLU A 245      69.603  98.338 112.929  1.00  0.00           C
ATOM   3864  OE1 GLU A 245      70.413  97.488 112.488  1.00  0.00           O
ATOM   3865  OE2 GLU A 245      69.793  99.578 112.819  1.00  0.00           O
ATOM   3866  C   GLU A 245      64.553  97.589 112.689  1.00  0.00           C
ATOM   3867  O   GLU A 245      63.923  98.559 112.289  1.00  0.00           O
ATOM   3868  N   SER A 246      64.214  96.328 112.359  1.00  0.00           N
ATOM   3870  CA  SER A 246      63.383  96.018 111.219  1.00  0.00           C
ATOM   3872  CB  SER A 246      64.003  94.828 110.478  1.00  0.00           C
ATOM   3875  OG  SER A 246      65.243  95.258 109.929  1.00  0.00           O
ATOM   3877  C   SER A 246      61.943  95.678 111.549  1.00  0.00           C
ATOM   3878  O   SER A 246      61.033  95.939 110.759  1.00  0.00           O
ATOM   3879  N   THR A 247      61.683  95.118 112.728  1.00  0.00           N
ATOM   3881  CA  THR A 247      60.333  94.868 113.209  1.00  0.00           C
ATOM   3883  CB  THR A 247      60.033  93.358 113.329  1.00  0.00           C
ATOM   3885  OG1 THR A 247      60.753  92.718 114.369  1.00  0.00           O
ATOM   3887  CG2 THR A 247      60.413  92.668 112.009  1.00  0.00           C
ATOM   3891  C   THR A 247      60.123  95.589 114.538  1.00  0.00           C
ATOM   3892  O   THR A 247      59.174  96.348 114.728  1.00  0.00           O
ATOM   3893  N   GLY A 248      61.053  95.388 115.478  1.00  0.00           N
ATOM   3895  CA  GLY A 248      61.003  95.878 116.849  1.00  0.00           C
ATOM   3898  C   GLY A 248      60.853  94.768 117.849  1.00  0.00           C
ATOM   3899  O   GLY A 248      60.733  95.048 119.029  1.00  0.00           O
ATOM   3900  N   SER A 249      60.883  93.468 117.429  1.00  0.00           N
ATOM   3902  CA  SER A 249      60.563  92.348 118.349  1.00  0.00           C
ATOM   3904  CB  SER A 249      60.593  90.919 117.728  1.00  0.00           C
ATOM   3907  OG  SER A 249      60.014  89.949 118.609  1.00  0.00           O
ATOM   3909  C   SER A 249      61.452  92.278 119.569  1.00  0.00           C
ATOM   3910  O   SER A 249      62.673  92.378 119.479  1.00  0.00           O
ATOM   3911  N   ILE A 250      60.843  92.049 120.749  1.00  0.00           N
ATOM   3913  CA  ILE A 250      61.583  91.848 121.979  1.00  0.00           C
ATOM   3915  CB  ILE A 250      60.713  92.049 123.229  1.00  0.00           C
ATOM   3917  CG2 ILE A 250      61.553  91.769 124.509  1.00  0.00           C
ATOM   3921  CG1 ILE A 250      60.103  93.468 123.249  1.00  0.00           C
ATOM   3924  CD  ILE A 250      59.034  93.678 124.329  1.00  0.00           C
ATOM   3928  C   ILE A 250      62.213  90.458 122.018  1.00  0.00           C
ATOM   3929  O   ILE A 250      61.513  89.448 122.058  1.00  0.00           O
ATOM   3930  N   THR A 251      63.563  90.388 122.079  1.00  0.00           N
ATOM   3932  CA  THR A 251      64.263  89.258 122.669  1.00  0.00           C
ATOM   3934  CB  THR A 251      65.623  88.908 122.038  1.00  0.00           C
ATOM   3936  OG1 THR A 251      65.534  88.699 120.639  1.00  0.00           O
ATOM   3938  CG2 THR A 251      66.183  87.618 122.639  1.00  0.00           C
ATOM   3942  C   THR A 251      64.544  89.638 124.109  1.00  0.00           C
ATOM   3943  O   THR A 251      65.132  90.678 124.398  1.00  0.00           O
ATOM   3944  N   LEU A 252      64.132  88.808 125.078  1.00  0.00           N
ATOM   3946  CA  LEU A 252      64.522  88.998 126.459  1.00  0.00           C
ATOM   3948  CB  LEU A 252      63.283  89.269 127.349  1.00  0.00           C
ATOM   3951  CG  LEU A 252      63.563  89.689 128.808  1.00  0.00           C
ATOM   3953  CD1 LEU A 252      64.174  88.559 129.649  1.00  0.00           C
ATOM   3957  CD2 LEU A 252      64.434  90.958 128.859  1.00  0.00           C
ATOM   3961  C   LEU A 252      65.313  87.788 126.898  1.00  0.00           C
ATOM   3962  O   LEU A 252      64.873  86.648 126.769  1.00  0.00           O
ATOM   3963  N   ARG A 253      66.522  88.038 127.399  1.00  0.00           N
ATOM   3965  CA  ARG A 253      67.493  87.058 127.838  1.00  0.00           C
ATOM   3967  CB  ARG A 253      68.882  87.698 127.609  1.00  0.00           C
ATOM   3970  CG  ARG A 253      70.053  86.698 127.569  1.00  0.00           C
ATOM   3973  CD  ARG A 253      69.964  85.768 126.359  1.00  0.00           C
ATOM   3976  NE  ARG A 253      71.254  85.018 126.258  1.00  0.00           N
ATOM   3978  CZ  ARG A 253      72.413  85.508 125.849  1.00  0.00           C
ATOM   3979  NH1 ARG A 253      72.574  86.608 125.148  1.00  0.00           N
ATOM   3982  NH2 ARG A 253      73.464  84.748 126.048  1.00  0.00           N
ATOM   3985  C   ARG A 253      67.283  86.788 129.329  1.00  0.00           C
ATOM   3986  O   ARG A 253      67.534  87.648 130.179  1.00  0.00           O
ATOM   3987  N   ALA A 254      66.753  85.598 129.678  1.00  0.00           N
ATOM   3989  CA  ALA A 254      66.233  85.288 130.989  1.00  0.00           C
ATOM   3991  CB  ALA A 254      64.743  84.898 130.859  1.00  0.00           C
ATOM   3995  C   ALA A 254      66.982  84.128 131.599  1.00  0.00           C
ATOM   3996  O   ALA A 254      67.123  83.089 130.959  1.00  0.00           O
ATOM   3997  N   VAL A 255      67.513  84.269 132.838  1.00  0.00           N
ATOM   3999  CA  VAL A 255      68.263  83.229 133.519  1.00  0.00           C
ATOM   4001  CB  VAL A 255      69.323  83.758 134.469  1.00  0.00           C
ATOM   4003  CG1 VAL A 255      70.113  82.598 135.109  1.00  0.00           C
ATOM   4007  CG2 VAL A 255      70.323  84.619 133.698  1.00  0.00           C
ATOM   4011  C   VAL A 255      67.333  82.338 134.319  1.00  0.00           C
ATOM   4012  O   VAL A 255      66.973  82.608 135.469  1.00  0.00           O
ATOM   4013  N   PHE A 256      66.953  81.188 133.749  1.00  0.00           N
ATOM   4015  CA  PHE A 256      66.123  80.258 134.469  1.00  0.00           C
ATOM   4017  CB  PHE A 256      65.053  79.618 133.558  1.00  0.00           C
ATOM   4020  CG  PHE A 256      64.123  80.618 132.899  1.00  0.00           C
ATOM   4021  CD1 PHE A 256      63.793  81.858 133.469  1.00  0.00           C
ATOM   4023  CE1 PHE A 256      62.854  82.698 132.859  1.00  0.00           C
ATOM   4025  CZ  PHE A 256      62.263  82.328 131.649  1.00  0.00           C
ATOM   4027  CD2 PHE A 256      63.523  80.258 131.689  1.00  0.00           C
ATOM   4029  CE2 PHE A 256      62.603  81.108 131.058  1.00  0.00           C
ATOM   4031  C   PHE A 256      67.033  79.208 135.078  1.00  0.00           C
ATOM   4032  O   PHE A 256      67.913  78.688 134.389  1.00  0.00           O
ATOM   4033  N   PRO A 257      66.934  78.828 136.338  1.00  0.00           N
ATOM   4034  CD  PRO A 257      65.993  79.369 137.329  1.00  0.00           C
ATOM   4037  CA  PRO A 257      67.632  77.658 136.849  1.00  0.00           C
ATOM   4039  CB  PRO A 257      67.273  77.608 138.329  1.00  0.00           C
ATOM   4042  CG  PRO A 257      65.924  78.318 138.428  1.00  0.00           C
ATOM   4045  C   PRO A 257      67.302  76.378 136.099  1.00  0.00           C
ATOM   4046  O   PRO A 257      66.144  76.128 135.749  1.00  0.00           O
ATOM   4047  N   ASN A 258      68.333  75.568 135.869  1.00  0.00           N
ATOM   4049  CA  ASN A 258      68.253  74.298 135.189  1.00  0.00           C
ATOM   4051  CB  ASN A 258      68.723  74.458 133.719  1.00  0.00           C
ATOM   4054  CG  ASN A 258      68.714  73.178 132.899  1.00  0.00           C
ATOM   4055  OD1 ASN A 258      68.253  72.098 133.279  1.00  0.00           O
ATOM   4056  ND2 ASN A 258      69.243  73.278 131.649  1.00  0.00           N
ATOM   4059  C   ASN A 258      69.123  73.308 135.959  1.00  0.00           C
ATOM   4060  O   ASN A 258      70.193  72.948 135.499  1.00  0.00           O
ATOM   4061  N   PRO A 259      68.754  72.838 137.139  1.00  0.00           N
ATOM   4062  CD  PRO A 259      67.543  73.218 137.868  1.00  0.00           C
ATOM   4065  CA  PRO A 259      69.643  71.978 137.918  1.00  0.00           C
ATOM   4067  CB  PRO A 259      68.983  72.008 139.308  1.00  0.00           C
ATOM   4070  CG  PRO A 259      67.493  72.218 139.018  1.00  0.00           C
ATOM   4073  C   PRO A 259      69.693  70.578 137.349  1.00  0.00           C
ATOM   4074  O   PRO A 259      70.544  69.768 137.728  1.00  0.00           O
ATOM   4075  N   GLN A 260      68.754  70.258 136.448  1.00  0.00           N
ATOM   4077  CA  GLN A 260      68.644  68.938 135.878  1.00  0.00           C
ATOM   4079  CB  GLN A 260      67.214  68.758 135.299  1.00  0.00           C
ATOM   4082  CG  GLN A 260      66.033  69.018 136.269  1.00  0.00           C
ATOM   4085  CD  GLN A 260      64.723  68.958 135.478  1.00  0.00           C
ATOM   4086  OE1 GLN A 260      64.342  69.938 134.839  1.00  0.00           O
ATOM   4087  NE2 GLN A 260      64.003  67.818 135.508  1.00  0.00           N
ATOM   4090  C   GLN A 260      69.593  68.698 134.719  1.00  0.00           C
ATOM   4091  O   GLN A 260      69.973  67.558 134.448  1.00  0.00           O
ATOM   4092  N   HIS A 261      69.942  69.778 133.978  1.00  0.00           N
ATOM   4094  CA  HIS A 261      70.693  69.738 132.739  1.00  0.00           C
ATOM   4096  CB  HIS A 261      72.133  69.178 132.879  1.00  0.00           C
ATOM   4099  ND1 HIS A 261      74.154  69.388 134.329  1.00  0.00           N
ATOM   4100  CG  HIS A 261      72.933  69.898 133.919  1.00  0.00           C
ATOM   4101  CE1 HIS A 261      74.593  70.218 135.259  1.00  0.00           C
ATOM   4103  NE2 HIS A 261      73.723  71.238 135.459  1.00  0.00           N
ATOM   4105  CD2 HIS A 261      72.674  71.038 134.609  1.00  0.00           C
ATOM   4107  C   HIS A 261      69.903  69.078 131.618  1.00  0.00           C
ATOM   4108  O   HIS A 261      70.452  68.468 130.698  1.00  0.00           O
ATOM   4109  N   THR A 262      68.563  69.188 131.679  1.00  0.00           N
ATOM   4111  CA  THR A 262      67.644  68.528 130.759  1.00  0.00           C
ATOM   4113  CB  THR A 262      66.924  67.348 131.409  1.00  0.00           C
ATOM   4115  OG1 THR A 262      66.263  67.729 132.599  1.00  0.00           O
ATOM   4117  CG2 THR A 262      67.973  66.318 131.829  1.00  0.00           C
ATOM   4121  C   THR A 262      66.623  69.468 130.128  1.00  0.00           C
ATOM   4122  O   THR A 262      65.783  69.048 129.339  1.00  0.00           O
ATOM   4123  N   LEU A 263      66.702  70.788 130.389  1.00  0.00           N
ATOM   4125  CA  LEU A 263      65.953  71.788 129.639  1.00  0.00           C
ATOM   4127  CB  LEU A 263      65.853  73.148 130.379  1.00  0.00           C
ATOM   4130  CG  LEU A 263      64.843  73.228 131.538  1.00  0.00           C
ATOM   4132  CD1 LEU A 263      64.894  72.098 132.578  1.00  0.00           C
ATOM   4136  CD2 LEU A 263      64.993  74.558 132.269  1.00  0.00           C
ATOM   4140  C   LEU A 263      66.674  72.048 128.329  1.00  0.00           C
ATOM   4141  O   LEU A 263      67.702  72.718 128.319  1.00  0.00           O
ATOM   4142  N   LEU A 264      66.203  71.488 127.199  1.00  0.00           N
ATOM   4144  CA  LEU A 264      66.963  71.408 125.969  1.00  0.00           C
ATOM   4146  CB  LEU A 264      66.363  70.308 125.049  1.00  0.00           C
ATOM   4149  CG  LEU A 264      66.382  68.888 125.659  1.00  0.00           C
ATOM   4151  CD1 LEU A 264      65.443  67.948 124.879  1.00  0.00           C
ATOM   4155  CD2 LEU A 264      67.803  68.308 125.679  1.00  0.00           C
ATOM   4159  C   LEU A 264      66.982  72.729 125.209  1.00  0.00           C
ATOM   4160  O   LEU A 264      65.903  73.189 124.839  1.00  0.00           O
ATOM   4161  N   PRO A 265      68.104  73.388 124.918  1.00  0.00           N
ATOM   4162  CD  PRO A 265      69.412  73.138 125.499  1.00  0.00           C
ATOM   4165  CA  PRO A 265      68.162  74.478 123.959  1.00  0.00           C
ATOM   4167  CB  PRO A 265      69.643  74.888 123.919  1.00  0.00           C
ATOM   4170  CG  PRO A 265      70.132  74.478 125.299  1.00  0.00           C
ATOM   4173  C   PRO A 265      67.623  74.108 122.588  1.00  0.00           C
ATOM   4174  O   PRO A 265      67.893  73.008 122.088  1.00  0.00           O
ATOM   4175  N   GLY A 266      66.842  75.008 121.979  1.00  0.00           N
ATOM   4177  CA  GLY A 266      66.203  74.798 120.698  1.00  0.00           C
ATOM   4180  C   GLY A 266      64.733  74.588 120.859  1.00  0.00           C
ATOM   4181  O   GLY A 266      63.973  74.708 119.899  1.00  0.00           O
ATOM   4182  N   MET A 267      64.263  74.298 122.088  1.00  0.00           N
ATOM   4184  CA  MET A 267      62.854  74.178 122.389  1.00  0.00           C
ATOM   4186  CB  MET A 267      62.583  73.488 123.749  1.00  0.00           C
ATOM   4189  CG  MET A 267      63.163  72.068 123.869  1.00  0.00           C
ATOM   4192  SD  MET A 267      61.953  70.718 123.819  1.00  0.00           S
ATOM   4193  CE  MET A 267      61.363  71.088 122.149  1.00  0.00           C
ATOM   4197  C   MET A 267      62.103  75.498 122.298  1.00  0.00           C
ATOM   4198  O   MET A 267      62.613  76.588 122.549  1.00  0.00           O
ATOM   4199  N   PHE A 268      60.823  75.398 121.929  1.00  0.00           N
ATOM   4201  CA  PHE A 268      59.913  76.479 121.679  1.00  0.00           C
ATOM   4203  CB  PHE A 268      59.183  76.278 120.319  1.00  0.00           C
ATOM   4206  CG  PHE A 268      60.103  75.838 119.209  1.00  0.00           C
ATOM   4207  CD1 PHE A 268      60.453  76.728 118.179  1.00  0.00           C
ATOM   4209  CE1 PHE A 268      61.213  76.298 117.079  1.00  0.00           C
ATOM   4211  CZ  PHE A 268      61.653  74.978 117.009  1.00  0.00           C
ATOM   4213  CD2 PHE A 268      60.513  74.488 119.088  1.00  0.00           C
ATOM   4215  CE2 PHE A 268      61.303  74.068 118.008  1.00  0.00           C
ATOM   4217  C   PHE A 268      58.913  76.438 122.829  1.00  0.00           C
ATOM   4218  O   PHE A 268      57.743  76.098 122.659  1.00  0.00           O
ATOM   4219  N   VAL A 269      59.363  76.708 124.069  1.00  0.00           N
ATOM   4221  CA  VAL A 269      58.573  76.438 125.279  1.00  0.00           C
ATOM   4223  CB  VAL A 269      59.383  75.658 126.328  1.00  0.00           C
ATOM   4225  CG1 VAL A 269      59.203  76.168 127.779  1.00  0.00           C
ATOM   4229  CG2 VAL A 269      59.003  74.178 126.198  1.00  0.00           C
ATOM   4233  C   VAL A 269      57.913  77.698 125.788  1.00  0.00           C
ATOM   4234  O   VAL A 269      58.463  78.788 125.729  1.00  0.00           O
ATOM   4235  N   ARG A 270      56.643  77.628 126.229  1.00  0.00           N
ATOM   4237  CA  ARG A 270      55.913  78.838 126.569  1.00  0.00           C
ATOM   4239  CB  ARG A 270      54.403  78.728 126.258  1.00  0.00           C
ATOM   4242  CG  ARG A 270      54.104  78.598 124.759  1.00  0.00           C
ATOM   4245  CD  ARG A 270      52.623  78.498 124.378  1.00  0.00           C
ATOM   4248  NE  ARG A 270      52.033  77.308 125.069  1.00  0.00           N
ATOM   4250  CZ  ARG A 270      52.193  76.048 124.739  1.00  0.00           C
ATOM   4251  NH1 ARG A 270      52.723  75.689 123.599  1.00  0.00           N
ATOM   4254  NH2 ARG A 270      51.854  75.068 125.558  1.00  0.00           N
ATOM   4257  C   ARG A 270      56.183  79.288 127.999  1.00  0.00           C
ATOM   4258  O   ARG A 270      56.723  78.558 128.828  1.00  0.00           O
ATOM   4259  N   ALA A 271      55.823  80.538 128.308  1.00  0.00           N
ATOM   4261  CA  ALA A 271      55.883  81.059 129.639  1.00  0.00           C
ATOM   4263  CB  ALA A 271      57.233  81.758 129.868  1.00  0.00           C
ATOM   4267  C   ALA A 271      54.753  82.038 129.808  1.00  0.00           C
ATOM   4268  O   ALA A 271      54.163  82.468 128.819  1.00  0.00           O
ATOM   4269  N   ARG A 272      54.443  82.428 131.048  1.00  0.00           N
ATOM   4271  CA  ARG A 272      53.523  83.528 131.319  1.00  0.00           C
ATOM   4273  CB  ARG A 272      52.083  83.008 131.658  1.00  0.00           C
ATOM   4276  CG  ARG A 272      51.973  81.788 132.609  1.00  0.00           C
ATOM   4279  CD  ARG A 272      50.534  81.248 132.709  1.00  0.00           C
ATOM   4282  NE  ARG A 272      50.523  79.968 133.509  1.00  0.00           N
ATOM   4284  CZ  ARG A 272      50.343  78.748 133.008  1.00  0.00           C
ATOM   4285  NH1 ARG A 272      50.343  78.478 131.719  1.00  0.00           N
ATOM   4288  NH2 ARG A 272      50.243  77.768 133.889  1.00  0.00           N
ATOM   4291  C   ARG A 272      54.153  84.528 132.289  1.00  0.00           C
ATOM   4292  O   ARG A 272      55.354  84.748 132.259  1.00  0.00           O
ATOM   4293  N   ILE A 273      53.393  85.148 133.229  1.00  0.00           N
ATOM   4295  CA  ILE A 273      53.903  86.118 134.209  1.00  0.00           C
ATOM   4297  CB  ILE A 273      53.283  87.478 133.909  1.00  0.00           C
ATOM   4299  CG2 ILE A 273      51.773  87.478 134.228  1.00  0.00           C
ATOM   4303  CG1 ILE A 273      54.053  88.618 134.599  1.00  0.00           C
ATOM   4306  CD  ILE A 273      53.793  89.988 133.968  1.00  0.00           C
ATOM   4310  C   ILE A 273      53.633  85.678 135.668  1.00  0.00           C
ATOM   4311  O   ILE A 273      52.663  84.949 135.889  1.00  0.00           O
ATOM   4312  N   ASP A 274      54.493  86.008 136.668  1.00  0.00           N
ATOM   4314  CA  ASP A 274      54.183  85.838 138.099  1.00  0.00           C
ATOM   4316  CB  ASP A 274      55.503  85.948 138.959  1.00  0.00           C
ATOM   4319  CG  ASP A 274      55.433  85.428 140.389  1.00  0.00           C
ATOM   4320  OD1 ASP A 274      55.153  84.198 140.529  1.00  0.00           O
ATOM   4321  OD2 ASP A 274      55.783  86.188 141.349  1.00  0.00           O
ATOM   4322  C   ASP A 274      53.193  86.928 138.499  1.00  0.00           C
ATOM   4323  O   ASP A 274      53.303  88.048 137.999  1.00  0.00           O
ATOM   4324  N   GLU A 275      52.163  86.688 139.339  1.00  0.00           N
ATOM   4326  CA  GLU A 275      51.194  87.738 139.588  1.00  0.00           C
ATOM   4328  CB  GLU A 275      49.733  87.208 139.639  1.00  0.00           C
ATOM   4331  CG  GLU A 275      49.323  86.479 140.928  1.00  0.00           C
ATOM   4334  CD  GLU A 275      49.973  85.118 141.118  1.00  0.00           C
ATOM   4335  OE1 GLU A 275      49.933  84.588 142.259  1.00  0.00           O
ATOM   4336  OE2 GLU A 275      50.443  84.549 140.099  1.00  0.00           O
ATOM   4337  C   GLU A 275      51.534  88.618 140.799  1.00  0.00           C
ATOM   4338  O   GLU A 275      51.823  88.198 141.918  1.00  0.00           O
ATOM   4339  N   GLY A 276      51.473  89.938 140.558  1.00  0.00           N
ATOM   4341  CA  GLY A 276      51.503  90.968 141.599  1.00  0.00           C
ATOM   4344  C   GLY A 276      50.604  92.088 141.168  1.00  0.00           C
ATOM   4345  O   GLY A 276      50.723  93.238 141.588  1.00  0.00           O
ATOM   4346  N   VAL A 277      49.703  91.748 140.239  1.00  0.00           N
ATOM   4348  CA  VAL A 277      48.843  92.638 139.488  1.00  0.00           C
ATOM   4350  CB  VAL A 277      48.573  92.088 138.089  1.00  0.00           C
ATOM   4352  CG1 VAL A 277      47.863  90.708 138.119  1.00  0.00           C
ATOM   4356  CG2 VAL A 277      47.763  93.089 137.249  1.00  0.00           C
ATOM   4360  C   VAL A 277      47.563  92.968 140.249  1.00  0.00           C
ATOM   4361  O   VAL A 277      46.773  92.108 140.648  1.00  0.00           O
ATOM   4362  N   GLN A 278      47.403  94.269 140.548  1.00  0.00           N
ATOM   4364  CA  GLN A 278      46.522  94.698 141.618  1.00  0.00           C
ATOM   4366  CB  GLN A 278      47.183  95.898 142.339  1.00  0.00           C
ATOM   4369  CG  GLN A 278      47.253  97.189 141.478  1.00  0.00           C
ATOM   4372  CD  GLN A 278      47.813  98.358 142.269  1.00  0.00           C
ATOM   4373  OE1 GLN A 278      48.233  98.208 143.418  1.00  0.00           O
ATOM   4374  NE2 GLN A 278      47.803  99.558 141.649  1.00  0.00           N
ATOM   4377  C   GLN A 278      45.103  95.158 141.299  1.00  0.00           C
ATOM   4378  O   GLN A 278      44.383  95.238 142.298  1.00  0.00           O
ATOM   4379  N   PRO A 279      44.593  95.528 140.109  1.00  0.00           N
ATOM   4380  CD  PRO A 279      45.354  95.738 138.878  1.00  0.00           C
ATOM   4383  CA  PRO A 279      43.243  96.088 139.988  1.00  0.00           C
ATOM   4385  CB  PRO A 279      43.043  96.378 138.509  1.00  0.00           C
ATOM   4388  CG  PRO A 279      44.443  96.498 137.918  1.00  0.00           C
ATOM   4391  C   PRO A 279      42.143  95.218 140.519  1.00  0.00           C
ATOM   4392  O   PRO A 279      42.303  93.998 140.599  1.00  0.00           O
ATOM   4393  N   ASP A 280      41.013  95.828 140.899  1.00  0.00           N
ATOM   4395  CA  ASP A 280      39.944  95.178 141.609  1.00  0.00           C
ATOM   4397  CB  ASP A 280      39.493  96.178 142.709  1.00  0.00           C
ATOM   4400  CG  ASP A 280      38.843  97.458 142.209  1.00  0.00           C
ATOM   4401  OD1 ASP A 280      39.023  97.869 141.029  1.00  0.00           O
ATOM   4402  OD2 ASP A 280      38.243  98.128 143.069  1.00  0.00           O
ATOM   4403  C   ASP A 280      38.803  94.758 140.679  1.00  0.00           C
ATOM   4404  O   ASP A 280      37.703  94.438 141.129  1.00  0.00           O
ATOM   4405  N   ALA A 281      39.083  94.698 139.359  1.00  0.00           N
ATOM   4407  CA  ALA A 281      38.153  94.278 138.329  1.00  0.00           C
ATOM   4409  CB  ALA A 281      38.853  94.269 136.959  1.00  0.00           C
ATOM   4413  C   ALA A 281      37.463  92.928 138.599  1.00  0.00           C
ATOM   4414  O   ALA A 281      38.083  91.909 138.909  1.00  0.00           O
ATOM   4415  N   ILE A 282      36.123  92.928 138.548  1.00  0.00           N
ATOM   4417  CA  ILE A 282      35.333  91.808 139.009  1.00  0.00           C
ATOM   4419  CB  ILE A 282      33.893  92.169 139.349  1.00  0.00           C
ATOM   4421  CG2 ILE A 282      33.883  93.278 140.418  1.00  0.00           C
ATOM   4425  CG1 ILE A 282      33.053  92.568 138.109  1.00  0.00           C
ATOM   4428  CD  ILE A 282      32.253  91.388 137.549  1.00  0.00           C
ATOM   4432  C   ILE A 282      35.373  90.618 138.058  1.00  0.00           C
ATOM   4433  O   ILE A 282      35.453  90.738 136.839  1.00  0.00           O
ATOM   4434  N   LEU A 283      35.253  89.398 138.629  1.00  0.00           N
ATOM   4436  CA  LEU A 283      35.083  88.168 137.868  1.00  0.00           C
ATOM   4438  CB  LEU A 283      36.093  87.068 138.329  1.00  0.00           C
ATOM   4441  CG  LEU A 283      37.503  87.098 137.679  1.00  0.00           C
ATOM   4443  CD1 LEU A 283      37.424  87.068 136.149  1.00  0.00           C
ATOM   4447  CD2 LEU A 283      38.363  88.278 138.159  1.00  0.00           C
ATOM   4451  C   LEU A 283      33.663  87.668 138.058  1.00  0.00           C
ATOM   4452  O   LEU A 283      33.253  87.328 139.168  1.00  0.00           O
ATOM   4453  N   ILE A 284      32.863  87.598 136.969  1.00  0.00           N
ATOM   4455  CA  ILE A 284      31.483  87.119 137.049  1.00  0.00           C
ATOM   4457  CB  ILE A 284      30.453  88.168 136.639  1.00  0.00           C
ATOM   4459  CG2 ILE A 284      30.333  88.328 135.109  1.00  0.00           C
ATOM   4463  CG1 ILE A 284      29.083  87.858 137.289  1.00  0.00           C
ATOM   4466  CD  ILE A 284      28.103  89.028 137.228  1.00  0.00           C
ATOM   4470  C   ILE A 284      31.323  85.838 136.219  1.00  0.00           C
ATOM   4471  O   ILE A 284      31.843  85.768 135.099  1.00  0.00           O
ATOM   4472  N   PRO A 285      30.673  84.778 136.689  1.00  0.00           N
ATOM   4473  CD  PRO A 285      30.253  84.628 138.089  1.00  0.00           C
ATOM   4476  CA  PRO A 285      30.283  83.618 135.899  1.00  0.00           C
ATOM   4478  CB  PRO A 285      29.253  82.898 136.769  1.00  0.00           C
ATOM   4481  CG  PRO A 285      29.753  83.188 138.189  1.00  0.00           C
ATOM   4484  C   PRO A 285      29.783  83.828 134.479  1.00  0.00           C
ATOM   4485  O   PRO A 285      29.033  84.768 134.199  1.00  0.00           O
ATOM   4486  N   GLN A 286      30.143  82.898 133.568  1.00  0.00           N
ATOM   4488  CA  GLN A 286      29.663  82.838 132.189  1.00  0.00           C
ATOM   4490  CB  GLN A 286      30.263  81.598 131.489  1.00  0.00           C
ATOM   4493  CG  GLN A 286      31.793  81.698 131.448  1.00  0.00           C
ATOM   4496  CD  GLN A 286      32.473  80.639 130.589  1.00  0.00           C
ATOM   4497  OE1 GLN A 286      32.433  79.439 130.849  1.00  0.00           O
ATOM   4498  NE2 GLN A 286      33.203  81.118 129.558  1.00  0.00           N
ATOM   4501  C   GLN A 286      28.153  82.848 132.038  1.00  0.00           C
ATOM   4502  O   GLN A 286      27.593  83.439 131.118  1.00  0.00           O
ATOM   4503  N   GLN A 287      27.473  82.228 132.999  1.00  0.00           N
ATOM   4505  CA  GLN A 287      26.043  82.078 133.119  1.00  0.00           C
ATOM   4507  CB  GLN A 287      25.773  81.348 134.448  1.00  0.00           C
ATOM   4510  CG  GLN A 287      26.613  80.058 134.609  1.00  0.00           C
ATOM   4513  CD  GLN A 287      26.303  79.428 135.959  1.00  0.00           C
ATOM   4514  OE1 GLN A 287      26.373  80.078 137.009  1.00  0.00           O
ATOM   4515  NE2 GLN A 287      25.943  78.128 135.939  1.00  0.00           N
ATOM   4518  C   GLN A 287      25.283  83.398 133.139  1.00  0.00           C
ATOM   4519  O   GLN A 287      24.163  83.498 132.648  1.00  0.00           O
ATOM   4520  N   GLY A 288      25.833  84.458 133.758  1.00  0.00           N
ATOM   4522  CA  GLY A 288      25.103  85.698 133.948  1.00  0.00           C
ATOM   4525  C   GLY A 288      25.233  86.678 132.838  1.00  0.00           C
ATOM   4526  O   GLY A 288      24.493  87.648 132.779  1.00  0.00           O
ATOM   4527  N   VAL A 289      26.233  86.528 131.948  1.00  0.00           N
ATOM   4529  CA  VAL A 289      26.403  87.518 130.899  1.00  0.00           C
ATOM   4531  CB  VAL A 289      27.853  87.698 130.439  1.00  0.00           C
ATOM   4533  CG1 VAL A 289      28.673  88.278 131.609  1.00  0.00           C
ATOM   4537  CG2 VAL A 289      28.463  86.368 129.969  1.00  0.00           C
ATOM   4541  C   VAL A 289      25.513  87.248 129.699  1.00  0.00           C
ATOM   4542  O   VAL A 289      25.493  86.168 129.118  1.00  0.00           O
ATOM   4543  N   SER A 290      24.783  88.278 129.219  1.00  0.00           N
ATOM   4545  CA  SER A 290      24.263  88.218 127.849  1.00  0.00           C
ATOM   4547  CB  SER A 290      23.003  89.098 127.679  1.00  0.00           C
ATOM   4550  OG  SER A 290      22.343  88.868 126.429  1.00  0.00           O
ATOM   4552  C   SER A 290      25.383  88.598 126.869  1.00  0.00           C
ATOM   4553  O   SER A 290      26.203  89.488 127.158  1.00  0.00           O
ATOM   4554  N   ARG A 291      25.493  87.878 125.738  1.00  0.00           N
ATOM   4556  CA  ARG A 291      26.473  88.118 124.678  1.00  0.00           C
ATOM   4558  CB  ARG A 291      27.613  87.068 124.658  1.00  0.00           C
ATOM   4561  CG  ARG A 291      28.523  87.078 125.908  1.00  0.00           C
ATOM   4564  CD  ARG A 291      29.363  88.348 126.089  1.00  0.00           C
ATOM   4567  NE  ARG A 291      30.013  88.229 127.438  1.00  0.00           N
ATOM   4569  CZ  ARG A 291      31.283  88.448 127.739  1.00  0.00           C
ATOM   4570  NH1 ARG A 291      32.253  88.638 126.878  1.00  0.00           N
ATOM   4573  NH2 ARG A 291      31.633  88.428 129.009  1.00  0.00           N
ATOM   4576  C   ARG A 291      25.783  88.208 123.329  1.00  0.00           C
ATOM   4577  O   ARG A 291      26.393  88.068 122.259  1.00  0.00           O
ATOM   4578  N   THR A 292      24.493  88.538 123.308  1.00  0.00           N
ATOM   4580  CA  THR A 292      23.633  88.358 122.149  1.00  0.00           C
ATOM   4582  CB  THR A 292      22.703  87.169 122.379  1.00  0.00           C
ATOM   4584  OG1 THR A 292      23.503  85.998 122.479  1.00  0.00           O
ATOM   4586  CG2 THR A 292      21.743  86.928 121.208  1.00  0.00           C
ATOM   4590  C   THR A 292      22.853  89.638 121.988  1.00  0.00           C
ATOM   4591  O   THR A 292      22.433  90.138 123.029  1.00  0.00           O
ATOM   4592  N   PRO A 293      22.563  90.248 120.838  1.00  0.00           N
ATOM   4593  CD  PRO A 293      21.593  91.339 120.869  1.00  0.00           C
ATOM   4596  CA  PRO A 293      22.793  89.768 119.469  1.00  0.00           C
ATOM   4598  CB  PRO A 293      21.593  90.358 118.719  1.00  0.00           C
ATOM   4601  CG  PRO A 293      21.373  91.708 119.398  1.00  0.00           C
ATOM   4604  C   PRO A 293      24.103  90.238 118.849  1.00  0.00           C
ATOM   4605  O   PRO A 293      24.073  91.048 117.908  1.00  0.00           O
ATOM   4606  N   ARG A 294      25.233  89.689 119.319  1.00  0.00           N
ATOM   4608  CA  ARG A 294      26.623  89.848 118.889  1.00  0.00           C
ATOM   4610  CB  ARG A 294      27.053  88.988 117.669  1.00  0.00           C
ATOM   4613  CG  ARG A 294      26.573  89.458 116.269  1.00  0.00           C
ATOM   4616  CD  ARG A 294      26.853  88.428 115.148  1.00  0.00           C
ATOM   4619  NE  ARG A 294      27.663  89.068 114.059  1.00  0.00           N
ATOM   4621  CZ  ARG A 294      27.183  89.949 113.189  1.00  0.00           C
ATOM   4622  NH1 ARG A 294      25.933  90.378 113.198  1.00  0.00           N
ATOM   4625  NH2 ARG A 294      28.053  90.448 112.329  1.00  0.00           N
ATOM   4628  C   ARG A 294      27.133  91.278 118.749  1.00  0.00           C
ATOM   4629  O   ARG A 294      26.613  92.108 118.008  1.00  0.00           O
ATOM   4630  N   GLY A 295      28.263  91.608 119.409  1.00  0.00           N
ATOM   4632  CA  GLY A 295      28.833  92.958 119.329  1.00  0.00           C
ATOM   4635  C   GLY A 295      28.263  93.878 120.359  1.00  0.00           C
ATOM   4636  O   GLY A 295      28.393  95.098 120.288  1.00  0.00           O
ATOM   4637  N   ASP A 296      27.663  93.288 121.389  1.00  0.00           N
ATOM   4639  CA  ASP A 296      27.223  93.968 122.569  1.00  0.00           C
ATOM   4641  CB  ASP A 296      25.783  94.549 122.409  1.00  0.00           C
ATOM   4644  CG  ASP A 296      24.683  93.518 122.189  1.00  0.00           C
ATOM   4645  OD1 ASP A 296      24.693  92.488 122.899  1.00  0.00           O
ATOM   4646  OD2 ASP A 296      23.733  93.868 121.439  1.00  0.00           O
ATOM   4647  C   ASP A 296      27.513  93.058 123.758  1.00  0.00           C
ATOM   4648  O   ASP A 296      28.043  91.948 123.629  1.00  0.00           O
ATOM   4649  N   ALA A 297      27.303  93.568 124.979  1.00  0.00           N
ATOM   4651  CA  ALA A 297      27.273  92.698 126.118  1.00  0.00           C
ATOM   4653  CB  ALA A 297      28.693  92.298 126.609  1.00  0.00           C
ATOM   4657  C   ALA A 297      26.533  93.378 127.249  1.00  0.00           C
ATOM   4658  O   ALA A 297      26.973  94.388 127.799  1.00  0.00           O
ATOM   4659  N   THR A 298      25.393  92.818 127.679  1.00  0.00           N
ATOM   4661  CA  THR A 298      24.653  93.388 128.799  1.00  0.00           C
ATOM   4663  CB  THR A 298      23.233  93.818 128.439  1.00  0.00           C
ATOM   4665  OG1 THR A 298      22.473  92.698 128.019  1.00  0.00           O
ATOM   4667  CG2 THR A 298      23.293  94.809 127.269  1.00  0.00           C
ATOM   4671  C   THR A 298      24.623  92.388 129.929  1.00  0.00           C
ATOM   4672  O   THR A 298      25.013  91.218 129.789  1.00  0.00           O
ATOM   4673  N   VAL A 299      24.233  92.848 131.118  1.00  0.00           N
ATOM   4675  CA  VAL A 299      23.963  92.018 132.259  1.00  0.00           C
ATOM   4677  CB  VAL A 299      25.043  92.078 133.338  1.00  0.00           C
ATOM   4679  CG1 VAL A 299      24.643  91.258 134.579  1.00  0.00           C
ATOM   4683  CG2 VAL A 299      26.363  91.558 132.739  1.00  0.00           C
ATOM   4687  C   VAL A 299      22.653  92.548 132.768  1.00  0.00           C
ATOM   4688  O   VAL A 299      22.403  93.748 132.739  1.00  0.00           O
ATOM   4689  N   LEU A 300      21.763  91.648 133.229  1.00  0.00           N
ATOM   4691  CA  LEU A 300      20.563  92.058 133.929  1.00  0.00           C
ATOM   4693  CB  LEU A 300      19.463  91.008 133.719  1.00  0.00           C
ATOM   4696  CG  LEU A 300      18.073  91.388 134.228  1.00  0.00           C
ATOM   4698  CD1 LEU A 300      17.513  92.628 133.519  1.00  0.00           C
ATOM   4702  CD2 LEU A 300      17.153  90.189 133.989  1.00  0.00           C
ATOM   4706  C   LEU A 300      20.873  92.238 135.399  1.00  0.00           C
ATOM   4707  O   LEU A 300      21.343  91.318 136.068  1.00  0.00           O
ATOM   4708  N   ILE A 301      20.663  93.448 135.939  1.00  0.00           N
ATOM   4710  CA  ILE A 301      20.993  93.828 137.289  1.00  0.00           C
ATOM   4712  CB  ILE A 301      21.773  95.158 137.318  1.00  0.00           C
ATOM   4714  CG2 ILE A 301      21.633  95.939 138.649  1.00  0.00           C
ATOM   4718  CG1 ILE A 301      23.263  94.888 137.029  1.00  0.00           C
ATOM   4721  CD  ILE A 301      23.603  94.809 135.539  1.00  0.00           C
ATOM   4725  C   ILE A 301      19.713  93.858 138.089  1.00  0.00           C
ATOM   4726  O   ILE A 301      18.623  94.168 137.588  1.00  0.00           O
ATOM   4727  N   VAL A 302      19.773  93.478 139.378  1.00  0.00           N
ATOM   4729  CA  VAL A 302      18.633  93.618 140.268  1.00  0.00           C
ATOM   4731  CB  VAL A 302      18.833  92.778 141.518  1.00  0.00           C
ATOM   4733  CG1 VAL A 302      19.973  93.358 142.359  1.00  0.00           C
ATOM   4737  CG2 VAL A 302      17.533  92.628 142.339  1.00  0.00           C
ATOM   4741  C   VAL A 302      18.323  95.089 140.579  1.00  0.00           C
ATOM   4742  O   VAL A 302      19.193  95.898 140.878  1.00  0.00           O
ATOM   4743  N   ASN A 303      17.043  95.498 140.488  1.00  0.00           N
ATOM   4745  CA  ASN A 303      16.683  96.888 140.628  1.00  0.00           C
ATOM   4747  CB  ASN A 303      15.633  97.258 139.549  1.00  0.00           C
ATOM   4750  CG  ASN A 303      15.363  98.758 139.518  1.00  0.00           C
ATOM   4751  OD1 ASN A 303      16.203  99.568 139.929  1.00  0.00           O
ATOM   4752  ND2 ASN A 303      14.143  99.148 139.129  1.00  0.00           N
ATOM   4755  C   ASN A 303      16.153  97.128 142.038  1.00  0.00           C
ATOM   4756  O   ASN A 303      15.693  96.208 142.709  1.00  0.00           O
ATOM   4757  N   ASP A 304      16.173  98.398 142.479  1.00  0.00           N
ATOM   4759  CA  ASP A 304      15.743  98.908 143.758  1.00  0.00           C
ATOM   4761  CB  ASP A 304      15.923 100.458 143.708  1.00  0.00           C
ATOM   4764  CG  ASP A 304      17.383 100.878 143.838  1.00  0.00           C
ATOM   4765  OD1 ASP A 304      18.283  99.988 143.859  1.00  0.00           O
ATOM   4766  OD2 ASP A 304      17.623 102.108 143.939  1.00  0.00           O
ATOM   4767  C   ASP A 304      14.283  98.559 144.079  1.00  0.00           C
ATOM   4768  O   ASP A 304      13.923  98.128 145.178  1.00  0.00           O
ATOM   4769  N   LYS A 305      13.383  98.668 143.089  1.00  0.00           N
ATOM   4771  CA  LYS A 305      12.013  98.208 143.209  1.00  0.00           C
ATOM   4773  CB  LYS A 305      11.123  98.958 142.178  1.00  0.00           C
ATOM   4776  CG  LYS A 305      10.993 100.478 142.448  1.00  0.00           C
ATOM   4779  CD  LYS A 305      10.323 100.799 143.808  1.00  0.00           C
ATOM   4782  CE  LYS A 305      10.193 102.298 144.118  1.00  0.00           C
ATOM   4785  NZ  LYS A 305       9.563 102.538 145.439  1.00  0.00           N
ATOM   4789  C   LYS A 305      11.803  96.698 143.069  1.00  0.00           C
ATOM   4790  O   LYS A 305      10.763  96.178 143.469  1.00  0.00           O
ATOM   4791  N   SER A 306      12.813  95.988 142.499  1.00  0.00           N
ATOM   4793  CA  SER A 306      12.793  94.588 142.069  1.00  0.00           C
ATOM   4795  CB  SER A 306      12.273  93.548 143.099  1.00  0.00           C
ATOM   4798  OG  SER A 306      13.103  93.559 144.258  1.00  0.00           O
ATOM   4800  C   SER A 306      12.183  94.368 140.689  1.00  0.00           C
ATOM   4801  O   SER A 306      12.153  93.258 140.159  1.00  0.00           O
ATOM   4802  N   GLN A 307      11.823  95.458 139.988  1.00  0.00           N
ATOM   4804  CA  GLN A 307      11.533  95.458 138.568  1.00  0.00           C
ATOM   4806  CB  GLN A 307      10.573  96.619 138.219  1.00  0.00           C
ATOM   4809  CG  GLN A 307      10.123  96.668 136.728  1.00  0.00           C
ATOM   4812  CD  GLN A 307       9.113  97.798 136.468  1.00  0.00           C
ATOM   4813  OE1 GLN A 307       8.423  98.299 137.359  1.00  0.00           O
ATOM   4814  NE2 GLN A 307       9.013  98.229 135.189  1.00  0.00           N
ATOM   4817  C   GLN A 307      12.853  95.589 137.809  1.00  0.00           C
ATOM   4818  O   GLN A 307      13.343  96.698 137.588  1.00  0.00           O
ATOM   4819  N   VAL A 308      13.503  94.458 137.488  1.00  0.00           N
ATOM   4821  CA  VAL A 308      14.893  94.409 137.058  1.00  0.00           C
ATOM   4823  CB  VAL A 308      15.433  92.988 137.009  1.00  0.00           C
ATOM   4825  CG1 VAL A 308      15.373  92.388 138.428  1.00  0.00           C
ATOM   4829  CG2 VAL A 308      14.603  92.108 136.058  1.00  0.00           C
ATOM   4833  C   VAL A 308      15.253  95.198 135.788  1.00  0.00           C
ATOM   4834  O   VAL A 308      14.523  95.248 134.808  1.00  0.00           O
ATOM   4835  N   GLU A 309      16.443  95.818 135.808  1.00  0.00           N
ATOM   4837  CA  GLU A 309      16.963  96.628 134.728  1.00  0.00           C
ATOM   4839  CB  GLU A 309      17.063  98.128 135.109  1.00  0.00           C
ATOM   4842  CG  GLU A 309      15.683  98.788 135.239  1.00  0.00           C
ATOM   4845  CD  GLU A 309      15.823 100.278 135.429  1.00  0.00           C
ATOM   4846  OE1 GLU A 309      16.143 100.698 136.579  1.00  0.00           O
ATOM   4847  OE2 GLU A 309      15.593 101.048 134.459  1.00  0.00           O
ATOM   4848  C   GLU A 309      18.323  96.138 134.289  1.00  0.00           C
ATOM   4849  O   GLU A 309      19.193  95.808 135.088  1.00  0.00           O
ATOM   4850  N   ALA A 310      18.553  96.068 132.978  1.00  0.00           N
ATOM   4852  CA  ALA A 310      19.843  95.748 132.438  1.00  0.00           C
ATOM   4854  CB  ALA A 310      19.723  94.968 131.118  1.00  0.00           C
ATOM   4858  C   ALA A 310      20.723  96.979 132.259  1.00  0.00           C
ATOM   4859  O   ALA A 310      20.313  98.028 131.769  1.00  0.00           O
ATOM   4860  N   ARG A 311      22.003  96.808 132.619  1.00  0.00           N
ATOM   4862  CA  ARG A 311      23.053  97.748 132.329  1.00  0.00           C
ATOM   4864  CB  ARG A 311      23.993  97.988 133.558  1.00  0.00           C
ATOM   4867  CG  ARG A 311      23.263  98.498 134.839  1.00  0.00           C
ATOM   4870  CD  ARG A 311      24.193  99.078 135.928  1.00  0.00           C
ATOM   4873  NE  ARG A 311      24.713  97.938 136.749  1.00  0.00           N
ATOM   4875  CZ  ARG A 311      25.533  98.068 137.779  1.00  0.00           C
ATOM   4876  NH1 ARG A 311      25.993  99.218 138.219  1.00  0.00           N
ATOM   4879  NH2 ARG A 311      25.913  96.968 138.418  1.00  0.00           N
ATOM   4882  C   ARG A 311      23.873  97.169 131.179  1.00  0.00           C
ATOM   4883  O   ARG A 311      24.193  95.978 131.198  1.00  0.00           O
ATOM   4884  N   PRO A 312      24.253  97.918 130.139  1.00  0.00           N
ATOM   4885  CD  PRO A 312      23.603  99.148 129.699  1.00  0.00           C
ATOM   4888  CA  PRO A 312      25.453  97.638 129.349  1.00  0.00           C
ATOM   4890  CB  PRO A 312      25.583  98.828 128.399  1.00  0.00           C
ATOM   4893  CG  PRO A 312      24.143  99.339 128.279  1.00  0.00           C
ATOM   4896  C   PRO A 312      26.693  97.449 130.189  1.00  0.00           C
ATOM   4897  O   PRO A 312      26.933  98.218 131.118  1.00  0.00           O
ATOM   4898  N   VAL A 313      27.483  96.408 129.909  1.00  0.00           N
ATOM   4900  CA  VAL A 313      28.643  96.078 130.709  1.00  0.00           C
ATOM   4902  CB  VAL A 313      28.413  94.838 131.569  1.00  0.00           C
ATOM   4904  CG1 VAL A 313      29.663  94.498 132.389  1.00  0.00           C
ATOM   4908  CG2 VAL A 313      27.243  95.089 132.539  1.00  0.00           C
ATOM   4912  C   VAL A 313      29.803  95.858 129.769  1.00  0.00           C
ATOM   4913  O   VAL A 313      29.693  95.108 128.789  1.00  0.00           O
ATOM   4914  N   VAL A 314      30.973  96.488 130.039  1.00  0.00           N
ATOM   4916  CA  VAL A 314      32.183  96.208 129.308  1.00  0.00           C
ATOM   4918  CB  VAL A 314      33.213  97.338 129.269  1.00  0.00           C
ATOM   4920  CG1 VAL A 314      34.403  96.858 128.408  1.00  0.00           C
ATOM   4924  CG2 VAL A 314      32.583  98.608 128.668  1.00  0.00           C
ATOM   4928  C   VAL A 314      32.823  94.978 129.899  1.00  0.00           C
ATOM   4929  O   VAL A 314      33.453  94.998 130.959  1.00  0.00           O
ATOM   4930  N   ALA A 315      32.623  93.848 129.209  1.00  0.00           N
ATOM   4932  CA  ALA A 315      33.023  92.548 129.658  1.00  0.00           C
ATOM   4934  CB  ALA A 315      31.813  91.608 129.719  1.00  0.00           C
ATOM   4938  C   ALA A 315      34.104  92.008 128.738  1.00  0.00           C
ATOM   4939  O   ALA A 315      33.883  91.748 127.549  1.00  0.00           O
ATOM   4940  N   SER A 316      35.293  91.848 129.329  1.00  0.00           N
ATOM   4942  CA  SER A 316      36.583  91.678 128.729  1.00  0.00           C
ATOM   4944  CB  SER A 316      37.653  92.268 129.689  1.00  0.00           C
ATOM   4947  OG  SER A 316      37.463  93.668 129.879  1.00  0.00           O
ATOM   4949  C   SER A 316      36.873  90.218 128.428  1.00  0.00           C
ATOM   4950  O   SER A 316      36.023  89.498 127.899  1.00  0.00           O
ATOM   4951  N   GLN A 317      38.093  89.718 128.708  1.00  0.00           N
ATOM   4953  CA  GLN A 317      38.473  88.348 128.449  1.00  0.00           C
ATOM   4955  CB  GLN A 317      39.993  88.278 128.198  1.00  0.00           C
ATOM   4958  CG  GLN A 317      40.563  86.928 127.709  1.00  0.00           C
ATOM   4961  CD  GLN A 317      42.023  87.078 127.269  1.00  0.00           C
ATOM   4962  OE1 GLN A 317      42.613  88.159 127.269  1.00  0.00           O
ATOM   4963  NE2 GLN A 317      42.644  85.939 126.869  1.00  0.00           N
ATOM   4966  C   GLN A 317      38.033  87.408 129.569  1.00  0.00           C
ATOM   4967  O   GLN A 317      37.924  87.778 130.738  1.00  0.00           O
ATOM   4968  N   ALA A 318      37.713  86.158 129.199  1.00  0.00           N
ATOM   4970  CA  ALA A 318      37.463  85.078 130.128  1.00  0.00           C
ATOM   4972  CB  ALA A 318      36.943  83.868 129.339  1.00  0.00           C
ATOM   4976  C   ALA A 318      38.693  84.658 130.939  1.00  0.00           C
ATOM   4977  O   ALA A 318      39.773  84.468 130.399  1.00  0.00           O
ATOM   4978  N   ILE A 319      38.503  84.458 132.259  1.00  0.00           N
ATOM   4980  CA  ILE A 319      39.433  83.718 133.079  1.00  0.00           C
ATOM   4982  CB  ILE A 319      40.074  84.528 134.199  1.00  0.00           C
ATOM   4984  CG2 ILE A 319      41.213  83.678 134.818  1.00  0.00           C
ATOM   4988  CG1 ILE A 319      40.604  85.878 133.659  1.00  0.00           C
ATOM   4991  CD  ILE A 319      41.254  86.758 134.719  1.00  0.00           C
ATOM   4995  C   ILE A 319      38.633  82.558 133.639  1.00  0.00           C
ATOM   4996  O   ILE A 319      37.753  82.698 134.499  1.00  0.00           O
ATOM   4997  N   GLY A 320      38.923  81.348 133.119  1.00  0.00           N
ATOM   4999  CA  GLY A 320      38.243  80.108 133.459  1.00  0.00           C
ATOM   5002  C   GLY A 320      36.753  80.119 133.229  1.00  0.00           C
ATOM   5003  O   GLY A 320      36.243  80.338 132.128  1.00  0.00           O
ATOM   5004  N   ASP A 321      35.993  79.898 134.308  1.00  0.00           N
ATOM   5006  CA  ASP A 321      34.563  79.858 134.319  1.00  0.00           C
ATOM   5008  CB  ASP A 321      34.153  78.798 135.389  1.00  0.00           C
ATOM   5011  CG  ASP A 321      34.753  79.028 136.769  1.00  0.00           C
ATOM   5012  OD1 ASP A 321      35.973  79.328 136.918  1.00  0.00           O
ATOM   5013  OD2 ASP A 321      33.983  78.878 137.759  1.00  0.00           O
ATOM   5014  C   ASP A 321      33.953  81.238 134.599  1.00  0.00           C
ATOM   5015  O   ASP A 321      32.723  81.358 134.728  1.00  0.00           O
ATOM   5016  N   LYS A 322      34.773  82.318 134.658  1.00  0.00           N
ATOM   5018  CA  LYS A 322      34.323  83.678 134.859  1.00  0.00           C
ATOM   5020  CB  LYS A 322      34.723  84.288 136.229  1.00  0.00           C
ATOM   5023  CG  LYS A 322      33.993  83.708 137.458  1.00  0.00           C
ATOM   5026  CD  LYS A 322      34.703  82.498 138.069  1.00  0.00           C
ATOM   5029  CE  LYS A 322      33.953  81.868 139.258  1.00  0.00           C
ATOM   5032  NZ  LYS A 322      34.583  80.598 139.639  1.00  0.00           N
ATOM   5036  C   LYS A 322      34.793  84.598 133.729  1.00  0.00           C
ATOM   5037  O   LYS A 322      35.793  84.388 133.048  1.00  0.00           O
ATOM   5038  N   TRP A 323      34.043  85.678 133.478  1.00  0.00           N
ATOM   5040  CA  TRP A 323      34.493  86.758 132.639  1.00  0.00           C
ATOM   5042  CB  TRP A 323      33.373  87.288 131.699  1.00  0.00           C
ATOM   5045  CG  TRP A 323      32.893  86.298 130.679  1.00  0.00           C
ATOM   5046  CD1 TRP A 323      31.763  85.538 130.768  1.00  0.00           C
ATOM   5048  NE1 TRP A 323      31.543  84.888 129.569  1.00  0.00           N
ATOM   5050  CE2 TRP A 323      32.533  85.208 128.688  1.00  0.00           C
ATOM   5051  CD2 TRP A 323      33.413  86.108 129.339  1.00  0.00           C
ATOM   5052  CE3 TRP A 323      34.473  86.678 128.629  1.00  0.00           C
ATOM   5054  CZ3 TRP A 323      34.653  86.308 127.298  1.00  0.00           C
ATOM   5056  CZ2 TRP A 323      32.713  84.848 127.359  1.00  0.00           C
ATOM   5058  CH2 TRP A 323      33.793  85.398 126.679  1.00  0.00           C
ATOM   5060  C   TRP A 323      34.973  87.908 133.499  1.00  0.00           C
ATOM   5061  O   TRP A 323      34.303  88.288 134.459  1.00  0.00           O
ATOM   5062  N   LEU A 324      36.123  88.508 133.148  1.00  0.00           N
ATOM   5064  CA  LEU A 324      36.443  89.848 133.609  1.00  0.00           C
ATOM   5066  CB  LEU A 324      37.873  90.278 133.198  1.00  0.00           C
ATOM   5069  CG  LEU A 324      38.953  90.008 134.258  1.00  0.00           C
ATOM   5071  CD1 LEU A 324      40.303  90.358 133.659  1.00  0.00           C
ATOM   5075  CD2 LEU A 324      38.713  90.848 135.529  1.00  0.00           C
ATOM   5079  C   LEU A 324      35.483  90.908 133.109  1.00  0.00           C
ATOM   5080  O   LEU A 324      35.213  91.018 131.918  1.00  0.00           O
ATOM   5081  N   ILE A 325      34.993  91.748 134.029  1.00  0.00           N
ATOM   5083  CA  ILE A 325      34.313  92.978 133.698  1.00  0.00           C
ATOM   5085  CB  ILE A 325      32.903  93.028 134.289  1.00  0.00           C
ATOM   5087  CG2 ILE A 325      32.393  94.479 134.479  1.00  0.00           C
ATOM   5091  CG1 ILE A 325      31.893  92.238 133.428  1.00  0.00           C
ATOM   5094  CD  ILE A 325      32.063  90.718 133.389  1.00  0.00           C
ATOM   5098  C   ILE A 325      35.193  94.078 134.238  1.00  0.00           C
ATOM   5099  O   ILE A 325      35.733  93.968 135.338  1.00  0.00           O
ATOM   5100  N   SER A 326      35.393  95.138 133.449  1.00  0.00           N
ATOM   5102  CA  SER A 326      36.223  96.268 133.878  1.00  0.00           C
ATOM   5104  CB  SER A 326      37.133  96.758 132.728  1.00  0.00           C
ATOM   5107  OG  SER A 326      37.924  95.698 132.189  1.00  0.00           O
ATOM   5109  C   SER A 326      35.383  97.468 134.249  1.00  0.00           C
ATOM   5110  O   SER A 326      35.753  98.278 135.099  1.00  0.00           O
ATOM   5111  N   GLU A 327      34.223  97.589 133.579  1.00  0.00           N
ATOM   5113  CA  GLU A 327      33.313  98.678 133.749  1.00  0.00           C
ATOM   5115  CB  GLU A 327      33.393  99.738 132.639  1.00  0.00           C
ATOM   5118  CG  GLU A 327      34.733 100.428 132.418  1.00  0.00           C
ATOM   5121  CD  GLU A 327      34.443 101.658 131.588  1.00  0.00           C
ATOM   5122  OE1 GLU A 327      33.993 101.538 130.418  1.00  0.00           O
ATOM   5123  OE2 GLU A 327      34.593 102.758 132.158  1.00  0.00           O
ATOM   5124  C   GLU A 327      31.933  98.138 133.599  1.00  0.00           C
ATOM   5125  O   GLU A 327      31.633  97.408 132.659  1.00  0.00           O
ATOM   5126  N   GLY A 328      31.003  98.548 134.479  1.00  0.00           N
ATOM   5128  CA  GLY A 328      29.563  98.388 134.279  1.00  0.00           C
ATOM   5131  C   GLY A 328      28.953  97.518 135.329  1.00  0.00           C
ATOM   5132  O   GLY A 328      27.733  97.458 135.449  1.00  0.00           O
ATOM   5133  N   LEU A 329      29.803  96.868 136.118  1.00  0.00           N
ATOM   5135  CA  LEU A 329      29.433  96.168 137.329  1.00  0.00           C
ATOM   5137  CB  LEU A 329      29.523  94.628 137.199  1.00  0.00           C
ATOM   5140  CG  LEU A 329      28.583  93.988 136.159  1.00  0.00           C
ATOM   5142  CD1 LEU A 329      28.823  92.478 136.079  1.00  0.00           C
ATOM   5146  CD2 LEU A 329      27.113  94.228 136.518  1.00  0.00           C
ATOM   5150  C   LEU A 329      30.353  96.688 138.418  1.00  0.00           C
ATOM   5151  O   LEU A 329      31.483  97.119 138.139  1.00  0.00           O
ATOM   5152  N   LYS A 330      29.873  96.758 139.668  1.00  0.00           N
ATOM   5154  CA  LYS A 330      30.443  97.598 140.719  1.00  0.00           C
ATOM   5156  CB  LYS A 330      29.453  98.708 141.149  1.00  0.00           C
ATOM   5159  CG  LYS A 330      28.883  99.658 140.069  1.00  0.00           C
ATOM   5162  CD  LYS A 330      29.823 100.748 139.518  1.00  0.00           C
ATOM   5165  CE  LYS A 330      30.853 100.218 138.509  1.00  0.00           C
ATOM   5168  NZ  LYS A 330      31.593 101.298 137.838  1.00  0.00           N
ATOM   5172  C   LYS A 330      30.833  96.788 141.948  1.00  0.00           C
ATOM   5173  O   LYS A 330      30.533  95.608 142.088  1.00  0.00           O
ATOM   5174  N   SER A 331      31.583  97.388 142.908  1.00  0.00           N
ATOM   5176  CA  SER A 331      32.023  96.648 144.079  1.00  0.00           C
ATOM   5178  CB  SER A 331      33.223  97.248 144.868  1.00  0.00           C
ATOM   5181  OG  SER A 331      33.014  98.598 145.299  1.00  0.00           O
ATOM   5183  C   SER A 331      30.923  96.258 145.058  1.00  0.00           C
ATOM   5184  O   SER A 331      30.193  97.068 145.648  1.00  0.00           O
ATOM   5185  N   GLY A 332      30.803  94.938 145.258  1.00  0.00           N
ATOM   5187  CA  GLY A 332      29.823  94.348 146.148  1.00  0.00           C
ATOM   5190  C   GLY A 332      28.443  94.378 145.588  1.00  0.00           C
ATOM   5191  O   GLY A 332      27.483  94.468 146.349  1.00  0.00           O
ATOM   5192  N   ASP A 333      28.323  94.298 144.249  1.00  0.00           N
ATOM   5194  CA  ASP A 333      27.043  94.318 143.579  1.00  0.00           C
ATOM   5196  CB  ASP A 333      27.103  95.178 142.289  1.00  0.00           C
ATOM   5199  CG  ASP A 333      27.563  94.568 140.978  1.00  0.00           C
ATOM   5200  OD1 ASP A 333      27.853  93.358 140.838  1.00  0.00           O
ATOM   5201  OD2 ASP A 333      27.543  95.408 140.039  1.00  0.00           O
ATOM   5202  C   ASP A 333      26.373  92.948 143.529  1.00  0.00           C
ATOM   5203  O   ASP A 333      26.973  91.909 143.808  1.00  0.00           O
ATOM   5204  N   GLN A 334      25.043  92.928 143.308  1.00  0.00           N
ATOM   5206  CA  GLN A 334      24.233  91.758 143.478  1.00  0.00           C
ATOM   5208  CB  GLN A 334      23.253  91.928 144.668  1.00  0.00           C
ATOM   5211  CG  GLN A 334      23.893  91.578 146.039  1.00  0.00           C
ATOM   5214  CD  GLN A 334      22.843  91.318 147.118  1.00  0.00           C
ATOM   5215  OE1 GLN A 334      21.743  91.848 147.109  1.00  0.00           O
ATOM   5216  NE2 GLN A 334      23.153  90.468 148.119  1.00  0.00           N
ATOM   5219  C   GLN A 334      23.513  91.358 142.199  1.00  0.00           C
ATOM   5220  O   GLN A 334      22.623  92.058 141.719  1.00  0.00           O
ATOM   5221  N   VAL A 335      23.903  90.229 141.599  1.00  0.00           N
ATOM   5223  CA  VAL A 335      23.543  89.949 140.218  1.00  0.00           C
ATOM   5225  CB  VAL A 335      24.763  89.669 139.339  1.00  0.00           C
ATOM   5227  CG1 VAL A 335      24.363  89.558 137.849  1.00  0.00           C
ATOM   5231  CG2 VAL A 335      25.773  90.818 139.538  1.00  0.00           C
ATOM   5235  C   VAL A 335      22.523  88.828 140.169  1.00  0.00           C
ATOM   5236  O   VAL A 335      22.493  87.948 141.029  1.00  0.00           O
ATOM   5237  N   ILE A 336      21.623  88.848 139.158  1.00  0.00           N
ATOM   5239  CA  ILE A 336      20.753  87.768 138.738  1.00  0.00           C
ATOM   5241  CB  ILE A 336      19.893  88.318 137.578  1.00  0.00           C
ATOM   5243  CG2 ILE A 336      18.863  87.288 137.038  1.00  0.00           C
ATOM   5247  CG1 ILE A 336      19.213  89.689 137.908  1.00  0.00           C
ATOM   5250  CD  ILE A 336      18.373  89.718 139.189  1.00  0.00           C
ATOM   5254  C   ILE A 336      21.553  86.528 138.268  1.00  0.00           C
ATOM   5255  O   ILE A 336      22.163  86.578 137.209  1.00  0.00           O
ATOM   5256  N   VAL A 337      21.593  85.398 139.029  1.00  0.00           N
ATOM   5258  CA  VAL A 337      22.573  84.339 138.758  1.00  0.00           C
ATOM   5260  CB  VAL A 337      23.673  84.258 139.829  1.00  0.00           C
ATOM   5262  CG1 VAL A 337      24.553  82.998 139.649  1.00  0.00           C
ATOM   5266  CG2 VAL A 337      24.583  85.498 139.699  1.00  0.00           C
ATOM   5270  C   VAL A 337      22.023  82.928 138.478  1.00  0.00           C
ATOM   5271  O   VAL A 337      22.483  82.228 137.578  1.00  0.00           O
ATOM   5272  N   SER A 338      21.063  82.398 139.249  1.00  0.00           N
ATOM   5274  CA  SER A 338      20.573  81.048 138.939  1.00  0.00           C
ATOM   5276  CB  SER A 338      21.083  79.898 139.849  1.00  0.00           C
ATOM   5279  OG  SER A 338      21.073  78.638 139.168  1.00  0.00           O
ATOM   5281  C   SER A 338      19.083  81.078 138.929  1.00  0.00           C
ATOM   5282  O   SER A 338      18.433  81.878 139.619  1.00  0.00           O
ATOM   5283  N   GLY A 339      18.523  80.238 138.048  1.00  0.00           N
ATOM   5285  CA  GLY A 339      17.263  80.518 137.379  1.00  0.00           C
ATOM   5288  C   GLY A 339      17.563  81.458 136.258  1.00  0.00           C
ATOM   5289  O   GLY A 339      17.803  82.638 136.478  1.00  0.00           O
ATOM   5290  N   LEU A 340      17.523  80.958 135.008  1.00  0.00           N
ATOM   5292  CA  LEU A 340      17.693  81.778 133.808  1.00  0.00           C
ATOM   5294  CB  LEU A 340      19.153  82.169 133.469  1.00  0.00           C
ATOM   5297  CG  LEU A 340      19.893  83.238 134.308  1.00  0.00           C
ATOM   5299  CD1 LEU A 340      21.223  83.538 133.618  1.00  0.00           C
ATOM   5303  CD2 LEU A 340      19.133  84.558 134.409  1.00  0.00           C
ATOM   5307  C   LEU A 340      17.063  81.048 132.609  1.00  0.00           C
ATOM   5308  O   LEU A 340      17.103  81.479 131.459  1.00  0.00           O
ATOM   5309  N   GLN A 341      16.293  79.979 132.899  1.00  0.00           N
ATOM   5311  CA  GLN A 341      15.033  79.708 132.269  1.00  0.00           C
ATOM   5313  CB  GLN A 341      14.493  78.298 132.669  1.00  0.00           C
ATOM   5316  CG  GLN A 341      15.523  77.138 132.569  1.00  0.00           C
ATOM   5319  CD  GLN A 341      16.233  76.898 133.909  1.00  0.00           C
ATOM   5320  OE1 GLN A 341      16.673  77.848 134.569  1.00  0.00           O
ATOM   5321  NE2 GLN A 341      16.373  75.619 134.319  1.00  0.00           N
ATOM   5324  C   GLN A 341      14.053  80.778 132.739  1.00  0.00           C
ATOM   5325  O   GLN A 341      13.043  81.048 132.109  1.00  0.00           O
ATOM   5326  N   LYS A 342      14.403  81.439 133.869  1.00  0.00           N
ATOM   5328  CA  LYS A 342      14.213  82.848 134.209  1.00  0.00           C
ATOM   5330  CB  LYS A 342      14.463  82.998 135.738  1.00  0.00           C
ATOM   5333  CG  LYS A 342      15.293  84.168 136.308  1.00  0.00           C
ATOM   5336  CD  LYS A 342      14.723  85.468 136.959  1.00  0.00           C
ATOM   5339  CE  LYS A 342      13.783  86.578 136.429  1.00  0.00           C
ATOM   5342  NZ  LYS A 342      12.943  87.208 137.479  1.00  0.00           N
ATOM   5346  C   LYS A 342      14.873  83.979 133.369  1.00  0.00           C
ATOM   5347  O   LYS A 342      15.613  83.798 132.418  1.00  0.00           O
ATOM   5348  N   ALA A 343      14.543  85.229 133.779  1.00  0.00           N
ATOM   5350  CA  ALA A 343      15.023  86.548 133.418  1.00  0.00           C
ATOM   5352  CB  ALA A 343      16.543  86.668 133.308  1.00  0.00           C
ATOM   5356  C   ALA A 343      14.143  87.678 132.849  1.00  0.00           C
ATOM   5357  O   ALA A 343      14.633  88.508 132.099  1.00  0.00           O
ATOM   5358  N   ARG A 344      12.843  87.798 133.209  1.00  0.00           N
ATOM   5360  CA  ARG A 344      11.973  88.958 132.949  1.00  0.00           C
ATOM   5362  CB  ARG A 344      10.443  88.628 132.849  1.00  0.00           C
ATOM   5365  CG  ARG A 344      10.053  87.708 131.689  1.00  0.00           C
ATOM   5368  CD  ARG A 344       8.573  87.628 131.269  1.00  0.00           C
ATOM   5371  NE  ARG A 344       8.473  86.538 130.218  1.00  0.00           N
ATOM   5373  CZ  ARG A 344       8.883  86.668 128.968  1.00  0.00           C
ATOM   5374  NH1 ARG A 344       9.063  87.828 128.378  1.00  0.00           N
ATOM   5377  NH2 ARG A 344       9.153  85.608 128.238  1.00  0.00           N
ATOM   5380  C   ARG A 344      12.073  90.058 134.009  1.00  0.00           C
ATOM   5381  O   ARG A 344      12.283  89.748 135.189  1.00  0.00           O
ATOM   5382  N   PRO A 345      11.923  91.339 133.629  1.00  0.00           N
ATOM   5383  CD  PRO A 345      11.823  91.758 132.219  1.00  0.00           C
ATOM   5386  CA  PRO A 345      11.463  92.408 134.509  1.00  0.00           C
ATOM   5388  CB  PRO A 345      11.623  93.658 133.639  1.00  0.00           C
ATOM   5391  CG  PRO A 345      11.253  93.168 132.239  1.00  0.00           C
ATOM   5394  C   PRO A 345      10.033  92.298 135.019  1.00  0.00           C
ATOM   5395  O   PRO A 345       9.163  91.748 134.359  1.00  0.00           O
ATOM   5396  N   GLY A 346       9.763  92.878 136.208  1.00  0.00           N
ATOM   5398  CA  GLY A 346       8.403  93.108 136.699  1.00  0.00           C
ATOM   5401  C   GLY A 346       7.903  92.108 137.698  1.00  0.00           C
ATOM   5402  O   GLY A 346       6.813  92.298 138.238  1.00  0.00           O
ATOM   5403  N   GLU A 347       8.693  91.068 137.988  1.00  0.00           N
ATOM   5405  CA  GLU A 347       8.393  90.098 139.018  1.00  0.00           C
ATOM   5407  CB  GLU A 347       8.573  88.628 138.579  1.00  0.00           C
ATOM   5410  CG  GLU A 347       7.583  88.098 137.508  1.00  0.00           C
ATOM   5413  CD  GLU A 347       7.413  86.578 137.588  1.00  0.00           C
ATOM   5414  OE1 GLU A 347       8.303  85.928 138.198  1.00  0.00           O
ATOM   5415  OE2 GLU A 347       6.373  86.028 137.139  1.00  0.00           O
ATOM   5416  C   GLU A 347       9.353  90.328 140.169  1.00  0.00           C
ATOM   5417  O   GLU A 347      10.553  90.478 139.958  1.00  0.00           O
ATOM   5418  N   GLN A 348       8.843  90.378 141.409  1.00  0.00           N
ATOM   5420  CA  GLN A 348       9.663  90.568 142.578  1.00  0.00           C
ATOM   5422  CB  GLN A 348       8.833  90.708 143.878  1.00  0.00           C
ATOM   5425  CG  GLN A 348       7.693  91.748 143.819  1.00  0.00           C
ATOM   5428  CD  GLN A 348       8.263  93.178 143.828  1.00  0.00           C
ATOM   5429  OE1 GLN A 348       8.943  93.608 142.908  1.00  0.00           O
ATOM   5430  NE2 GLN A 348       8.003  93.908 144.938  1.00  0.00           N
ATOM   5433  C   GLN A 348      10.693  89.468 142.788  1.00  0.00           C
ATOM   5434  O   GLN A 348      10.453  88.268 142.709  1.00  0.00           O
ATOM   5435  N   VAL A 349      11.913  89.888 143.128  1.00  0.00           N
ATOM   5437  CA  VAL A 349      13.063  89.048 143.238  1.00  0.00           C
ATOM   5439  CB  VAL A 349      14.203  89.558 142.379  1.00  0.00           C
ATOM   5441  CG1 VAL A 349      15.263  88.458 142.308  1.00  0.00           C
ATOM   5445  CG2 VAL A 349      13.693  89.898 140.959  1.00  0.00           C
ATOM   5449  C   VAL A 349      13.473  89.048 144.689  1.00  0.00           C
ATOM   5450  O   VAL A 349      13.453  90.068 145.359  1.00  0.00           O
ATOM   5451  N   LYS A 350      13.853  87.878 145.219  1.00  0.00           N
ATOM   5453  CA  LYS A 350      14.453  87.788 146.529  1.00  0.00           C
ATOM   5455  CB  LYS A 350      13.533  87.148 147.609  1.00  0.00           C
ATOM   5458  CG  LYS A 350      12.003  87.018 147.359  1.00  0.00           C
ATOM   5461  CD  LYS A 350      11.183  88.328 147.398  1.00  0.00           C
ATOM   5464  CE  LYS A 350       9.693  88.078 147.139  1.00  0.00           C
ATOM   5467  NZ  LYS A 350       8.903  89.328 147.198  1.00  0.00           N
ATOM   5471  C   LYS A 350      15.683  86.948 146.288  1.00  0.00           C
ATOM   5472  O   LYS A 350      15.803  86.298 145.258  1.00  0.00           O
ATOM   5473  N   ALA A 351      16.663  86.968 147.209  1.00  0.00           N
ATOM   5475  CA  ALA A 351      17.883  86.199 147.049  1.00  0.00           C
ATOM   5477  CB  ALA A 351      19.103  86.998 147.548  1.00  0.00           C
ATOM   5481  C   ALA A 351      17.793  84.908 147.839  1.00  0.00           C
ATOM   5482  O   ALA A 351      17.463  84.928 149.029  1.00  0.00           O
ATOM   5483  N   THR A 352      18.143  83.728 147.258  1.00  0.00           N
ATOM   5485  CA  THR A 352      18.533  82.598 148.098  1.00  0.00           C
ATOM   5487  CB  THR A 352      17.383  81.698 148.569  1.00  0.00           C
ATOM   5489  OG1 THR A 352      17.823  80.958 149.698  1.00  0.00           O
ATOM   5491  CG2 THR A 352      16.843  80.708 147.518  1.00  0.00           C
ATOM   5495  C   THR A 352      19.663  81.828 147.459  1.00  0.00           C
ATOM   5496  O   THR A 352      19.523  81.168 146.439  1.00  0.00           O
ATOM   5497  N   THR A 353      20.873  81.948 148.038  1.00  0.00           N
ATOM   5499  CA  THR A 353      22.093  81.308 147.569  1.00  0.00           C
ATOM   5501  CB  THR A 353      23.263  82.298 147.289  1.00  0.00           C
ATOM   5503  OG1 THR A 353      24.463  81.958 147.968  1.00  0.00           O
ATOM   5505  CG2 THR A 353      22.923  83.768 147.648  1.00  0.00           C
ATOM   5509  C   THR A 353      22.453  80.208 148.609  1.00  0.00           C
ATOM   5510  OT1 THR A 353      23.023  80.588 149.668  1.00  0.00           O
ATOM   5511  OT2 THR A 353      22.143  79.008 148.389  1.00  0.00           O
ATOM   5512  NH3 POPEB 354      24.073  25.118 106.048  1.00  0.00           N
ATOM   5516  C12 POPEB 354      24.953  24.638 107.168  1.00  0.00           C
ATOM   5519  C11 POPEB 354      25.203  23.108 107.149  1.00  0.00           C
ATOM   5522  P   POPEB 354      24.003  20.808 107.318  1.00  0.00           P
ATOM   5523  O13 POPEB 354      25.393  20.318 107.409  1.00  0.00           O
ATOM   5524  O14 POPEB 354      22.943  20.218 108.168  1.00  0.00           O
ATOM   5525  O11 POPEB 354      23.423  20.628 105.859  1.00  0.00           O
ATOM   5526  O12 POPEB 354      23.983  22.388 107.359  1.00  0.00           O
ATOM   5527  C1  POPEB 354      23.193  19.338 105.279  1.00  0.00           C
ATOM   5530  C2  POPEB 354      24.103  19.208 104.049  1.00  0.00           C
ATOM   5532  O21 POPEB 354      23.423  18.608 102.929  1.00  0.00           O
ATOM   5533  C21 POPEB 354      23.163  17.318 102.939  1.00  0.00           C
ATOM   5534  O22 POPEB 354      23.263  16.568 103.898  1.00  0.00           O
ATOM   5535  C22 POPEB 354      22.713  16.928 101.529  1.00  0.00           C
ATOM   5538  C3  POPEB 354      25.463  18.578 104.418  1.00  0.00           C
ATOM   5541  O31 POPEB 354      26.493  18.938 103.478  1.00  0.00           O
ATOM   5542  C31 POPEB 354      26.683  18.078 102.488  1.00  0.00           C
ATOM   5543  O32 POPEB 354      26.133  16.998 102.379  1.00  0.00           O
ATOM   5544  C32 POPEB 354      27.763  18.618 101.569  1.00  0.00           C
ATOM   5547  C23 POPEB 354      22.803  15.418 101.208  1.00  0.00           C
ATOM   5550  C24 POPEB 354      23.563  15.138  99.909  1.00  0.00           C
ATOM   5553  C25 POPEB 354      22.853  15.648  98.639  1.00  0.00           C
ATOM   5556  C26 POPEB 354      23.653  15.388  97.349  1.00  0.00           C
ATOM   5559  C27 POPEB 354      23.073  16.158  96.149  1.00  0.00           C
ATOM   5562  C28 POPEB 354      24.103  16.448  95.029  1.00  0.00           C
ATOM   5565  C29 POPEB 354      23.523  17.368  93.978  1.00  0.00           C
ATOM   5567 0C21 POPEB 354      23.883  17.408  92.689  1.00  0.00           C
ATOM   5569 1C21 POPEB 354      24.973  16.578  92.058  1.00  0.00           C
ATOM   5572 2C21 POPEB 354      25.423  17.108  90.679  1.00  0.00           C
ATOM   5575 3C21 POPEB 354      24.333  16.978  89.599  1.00  0.00           C
ATOM   5578 4C21 POPEB 354      24.763  17.628  88.268  1.00  0.00           C
ATOM   5581 5C21 POPEB 354      23.603  17.708  87.259  1.00  0.00           C
ATOM   5584 6C21 POPEB 354      23.933  18.618  86.058  1.00  0.00           C
ATOM   5587 7C21 POPEB 354      22.723  18.878  85.159  1.00  0.00           C
ATOM   5590 8C21 POPEB 354      23.003  19.898  84.049  1.00  0.00           C
ATOM   5594  C33 POPEB 354      27.993  17.708 100.338  1.00  0.00           C
ATOM   5597  C34 POPEB 354      28.783  18.488  99.289  1.00  0.00           C
ATOM   5600  C35 POPEB 354      29.633  17.638  98.338  1.00  0.00           C
ATOM   5603  C36 POPEB 354      28.843  16.958  97.228  1.00  0.00           C
ATOM   5606  C37 POPEB 354      29.753  16.158  96.308  1.00  0.00           C
ATOM   5609  C38 POPEB 354      29.043  15.658  95.049  1.00  0.00           C
ATOM   5612  C39 POPEB 354      27.923  14.648  95.329  1.00  0.00           C
ATOM   5615 0C31 POPEB 354      27.493  13.968  94.038  1.00  0.00           C
ATOM   5618 1C31 POPEB 354      26.383  12.918  94.228  1.00  0.00           C
ATOM   5621 2C31 POPEB 354      25.993  12.238  92.908  1.00  0.00           C
ATOM   5624 3C31 POPEB 354      27.133  11.448  92.259  1.00  0.00           C
ATOM   5627 4C31 POPEB 354      26.723  10.728  90.978  1.00  0.00           C
ATOM   5630 5C31 POPEB 354      27.903   9.918  90.418  1.00  0.00           C
ATOM   5633 6C31 POPEB 354      27.543   9.108  89.179  1.00  0.00           C
ATOM   5637  NH3 POPEC 355     139.823  85.888 104.769  1.00  0.00           N
ATOM   5641  C12 POPEC 355     139.373  84.818 105.719  1.00  0.00           C
ATOM   5644  C11 POPEC 355     140.053  83.478 105.439  1.00  0.00           C
ATOM   5647  P   POPEC 355     139.873  81.038 106.338  1.00  0.00           P
ATOM   5648  O13 POPEC 355     140.232  81.038 107.768  1.00  0.00           O
ATOM   5649  O14 POPEC 355     138.953  79.988 105.829  1.00  0.00           O
ATOM   5650  O11 POPEC 355     141.202  81.118 105.519  1.00  0.00           O
ATOM   5651  O12 POPEC 355     139.243  82.458 106.019  1.00  0.00           O
ATOM   5652  C1  POPEC 355     141.964  80.028 105.029  1.00  0.00           C
ATOM   5655  C2  POPEC 355     142.203  80.288 103.529  1.00  0.00           C
ATOM   5657  O21 POPEC 355     140.962  80.068 102.829  1.00  0.00           O
ATOM   5658  C21 POPEC 355     140.663  80.978 101.898  1.00  0.00           C
ATOM   5659  O22 POPEC 355     141.403  81.858 101.499  1.00  0.00           O
ATOM   5660  C22 POPEC 355     139.214  80.799 101.468  1.00  0.00           C
ATOM   5663  C3  POPEC 355     143.343  79.418 102.949  1.00  0.00           C
ATOM   5666  O31 POPEC 355     143.702  79.918 101.649  1.00  0.00           O
ATOM   5667  C31 POPEC 355     144.923  79.678 101.219  1.00  0.00           C
ATOM   5668  O32 POPEC 355     145.772  79.008 101.769  1.00  0.00           O
ATOM   5669  C32 POPEC 355     145.044  80.348  99.849  1.00  0.00           C
ATOM   5672  C23 POPEC 355     138.854  81.538 100.159  1.00  0.00           C
ATOM   5675  C24 POPEC 355     139.233  80.729  98.909  1.00  0.00           C
ATOM   5678  C25 POPEC 355     139.193  81.558  97.609  1.00  0.00           C
ATOM   5681  C26 POPEC 355     137.773  81.878  97.109  1.00  0.00           C
ATOM   5684  C27 POPEC 355     137.793  82.689  95.799  1.00  0.00           C
ATOM   5687  C28 POPEC 355     136.473  82.638  94.999  1.00  0.00           C
ATOM   5690  C29 POPEC 355     136.263  81.278  94.378  1.00  0.00           C
ATOM   5692 0C21 POPEC 355     135.104  80.588  94.298  1.00  0.00           C
ATOM   5694 1C21 POPEC 355     133.753  81.048  94.779  1.00  0.00           C
ATOM   5697 2C21 POPEC 355     132.943  81.698  93.649  1.00  0.00           C
ATOM   5700 3C21 POPEC 355     132.643  80.788  92.438  1.00  0.00           C
ATOM   5703 4C21 POPEC 355     131.633  81.439  91.478  1.00  0.00           C
ATOM   5706 5C21 POPEC 355     131.303  80.558  90.268  1.00  0.00           C
ATOM   5709 6C21 POPEC 355     130.423  81.298  89.258  1.00  0.00           C
ATOM   5712 7C21 POPEC 355     130.053  80.438  88.039  1.00  0.00           C
ATOM   5715 8C21 POPEC 355     129.243  81.208  86.999  1.00  0.00           C
ATOM   5719  C33 POPEC 355     146.324  79.958  99.088  1.00  0.00           C
ATOM   5722  C34 POPEC 355     146.443  80.668  97.728  1.00  0.00           C
ATOM   5725  C35 POPEC 355     145.383  80.258  96.699  1.00  0.00           C
ATOM   5728  C36 POPEC 355     145.434  78.768  96.328  1.00  0.00           C
ATOM   5731  C37 POPEC 355     144.464  78.368  95.198  1.00  0.00           C
ATOM   5734  C38 POPEC 355     144.604  76.888  94.818  1.00  0.00           C
ATOM   5737  C39 POPEC 355     143.374  76.288  94.129  1.00  0.00           C
ATOM   5740 0C31 POPEC 355     142.973  76.939  92.799  1.00  0.00           C
ATOM   5743 1C31 POPEC 355     141.794  76.198  92.158  1.00  0.00           C
ATOM   5746 2C31 POPEC 355     141.383  76.698  90.768  1.00  0.00           C
ATOM   5749 3C31 POPEC 355     140.253  75.828  90.198  1.00  0.00           C
ATOM   5752 4C31 POPEC 355     139.783  76.248  88.799  1.00  0.00           C
ATOM   5755 5C31 POPEC 355     138.632  75.369  88.308  1.00  0.00           C
ATOM   5758 6C31 POPEC 355     138.182  75.678  86.878  1.00  0.00           C
ATOM   5762  NH3 POPED 356      72.993  65.848  63.859  1.00  0.00           N
ATOM   5766  C12 POPED 356      73.113  65.558  62.389  1.00  0.00           C
ATOM   5769  C11 POPED 356      74.563  65.298  61.989  1.00  0.00           C
ATOM   5772  P   POPED 356      75.674  63.358  63.359  1.00  0.00           P
ATOM   5773  O13 POPED 356      75.924  61.918  63.148  1.00  0.00           O
ATOM   5774  O14 POPED 356      76.833  64.248  63.599  1.00  0.00           O
ATOM   5775  O11 POPED 356      74.623  63.618  64.518  1.00  0.00           O
ATOM   5776  O12 POPED 356      74.873  63.908  62.129  1.00  0.00           O
ATOM   5777  C1  POPED 356      75.104  64.128  65.779  1.00  0.00           C
ATOM   5780  C2  POPED 356      74.503  63.348  66.959  1.00  0.00           C
ATOM   5782  O21 POPED 356      74.923  64.018  68.168  1.00  0.00           O
ATOM   5783  C21 POPED 356      74.104  64.958  68.599  1.00  0.00           C
ATOM   5784  O22 POPED 356      73.022  65.238  68.109  1.00  0.00           O
ATOM   5785  C22 POPED 356      74.674  65.619  69.829  1.00  0.00           C
ATOM   5788  C3  POPED 356      74.953  61.858  66.948  1.00  0.00           C
ATOM   5791  O31 POPED 356      73.873  60.988  67.349  1.00  0.00           O
ATOM   5792  C31 POPED 356      73.784  60.748  68.659  1.00  0.00           C
ATOM   5793  O32 POPED 356      74.583  61.138  69.488  1.00  0.00           O
ATOM   5794  C32 POPED 356      72.563  59.908  69.009  1.00  0.00           C
ATOM   5797  C23 POPED 356      73.894  65.138  71.068  1.00  0.00           C
ATOM   5800  C24 POPED 356      74.533  65.689  72.339  1.00  0.00           C
ATOM   5803  C25 POPED 356      73.703  65.418  73.589  1.00  0.00           C
ATOM   5806  C26 POPED 356      74.243  66.248  74.759  1.00  0.00           C
ATOM   5809  C27 POPED 356      73.882  65.668  76.138  1.00  0.00           C
ATOM   5812  C28 POPED 356      74.424  66.558  77.269  1.00  0.00           C
ATOM   5815  C29 POPED 356      73.613  67.808  77.479  1.00  0.00           C
ATOM   5817 0C21 POPED 356      73.403  68.398  78.668  1.00  0.00           C
ATOM   5819 1C21 POPED 356      73.964  67.898  79.969  1.00  0.00           C
ATOM   5822 2C21 POPED 356      73.434  68.638  81.208  1.00  0.00           C
ATOM   5825 3C21 POPED 356      71.982  68.268  81.569  1.00  0.00           C
ATOM   5828 4C21 POPED 356      71.513  68.888  82.889  1.00  0.00           C
ATOM   5831 5C21 POPED 356      71.284  70.408  82.788  1.00  0.00           C
ATOM   5834 6C21 POPED 356      70.803  71.018  84.109  1.00  0.00           C
ATOM   5837 7C21 POPED 356      70.483  72.518  83.978  1.00  0.00           C
ATOM   5840 8C21 POPED 356      70.034  73.168  85.279  1.00  0.00           C
ATOM   5844  C33 POPED 356      71.483  59.848  67.899  1.00  0.00           C
ATOM   5847  C34 POPED 356      70.193  59.168  68.358  1.00  0.00           C
ATOM   5850  C35 POPED 356      69.382  60.018  69.339  1.00  0.00           C
ATOM   5853  C36 POPED 356      67.952  59.518  69.529  1.00  0.00           C
ATOM   5856  C37 POPED 356      67.162  60.408  70.499  1.00  0.00           C
ATOM   5859  C38 POPED 356      65.732  59.918  70.738  1.00  0.00           C
ATOM   5862  C39 POPED 356      64.993  60.718  71.819  1.00  0.00           C
ATOM   5865 0C31 POPED 356      65.493  60.438  73.249  1.00  0.00           C
ATOM   5868 1C31 POPED 356      64.964  61.418  74.319  1.00  0.00           C
ATOM   5871 2C31 POPED 356      65.343  62.868  73.999  1.00  0.00           C
ATOM   5874 3C31 POPED 356      65.144  63.918  75.089  1.00  0.00           C
ATOM   5877 4C31 POPED 356      65.583  65.308  74.599  1.00  0.00           C
ATOM   5880 5C31 POPED 356      65.404  66.438  75.619  1.00  0.00           C
ATOM   5883 6C31 POPED 356      65.772  67.798  75.029  1.00  0.00           C
ATOM   5887  NH3 POPEE 357     148.003  48.478  64.619  1.00  0.00           N
ATOM   5891  C12 POPEE 357     147.373  49.788  65.039  1.00  0.00           C
ATOM   5894  C11 POPEE 357     148.154  51.028  64.578  1.00  0.00           C
ATOM   5897  P   POPEE 357     147.714  53.568  64.149  1.00  0.00           P
ATOM   5898  O13 POPEE 357     148.552  53.608  62.929  1.00  0.00           O
ATOM   5899  O14 POPEE 357     146.543  54.468  64.238  1.00  0.00           O
ATOM   5900  O11 POPEE 357     148.562  53.788  65.479  1.00  0.00           O
ATOM   5901  O12 POPEE 357     147.223  52.078  64.359  1.00  0.00           O
ATOM   5902  C1  POPEE 357     147.764  53.968  66.668  1.00  0.00           C
ATOM   5905  C2  POPEE 357     148.573  53.918  67.988  1.00  0.00           C
ATOM   5907  O21 POPEE 357     147.753  53.278  68.989  1.00  0.00           O
ATOM   5908  C21 POPEE 357     147.764  51.958  68.979  1.00  0.00           C
ATOM   5909  O22 POPEE 357     148.383  51.258  68.189  1.00  0.00           O
ATOM   5910  C22 POPEE 357     146.873  51.418  70.089  1.00  0.00           C
ATOM   5913  C3  POPEE 357     148.964  55.348  68.498  1.00  0.00           C
ATOM   5916  O31 POPEE 357     149.882  55.328  69.608  1.00  0.00           O
ATOM   5917  C31 POPEE 357     149.313  55.118  70.788  1.00  0.00           C
ATOM   5918  O32 POPEE 357     148.123  54.978  70.989  1.00  0.00           O
ATOM   5919  C32 POPEE 357     150.374  55.068  71.878  1.00  0.00           C
ATOM   5922  C23 POPEE 357     147.674  50.858  71.299  1.00  0.00           C
ATOM   5925  C24 POPEE 357     146.704  50.428  72.409  1.00  0.00           C
ATOM   5928  C25 POPEE 357     147.264  49.418  73.419  1.00  0.00           C
ATOM   5931  C26 POPEE 357     148.404  49.928  74.308  1.00  0.00           C
ATOM   5934  C27 POPEE 357     148.714  48.918  75.429  1.00  0.00           C
ATOM   5937  C28 POPEE 357     149.794  49.398  76.419  1.00  0.00           C
ATOM   5940  C29 POPEE 357     149.882  48.488  77.628  1.00  0.00           C
ATOM   5942 0C21 POPEE 357     149.432  48.768  78.859  1.00  0.00           C
ATOM   5944 1C21 POPEE 357     148.763  50.058  79.238  1.00  0.00           C
ATOM   5947 2C21 POPEE 357     148.632  50.278  80.759  1.00  0.00           C
ATOM   5950 3C21 POPEE 357     148.074  51.678  81.048  1.00  0.00           C
ATOM   5953 4C21 POPEE 357     147.913  52.008  82.539  1.00  0.00           C
ATOM   5956 5C21 POPEE 357     148.053  53.508  82.809  1.00  0.00           C
ATOM   5959 6C21 POPEE 357     149.514  53.978  82.849  1.00  0.00           C
ATOM   5962 7C21 POPEE 357     149.643  55.498  82.999  1.00  0.00           C
ATOM   5965 8C21 POPEE 357     151.092  55.958  83.189  1.00  0.00           C
ATOM   5969  C33 POPEE 357     149.733  54.578  73.189  1.00  0.00           C
ATOM   5972  C34 POPEE 357     150.682  54.658  74.378  1.00  0.00           C
ATOM   5975  C35 POPEE 357     149.993  54.178  75.648  1.00  0.00           C
ATOM   5978  C36 POPEE 357     150.912  54.258  76.859  1.00  0.00           C
ATOM   5981  C37 POPEE 357     150.302  53.628  78.109  1.00  0.00           C
ATOM   5984  C38 POPEE 357     151.363  53.128  79.099  1.00  0.00           C
ATOM   5987  C39 POPEE 357     152.423  54.188  79.429  1.00  0.00           C
ATOM   5990 0C31 POPEE 357     153.483  53.678  80.408  1.00  0.00           C
ATOM   5993 1C31 POPEE 357     154.723  54.578  80.399  1.00  0.00           C
ATOM   5996 2C31 POPEE 357     155.824  54.128  81.359  1.00  0.00           C
ATOM   5999 3C31 POPEE 357     155.402  54.198  82.829  1.00  0.00           C
ATOM   6002 4C31 POPEE 357     156.493  54.798  83.719  1.00  0.00           C
ATOM   6005 5C31 POPEE 357     156.062  54.948  85.179  1.00  0.00           C
ATOM   6008 6C31 POPEE 357     157.113  55.628  86.048  1.00  0.00           C
ATOM   6012  NH3 POPEF 358      77.333  89.698  65.569  1.00  0.00           N
ATOM   6016  C12 POPEF 358      76.842  88.518  64.769  1.00  0.00           C
ATOM   6019  C11 POPEF 358      77.933  87.478  64.469  1.00  0.00           C
ATOM   6022  P   POPEF 358      76.934  85.068  64.189  1.00  0.00           P
ATOM   6023  O13 POPEF 358      75.983  84.448  63.229  1.00  0.00           O
ATOM   6024  O14 POPEF 358      78.104  84.269  64.609  1.00  0.00           O
ATOM   6025  O11 POPEF 358      76.104  85.558  65.439  1.00  0.00           O
ATOM   6026  O12 POPEF 358      77.442  86.458  63.589  1.00  0.00           O
ATOM   6027  C1  POPEF 358      75.763  84.738  66.549  1.00  0.00           C
ATOM   6030  C2  POPEF 358      76.473  85.238  67.838  1.00  0.00           C
ATOM   6032  O21 POPEF 358      75.883  84.638  69.009  1.00  0.00           O
ATOM   6033  C21 POPEF 358      76.743  83.998  69.789  1.00  0.00           C
ATOM   6034  O22 POPEF 358      77.793  83.488  69.409  1.00  0.00           O
ATOM   6035  C22 POPEF 358      76.233  83.958  71.238  1.00  0.00           C
ATOM   6038  C3  POPEF 358      76.284  86.778  67.939  1.00  0.00           C
ATOM   6041  O31 POPEF 358      76.534  87.278  69.269  1.00  0.00           O
ATOM   6042  C31 POPEF 358      76.723  88.588  69.308  1.00  0.00           C
ATOM   6043  O32 POPEF 358      76.683  89.348  68.338  1.00  0.00           O
ATOM   6044  C32 POPEF 358      76.903  89.048  70.768  1.00  0.00           C
ATOM   6047  C23 POPEF 358      76.753  85.148  72.108  1.00  0.00           C
ATOM   6050  C24 POPEF 358      76.223  85.178  73.559  1.00  0.00           C
ATOM   6053  C25 POPEF 358      76.702  83.979  74.398  1.00  0.00           C
ATOM   6056  C26 POPEF 358      76.324  84.008  75.878  1.00  0.00           C
ATOM   6059  C27 POPEF 358      77.063  82.888  76.649  1.00  0.00           C
ATOM   6062  C28 POPEF 358      77.093  83.068  78.168  1.00  0.00           C
ATOM   6065  C29 POPEF 358      75.763  82.838  78.839  1.00  0.00           C
ATOM   6067 0C21 POPEF 358      75.522  82.138  79.958  1.00  0.00           C
ATOM   6069 1C21 POPEF 358      76.543  81.439  80.829  1.00  0.00           C
ATOM   6072 2C21 POPEF 358      76.553  82.018  82.259  1.00  0.00           C
ATOM   6075 3C21 POPEF 358      77.513  81.268  83.198  1.00  0.00           C
ATOM   6078 4C21 POPEF 358      77.394  81.748  84.658  1.00  0.00           C
ATOM   6081 5C21 POPEF 358      77.933  80.748  85.689  1.00  0.00           C
ATOM   6084 6C21 POPEF 358      77.513  81.118  87.119  1.00  0.00           C
ATOM   6087 7C21 POPEF 358      77.273  79.888  88.008  1.00  0.00           C
ATOM   6090 8C21 POPEF 358      76.513  80.208  89.298  1.00  0.00           C
ATOM   6094  C33 POPEF 358      75.544  89.348  71.448  1.00  0.00           C
ATOM   6097  C34 POPEF 358      75.613  89.638  72.959  1.00  0.00           C
ATOM   6100  C35 POPEF 358      76.013  91.078  73.288  1.00  0.00           C
ATOM   6103  C36 POPEF 358      76.013  91.398  74.789  1.00  0.00           C
ATOM   6106  C37 POPEF 358      76.403  92.869  75.039  1.00  0.00           C
ATOM   6109  C38 POPEF 358      76.763  93.188  76.499  1.00  0.00           C
ATOM   6112  C39 POPEF 358      77.354  94.588  76.629  1.00  0.00           C
ATOM   6115 0C31 POPEF 358      77.473  95.118  78.058  1.00  0.00           C
ATOM   6118 1C31 POPEF 358      77.933  96.578  78.058  1.00  0.00           C
ATOM   6121 2C31 POPEF 358      78.044  97.198  79.459  1.00  0.00           C
ATOM   6124 3C31 POPEF 358      79.483  97.288  79.988  1.00  0.00           C
ATOM   6127 4C31 POPEF 358      80.332  98.328  79.249  1.00  0.00           C
ATOM   6130 5C31 POPEF 358      81.663  98.638  79.958  1.00  0.00           C
ATOM   6133 6C31 POPEF 358      82.543  99.628  79.189  1.00  0.00           C
ATOM   6137  NH3 POPEG 359     108.533  62.448  63.639  1.00  0.00           N
ATOM   6141  C12 POPEG 359     109.052  61.728  62.429  1.00  0.00           C
ATOM   6144  C11 POPEG 359     109.864  60.468  62.819  1.00  0.00           C
ATOM   6147  P   POPEG 359     107.993  59.138  64.058  1.00  0.00           P
ATOM   6148  O13 POPEG 359     108.404  60.078  65.129  1.00  0.00           O
ATOM   6149  O14 POPEG 359     106.674  59.368  63.439  1.00  0.00           O
ATOM   6150  O11 POPEG 359     108.194  57.658  64.559  1.00  0.00           O
ATOM   6151  O12 POPEG 359     109.052  59.288  62.878  1.00  0.00           O
ATOM   6152  C1  POPEG 359     107.022  56.928  65.009  1.00  0.00           C
ATOM   6155  C2  POPEG 359     107.333  55.888  66.129  1.00  0.00           C
ATOM   6157  O21 POPEG 359     107.843  56.588  67.288  1.00  0.00           O
ATOM   6158  C21 POPEG 359     107.674  55.968  68.449  1.00  0.00           C
ATOM   6159  O22 POPEG 359     107.154  54.878  68.599  1.00  0.00           O
ATOM   6160  C22 POPEG 359     108.264  56.818  69.588  1.00  0.00           C
ATOM   6163  C3  POPEG 359     108.322  54.798  65.619  1.00  0.00           C
ATOM   6166  O31 POPEG 359     108.462  53.718  66.569  1.00  0.00           O
ATOM   6167  C31 POPEG 359     109.693  53.268  66.789  1.00  0.00           C
ATOM   6168  O32 POPEG 359     110.673  53.488  66.099  1.00  0.00           O
ATOM   6169  C32 POPEG 359     109.673  52.538  68.128  1.00  0.00           C
ATOM   6172  C23 POPEG 359     108.772  55.948  70.779  1.00  0.00           C
ATOM   6175  C24 POPEG 359     109.593  56.728  71.828  1.00  0.00           C
ATOM   6178  C25 POPEG 359     108.723  57.488  72.849  1.00  0.00           C
ATOM   6181  C26 POPEG 359     109.563  58.228  73.889  1.00  0.00           C
ATOM   6184  C27 POPEG 359     108.772  59.238  74.728  1.00  0.00           C
ATOM   6187  C28 POPEG 359     109.604  60.048  75.738  1.00  0.00           C
ATOM   6190  C29 POPEG 359     110.004  59.268  76.968  1.00  0.00           C
ATOM   6192 0C21 POPEG 359     109.403  59.338  78.168  1.00  0.00           C
ATOM   6194 1C21 POPEG 359     108.182  60.158  78.498  1.00  0.00           C
ATOM   6197 2C21 POPEG 359     108.533  61.588  78.979  1.00  0.00           C
ATOM   6200 3C21 POPEG 359     109.253  61.658  80.338  1.00  0.00           C
ATOM   6203 4C21 POPEG 359     108.354  61.328  81.538  1.00  0.00           C
ATOM   6206 5C21 POPEG 359     109.113  61.288  82.868  1.00  0.00           C
ATOM   6209 6C21 POPEG 359     109.613  62.668  83.329  1.00  0.00           C
ATOM   6212 7C21 POPEG 359     110.354  62.588  84.668  1.00  0.00           C
ATOM   6215 8C21 POPEG 359     110.723  63.948  85.259  1.00  0.00           C
ATOM   6219  C33 POPEG 359     111.083  52.148  68.609  1.00  0.00           C
ATOM   6222  C34 POPEG 359     111.153  51.858  70.109  1.00  0.00           C
ATOM   6225  C35 POPEG 359     112.473  51.168  70.488  1.00  0.00           C
ATOM   6228  C36 POPEG 359     112.843  51.308  71.968  1.00  0.00           C
ATOM   6231  C37 POPEG 359     112.053  50.368  72.889  1.00  0.00           C
ATOM   6234  C38 POPEG 359     112.522  50.418  74.339  1.00  0.00           C
ATOM   6237  C39 POPEG 359     111.953  49.278  75.179  1.00  0.00           C
ATOM   6240 0C31 POPEG 359     112.354  49.338  76.658  1.00  0.00           C
ATOM   6243 1C31 POPEG 359     111.674  48.228  77.469  1.00  0.00           C
ATOM   6246 2C31 POPEG 359     111.843  48.338  78.989  1.00  0.00           C
ATOM   6249 3C31 POPEG 359     113.293  48.178  79.459  1.00  0.00           C
ATOM   6252 4C31 POPEG 359     113.373  47.878  80.959  1.00  0.00           C
ATOM   6255 5C31 POPEG 359     114.802  47.908  81.509  1.00  0.00           C
ATOM   6258 6C31 POPEG 359     114.893  47.458  82.969  1.00  0.00           C
ATOM   6262  NH3 POPEH 360     146.044 104.508  67.359  1.00  0.00           N
ATOM   6266  C12 POPEH 360     147.354 104.978  66.768  1.00  0.00           C
ATOM   6269  C11 POPEH 360     148.234 103.808  66.289  1.00  0.00           C
ATOM   6272  P   POPEH 360     150.764 104.428  66.969  1.00  0.00           P
ATOM   6273  O13 POPEH 360     151.932 103.638  66.558  1.00  0.00           O
ATOM   6274  O14 POPEH 360     150.983 105.869  67.239  1.00  0.00           O
ATOM   6275  O11 POPEH 360     150.232 103.778  68.299  1.00  0.00           O
ATOM   6276  O12 POPEH 360     149.553 104.248  65.959  1.00  0.00           O
ATOM   6277  C1  POPEH 360     150.473 102.358  68.449  1.00  0.00           C
ATOM   6280  C2  POPEH 360     149.854 101.918  69.789  1.00  0.00           C
ATOM   6282  O21 POPEH 360     150.033 100.519  70.049  1.00  0.00           O
ATOM   6283  C21 POPEH 360     151.184 100.218  70.648  1.00  0.00           C
ATOM   6284  O22 POPEH 360     152.173 100.939  70.668  1.00  0.00           O
ATOM   6285  C22 POPEH 360     150.912  98.998  71.529  1.00  0.00           C
ATOM   6288  C3  POPEH 360     148.343 102.248  69.839  1.00  0.00           C
ATOM   6291  O31 POPEH 360     147.954 102.278  71.208  1.00  0.00           O
ATOM   6292  C31 POPEH 360     146.704 102.628  71.448  1.00  0.00           C
ATOM   6293  O32 POPEH 360     145.874 102.908  70.599  1.00  0.00           O
ATOM   6294  C32 POPEH 360     146.533 102.628  72.969  1.00  0.00           C
ATOM   6297  C23 POPEH 360     150.122  99.378  72.809  1.00  0.00           C
ATOM   6300  C24 POPEH 360     149.613  98.188  73.659  1.00  0.00           C
ATOM   6303  C25 POPEH 360     150.723  97.258  74.168  1.00  0.00           C
ATOM   6306  C26 POPEH 360     150.604  96.868  75.659  1.00  0.00           C
ATOM   6309  C27 POPEH 360     151.953  96.398  76.238  1.00  0.00           C
ATOM   6312  C28 POPEH 360     151.863  95.939  77.709  1.00  0.00           C
ATOM   6315  C29 POPEH 360     153.193  96.078  78.408  1.00  0.00           C
ATOM   6317 0C21 POPEH 360     154.003  95.108  78.889  1.00  0.00           C
ATOM   6319 1C21 POPEH 360     153.743  93.628  78.869  1.00  0.00           C
ATOM   6322 2C21 POPEH 360     154.473  92.918  77.709  1.00  0.00           C
ATOM   6325 3C21 POPEH 360     154.294  91.388  77.779  1.00  0.00           C
ATOM   6328 4C21 POPEH 360     154.432  90.668  76.429  1.00  0.00           C
ATOM   6331 5C21 POPEH 360     155.854  90.638  75.838  1.00  0.00           C
ATOM   6334 6C21 POPEH 360     156.813  89.738  76.619  1.00  0.00           C
ATOM   6337 7C21 POPEH 360     158.182  89.608  75.939  1.00  0.00           C
ATOM   6340 8C21 POPEH 360     159.163  88.718  76.699  1.00  0.00           C
ATOM   6344  C33 POPEH 360     145.682 103.788  73.519  1.00  0.00           C
ATOM   6347  C34 POPEH 360     144.253 103.378  73.898  1.00  0.00           C
ATOM   6350  C35 POPEH 360     144.263 102.358  75.029  1.00  0.00           C
ATOM   6353  C36 POPEH 360     142.913 102.208  75.729  1.00  0.00           C
ATOM   6356  C37 POPEH 360     143.033 101.339  76.988  1.00  0.00           C
ATOM   6359  C38 POPEH 360     141.733 101.298  77.788  1.00  0.00           C
ATOM   6362  C39 POPEH 360     141.844 100.458  79.059  1.00  0.00           C
ATOM   6365 0C31 POPEH 360     140.523 100.478  79.839  1.00  0.00           C
ATOM   6368 1C31 POPEH 360     140.513  99.549  81.058  1.00  0.00           C
ATOM   6371 2C31 POPEH 360     139.113  99.388  81.668  1.00  0.00           C
ATOM   6374 3C31 POPEH 360     138.573 100.668  82.329  1.00  0.00           C
ATOM   6377 4C31 POPEH 360     137.062 100.608  82.599  1.00  0.00           C
ATOM   6380 5C31 POPEH 360     136.503 101.928  83.128  1.00  0.00           C
ATOM   6383 6C31 POPEH 360     134.973 101.918  83.249  1.00  0.00           C
ATOM   6387  NH3 POPEI 361     116.114  32.088 106.769  1.00  0.00           N
ATOM   6391  C12 POPEI 361     115.892  30.608 106.939  1.00  0.00           C
ATOM   6394  C11 POPEI 361     117.072  29.928 107.648  1.00  0.00           C
ATOM   6397  P   POPEI 361     117.963  27.458 107.849  1.00  0.00           P
ATOM   6398  O13 POPEI 361     119.163  28.028 108.499  1.00  0.00           O
ATOM   6399  O14 POPEI 361     117.452  26.218 108.449  1.00  0.00           O
ATOM   6400  O11 POPEI 361     118.283  27.098 106.349  1.00  0.00           O
ATOM   6401  O12 POPEI 361     116.813  28.538 107.698  1.00  0.00           O
ATOM   6402  C1  POPEI 361     118.343  28.018 105.259  1.00  0.00           C
ATOM   6405  C2  POPEI 361     118.513  27.178 103.978  1.00  0.00           C
ATOM   6407  O21 POPEI 361     119.003  27.998 102.899  1.00  0.00           O
ATOM   6408  C21 POPEI 361     120.063  27.518 102.279  1.00  0.00           C
ATOM   6409  O22 POPEI 361     120.743  26.558 102.619  1.00  0.00           O
ATOM   6410  C22 POPEI 361     120.313  28.318 101.009  1.00  0.00           C
ATOM   6413  C3  POPEI 361     117.173  26.508 103.558  1.00  0.00           C
ATOM   6416  O31 POPEI 361     117.283  25.778 102.318  1.00  0.00           O
ATOM   6417  C31 POPEI 361     117.943  24.618 102.399  1.00  0.00           C
ATOM   6418  O32 POPEI 361     118.373  24.128 103.428  1.00  0.00           O
ATOM   6419  C32 POPEI 361     118.194  24.048 100.989  1.00  0.00           C
ATOM   6422  C23 POPEI 361     121.132  27.498  99.999  1.00  0.00           C
ATOM   6425  C24 POPEI 361     121.143  28.118  98.599  1.00  0.00           C
ATOM   6428  C25 POPEI 361     121.763  29.518  98.568  1.00  0.00           C
ATOM   6431  C26 POPEI 361     121.882  30.048  97.139  1.00  0.00           C
ATOM   6434  C27 POPEI 361     122.552  31.428  97.099  1.00  0.00           C
ATOM   6437  C28 POPEI 361     122.902  31.858  95.668  1.00  0.00           C
ATOM   6440  C29 POPEI 361     123.643  33.168  95.679  1.00  0.00           C
ATOM   6442 0C21 POPEI 361     124.662  33.528  94.879  1.00  0.00           C
ATOM   6444 1C21 POPEI 361     125.273  32.698  93.769  1.00  0.00           C
ATOM   6447 2C21 POPEI 361     124.662  33.048  92.389  1.00  0.00           C
ATOM   6450 3C21 POPEI 361     125.513  32.528  91.219  1.00  0.00           C
ATOM   6453 4C21 POPEI 361     124.973  32.918  89.839  1.00  0.00           C
ATOM   6456 5C21 POPEI 361     124.222  31.778  89.139  1.00  0.00           C
ATOM   6459 6C21 POPEI 361     123.533  32.238  87.838  1.00  0.00           C
ATOM   6462 7C21 POPEI 361     122.983  31.068  87.009  1.00  0.00           C
ATOM   6465 8C21 POPEI 361     122.113  31.488  85.829  1.00  0.00           C
ATOM   6469  C33 POPEI 361     117.963  25.018  99.798  1.00  0.00           C
ATOM   6472  C34 POPEI 361     118.462  24.468  98.449  1.00  0.00           C
ATOM   6475  C35 POPEI 361     117.644  23.298  97.859  1.00  0.00           C
ATOM   6478  C36 POPEI 361     116.232  23.658  97.349  1.00  0.00           C
ATOM   6481  C37 POPEI 361     116.052  23.578  95.829  1.00  0.00           C
ATOM   6484  C38 POPEI 361     114.733  24.208  95.359  1.00  0.00           C
ATOM   6487  C39 POPEI 361     114.413  24.028  93.859  1.00  0.00           C
ATOM   6490 0C31 POPEI 361     114.082  22.588  93.449  1.00  0.00           C
ATOM   6493 1C31 POPEI 361     115.232  21.878  92.709  1.00  0.00           C
ATOM   6496 2C31 POPEI 361     114.842  20.478  92.209  1.00  0.00           C
ATOM   6499 3C31 POPEI 361     115.904  19.838  91.299  1.00  0.00           C
ATOM   6502 4C31 POPEI 361     117.173  19.388  92.018  1.00  0.00           C
ATOM   6505 5C31 POPEI 361     118.143  18.688  91.058  1.00  0.00           C
ATOM   6508 6C31 POPEI 361     119.324  18.018  91.769  1.00  0.00           C
ATOM   6512  NH3 POPEJ 362     110.013 144.438  68.299  1.00  0.00           N
ATOM   6516  C12 POPEJ 362     111.442 144.008  67.969  1.00  0.00           C
ATOM   6519  C11 POPEJ 362     111.534 142.878  66.898  1.00  0.00           C
ATOM   6522  P   POPEJ 362     113.544 141.138  66.459  1.00  0.00           P
ATOM   6523  O13 POPEJ 362     113.182 140.568  65.129  1.00  0.00           O
ATOM   6524  O14 POPEJ 362     114.993 141.148  66.729  1.00  0.00           O
ATOM   6525  O11 POPEJ 362     112.813 140.258  67.549  1.00  0.00           O
ATOM   6526  O12 POPEJ 362     112.902 142.578  66.579  1.00  0.00           O
ATOM   6527  C1  POPEJ 362     112.934 140.589  68.939  1.00  0.00           C
ATOM   6530  C2  POPEJ 362     111.652 140.188  69.719  1.00  0.00           C
ATOM   6532  O21 POPEJ 362     111.493 141.059  70.849  1.00  0.00           O
ATOM   6533  C21 POPEJ 362     112.302 140.839  71.889  1.00  0.00           C
ATOM   6534  O22 POPEJ 362     113.163 139.978  71.948  1.00  0.00           O
ATOM   6535  C22 POPEJ 362     112.072 141.928  72.939  1.00  0.00           C
ATOM   6538  C3  POPEJ 362     111.563 138.648  70.008  1.00  0.00           C
ATOM   6541  O31 POPEJ 362     110.402 138.339  70.799  1.00  0.00           O
ATOM   6542  C31 POPEJ 362     109.952 137.098  70.768  1.00  0.00           C
ATOM   6543  O32 POPEJ 362     110.293 136.218  69.988  1.00  0.00           O
ATOM   6544  C32 POPEJ 362     108.854 136.958  71.819  1.00  0.00           C
ATOM   6547  C23 POPEJ 362     111.882 141.339  74.349  1.00  0.00           C
ATOM   6550  C24 POPEJ 362     110.563 140.578  74.509  1.00  0.00           C
ATOM   6553  C25 POPEJ 362     110.332 139.988  75.908  1.00  0.00           C
ATOM   6556  C26 POPEJ 362     110.593 140.979  77.049  1.00  0.00           C
ATOM   6559  C27 POPEJ 362     110.262 140.408  78.428  1.00  0.00           C
ATOM   6562  C28 POPEJ 362     110.933 141.218  79.558  1.00  0.00           C
ATOM   6565  C29 POPEJ 362     110.563 140.839  80.978  1.00  0.00           C
ATOM   6567 0C21 POPEJ 362     110.603 139.619  81.538  1.00  0.00           C
ATOM   6569 1C21 POPEJ 362     111.052 138.328  80.899  1.00  0.00           C
ATOM   6572 2C21 POPEJ 362     111.882 137.408  81.819  1.00  0.00           C
ATOM   6575 3C21 POPEJ 362     111.114 136.818  83.008  1.00  0.00           C
ATOM   6578 4C21 POPEJ 362     111.973 135.818  83.789  1.00  0.00           C
ATOM   6581 5C21 POPEJ 362     111.383 135.408  85.148  1.00  0.00           C
ATOM   6584 6C21 POPEJ 362     111.482 136.508  86.198  1.00  0.00           C
ATOM   6587 7C21 POPEJ 362     111.132 136.048  87.619  1.00  0.00           C
ATOM   6590 8C21 POPEJ 362     111.394 137.119  88.679  1.00  0.00           C
ATOM   6594  C33 POPEJ 362     109.023 135.688  72.669  1.00  0.00           C
ATOM   6597  C34 POPEJ 362     108.074 135.618  73.869  1.00  0.00           C
ATOM   6600  C35 POPEJ 362     108.522 136.508  75.029  1.00  0.00           C
ATOM   6603  C36 POPEJ 362     107.863 136.119  76.359  1.00  0.00           C
ATOM   6606  C37 POPEJ 362     108.322 136.998  77.529  1.00  0.00           C
ATOM   6609  C38 POPEJ 362     107.793 136.529  78.889  1.00  0.00           C
ATOM   6612  C39 POPEJ 362     108.562 135.338  79.479  1.00  0.00           C
ATOM   6615 0C31 POPEJ 362     107.934 134.788  80.759  1.00  0.00           C
ATOM   6618 1C31 POPEJ 362     108.684 133.578  81.319  1.00  0.00           C
ATOM   6621 2C31 POPEJ 362     107.823 132.699  82.239  1.00  0.00           C
ATOM   6624 3C31 POPEJ 362     108.083 132.888  83.749  1.00  0.00           C
ATOM   6627 4C31 POPEJ 362     109.333 132.139  84.228  1.00  0.00           C
ATOM   6630 5C31 POPEJ 362     109.453 132.089  85.759  1.00  0.00           C
ATOM   6633 6C31 POPEJ 362     110.623 131.218  86.229  1.00  0.00           C
ATOM   6637  NH3 POPEK 363      69.313 143.238  64.489  1.00  0.00           N
ATOM   6641  C12 POPEK 363      68.162 142.618  65.229  1.00  0.00           C
ATOM   6644  C11 POPEK 363      68.364 141.128  65.469  1.00  0.00           C
ATOM   6647  P   POPEK 363      65.903 140.199  65.369  1.00  0.00           P
ATOM   6648  O13 POPEK 363      64.833 141.199  65.648  1.00  0.00           O
ATOM   6649  O14 POPEK 363      66.214 139.988  63.939  1.00  0.00           O
ATOM   6650  O11 POPEK 363      65.583 138.788  66.029  1.00  0.00           O
ATOM   6651  O12 POPEK 363      67.223 140.628  66.149  1.00  0.00           O
ATOM   6652  C1  POPEK 363      66.723 137.948  66.279  1.00  0.00           C
ATOM   6655  C2  POPEK 363      66.343 136.588  66.919  1.00  0.00           C
ATOM   6657  O21 POPEK 363      65.713 136.828  68.189  1.00  0.00           O
ATOM   6658  C21 POPEK 363      64.854 135.889  68.548  1.00  0.00           C
ATOM   6659  O22 POPEK 363      64.544 134.919  67.889  1.00  0.00           O
ATOM   6660  C22 POPEK 363      64.373 136.178  69.979  1.00  0.00           C
ATOM   6663  C3  POPEK 363      67.623 135.718  67.078  1.00  0.00           C
ATOM   6666  O31 POPEK 363      67.433 134.619  68.008  1.00  0.00           O
ATOM   6667  C31 POPEK 363      68.193 134.619  69.099  1.00  0.00           C
ATOM   6668  O32 POPEK 363      69.083 135.398  69.359  1.00  0.00           O
ATOM   6669  C32 POPEK 363      67.723 133.479  70.008  1.00  0.00           C
ATOM   6672  C23 POPEK 363      63.223 135.248  70.439  1.00  0.00           C
ATOM   6675  C24 POPEK 363      63.363 134.778  71.898  1.00  0.00           C
ATOM   6678  C25 POPEK 363      63.272 135.878  72.969  1.00  0.00           C
ATOM   6681  C26 POPEK 363      63.143 135.258  74.369  1.00  0.00           C
ATOM   6684  C27 POPEK 363      62.993 136.278  75.508  1.00  0.00           C
ATOM   6687  C28 POPEK 363      62.603 135.658  76.869  1.00  0.00           C
ATOM   6690  C29 POPEK 363      63.513 134.538  77.289  1.00  0.00           C
ATOM   6692 0C21 POPEK 363      63.424 133.758  78.378  1.00  0.00           C
ATOM   6694 1C21 POPEK 363      62.403 133.839  79.488  1.00  0.00           C
ATOM   6697 2C21 POPEK 363      61.663 132.499  79.689  1.00  0.00           C
ATOM   6700 3C21 POPEK 363      60.993 132.408  81.068  1.00  0.00           C
ATOM   6703 4C21 POPEK 363      60.173 131.128  81.238  1.00  0.00           C
ATOM   6706 5C21 POPEK 363      59.733 130.848  82.689  1.00  0.00           C
ATOM   6709 6C21 POPEK 363      59.043 132.038  83.378  1.00  0.00           C
ATOM   6712 7C21 POPEK 363      58.353 131.638  84.699  1.00  0.00           C
ATOM   6715 8C21 POPEK 363      57.673 132.798  85.418  1.00  0.00           C
ATOM   6719  C33 POPEK 363      68.552 133.369  71.308  1.00  0.00           C
ATOM   6722  C34 POPEK 363      67.964 132.358  72.298  1.00  0.00           C
ATOM   6725  C35 POPEK 363      68.703 132.318  73.638  1.00  0.00           C
ATOM   6728  C36 POPEK 363      70.093 131.669  73.568  1.00  0.00           C
ATOM   6731  C37 POPEK 363      70.783 131.608  74.938  1.00  0.00           C
ATOM   6734  C38 POPEK 363      72.243 131.138  74.868  1.00  0.00           C
ATOM   6737  C39 POPEK 363      73.073 131.648  76.048  1.00  0.00           C
ATOM   6740 0C31 POPEK 363      72.693 131.088  77.429  1.00  0.00           C
ATOM   6743 1C31 POPEK 363      73.184 131.988  78.568  1.00  0.00           C
ATOM   6746 2C31 POPEK 363      72.863 131.418  79.958  1.00  0.00           C
ATOM   6749 3C31 POPEK 363      72.743 132.508  81.048  1.00  0.00           C
ATOM   6752 4C31 POPEK 363      74.063 133.199  81.389  1.00  0.00           C
ATOM   6755 5C31 POPEK 363      73.854 134.428  82.289  1.00  0.00           C
ATOM   6758 6C31 POPEK 363      75.153 134.999  82.868  1.00  0.00           C
ATOM   6762  NH3 POPEL 364      64.473  41.988  63.179  1.00  0.00           N
ATOM   6766  C12 POPEL 364      65.763  41.288  63.449  1.00  0.00           C
ATOM   6769  C11 POPEL 364      66.413  41.858  64.728  1.00  0.00           C
ATOM   6772  P   POPEL 364      68.833  41.358  63.999  1.00  0.00           P
ATOM   6773  O13 POPEL 364      68.714  40.248  63.029  1.00  0.00           O
ATOM   6774  O14 POPEL 364      68.873  42.728  63.459  1.00  0.00           O
ATOM   6775  O11 POPEL 364      70.132  41.208  64.879  1.00  0.00           O
ATOM   6776  O12 POPEL 364      67.653  41.228  65.029  1.00  0.00           O
ATOM   6777  C1  POPEL 364      70.163  41.718  66.219  1.00  0.00           C
ATOM   6780  C2  POPEL 364      69.983  40.578  67.239  1.00  0.00           C
ATOM   6782  O21 POPEL 364      70.483  41.038  68.509  1.00  0.00           O
ATOM   6783  C21 POPEL 364      69.633  41.078  69.518  1.00  0.00           C
ATOM   6784  O22 POPEL 364      68.443  40.808  69.499  1.00  0.00           O
ATOM   6785  C22 POPEL 364      70.373  41.578  70.768  1.00  0.00           C
ATOM   6788  C3  POPEL 364      70.833  39.338  66.799  1.00  0.00           C
ATOM   6791  O31 POPEL 364      70.693  38.188  67.648  1.00  0.00           O
ATOM   6792  C31 POPEL 364      69.544  37.548  67.488  1.00  0.00           C
ATOM   6793  O32 POPEL 364      68.593  37.938  66.828  1.00  0.00           O
ATOM   6794  C32 POPEL 364      69.553  36.238  68.268  1.00  0.00           C
ATOM   6797  C23 POPEL 364      71.303  40.508  71.389  1.00  0.00           C
ATOM   6800  C24 POPEL 364      71.993  40.978  72.679  1.00  0.00           C
ATOM   6803  C25 POPEL 364      72.964  39.928  73.249  1.00  0.00           C
ATOM   6806  C26 POPEL 364      73.574  40.328  74.608  1.00  0.00           C
ATOM   6809  C27 POPEL 364      73.313  39.278  75.698  1.00  0.00           C
ATOM   6812  C28 POPEL 364      73.993  39.588  77.038  1.00  0.00           C
ATOM   6815  C29 POPEL 364      73.993  38.368  77.929  1.00  0.00           C
ATOM   6817 0C21 POPEL 364      73.543  38.238  79.189  1.00  0.00           C
ATOM   6819 1C21 POPEL 364      72.952  39.308  80.078  1.00  0.00           C
ATOM   6822 2C21 POPEL 364      73.714  39.438  81.419  1.00  0.00           C
ATOM   6825 3C21 POPEL 364      72.943  40.248  82.469  1.00  0.00           C
ATOM   6828 4C21 POPEL 364      73.663  40.288  83.828  1.00  0.00           C
ATOM   6831 5C21 POPEL 364      72.803  40.808  84.988  1.00  0.00           C
ATOM   6834 6C21 POPEL 364      72.333  42.258  84.829  1.00  0.00           C
ATOM   6837 7C21 POPEL 364      71.674  42.798  86.099  1.00  0.00           C
ATOM   6840 8C21 POPEL 364      71.214  44.248  85.969  1.00  0.00           C
ATOM   6844  C33 POPEL 364      68.174  36.048  68.929  1.00  0.00           C
ATOM   6847  C34 POPEL 364      67.952  36.988  70.119  1.00  0.00           C
ATOM   6850  C35 POPEL 364      66.473  37.298  70.349  1.00  0.00           C
ATOM   6853  C36 POPEL 364      65.613  36.048  70.558  1.00  0.00           C
ATOM   6856  C37 POPEL 364      64.143  36.418  70.779  1.00  0.00           C
ATOM   6859  C38 POPEL 364      63.203  35.208  70.689  1.00  0.00           C
ATOM   6862  C39 POPEL 364      61.743  35.558  70.989  1.00  0.00           C
ATOM   6865 0C31 POPEL 364      61.534  36.048  72.429  1.00  0.00           C
ATOM   6868 1C31 POPEL 364      60.123  35.788  72.969  1.00  0.00           C
ATOM   6871 2C31 POPEL 364      60.014  36.068  74.468  1.00  0.00           C
ATOM   6874 3C31 POPEL 364      58.952  37.118  74.849  1.00  0.00           C
ATOM   6877 4C31 POPEL 364      57.523  36.658  74.569  1.00  0.00           C
ATOM   6880 5C31 POPEL 364      56.493  37.598  75.209  1.00  0.00           C
ATOM   6883 6C31 POPEL 364      55.053  37.168  74.918  1.00  0.00           C
ATOM   6887  NH3 POPEM 365      48.283  46.448 102.899  1.00  0.00           N
ATOM   6891  C12 POPEM 365      49.123  47.698 102.849  1.00  0.00           C
ATOM   6894  C11 POPEM 365      49.713  47.968 101.439  1.00  0.00           C
ATOM   6897  P   POPEM 365      51.543  49.758 101.869  1.00  0.00           P
ATOM   6898  O13 POPEM 365      51.674  51.228 101.969  1.00  0.00           O
ATOM   6899  O14 POPEM 365      51.773  48.978 103.109  1.00  0.00           O
ATOM   6900  O11 POPEM 365      52.523  49.248 100.729  1.00  0.00           O
ATOM   6901  O12 POPEM 365      50.123  49.338 101.289  1.00  0.00           O
ATOM   6902  C1  POPEM 365      52.413  49.698  99.369  1.00  0.00           C
ATOM   6905  C2  POPEM 365      52.702  48.528  98.389  1.00  0.00           C
ATOM   6907  O21 POPEM 365      53.263  48.948  97.128  1.00  0.00           O
ATOM   6908  C21 POPEM 365      52.493  49.668  96.319  1.00  0.00           C
ATOM   6909  O22 POPEM 365      51.452  50.228  96.609  1.00  0.00           O
ATOM   6910  C22 POPEM 365      53.153  49.638  94.938  1.00  0.00           C
ATOM   6913  C3  POPEM 365      51.483  47.578  98.198  1.00  0.00           C
ATOM   6916  O31 POPEM 365      51.873  46.368  97.508  1.00  0.00           O
ATOM   6917  C31 POPEM 365      51.493  46.288  96.238  1.00  0.00           C
ATOM   6918  O32 POPEM 365      50.924  47.148  95.609  1.00  0.00           O
ATOM   6919  C32 POPEM 365      51.963  44.958  95.659  1.00  0.00           C
ATOM   6922  C23 POPEM 365      52.514  50.608  93.919  1.00  0.00           C
ATOM   6925  C24 POPEM 365      53.143  50.478  92.519  1.00  0.00           C
ATOM   6928  C25 POPEM 365      52.683  49.248  91.728  1.00  0.00           C
ATOM   6931  C26 POPEM 365      53.463  49.068  90.418  1.00  0.00           C
ATOM   6934  C27 POPEM 365      52.933  47.898  89.569  1.00  0.00           C
ATOM   6937  C28 POPEM 365      53.952  47.348  88.558  1.00  0.00           C
ATOM   6940  C29 POPEM 365      54.343  48.288  87.438  1.00  0.00           C
ATOM   6942 0C21 POPEM 365      55.393  48.098  86.618  1.00  0.00           C
ATOM   6944 1C21 POPEM 365      56.353  46.938  86.699  1.00  0.00           C
ATOM   6947 2C21 POPEM 365      55.893  45.678  85.939  1.00  0.00           C
ATOM   6950 3C21 POPEM 365      56.103  45.758  84.418  1.00  0.00           C
ATOM   6953 4C21 POPEM 365      55.633  44.498  83.649  1.00  0.00           C
ATOM   6956 5C21 POPEM 365      56.293  43.208  84.149  1.00  0.00           C
ATOM   6959 6C21 POPEM 365      55.933  41.968  83.319  1.00  0.00           C
ATOM   6962 7C21 POPEM 365      56.633  40.708  83.869  1.00  0.00           C
ATOM   6965 8C21 POPEM 365      56.243  39.388  83.198  1.00  0.00           C
ATOM   6969  C33 POPEM 365      53.253  45.158  94.839  1.00  0.00           C
ATOM   6972  C34 POPEM 365      54.383  45.768  95.668  1.00  0.00           C
ATOM   6975  C35 POPEM 365      55.763  45.678  95.008  1.00  0.00           C
ATOM   6978  C36 POPEM 365      55.893  46.488  93.708  1.00  0.00           C
ATOM   6981  C37 POPEM 365      57.273  46.258  93.069  1.00  0.00           C
ATOM   6984  C38 POPEM 365      57.343  46.558  91.569  1.00  0.00           C
ATOM   6987  C39 POPEM 365      58.703  46.148  91.009  1.00  0.00           C
ATOM   6990 0C31 POPEM 365      58.833  46.338  89.499  1.00  0.00           C
ATOM   6993 1C31 POPEM 365      60.253  46.008  89.009  1.00  0.00           C
ATOM   6996 2C31 POPEM 365      60.593  46.588  87.639  1.00  0.00           C
ATOM   6999 3C31 POPEM 365      62.093  46.428  87.329  1.00  0.00           C
ATOM   7002 4C31 POPEM 365      62.533  47.118  86.039  1.00  0.00           C
ATOM   7005 5C31 POPEM 365      64.063  47.138  85.908  1.00  0.00           C
ATOM   7008 6C31 POPEM 365      64.574  47.758  84.609  1.00  0.00           C
ATOM   7012  NH3 POPEN 366      36.983  55.958  64.448  1.00  0.00           N
ATOM   7016  C12 POPEN 366      35.873  56.028  63.439  1.00  0.00           C
ATOM   7019  C11 POPEN 366      36.243  55.258  62.158  1.00  0.00           C
ATOM   7022  P   POPEN 366      37.483  53.118  61.379  1.00  0.00           P
ATOM   7023  O13 POPEN 366      36.903  53.408  60.069  1.00  0.00           O
ATOM   7024  O14 POPEN 366      38.953  53.218  61.509  1.00  0.00           O
ATOM   7025  O11 POPEN 366      37.073  51.638  61.758  1.00  0.00           O
ATOM   7026  O12 POPEN 366      36.853  54.018  62.519  1.00  0.00           O
ATOM   7027  C1  POPEN 366      36.893  51.198  63.099  1.00  0.00           C
ATOM   7030  C2  POPEN 366      35.933  49.968  63.159  1.00  0.00           C
ATOM   7032  O21 POPEN 366      35.733  49.488  64.499  1.00  0.00           O
ATOM   7033  C21 POPEN 366      35.023  50.278  65.289  1.00  0.00           C
ATOM   7034  O22 POPEN 366      34.713  51.438  65.069  1.00  0.00           O
ATOM   7035  C22 POPEN 366      34.563  49.528  66.529  1.00  0.00           C
ATOM   7038  C3  POPEN 366      36.483  48.808  62.269  1.00  0.00           C
ATOM   7041  O31 POPEN 366      36.053  47.498  62.719  1.00  0.00           O
ATOM   7042  C31 POPEN 366      36.943  46.828  63.459  1.00  0.00           C
ATOM   7043  O32 POPEN 366      38.083  47.208  63.689  1.00  0.00           O
ATOM   7044  C32 POPEN 366      36.343  45.518  63.988  1.00  0.00           C
ATOM   7047  C23 POPEN 366      33.213  48.798  66.299  1.00  0.00           C
ATOM   7050  C24 POPEN 366      32.503  48.458  67.609  1.00  0.00           C
ATOM   7053  C25 POPEN 366      31.053  48.008  67.429  1.00  0.00           C
ATOM   7056  C26 POPEN 366      30.333  47.818  68.769  1.00  0.00           C
ATOM   7059  C27 POPEN 366      28.853  47.468  68.609  1.00  0.00           C
ATOM   7062  C28 POPEN 366      28.093  47.518  69.938  1.00  0.00           C
ATOM   7065  C29 POPEN 366      26.613  47.268  69.748  1.00  0.00           C
ATOM   7067 0C21 POPEN 366      25.633  47.778  70.519  1.00  0.00           C
ATOM   7069 1C21 POPEN 366      25.833  48.648  71.728  1.00  0.00           C
ATOM   7072 2C21 POPEN 366      26.173  47.828  72.978  1.00  0.00           C
ATOM   7075 3C21 POPEN 366      26.373  48.718  74.219  1.00  0.00           C
ATOM   7078 4C21 POPEN 366      26.533  47.898  75.519  1.00  0.00           C
ATOM   7081 5C21 POPEN 366      27.883  47.188  75.679  1.00  0.00           C
ATOM   7084 6C21 POPEN 366      29.013  48.118  76.138  1.00  0.00           C
ATOM   7087 7C21 POPEN 366      30.153  47.328  76.808  1.00  0.00           C
ATOM   7090 8C21 POPEN 366      31.323  48.188  77.298  1.00  0.00           C
ATOM   7094  C33 POPEN 366      35.713  45.628  65.399  1.00  0.00           C
ATOM   7097  C34 POPEN 366      36.743  45.738  66.529  1.00  0.00           C
ATOM   7100  C35 POPEN 366      36.113  46.058  67.899  1.00  0.00           C
ATOM   7103  C36 POPEN 366      35.703  44.808  68.708  1.00  0.00           C
ATOM   7106  C37 POPEN 366      35.354  45.168  70.169  1.00  0.00           C
ATOM   7109  C38 POPEN 366      34.733  44.028  70.998  1.00  0.00           C
ATOM   7112  C39 POPEN 366      35.533  42.718  71.019  1.00  0.00           C
ATOM   7115 0C31 POPEN 366      36.853  42.778  71.808  1.00  0.00           C
ATOM   7118 1C31 POPEN 366      37.813  41.638  71.448  1.00  0.00           C
ATOM   7121 2C31 POPEN 366      39.034  41.538  72.368  1.00  0.00           C
ATOM   7124 3C31 POPEN 366      40.103  40.558  71.859  1.00  0.00           C
ATOM   7127 4C31 POPEN 366      41.173  40.238  72.908  1.00  0.00           C
ATOM   7130 5C31 POPEN 366      40.713  39.178  73.929  1.00  0.00           C
ATOM   7133 6C31 POPEN 366      41.613  39.068  75.159  1.00  0.00           C
ATOM   7137  NH3 POPEO 367      39.163 125.018 107.249  1.00  0.00           N
ATOM   7141  C12 POPEO 367      39.443 123.868 108.168  1.00  0.00           C
ATOM   7144  C11 POPEO 367      39.143 122.558 107.418  1.00  0.00           C
ATOM   7147  P   POPEO 367      41.264 121.958 105.918  1.00  0.00           P
ATOM   7148  O13 POPEO 367      41.194 120.668 105.198  1.00  0.00           O
ATOM   7149  O14 POPEO 367      41.993 121.918 107.199  1.00  0.00           O
ATOM   7150  O11 POPEO 367      41.863 123.068 104.979  1.00  0.00           O
ATOM   7151  O12 POPEO 367      39.803 122.498 106.159  1.00  0.00           O
ATOM   7152  C1  POPEO 367      41.033 123.678 103.989  1.00  0.00           C
ATOM   7155  C2  POPEO 367      41.033 122.908 102.648  1.00  0.00           C
ATOM   7157  O21 POPEO 367      41.023 123.908 101.629  1.00  0.00           O
ATOM   7158  C21 POPEO 367      42.123 124.088 100.949  1.00  0.00           C
ATOM   7159  O22 POPEO 367      43.073 123.338 100.878  1.00  0.00           O
ATOM   7160  C22 POPEO 367      42.063 125.488 100.349  1.00  0.00           C
ATOM   7163  C3  POPEO 367      39.803 121.958 102.479  1.00  0.00           C
ATOM   7166  O31 POPEO 367      39.233 122.078 101.149  1.00  0.00           O
ATOM   7167  C31 POPEO 367      37.913 121.928 101.079  1.00  0.00           C
ATOM   7168  O32 POPEO 367      37.203 121.508 101.988  1.00  0.00           O
ATOM   7169  C32 POPEO 367      37.393 122.378  99.699  1.00  0.00           C
ATOM   7172  C23 POPEO 367      42.463 125.578  98.859  1.00  0.00           C
ATOM   7175  C24 POPEO 367      42.903 127.008  98.519  1.00  0.00           C
ATOM   7178  C25 POPEO 367      43.393 127.248  97.088  1.00  0.00           C
ATOM   7181  C26 POPEO 367      42.303 127.238  96.019  1.00  0.00           C
ATOM   7184  C27 POPEO 367      42.843 127.758  94.678  1.00  0.00           C
ATOM   7187  C28 POPEO 367      41.743 127.919  93.609  1.00  0.00           C
ATOM   7190  C29 POPEO 367      41.264 126.588  93.099  1.00  0.00           C
ATOM   7192 0C21 POPEO 367      40.883 126.328  91.839  1.00  0.00           C
ATOM   7194 1C21 POPEO 367      40.793 127.348  90.738  1.00  0.00           C
ATOM   7197 2C21 POPEO 367      42.103 127.478  89.938  1.00  0.00           C
ATOM   7200 3C21 POPEO 367      41.993 128.448  88.758  1.00  0.00           C
ATOM   7203 4C21 POPEO 367      43.213 128.398  87.819  1.00  0.00           C
ATOM   7206 5C21 POPEO 367      43.263 127.119  86.959  1.00  0.00           C
ATOM   7209 6C21 POPEO 367      44.483 127.078  86.039  1.00  0.00           C
ATOM   7212 7C21 POPEO 367      44.563 125.778  85.228  1.00  0.00           C
ATOM   7215 8C21 POPEO 367      45.803 125.698  84.329  1.00  0.00           C
ATOM   7219  C33 POPEO 367      36.203 123.369  99.789  1.00  0.00           C
ATOM   7222  C34 POPEO 367      35.733 123.878  98.408  1.00  0.00           C
ATOM   7225  C35 POPEO 367      34.513 124.818  98.529  1.00  0.00           C
ATOM   7228  C36 POPEO 367      34.153 125.589  97.239  1.00  0.00           C
ATOM   7231  C37 POPEO 367      33.563 124.738  96.109  1.00  0.00           C
ATOM   7234  C38 POPEO 367      33.113 125.598  94.918  1.00  0.00           C
ATOM   7237  C39 POPEO 367      32.354 124.788  93.859  1.00  0.00           C
ATOM   7240 0C31 POPEO 367      32.313 125.448  92.469  1.00  0.00           C
ATOM   7243 1C31 POPEO 367      31.403 126.678  92.379  1.00  0.00           C
ATOM   7246 2C31 POPEO 367      31.543 127.398  91.029  1.00  0.00           C
ATOM   7249 3C31 POPEO 367      30.583 128.578  90.878  1.00  0.00           C
ATOM   7252 4C31 POPEO 367      30.913 129.468  89.668  1.00  0.00           C
ATOM   7255 5C31 POPEO 367      29.853 130.568  89.469  1.00  0.00           C
ATOM   7258 6C31 POPEO 367      30.233 131.608  88.408  1.00  0.00           C
ATOM   7262  NH3 POPEP 368     130.753 130.578  71.299  1.00  0.00           N
ATOM   7266  C12 POPEP 368     129.344 131.008  70.949  1.00  0.00           C
ATOM   7269  C11 POPEP 368     129.253 131.798  69.628  1.00  0.00           C
ATOM   7272  P   POPEP 368     129.633 134.169  68.599  1.00  0.00           P
ATOM   7273  O13 POPEP 368     130.923 134.838  68.329  1.00  0.00           O
ATOM   7274  O14 POPEP 368     128.903 133.518  67.488  1.00  0.00           O
ATOM   7275  O11 POPEP 368     128.654 135.168  69.319  1.00  0.00           O
ATOM   7276  O12 POPEP 368     129.893 133.059  69.728  1.00  0.00           O
ATOM   7277  C1  POPEP 368     129.052 135.748  70.558  1.00  0.00           C
ATOM   7280  C2  POPEP 368     128.063 136.888  70.889  1.00  0.00           C
ATOM   7282  O21 POPEP 368     128.684 137.878  71.738  1.00  0.00           O
ATOM   7283  C21 POPEP 368     128.893 137.488  72.978  1.00  0.00           C
ATOM   7284  O22 POPEP 368     128.893 136.348  73.399  1.00  0.00           O
ATOM   7285  C22 POPEP 368     129.124 138.699  73.869  1.00  0.00           C
ATOM   7288  C3  POPEP 368     126.713 136.348  71.448  1.00  0.00           C
ATOM   7291  O31 POPEP 368     125.983 137.408  72.108  1.00  0.00           O
ATOM   7292  C31 POPEP 368     124.934 137.888  71.468  1.00  0.00           C
ATOM   7293  O32 POPEP 368     124.373 137.348  70.529  1.00  0.00           O
ATOM   7294  C32 POPEP 368     124.613 139.288  71.999  1.00  0.00           C
ATOM   7297  C23 POPEP 368     128.393 138.498  75.218  1.00  0.00           C
ATOM   7300  C24 POPEP 368     128.264 139.809  76.009  1.00  0.00           C
ATOM   7303  C25 POPEP 368     129.583 140.308  76.599  1.00  0.00           C
ATOM   7306  C26 POPEP 368     129.952 139.628  77.918  1.00  0.00           C
ATOM   7309  C27 POPEP 368     131.342 140.078  78.358  1.00  0.00           C
ATOM   7312  C28 POPEP 368     131.803 139.548  79.728  1.00  0.00           C
ATOM   7315  C29 POPEP 368     131.673 140.609  80.788  1.00  0.00           C
ATOM   7317 0C21 POPEP 368     132.643 141.488  81.109  1.00  0.00           C
ATOM   7319 1C21 POPEP 368     134.023 141.558  80.519  1.00  0.00           C
ATOM   7322 2C21 POPEP 368     135.044 142.288  81.419  1.00  0.00           C
ATOM   7325 3C21 POPEP 368     135.293 141.619  82.768  1.00  0.00           C
ATOM   7328 4C21 POPEP 368     136.234 140.408  82.679  1.00  0.00           C
ATOM   7331 5C21 POPEP 368     136.503 139.828  84.069  1.00  0.00           C
ATOM   7334 6C21 POPEP 368     137.773 138.979  84.139  1.00  0.00           C
ATOM   7337 7C21 POPEP 368     138.113 138.619  85.589  1.00  0.00           C
ATOM   7340 8C21 POPEP 368     139.404 137.818  85.719  1.00  0.00           C
ATOM   7344  C33 POPEP 368     125.822 140.018  72.639  1.00  0.00           C
ATOM   7347  C34 POPEP 368     125.653 141.529  72.599  1.00  0.00           C
ATOM   7350  C35 POPEP 368     126.722 142.298  73.378  1.00  0.00           C
ATOM   7353  C36 POPEP 368     126.293 142.718  74.789  1.00  0.00           C
ATOM   7356  C37 POPEP 368     127.272 143.718  75.418  1.00  0.00           C
ATOM   7359  C38 POPEP 368     126.753 144.328  76.728  1.00  0.00           C
ATOM   7362  C39 POPEP 368     126.944 143.408  77.939  1.00  0.00           C
ATOM   7365 0C31 POPEP 368     127.472 144.158  79.168  1.00  0.00           C
ATOM   7368 1C31 POPEP 368     127.873 143.218  80.309  1.00  0.00           C
ATOM   7371 2C31 POPEP 368     128.654 143.918  81.439  1.00  0.00           C
ATOM   7374 3C31 POPEP 368     127.873 145.048  82.119  1.00  0.00           C
ATOM   7377 4C31 POPEP 368     128.562 145.559  83.389  1.00  0.00           C
ATOM   7380 5C31 POPEP 368     127.743 146.598  84.158  1.00  0.00           C
ATOM   7383 6C31 POPEP 368     128.333 146.918  85.539  1.00  0.00           C
ATOM   7387  NH3 POPEQ 369      54.403  10.288 108.519  1.00  0.00           N
ATOM   7391  C12 POPEQ 369      53.013  10.158 107.959  1.00  0.00           C
ATOM   7394  C11 POPEQ 369      52.463  11.528 107.578  1.00  0.00           C
ATOM   7397  P   POPEQ 369      53.034  13.828 108.799  1.00  0.00           P
ATOM   7398  O13 POPEQ 369      51.903  14.758 108.729  1.00  0.00           O
ATOM   7399  O14 POPEQ 369      53.923  13.878 109.979  1.00  0.00           O
ATOM   7400  O11 POPEQ 369      53.923  13.958 107.488  1.00  0.00           O
ATOM   7401  O12 POPEQ 369      52.504  12.348 108.729  1.00  0.00           O
ATOM   7402  C1  POPEQ 369      54.993  14.918 107.389  1.00  0.00           C
ATOM   7405  C2  POPEQ 369      56.233  14.328 106.668  1.00  0.00           C
ATOM   7407  O21 POPEQ 369      56.324  14.888 105.338  1.00  0.00           O
ATOM   7408  C21 POPEQ 369      56.033  14.218 104.249  1.00  0.00           C
ATOM   7409  O22 POPEQ 369      55.553  13.108 104.149  1.00  0.00           O
ATOM   7410  C22 POPEQ 369      56.373  15.118 103.039  1.00  0.00           C
ATOM   7413  C3  POPEQ 369      56.273  12.768 106.829  1.00  0.00           C
ATOM   7416  O31 POPEQ 369      57.433  12.148 106.219  1.00  0.00           O
ATOM   7417  C31 POPEQ 369      57.283  10.818 106.159  1.00  0.00           C
ATOM   7418  O32 POPEQ 369      56.343  10.198 106.639  1.00  0.00           O
ATOM   7419  C32 POPEQ 369      58.473  10.148 105.449  1.00  0.00           C
ATOM   7422  C23 POPEQ 369      55.793  14.588 101.699  1.00  0.00           C
ATOM   7425  C24 POPEQ 369      56.153  15.448 100.469  1.00  0.00           C
ATOM   7428  C25 POPEQ 369      55.513  14.908  99.179  1.00  0.00           C
ATOM   7431  C26 POPEQ 369      55.783  15.718  97.899  1.00  0.00           C
ATOM   7434  C27 POPEQ 369      55.183  14.988  96.679  1.00  0.00           C
ATOM   7437  C28 POPEQ 369      55.534  15.628  95.319  1.00  0.00           C
ATOM   7440  C29 POPEQ 369      55.163  14.698  94.189  1.00  0.00           C
ATOM   7442 0C21 POPEQ 369      54.253  14.878  93.209  1.00  0.00           C
ATOM   7444 1C21 POPEQ 369      53.373  16.078  92.969  1.00  0.00           C
ATOM   7447 2C21 POPEQ 369      53.553  16.598  91.529  1.00  0.00           C
ATOM   7450 3C21 POPEQ 369      52.523  17.688  91.188  1.00  0.00           C
ATOM   7453 4C21 POPEQ 369      52.653  18.218  89.749  1.00  0.00           C
ATOM   7456 5C21 POPEQ 369      53.833  19.168  89.538  1.00  0.00           C
ATOM   7459 6C21 POPEQ 369      53.853  19.748  88.119  1.00  0.00           C
ATOM   7462 7C21 POPEQ 369      54.963  20.788  87.908  1.00  0.00           C
ATOM   7465 8C21 POPEQ 369      55.004  21.328  86.478  1.00  0.00           C
ATOM   7469  C33 POPEQ 369      58.463  10.328 103.909  1.00  0.00           C
ATOM   7472  C34 POPEQ 369      58.993  11.688 103.428  1.00  0.00           C
ATOM   7475  C35 POPEQ 369      58.513  12.028 102.009  1.00  0.00           C
ATOM   7478  C36 POPEQ 369      59.163  11.198 100.889  1.00  0.00           C
ATOM   7481  C37 POPEQ 369      58.613  11.598  99.509  1.00  0.00           C
ATOM   7484  C38 POPEQ 369      59.393  10.968  98.338  1.00  0.00           C
ATOM   7487  C39 POPEQ 369      58.964  11.498  96.959  1.00  0.00           C
ATOM   7490 0C31 POPEQ 369      57.733  10.788  96.369  1.00  0.00           C
ATOM   7493 1C31 POPEQ 369      57.353  11.358  94.999  1.00  0.00           C
ATOM   7496 2C31 POPEQ 369      56.124  10.648  94.409  1.00  0.00           C
ATOM   7499 3C31 POPEQ 369      55.793  11.058  92.959  1.00  0.00           C
ATOM   7502 4C31 POPEQ 369      56.124   9.948  91.948  1.00  0.00           C
ATOM   7505 5C31 POPEQ 369      55.674  10.268  90.519  1.00  0.00           C
ATOM   7508 6C31 POPEQ 369      56.003   9.148  89.529  1.00  0.00           C
ATOM   7512  NH3 POPER 370      28.703 155.458  66.789  1.00  0.00           N
ATOM   7516  C12 POPER 370      29.543 155.928  65.628  1.00  0.00           C
ATOM   7519  C11 POPER 370      29.843 157.428  65.758  1.00  0.00           C
ATOM   7522  P   POPER 370      28.753 159.669  65.049  1.00  0.00           P
ATOM   7523  O13 POPER 370      29.993 160.348  65.469  1.00  0.00           O
ATOM   7524  O14 POPER 370      28.493 159.558  63.589  1.00  0.00           O
ATOM   7525  O11 POPER 370      27.543 160.479  65.659  1.00  0.00           O
ATOM   7526  O12 POPER 370      28.653 158.218  65.689  1.00  0.00           O
ATOM   7527  C1  POPER 370      27.533 161.008  66.989  1.00  0.00           C
ATOM   7530  C2  POPER 370      26.863 160.049  68.008  1.00  0.00           C
ATOM   7532  O21 POPER 370      27.813 159.048  68.389  1.00  0.00           O
ATOM   7533  C21 POPER 370      27.613 158.008  69.209  1.00  0.00           C
ATOM   7534  O22 POPER 370      28.383 157.048  69.249  1.00  0.00           O
ATOM   7535  C22 POPER 370      26.383 158.089  70.109  1.00  0.00           C
ATOM   7538  C3  POPER 370      25.563 159.479  67.368  1.00  0.00           C
ATOM   7541  O31 POPER 370      24.503 159.208  68.308  1.00  0.00           O
ATOM   7542  C31 POPER 370      23.873 160.298  68.769  1.00  0.00           C
ATOM   7543  O32 POPER 370      24.193 161.449  68.539  1.00  0.00           O
ATOM   7544  C32 POPER 370      22.773 159.869  69.719  1.00  0.00           C
ATOM   7547  C23 POPER 370      26.463 157.238  71.398  1.00  0.00           C
ATOM   7550  C24 POPER 370      25.073 156.718  71.779  1.00  0.00           C
ATOM   7553  C25 POPER 370      25.013 155.998  73.128  1.00  0.00           C
ATOM   7556  C26 POPER 370      24.793 156.958  74.298  1.00  0.00           C
ATOM   7559  C27 POPER 370      24.633 156.218  75.628  1.00  0.00           C
ATOM   7562  C28 POPER 370      24.543 157.148  76.859  1.00  0.00           C
ATOM   7565  C29 POPER 370      23.243 157.928  76.909  1.00  0.00           C
ATOM   7567 0C21 POPER 370      22.363 157.988  77.918  1.00  0.00           C
ATOM   7569 1C21 POPER 370      22.423 157.278  79.249  1.00  0.00           C
ATOM   7572 2C21 POPER 370      22.643 158.218  80.459  1.00  0.00           C
ATOM   7575 3C21 POPER 370      24.043 158.828  80.499  1.00  0.00           C
ATOM   7578 4C21 POPER 370      24.323 159.568  81.808  1.00  0.00           C
ATOM   7581 5C21 POPER 370      25.793 159.998  81.959  1.00  0.00           C
ATOM   7584 6C21 POPER 370      26.053 160.748  83.279  1.00  0.00           C
ATOM   7587 7C21 POPER 370      27.533 161.049  83.509  1.00  0.00           C
ATOM   7590 8C21 POPER 370      27.803 161.928  84.728  1.00  0.00           C
ATOM   7594  C33 POPER 370      22.853 160.728  70.978  1.00  0.00           C
ATOM   7597  C34 POPER 370      22.083 160.128  72.158  1.00  0.00           C
ATOM   7600  C35 POPER 370      22.283 160.949  73.428  1.00  0.00           C
ATOM   7603  C36 POPER 370      23.683 160.809  74.038  1.00  0.00           C
ATOM   7606  C37 POPER 370      23.963 161.889  75.078  1.00  0.00           C
ATOM   7609  C38 POPER 370      25.253 161.619  75.869  1.00  0.00           C
ATOM   7612  C39 POPER 370      25.733 162.815  76.709  1.00  0.00           C
ATOM   7615 0C31 POPER 370      24.663 163.395  77.628  1.00  0.00           C
ATOM   7618 1C31 POPER 370      25.163 164.536  78.529  1.00  0.00           C
ATOM   7621 2C31 POPER 370      24.013 165.025  79.418  1.00  0.00           C
ATOM   7624 3C31 POPER 370      24.343 166.225  80.309  1.00  0.00           C
ATOM   7627 4C31 POPER 370      23.113 166.565  81.179  1.00  0.00           C
ATOM   7630 5C31 POPER 370      23.293 167.785  82.079  1.00  0.00           C
ATOM   7633 6C31 POPER 370      22.013 168.095  82.859  1.00  0.00           C
ATOM   7637  NH3 POPES 371       6.103 133.568  65.739  1.00  0.00           N
ATOM   7641  C12 POPES 371       4.603 133.378  65.669  1.00  0.00           C
ATOM   7644  C11 POPES 371       4.013 134.068  64.439  1.00  0.00           C
ATOM   7647  P   POPES 371       1.403 134.178  64.539  1.00  0.00           P
ATOM   7648  O13 POPES 371       1.483 135.589  64.139  1.00  0.00           O
ATOM   7649  O14 POPES 371       0.246 133.419  64.039  1.00  0.00           O
ATOM   7650  O11 POPES 371       1.573 134.058  66.079  1.00  0.00           O
ATOM   7651  O12 POPES 371       2.753 133.498  64.049  1.00  0.00           O
ATOM   7652  C1  POPES 371       0.833 133.078  66.819  1.00  0.00           C
ATOM   7655  C2  POPES 371       0.863 133.458  68.308  1.00  0.00           C
ATOM   7657  O21 POPES 371      -0.064 132.578  68.968  1.00  0.00           O
ATOM   7658  C21 POPES 371       0.196 132.428  70.249  1.00  0.00           C
ATOM   7659  O22 POPES 371       1.223 132.808  70.799  1.00  0.00           O
ATOM   7660  C22 POPES 371      -0.974 131.748  70.959  1.00  0.00           C
ATOM   7663  C3  POPES 371       0.516 134.968  68.509  1.00  0.00           C
ATOM   7666  O31 POPES 371       0.636 135.458  69.859  1.00  0.00           O
ATOM   7667  C31 POPES 371      -0.514 135.559  70.508  1.00  0.00           C
ATOM   7668  O32 POPES 371      -1.564 135.038  70.189  1.00  0.00           O
ATOM   7669  C32 POPES 371      -0.274 136.358  71.789  1.00  0.00           C
ATOM   7672  C23 POPES 371      -0.534 130.528  71.779  1.00  0.00           C
ATOM   7675  C24 POPES 371       0.166 130.889  73.099  1.00  0.00           C
ATOM   7678  C25 POPES 371      -0.774 131.258  74.249  1.00  0.00           C
ATOM   7681  C26 POPES 371       0.016 131.758  75.469  1.00  0.00           C
ATOM   7684  C27 POPES 371      -0.794 131.678  76.769  1.00  0.00           C
ATOM   7687  C28 POPES 371      -0.004 132.119  78.019  1.00  0.00           C
ATOM   7690  C29 POPES 371       1.203 131.238  78.268  1.00  0.00           C
ATOM   7692 0C21 POPES 371       1.303 130.258  79.189  1.00  0.00           C
ATOM   7694 1C21 POPES 371       0.246 129.809  80.159  1.00  0.00           C
ATOM   7697 2C21 POPES 371       0.636 130.178  81.609  1.00  0.00           C
ATOM   7700 3C21 POPES 371       1.883 129.438  82.119  1.00  0.00           C
ATOM   7703 4C21 POPES 371       2.033 129.568  83.629  1.00  0.00           C
ATOM   7706 5C21 POPES 371       3.083 128.619  84.228  1.00  0.00           C
ATOM   7709 6C21 POPES 371       2.983 128.638  85.759  1.00  0.00           C
ATOM   7712 7C21 POPES 371       3.953 127.689  86.459  1.00  0.00           C
ATOM   7715 8C21 POPES 371       3.843 127.788  87.978  1.00  0.00           C
ATOM   7719  C33 POPES 371      -1.584 136.558  72.578  1.00  0.00           C
ATOM   7722  C34 POPES 371      -1.354 137.188  73.959  1.00  0.00           C
ATOM   7725  C35 POPES 371      -0.924 136.169  75.019  1.00  0.00           C
ATOM   7728  C36 POPES 371      -0.804 136.818  76.398  1.00  0.00           C
ATOM   7731  C37 POPES 371      -0.664 135.818  77.549  1.00  0.00           C
ATOM   7734  C38 POPES 371      -0.854 136.468  78.919  1.00  0.00           C
ATOM   7737  C39 POPES 371      -0.584 135.528  80.109  1.00  0.00           C
ATOM   7740 0C31 POPES 371       0.923 135.308  80.288  1.00  0.00           C
ATOM   7743 1C31 POPES 371       1.323 134.458  81.499  1.00  0.00           C
ATOM   7746 2C31 POPES 371       2.853 134.408  81.609  1.00  0.00           C
ATOM   7749 3C31 POPES 371       3.363 133.548  82.768  1.00  0.00           C
ATOM   7752 4C31 POPES 371       4.893 133.598  82.879  1.00  0.00           C
ATOM   7755 5C31 POPES 371       5.433 132.699  83.999  1.00  0.00           C
ATOM   7758 6C31 POPES 371       6.953 132.779  84.158  1.00  0.00           C
ATOM   7762  NH3 POPET 372     136.523 133.699  69.769  1.00  0.00           N
ATOM   7766  C12 POPET 372     137.323 134.318  68.668  1.00  0.00           C
ATOM   7769  C11 POPET 372     138.753 133.708  68.539  1.00  0.00           C
ATOM   7772  P   POPET 372     139.133 134.828  66.219  1.00  0.00           P
ATOM   7773  O13 POPET 372     138.343 133.658  65.749  1.00  0.00           O
ATOM   7774  O14 POPET 372     140.214 135.358  65.359  1.00  0.00           O
ATOM   7775  O11 POPET 372     138.143 135.998  66.579  1.00  0.00           O
ATOM   7776  O12 POPET 372     139.624 134.468  67.689  1.00  0.00           O
ATOM   7777  C1  POPET 372     138.623 137.358  66.689  1.00  0.00           C
ATOM   7780  C2  POPET 372     139.393 137.678  68.019  1.00  0.00           C
ATOM   7782  O21 POPET 372     138.632 137.268  69.179  1.00  0.00           O
ATOM   7783  C21 POPET 372     139.313 136.988  70.268  1.00  0.00           C
ATOM   7784  O22 POPET 372     140.523 136.798  70.338  1.00  0.00           O
ATOM   7785  C22 POPET 372     138.363 136.918  71.468  1.00  0.00           C
ATOM   7788  C3  POPET 372     139.723 139.198  68.168  1.00  0.00           C
ATOM   7791  O31 POPET 372     140.544 139.408  69.339  1.00  0.00           O
ATOM   7792  C31 POPET 372     140.663 140.618  69.839  1.00  0.00           C
ATOM   7793  O32 POPET 372     140.264 141.648  69.339  1.00  0.00           O
ATOM   7794  C32 POPET 372     141.342 140.438  71.199  1.00  0.00           C
ATOM   7797  C23 POPET 372     139.104 136.339  72.689  1.00  0.00           C
ATOM   7800  C24 POPET 372     138.404 136.449  74.049  1.00  0.00           C
ATOM   7803  C25 POPET 372     138.074 135.078  74.689  1.00  0.00           C
ATOM   7806  C26 POPET 372     138.272 134.999  76.208  1.00  0.00           C
ATOM   7809  C27 POPET 372     138.074 133.568  76.758  1.00  0.00           C
ATOM   7812  C28 POPET 372     137.793 133.498  78.279  1.00  0.00           C
ATOM   7815  C29 POPET 372     137.273 132.128  78.668  1.00  0.00           C
ATOM   7817 0C21 POPET 372     137.684 131.308  79.658  1.00  0.00           C
ATOM   7819 1C21 POPET 372     138.763 131.529  80.679  1.00  0.00           C
ATOM   7822 2C21 POPET 372     139.783 130.369  80.768  1.00  0.00           C
ATOM   7825 3C21 POPET 372     140.483 130.348  82.139  1.00  0.00           C
ATOM   7828 4C21 POPET 372     141.493 129.198  82.329  1.00  0.00           C
ATOM   7831 5C21 POPET 372     142.732 129.298  81.429  1.00  0.00           C
ATOM   7834 6C21 POPET 372     143.803 128.268  81.798  1.00  0.00           C
ATOM   7837 7C21 POPET 372     145.003 128.248  80.838  1.00  0.00           C
ATOM   7840 8C21 POPET 372     146.184 127.418  81.349  1.00  0.00           C
ATOM   7844  C33 POPET 372     141.593 141.748  71.988  1.00  0.00           C
ATOM   7847  C34 POPET 372     142.162 141.498  73.389  1.00  0.00           C
ATOM   7850  C35 POPET 372     141.253 140.688  74.339  1.00  0.00           C
ATOM   7853  C36 POPET 372     141.723 140.839  75.788  1.00  0.00           C
ATOM   7856  C37 POPET 372     140.973 140.018  76.849  1.00  0.00           C
ATOM   7859  C38 POPET 372     141.493 140.358  78.259  1.00  0.00           C
ATOM   7862  C39 POPET 372     141.143 139.309  79.319  1.00  0.00           C
ATOM   7865 0C31 POPET 372     141.863 139.528  80.659  1.00  0.00           C
ATOM   7868 1C31 POPET 372     141.824 138.288  81.559  1.00  0.00           C
ATOM   7871 2C31 POPET 372     142.473 138.468  82.949  1.00  0.00           C
ATOM   7874 3C31 POPET 372     143.953 138.878  82.929  1.00  0.00           C
ATOM   7877 4C31 POPET 372     144.863 137.878  82.199  1.00  0.00           C
ATOM   7880 5C31 POPET 372     146.354 138.218  82.379  1.00  0.00           C
ATOM   7883 6C31 POPET 372     147.294 137.258  81.649  1.00  0.00           C
ATOM   7887  NH3 POPEU 373      52.073  53.178 103.749  1.00  0.00           N
ATOM   7891  C12 POPEU 373      51.854  54.578 103.238  1.00  0.00           C
ATOM   7894  C11 POPEU 373      50.464  54.688 102.609  1.00  0.00           C
ATOM   7897  P   POPEU 373      48.754  56.598 102.099  1.00  0.00           P
ATOM   7898  O13 POPEU 373      48.073  56.358 100.808  1.00  0.00           O
ATOM   7899  O14 POPEU 373      48.043  56.108 103.308  1.00  0.00           O
ATOM   7900  O11 POPEU 373      48.943  58.178 102.308  1.00  0.00           O
ATOM   7901  O12 POPEU 373      50.233  56.008 102.079  1.00  0.00           O
ATOM   7902  C1  POPEU 373      50.233  58.778 102.469  1.00  0.00           C
ATOM   7905  C2  POPEU 373      50.723  59.368 101.118  1.00  0.00           C
ATOM   7907  O21 POPEU 373      52.163  59.488 101.149  1.00  0.00           O
ATOM   7908  C21 POPEU 373      52.854  59.608 100.019  1.00  0.00           C
ATOM   7909  O22 POPEU 373      53.882  60.258  99.899  1.00  0.00           O
ATOM   7910  C22 POPEU 373      52.313  58.758  98.869  1.00  0.00           C
ATOM   7913  C3  POPEU 373      50.074  60.758 100.869  1.00  0.00           C
ATOM   7916  O31 POPEU 373      50.534  61.368  99.649  1.00  0.00           O
ATOM   7917  C31 POPEU 373      49.653  61.488  98.659  1.00  0.00           C
ATOM   7918  O32 POPEU 373      48.543  60.978  98.629  1.00  0.00           O
ATOM   7919  C32 POPEU 373      50.293  62.338  97.549  1.00  0.00           C
ATOM   7922  C23 POPEU 373      53.313  58.758  97.689  1.00  0.00           C
ATOM   7925  C24 POPEU 373      52.943  57.718  96.618  1.00  0.00           C
ATOM   7928  C25 POPEU 373      53.973  57.598  95.488  1.00  0.00           C
ATOM   7931  C26 POPEU 373      53.793  58.578  94.308  1.00  0.00           C
ATOM   7934  C27 POPEU 373      54.523  58.058  93.058  1.00  0.00           C
ATOM   7937  C28 POPEU 373      54.203  58.808  91.758  1.00  0.00           C
ATOM   7940  C29 POPEU 373      54.983  60.088  91.588  1.00  0.00           C
ATOM   7942 0C21 POPEU 373      55.144  60.768  90.429  1.00  0.00           C
ATOM   7944 1C21 POPEU 373      54.543  60.408  89.088  1.00  0.00           C
ATOM   7947 2C21 POPEU 373      55.583  60.368  87.949  1.00  0.00           C
ATOM   7950 3C21 POPEU 373      56.223  61.728  87.648  1.00  0.00           C
ATOM   7953 4C21 POPEU 373      57.153  61.688  86.429  1.00  0.00           C
ATOM   7956 5C21 POPEU 373      58.043  62.938  86.299  1.00  0.00           C
ATOM   7959 6C21 POPEU 373      57.263  64.258  86.188  1.00  0.00           C
ATOM   7962 7C21 POPEU 373      58.183  65.478  86.068  1.00  0.00           C
ATOM   7965 8C21 POPEU 373      57.444  66.798  85.889  1.00  0.00           C
ATOM   7969  C33 POPEU 373      50.633  61.558  96.249  1.00  0.00           C
ATOM   7972  C34 POPEU 373      51.883  62.108  95.519  1.00  0.00           C
ATOM   7975  C35 POPEU 373      51.633  62.708  94.118  1.00  0.00           C
ATOM   7978  C36 POPEU 373      51.203  61.698  93.039  1.00  0.00           C
ATOM   7981  C37 POPEU 373      51.373  62.268  91.629  1.00  0.00           C
ATOM   7984  C38 POPEU 373      50.433  61.658  90.569  1.00  0.00           C
ATOM   7987  C39 POPEU 373      50.663  60.168  90.288  1.00  0.00           C
ATOM   7990 0C31 POPEU 373      49.763  59.668  89.149  1.00  0.00           C
ATOM   7993 1C31 POPEU 373      49.913  58.168  88.859  1.00  0.00           C
ATOM   7996 2C31 POPEU 373      48.964  57.698  87.749  1.00  0.00           C
ATOM   7999 3C31 POPEU 373      49.003  56.178  87.519  1.00  0.00           C
ATOM   8002 4C31 POPEU 373      47.924  55.708  86.538  1.00  0.00           C
ATOM   8005 5C31 POPEU 373      47.863  54.178  86.409  1.00  0.00           C
ATOM   8008 6C31 POPEU 373      46.674  53.688  85.589  1.00  0.00           C
ATOM   8012  NH3 POPEV 374      74.303 158.778  67.199  1.00  0.00           N
ATOM   8016  C12 POPEV 374      73.034 158.658  66.389  1.00  0.00           C
ATOM   8019  C11 POPEV 374      73.083 157.438  65.448  1.00  0.00           C
ATOM   8022  P   POPEV 374      70.833 156.059  65.369  1.00  0.00           P
ATOM   8023  O13 POPEV 374      71.613 154.858  65.768  1.00  0.00           O
ATOM   8024  O14 POPEV 374      69.733 155.858  64.409  1.00  0.00           O
ATOM   8025  O11 POPEV 374      70.284 156.758  66.679  1.00  0.00           O
ATOM   8026  O12 POPEV 374      71.803 157.198  64.839  1.00  0.00           O
ATOM   8027  C1  POPEV 374      69.643 155.979  67.689  1.00  0.00           C
ATOM   8030  C2  POPEV 374      70.674 155.369  68.688  1.00  0.00           C
ATOM   8032  O21 POPEV 374      70.023 154.809  69.839  1.00  0.00           O
ATOM   8033  C21 POPEV 374      69.093 153.918  69.569  1.00  0.00           C
ATOM   8034  O22 POPEV 374      69.123 153.109  68.659  1.00  0.00           O
ATOM   8035  C22 POPEV 374      67.943 154.178  70.539  1.00  0.00           C
ATOM   8038  C3  POPEV 374      71.643 156.449  69.219  1.00  0.00           C
ATOM   8041  O31 POPEV 374      70.903 157.478  69.888  1.00  0.00           O
ATOM   8042  C31 POPEV 374      70.833 157.618  71.208  1.00  0.00           C
ATOM   8043  O32 POPEV 374      70.074 158.389  71.769  1.00  0.00           O
ATOM   8044  C32 POPEV 374      71.763 156.698  72.018  1.00  0.00           C
ATOM   8047  C23 POPEV 374      67.483 152.908  71.269  1.00  0.00           C
ATOM   8050  C24 POPEV 374      66.403 153.248  72.298  1.00  0.00           C
ATOM   8053  C25 POPEV 374      65.813 151.998  72.959  1.00  0.00           C
ATOM   8056  C26 POPEV 374      64.643 152.338  73.889  1.00  0.00           C
ATOM   8059  C27 POPEV 374      63.943 151.098  74.448  1.00  0.00           C
ATOM   8062  C28 POPEV 374      64.754 150.338  75.519  1.00  0.00           C
ATOM   8065  C29 POPEV 374      64.942 151.119  76.789  1.00  0.00           C
ATOM   8067 0C21 POPEV 374      64.043 151.208  77.788  1.00  0.00           C
ATOM   8069 1C21 POPEV 374      62.673 150.578  77.799  1.00  0.00           C
ATOM   8072 2C21 POPEV 374      62.574 149.388  78.758  1.00  0.00           C
ATOM   8075 3C21 POPEV 374      62.702 149.788  80.239  1.00  0.00           C
ATOM   8078 4C21 POPEV 374      62.463 148.608  81.188  1.00  0.00           C
ATOM   8081 5C21 POPEV 374      62.493 149.038  82.659  1.00  0.00           C
ATOM   8084 6C21 POPEV 374      62.253 147.878  83.629  1.00  0.00           C
ATOM   8087 7C21 POPEV 374      62.514 148.258  85.088  1.00  0.00           C
ATOM   8090 8C21 POPEV 374      62.303 147.089  86.048  1.00  0.00           C
ATOM   8094  C33 POPEV 374      71.563 156.949  73.539  1.00  0.00           C
ATOM   8097  C34 POPEV 374      72.203 155.889  74.448  1.00  0.00           C
ATOM   8100  C35 POPEV 374      71.363 155.658  75.718  1.00  0.00           C
ATOM   8103  C36 POPEV 374      70.113 154.809  75.469  1.00  0.00           C
ATOM   8106  C37 POPEV 374      69.063 154.919  76.579  1.00  0.00           C
ATOM   8109  C38 POPEV 374      67.723 154.248  76.199  1.00  0.00           C
ATOM   8112  C39 POPEV 374      66.503 154.958  76.798  1.00  0.00           C
ATOM   8115 0C31 POPEV 374      66.373 154.798  78.319  1.00  0.00           C
ATOM   8118 1C31 POPEV 374      65.473 155.878  78.929  1.00  0.00           C
ATOM   8121 2C31 POPEV 374      65.293 155.718  80.449  1.00  0.00           C
ATOM   8124 3C31 POPEV 374      65.004 157.028  81.179  1.00  0.00           C
ATOM   8127 4C31 POPEV 374      63.723 157.738  80.718  1.00  0.00           C
ATOM   8130 5C31 POPEV 374      63.363 158.898  81.658  1.00  0.00           C
ATOM   8133 6C31 POPEV 374      62.233 159.798  81.168  1.00  0.00           C
ATOM   8137  NH3 POPEW 375       6.363 135.438  70.399  1.00  0.00           N
ATOM   8141  C12 POPEW 375       5.363 135.199  69.298  1.00  0.00           C
ATOM   8144  C11 POPEW 375       4.993 136.538  68.629  1.00  0.00           C
ATOM   8147  P   POPEW 375       7.283 137.108  67.429  1.00  0.00           P
ATOM   8148  O13 POPEW 375       7.543 138.278  66.569  1.00  0.00           O
ATOM   8149  O14 POPEW 375       7.023 135.828  66.738  1.00  0.00           O
ATOM   8150  O11 POPEW 375       8.463 136.938  68.439  1.00  0.00           O
ATOM   8151  O12 POPEW 375       6.113 137.408  68.449  1.00  0.00           O
ATOM   8152  C1  POPEW 375       8.823 137.968  69.359  1.00  0.00           C
ATOM   8155  C2  POPEW 375       9.323 137.328  70.679  1.00  0.00           C
ATOM   8157  O21 POPEW 375       9.873 138.348  71.529  1.00  0.00           O
ATOM   8158  C21 POPEW 375      10.203 137.928  72.749  1.00  0.00           C
ATOM   8159  O22 POPEW 375      11.243 137.398  73.058  1.00  0.00           O
ATOM   8160  C22 POPEW 375       9.043 138.168  73.729  1.00  0.00           C
ATOM   8163  C3  POPEW 375      10.273 136.119  70.359  1.00  0.00           C
ATOM   8166  O31 POPEW 375      10.643 135.258  71.439  1.00  0.00           O
ATOM   8167  C31 POPEW 375       9.713 134.548  72.049  1.00  0.00           C
ATOM   8168  O32 POPEW 375       8.523 134.818  72.108  1.00  0.00           O
ATOM   8169  C32 POPEW 375      10.383 133.378  72.729  1.00  0.00           C
ATOM   8172  C23 POPEW 375       9.133 137.169  74.909  1.00  0.00           C
ATOM   8175  C24 POPEW 375       7.963 137.278  75.899  1.00  0.00           C
ATOM   8178  C25 POPEW 375       7.693 135.968  76.668  1.00  0.00           C
ATOM   8181  C26 POPEW 375       8.443 135.818  78.008  1.00  0.00           C
ATOM   8184  C27 POPEW 375       7.873 134.648  78.839  1.00  0.00           C
ATOM   8187  C28 POPEW 375       8.243 134.698  80.338  1.00  0.00           C
ATOM   8190  C29 POPEW 375       9.703 134.458  80.578  1.00  0.00           C
ATOM   8192 0C21 POPEW 375      10.513 135.168  81.398  1.00  0.00           C
ATOM   8194 1C21 POPEW 375      10.093 136.318  82.279  1.00  0.00           C
ATOM   8197 2C21 POPEW 375       9.243 135.848  83.469  1.00  0.00           C
ATOM   8200 3C21 POPEW 375       9.073 136.908  84.569  1.00  0.00           C
ATOM   8203 4C21 POPEW 375       8.283 136.348  85.759  1.00  0.00           C
ATOM   8206 5C21 POPEW 375       8.233 137.278  86.988  1.00  0.00           C
ATOM   8209 6C21 POPEW 375       9.623 137.568  87.588  1.00  0.00           C
ATOM   8212 7C21 POPEW 375       9.543 138.229  88.968  1.00  0.00           C
ATOM   8215 8C21 POPEW 375      10.903 138.638  89.529  1.00  0.00           C
ATOM   8219  C33 POPEW 375      11.043 133.828  74.038  1.00  0.00           C
ATOM   8222  C34 POPEW 375      12.073 132.798  74.529  1.00  0.00           C
ATOM   8225  C35 POPEW 375      11.453 131.458  74.918  1.00  0.00           C
ATOM   8228  C36 POPEW 375      12.523 130.388  75.128  1.00  0.00           C
ATOM   8231  C37 POPEW 375      11.933 129.008  75.399  1.00  0.00           C
ATOM   8234  C38 POPEW 375      13.023 127.948  75.369  1.00  0.00           C
ATOM   8237  C39 POPEW 375      12.503 126.528  75.609  1.00  0.00           C
ATOM   8240 0C31 POPEW 375      12.513 126.148  77.088  1.00  0.00           C
ATOM   8243 1C31 POPEW 375      12.003 124.718  77.289  1.00  0.00           C
ATOM   8246 2C31 POPEW 375      12.013 124.288  78.769  1.00  0.00           C
ATOM   8249 3C31 POPEW 375      11.293 122.958  79.009  1.00  0.00           C
ATOM   8252 4C31 POPEW 375       9.863 123.089  79.569  1.00  0.00           C
ATOM   8255 5C31 POPEW 375       8.933 123.979  78.738  1.00  0.00           C
ATOM   8258 6C31 POPEW 375       7.513 124.058  79.308  1.00  0.00           C
ATOM   8262  NH3 POPEX 376      46.593  77.068 103.919  1.00  0.00           N
ATOM   8266  C12 POPEX 376      47.603  76.128 104.529  1.00  0.00           C
ATOM   8269  C11 POPEX 376      46.924  75.088 105.449  1.00  0.00           C
ATOM   8272  P   POPEX 376      47.723  72.548 105.519  1.00  0.00           P
ATOM   8273  O13 POPEX 376      46.394  72.248 104.988  1.00  0.00           O
ATOM   8274  O14 POPEX 376      48.153  71.838 106.758  1.00  0.00           O
ATOM   8275  O11 POPEX 376      48.873  72.308 104.469  1.00  0.00           O
ATOM   8276  O12 POPEX 376      47.863  74.098 105.869  1.00  0.00           O
ATOM   8277  C1  POPEX 376      48.663  72.088 103.079  1.00  0.00           C
ATOM   8280  C2  POPEX 376      49.413  73.168 102.259  1.00  0.00           C
ATOM   8282  O21 POPEX 376      48.754  73.268 100.999  1.00  0.00           O
ATOM   8283  C21 POPEX 376      48.363  74.439 100.569  1.00  0.00           C
ATOM   8284  O22 POPEX 376      48.443  75.498 101.168  1.00  0.00           O
ATOM   8285  C22 POPEX 376      47.763  74.258  99.199  1.00  0.00           C
ATOM   8288  C3  POPEX 376      50.924  72.808 102.058  1.00  0.00           C
ATOM   8291  O31 POPEX 376      51.103  71.619 101.258  1.00  0.00           O
ATOM   8292  C31 POPEX 376      51.073  71.848  99.938  1.00  0.00           C
ATOM   8293  O32 POPEX 376      51.163  72.948  99.418  1.00  0.00           O
ATOM   8294  C32 POPEX 376      50.833  70.538  99.189  1.00  0.00           C
ATOM   8297  C23 POPEX 376      47.193  75.558  98.589  1.00  0.00           C
ATOM   8300  C24 POPEX 376      46.543  75.248  97.249  1.00  0.00           C
ATOM   8303  C25 POPEX 376      46.473  76.428  96.279  1.00  0.00           C
ATOM   8306  C26 POPEX 376      45.534  76.158  95.088  1.00  0.00           C
ATOM   8309  C27 POPEX 376      45.653  77.198  93.968  1.00  0.00           C
ATOM   8312  C28 POPEX 376      44.493  77.058  92.978  1.00  0.00           C
ATOM   8315  C29 POPEX 376      44.743  77.788  91.679  1.00  0.00           C
ATOM   8317 0C21 POPEX 376      43.952  78.718  91.118  1.00  0.00           C
ATOM   8319 1C21 POPEX 376      42.613  79.158  91.649  1.00  0.00           C
ATOM   8322 2C21 POPEX 376      41.723  79.798  90.548  1.00  0.00           C
ATOM   8325 3C21 POPEX 376      41.363  78.838  89.409  1.00  0.00           C
ATOM   8328 4C21 POPEX 376      40.424  79.458  88.369  1.00  0.00           C
ATOM   8331 5C21 POPEX 376      40.263  78.578  87.128  1.00  0.00           C
ATOM   8334 6C21 POPEX 376      39.313  79.168  86.079  1.00  0.00           C
ATOM   8337 7C21 POPEX 376      39.223  78.308  84.818  1.00  0.00           C
ATOM   8340 8C21 POPEX 376      38.363  78.918  83.708  1.00  0.00           C
ATOM   8344  C33 POPEX 376      50.443  70.778  97.709  1.00  0.00           C
ATOM   8347  C34 POPEX 376      51.633  70.998  96.758  1.00  0.00           C
ATOM   8350  C35 POPEX 376      51.283  70.828  95.268  1.00  0.00           C
ATOM   8353  C36 POPEX 376      50.633  72.058  94.619  1.00  0.00           C
ATOM   8356  C37 POPEX 376      50.293  71.838  93.139  1.00  0.00           C
ATOM   8359  C38 POPEX 376      49.983  73.138  92.379  1.00  0.00           C
ATOM   8362  C39 POPEX 376      49.583  72.898  90.918  1.00  0.00           C
ATOM   8365 0C31 POPEX 376      50.733  72.378  90.049  1.00  0.00           C
ATOM   8368 1C31 POPEX 376      50.354  72.368  88.558  1.00  0.00           C
ATOM   8371 2C31 POPEX 376      51.543  72.398  87.599  1.00  0.00           C
ATOM   8374 3C31 POPEX 376      52.263  71.048  87.458  1.00  0.00           C
ATOM   8377 4C31 POPEX 376      53.363  71.128  86.389  1.00  0.00           C
ATOM   8380 5C31 POPEX 376      53.973  69.778  86.019  1.00  0.00           C
ATOM   8383 6C31 POPEX 376      55.043  69.888  84.938  1.00  0.00           C
ATOM   8387  NH3 POPEY 377     145.874 153.708  68.539  1.00  0.00           N
ATOM   8391  C12 POPEY 377     145.354 153.979  67.148  1.00  0.00           C
ATOM   8394  C11 POPEY 377     146.104 155.168  66.519  1.00  0.00           C
ATOM   8397  P   POPEY 377     144.684 157.378  66.469  1.00  0.00           P
ATOM   8398  O13 POPEY 377     143.324 156.898  66.799  1.00  0.00           O
ATOM   8399  O14 POPEY 377     145.013 157.528  65.039  1.00  0.00           O
ATOM   8400  O11 POPEY 377     144.923 158.778  67.129  1.00  0.00           O
ATOM   8401  O12 POPEY 377     145.743 156.408  67.148  1.00  0.00           O
ATOM   8402  C1  POPEY 377     144.443 159.188  68.399  1.00  0.00           C
ATOM   8405  C2  POPEY 377     145.074 158.428  69.608  1.00  0.00           C
ATOM   8407  O21 POPEY 377     144.064 157.798  70.399  1.00  0.00           O
ATOM   8408  C21 POPEY 377     143.264 158.608  71.059  1.00  0.00           C
ATOM   8409  O22 POPEY 377     143.203 159.828  70.939  1.00  0.00           O
ATOM   8410  C22 POPEY 377     142.442 157.829  72.069  1.00  0.00           C
ATOM   8413  C3  POPEY 377     146.052 159.298  70.459  1.00  0.00           C
ATOM   8416  O31 POPEY 377     146.184 158.749  71.789  1.00  0.00           O
ATOM   8417  C31 POPEY 377     147.404 158.839  72.329  1.00  0.00           C
ATOM   8418  O32 POPEY 377     148.363 159.378  71.798  1.00  0.00           O
ATOM   8419  C32 POPEY 377     147.393 158.229  73.719  1.00  0.00           C
ATOM   8422  C23 POPEY 377     142.874 158.238  73.489  1.00  0.00           C
ATOM   8425  C24 POPEY 377     141.873 157.808  74.558  1.00  0.00           C
ATOM   8428  C25 POPEY 377     142.333 158.128  75.998  1.00  0.00           C
ATOM   8431  C26 POPEY 377     142.964 159.518  76.208  1.00  0.00           C
ATOM   8434  C27 POPEY 377     142.714 160.058  77.619  1.00  0.00           C
ATOM   8437  C28 POPEY 377     143.623 161.248  78.008  1.00  0.00           C
ATOM   8440  C29 POPEY 377     145.044 160.818  78.268  1.00  0.00           C
ATOM   8442 0C21 POPEY 377     145.533 160.338  79.429  1.00  0.00           C
ATOM   8444 1C21 POPEY 377     144.773 160.109  80.718  1.00  0.00           C
ATOM   8447 2C21 POPEY 377     145.374 160.938  81.859  1.00  0.00           C
ATOM   8450 3C21 POPEY 377     144.703 160.648  83.209  1.00  0.00           C
ATOM   8453 4C21 POPEY 377     145.324 161.469  84.359  1.00  0.00           C
ATOM   8456 5C21 POPEY 377     144.812 161.078  85.749  1.00  0.00           C
ATOM   8459 6C21 POPEY 377     143.283 161.068  85.878  1.00  0.00           C
ATOM   8462 7C21 POPEY 377     142.843 160.809  87.318  1.00  0.00           C
ATOM   8465 8C21 POPEY 377     141.324 160.768  87.479  1.00  0.00           C
ATOM   8469  C33 POPEY 377     148.803 158.059  74.308  1.00  0.00           C
ATOM   8472  C34 POPEY 377     148.743 157.608  75.779  1.00  0.00           C
ATOM   8475  C35 POPEY 377     148.912 158.749  76.789  1.00  0.00           C
ATOM   8478  C36 POPEY 377     148.863 158.248  78.238  1.00  0.00           C
ATOM   8481  C37 POPEY 377     149.324 159.298  79.269  1.00  0.00           C
ATOM   8484  C38 POPEY 377     149.113 158.839  80.729  1.00  0.00           C
ATOM   8487  C39 POPEY 377     149.604 159.848  81.769  1.00  0.00           C
ATOM   8490 0C31 POPEY 377     149.333 159.378  83.209  1.00  0.00           C
ATOM   8493 1C31 POPEY 377     149.964 160.318  84.249  1.00  0.00           C
ATOM   8496 2C31 POPEY 377     149.712 159.928  85.719  1.00  0.00           C
ATOM   8499 3C31 POPEY 377     150.454 158.658  86.159  1.00  0.00           C
ATOM   8502 4C31 POPEY 377     150.533 158.518  87.689  1.00  0.00           C
ATOM   8505 5C31 POPEY 377     151.303 157.268  88.128  1.00  0.00           C
ATOM   8508 6C31 POPEY 377     151.482 157.148  89.639  1.00  0.00           C
ATOM   8512  NH3 POPEZ 378      20.963  24.568  60.989  1.00  0.00           N
ATOM   8516  C12 POPEZ 378      19.603  24.438  60.369  1.00  0.00           C
ATOM   8519  C11 POPEZ 378      19.403  25.318  59.119  1.00  0.00           C
ATOM   8522  P   POPEZ 378      16.763  24.998  58.939  1.00  0.00           P
ATOM   8523  O13 POPEZ 378      16.563  26.308  59.609  1.00  0.00           O
ATOM   8524  O14 POPEZ 378      15.833  24.618  57.849  1.00  0.00           O
ATOM   8525  O11 POPEZ 378      16.783  23.878  60.069  1.00  0.00           O
ATOM   8526  O12 POPEZ 378      18.243  24.928  58.389  1.00  0.00           O
ATOM   8527  C1  POPEZ 378      15.703  23.828  61.019  1.00  0.00           C
ATOM   8530  C2  POPEZ 378      15.983  22.868  62.228  1.00  0.00           C
ATOM   8532  O21 POPEZ 378      16.053  23.678  63.429  1.00  0.00           O
ATOM   8533  C21 POPEZ 378      15.513  23.118  64.508  1.00  0.00           C
ATOM   8534  O22 POPEZ 378      14.943  22.048  64.559  1.00  0.00           O
ATOM   8535  C22 POPEZ 378      15.753  24.008  65.729  1.00  0.00           C
ATOM   8538  C3  POPEZ 378      17.303  22.058  62.049  1.00  0.00           C
ATOM   8541  O31 POPEZ 378      17.613  21.198  63.169  1.00  0.00           O
ATOM   8542  C31 POPEZ 378      18.833  21.298  63.679  1.00  0.00           C
ATOM   8543  O32 POPEZ 378      19.663  22.118  63.349  1.00  0.00           O
ATOM   8544  C32 POPEZ 378      18.913  20.378  64.909  1.00  0.00           C
ATOM   8547  C23 POPEZ 378      15.933  23.148  66.989  1.00  0.00           C
ATOM   8550  C24 POPEZ 378      16.313  23.928  68.259  1.00  0.00           C
ATOM   8553  C25 POPEZ 378      16.503  22.968  69.448  1.00  0.00           C
ATOM   8556  C26 POPEZ 378      17.233  23.588  70.659  1.00  0.00           C
ATOM   8559  C27 POPEZ 378      17.443  22.548  71.769  1.00  0.00           C
ATOM   8562  C28 POPEZ 378      18.193  23.068  73.008  1.00  0.00           C
ATOM   8565  C29 POPEZ 378      17.373  24.008  73.859  1.00  0.00           C
ATOM   8567 0C21 POPEZ 378      16.973  23.798  75.128  1.00  0.00           C
ATOM   8569 1C21 POPEZ 378      17.213  22.588  75.989  1.00  0.00           C
ATOM   8572 2C21 POPEZ 378      18.333  22.808  77.029  1.00  0.00           C
ATOM   8575 3C21 POPEZ 378      18.403  21.648  78.029  1.00  0.00           C
ATOM   8578 4C21 POPEZ 378      19.563  21.688  79.038  1.00  0.00           C
ATOM   8581 5C21 POPEZ 378      19.563  22.898  79.969  1.00  0.00           C
ATOM   8584 6C21 POPEZ 378      20.443  24.058  79.479  1.00  0.00           C
ATOM   8587 7C21 POPEZ 378      20.593  25.158  80.529  1.00  0.00           C
ATOM   8590 8C21 POPEZ 378      21.633  26.208  80.148  1.00  0.00           C
ATOM   8594  C33 POPEZ 378      20.373  20.078  65.329  1.00  0.00           C
ATOM   8597  C34 POPEZ 378      20.543  19.688  66.799  1.00  0.00           C
ATOM   8600  C35 POPEZ 378      22.023  19.648  67.209  1.00  0.00           C
ATOM   8603  C36 POPEZ 378      22.253  19.398  68.708  1.00  0.00           C
ATOM   8606  C37 POPEZ 378      23.663  19.788  69.199  1.00  0.00           C
ATOM   8609  C38 POPEZ 378      23.633  20.468  70.578  1.00  0.00           C
ATOM   8612  C39 POPEZ 378      24.893  20.258  71.429  1.00  0.00           C
ATOM   8615 0C31 POPEZ 378      26.143  21.038  70.998  1.00  0.00           C
ATOM   8618 1C31 POPEZ 378      27.393  20.518  71.728  1.00  0.00           C
ATOM   8621 2C31 POPEZ 378      28.733  21.128  71.269  1.00  0.00           C
ATOM   8624 3C31 POPEZ 378      29.263  22.278  72.139  1.00  0.00           C
ATOM   8627 4C31 POPEZ 378      30.733  22.598  71.798  1.00  0.00           C
ATOM   8630 5C31 POPEZ 378      31.333  23.708  72.659  1.00  0.00           C
ATOM   8633 6C31 POPEZ 378      32.854  23.788  72.569  1.00  0.00           C
ATOM   8637  NH3 POPEa 379      52.073  54.138  62.169  1.00  0.00           N
ATOM   8641  C12 POPEa 379      52.333  52.688  62.449  1.00  0.00           C
ATOM   8644  C11 POPEa 379      53.754  52.268  62.018  1.00  0.00           C
ATOM   8647  P   POPEa 379      53.223  49.688  62.199  1.00  0.00           P
ATOM   8648  O13 POPEa 379      52.313  49.928  61.049  1.00  0.00           O
ATOM   8649  O14 POPEa 379      54.083  48.478  62.179  1.00  0.00           O
ATOM   8650  O11 POPEa 379      52.403  49.618  63.559  1.00  0.00           O
ATOM   8651  O12 POPEa 379      54.104  50.968  62.499  1.00  0.00           O
ATOM   8652  C1  POPEa 379      53.143  49.588  64.788  1.00  0.00           C
ATOM   8655  C2  POPEa 379      52.174  49.548  66.009  1.00  0.00           C
ATOM   8657  O21 POPEa 379      52.763  49.088  67.249  1.00  0.00           O
ATOM   8658  C21 POPEa 379      53.073  47.798  67.319  1.00  0.00           C
ATOM   8659  O22 POPEa 379      53.263  47.058  66.369  1.00  0.00           O
ATOM   8660  C22 POPEa 379      53.113  47.268  68.758  1.00  0.00           C
ATOM   8663  C3  POPEa 379      50.843  48.788  65.709  1.00  0.00           C
ATOM   8666  O31 POPEa 379      49.944  48.898  66.839  1.00  0.00           O
ATOM   8667  C31 POPEa 379      49.373  50.088  66.929  1.00  0.00           C
ATOM   8668  O32 POPEa 379      49.383  50.948  66.069  1.00  0.00           O
ATOM   8669  C32 POPEa 379      48.723  50.178  68.308  1.00  0.00           C
ATOM   8672  C23 POPEa 379      52.063  47.898  69.709  1.00  0.00           C
ATOM   8675  C24 POPEa 379      51.863  47.058  70.978  1.00  0.00           C
ATOM   8678  C25 POPEa 379      52.993  47.208  72.018  1.00  0.00           C
ATOM   8681  C26 POPEa 379      52.813  48.418  72.949  1.00  0.00           C
ATOM   8684  C27 POPEa 379      53.964  48.578  73.939  1.00  0.00           C
ATOM   8687  C28 POPEa 379      53.764  49.748  74.938  1.00  0.00           C
ATOM   8690  C29 POPEa 379      52.813  49.408  76.059  1.00  0.00           C
ATOM   8692 0C21 POPEa 379      53.123  49.298  77.368  1.00  0.00           C
ATOM   8694 1C21 POPEa 379      54.483  49.478  77.988  1.00  0.00           C
ATOM   8697 2C21 POPEa 379      54.773  48.518  79.158  1.00  0.00           C
ATOM   8700 3C21 POPEa 379      54.933  47.048  78.729  1.00  0.00           C
ATOM   8703 4C21 POPEa 379      55.403  46.148  79.879  1.00  0.00           C
ATOM   8706 5C21 POPEa 379      55.753  44.718  79.429  1.00  0.00           C
ATOM   8709 6C21 POPEa 379      54.543  43.938  78.909  1.00  0.00           C
ATOM   8712 7C21 POPEa 379      54.903  42.488  78.529  1.00  0.00           C
ATOM   8715 8C21 POPEa 379      53.723  41.658  78.029  1.00  0.00           C
ATOM   8719  C33 POPEa 379      47.973  51.508  68.519  1.00  0.00           C
ATOM   8722  C34 POPEa 379      47.823  51.888  69.999  1.00  0.00           C
ATOM   8725  C35 POPEa 379      49.133  52.378  70.628  1.00  0.00           C
ATOM   8728  C36 POPEa 379      48.983  52.828  72.088  1.00  0.00           C
ATOM   8731  C37 POPEa 379      50.333  53.138  72.729  1.00  0.00           C
ATOM   8734  C38 POPEa 379      50.214  53.398  74.238  1.00  0.00           C
ATOM   8737  C39 POPEa 379      51.583  53.548  74.929  1.00  0.00           C
ATOM   8740 0C31 POPEa 379      52.273  54.898  74.678  1.00  0.00           C
ATOM   8743 1C31 POPEa 379      53.473  55.098  75.619  1.00  0.00           C
ATOM   8746 2C31 POPEa 379      54.073  56.508  75.609  1.00  0.00           C
ATOM   8749 3C31 POPEa 379      55.163  56.638  76.689  1.00  0.00           C
ATOM   8752 4C31 POPEa 379      55.863  58.008  76.719  1.00  0.00           C
ATOM   8755 5C31 POPEa 379      56.653  58.208  78.019  1.00  0.00           C
ATOM   8758 6C31 POPEa 379      57.483  59.478  78.039  1.00  0.00           C
ATOM   8762  NH3 POPEb 380      43.104  86.088  62.759  1.00  0.00           N
ATOM   8766  C12 POPEb 380      44.383  85.278  62.859  1.00  0.00           C
ATOM   8769  C11 POPEb 380      45.633  86.128  62.558  1.00  0.00           C
ATOM   8772  P   POPEb 380      48.253  86.038  62.639  1.00  0.00           P
ATOM   8773  O13 POPEb 380      48.293  86.068  61.168  1.00  0.00           O
ATOM   8774  O14 POPEb 380      48.553  87.298  63.349  1.00  0.00           O
ATOM   8775  O11 POPEb 380      49.183  84.918  63.209  1.00  0.00           O
ATOM   8776  O12 POPEb 380      46.813  85.488  63.089  1.00  0.00           O
ATOM   8777  C1  POPEb 380      49.193  84.488  64.578  1.00  0.00           C
ATOM   8780  C2  POPEb 380      50.534  84.898  65.269  1.00  0.00           C
ATOM   8782  O21 POPEb 380      51.033  83.868  66.149  1.00  0.00           O
ATOM   8783  C21 POPEb 380      50.354  83.658  67.249  1.00  0.00           C
ATOM   8784  O22 POPEb 380      49.333  84.238  67.578  1.00  0.00           O
ATOM   8785  C22 POPEb 380      51.033  82.598  68.099  1.00  0.00           C
ATOM   8788  C3  POPEb 380      50.523  86.328  65.908  1.00  0.00           C
ATOM   8791  O31 POPEb 380      51.784  86.628  66.529  1.00  0.00           O
ATOM   8792  C31 POPEb 380      51.993  86.598  67.849  1.00  0.00           C
ATOM   8793  O32 POPEb 380      53.083  86.348  68.349  1.00  0.00           O
ATOM   8794  C32 POPEb 380      50.793  86.998  68.699  1.00  0.00           C
ATOM   8797  C23 POPEb 380      52.033  83.218  69.088  1.00  0.00           C
ATOM   8800  C24 POPEb 380      52.323  82.288  70.268  1.00  0.00           C
ATOM   8803  C25 POPEb 380      51.223  82.358  71.328  1.00  0.00           C
ATOM   8806  C26 POPEb 380      51.382  81.318  72.449  1.00  0.00           C
ATOM   8809  C27 POPEb 380      50.303  81.479  73.529  1.00  0.00           C
ATOM   8812  C28 POPEb 380      50.863  81.558  74.969  1.00  0.00           C
ATOM   8815  C29 POPEb 380      51.703  82.788  75.159  1.00  0.00           C
ATOM   8817 0C21 POPEb 380      52.203  83.248  76.319  1.00  0.00           C
ATOM   8819 1C21 POPEb 380      52.033  82.628  77.689  1.00  0.00           C
ATOM   8822 2C21 POPEb 380      51.243  83.538  78.659  1.00  0.00           C
ATOM   8825 3C21 POPEb 380      51.883  84.908  78.898  1.00  0.00           C
ATOM   8828 4C21 POPEb 380      51.073  85.828  79.839  1.00  0.00           C
ATOM   8831 5C21 POPEb 380      51.663  87.248  79.899  1.00  0.00           C
ATOM   8834 6C21 POPEb 380      50.623  88.358  80.169  1.00  0.00           C
ATOM   8837 7C21 POPEb 380      50.323  88.628  81.649  1.00  0.00           C
ATOM   8840 8C21 POPEb 380      49.354  87.638  82.298  1.00  0.00           C
ATOM   8844  C33 POPEb 380      51.254  87.338  70.128  1.00  0.00           C
ATOM   8847  C34 POPEb 380      50.113  87.508  71.149  1.00  0.00           C
ATOM   8850  C35 POPEb 380      50.693  87.708  72.549  1.00  0.00           C
ATOM   8853  C36 POPEb 380      49.703  87.468  73.679  1.00  0.00           C
ATOM   8856  C37 POPEb 380      50.393  87.488  75.058  1.00  0.00           C
ATOM   8859  C38 POPEb 380      49.463  87.148  76.229  1.00  0.00           C
ATOM   8862  C39 POPEb 380      48.853  85.748  76.129  1.00  0.00           C
ATOM   8865 0C31 POPEb 380      47.903  85.398  77.279  1.00  0.00           C
ATOM   8868 1C31 POPEb 380      47.253  84.028  77.049  1.00  0.00           C
ATOM   8871 2C31 POPEb 380      46.254  83.608  78.139  1.00  0.00           C
ATOM   8874 3C31 POPEb 380      46.893  83.478  79.518  1.00  0.00           C
ATOM   8877 4C31 POPEb 380      45.993  82.748  80.529  1.00  0.00           C
ATOM   8880 5C31 POPEb 380      46.583  82.778  81.948  1.00  0.00           C
ATOM   8883 6C31 POPEb 380      45.713  82.049  82.978  1.00  0.00           C
ATOM   8887  NH3 POPEc 381      42.983 113.898  64.398  1.00  0.00           N
ATOM   8891  C12 POPEc 381      44.443 113.718  64.728  1.00  0.00           C
ATOM   8894  C11 POPEc 381      45.132 112.798  63.709  1.00  0.00           C
ATOM   8897  P   POPEc 381      47.772 112.808  63.829  1.00  0.00           P
ATOM   8898  O13 POPEc 381      47.693 114.288  63.699  1.00  0.00           O
ATOM   8899  O14 POPEc 381      48.233 111.988  62.689  1.00  0.00           O
ATOM   8900  O11 POPEc 381      48.543 112.398  65.159  1.00  0.00           O
ATOM   8901  O12 POPEc 381      46.343 112.298  64.268  1.00  0.00           O
ATOM   8902  C1  POPEc 381      48.393 113.208  66.329  1.00  0.00           C
ATOM   8905  C2  POPEc 381      48.663 112.428  67.669  1.00  0.00           C
ATOM   8907  O21 POPEc 381      48.183 113.178  68.799  1.00  0.00           O
ATOM   8908  C21 POPEc 381      48.764 114.328  69.088  1.00  0.00           C
ATOM   8909  O22 POPEc 381      49.643 114.878  68.439  1.00  0.00           O
ATOM   8910  C22 POPEc 381      48.163 114.908  70.359  1.00  0.00           C
ATOM   8913  C3  POPEc 381      50.123 111.948  67.899  1.00  0.00           C
ATOM   8916  O31 POPEc 381      50.233 111.318  69.209  1.00  0.00           O
ATOM   8917  C31 POPEc 381      51.313 111.578  69.929  1.00  0.00           C
ATOM   8918  O32 POPEc 381      52.273 112.248  69.558  1.00  0.00           O
ATOM   8919  C32 POPEc 381      51.163 111.038  71.349  1.00  0.00           C
ATOM   8922  C23 POPEc 381      49.193 114.918  71.518  1.00  0.00           C
ATOM   8925  C24 POPEc 381      48.533 115.118  72.889  1.00  0.00           C
ATOM   8928  C25 POPEc 381      49.523 115.338  74.038  1.00  0.00           C
ATOM   8931  C26 POPEc 381      50.503 114.188  74.298  1.00  0.00           C
ATOM   8934  C27 POPEc 381      51.403 114.488  75.508  1.00  0.00           C
ATOM   8937  C28 POPEc 381      52.393 113.358  75.849  1.00  0.00           C
ATOM   8940  C29 POPEc 381      53.183 113.728  77.079  1.00  0.00           C
ATOM   8942 0C21 POPEc 381      53.993 112.938  77.809  1.00  0.00           C
ATOM   8944 1C21 POPEc 381      54.383 111.498  77.549  1.00  0.00           C
ATOM   8947 2C21 POPEc 381      55.913 111.408  77.529  1.00  0.00           C
ATOM   8950 3C21 POPEc 381      56.503 109.988  77.628  1.00  0.00           C
ATOM   8953 4C21 POPEc 381      58.013 110.048  77.918  1.00  0.00           C
ATOM   8956 5C21 POPEc 381      58.713 108.688  77.929  1.00  0.00           C
ATOM   8959 6C21 POPEc 381      60.183 108.808  78.378  1.00  0.00           C
ATOM   8962 7C21 POPEc 381      60.924 107.468  78.419  1.00  0.00           C
ATOM   8965 8C21 POPEc 381      62.393 107.589  78.808  1.00  0.00           C
ATOM   8969  C33 POPEc 381      52.323 110.138  71.828  1.00  0.00           C
ATOM   8972  C34 POPEc 381      52.323 109.968  73.349  1.00  0.00           C
ATOM   8975  C35 POPEc 381      52.953 108.658  73.849  1.00  0.00           C
ATOM   8978  C36 POPEc 381      54.473 108.559  73.729  1.00  0.00           C
ATOM   8981  C37 POPEc 381      55.043 107.408  74.588  1.00  0.00           C
ATOM   8984  C38 POPEc 381      56.553 107.218  74.439  1.00  0.00           C
ATOM   8987  C39 POPEc 381      57.174 106.288  75.499  1.00  0.00           C
ATOM   8990 0C31 POPEc 381      56.833 104.809  75.309  1.00  0.00           C
ATOM   8993 1C31 POPEc 381      57.453 103.898  76.378  1.00  0.00           C
ATOM   8996 2C31 POPEc 381      57.423 102.418  75.949  1.00  0.00           C
ATOM   8999 3C31 POPEc 381      57.973 101.448  77.018  1.00  0.00           C
ATOM   9002 4C31 POPEc 381      56.993 101.188  78.168  1.00  0.00           C
ATOM   9005 5C31 POPEc 381      57.374  99.958  78.999  1.00  0.00           C
ATOM   9008 6C31 POPEc 381      56.343  99.619  80.078  1.00  0.00           C
ATOM   9012  NH3 POPEd 382      59.843  11.868  69.969  1.00  0.00           N
ATOM   9016  C12 POPEd 382      59.613  12.858  68.859  1.00  0.00           C
ATOM   9019  C11 POPEd 382      60.643  13.988  68.909  1.00  0.00           C
ATOM   9022  P   POPEd 382      61.153  16.118  67.479  1.00  0.00           P
ATOM   9023  O13 POPEd 382      62.523  15.918  67.978  1.00  0.00           O
ATOM   9024  O14 POPEd 382      60.933  16.218  66.029  1.00  0.00           O
ATOM   9025  O11 POPEd 382      60.604  17.448  68.128  1.00  0.00           O
ATOM   9026  O12 POPEd 382      60.173  15.058  68.099  1.00  0.00           O
ATOM   9027  C1  POPEd 382      60.833  17.738  69.499  1.00  0.00           C
ATOM   9030  C2  POPEd 382      59.623  18.538  70.049  1.00  0.00           C
ATOM   9032  O21 POPEd 382      59.903  19.118  71.339  1.00  0.00           O
ATOM   9033  C21 POPEd 382      60.153  18.248  72.339  1.00  0.00           C
ATOM   9034  O22 POPEd 382      60.233  17.038  72.228  1.00  0.00           O
ATOM   9035  C22 POPEd 382      60.183  18.988  73.668  1.00  0.00           C
ATOM   9038  C3  POPEd 382      58.283  17.728  69.999  1.00  0.00           C
ATOM   9041  O31 POPEd 382      57.113  18.498  70.359  1.00  0.00           O
ATOM   9042  C31 POPEd 382      56.643  18.258  71.579  1.00  0.00           C
ATOM   9043  O32 POPEd 382      57.293  17.808  72.508  1.00  0.00           O
ATOM   9044  C32 POPEd 382      55.163  18.598  71.658  1.00  0.00           C
ATOM   9047  C23 POPEd 382      61.394  18.578  74.538  1.00  0.00           C
ATOM   9050  C24 POPEd 382      61.173  18.958  76.009  1.00  0.00           C
ATOM   9053  C25 POPEd 382      62.374  18.638  76.918  1.00  0.00           C
ATOM   9056  C26 POPEd 382      61.973  18.678  78.399  1.00  0.00           C
ATOM   9059  C27 POPEd 382      63.163  18.908  79.328  1.00  0.00           C
ATOM   9062  C28 POPEd 382      62.813  18.978  80.838  1.00  0.00           C
ATOM   9065  C29 POPEd 382      61.714  19.968  81.129  1.00  0.00           C
ATOM   9067 0C21 POPEd 382      60.703  19.788  81.988  1.00  0.00           C
ATOM   9069 1C21 POPEd 382      60.553  18.588  82.899  1.00  0.00           C
ATOM   9072 2C21 POPEd 382      59.473  18.758  83.978  1.00  0.00           C
ATOM   9075 3C21 POPEd 382      59.543  17.608  84.999  1.00  0.00           C
ATOM   9078 4C21 POPEd 382      58.303  17.508  85.899  1.00  0.00           C
ATOM   9081 5C21 POPEd 382      58.383  16.258  86.789  1.00  0.00           C
ATOM   9084 6C21 POPEd 382      57.103  15.998  87.599  1.00  0.00           C
ATOM   9087 7C21 POPEd 382      57.223  14.748  88.478  1.00  0.00           C
ATOM   9090 8C21 POPEd 382      55.963  14.438  89.279  1.00  0.00           C
ATOM   9094  C33 POPEd 382      54.523  17.958  72.899  1.00  0.00           C
ATOM   9097  C34 POPEd 382      53.034  18.268  73.078  1.00  0.00           C
ATOM   9100  C35 POPEd 382      52.493  17.548  74.308  1.00  0.00           C
ATOM   9103  C36 POPEd 382      50.983  17.698  74.518  1.00  0.00           C
ATOM   9106  C37 POPEd 382      50.473  16.728  75.599  1.00  0.00           C
ATOM   9109  C38 POPEd 382      48.973  16.428  75.529  1.00  0.00           C
ATOM   9112  C39 POPEd 382      48.113  17.668  75.768  1.00  0.00           C
ATOM   9115 0C31 POPEd 382      46.623  17.438  75.499  1.00  0.00           C
ATOM   9118 1C31 POPEd 382      45.833  18.728  75.759  1.00  0.00           C
ATOM   9121 2C31 POPEd 382      44.403  18.708  75.198  1.00  0.00           C
ATOM   9124 3C31 POPEd 382      43.773  20.108  75.299  1.00  0.00           C
ATOM   9127 4C31 POPEd 382      42.353  20.198  74.728  1.00  0.00           C
ATOM   9130 5C31 POPEd 382      41.743  21.588  74.938  1.00  0.00           C
ATOM   9133 6C31 POPEd 382      40.323  21.718  74.398  1.00  0.00           C
ATOM   9137  NH3 POPEe 383     112.283 157.838 106.549  1.00  0.00           N
ATOM   9141  C12 POPEe 383     112.924 159.188 106.699  1.00  0.00           C
ATOM   9144  C11 POPEe 383     111.964 160.338 107.119  1.00  0.00           C
ATOM   9147  P   POPEe 383     109.662 159.498 108.058  1.00  0.00           P
ATOM   9148  O13 POPEe 383     110.144 158.098 108.179  1.00  0.00           O
ATOM   9149  O14 POPEe 383     109.783 160.318 109.289  1.00  0.00           O
ATOM   9150  O11 POPEe 383     108.173 159.508 107.499  1.00  0.00           O
ATOM   9151  O12 POPEe 383     110.563 160.109 106.878  1.00  0.00           O
ATOM   9152  C1  POPEe 383     108.013 159.388 106.079  1.00  0.00           C
ATOM   9155  C2  POPEe 383     106.543 159.088 105.689  1.00  0.00           C
ATOM   9157  O21 POPEe 383     106.512 158.059 104.678  1.00  0.00           O
ATOM   9158  C21 POPEe 383     106.993 158.419 103.499  1.00  0.00           C
ATOM   9159  O22 POPEe 383     107.613 159.438 103.238  1.00  0.00           O
ATOM   9160  C22 POPEe 383     106.613 157.388 102.438  1.00  0.00           C
ATOM   9163  C3  POPEe 383     105.803 160.428 105.319  1.00  0.00           C
ATOM   9166  O31 POPEe 383     104.393 160.438 105.008  1.00  0.00           O
ATOM   9167  C31 POPEe 383     103.813 159.518 104.249  1.00  0.00           C
ATOM   9168  O32 POPEe 383     103.982 158.318 104.279  1.00  0.00           O
ATOM   9169  C32 POPEe 383     102.953 160.278 103.229  1.00  0.00           C
ATOM   9172  C23 POPEe 383     107.093 157.808 101.039  1.00  0.00           C
ATOM   9175  C24 POPEe 383     106.272 157.148  99.929  1.00  0.00           C
ATOM   9178  C25 POPEe 383     107.022 157.098  98.589  1.00  0.00           C
ATOM   9181  C26 POPEe 383     107.202 158.448  97.879  1.00  0.00           C
ATOM   9184  C27 POPEe 383     108.083 158.288  96.639  1.00  0.00           C
ATOM   9187  C28 POPEe 383     108.533 159.619  96.009  1.00  0.00           C
ATOM   9190  C29 POPEe 383     107.434 160.358  95.279  1.00  0.00           C
ATOM   9192 0C21 POPEe 383     107.093 160.179  93.989  1.00  0.00           C
ATOM   9194 1C21 POPEe 383     107.723 159.188  93.039  1.00  0.00           C
ATOM   9197 2C21 POPEe 383     108.404 159.798  91.798  1.00  0.00           C
ATOM   9200 3C21 POPEe 383     109.733 160.498  92.119  1.00  0.00           C
ATOM   9203 4C21 POPEe 383     110.542 160.809  90.849  1.00  0.00           C
ATOM   9206 5C21 POPEe 383     111.944 161.339  91.168  1.00  0.00           C
ATOM   9209 6C21 POPEe 383     112.753 161.698  89.918  1.00  0.00           C
ATOM   9212 7C21 POPEe 383     114.174 162.178  90.259  1.00  0.00           C
ATOM   9215 8C21 POPEe 383     114.903 162.876  89.118  1.00  0.00           C
ATOM   9219  C33 POPEe 383     103.063 159.768 101.779  1.00  0.00           C
ATOM   9222  C34 POPEe 383     102.452 160.779 100.799  1.00  0.00           C
ATOM   9225  C35 POPEe 383     102.552 160.358  99.319  1.00  0.00           C
ATOM   9228  C36 POPEe 383     101.953 161.428  98.369  1.00  0.00           C
ATOM   9231  C37 POPEe 383     102.943 161.928  97.308  1.00  0.00           C
ATOM   9234  C38 POPEe 383     102.403 163.095  96.459  1.00  0.00           C
ATOM   9237  C39 POPEe 383     101.453 162.685  95.319  1.00  0.00           C
ATOM   9240 0C31 POPEe 383     102.132 161.848  94.219  1.00  0.00           C
ATOM   9243 1C31 POPEe 383     101.202 161.639  93.008  1.00  0.00           C
ATOM   9246 2C31 POPEe 383     101.663 160.519  92.058  1.00  0.00           C
ATOM   9249 3C31 POPEe 383     102.883 160.848  91.198  1.00  0.00           C
ATOM   9252 4C31 POPEe 383     102.583 161.898  90.128  1.00  0.00           C
ATOM   9255 5C31 POPEe 383     103.723 162.068  89.118  1.00  0.00           C
ATOM   9258 6C31 POPEe 383     103.412 163.165  88.099  1.00  0.00           C
ATOM   9262  NH3 POPEf 384      32.413  71.888  62.218  1.00  0.00           N
ATOM   9266  C12 POPEf 384      30.933  72.148  62.029  1.00  0.00           C
ATOM   9269  C11 POPEf 384      30.543  73.638  62.078  1.00  0.00           C
ATOM   9272  P   POPEf 384      28.403  73.979  60.518  1.00  0.00           P
ATOM   9273  O13 POPEf 384      27.893  75.369  60.409  1.00  0.00           O
ATOM   9274  O14 POPEf 384      29.303  73.568  59.409  1.00  0.00           O
ATOM   9275  O11 POPEf 384      27.133  73.028  60.628  1.00  0.00           O
ATOM   9276  O12 POPEf 384      29.133  73.778  61.889  1.00  0.00           O
ATOM   9277  C1  POPEf 384      26.383  73.189  61.849  1.00  0.00           C
ATOM   9280  C2  POPEf 384      25.023  72.428  61.839  1.00  0.00           C
ATOM   9282  O21 POPEf 384      24.273  72.698  63.039  1.00  0.00           O
ATOM   9283  C21 POPEf 384      24.803  72.388  64.219  1.00  0.00           C
ATOM   9284  O22 POPEf 384      25.843  71.788  64.419  1.00  0.00           O
ATOM   9285  C22 POPEf 384      23.963  72.998  65.339  1.00  0.00           C
ATOM   9288  C3  POPEf 384      25.273  70.918  61.558  1.00  0.00           C
ATOM   9291  O31 POPEf 384      24.073  70.098  61.558  1.00  0.00           O
ATOM   9292  C31 POPEf 384      24.383  68.868  61.059  1.00  0.00           C
ATOM   9293  O32 POPEf 384      25.413  68.628  60.448  1.00  0.00           O
ATOM   9294  C32 POPEf 384      23.343  67.848  61.459  1.00  0.00           C
ATOM   9297  C23 POPEf 384      24.873  73.358  66.549  1.00  0.00           C
ATOM   9300  C24 POPEf 384      24.133  74.138  67.639  1.00  0.00           C
ATOM   9303  C25 POPEf 384      25.013  74.618  68.819  1.00  0.00           C
ATOM   9306  C26 POPEf 384      25.373  73.528  69.839  1.00  0.00           C
ATOM   9309  C27 POPEf 384      25.993  74.128  71.118  1.00  0.00           C
ATOM   9312  C28 POPEf 384      26.433  73.058  72.139  1.00  0.00           C
ATOM   9315  C29 POPEf 384      27.403  73.628  73.168  1.00  0.00           C
ATOM   9317 0C21 POPEf 384      27.113  74.048  74.409  1.00  0.00           C
ATOM   9319 1C21 POPEf 384      25.783  74.068  75.109  1.00  0.00           C
ATOM   9322 2C21 POPEf 384      25.833  73.338  76.459  1.00  0.00           C
ATOM   9325 3C21 POPEf 384      25.743  71.808  76.328  1.00  0.00           C
ATOM   9328 4C21 POPEf 384      25.773  71.118  77.698  1.00  0.00           C
ATOM   9331 5C21 POPEf 384      25.463  69.618  77.648  1.00  0.00           C
ATOM   9334 6C21 POPEf 384      26.353  68.828  76.679  1.00  0.00           C
ATOM   9337 7C21 POPEf 384      26.333  67.318  76.968  1.00  0.00           C
ATOM   9340 8C21 POPEf 384      27.033  66.488  75.889  1.00  0.00           C
ATOM   9344  C33 POPEf 384      24.003  66.598  62.059  1.00  0.00           C
ATOM   9347  C34 POPEf 384      24.553  66.869  63.468  1.00  0.00           C
ATOM   9350  C35 POPEf 384      26.073  67.118  63.509  1.00  0.00           C
ATOM   9353  C36 POPEf 384      26.553  67.448  64.929  1.00  0.00           C
ATOM   9356  C37 POPEf 384      28.053  67.738  65.009  1.00  0.00           C
ATOM   9359  C38 POPEf 384      28.533  68.008  66.449  1.00  0.00           C
ATOM   9362  C39 POPEf 384      29.353  69.298  66.589  1.00  0.00           C
ATOM   9365 0C31 POPEf 384      28.503  70.548  66.828  1.00  0.00           C
ATOM   9368 1C31 POPEf 384      29.323  71.838  66.959  1.00  0.00           C
ATOM   9371 2C31 POPEf 384      30.333  71.818  68.109  1.00  0.00           C
ATOM   9374 3C31 POPEf 384      31.123  73.128  68.279  1.00  0.00           C
ATOM   9377 4C31 POPEf 384      32.073  73.058  69.488  1.00  0.00           C
ATOM   9380 5C31 POPEf 384      32.833  74.358  69.739  1.00  0.00           C
ATOM   9383 6C31 POPEf 384      33.793  74.278  70.919  1.00  0.00           C
ATOM   9387  NH3 POPEg 385     128.383  32.218  65.828  1.00  0.00           N
ATOM   9391  C12 POPEg 385     128.503  30.768  65.429  1.00  0.00           C
ATOM   9394  C11 POPEg 385     127.732  30.388  64.139  1.00  0.00           C
ATOM   9397  P   POPEg 385     125.302  31.308  64.779  1.00  0.00           P
ATOM   9398  O13 POPEg 385     125.593  32.628  64.149  1.00  0.00           O
ATOM   9399  O14 POPEg 385     123.933  30.778  64.609  1.00  0.00           O
ATOM   9400  O11 POPEg 385     125.643  31.478  66.299  1.00  0.00           O
ATOM   9401  O12 POPEg 385     126.342  30.238  64.328  1.00  0.00           O
ATOM   9402  C1  POPEg 385     125.153  30.578  67.299  1.00  0.00           C
ATOM   9405  C2  POPEg 385     125.022  31.358  68.629  1.00  0.00           C
ATOM   9407  O21 POPEg 385     124.753  30.458  69.719  1.00  0.00           O
ATOM   9408  C21 POPEg 385     125.483  30.698  70.808  1.00  0.00           C
ATOM   9409  O22 POPEg 385     126.354  31.558  70.899  1.00  0.00           O
ATOM   9410  C22 POPEg 385     124.993  29.808  71.959  1.00  0.00           C
ATOM   9413  C3  POPEg 385     123.872  32.418  68.489  1.00  0.00           C
ATOM   9416  O31 POPEg 385     123.912  33.498  69.439  1.00  0.00           O
ATOM   9417  C31 POPEg 385     124.934  34.338  69.289  1.00  0.00           C
ATOM   9418  O32 POPEg 385     125.854  34.188  68.509  1.00  0.00           O
ATOM   9419  C32 POPEg 385     124.743  35.568  70.159  1.00  0.00           C
ATOM   9422  C23 POPEg 385     125.623  30.198  73.308  1.00  0.00           C
ATOM   9425  C24 POPEg 385     125.302  31.628  73.799  1.00  0.00           C
ATOM   9428  C25 POPEg 385     123.973  31.798  74.549  1.00  0.00           C
ATOM   9431  C26 POPEg 385     122.732  31.998  73.679  1.00  0.00           C
ATOM   9434  C27 POPEg 385     121.582  32.628  74.488  1.00  0.00           C
ATOM   9437  C28 POPEg 385     120.363  32.978  73.618  1.00  0.00           C
ATOM   9440  C29 POPEg 385     119.133  33.408  74.369  1.00  0.00           C
ATOM   9442 0C21 POPEg 385     119.003  34.538  75.089  1.00  0.00           C
ATOM   9444 1C21 POPEg 385     120.083  35.578  75.259  1.00  0.00           C
ATOM   9447 2C21 POPEg 385     119.522  36.878  75.829  1.00  0.00           C
ATOM   9450 3C21 POPEg 385     119.003  36.728  77.269  1.00  0.00           C
ATOM   9453 4C21 POPEg 385     118.522  38.048  77.889  1.00  0.00           C
ATOM   9456 5C21 POPEg 385     117.452  38.728  77.018  1.00  0.00           C
ATOM   9459 6C21 POPEg 385     116.743  39.888  77.718  1.00  0.00           C
ATOM   9462 7C21 POPEg 385     115.714  40.538  76.789  1.00  0.00           C
ATOM   9465 8C21 POPEg 385     114.893  41.638  77.458  1.00  0.00           C
ATOM   9469  C33 POPEg 385     125.863  35.698  71.208  1.00  0.00           C
ATOM   9472  C34 POPEg 385     125.523  36.848  72.158  1.00  0.00           C
ATOM   9475  C35 POPEg 385     126.354  36.908  73.439  1.00  0.00           C
ATOM   9478  C36 POPEg 385     126.202  35.628  74.298  1.00  0.00           C
ATOM   9481  C37 POPEg 385     126.162  35.948  75.799  1.00  0.00           C
ATOM   9484  C38 POPEg 385     127.183  35.178  76.629  1.00  0.00           C
ATOM   9487  C39 POPEg 385     127.513  35.968  77.899  1.00  0.00           C
ATOM   9490 0C31 POPEg 385     128.592  35.308  78.769  1.00  0.00           C
ATOM   9493 1C31 POPEg 385     129.043  36.258  79.879  1.00  0.00           C
ATOM   9496 2C31 POPEg 385     130.232  35.728  80.679  1.00  0.00           C
ATOM   9499 3C31 POPEg 385     129.904  34.468  81.489  1.00  0.00           C
ATOM   9502 4C31 POPEg 385     131.092  34.028  82.349  1.00  0.00           C
ATOM   9505 5C31 POPEg 385     130.764  32.838  83.249  1.00  0.00           C
ATOM   9508 6C31 POPEg 385     131.854  32.598  84.289  1.00  0.00           C
ATOM   9512  NH3 POPEh 386      92.963 102.628  65.378  1.00  0.00           N
ATOM   9516  C12 POPEh 386      93.802 103.568  66.179  1.00  0.00           C
ATOM   9519  C11 POPEh 386      94.584 102.729  67.189  1.00  0.00           C
ATOM   9522  P   POPEh 386      95.603 100.288  66.839  1.00  0.00           P
ATOM   9523  O13 POPEh 386      94.423  99.528  66.359  1.00  0.00           O
ATOM   9524  O14 POPEh 386      96.913  99.888  66.308  1.00  0.00           O
ATOM   9525  O11 POPEh 386      95.623 100.318  68.419  1.00  0.00           O
ATOM   9526  O12 POPEh 386      95.383 101.808  66.469  1.00  0.00           O
ATOM   9527  C1  POPEh 386      96.792 100.698  69.158  1.00  0.00           C
ATOM   9530  C2  POPEh 386      97.333  99.479  69.949  1.00  0.00           C
ATOM   9532  O21 POPEh 386      96.862  99.518  71.308  1.00  0.00           O
ATOM   9533  C21 POPEh 386      95.843  98.748  71.599  1.00  0.00           C
ATOM   9534  O22 POPEh 386      95.262  97.998  70.838  1.00  0.00           O
ATOM   9535  C22 POPEh 386      95.493  98.928  73.089  1.00  0.00           C
ATOM   9538  C3  POPEh 386      98.883  99.378  69.938  1.00  0.00           C
ATOM   9541  O31 POPEh 386      99.464 100.318  70.869  1.00  0.00           O
ATOM   9542  C31 POPEh 386     100.752 100.148  71.089  1.00  0.00           C
ATOM   9543  O32 POPEh 386     101.503  99.418  70.469  1.00  0.00           O
ATOM   9544  C32 POPEh 386     101.132 100.978  72.318  1.00  0.00           C
ATOM   9547  C23 POPEh 386      96.722  99.058  74.029  1.00  0.00           C
ATOM   9550  C24 POPEh 386      96.512  98.488  75.449  1.00  0.00           C
ATOM   9553  C25 POPEh 386      97.382  99.178  76.518  1.00  0.00           C
ATOM   9556  C26 POPEh 386      97.873  98.229  77.628  1.00  0.00           C
ATOM   9559  C27 POPEh 386      98.623  98.908  78.789  1.00  0.00           C
ATOM   9562  C28 POPEh 386      99.222  97.898  79.789  1.00  0.00           C
ATOM   9565  C29 POPEh 386      99.483  98.488  81.159  1.00  0.00           C
ATOM   9567 0C21 POPEh 386     100.563  98.358  81.948  1.00  0.00           C
ATOM   9569 1C21 POPEh 386     101.824  97.558  81.689  1.00  0.00           C
ATOM   9572 2C21 POPEh 386     102.022  96.408  82.709  1.00  0.00           C
ATOM   9575 3C21 POPEh 386     102.243  96.858  84.158  1.00  0.00           C
ATOM   9578 4C21 POPEh 386     102.403  95.668  85.119  1.00  0.00           C
ATOM   9581 5C21 POPEh 386     102.423  96.048  86.609  1.00  0.00           C
ATOM   9584 6C21 POPEh 386     103.692  96.788  87.049  1.00  0.00           C
ATOM   9587 7C21 POPEh 386     103.732  97.078  88.558  1.00  0.00           C
ATOM   9590 8C21 POPEh 386     105.004  97.798  88.999  1.00  0.00           C
ATOM   9594  C33 POPEh 386     101.523 100.068  73.509  1.00  0.00           C
ATOM   9597  C34 POPEh 386     101.903 100.888  74.759  1.00  0.00           C
ATOM   9600  C35 POPEh 386     100.803 100.869  75.829  1.00  0.00           C
ATOM   9603  C36 POPEh 386     100.912 101.968  76.898  1.00  0.00           C
ATOM   9606  C37 POPEh 386     100.703 103.369  76.289  1.00  0.00           C
ATOM   9609  C38 POPEh 386     100.393 104.479  77.298  1.00  0.00           C
ATOM   9612  C39 POPEh 386     101.613 104.888  78.139  1.00  0.00           C
ATOM   9615 0C31 POPEh 386     101.342 106.098  79.038  1.00  0.00           C
ATOM   9618 1C31 POPEh 386     102.613 106.598  79.728  1.00  0.00           C
ATOM   9621 2C31 POPEh 386     102.354 107.738  80.729  1.00  0.00           C
ATOM   9624 3C31 POPEh 386     103.604 108.098  81.549  1.00  0.00           C
ATOM   9627 4C31 POPEh 386     104.662 108.888  80.779  1.00  0.00           C
ATOM   9630 5C31 POPEh 386     105.882 109.218  81.658  1.00  0.00           C
ATOM   9633 6C31 POPEh 386     106.953 110.048  80.959  1.00  0.00           C
ATOM   9637  NH3 POPEi 387      38.083 158.168  64.229  1.00  0.00           N
ATOM   9641  C12 POPEi 387      36.803 157.378  64.069  1.00  0.00           C
ATOM   9644  C11 POPEi 387      36.143 156.878  65.359  1.00  0.00           C
ATOM   9647  P   POPEi 387      33.513 156.708  64.969  1.00  0.00           P
ATOM   9648  O13 POPEi 387      33.523 158.109  65.448  1.00  0.00           O
ATOM   9649  O14 POPEi 387      32.843 156.488  63.668  1.00  0.00           O
ATOM   9650  O11 POPEi 387      32.833 155.768  66.038  1.00  0.00           O
ATOM   9651  O12 POPEi 387      34.983 156.128  65.009  1.00  0.00           O
ATOM   9652  C1  POPEi 387      32.763 155.979  67.438  1.00  0.00           C
ATOM   9655  C2  POPEi 387      33.113 154.669  68.198  1.00  0.00           C
ATOM   9657  O21 POPEi 387      32.673 154.688  69.558  1.00  0.00           O
ATOM   9658  C21 POPEi 387      31.393 154.558  69.809  1.00  0.00           C
ATOM   9659  O22 POPEi 387      30.513 154.408  68.979  1.00  0.00           O
ATOM   9660  C22 POPEi 387      31.203 154.729  71.319  1.00  0.00           C
ATOM   9663  C3  POPEi 387      34.633 154.479  68.259  1.00  0.00           C
ATOM   9666  O31 POPEi 387      34.963 153.138  68.688  1.00  0.00           O
ATOM   9667  C31 POPEi 387      35.133 152.938  69.999  1.00  0.00           C
ATOM   9668  O32 POPEi 387      35.093 153.798  70.858  1.00  0.00           O
ATOM   9669  C32 POPEi 387      35.493 151.479  70.218  1.00  0.00           C
ATOM   9672  C23 POPEi 387      29.723 154.729  71.758  1.00  0.00           C
ATOM   9675  C24 POPEi 387      29.493 154.818  73.288  1.00  0.00           C
ATOM   9678  C25 POPEi 387      30.253 155.958  73.999  1.00  0.00           C
ATOM   9681  C26 POPEi 387      29.743 157.358  73.618  1.00  0.00           C
ATOM   9684  C27 POPEi 387      30.813 158.458  73.789  1.00  0.00           C
ATOM   9687  C28 POPEi 387      31.183 158.768  75.249  1.00  0.00           C
ATOM   9690  C29 POPEi 387      32.263 159.818  75.279  1.00  0.00           C
ATOM   9692 0C21 POPEi 387      32.893 160.298  76.369  1.00  0.00           C
ATOM   9694 1C21 POPEi 387      32.693 159.888  77.799  1.00  0.00           C
ATOM   9697 2C21 POPEi 387      34.034 159.708  78.529  1.00  0.00           C
ATOM   9700 3C21 POPEi 387      33.853 159.238  79.988  1.00  0.00           C
ATOM   9703 4C21 POPEi 387      35.173 158.988  80.729  1.00  0.00           C
ATOM   9706 5C21 POPEi 387      36.053 157.919  80.058  1.00  0.00           C
ATOM   9709 6C21 POPEi 387      37.203 157.468  80.969  1.00  0.00           C
ATOM   9712 7C21 POPEi 387      38.113 156.428  80.299  1.00  0.00           C
ATOM   9715 8C21 POPEi 387      39.354 156.088  81.139  1.00  0.00           C
ATOM   9719  C33 POPEi 387      35.573 151.128  71.719  1.00  0.00           C
ATOM   9722  C34 POPEi 387      36.003 149.678  71.939  1.00  0.00           C
ATOM   9725  C35 POPEi 387      35.653 149.128  73.329  1.00  0.00           C
ATOM   9728  C36 POPEi 387      36.203 149.978  74.479  1.00  0.00           C
ATOM   9731  C37 POPEi 387      36.013 149.309  75.849  1.00  0.00           C
ATOM   9734  C38 POPEi 387      36.633 150.148  76.968  1.00  0.00           C
ATOM   9737  C39 POPEi 387      36.753 149.438  78.319  1.00  0.00           C
ATOM   9740 0C31 POPEi 387      35.403 149.248  79.029  1.00  0.00           C
ATOM   9743 1C31 POPEi 387      35.593 148.868  80.508  1.00  0.00           C
ATOM   9746 2C31 POPEi 387      34.253 148.848  81.258  1.00  0.00           C
ATOM   9749 3C31 POPEi 387      34.403 148.778  82.779  1.00  0.00           C
ATOM   9752 4C31 POPEi 387      33.043 148.868  83.478  1.00  0.00           C
ATOM   9755 5C31 POPEi 387      33.143 149.449  84.889  1.00  0.00           C
ATOM   9758 6C31 POPEi 387      31.793 149.479  85.599  1.00  0.00           C
ATOM   9762  NH3 POPEj 388      10.143  34.918  61.869  1.00  0.00           N
ATOM   9766  C12 POPEj 388       9.473  36.158  62.409  1.00  0.00           C
ATOM   9769  C11 POPEj 388       8.213  36.488  61.609  1.00  0.00           C
ATOM   9772  P   POPEj 388       8.293  39.068  61.308  1.00  0.00           P
ATOM   9773  O13 POPEj 388       9.523  38.708  60.589  1.00  0.00           O
ATOM   9774  O14 POPEj 388       7.213  39.738  60.558  1.00  0.00           O
ATOM   9775  O11 POPEj 388       8.683  39.948  62.589  1.00  0.00           O
ATOM   9776  O12 POPEj 388       7.693  37.768  62.008  1.00  0.00           O
ATOM   9777  C1  POPEj 388       8.593  41.378  62.479  1.00  0.00           C
ATOM   9780  C2  POPEj 388       8.153  42.098  63.789  1.00  0.00           C
ATOM   9782  O21 POPEj 388       9.313  42.598  64.489  1.00  0.00           O
ATOM   9783  C21 POPEj 388       9.143  43.768  65.089  1.00  0.00           C
ATOM   9784  O22 POPEj 388       8.123  44.438  65.079  1.00  0.00           O
ATOM   9785  C22 POPEj 388      10.463  44.148  65.779  1.00  0.00           C
ATOM   9788  C3  POPEj 388       7.283  41.168  64.709  1.00  0.00           C
ATOM   9791  O31 POPEj 388       6.933  41.778  65.978  1.00  0.00           O
ATOM   9792  C31 POPEj 388       5.853  42.568  65.949  1.00  0.00           C
ATOM   9793  O32 POPEj 388       5.143  42.738  64.979  1.00  0.00           O
ATOM   9794  C32 POPEj 388       5.593  43.158  67.329  1.00  0.00           C
ATOM   9797  C23 POPEj 388      10.403  45.468  66.579  1.00  0.00           C
ATOM   9800  C24 POPEj 388      11.373  45.518  67.779  1.00  0.00           C
ATOM   9803  C25 POPEj 388      12.853  45.378  67.399  1.00  0.00           C
ATOM   9806  C26 POPEj 388      13.783  45.278  68.618  1.00  0.00           C
ATOM   9809  C27 POPEj 388      15.223  44.938  68.198  1.00  0.00           C
ATOM   9812  C28 POPEj 388      16.173  44.528  69.339  1.00  0.00           C
ATOM   9815  C29 POPEj 388      16.583  45.658  70.249  1.00  0.00           C
ATOM   9817 0C21 POPEj 388      17.353  45.498  71.339  1.00  0.00           C
ATOM   9819 1C21 POPEj 388      17.913  44.188  71.828  1.00  0.00           C
ATOM   9822 2C21 POPEj 388      17.573  43.888  73.308  1.00  0.00           C
ATOM   9825 3C21 POPEj 388      18.393  44.718  74.298  1.00  0.00           C
ATOM   9828 4C21 POPEj 388      18.213  44.248  75.749  1.00  0.00           C
ATOM   9831 5C21 POPEj 388      19.193  44.928  76.719  1.00  0.00           C
ATOM   9834 6C21 POPEj 388      18.543  45.898  77.698  1.00  0.00           C
ATOM   9837 7C21 POPEj 388      19.583  46.618  78.568  1.00  0.00           C
ATOM   9840 8C21 POPEj 388      18.993  47.548  79.628  1.00  0.00           C
ATOM   9844  C33 POPEj 388       6.883  43.488  68.109  1.00  0.00           C
ATOM   9847  C34 POPEj 388       6.633  44.188  69.448  1.00  0.00           C
ATOM   9850  C35 POPEj 388       5.893  43.318  70.469  1.00  0.00           C
ATOM   9853  C36 POPEj 388       6.623  43.218  71.819  1.00  0.00           C
ATOM   9856  C37 POPEj 388       5.873  42.328  72.819  1.00  0.00           C
ATOM   9859  C38 POPEj 388       6.653  42.008  74.099  1.00  0.00           C
ATOM   9862  C39 POPEj 388       7.983  41.288  73.839  1.00  0.00           C
ATOM   9865 0C31 POPEj 388       8.613  40.678  75.099  1.00  0.00           C
ATOM   9868 1C31 POPEj 388       9.913  39.938  74.769  1.00  0.00           C
ATOM   9871 2C31 POPEj 388      10.623  39.318  75.978  1.00  0.00           C
ATOM   9874 3C31 POPEj 388      11.163  40.328  77.009  1.00  0.00           C
ATOM   9877 4C31 POPEj 388      12.173  41.328  76.419  1.00  0.00           C
ATOM   9880 5C31 POPEj 388      12.863  42.178  77.488  1.00  0.00           C
ATOM   9883 6C31 POPEj 388      13.923  43.128  76.909  1.00  0.00           C
ATOM   9887  NH3 POPEk 389      70.404   0.391 110.939  1.00  0.00           N
ATOM   9891  C12 POPEk 389      70.732   0.341 112.399  1.00  0.00           C
ATOM   9894  C11 POPEk 389      70.113   1.508 113.198  1.00  0.00           C
ATOM   9897  P   POPEk 389      67.534   1.938 112.829  1.00  0.00           P
ATOM   9898  O13 POPEk 389      66.263   1.278 113.229  1.00  0.00           O
ATOM   9899  O14 POPEk 389      67.574   3.418 112.899  1.00  0.00           O
ATOM   9900  O11 POPEk 389      67.823   1.548 111.308  1.00  0.00           O
ATOM   9901  O12 POPEk 389      68.763   1.278 113.568  1.00  0.00           O
ATOM   9902  C1  POPEk 389      66.943   2.208 110.379  1.00  0.00           C
ATOM   9905  C2  POPEk 389      67.044   1.638 108.959  1.00  0.00           C
ATOM   9907  O21 POPEk 389      66.354   2.608 108.139  1.00  0.00           O
ATOM   9908  C21 POPEk 389      66.693   2.638 106.869  1.00  0.00           C
ATOM   9909  O22 POPEk 389      67.313   1.798 106.258  1.00  0.00           O
ATOM   9910  C22 POPEk 389      66.254   3.978 106.269  1.00  0.00           C
ATOM   9913  C3  POPEk 389      66.452   0.191 108.909  1.00  0.00           C
ATOM   9916  O31 POPEk 389      67.053  -0.579 107.859  1.00  0.00           O
ATOM   9917  C31 POPEk 389      66.473  -1.749 107.578  1.00  0.00           C
ATOM   9918  O32 POPEk 389      65.613  -2.279 108.259  1.00  0.00           O
ATOM   9919  C32 POPEk 389      67.133  -2.299 106.308  1.00  0.00           C
ATOM   9922  C23 POPEk 389      66.882   4.178 104.879  1.00  0.00           C
ATOM   9925  C24 POPEk 389      66.452   5.478 104.199  1.00  0.00           C
ATOM   9928  C25 POPEk 389      67.103   5.618 102.819  1.00  0.00           C
ATOM   9931  C26 POPEk 389      66.083   5.758 101.689  1.00  0.00           C
ATOM   9934  C27 POPEk 389      66.772   5.888 100.319  1.00  0.00           C
ATOM   9937  C28 POPEk 389      65.763   6.058  99.168  1.00  0.00           C
ATOM   9940  C29 POPEk 389      66.464   6.558  97.929  1.00  0.00           C
ATOM   9942 0C21 POPEk 389      66.493   5.978  96.709  1.00  0.00           C
ATOM   9944 1C21 POPEk 389      65.794   4.718  96.258  1.00  0.00           C
ATOM   9947 2C21 POPEk 389      65.004   4.998  94.969  1.00  0.00           C
ATOM   9950 3C21 POPEk 389      64.453   3.728  94.308  1.00  0.00           C
ATOM   9953 4C21 POPEk 389      63.903   3.978  92.899  1.00  0.00           C
ATOM   9956 5C21 POPEk 389      62.632   4.848  92.889  1.00  0.00           C
ATOM   9959 6C21 POPEk 389      62.083   5.038  91.468  1.00  0.00           C
ATOM   9962 7C21 POPEk 389      60.623   5.518  91.459  1.00  0.00           C
ATOM   9965 8C21 POPEk 389      60.113   5.828  90.049  1.00  0.00           C
ATOM   9969  C33 POPEk 389      66.623  -1.589 105.029  1.00  0.00           C
ATOM   9972  C34 POPEk 389      67.563  -1.749 103.819  1.00  0.00           C
ATOM   9975  C35 POPEk 389      67.013  -1.139 102.508  1.00  0.00           C
ATOM   9978  C36 POPEk 389      66.473   0.291 102.659  1.00  0.00           C
ATOM   9981  C37 POPEk 389      65.934   0.938 101.369  1.00  0.00           C
ATOM   9984  C38 POPEk 389      64.883   0.101 100.628  1.00  0.00           C
ATOM   9987  C39 POPEk 389      64.143   0.918  99.558  1.00  0.00           C
ATOM   9990 0C31 POPEk 389      63.113   0.111  98.749  1.00  0.00           C
ATOM   9993 1C31 POPEk 389      62.433   0.998  97.689  1.00  0.00           C
ATOM   9996 2C31 POPEk 389      61.674   0.221  96.609  1.00  0.00           C
ATOM   9999 3C31 POPEk 389      61.353   1.098  95.399  1.00  0.00           C
ATOM  10002 4C31 POPEk 389      60.903   0.321  94.149  1.00  0.00           C
ATOM  10005 5C31 POPEk 389      61.133   1.128  92.868  1.00  0.00           C
ATOM  10008 6C31 POPEk 389      60.663   0.431  91.588  1.00  0.00           C
ATOM  10012  NH3 POPEl 390      66.924 149.288  62.358  1.00  0.00           N
ATOM  10016  C12 POPEl 390      66.403 148.128  63.169  1.00  0.00           C
ATOM  10019  C11 POPEl 390      67.263 147.848  64.409  1.00  0.00           C
ATOM  10022  P   POPEl 390      67.543 146.249  66.389  1.00  0.00           P
ATOM  10023  O13 POPEl 390      68.743 145.428  66.108  1.00  0.00           O
ATOM  10024  O14 POPEl 390      67.683 147.478  67.179  1.00  0.00           O
ATOM  10025  O11 POPEl 390      66.473 145.348  67.139  1.00  0.00           O
ATOM  10026  O12 POPEl 390      66.823 146.628  65.029  1.00  0.00           O
ATOM  10027  C1  POPEl 390      66.803 144.999  68.498  1.00  0.00           C
ATOM  10030  C2  POPEl 390      65.583 144.318  69.158  1.00  0.00           C
ATOM  10032  O21 POPEl 390      65.544 144.449  70.599  1.00  0.00           O
ATOM  10033  C21 POPEl 390      66.632 144.248  71.308  1.00  0.00           C
ATOM  10034  O22 POPEl 390      67.674 143.738  70.949  1.00  0.00           O
ATOM  10035  C22 POPEl 390      66.363 144.738  72.749  1.00  0.00           C
ATOM  10038  C3  POPEl 390      65.363 142.869  68.659  1.00  0.00           C
ATOM  10041  O31 POPEl 390      66.513 142.038  68.919  1.00  0.00           O
ATOM  10042  C31 POPEl 390      66.233 140.798  69.308  1.00  0.00           C
ATOM  10043  O32 POPEl 390      65.104 140.348  69.409  1.00  0.00           O
ATOM  10044  C32 POPEl 390      67.493 140.048  69.699  1.00  0.00           C
ATOM  10047  C23 POPEl 390      67.604 145.358  73.449  1.00  0.00           C
ATOM  10050  C24 POPEl 390      68.373 144.428  74.398  1.00  0.00           C
ATOM  10053  C25 POPEl 390      67.873 144.438  75.858  1.00  0.00           C
ATOM  10056  C26 POPEl 390      66.513 143.758  76.039  1.00  0.00           C
ATOM  10059  C27 POPEl 390      66.083 143.578  77.508  1.00  0.00           C
ATOM  10062  C28 POPEl 390      64.793 142.748  77.599  1.00  0.00           C
ATOM  10065  C29 POPEl 390      64.214 142.648  78.989  1.00  0.00           C
ATOM  10067 0C21 POPEl 390      64.223 141.568  79.798  1.00  0.00           C
ATOM  10069 1C21 POPEl 390      64.894 140.238  79.538  1.00  0.00           C
ATOM  10072 2C21 POPEl 390      65.723 139.828  80.779  1.00  0.00           C
ATOM  10075 3C21 POPEl 390      66.452 138.488  80.628  1.00  0.00           C
ATOM  10078 4C21 POPEl 390      67.302 138.199  81.869  1.00  0.00           C
ATOM  10081 5C21 POPEl 390      68.022 136.839  81.839  1.00  0.00           C
ATOM  10084 6C21 POPEl 390      68.784 136.579  83.148  1.00  0.00           C
ATOM  10087 7C21 POPEl 390      69.553 135.258  83.179  1.00  0.00           C
ATOM  10090 8C21 POPEl 390      70.223 135.008  84.529  1.00  0.00           C
ATOM  10094  C33 POPEl 390      67.114 138.878  70.628  1.00  0.00           C
ATOM  10097  C34 POPEl 390      68.324 138.208  71.279  1.00  0.00           C
ATOM  10100  C35 POPEl 390      67.943 137.278  72.438  1.00  0.00           C
ATOM  10103  C36 POPEl 390      67.273 138.059  73.589  1.00  0.00           C
ATOM  10106  C37 POPEl 390      67.803 137.668  74.979  1.00  0.00           C
ATOM  10109  C38 POPEl 390      67.223 136.368  75.519  1.00  0.00           C
ATOM  10112  C39 POPEl 390      67.854 136.028  76.869  1.00  0.00           C
ATOM  10115 0C31 POPEl 390      67.214 134.828  77.578  1.00  0.00           C
ATOM  10118 1C31 POPEl 390      67.714 134.748  79.029  1.00  0.00           C
ATOM  10121 2C31 POPEl 390      67.083 133.619  79.849  1.00  0.00           C
ATOM  10124 3C31 POPEl 390      67.693 132.248  79.549  1.00  0.00           C
ATOM  10127 4C31 POPEl 390      67.203 131.169  80.529  1.00  0.00           C
ATOM  10130 5C31 POPEl 390      68.123 129.949  80.558  1.00  0.00           C
ATOM  10133 6C31 POPEl 390      67.693 128.918  81.599  1.00  0.00           C
ATOM  10137  NH3 POPEm 391      72.504  84.738  63.389  1.00  0.00           N
ATOM  10141  C12 POPEm 391      72.743  83.378  62.779  1.00  0.00           C
ATOM  10144  C11 POPEm 391      71.674  82.328  63.148  1.00  0.00           C
ATOM  10147  P   POPEm 391      69.253  83.299  63.148  1.00  0.00           P
ATOM  10148  O13 POPEm 391      69.793  84.549  63.749  1.00  0.00           O
ATOM  10149  O14 POPEm 391      68.073  83.419  62.279  1.00  0.00           O
ATOM  10150  O11 POPEm 391      68.933  82.288  64.319  1.00  0.00           O
ATOM  10151  O12 POPEm 391      70.443  82.538  62.449  1.00  0.00           O
ATOM  10152  C1  POPEm 391      68.022  81.218  64.029  1.00  0.00           C
ATOM  10155  C2  POPEm 391      67.714  80.398  65.299  1.00  0.00           C
ATOM  10157  O21 POPEm 391      67.413  81.348  66.339  1.00  0.00           O
ATOM  10158  C21 POPEm 391      66.333  81.118  67.049  1.00  0.00           C
ATOM  10159  O22 POPEm 391      65.592  80.158  66.929  1.00  0.00           O
ATOM  10160  C22 POPEm 391      66.183  82.278  68.029  1.00  0.00           C
ATOM  10163  C3  POPEm 391      68.933  79.538  65.689  1.00  0.00           C
ATOM  10166  O31 POPEm 391      68.863  79.168  67.088  1.00  0.00           O
ATOM  10167  C31 POPEm 391      69.923  78.538  67.519  1.00  0.00           C
ATOM  10168  O32 POPEm 391      70.813  78.078  66.828  1.00  0.00           O
ATOM  10169  C32 POPEm 391      69.854  78.428  69.038  1.00  0.00           C
ATOM  10172  C23 POPEm 391      65.443  81.898  69.328  1.00  0.00           C
ATOM  10175  C24 POPEm 391      65.233  83.098  70.268  1.00  0.00           C
ATOM  10178  C25 POPEm 391      66.522  83.688  70.858  1.00  0.00           C
ATOM  10181  C26 POPEm 391      66.243  84.878  71.779  1.00  0.00           C
ATOM  10184  C27 POPEm 391      67.493  85.398  72.519  1.00  0.00           C
ATOM  10187  C28 POPEm 391      67.203  86.479  73.589  1.00  0.00           C
ATOM  10190  C29 POPEm 391      66.413  85.948  74.769  1.00  0.00           C
ATOM  10192 0C21 POPEm 391      66.813  85.939  76.048  1.00  0.00           C
ATOM  10194 1C21 POPEm 391      68.153  86.439  76.529  1.00  0.00           C
ATOM  10197 2C21 POPEm 391      68.464  86.078  77.999  1.00  0.00           C
ATOM  10200 3C21 POPEm 391      68.593  84.558  78.229  1.00  0.00           C
ATOM  10203 4C21 POPEm 391      69.143  84.178  79.619  1.00  0.00           C
ATOM  10206 5C21 POPEm 391      68.383  84.838  80.768  1.00  0.00           C
ATOM  10209 6C21 POPEm 391      68.683  84.208  82.139  1.00  0.00           C
ATOM  10212 7C21 POPEm 391      67.933  84.918  83.279  1.00  0.00           C
ATOM  10215 8C21 POPEm 391      68.184  84.328  84.658  1.00  0.00           C
ATOM  10219  C33 POPEm 391      68.523  77.808  69.529  1.00  0.00           C
ATOM  10222  C34 POPEm 391      68.333  77.978  71.048  1.00  0.00           C
ATOM  10225  C35 POPEm 391      66.854  78.119  71.448  1.00  0.00           C
ATOM  10228  C36 POPEm 391      66.643  79.098  72.619  1.00  0.00           C
ATOM  10231  C37 POPEm 391      65.153  79.398  72.829  1.00  0.00           C
ATOM  10234  C38 POPEm 391      64.863  80.618  73.708  1.00  0.00           C
ATOM  10237  C39 POPEm 391      65.272  80.448  75.179  1.00  0.00           C
ATOM  10240 0C31 POPEm 391      64.684  81.568  76.048  1.00  0.00           C
ATOM  10243 1C31 POPEm 391      65.132  81.538  77.519  1.00  0.00           C
ATOM  10246 2C31 POPEm 391      64.574  82.748  78.288  1.00  0.00           C
ATOM  10249 3C31 POPEm 391      65.123  82.888  79.719  1.00  0.00           C
ATOM  10252 4C31 POPEm 391      64.614  81.828  80.698  1.00  0.00           C
ATOM  10255 5C31 POPEm 391      65.023  82.119  82.149  1.00  0.00           C
ATOM  10258 6C31 POPEm 391      64.412  81.148  83.168  1.00  0.00           C
ATOM  10262  NH3 POPEn 392      20.623 154.978  65.149  1.00  0.00           N
ATOM  10266  C12 POPEn 392      21.243 153.658  65.499  1.00  0.00           C
ATOM  10269  C11 POPEn 392      21.013 152.628  64.389  1.00  0.00           C
ATOM  10272  P   POPEn 392      18.763 151.339  64.809  1.00  0.00           P
ATOM  10273  O13 POPEn 392      18.433 149.908  64.669  1.00  0.00           O
ATOM  10274  O14 POPEn 392      18.183 152.258  63.799  1.00  0.00           O
ATOM  10275  O11 POPEn 392      18.353 151.888  66.249  1.00  0.00           O
ATOM  10276  O12 POPEn 392      20.323 151.488  64.869  1.00  0.00           O
ATOM  10277  C1  POPEn 392      17.853 150.998  67.249  1.00  0.00           C
ATOM  10280  C2  POPEn 392      18.923 150.568  68.308  1.00  0.00           C
ATOM  10282  O21 POPEn 392      18.293 150.419  69.588  1.00  0.00           O
ATOM  10283  C21 POPEn 392      17.883 151.529  70.189  1.00  0.00           C
ATOM  10284  O22 POPEn 392      17.813 152.639  69.678  1.00  0.00           O
ATOM  10285  C22 POPEn 392      17.513 151.199  71.629  1.00  0.00           C
ATOM  10288  C3  POPEn 392      20.183 151.488  68.399  1.00  0.00           C
ATOM  10291  O31 POPEn 392      20.913 151.308  69.658  1.00  0.00           O
ATOM  10292  C31 POPEn 392      22.133 150.798  69.558  1.00  0.00           C
ATOM  10293  O32 POPEn 392      22.733 150.618  68.519  1.00  0.00           O
ATOM  10294  C32 POPEn 392      22.723 150.488  70.949  1.00  0.00           C
ATOM  10297  C23 POPEn 392      18.043 152.238  72.628  1.00  0.00           C
ATOM  10300  C24 POPEn 392      17.623 151.888  74.059  1.00  0.00           C
ATOM  10303  C25 POPEn 392      18.133 152.888  75.099  1.00  0.00           C
ATOM  10306  C26 POPEn 392      19.633 152.788  75.349  1.00  0.00           C
ATOM  10309  C27 POPEn 392      20.103 153.858  76.359  1.00  0.00           C
ATOM  10312  C28 POPEn 392      21.613 153.788  76.639  1.00  0.00           C
ATOM  10315  C29 POPEn 392      21.973 152.589  77.488  1.00  0.00           C
ATOM  10317 0C21 POPEn 392      22.903 152.538  78.459  1.00  0.00           C
ATOM  10319 1C21 POPEn 392      23.803 153.669  78.898  1.00  0.00           C
ATOM  10322 2C21 POPEn 392      23.813 153.878  80.418  1.00  0.00           C
ATOM  10325 3C21 POPEn 392      24.783 152.938  81.139  1.00  0.00           C
ATOM  10328 4C21 POPEn 392      24.613 152.919  82.669  1.00  0.00           C
ATOM  10331 5C21 POPEn 392      24.693 154.278  83.378  1.00  0.00           C
ATOM  10334 6C21 POPEn 392      26.083 154.928  83.338  1.00  0.00           C
ATOM  10337 7C21 POPEn 392      26.153 156.208  84.189  1.00  0.00           C
ATOM  10340 8C21 POPEn 392      27.553 156.828  84.269  1.00  0.00           C
ATOM  10344  C33 POPEn 392      21.953 151.038  72.178  1.00  0.00           C
ATOM  10347  C34 POPEn 392      22.493 150.488  73.509  1.00  0.00           C
ATOM  10350  C35 POPEn 392      23.963 150.869  73.738  1.00  0.00           C
ATOM  10353  C36 POPEn 392      24.453 150.598  75.169  1.00  0.00           C
ATOM  10356  C37 POPEn 392      25.823 151.238  75.418  1.00  0.00           C
ATOM  10359  C38 POPEn 392      26.223 151.278  76.898  1.00  0.00           C
ATOM  10362  C39 POPEn 392      27.423 152.198  77.209  1.00  0.00           C
ATOM  10365 0C31 POPEn 392      27.233 153.648  76.738  1.00  0.00           C
ATOM  10368 1C31 POPEn 392      28.393 154.598  77.079  1.00  0.00           C
ATOM  10371 2C31 POPEn 392      28.443 155.048  78.539  1.00  0.00           C
ATOM  10374 3C31 POPEn 392      29.243 156.358  78.699  1.00  0.00           C
ATOM  10377 4C31 POPEn 392      29.313 156.868  80.139  1.00  0.00           C
ATOM  10380 5C31 POPEn 392      29.893 158.288  80.209  1.00  0.00           C
ATOM  10383 6C31 POPEn 392      30.043 158.828  81.629  1.00  0.00           C
ATOM  10387  NH3 POPEo 393      64.333  54.638  64.168  1.00  0.00           N
ATOM  10391  C12 POPEo 393      64.183  54.998  62.729  1.00  0.00           C
ATOM  10394  C11 POPEo 393      63.692  56.438  62.619  1.00  0.00           C
ATOM  10397  P   POPEo 393      61.043  56.618  62.699  1.00  0.00           P
ATOM  10398  O13 POPEo 393      60.173  55.588  63.279  1.00  0.00           O
ATOM  10399  O14 POPEo 393      61.124  56.678  61.219  1.00  0.00           O
ATOM  10400  O11 POPEo 393      60.593  58.008  63.258  1.00  0.00           O
ATOM  10401  O12 POPEo 393      62.473  56.528  63.349  1.00  0.00           O
ATOM  10402  C1  POPEo 393      59.973  58.118  64.559  1.00  0.00           C
ATOM  10405  C2  POPEo 393      60.953  57.828  65.749  1.00  0.00           C
ATOM  10407  O21 POPEo 393      60.303  57.888  67.029  1.00  0.00           O
ATOM  10408  C21 POPEo 393      59.874  59.038  67.519  1.00  0.00           C
ATOM  10409  O22 POPEo 393      59.773  60.098  66.939  1.00  0.00           O
ATOM  10410  C22 POPEo 393      59.583  58.868  69.018  1.00  0.00           C
ATOM  10413  C3  POPEo 393      62.223  58.718  65.709  1.00  0.00           C
ATOM  10416  O31 POPEo 393      63.034  58.618  66.909  1.00  0.00           O
ATOM  10417  C31 POPEo 393      63.803  57.528  66.989  1.00  0.00           C
ATOM  10418  O32 POPEo 393      63.853  56.618  66.189  1.00  0.00           O
ATOM  10419  C32 POPEo 393      64.553  57.578  68.319  1.00  0.00           C
ATOM  10422  C23 POPEo 393      60.433  59.808  69.929  1.00  0.00           C
ATOM  10425  C24 POPEo 393      60.202  59.528  71.419  1.00  0.00           C
ATOM  10428  C25 POPEo 393      60.753  60.638  72.329  1.00  0.00           C
ATOM  10431  C26 POPEo 393      60.493  60.388  73.828  1.00  0.00           C
ATOM  10434  C27 POPEo 393      60.733  61.638  74.699  1.00  0.00           C
ATOM  10437  C28 POPEo 393      60.464  61.428  76.199  1.00  0.00           C
ATOM  10440  C29 POPEo 393      61.394  60.428  76.839  1.00  0.00           C
ATOM  10442 0C21 POPEo 393      62.543  60.698  77.488  1.00  0.00           C
ATOM  10444 1C21 POPEo 393      63.153  62.058  77.709  1.00  0.00           C
ATOM  10447 2C21 POPEo 393      63.983  62.148  79.009  1.00  0.00           C
ATOM  10450 3C21 POPEo 393      64.754  63.478  79.129  1.00  0.00           C
ATOM  10453 4C21 POPEo 393      65.843  63.478  80.209  1.00  0.00           C
ATOM  10456 5C21 POPEo 393      65.323  63.388  81.649  1.00  0.00           C
ATOM  10459 6C21 POPEo 393      64.793  64.718  82.199  1.00  0.00           C
ATOM  10462 7C21 POPEo 393      64.243  64.598  83.629  1.00  0.00           C
ATOM  10465 8C21 POPEo 393      63.824  65.938  84.238  1.00  0.00           C
ATOM  10469  C33 POPEo 393      64.843  56.168  68.878  1.00  0.00           C
ATOM  10472  C34 POPEo 393      63.593  55.498  69.479  1.00  0.00           C
ATOM  10475  C35 POPEo 393      63.063  56.148  70.779  1.00  0.00           C
ATOM  10478  C36 POPEo 393      64.073  56.028  71.929  1.00  0.00           C
ATOM  10481  C37 POPEo 393      63.583  56.548  73.279  1.00  0.00           C
ATOM  10484  C38 POPEo 393      64.653  56.308  74.359  1.00  0.00           C
ATOM  10487  C39 POPEo 393      64.223  56.778  75.749  1.00  0.00           C
ATOM  10490 0C31 POPEo 393      65.193  56.318  76.849  1.00  0.00           C
ATOM  10493 1C31 POPEo 393      65.013  57.128  78.139  1.00  0.00           C
ATOM  10496 2C31 POPEo 393      65.393  56.368  79.418  1.00  0.00           C
ATOM  10499 3C31 POPEo 393      66.813  55.788  79.439  1.00  0.00           C
ATOM  10502 4C31 POPEo 393      67.153  55.188  80.808  1.00  0.00           C
ATOM  10505 5C31 POPEo 393      68.583  54.628  80.869  1.00  0.00           C
ATOM  10508 6C31 POPEo 393      68.943  54.068  82.239  1.00  0.00           C
ATOM  10512  NH3 POPEp 394      20.503 118.299 111.549  1.00  0.00           N
ATOM  10516  C12 POPEp 394      20.263 117.218 110.539  1.00  0.00           C
ATOM  10519  C11 POPEp 394      20.173 115.848 111.208  1.00  0.00           C
ATOM  10522  P   POPEp 394      17.923 114.578 110.709  1.00  0.00           P
ATOM  10523  O13 POPEp 394      17.853 113.559 111.779  1.00  0.00           O
ATOM  10524  O14 POPEp 394      17.113 115.788 110.978  1.00  0.00           O
ATOM  10525  O11 POPEp 394      17.363 114.008 109.359  1.00  0.00           O
ATOM  10526  O12 POPEp 394      19.433 114.949 110.389  1.00  0.00           O
ATOM  10527  C1  POPEp 394      18.213 113.488 108.329  1.00  0.00           C
ATOM  10530  C2  POPEp 394      18.483 114.538 107.219  1.00  0.00           C
ATOM  10532  O21 POPEp 394      17.703 114.298 106.009  1.00  0.00           O
ATOM  10533  C21 POPEp 394      18.143 113.308 105.249  1.00  0.00           C
ATOM  10534  O22 POPEp 394      18.853 112.388 105.619  1.00  0.00           O
ATOM  10535  C22 POPEp 394      17.773 113.548 103.779  1.00  0.00           C
ATOM  10538  C3  POPEp 394      20.003 114.758 106.918  1.00  0.00           C
ATOM  10541  O31 POPEp 394      20.173 115.598 105.749  1.00  0.00           O
ATOM  10542  C31 POPEp 394      20.273 116.898 105.989  1.00  0.00           C
ATOM  10543  O32 POPEp 394      20.333 117.408 107.088  1.00  0.00           O
ATOM  10544  C32 POPEp 394      20.393 117.698 104.668  1.00  0.00           C
ATOM  10547  C23 POPEp 394      16.343 114.038 103.459  1.00  0.00           C
ATOM  10550  C24 POPEp 394      16.113 114.058 101.939  1.00  0.00           C
ATOM  10553  C25 POPEp 394      14.643 113.998 101.478  1.00  0.00           C
ATOM  10556  C26 POPEp 394      13.923 115.348 101.369  1.00  0.00           C
ATOM  10559  C27 POPEp 394      12.613 115.198 100.569  1.00  0.00           C
ATOM  10562  C28 POPEp 394      11.893 116.518 100.249  1.00  0.00           C
ATOM  10565  C29 POPEp 394      10.723 116.268  99.329  1.00  0.00           C
ATOM  10567 0C21 POPEp 394      10.773 116.258  97.988  1.00  0.00           C
ATOM  10569 1C21 POPEp 394      12.003 116.498  97.139  1.00  0.00           C
ATOM  10572 2C21 POPEp 394      11.663 116.479  95.639  1.00  0.00           C
ATOM  10575 3C21 POPEp 394      11.233 115.089  95.128  1.00  0.00           C
ATOM  10578 4C21 POPEp 394      10.533 115.118  93.758  1.00  0.00           C
ATOM  10581 5C21 POPEp 394      11.353 115.788  92.648  1.00  0.00           C
ATOM  10584 6C21 POPEp 394      10.733 115.568  91.258  1.00  0.00           C
ATOM  10587 7C21 POPEp 394      11.533 116.248  90.139  1.00  0.00           C
ATOM  10590 8C21 POPEp 394      10.963 115.968  88.749  1.00  0.00           C
ATOM  10594  C33 POPEp 394      20.053 116.928 103.369  1.00  0.00           C
ATOM  10597  C34 POPEp 394      20.883 117.358 102.149  1.00  0.00           C
ATOM  10600  C35 POPEp 394      20.813 118.839 101.758  1.00  0.00           C
ATOM  10603  C36 POPEp 394      21.243 119.008 100.288  1.00  0.00           C
ATOM  10606  C37 POPEp 394      21.023 120.418  99.728  1.00  0.00           C
ATOM  10609  C38 POPEp 394      21.153 120.418  98.198  1.00  0.00           C
ATOM  10612  C39 POPEp 394      20.643 121.708  97.549  1.00  0.00           C
ATOM  10615 0C31 POPEp 394      21.633 122.878  97.609  1.00  0.00           C
ATOM  10618 1C31 POPEp 394      20.933 124.198  97.239  1.00  0.00           C
ATOM  10621 2C31 POPEp 394      21.903 125.298  96.808  1.00  0.00           C
ATOM  10624 3C31 POPEp 394      21.283 126.698  96.819  1.00  0.00           C
ATOM  10627 4C31 POPEp 394      19.913 126.808  96.109  1.00  0.00           C
ATOM  10630 5C31 POPEp 394      19.323 128.218  96.179  1.00  0.00           C
ATOM  10633 6C31 POPEp 394      17.893 128.318  95.659  1.00  0.00           C
ATOM  10637  NH3 POPEq 395      14.553 114.578 109.818  1.00  0.00           N
ATOM  10641  C12 POPEq 395      14.013 115.939 109.479  1.00  0.00           C
ATOM  10644  C11 POPEq 395      13.713 116.758 110.738  1.00  0.00           C
ATOM  10647  P   POPEq 395      11.743 118.388 110.109  1.00  0.00           P
ATOM  10648  O13 POPEq 395      10.943 117.138 110.179  1.00  0.00           O
ATOM  10649  O14 POPEq 395      11.353 119.508 110.969  1.00  0.00           O
ATOM  10650  O11 POPEq 395      11.823 118.898 108.609  1.00  0.00           O
ATOM  10651  O12 POPEq 395      13.273 118.058 110.379  1.00  0.00           O
ATOM  10652  C1  POPEq 395      12.603 120.078 108.338  1.00  0.00           C
ATOM  10655  C2  POPEq 395      13.323 119.988 106.969  1.00  0.00           C
ATOM  10657  O21 POPEq 395      12.663 120.698 105.908  1.00  0.00           O
ATOM  10658  C21 POPEq 395      11.533 120.189 105.449  1.00  0.00           C
ATOM  10659  O22 POPEq 395      10.833 119.358 105.978  1.00  0.00           O
ATOM  10660  C22 POPEq 395      11.293 120.738 104.038  1.00  0.00           C
ATOM  10663  C3  POPEq 395      13.683 118.518 106.579  1.00  0.00           C
ATOM  10666  O31 POPEq 395      14.203 118.398 105.228  1.00  0.00           O
ATOM  10667  C31 POPEq 395      15.343 119.028 104.999  1.00  0.00           C
ATOM  10668  O32 POPEq 395      16.093 119.479 105.838  1.00  0.00           O
ATOM  10669  C32 POPEq 395      15.563 119.148 103.489  1.00  0.00           C
ATOM  10672  C23 POPEq 395      10.423 119.768 103.209  1.00  0.00           C
ATOM  10675  C24 POPEq 395      10.113 120.288 101.798  1.00  0.00           C
ATOM  10678  C25 POPEq 395      11.323 120.408 100.869  1.00  0.00           C
ATOM  10681  C26 POPEq 395      10.893 120.648  99.418  1.00  0.00           C
ATOM  10684  C27 POPEq 395      12.053 120.608  98.408  1.00  0.00           C
ATOM  10687  C28 POPEq 395      11.563 120.498  96.948  1.00  0.00           C
ATOM  10690  C29 POPEq 395      12.713 120.369  95.978  1.00  0.00           C
ATOM  10692 0C21 POPEq 395      12.813 120.958  94.769  1.00  0.00           C
ATOM  10694 1C21 POPEq 395      11.783 121.868  94.149  1.00  0.00           C
ATOM  10697 2C21 POPEq 395      12.313 122.648  92.929  1.00  0.00           C
ATOM  10700 3C21 POPEq 395      11.273 123.648  92.399  1.00  0.00           C
ATOM  10703 4C21 POPEq 395      11.803 124.619  91.328  1.00  0.00           C
ATOM  10706 5C21 POPEq 395      10.743 125.648  90.918  1.00  0.00           C
ATOM  10709 6C21 POPEq 395      11.233 126.678  89.899  1.00  0.00           C
ATOM  10712 7C21 POPEq 395      10.143 127.689  89.529  1.00  0.00           C
ATOM  10715 8C21 POPEq 395      10.563 128.688  88.449  1.00  0.00           C
ATOM  10719  C33 POPEq 395      16.193 120.519 103.139  1.00  0.00           C
ATOM  10722  C34 POPEq 395      15.713 121.088 101.808  1.00  0.00           C
ATOM  10725  C35 POPEq 395      16.423 120.508 100.589  1.00  0.00           C
ATOM  10728  C36 POPEq 395      15.953 121.208  99.308  1.00  0.00           C
ATOM  10731  C37 POPEq 395      16.683 120.768  98.039  1.00  0.00           C
ATOM  10734  C38 POPEq 395      16.393 121.748  96.889  1.00  0.00           C
ATOM  10737  C39 POPEq 395      17.213 121.488  95.628  1.00  0.00           C
ATOM  10740 0C31 POPEq 395      16.983 122.578  94.569  1.00  0.00           C
ATOM  10743 1C31 POPEq 395      18.053 122.568  93.478  1.00  0.00           C
ATOM  10746 2C31 POPEq 395      17.713 123.528  92.329  1.00  0.00           C
ATOM  10749 3C31 POPEq 395      18.813 123.588  91.258  1.00  0.00           C
ATOM  10752 4C31 POPEq 395      18.323 124.248  89.958  1.00  0.00           C
ATOM  10755 5C31 POPEq 395      19.383 124.298  88.859  1.00  0.00           C
ATOM  10758 6C31 POPEq 395      18.863 124.928  87.569  1.00  0.00           C
ATOM  10762  NH3 POPEr 396     137.223  50.408  62.209  1.00  0.00           N
ATOM  10766  C12 POPEr 396     137.934  49.188  62.749  1.00  0.00           C
ATOM  10769  C11 POPEr 396     139.163  49.518  63.619  1.00  0.00           C
ATOM  10772  P   POPEr 396     141.333  48.128  64.249  1.00  0.00           P
ATOM  10773  O13 POPEr 396     141.552  46.748  64.779  1.00  0.00           O
ATOM  10774  O14 POPEr 396     141.964  48.468  62.959  1.00  0.00           O
ATOM  10775  O11 POPEr 396     141.803  49.198  65.308  1.00  0.00           O
ATOM  10776  O12 POPEr 396     139.783  48.318  64.099  1.00  0.00           O
ATOM  10777  C1  POPEr 396     141.023  49.518  66.459  1.00  0.00           C
ATOM  10780  C2  POPEr 396     141.253  48.488  67.578  1.00  0.00           C
ATOM  10782  O21 POPEr 396     140.553  48.908  68.758  1.00  0.00           O
ATOM  10783  C21 POPEr 396     139.283  48.538  68.769  1.00  0.00           C
ATOM  10784  O22 POPEr 396     138.592  48.288  67.809  1.00  0.00           O
ATOM  10785  C22 POPEr 396     138.893  48.328  70.239  1.00  0.00           C
ATOM  10788  C3  POPEr 396     142.773  48.308  67.889  1.00  0.00           C
ATOM  10791  O31 POPEr 396     143.182  48.548  69.249  1.00  0.00           O
ATOM  10792  C31 POPEr 396     142.793  47.668  70.169  1.00  0.00           C
ATOM  10793  O32 POPEr 396     142.043  46.738  69.979  1.00  0.00           O
ATOM  10794  C32 POPEr 396     143.503  47.988  71.468  1.00  0.00           C
ATOM  10797  C23 POPEr 396     137.544  47.578  70.359  1.00  0.00           C
ATOM  10800  C24 POPEr 396     137.283  47.018  71.769  1.00  0.00           C
ATOM  10803  C25 POPEr 396     138.283  45.918  72.178  1.00  0.00           C
ATOM  10806  C26 POPEr 396     137.902  45.228  73.498  1.00  0.00           C
ATOM  10809  C27 POPEr 396     138.803  44.028  73.828  1.00  0.00           C
ATOM  10812  C28 POPEr 396     138.583  43.508  75.259  1.00  0.00           C
ATOM  10815  C29 POPEr 396     139.393  42.268  75.539  1.00  0.00           C
ATOM  10817 0C21 POPEr 396     140.632  42.248  76.059  1.00  0.00           C
ATOM  10819 1C21 POPEr 396     141.434  43.458  76.459  1.00  0.00           C
ATOM  10822 2C21 POPEr 396     142.662  43.088  77.298  1.00  0.00           C
ATOM  10825 3C21 POPEr 396     142.302  42.568  78.699  1.00  0.00           C
ATOM  10828 4C21 POPEr 396     143.533  42.108  79.499  1.00  0.00           C
ATOM  10831 5C21 POPEr 396     143.283  42.058  81.009  1.00  0.00           C
ATOM  10834 6C21 POPEr 396     142.354  40.928  81.478  1.00  0.00           C
ATOM  10837 7C21 POPEr 396     142.243  40.868  83.008  1.00  0.00           C
ATOM  10840 8C21 POPEr 396     141.354  39.738  83.539  1.00  0.00           C
ATOM  10844  C33 POPEr 396     142.863  47.268  72.669  1.00  0.00           C
ATOM  10847  C34 POPEr 396     143.684  47.508  73.929  1.00  0.00           C
ATOM  10850  C35 POPEr 396     143.173  46.748  75.159  1.00  0.00           C
ATOM  10853  C36 POPEr 396     141.763  47.188  75.599  1.00  0.00           C
ATOM  10856  C37 POPEr 396     141.693  47.378  77.119  1.00  0.00           C
ATOM  10859  C38 POPEr 396     140.293  47.748  77.619  1.00  0.00           C
ATOM  10862  C39 POPEr 396     140.273  48.308  79.059  1.00  0.00           C
ATOM  10865 0C31 POPEr 396     140.654  47.288  80.148  1.00  0.00           C
ATOM  10868 1C31 POPEr 396     142.162  47.088  80.309  1.00  0.00           C
ATOM  10871 2C31 POPEr 396     142.633  47.228  81.769  1.00  0.00           C
ATOM  10874 3C31 POPEr 396     144.152  47.288  81.878  1.00  0.00           C
ATOM  10877 4C31 POPEr 396     144.633  47.738  83.268  1.00  0.00           C
ATOM  10880 5C31 POPEr 396     146.023  48.378  83.219  1.00  0.00           C
ATOM  10883 6C31 POPEr 396     146.533  48.838  84.588  1.00  0.00           C
ATOM  10887  NH3 POPEs 397     155.883 112.328  64.629  1.00  0.00           N
ATOM  10891  C12 POPEs 397     157.043 113.148  65.129  1.00  0.00           C
ATOM  10894  C11 POPEs 397     156.833 114.648  64.899  1.00  0.00           C
ATOM  10897  P   POPEs 397     158.033 116.928  65.139  1.00  0.00           P
ATOM  10898  O13 POPEs 397     159.374 117.169  64.549  1.00  0.00           O
ATOM  10899  O14 POPEs 397     156.893 117.248  64.268  1.00  0.00           O
ATOM  10900  O11 POPEs 397     157.954 117.729  66.519  1.00  0.00           O
ATOM  10901  O12 POPEs 397     157.893 115.398  65.539  1.00  0.00           O
ATOM  10902  C1  POPEs 397     157.302 117.108  67.639  1.00  0.00           C
ATOM  10905  C2  POPEs 397     157.294 118.008  68.929  1.00  0.00           C
ATOM  10907  O21 POPEs 397     157.062 117.198  70.099  1.00  0.00           O
ATOM  10908  C21 POPEs 397     155.833 116.769  70.359  1.00  0.00           C
ATOM  10909  O22 POPEs 397     154.833 116.979  69.678  1.00  0.00           O
ATOM  10910  C22 POPEs 397     155.874 115.919  71.629  1.00  0.00           C
ATOM  10913  C3  POPEs 397     156.393 119.288  68.869  1.00  0.00           C
ATOM  10916  O31 POPEs 397     156.033 119.768  70.198  1.00  0.00           O
ATOM  10917  C31 POPEs 397     156.993 120.388  70.858  1.00  0.00           C
ATOM  10918  O32 POPEs 397     158.074 120.729  70.399  1.00  0.00           O
ATOM  10919  C32 POPEs 397     156.574 120.598  72.318  1.00  0.00           C
ATOM  10922  C23 POPEs 397     155.273 116.578  72.899  1.00  0.00           C
ATOM  10925  C24 POPEs 397     155.682 115.799  74.168  1.00  0.00           C
ATOM  10928  C25 POPEs 397     155.302 116.498  75.478  1.00  0.00           C
ATOM  10931  C26 POPEs 397     156.023 115.908  76.709  1.00  0.00           C
ATOM  10934  C27 POPEs 397     155.734 116.708  77.988  1.00  0.00           C
ATOM  10937  C28 POPEs 397     156.624 116.339  79.189  1.00  0.00           C
ATOM  10940  C29 POPEs 397     156.473 114.908  79.639  1.00  0.00           C
ATOM  10942 0C21 POPEs 397     155.523 114.448  80.459  1.00  0.00           C
ATOM  10944 1C21 POPEs 397     154.404 115.248  81.079  1.00  0.00           C
ATOM  10947 2C21 POPEs 397     154.712 115.668  82.529  1.00  0.00           C
ATOM  10950 3C21 POPEs 397     155.033 114.488  83.469  1.00  0.00           C
ATOM  10953 4C21 POPEs 397     155.122 114.868  84.958  1.00  0.00           C
ATOM  10956 5C21 POPEs 397     156.052 116.059  85.239  1.00  0.00           C
ATOM  10959 6C21 POPEs 397     156.424 116.178  86.719  1.00  0.00           C
ATOM  10962 7C21 POPEs 397     157.223 117.449  87.038  1.00  0.00           C
ATOM  10965 8C21 POPEs 397     157.773 117.478  88.459  1.00  0.00           C
ATOM  10969  C33 POPEs 397     156.833 122.049  72.788  1.00  0.00           C
ATOM  10972  C34 POPEs 397     156.283 122.348  74.199  1.00  0.00           C
ATOM  10975  C35 POPEs 397     156.813 121.468  75.329  1.00  0.00           C
ATOM  10978  C36 POPEs 397     156.214 121.878  76.679  1.00  0.00           C
ATOM  10981  C37 POPEs 397     156.633 120.948  77.829  1.00  0.00           C
ATOM  10984  C38 POPEs 397     155.912 121.248  79.149  1.00  0.00           C
ATOM  10987  C39 POPEs 397     156.202 122.658  79.699  1.00  0.00           C
ATOM  10990 0C31 POPEs 397     155.533 122.918  81.048  1.00  0.00           C
ATOM  10993 1C31 POPEs 397     155.723 124.378  81.499  1.00  0.00           C
ATOM  10996 2C31 POPEs 397     155.434 124.619  82.978  1.00  0.00           C
ATOM  10999 3C31 POPEs 397     153.943 124.518  83.299  1.00  0.00           C
ATOM  11002 4C31 POPEs 397     153.643 124.838  84.769  1.00  0.00           C
ATOM  11005 5C31 POPEs 397     152.143 124.988  85.039  1.00  0.00           C
ATOM  11008 6C31 POPEs 397     151.833 125.178  86.509  1.00  0.00           C
ATOM  11012  NH3 POPEt 398       1.113  13.148 110.648  1.00  0.00           N
ATOM  11016  C12 POPEt 398       1.993  12.048 111.179  1.00  0.00           C
ATOM  11019  C11 POPEt 398       3.133  11.728 110.189  1.00  0.00           C
ATOM  11022  P   POPEt 398       3.013  12.118 107.569  1.00  0.00           P
ATOM  11023  O13 POPEt 398       2.543  13.518 107.689  1.00  0.00           O
ATOM  11024  O14 POPEt 398       4.443  11.858 107.279  1.00  0.00           O
ATOM  11025  O11 POPEt 398       2.063  11.278 106.618  1.00  0.00           O
ATOM  11026  O12 POPEt 398       2.573  11.418 108.909  1.00  0.00           O
ATOM  11027  C1  POPEt 398       2.163  11.258 105.189  1.00  0.00           C
ATOM  11030  C2  POPEt 398       1.803   9.868 104.588  1.00  0.00           C
ATOM  11032  O21 POPEt 398       1.393  10.058 103.219  1.00  0.00           O
ATOM  11033  C21 POPEt 398       1.393   9.068 102.318  1.00  0.00           C
ATOM  11034  O22 POPEt 398       0.636   9.018 101.369  1.00  0.00           O
ATOM  11035  C22 POPEt 398       2.523   8.058 102.508  1.00  0.00           C
ATOM  11038  C3  POPEt 398       0.666   9.178 105.399  1.00  0.00           C
ATOM  11041  O31 POPEt 398       0.176   7.988 104.728  1.00  0.00           O
ATOM  11042  C31 POPEt 398      -0.994   7.538 105.189  1.00  0.00           C
ATOM  11043  O32 POPEt 398      -1.514   7.858 106.229  1.00  0.00           O
ATOM  11044  C32 POPEt 398      -1.614   6.618 104.129  1.00  0.00           C
ATOM  11047  C23 POPEt 398       2.803   7.238 101.219  1.00  0.00           C
ATOM  11050  C24 POPEt 398       3.933   6.208 101.378  1.00  0.00           C
ATOM  11053  C25 POPEt 398       4.673   5.908 100.058  1.00  0.00           C
ATOM  11056  C26 POPEt 398       3.773   5.278  98.989  1.00  0.00           C
ATOM  11059  C27 POPEt 398       4.363   5.368  97.578  1.00  0.00           C
ATOM  11062  C28 POPEt 398       3.293   5.058  96.529  1.00  0.00           C
ATOM  11065  C29 POPEt 398       3.783   5.358  95.139  1.00  0.00           C
ATOM  11067 0C21 POPEt 398       4.123   4.468  94.189  1.00  0.00           C
ATOM  11069 1C21 POPEt 398       4.113   2.958  94.298  1.00  0.00           C
ATOM  11072 2C21 POPEt 398       3.253   2.268  93.209  1.00  0.00           C
ATOM  11075 3C21 POPEt 398       3.513   2.748  91.769  1.00  0.00           C
ATOM  11078 4C21 POPEt 398       4.993   2.738  91.359  1.00  0.00           C
ATOM  11081 5C21 POPEt 398       5.273   3.458  90.029  1.00  0.00           C
ATOM  11084 6C21 POPEt 398       4.973   4.958  90.128  1.00  0.00           C
ATOM  11087 7C21 POPEt 398       5.403   5.798  88.919  1.00  0.00           C
ATOM  11090 8C21 POPEt 398       5.273   7.298  89.219  1.00  0.00           C
ATOM  11094  C33 POPEt 398      -2.374   7.428 103.058  1.00  0.00           C
ATOM  11097  C34 POPEt 398      -2.904   6.608 101.878  1.00  0.00           C
ATOM  11100  C35 POPEt 398      -1.824   5.958 101.009  1.00  0.00           C
ATOM  11103  C36 POPEt 398      -2.344   5.648  99.599  1.00  0.00           C
ATOM  11106  C37 POPEt 398      -1.224   5.328  98.609  1.00  0.00           C
ATOM  11109  C38 POPEt 398      -1.674   5.518  97.149  1.00  0.00           C
ATOM  11112  C39 POPEt 398      -0.484   5.698  96.198  1.00  0.00           C
ATOM  11115 0C31 POPEt 398      -0.924   6.118  94.798  1.00  0.00           C
ATOM  11118 1C31 POPEt 398       0.256   6.568  93.929  1.00  0.00           C
ATOM  11121 2C31 POPEt 398      -0.184   7.118  92.558  1.00  0.00           C
ATOM  11124 3C31 POPEt 398      -0.874   6.088  91.649  1.00  0.00           C
ATOM  11127 4C31 POPEt 398       0.016   4.888  91.319  1.00  0.00           C
ATOM  11130 5C31 POPEt 398      -0.614   3.938  90.288  1.00  0.00           C
ATOM  11133 6C31 POPEt 398       0.296   2.758  89.948  1.00  0.00           C
ATOM  11137  NH3 POPEu 399     114.343   5.618  68.179  1.00  0.00           N
ATOM  11141  C12 POPEu 399     115.612   5.178  68.878  1.00  0.00           C
ATOM  11144  C11 POPEu 399     116.862   6.038  68.589  1.00  0.00           C
ATOM  11147  P   POPEu 399     119.034   4.698  69.378  1.00  0.00           P
ATOM  11148  O13 POPEu 399     118.452   3.468  69.958  1.00  0.00           O
ATOM  11149  O14 POPEu 399     119.613   4.628  68.029  1.00  0.00           O
ATOM  11150  O11 POPEu 399     120.052   5.248  70.449  1.00  0.00           O
ATOM  11151  O12 POPEu 399     117.873   5.758  69.558  1.00  0.00           O
ATOM  11152  C1  POPEu 399     121.453   5.378  70.189  1.00  0.00           C
ATOM  11155  C2  POPEu 399     121.993   6.768  70.648  1.00  0.00           C
ATOM  11157  O21 POPEu 399     122.583   6.788  71.959  1.00  0.00           O
ATOM  11158  C21 POPEu 399     122.002   6.098  72.918  1.00  0.00           C
ATOM  11159  O22 POPEu 399     120.813   5.878  73.048  1.00  0.00           O
ATOM  11160  C22 POPEu 399     123.074   5.688  73.919  1.00  0.00           C
ATOM  11163  C3  POPEu 399     120.962   7.918  70.488  1.00  0.00           C
ATOM  11166  O31 POPEu 399     121.613   9.198  70.628  1.00  0.00           O
ATOM  11167  C31 POPEu 399     121.302   9.968  71.649  1.00  0.00           C
ATOM  11168  O32 POPEu 399     120.413   9.778  72.469  1.00  0.00           O
ATOM  11169  C32 POPEu 399     122.283  11.128  71.738  1.00  0.00           C
ATOM  11172  C23 POPEu 399     122.522   5.028  75.209  1.00  0.00           C
ATOM  11175  C24 POPEu 399     122.423   5.948  76.429  1.00  0.00           C
ATOM  11178  C25 POPEu 399     121.073   6.658  76.579  1.00  0.00           C
ATOM  11181  C26 POPEu 399     121.173   7.878  77.508  1.00  0.00           C
ATOM  11184  C27 POPEu 399     119.864   8.678  77.578  1.00  0.00           C
ATOM  11187  C28 POPEu 399     120.043   9.998  78.349  1.00  0.00           C
ATOM  11190  C29 POPEu 399     118.713  10.668  78.579  1.00  0.00           C
ATOM  11192 0C21 POPEu 399     118.322  11.208  79.748  1.00  0.00           C
ATOM  11194 1C21 POPEu 399     119.193  11.288  80.969  1.00  0.00           C
ATOM  11197 2C21 POPEu 399     118.573  12.168  82.069  1.00  0.00           C
ATOM  11200 3C21 POPEu 399     119.483  12.288  83.288  1.00  0.00           C
ATOM  11203 4C21 POPEu 399     118.973  13.328  84.289  1.00  0.00           C
ATOM  11206 5C21 POPEu 399     120.043  13.668  85.329  1.00  0.00           C
ATOM  11209 6C21 POPEu 399     119.572  14.658  86.398  1.00  0.00           C
ATOM  11212 7C21 POPEu 399     118.404  14.118  87.219  1.00  0.00           C
ATOM  11215 8C21 POPEu 399     118.443  14.558  88.668  1.00  0.00           C
ATOM  11219  C33 POPEu 399     123.772  10.678  71.779  1.00  0.00           C
ATOM  11222  C34 POPEu 399     124.702  11.768  72.329  1.00  0.00           C
ATOM  11225  C35 POPEu 399     125.144  11.538  73.799  1.00  0.00           C
ATOM  11228  C36 POPEu 399     123.993  11.528  74.829  1.00  0.00           C
ATOM  11231  C37 POPEu 399     124.233  10.698  76.109  1.00  0.00           C
ATOM  11234  C38 POPEu 399     125.004  11.388  77.248  1.00  0.00           C
ATOM  11237  C39 POPEu 399     126.473  11.718  76.979  1.00  0.00           C
ATOM  11240 0C31 POPEu 399     127.263  12.028  78.268  1.00  0.00           C
ATOM  11243 1C31 POPEu 399     128.783  11.968  78.048  1.00  0.00           C
ATOM  11246 2C31 POPEu 399     129.604  11.938  79.349  1.00  0.00           C
ATOM  11249 3C31 POPEu 399     130.053  13.318  79.849  1.00  0.00           C
ATOM  11252 4C31 POPEu 399     131.083  13.188  80.978  1.00  0.00           C
ATOM  11255 5C31 POPEu 399     131.604  14.538  81.489  1.00  0.00           C
ATOM  11258 6C31 POPEu 399     132.662  14.398  82.578  1.00  0.00           C
ATOM  11262  NH3 POPEv 400     149.693  70.738 101.219  1.00  0.00           N
ATOM  11266  C12 POPEv 400     149.952  70.348 102.648  1.00  0.00           C
ATOM  11269  C11 POPEv 400     150.934  71.358 103.279  1.00  0.00           C
ATOM  11272  P   POPEv 400     150.074  73.448 104.599  1.00  0.00           P
ATOM  11273  O13 POPEv 400     148.842  72.878 105.159  1.00  0.00           O
ATOM  11274  O14 POPEv 400     151.263  73.418 105.488  1.00  0.00           O
ATOM  11275  O11 POPEv 400     149.794  74.938 104.168  1.00  0.00           O
ATOM  11276  O12 POPEv 400     150.393  72.688 103.249  1.00  0.00           O
ATOM  11277  C1  POPEv 400     149.354  75.348 102.879  1.00  0.00           C
ATOM  11280  C2  POPEv 400     150.544  75.928 102.079  1.00  0.00           C
ATOM  11282  O21 POPEv 400     150.074  76.688 100.949  1.00  0.00           O
ATOM  11283  C21 POPEv 400     149.733  76.038  99.859  1.00  0.00           C
ATOM  11284  O22 POPEv 400     149.574  74.848  99.728  1.00  0.00           O
ATOM  11285  C22 POPEv 400     149.574  77.068  98.729  1.00  0.00           C
ATOM  11288  C3  POPEv 400     151.583  74.808 101.738  1.00  0.00           C
ATOM  11291  O31 POPEv 400     152.473  75.148 100.648  1.00  0.00           O
ATOM  11292  C31 POPEv 400     152.863  74.058  99.979  1.00  0.00           C
ATOM  11293  O32 POPEv 400     152.633  72.908 100.288  1.00  0.00           O
ATOM  11294  C32 POPEv 400     153.562  74.498  98.708  1.00  0.00           C
ATOM  11297  C23 POPEv 400     149.204  76.468  97.349  1.00  0.00           C
ATOM  11300  C24 POPEv 400     149.303  77.568  96.279  1.00  0.00           C
ATOM  11303  C25 POPEv 400     148.723  77.238  94.889  1.00  0.00           C
ATOM  11306  C26 POPEv 400     148.893  78.438  93.939  1.00  0.00           C
ATOM  11309  C27 POPEv 400     148.123  78.318  92.609  1.00  0.00           C
ATOM  11312  C28 POPEv 400     148.523  79.388  91.559  1.00  0.00           C
ATOM  11315  C29 POPEv 400     148.163  80.808  91.918  1.00  0.00           C
ATOM  11317 0C21 POPEv 400     147.802  81.808  91.079  1.00  0.00           C
ATOM  11319 1C21 POPEv 400     147.662  81.748  89.579  1.00  0.00           C
ATOM  11322 2C21 POPEv 400     146.324  82.318  89.049  1.00  0.00           C
ATOM  11325 3C21 POPEv 400     146.313  83.828  88.779  1.00  0.00           C
ATOM  11328 4C21 POPEv 400     144.964  84.278  88.189  1.00  0.00           C
ATOM  11331 5C21 POPEv 400     144.964  85.729  87.679  1.00  0.00           C
ATOM  11334 6C21 POPEv 400     143.613  86.178  87.099  1.00  0.00           C
ATOM  11337 7C21 POPEv 400     143.743  87.408  86.179  1.00  0.00           C
ATOM  11340 8C21 POPEv 400     142.413  87.888  85.589  1.00  0.00           C
ATOM  11344  C33 POPEv 400     154.163  73.268  98.029  1.00  0.00           C
ATOM  11347  C34 POPEv 400     154.794  73.608  96.679  1.00  0.00           C
ATOM  11350  C35 POPEv 400     155.153  72.328  95.939  1.00  0.00           C
ATOM  11353  C36 POPEv 400     155.434  72.548  94.459  1.00  0.00           C
ATOM  11356  C37 POPEv 400     155.473  71.208  93.738  1.00  0.00           C
ATOM  11359  C38 POPEv 400     155.643  71.358  92.228  1.00  0.00           C
ATOM  11362  C39 POPEv 400     155.402  70.028  91.509  1.00  0.00           C
ATOM  11365 0C31 POPEv 400     155.923  70.108  90.069  1.00  0.00           C
ATOM  11368 1C31 POPEv 400     155.283  69.098  89.118  1.00  0.00           C
ATOM  11371 2C31 POPEv 400     155.824  69.288  87.698  1.00  0.00           C
ATOM  11374 3C31 POPEv 400     156.523  68.048  87.139  1.00  0.00           C
ATOM  11377 4C31 POPEv 400     157.824  67.658  87.859  1.00  0.00           C
ATOM  11380 5C31 POPEv 400     158.462  66.398  87.269  1.00  0.00           C
ATOM  11383 6C31 POPEv 400     159.624  65.848  88.099  1.00  0.00           C
ATOM  11387  NH3 POPEw 401      31.243 158.048 107.969  1.00  0.00           N
ATOM  11391  C12 POPEw 401      30.093 157.758 108.889  1.00  0.00           C
ATOM  11394  C11 POPEw 401      28.783 157.998 108.139  1.00  0.00           C
ATOM  11397  P   POPEw 401      26.293 158.199 108.799  1.00  0.00           P
ATOM  11398  O13 POPEw 401      25.263 157.378 109.459  1.00  0.00           O
ATOM  11399  O14 POPEw 401      26.493 159.589 109.258  1.00  0.00           O
ATOM  11400  O11 POPEw 401      25.983 158.158 107.239  1.00  0.00           O
ATOM  11401  O12 POPEw 401      27.683 157.449 108.869  1.00  0.00           O
ATOM  11402  C1  POPEw 401      25.693 156.949 106.529  1.00  0.00           C
ATOM  11405  C2  POPEw 401      26.753 156.568 105.429  1.00  0.00           C
ATOM  11407  O21 POPEw 401      26.273 156.798 104.079  1.00  0.00           O
ATOM  11408  C21 POPEw 401      26.153 158.078 103.769  1.00  0.00           C
ATOM  11409  O22 POPEw 401      26.383 159.018 104.509  1.00  0.00           O
ATOM  11410  C22 POPEw 401      25.833 158.278 102.279  1.00  0.00           C
ATOM  11413  C3  POPEw 401      27.173 155.078 105.619  1.00  0.00           C
ATOM  11416  O31 POPEw 401      27.933 154.558 104.499  1.00  0.00           O
ATOM  11417  C31 POPEw 401      27.173 153.958 103.568  1.00  0.00           C
ATOM  11418  O32 POPEw 401      25.983 153.758 103.639  1.00  0.00           O
ATOM  11419  C32 POPEw 401      28.043 153.559 102.389  1.00  0.00           C
ATOM  11422  C23 POPEw 401      26.643 159.498 101.758  1.00  0.00           C
ATOM  11425  C24 POPEw 401      26.363 159.919 100.309  1.00  0.00           C
ATOM  11428  C25 POPEw 401      24.953 160.498 100.128  1.00  0.00           C
ATOM  11431  C26 POPEw 401      24.743 161.258  98.819  1.00  0.00           C
ATOM  11434  C27 POPEw 401      23.313 161.798  98.698  1.00  0.00           C
ATOM  11437  C28 POPEw 401      23.083 162.766  97.519  1.00  0.00           C
ATOM  11440  C29 POPEw 401      23.423 162.199  96.168  1.00  0.00           C
ATOM  11442 0C21 POPEw 401      22.663 161.329  95.469  1.00  0.00           C
ATOM  11444 1C21 POPEw 401      21.363 160.718  95.908  1.00  0.00           C
ATOM  11447 2C21 POPEw 401      20.123 161.378  95.259  1.00  0.00           C
ATOM  11450 3C21 POPEw 401      20.103 161.308  93.729  1.00  0.00           C
ATOM  11453 4C21 POPEw 401      18.703 161.579  93.148  1.00  0.00           C
[truncated: 3,028,714 more chars]
