# Supplementary material for: Characterizing Membrane Association and Periplasmic Transfer of Bacterial Lipoproteins through Molecular Dynamics Simulations
Source: Structure. 2020 Apr 7;28(4):475–487.e3. doi: 10.1016/j.str.2020.01.012 (PMC7139219; doi:10.1016/j.str.2020.01.012)
Supplement: Data S2. Final Coordinates from Simulations (A–L), Related to Figure 3 [file mmc4.zip › A-L/AMID-1-atomistic.pdb]

TITLE     Protein
REMARK    THIS IS A SIMULATION BOX
CRYST1  129.298  129.298  184.839  90.00  90.00  90.00 P 1           1
MODEL        1
ATOM      1  N   CYSTA   1      55.659  76.454  94.720  1.00  0.00           N
ATOM      3  CA  CYSTA   1      55.899  77.734  95.350  1.00  0.00           C
ATOM      5  C   CYSTA   1      55.189  77.784  96.680  1.00  0.00           C
ATOM      6  O   CYSTA   1      55.749  77.464  97.720  1.00  0.00           O
ATOM      7  CB  CYSTA   1      57.339  78.334  95.390  1.00  0.00           C
ATOM     10  SG  CYSTA   1      57.829  79.294  93.920  1.00  0.00           S
ATOM     11  C1  CYSTA   1      57.949  78.024  92.630  1.00  0.00           C
ATOM     14  CA1 CYSTA   1      56.459  75.444  94.390  1.00  0.00           C
ATOM     15  OA1 CYSTA   1      57.679  75.494  94.530  1.00  0.00           O
ATOM     16  CA2 CYSTA   1      55.809  74.204  93.890  1.00  0.00           C
ATOM     19  C11 CYSTA   1      58.719  78.414  91.330  1.00  0.00           C
ATOM     21  O11 CYSTA   1      59.709  79.414  91.640  1.00  0.00           O
ATOM     22  CX1 CYSTA   1      60.809  79.624  90.890  1.00  0.00           C
ATOM     23  OX1 CYSTA   1      61.619  80.514  91.130  1.00  0.00           O
ATOM     24  CX2 CYSTA   1      60.999  78.644  89.730  1.00  0.00           C
ATOM     27  C12 CYSTA   1      57.749  78.834  90.160  1.00  0.00           C
ATOM     30  O12 CYSTA   1      57.969  80.184  89.720  1.00  0.00           O
ATOM     31  CD1 CYSTA   1      57.559  80.454  88.490  1.00  0.00           C
ATOM     32  OD1 CYSTA   1      57.059  79.644  87.730  1.00  0.00           O
ATOM     33  CD2 CYSTA   1      57.819  81.924  88.180  1.00  0.00           C
ATOM     36  CA3 CYSTA   1      54.979  74.494  92.620  1.00  0.00           C
ATOM     39  CA4 CYSTA   1      53.729  73.624  92.480  1.00  0.00           C
ATOM     42  CA5 CYSTA   1      52.449  74.464  92.540  1.00  0.00           C
ATOM     45  CA6 CYSTA   1      52.189  75.074  93.930  1.00  0.00           C
ATOM     48  CA7 CYSTA   1      51.019  76.064  93.980  1.00  0.00           C
ATOM     51  CA8 CYSTA   1      49.769  75.544  93.270  1.00  0.00           C
ATOM     54  CA9 CYSTA   1      49.679  76.004  91.810  1.00  0.00           C
ATOM     57 0CA1 CYSTA   1      49.169  74.894  90.880  1.00  0.00           C
ATOM     60 1CA1 CYSTA   1      48.299  75.414  89.740  1.00  0.00           C
ATOM     63 2CA1 CYSTA   1      47.229  74.374  89.360  1.00  0.00           C
ATOM     66 3CA1 CYSTA   1      46.169  74.974  88.460  1.00  0.00           C
ATOM     69 4CA1 CYSTA   1      46.619  75.084  87.010  1.00  0.00           C
ATOM     72 5CA1 CYSTA   1      45.849  76.214  86.340  1.00  0.00           C
ATOM     75 6CA1 CYSTA   1      46.059  76.234  84.840  1.00  0.00           C
ATOM     79  CD3 CYSTA   1      58.189  82.164  86.700  1.00  0.00           C
ATOM     82  CD4 CYSTA   1      59.589  81.674  86.340  1.00  0.00           C
ATOM     85  CD5 CYSTA   1      59.989  81.984  84.880  1.00  0.00           C
ATOM     88  CD6 CYSTA   1      58.989  81.444  83.840  1.00  0.00           C
ATOM     91  CD7 CYSTA   1      59.579  81.474  82.420  1.00  0.00           C
ATOM     94  CD8 CYSTA   1      58.559  81.384  81.279  1.00  0.00           C
ATOM     97  CD9 CYSTA   1      59.219  81.604  79.910  1.00  0.00           C
ATOM    100 0CD1 CYSTA   1      58.279  82.214  78.850  1.00  0.00           C
ATOM    103 1CD1 CYSTA   1      57.339  81.204  78.170  1.00  0.00           C
ATOM    106 2CD1 CYSTA   1      56.599  81.834  76.970  1.00  0.00           C
ATOM    109 3CD1 CYSTA   1      56.579  80.954  75.700  1.00  0.00           C
ATOM    112 4CD1 CYSTA   1      55.429  79.934  75.620  1.00  0.00           C
ATOM    115 5CD1 CYSTA   1      55.499  78.814  76.670  1.00  0.00           C
ATOM    118 6CD1 CYSTA   1      54.659  77.594  76.290  1.00  0.00           C
ATOM    122  CX3 CYSTA   1      62.039  79.114  88.690  1.00  0.00           C
ATOM    125  CX4 CYSTA   1      63.499  78.804  89.070  1.00  0.00           C
ATOM    128  CX5 CYSTA   1      64.489  79.424  88.080  1.00  0.00           C
ATOM    131  CX6 CYSTA   1      64.659  78.604  86.790  1.00  0.00           C
ATOM    134  CX7 CYSTA   1      65.369  79.424  85.700  1.00  0.00           C
ATOM    137  CX8 CYSTA   1      65.299  78.864  84.260  1.00  0.00           C
ATOM    140  CX9 CYSTA   1      63.879  78.814  83.740  1.00  0.00           C
ATOM    142 0CX1 CYSTA   1      63.319  79.554  82.760  1.00  0.00           C
ATOM    144 1CX1 CYSTA   1      63.939  80.644  81.930  1.00  0.00           C
ATOM    147 2CX1 CYSTA   1      63.209  81.984  82.190  1.00  0.00           C
ATOM    150 3CX1 CYSTA   1      63.839  83.184  81.470  1.00  0.00           C
ATOM    153 4CX1 CYSTA   1      63.389  84.534  82.050  1.00  0.00           C
ATOM    156 5CX1 CYSTA   1      61.989  85.004  81.640  1.00  0.00           C
ATOM    159 6CX1 CYSTA   1      61.949  85.724  80.280  1.00  0.00           C
ATOM    162 7CX1 CYSTA   1      60.629  86.484  80.070  1.00  0.00           C
ATOM    165 8CX1 CYSTA   1      60.579  87.264  78.750  1.00  0.00           C
ATOM    169  N   ALA A   2      53.919  78.234  96.670  1.00  0.00           N
ATOM    171  CA  ALA A   2      53.239  78.804  97.810  1.00  0.00           C
ATOM    173  CB  ALA A   2      53.549  80.304  97.790  1.00  0.00           C
ATOM    177  C   ALA A   2      51.719  78.664  97.660  1.00  0.00           C
ATOM    178  O   ALA A   2      51.249  78.364  96.560  1.00  0.00           O
ATOM    179  N   GLY A   3      50.879  78.894  98.700  1.00  0.00           N
ATOM    181  CA  GLY A   3      51.079  79.024 100.150  1.00  0.00           C
ATOM    184  C   GLY A   3      50.179  77.974 100.800  1.00  0.00           C
ATOM    185  O   GLY A   3      50.109  76.864 100.290  1.00  0.00           O
ATOM    186  N   GLU A   4      49.399  78.184 101.880  1.00  0.00           N
ATOM    188  CA  GLU A   4      49.389  79.104 103.000  1.00  0.00           C
ATOM    190  CB  GLU A   4      49.059  80.574 102.600  1.00  0.00           C
ATOM    193  CG  GLU A   4      47.679  81.174 103.010  1.00  0.00           C
ATOM    196  CD  GLU A   4      46.509  80.764 102.130  1.00  0.00           C
ATOM    197  OE1 GLU A   4      45.399  81.274 102.430  1.00  0.00           O
ATOM    198  OE2 GLU A   4      46.709  79.994 101.160  1.00  0.00           O
ATOM    199  C   GLU A   4      48.369  78.514 104.000  1.00  0.00           C
ATOM    200  O   GLU A   4      47.409  77.834 103.610  1.00  0.00           O
ATOM    201  N   LYS A   5      48.449  78.734 105.340  1.00  0.00           N
ATOM    203  CA  LYS A   5      49.619  79.024 106.160  1.00  0.00           C
ATOM    205  CB  LYS A   5      49.569  80.414 106.890  1.00  0.00           C
ATOM    208  CG  LYS A   5      48.689  81.474 106.220  1.00  0.00           C
ATOM    211  CD  LYS A   5      48.329  82.724 107.059  1.00  0.00           C
ATOM    214  CE  LYS A   5      47.079  83.394 106.470  1.00  0.00           C
ATOM    217  NZ  LYS A   5      46.509  84.534 107.230  1.00  0.00           N
ATOM    221  C   LYS A   5      49.619  77.974 107.270  1.00  0.00           C
ATOM    222  O   LYS A   5      48.559  77.594 107.740  1.00  0.00           O
ATOM    223  N   GLY A   6      50.769  77.474 107.780  1.00  0.00           N
ATOM    225  CA  GLY A   6      52.109  77.654 107.230  1.00  0.00           C
ATOM    228  C   GLY A   6      53.249  77.634 108.200  1.00  0.00           C
ATOM    229  O   GLY A   6      53.179  78.184 109.290  1.00  0.00           O
ATOM    230  N   ILE A   7      54.389  77.074 107.730  1.00  0.00           N
ATOM    232  CA  ILE A   7      55.669  76.884 108.400  1.00  0.00           C
ATOM    234  CB  ILE A   7      56.579  76.004 107.520  1.00  0.00           C
ATOM    236  CG2 ILE A   7      57.919  76.664 107.110  1.00  0.00           C
ATOM    240  CG1 ILE A   7      56.809  74.594 108.120  1.00  0.00           C
ATOM    243  CD  ILE A   7      57.269  73.574 107.059  1.00  0.00           C
ATOM    247  C   ILE A   7      56.369  78.194 108.760  1.00  0.00           C
ATOM    248  O   ILE A   7      57.389  78.184 109.440  1.00  0.00           O
ATOM    249  N   VAL A   8      55.859  79.334 108.280  1.00  0.00           N
ATOM    251  CA  VAL A   8      56.419  80.624 108.630  1.00  0.00           C
ATOM    253  CB  VAL A   8      56.839  81.384 107.380  1.00  0.00           C
ATOM    255  CG1 VAL A   8      57.519  82.664 107.850  1.00  0.00           C
ATOM    259  CG2 VAL A   8      57.829  80.554 106.550  1.00  0.00           C
ATOM    263  C   VAL A   8      55.419  81.454 109.419  1.00  0.00           C
ATOM    264  O   VAL A   8      55.559  81.764 110.600  1.00  0.00           O
ATOM    265  N   GLU A   9      54.409  81.914 108.690  1.00  0.00           N
ATOM    267  CA  GLU A   9      53.509  82.944 109.090  1.00  0.00           C
ATOM    269  CB  GLU A   9      53.929  84.314 108.490  1.00  0.00           C
ATOM    272  CG  GLU A   9      52.839  85.324 108.010  1.00  0.00           C
ATOM    275  CD  GLU A   9      52.679  85.394 106.490  1.00  0.00           C
ATOM    276  OE1 GLU A   9      51.689  85.994 105.990  1.00  0.00           O
ATOM    277  OE2 GLU A   9      53.629  84.934 105.800  1.00  0.00           O
ATOM    278  C   GLU A   9      52.179  82.434 108.650  1.00  0.00           C
ATOM    279  O   GLU A   9      51.719  82.694 107.540  1.00  0.00           O
ATOM    280  N   LYS A  10      51.589  81.504 109.410  1.00  0.00           N
ATOM    282  CA  LYS A  10      51.029  81.724 110.730  1.00  0.00           C
ATOM    284  CB  LYS A  10      51.759  82.484 111.880  1.00  0.00           C
ATOM    287  CG  LYS A  10      52.699  81.624 112.750  1.00  0.00           C
ATOM    290  CD  LYS A  10      53.359  82.534 113.800  1.00  0.00           C
ATOM    293  CE  LYS A  10      53.979  81.824 115.000  1.00  0.00           C
ATOM    296  NZ  LYS A  10      54.599  82.854 115.860  1.00  0.00           N
ATOM    300  C   LYS A  10      49.729  82.414 110.510  1.00  0.00           C
ATOM    301  O   LYS A  10      49.749  83.624 110.300  1.00  0.00           O
ATOM    302  N   GLU A  11      48.599  81.734 110.520  1.00  0.00           N
ATOM    304  CA  GLU A  11      48.399  80.394 110.990  1.00  0.00           C
ATOM    306  CB  GLU A  11      48.319  80.424 112.550  1.00  0.00           C
ATOM    309  CG  GLU A  11      47.089  81.174 113.150  1.00  0.00           C
ATOM    312  CD  GLU A  11      47.149  82.684 112.910  1.00  0.00           C
ATOM    313  OE1 GLU A  11      46.689  83.144 111.840  1.00  0.00           O
ATOM    314  OE2 GLU A  11      47.749  83.404 113.750  1.00  0.00           O
ATOM    315  C   GLU A  11      47.139  79.874 110.320  1.00  0.00           C
ATOM    316  O   GLU A  11      46.359  80.614 109.720  1.00  0.00           O
ATOM    317  N   GLY A  12      46.909  78.564 110.300  1.00  0.00           N
ATOM    319  CA  GLY A  12      47.749  77.494 110.820  1.00  0.00           C
ATOM    322  C   GLY A  12      46.939  76.314 111.240  1.00  0.00           C
ATOM    323  O   GLY A  12      46.109  76.394 112.130  1.00  0.00           O
ATOM    324  N   TYR A  13      47.119  75.124 110.660  1.00  0.00           N
ATOM    326  CA  TYR A  13      47.809  74.774 109.430  1.00  0.00           C
ATOM    328  CB  TYR A  13      48.439  73.354 109.630  1.00  0.00           C
ATOM    331  CG  TYR A  13      47.499  72.274 110.090  1.00  0.00           C
ATOM    332  CD1 TYR A  13      48.029  71.264 110.920  1.00  0.00           C
ATOM    334  CE1 TYR A  13      47.219  70.214 111.360  1.00  0.00           C
ATOM    336  CZ  TYR A  13      45.879  70.144 110.990  1.00  0.00           C
ATOM    337  OH  TYR A  13      45.069  69.074 111.410  1.00  0.00           O
ATOM    339  CD2 TYR A  13      46.149  72.164 109.690  1.00  0.00           C
ATOM    341  CE2 TYR A  13      45.349  71.114 110.150  1.00  0.00           C
ATOM    343  C   TYR A  13      46.899  75.034 108.210  1.00  0.00           C
ATOM    344  O   TYR A  13      45.729  75.384 108.370  1.00  0.00           O
ATOM    345  N   GLN A  14      47.389  74.994 106.960  1.00  0.00           N
ATOM    347  CA  GLN A  14      48.159  73.914 106.390  1.00  0.00           C
ATOM    349  CB  GLN A  14      47.309  72.634 106.090  1.00  0.00           C
ATOM    352  CG  GLN A  14      46.309  72.644 104.890  1.00  0.00           C
ATOM    355  CD  GLN A  14      44.849  73.084 105.120  1.00  0.00           C
ATOM    356  OE1 GLN A  14      43.899  72.524 104.570  1.00  0.00           O
ATOM    357  NE2 GLN A  14      44.619  74.144 105.920  1.00  0.00           N
ATOM    360  C   GLN A  14      48.919  74.424 105.190  1.00  0.00           C
ATOM    361  O   GLN A  14      48.809  75.574 104.820  1.00  0.00           O
ATOM    362  N   LEU A  15      49.789  73.584 104.610  1.00  0.00           N
ATOM    364  CA  LEU A  15      50.519  73.904 103.400  1.00  0.00           C
ATOM    366  CB  LEU A  15      50.379  72.784 102.330  1.00  0.00           C
ATOM    369  CG  LEU A  15      50.599  71.284 102.680  1.00  0.00           C
ATOM    371  CD1 LEU A  15      50.199  70.484 101.440  1.00  0.00           C
ATOM    375  CD2 LEU A  15      49.819  70.704 103.870  1.00  0.00           C
ATOM    379  C   LEU A  15      51.949  74.344 103.720  1.00  0.00           C
ATOM    380  O   LEU A  15      52.319  74.474 104.880  1.00  0.00           O
ATOM    381  N   ASP A  16      52.749  74.674 102.690  1.00  0.00           N
ATOM    383  CA  ASP A  16      54.049  75.304 102.800  1.00  0.00           C
ATOM    385  CB  ASP A  16      55.209  74.554 102.050  1.00  0.00           C
ATOM    388  CG  ASP A  16      54.899  73.314 101.209  1.00  0.00           C
ATOM    389  OD1 ASP A  16      55.899  72.804 100.630  1.00  0.00           O
ATOM    390  OD2 ASP A  16      53.739  72.884 101.030  1.00  0.00           O
ATOM    391  C   ASP A  16      53.949  76.774 102.360  1.00  0.00           C
ATOM    392  O   ASP A  16      52.959  77.204 101.779  1.00  0.00           O
ATOM    393  N   THR A  17      54.909  77.624 102.730  1.00  0.00           N
ATOM    395  CA  THR A  17      54.889  79.084 102.660  1.00  0.00           C
ATOM    397  CB  THR A  17      54.059  79.764 103.790  1.00  0.00           C
ATOM    399  OG1 THR A  17      54.289  81.154 103.970  1.00  0.00           O
ATOM    401  CG2 THR A  17      54.349  79.124 105.150  1.00  0.00           C
ATOM    405  C   THR A  17      56.329  79.594 102.630  1.00  0.00           C
ATOM    406  O   THR A  17      56.939  79.954 103.640  1.00  0.00           O
ATOM    407  N   ARG A  18      56.999  79.694 101.460  1.00  0.00           N
ATOM    409  CA  ARG A  18      56.829  78.874 100.270  1.00  0.00           C
ATOM    411  CB  ARG A  18      57.579  79.594  99.100  1.00  0.00           C
ATOM    414  CG  ARG A  18      57.349  81.124  98.940  1.00  0.00           C
ATOM    417  CD  ARG A  18      57.909  81.734  97.620  1.00  0.00           C
ATOM    420  NE  ARG A  18      58.639  83.004  97.930  1.00  0.00           N
ATOM    422  CZ  ARG A  18      59.669  83.524  97.240  1.00  0.00           C
ATOM    423  NH1 ARG A  18      60.299  84.564  97.750  1.00  0.00           N
ATOM    426  NH2 ARG A  18      60.069  83.034  96.090  1.00  0.00           N
ATOM    429  C   ARG A  18      57.439  77.464 100.500  1.00  0.00           C
ATOM    430  O   ARG A  18      57.679  77.054 101.630  1.00  0.00           O
ATOM    431  N   ARG A  19      57.849  76.744  99.440  1.00  0.00           N
ATOM    433  CA  ARG A  19      59.019  75.864  99.490  1.00  0.00           C
ATOM    435  CB  ARG A  19      58.989  74.564  98.620  1.00  0.00           C
ATOM    438  CG  ARG A  19      59.079  74.614  97.080  1.00  0.00           C
ATOM    441  CD  ARG A  19      59.449  73.264  96.430  1.00  0.00           C
ATOM    444  NE  ARG A  19      60.929  73.064  96.560  1.00  0.00           N
ATOM    446  CZ  ARG A  19      61.649  72.074  96.030  1.00  0.00           C
ATOM    447  NH1 ARG A  19      62.969  72.144  96.010  1.00  0.00           N
ATOM    450  NH2 ARG A  19      61.029  71.014  95.529  1.00  0.00           N
ATOM    453  C   ARG A  19      60.259  76.674  99.200  1.00  0.00           C
ATOM    454  O   ARG A  19      61.039  76.414  98.270  1.00  0.00           O
ATOM    455  N   GLN A  20      60.539  77.714 100.010  1.00  0.00           N
ATOM    457  CA  GLN A  20      61.659  78.604  99.770  1.00  0.00           C
ATOM    459  CB  GLN A  20      61.329  80.084 100.080  1.00  0.00           C
ATOM    462  CG  GLN A  20      61.659  81.104  98.940  1.00  0.00           C
ATOM    465  CD  GLN A  20      61.729  80.614  97.470  1.00  0.00           C
ATOM    466  OE1 GLN A  20      62.619  81.044  96.730  1.00  0.00           O
ATOM    467  NE2 GLN A  20      60.799  79.754  97.010  1.00  0.00           N
ATOM    470  C   GLN A  20      62.899  78.104 100.460  1.00  0.00           C
ATOM    471  O   GLN A  20      63.619  78.804 101.180  1.00  0.00           O
ATOM    472  N   ALA A  21      63.159  76.834 100.150  1.00  0.00           N
ATOM    474  CA  ALA A  21      64.399  76.184  99.890  1.00  0.00           C
ATOM    476  CB  ALA A  21      64.079  74.894  99.110  1.00  0.00           C
ATOM    480  C   ALA A  21      65.399  77.044  99.100  1.00  0.00           C
ATOM    481  O   ALA A  21      65.029  77.984  98.400  1.00  0.00           O
ATOM    482  N   GLN A  22      66.699  76.754  99.170  1.00  0.00           N
ATOM    484  CA  GLN A  22      67.289  75.994 100.250  1.00  0.00           C
ATOM    486  CB  GLN A  22      68.669  75.364  99.930  1.00  0.00           C
ATOM    489  CG  GLN A  22      68.649  73.874  99.480  1.00  0.00           C
ATOM    492  CD  GLN A  22      67.979  73.504  98.140  1.00  0.00           C
ATOM    493  OE1 GLN A  22      67.819  72.314  97.870  1.00  0.00           O
ATOM    494  NE2 GLN A  22      67.569  74.494  97.320  1.00  0.00           N
ATOM    497  C   GLN A  22      67.289  76.664 101.630  1.00  0.00           C
ATOM    498  O   GLN A  22      67.649  77.814 101.840  1.00  0.00           O
ATOM    499  N   ALA A  23      66.909  75.834 102.620  1.00  0.00           N
ATOM    501  CA  ALA A  23      67.619  75.754 103.860  1.00  0.00           C
ATOM    503  CB  ALA A  23      66.639  75.884 105.040  1.00  0.00           C
ATOM    507  C   ALA A  23      68.229  74.364 103.820  1.00  0.00           C
ATOM    508  O   ALA A  23      67.709  73.514 103.090  1.00  0.00           O
ATOM    509  N   ALA A  24      69.349  74.084 104.520  1.00  0.00           N
ATOM    511  CA  ALA A  24      69.899  74.824 105.630  1.00  0.00           C
ATOM    513  CB  ALA A  24      69.829  73.924 106.870  1.00  0.00           C
ATOM    517  C   ALA A  24      71.339  75.264 105.360  1.00  0.00           C
ATOM    518  O   ALA A  24      71.879  75.094 104.270  1.00  0.00           O
ATOM    519  N   TYR A  25      72.049  75.894 106.320  1.00  0.00           N
ATOM    521  CA  TYR A  25      71.629  76.674 107.470  1.00  0.00           C
ATOM    523  CB  TYR A  25      72.469  76.304 108.730  1.00  0.00           C
ATOM    526  CG  TYR A  25      72.139  74.914 109.230  1.00  0.00           C
ATOM    527  CD1 TYR A  25      71.149  74.734 110.210  1.00  0.00           C
ATOM    529  CE1 TYR A  25      70.799  73.444 110.630  1.00  0.00           C
ATOM    531  CZ  TYR A  25      71.429  72.314 110.090  1.00  0.00           C
ATOM    532  OH  TYR A  25      71.039  71.024 110.520  1.00  0.00           O
ATOM    534  CD2 TYR A  25      72.799  73.784 108.730  1.00  0.00           C
ATOM    536  CE2 TYR A  25      72.449  72.484 109.150  1.00  0.00           C
ATOM    538  C   TYR A  25      71.729  78.164 107.070  1.00  0.00           C
ATOM    539  O   TYR A  25      72.359  78.444 106.050  1.00  0.00           O
ATOM    540  N   PRO A  26      71.149  79.194 107.670  1.00  0.00           N
ATOM    541  CD  PRO A  26      71.309  80.554 107.130  1.00  0.00           C
ATOM    544  CA  PRO A  26      70.479  79.204 108.960  1.00  0.00           C
ATOM    546  CB  PRO A  26      70.929  80.564 109.500  1.00  0.00           C
ATOM    549  CG  PRO A  26      70.849  81.474 108.260  1.00  0.00           C
ATOM    552  C   PRO A  26      68.999  79.304 108.740  1.00  0.00           C
ATOM    553  O   PRO A  26      68.299  79.644 109.670  1.00  0.00           O
ATOM    554  N   ARG A  27      68.509  78.984 107.520  1.00  0.00           N
ATOM    556  CA  ARG A  27      67.109  79.154 107.140  1.00  0.00           C
ATOM    558  CB  ARG A  27      66.919  79.334 105.610  1.00  0.00           C
ATOM    561  CG  ARG A  27      67.289  80.744 105.110  1.00  0.00           C
ATOM    564  CD  ARG A  27      67.669  80.824 103.620  1.00  0.00           C
ATOM    567  NE  ARG A  27      66.469  80.664 102.720  1.00  0.00           N
ATOM    569  CZ  ARG A  27      66.549  80.944 101.430  1.00  0.00           C
ATOM    570  NH1 ARG A  27      65.539  80.734 100.610  1.00  0.00           N
ATOM    573  NH2 ARG A  27      67.669  81.414 100.910  1.00  0.00           N
ATOM    576  C   ARG A  27      66.249  78.014 107.660  1.00  0.00           C
ATOM    577  O   ARG A  27      65.169  77.744 107.170  1.00  0.00           O
ATOM    578  N   ILE A  28      66.769  77.334 108.690  1.00  0.00           N
ATOM    580  CA  ILE A  28      66.259  76.174 109.360  1.00  0.00           C
ATOM    582  CB  ILE A  28      66.779  74.874 108.730  1.00  0.00           C
ATOM    584  CG2 ILE A  28      67.459  73.854 109.699  1.00  0.00           C
ATOM    588  CG1 ILE A  28      65.609  74.214 107.990  1.00  0.00           C
ATOM    591  CD  ILE A  28      65.959  72.814 107.480  1.00  0.00           C
ATOM    595  C   ILE A  28      66.859  76.344 110.710  1.00  0.00           C
ATOM    596  O   ILE A  28      67.939  76.934 110.840  1.00  0.00           O
ATOM    597  N   LYS A  29      66.269  75.754 111.750  1.00  0.00           N
ATOM    599  CA  LYS A  29      67.129  75.424 112.860  1.00  0.00           C
ATOM    601  CB  LYS A  29      67.169  76.594 113.850  1.00  0.00           C
ATOM    604  CG  LYS A  29      65.969  76.834 114.760  1.00  0.00           C
ATOM    607  CD  LYS A  29      66.239  78.124 115.540  1.00  0.00           C
ATOM    610  CE  LYS A  29      65.619  78.184 116.919  1.00  0.00           C
ATOM    613  NZ  LYS A  29      66.049  79.444 117.560  1.00  0.00           N
ATOM    617  C   LYS A  29      66.659  74.134 113.449  1.00  0.00           C
ATOM    618  O   LYS A  29      65.519  73.734 113.270  1.00  0.00           O
ATOM    619  N   VAL A  30      67.549  73.384 114.110  1.00  0.00           N
ATOM    621  CA  VAL A  30      67.219  72.024 114.460  1.00  0.00           C
ATOM    623  CB  VAL A  30      68.429  71.114 114.500  1.00  0.00           C
ATOM    625  CG1 VAL A  30      68.009  69.654 114.760  1.00  0.00           C
ATOM    629  CG2 VAL A  30      69.149  71.214 113.140  1.00  0.00           C
ATOM    633  C   VAL A  30      66.479  72.044 115.770  1.00  0.00           C
ATOM    634  O   VAL A  30      66.859  72.744 116.700  1.00  0.00           O
ATOM    635  N   LEU A  31      65.349  71.334 115.890  1.00  0.00           N
ATOM    637  CA  LEU A  31      64.589  71.284 117.120  1.00  0.00           C
ATOM    639  CB  LEU A  31      63.089  71.614 116.890  1.00  0.00           C
ATOM    642  CG  LEU A  31      62.229  71.664 118.160  1.00  0.00           C
ATOM    644  CD1 LEU A  31      62.819  72.654 119.170  1.00  0.00           C
ATOM    648  CD2 LEU A  31      60.779  72.064 117.810  1.00  0.00           C
ATOM    652  C   LEU A  31      64.739  69.904 117.690  1.00  0.00           C
ATOM    653  O   LEU A  31      64.269  68.924 117.120  1.00  0.00           O
ATOM    654  N   VAL A  32      65.459  69.794 118.820  1.00  0.00           N
ATOM    656  CA  VAL A  32      65.829  68.514 119.380  1.00  0.00           C
ATOM    658  CB  VAL A  32      67.249  68.474 119.940  1.00  0.00           C
ATOM    660  CG1 VAL A  32      67.639  67.014 120.250  1.00  0.00           C
ATOM    664  CG2 VAL A  32      68.199  69.034 118.890  1.00  0.00           C
ATOM    668  C   VAL A  32      64.879  68.214 120.500  1.00  0.00           C
ATOM    669  O   VAL A  32      64.659  69.024 121.400  1.00  0.00           O
ATOM    670  N   ILE A  33      64.279  67.024 120.440  1.00  0.00           N
ATOM    672  CA  ILE A  33      63.449  66.524 121.500  1.00  0.00           C
ATOM    674  CB  ILE A  33      62.159  65.924 120.980  1.00  0.00           C
ATOM    676  CG2 ILE A  33      61.249  65.624 122.180  1.00  0.00           C
ATOM    680  CG1 ILE A  33      61.449  66.854 119.950  1.00  0.00           C
ATOM    683  CD  ILE A  33      61.109  68.264 120.470  1.00  0.00           C
ATOM    687  C   ILE A  33      64.259  65.514 122.290  1.00  0.00           C
ATOM    688  O   ILE A  33      64.939  64.654 121.720  1.00  0.00           O
ATOM    689  N   HIS A  34      64.229  65.624 123.620  1.00  0.00           N
ATOM    691  CA  HIS A  34      64.979  64.784 124.520  1.00  0.00           C
ATOM    693  CB  HIS A  34      66.039  65.594 125.320  1.00  0.00           C
ATOM    696  ND1 HIS A  34      68.199  66.214 124.279  1.00  0.00           N
ATOM    697  CG  HIS A  34      66.869  66.504 124.470  1.00  0.00           C
ATOM    698  CE1 HIS A  34      68.689  67.244 123.640  1.00  0.00           C
ATOM    700  NE2 HIS A  34      67.739  68.194 123.430  1.00  0.00           N
ATOM    702  CD2 HIS A  34      66.569  67.724 123.970  1.00  0.00           C
ATOM    704  C   HIS A  34      64.029  64.184 125.529  1.00  0.00           C
ATOM    705  O   HIS A  34      62.839  64.514 125.590  1.00  0.00           O
ATOM    706  N   TYR A  35      64.529  63.304 126.410  1.00  0.00           N
ATOM    708  CA  TYR A  35      63.949  63.194 127.720  1.00  0.00           C
ATOM    710  CB  TYR A  35      63.139  61.894 128.040  1.00  0.00           C
ATOM    713  CG  TYR A  35      63.869  60.594 127.830  1.00  0.00           C
ATOM    714  CD1 TYR A  35      64.979  60.234 128.630  1.00  0.00           C
ATOM    716  CE1 TYR A  35      65.679  59.054 128.390  1.00  0.00           C
ATOM    718  CZ  TYR A  35      65.249  58.174 127.390  1.00  0.00           C
ATOM    719  OH  TYR A  35      66.019  57.054 127.080  1.00  0.00           O
ATOM    721  CD2 TYR A  35      63.409  59.654 126.890  1.00  0.00           C
ATOM    723  CE2 TYR A  35      64.099  58.464 126.660  1.00  0.00           C
ATOM    725  C   TYR A  35      64.989  63.494 128.770  1.00  0.00           C
ATOM    726  O   TYR A  35      66.149  63.074 128.709  1.00  0.00           O
ATOM    727  N   THR A  36      64.519  64.154 129.840  1.00  0.00           N
ATOM    729  CA  THR A  36      65.129  64.024 131.150  1.00  0.00           C
ATOM    731  CB  THR A  36      64.789  65.134 132.160  1.00  0.00           C
ATOM    733  OG1 THR A  36      63.519  64.994 132.790  1.00  0.00           O
ATOM    735  CG2 THR A  36      64.769  66.504 131.480  1.00  0.00           C
ATOM    739  C   THR A  36      64.649  62.684 131.650  1.00  0.00           C
ATOM    740  O   THR A  36      63.459  62.374 131.570  1.00  0.00           O
ATOM    741  N   ALA A  37      65.549  61.814 132.110  1.00  0.00           N
ATOM    743  CA  ALA A  37      65.159  60.534 132.660  1.00  0.00           C
ATOM    745  CB  ALA A  37      66.169  59.464 132.199  1.00  0.00           C
ATOM    749  C   ALA A  37      65.019  60.564 134.190  1.00  0.00           C
ATOM    750  O   ALA A  37      65.469  59.634 134.860  1.00  0.00           O
ATOM    751  N   ASP A  38      64.399  61.614 134.760  1.00  0.00           N
ATOM    753  CA  ASP A  38      64.449  61.964 136.170  1.00  0.00           C
ATOM    755  CB  ASP A  38      65.799  62.694 136.460  1.00  0.00           C
ATOM    758  CG  ASP A  38      66.219  62.704 137.920  1.00  0.00           C
ATOM    759  OD1 ASP A  38      65.489  62.134 138.770  1.00  0.00           O
ATOM    760  OD2 ASP A  38      67.339  63.214 138.190  1.00  0.00           O
ATOM    761  C   ASP A  38      63.229  62.824 136.520  1.00  0.00           C
ATOM    762  O   ASP A  38      62.519  63.264 135.620  1.00  0.00           O
ATOM    763  N   ASP A  39      62.929  63.084 137.810  1.00  0.00           N
ATOM    765  CA  ASP A  39      61.829  63.944 138.250  1.00  0.00           C
ATOM    767  CB  ASP A  39      61.489  63.704 139.750  1.00  0.00           C
ATOM    770  CG  ASP A  39      62.639  63.994 140.700  1.00  0.00           C
ATOM    771  OD1 ASP A  39      62.939  65.194 140.940  1.00  0.00           O
ATOM    772  OD2 ASP A  39      63.219  63.014 141.240  1.00  0.00           O
ATOM    773  C   ASP A  39      62.029  65.424 137.910  1.00  0.00           C
ATOM    774  O   ASP A  39      63.129  65.854 137.580  1.00  0.00           O
ATOM    775  N   PHE A  40      60.949  66.244 137.880  1.00  0.00           N
ATOM    777  CA  PHE A  40      61.029  67.634 137.470  1.00  0.00           C
ATOM    779  CB  PHE A  40      59.639  68.324 137.630  1.00  0.00           C
ATOM    782  CG  PHE A  40      59.649  69.724 137.050  1.00  0.00           C
ATOM    783  CD1 PHE A  40      59.459  69.874 135.669  1.00  0.00           C
ATOM    785  CE1 PHE A  40      59.489  71.144 135.090  1.00  0.00           C
ATOM    787  CZ  PHE A  40      59.759  72.274 135.870  1.00  0.00           C
ATOM    789  CD2 PHE A  40      59.889  70.864 137.840  1.00  0.00           C
ATOM    791  CE2 PHE A  40      59.959  72.134 137.250  1.00  0.00           C
ATOM    793  C   PHE A  40      62.059  68.454 138.230  1.00  0.00           C
ATOM    794  O   PHE A  40      62.919  69.104 137.630  1.00  0.00           O
ATOM    795  N   ASP A  41      61.989  68.414 139.570  1.00  0.00           N
ATOM    797  CA  ASP A  41      62.869  69.164 140.440  1.00  0.00           C
ATOM    799  CB  ASP A  41      62.449  69.084 141.930  1.00  0.00           C
ATOM    802  CG  ASP A  41      61.069  69.644 142.230  1.00  0.00           C
ATOM    803  OD1 ASP A  41      60.309  70.094 141.340  1.00  0.00           O
ATOM    804  OD2 ASP A  41      60.719  69.594 143.439  1.00  0.00           O
ATOM    805  C   ASP A  41      64.339  68.734 140.320  1.00  0.00           C
ATOM    806  O   ASP A  41      65.219  69.584 140.170  1.00  0.00           O
ATOM    807  N   SER A  42      64.639  67.414 140.350  1.00  0.00           N
ATOM    809  CA  SER A  42      65.979  66.884 140.100  1.00  0.00           C
ATOM    811  CB  SER A  42      66.059  65.334 140.180  1.00  0.00           C
ATOM    814  OG  SER A  42      65.689  64.864 141.470  1.00  0.00           O
ATOM    816  C   SER A  42      66.499  67.234 138.720  1.00  0.00           C
ATOM    817  O   SER A  42      67.649  67.624 138.510  1.00  0.00           O
ATOM    818  N   SER A  43      65.629  67.124 137.700  1.00  0.00           N
ATOM    820  CA  SER A  43      65.959  67.494 136.340  1.00  0.00           C
ATOM    822  CB  SER A  43      64.849  67.154 135.310  1.00  0.00           C
ATOM    825  OG  SER A  43      64.589  65.754 135.240  1.00  0.00           O
ATOM    827  C   SER A  43      66.279  68.974 136.220  1.00  0.00           C
ATOM    828  O   SER A  43      67.259  69.384 135.600  1.00  0.00           O
ATOM    829  N   LEU A  44      65.449  69.854 136.840  1.00  0.00           N
ATOM    831  CA  LEU A  44      65.609  71.304 136.790  1.00  0.00           C
ATOM    833  CB  LEU A  44      64.459  72.004 137.550  1.00  0.00           C
ATOM    836  CG  LEU A  44      64.559  73.554 137.610  1.00  0.00           C
ATOM    838  CD1 LEU A  44      64.439  74.204 136.230  1.00  0.00           C
ATOM    842  CD2 LEU A  44      63.479  74.124 138.510  1.00  0.00           C
ATOM    846  C   LEU A  44      66.929  71.774 137.360  1.00  0.00           C
ATOM    847  O   LEU A  44      67.589  72.614 136.779  1.00  0.00           O
ATOM    848  N   ALA A  45      67.329  71.204 138.510  1.00  0.00           N
ATOM    850  CA  ALA A  45      68.629  71.434 139.100  1.00  0.00           C
ATOM    852  CB  ALA A  45      68.699  70.674 140.440  1.00  0.00           C
ATOM    856  C   ALA A  45      69.779  70.994 138.210  1.00  0.00           C
ATOM    857  O   ALA A  45      70.779  71.684 138.060  1.00  0.00           O
ATOM    858  N   THR A  46      69.649  69.824 137.560  1.00  0.00           N
ATOM    860  CA  THR A  46      70.599  69.334 136.570  1.00  0.00           C
ATOM    862  CB  THR A  46      70.259  67.924 136.090  1.00  0.00           C
ATOM    864  OG1 THR A  46      70.319  67.014 137.190  1.00  0.00           O
ATOM    866  CG2 THR A  46      71.259  67.414 135.040  1.00  0.00           C
ATOM    870  C   THR A  46      70.779  70.244 135.370  1.00  0.00           C
ATOM    871  O   THR A  46      71.899  70.454 134.930  1.00  0.00           O
ATOM    872  N   LEU A  47      69.689  70.824 134.810  1.00  0.00           N
ATOM    874  CA  LEU A  47      69.769  71.614 133.590  1.00  0.00           C
ATOM    876  CB  LEU A  47      68.449  71.534 132.780  1.00  0.00           C
ATOM    879  CG  LEU A  47      68.079  70.134 132.250  1.00  0.00           C
ATOM    881  CD1 LEU A  47      66.679  70.204 131.630  1.00  0.00           C
ATOM    885  CD2 LEU A  47      69.069  69.624 131.200  1.00  0.00           C
ATOM    889  C   LEU A  47      70.069  73.094 133.820  1.00  0.00           C
ATOM    890  O   LEU A  47      70.289  73.844 132.880  1.00  0.00           O
ATOM    891  N   THR A  48      70.109  73.564 135.090  1.00  0.00           N
ATOM    893  CA  THR A  48      70.559  74.914 135.410  1.00  0.00           C
ATOM    895  CB  THR A  48      69.739  75.564 136.530  1.00  0.00           C
ATOM    897  OG1 THR A  48      69.619  74.734 137.680  1.00  0.00           O
ATOM    899  CG2 THR A  48      68.329  75.814 135.970  1.00  0.00           C
ATOM    903  C   THR A  48      72.029  74.944 135.790  1.00  0.00           C
ATOM    904  O   THR A  48      72.679  75.994 135.770  1.00  0.00           O
ATOM    905  N   ASP A  49      72.629  73.774 136.100  1.00  0.00           N
ATOM    907  CA  ASP A  49      74.019  73.694 136.510  1.00  0.00           C
ATOM    909  CB  ASP A  49      74.269  72.444 137.430  1.00  0.00           C
ATOM    912  CG  ASP A  49      75.389  72.664 138.430  1.00  0.00           C
ATOM    913  OD1 ASP A  49      75.229  73.504 139.340  1.00  0.00           O
ATOM    914  OD2 ASP A  49      76.499  72.064 138.290  1.00  0.00           O
ATOM    915  C   ASP A  49      74.999  73.764 135.330  1.00  0.00           C
ATOM    916  O   ASP A  49      74.689  73.774 134.140  1.00  0.00           O
ATOM    917  N   LYS A  50      76.289  73.834 135.680  1.00  0.00           N
ATOM    919  CA  LYS A  50      77.409  74.174 134.830  1.00  0.00           C
ATOM    921  CB  LYS A  50      78.459  74.944 135.690  1.00  0.00           C
ATOM    924  CG  LYS A  50      78.769  74.354 137.080  1.00  0.00           C
ATOM    927  CD  LYS A  50      78.919  75.434 138.169  1.00  0.00           C
ATOM    930  CE  LYS A  50      78.799  74.954 139.640  1.00  0.00           C
ATOM    933  NZ  LYS A  50      77.389  74.754 140.070  1.00  0.00           N
ATOM    937  C   LYS A  50      78.019  73.014 134.030  1.00  0.00           C
ATOM    938  O   LYS A  50      79.229  72.854 133.930  1.00  0.00           O
ATOM    939  N   GLN A  51      77.159  72.134 133.460  1.00  0.00           N
ATOM    941  CA  GLN A  51      77.589  71.024 132.610  1.00  0.00           C
ATOM    943  CB  GLN A  51      77.819  69.734 133.470  1.00  0.00           C
ATOM    946  CG  GLN A  51      79.059  69.814 134.390  1.00  0.00           C
ATOM    949  CD  GLN A  51      79.289  68.574 135.270  1.00  0.00           C
ATOM    950  OE1 GLN A  51      79.589  67.484 134.800  1.00  0.00           O
ATOM    951  NE2 GLN A  51      79.169  68.774 136.600  1.00  0.00           N
ATOM    954  C   GLN A  51      76.619  70.674 131.480  1.00  0.00           C
ATOM    955  O   GLN A  51      77.019  70.214 130.410  1.00  0.00           O
ATOM    956  N   VAL A  52      75.309  70.924 131.670  1.00  0.00           N
ATOM    958  CA  VAL A  52      74.269  70.504 130.760  1.00  0.00           C
ATOM    960  CB  VAL A  52      73.809  69.064 131.020  1.00  0.00           C
ATOM    962  CG1 VAL A  52      73.269  68.894 132.450  1.00  0.00           C
ATOM    966  CG2 VAL A  52      72.759  68.594 129.990  1.00  0.00           C
ATOM    970  C   VAL A  52      73.129  71.494 130.910  1.00  0.00           C
ATOM    971  O   VAL A  52      72.919  72.044 131.980  1.00  0.00           O
ATOM    972  N   SER A  53      72.389  71.784 129.830  1.00  0.00           N
ATOM    974  CA  SER A  53      71.269  72.694 129.910  1.00  0.00           C
ATOM    976  CB  SER A  53      71.639  74.204 129.950  1.00  0.00           C
ATOM    979  OG  SER A  53      72.279  74.664 128.750  1.00  0.00           O
ATOM    981  C   SER A  53      70.379  72.474 128.720  1.00  0.00           C
ATOM    982  O   SER A  53      70.779  71.884 127.720  1.00  0.00           O
ATOM    983  N   SER A  54      69.139  72.964 128.790  1.00  0.00           N
ATOM    985  CA  SER A  54      68.299  73.034 127.620  1.00  0.00           C
ATOM    987  CB  SER A  54      67.279  71.874 127.540  1.00  0.00           C
ATOM    990  OG  SER A  54      66.299  71.934 128.580  1.00  0.00           O
ATOM    992  C   SER A  54      67.579  74.364 127.640  1.00  0.00           C
ATOM    993  O   SER A  54      67.459  75.024 128.670  1.00  0.00           O
ATOM    994  N   HIS A  55      67.119  74.804 126.460  1.00  0.00           N
ATOM    996  CA  HIS A  55      66.269  75.964 126.330  1.00  0.00           C
ATOM    998  CB  HIS A  55      66.009  76.304 124.850  1.00  0.00           C
ATOM   1001  ND1 HIS A  55      68.029  75.604 123.540  1.00  0.00           N
ATOM   1002  CG  HIS A  55      67.279  76.614 124.130  1.00  0.00           C
ATOM   1003  CE1 HIS A  55      69.069  76.224 123.010  1.00  0.00           C
ATOM   1005  NE2 HIS A  55      69.009  77.564 123.190  1.00  0.00           N
ATOM   1007  CD2 HIS A  55      67.859  77.824 123.900  1.00  0.00           C
ATOM   1009  C   HIS A  55      64.929  75.824 127.010  1.00  0.00           C
ATOM   1010  O   HIS A  55      64.519  76.724 127.740  1.00  0.00           O
ATOM   1011  N   TYR A  56      64.249  74.684 126.800  1.00  0.00           N
ATOM   1013  CA  TYR A  56      62.919  74.444 127.340  1.00  0.00           C
ATOM   1015  CB  TYR A  56      61.839  74.324 126.250  1.00  0.00           C
ATOM   1018  CG  TYR A  56      61.739  75.624 125.540  1.00  0.00           C
ATOM   1019  CD1 TYR A  56      61.149  76.714 126.200  1.00  0.00           C
ATOM   1021  CE1 TYR A  56      61.039  77.944 125.560  1.00  0.00           C
ATOM   1023  CZ  TYR A  56      61.489  78.104 124.250  1.00  0.00           C
ATOM   1024  OH  TYR A  56      61.309  79.334 123.590  1.00  0.00           O
ATOM   1026  CD2 TYR A  56      62.219  75.784 124.230  1.00  0.00           C
ATOM   1028  CE2 TYR A  56      62.089  77.024 123.580  1.00  0.00           C
ATOM   1030  C   TYR A  56      62.859  73.194 128.169  1.00  0.00           C
ATOM   1031  O   TYR A  56      63.519  72.194 127.900  1.00  0.00           O
ATOM   1032  N   LEU A  57      61.959  73.194 129.170  1.00  0.00           N
ATOM   1034  CA  LEU A  57      61.659  72.054 130.000  1.00  0.00           C
ATOM   1036  CB  LEU A  57      62.359  72.214 131.370  1.00  0.00           C
ATOM   1039  CG  LEU A  57      61.939  71.214 132.470  1.00  0.00           C
ATOM   1041  CD1 LEU A  57      62.369  69.774 132.110  1.00  0.00           C
ATOM   1045  CD2 LEU A  57      62.459  71.734 133.820  1.00  0.00           C
ATOM   1049  C   LEU A  57      60.159  71.934 130.170  1.00  0.00           C
ATOM   1050  O   LEU A  57      59.509  72.844 130.700  1.00  0.00           O
ATOM   1051  N   VAL A  58      59.559  70.804 129.740  1.00  0.00           N
ATOM   1053  CA  VAL A  58      58.129  70.574 129.830  1.00  0.00           C
ATOM   1055  CB  VAL A  58      57.489  70.124 128.520  1.00  0.00           C
ATOM   1057  CG1 VAL A  58      55.949  70.104 128.660  1.00  0.00           C
ATOM   1061  CG2 VAL A  58      57.829  71.114 127.380  1.00  0.00           C
ATOM   1065  C   VAL A  58      57.909  69.504 130.900  1.00  0.00           C
ATOM   1066  O   VAL A  58      58.339  68.364 130.700  1.00  0.00           O
ATOM   1067  N   PRO A  59      57.309  69.784 132.059  1.00  0.00           N
ATOM   1068  CD  PRO A  59      56.789  71.104 132.400  1.00  0.00           C
ATOM   1071  CA  PRO A  59      56.919  68.754 133.029  1.00  0.00           C
ATOM   1073  CB  PRO A  59      56.239  69.554 134.160  1.00  0.00           C
ATOM   1076  CG  PRO A  59      55.739  70.814 133.460  1.00  0.00           C
ATOM   1079  C   PRO A  59      56.009  67.664 132.480  1.00  0.00           C
ATOM   1080  O   PRO A  59      55.339  67.874 131.470  1.00  0.00           O
ATOM   1081  N   ALA A  60      55.989  66.484 133.130  1.00  0.00           N
ATOM   1083  CA  ALA A  60      55.159  65.354 132.800  1.00  0.00           C
ATOM   1085  CB  ALA A  60      55.499  64.204 133.750  1.00  0.00           C
ATOM   1089  C   ALA A  60      53.669  65.654 132.870  1.00  0.00           C
ATOM   1090  O   ALA A  60      52.899  65.364 131.950  1.00  0.00           O
ATOM   1091  N   VAL A  61      53.199  66.344 133.920  1.00  0.00           N
ATOM   1093  CA  VAL A  61      51.879  66.934 133.890  1.00  0.00           C
ATOM   1095  CB  VAL A  61      50.919  66.304 134.890  1.00  0.00           C
ATOM   1097  CG1 VAL A  61      49.539  66.974 134.810  1.00  0.00           C
ATOM   1101  CG2 VAL A  61      50.789  64.804 134.550  1.00  0.00           C
ATOM   1105  C   VAL A  61      52.059  68.434 134.120  1.00  0.00           C
ATOM   1106  O   VAL A  61      52.319  68.854 135.250  1.00  0.00           O
ATOM   1107  N   PRO A  62      51.949  69.274 133.080  1.00  0.00           N
ATOM   1108  CD  PRO A  62      52.059  68.874 131.670  1.00  0.00           C
ATOM   1111  CA  PRO A  62      52.159  70.714 133.240  1.00  0.00           C
ATOM   1113  CB  PRO A  62      52.149  71.264 131.810  1.00  0.00           C
ATOM   1116  CG  PRO A  62      52.639  70.094 130.949  1.00  0.00           C
ATOM   1119  C   PRO A  62      51.189  71.444 134.140  1.00  0.00           C
ATOM   1120  O   PRO A  62      49.989  71.294 133.890  1.00  0.00           O
ATOM   1121  N   PRO A  63      51.589  72.224 135.140  1.00  0.00           N
ATOM   1122  CD  PRO A  63      52.959  72.314 135.650  1.00  0.00           C
ATOM   1125  CA  PRO A  63      50.669  73.094 135.870  1.00  0.00           C
ATOM   1127  CB  PRO A  63      51.559  73.754 136.950  1.00  0.00           C
ATOM   1130  CG  PRO A  63      52.769  72.824 137.070  1.00  0.00           C
ATOM   1133  C   PRO A  63      49.929  74.094 135.000  1.00  0.00           C
ATOM   1134  O   PRO A  63      50.539  74.814 134.210  1.00  0.00           O
ATOM   1135  N   ARG A  64      48.589  74.134 135.110  1.00  0.00           N
ATOM   1137  CA  ARG A  64      47.749  74.944 134.260  1.00  0.00           C
ATOM   1139  CB  ARG A  64      46.389  74.274 133.940  1.00  0.00           C
ATOM   1142  CG  ARG A  64      46.479  72.894 133.250  1.00  0.00           C
ATOM   1145  CD  ARG A  64      46.779  72.884 131.740  1.00  0.00           C
ATOM   1148  NE  ARG A  64      45.639  73.484 130.980  1.00  0.00           N
ATOM   1150  CZ  ARG A  64      44.499  72.844 130.730  1.00  0.00           C
ATOM   1151  NH1 ARG A  64      44.229  71.644 131.160  1.00  0.00           N
ATOM   1154  NH2 ARG A  64      43.569  73.504 130.060  1.00  0.00           N
ATOM   1157  C   ARG A  64      47.459  76.284 134.910  1.00  0.00           C
ATOM   1158  O   ARG A  64      46.909  76.364 136.010  1.00  0.00           O
ATOM   1159  N   TYR A  65      47.739  77.374 134.190  1.00  0.00           N
ATOM   1161  CA  TYR A  65      47.409  78.734 134.590  1.00  0.00           C
ATOM   1163  CB  TYR A  65      48.669  79.584 134.850  1.00  0.00           C
ATOM   1166  CG  TYR A  65      49.449  78.944 135.960  1.00  0.00           C
ATOM   1167  CD1 TYR A  65      50.489  78.044 135.669  1.00  0.00           C
ATOM   1169  CE1 TYR A  65      51.269  77.504 136.700  1.00  0.00           C
ATOM   1171  CZ  TYR A  65      51.019  77.874 138.020  1.00  0.00           C
ATOM   1172  OH  TYR A  65      51.869  77.424 139.030  1.00  0.00           O
ATOM   1174  CD2 TYR A  65      49.169  79.264 137.300  1.00  0.00           C
ATOM   1176  CE2 TYR A  65      49.949  78.724 138.320  1.00  0.00           C
ATOM   1178  C   TYR A  65      46.619  79.364 133.470  1.00  0.00           C
ATOM   1179  O   TYR A  65      47.029  79.354 132.310  1.00  0.00           O
ATOM   1180  N   ASN A  66      45.419  79.894 133.790  1.00  0.00           N
ATOM   1182  CA  ASN A  66      44.499  80.524 132.860  1.00  0.00           C
ATOM   1184  CB  ASN A  66      45.059  81.884 132.360  1.00  0.00           C
ATOM   1187  CG  ASN A  66      45.369  82.784 133.540  1.00  0.00           C
ATOM   1188  OD1 ASN A  66      44.489  82.924 134.390  1.00  0.00           O
ATOM   1189  ND2 ASN A  66      46.569  83.374 133.690  1.00  0.00           N
ATOM   1192  C   ASN A  66      44.039  79.624 131.710  1.00  0.00           C
ATOM   1193  O   ASN A  66      43.609  80.074 130.660  1.00  0.00           O
ATOM   1194  N   GLY A  67      44.119  78.294 131.910  1.00  0.00           N
ATOM   1196  CA  GLY A  67      43.779  77.304 130.900  1.00  0.00           C
ATOM   1199  C   GLY A  67      44.989  76.804 130.170  1.00  0.00           C
ATOM   1200  O   GLY A  67      44.869  75.884 129.350  1.00  0.00           O
ATOM   1201  N   LYS A  68      46.179  77.354 130.420  1.00  0.00           N
ATOM   1203  CA  LYS A  68      47.389  77.094 129.660  1.00  0.00           C
ATOM   1205  CB  LYS A  68      48.029  78.424 129.210  1.00  0.00           C
ATOM   1208  CG  LYS A  68      47.169  79.134 128.150  1.00  0.00           C
ATOM   1211  CD  LYS A  68      47.829  80.374 127.550  1.00  0.00           C
ATOM   1214  CE  LYS A  68      47.979  81.554 128.500  1.00  0.00           C
ATOM   1217  NZ  LYS A  68      48.499  82.694 127.740  1.00  0.00           N
ATOM   1221  C   LYS A  68      48.409  76.284 130.450  1.00  0.00           C
ATOM   1222  O   LYS A  68      48.699  76.644 131.600  1.00  0.00           O
ATOM   1223  N   PRO A  69      48.979  75.194 129.940  1.00  0.00           N
ATOM   1224  CD  PRO A  69      48.809  74.784 128.540  1.00  0.00           C
ATOM   1227  CA  PRO A  69      50.099  74.494 130.570  1.00  0.00           C
ATOM   1229  CB  PRO A  69      50.349  73.314 129.610  1.00  0.00           C
ATOM   1232  CG  PRO A  69      49.979  73.864 128.240  1.00  0.00           C
ATOM   1235  C   PRO A  69      51.339  75.354 130.740  1.00  0.00           C
ATOM   1236  O   PRO A  69      51.629  76.194 129.890  1.00  0.00           O
ATOM   1237  N   ARG A  70      52.069  75.244 131.860  1.00  0.00           N
ATOM   1239  CA  ARG A  70      53.279  76.014 132.050  1.00  0.00           C
ATOM   1241  CB  ARG A  70      53.479  76.474 133.520  1.00  0.00           C
ATOM   1244  CG  ARG A  70      54.629  77.504 133.660  1.00  0.00           C
ATOM   1247  CD  ARG A  70      54.839  78.114 135.050  1.00  0.00           C
ATOM   1250  NE  ARG A  70      53.749  79.104 135.370  1.00  0.00           N
ATOM   1252  CZ  ARG A  70      53.619  79.674 136.570  1.00  0.00           C
ATOM   1253  NH1 ARG A  70      54.429  79.374 137.560  1.00  0.00           N
ATOM   1256  NH2 ARG A  70      52.669  80.554 136.790  1.00  0.00           N
ATOM   1259  C   ARG A  70      54.499  75.274 131.550  1.00  0.00           C
ATOM   1260  O   ARG A  70      54.739  74.114 131.880  1.00  0.00           O
ATOM   1261  N   ILE A  71      55.329  75.964 130.740  1.00  0.00           N
ATOM   1263  CA  ILE A  71      56.599  75.454 130.290  1.00  0.00           C
ATOM   1265  CB  ILE A  71      56.659  75.314 128.779  1.00  0.00           C
ATOM   1267  CG2 ILE A  71      58.069  74.864 128.320  1.00  0.00           C
ATOM   1271  CG1 ILE A  71      55.559  74.314 128.330  1.00  0.00           C
ATOM   1274  CD  ILE A  71      55.419  74.184 126.810  1.00  0.00           C
ATOM   1278  C   ILE A  71      57.659  76.384 130.830  1.00  0.00           C
ATOM   1279  O   ILE A  71      57.519  77.614 130.780  1.00  0.00           O
ATOM   1280  N   TRP A  72      58.749  75.814 131.400  1.00  0.00           N
ATOM   1282  CA  TRP A  72      59.859  76.574 131.930  1.00  0.00           C
ATOM   1284  CB  TRP A  72      60.609  75.794 133.050  1.00  0.00           C
ATOM   1287  CG  TRP A  72      59.999  75.894 134.410  1.00  0.00           C
ATOM   1288  CD1 TRP A  72      60.619  76.454 135.500  1.00  0.00           C
ATOM   1290  NE1 TRP A  72      59.809  76.334 136.610  1.00  0.00           N
ATOM   1292  CE2 TRP A  72      58.639  75.734 136.260  1.00  0.00           C
ATOM   1293  CD2 TRP A  72      58.699  75.434 134.880  1.00  0.00           C
ATOM   1294  CE3 TRP A  72      57.639  74.764 134.290  1.00  0.00           C
ATOM   1296  CZ3 TRP A  72      56.499  74.504 135.050  1.00  0.00           C
ATOM   1298  CZ2 TRP A  72      57.519  75.444 137.030  1.00  0.00           C
ATOM   1300  CH2 TRP A  72      56.429  74.844 136.390  1.00  0.00           C
ATOM   1302  C   TRP A  72      60.789  76.904 130.790  1.00  0.00           C
ATOM   1303  O   TRP A  72      60.999  76.074 129.910  1.00  0.00           O
ATOM   1304  N   GLN A  73      61.399  78.104 130.790  1.00  0.00           N
ATOM   1306  CA  GLN A  73      62.479  78.434 129.880  1.00  0.00           C
ATOM   1308  CB  GLN A  73      62.109  79.594 128.910  1.00  0.00           C
ATOM   1311  CG  GLN A  73      63.239  80.004 127.930  1.00  0.00           C
ATOM   1314  CD  GLN A  73      62.729  80.914 126.800  1.00  0.00           C
ATOM   1315  OE1 GLN A  73      61.739  81.624 126.930  1.00  0.00           O
ATOM   1316  NE2 GLN A  73      63.429  80.894 125.640  1.00  0.00           N
ATOM   1319  C   GLN A  73      63.699  78.814 130.690  1.00  0.00           C
ATOM   1320  O   GLN A  73      63.639  79.684 131.560  1.00  0.00           O
ATOM   1321  N   LEU A  74      64.839  78.134 130.440  1.00  0.00           N
ATOM   1323  CA  LEU A  74      66.079  78.324 131.190  1.00  0.00           C
ATOM   1325  CB  LEU A  74      66.719  76.974 131.620  1.00  0.00           C
ATOM   1328  CG  LEU A  74      65.779  76.004 132.360  1.00  0.00           C
ATOM   1330  CD1 LEU A  74      66.299  74.554 132.330  1.00  0.00           C
ATOM   1334  CD2 LEU A  74      65.349  76.444 133.750  1.00  0.00           C
ATOM   1338  C   LEU A  74      67.089  79.114 130.360  1.00  0.00           C
ATOM   1339  O   LEU A  74      67.779  79.994 130.880  1.00  0.00           O
ATOM   1340  N   VAL A  75      67.149  78.874 129.030  1.00  0.00           N
ATOM   1342  CA  VAL A  75      68.129  79.504 128.150  1.00  0.00           C
ATOM   1344  CB  VAL A  75      69.049  78.494 127.450  1.00  0.00           C
ATOM   1346  CG1 VAL A  75      70.129  79.204 126.620  1.00  0.00           C
ATOM   1350  CG2 VAL A  75      69.709  77.614 128.530  1.00  0.00           C
ATOM   1354  C   VAL A  75      67.359  80.334 127.120  1.00  0.00           C
ATOM   1355  O   VAL A  75      66.419  79.824 126.500  1.00  0.00           O
ATOM   1356  N   PRO A  76      67.659  81.614 126.900  1.00  0.00           N
ATOM   1357  CD  PRO A  76      68.649  82.384 127.670  1.00  0.00           C
ATOM   1360  CA  PRO A  76      67.189  82.364 125.740  1.00  0.00           C
ATOM   1362  CB  PRO A  76      67.929  83.714 125.840  1.00  0.00           C
ATOM   1365  CG  PRO A  76      68.289  83.814 127.310  1.00  0.00           C
ATOM   1368  C   PRO A  76      67.439  81.694 124.410  1.00  0.00           C
ATOM   1369  O   PRO A  76      68.479  81.074 124.210  1.00  0.00           O
ATOM   1370  N   GLU A  77      66.529  81.844 123.430  1.00  0.00           N
ATOM   1372  CA  GLU A  77      66.689  81.294 122.100  1.00  0.00           C
ATOM   1374  CB  GLU A  77      65.379  81.364 121.290  1.00  0.00           C
ATOM   1377  CG  GLU A  77      64.209  80.564 121.900  1.00  0.00           C
ATOM   1380  CD  GLU A  77      63.079  80.394 120.910  1.00  0.00           C
ATOM   1381  OE1 GLU A  77      63.059  81.104 119.860  1.00  0.00           O
ATOM   1382  OE2 GLU A  77      62.199  79.534 121.150  1.00  0.00           O
ATOM   1383  C   GLU A  77      67.759  81.964 121.270  1.00  0.00           C
ATOM   1384  O   GLU A  77      68.199  81.434 120.260  1.00  0.00           O
ATOM   1385  N   GLN A  78      68.259  83.144 121.640  1.00  0.00           N
ATOM   1387  CA  GLN A  78      69.389  83.684 120.900  1.00  0.00           C
ATOM   1389  CB  GLN A  78      69.339  85.214 120.940  1.00  0.00           C
ATOM   1392  CG  GLN A  78      68.069  85.734 120.240  1.00  0.00           C
ATOM   1395  CD  GLN A  78      67.949  87.254 120.250  1.00  0.00           C
ATOM   1396  OE1 GLN A  78      66.959  87.794 119.750  1.00  0.00           O
ATOM   1397  NE2 GLN A  78      68.949  87.944 120.830  1.00  0.00           N
ATOM   1400  C   GLN A  78      70.729  83.174 121.380  1.00  0.00           C
ATOM   1401  O   GLN A  78      71.759  83.404 120.740  1.00  0.00           O
ATOM   1402  N   GLU A  79      70.739  82.454 122.500  1.00  0.00           N
ATOM   1404  CA  GLU A  79      71.899  81.814 123.060  1.00  0.00           C
ATOM   1406  CB  GLU A  79      71.939  82.104 124.570  1.00  0.00           C
ATOM   1409  CG  GLU A  79      71.869  83.624 124.840  1.00  0.00           C
ATOM   1412  CD  GLU A  79      72.209  84.004 126.260  1.00  0.00           C
ATOM   1413  OE1 GLU A  79      73.339  83.664 126.680  1.00  0.00           O
ATOM   1414  OE2 GLU A  79      71.419  84.694 126.940  1.00  0.00           O
ATOM   1415  C   GLU A  79      71.819  80.324 122.770  1.00  0.00           C
ATOM   1416  O   GLU A  79      70.759  79.784 122.430  1.00  0.00           O
ATOM   1417  N   LEU A  80      72.959  79.594 122.830  1.00  0.00           N
ATOM   1419  CA  LEU A  80      72.959  78.154 122.760  1.00  0.00           C
ATOM   1421  CB  LEU A  80      74.119  77.554 121.910  1.00  0.00           C
ATOM   1424  CG  LEU A  80      75.579  77.704 122.380  1.00  0.00           C
ATOM   1426  CD1 LEU A  80      75.999  76.554 123.320  1.00  0.00           C
ATOM   1430  CD2 LEU A  80      76.529  77.714 121.170  1.00  0.00           C
ATOM   1434  C   LEU A  80      72.849  77.554 124.140  1.00  0.00           C
ATOM   1435  O   LEU A  80      73.229  78.164 125.140  1.00  0.00           O
ATOM   1436  N   ALA A  81      72.289  76.344 124.210  1.00  0.00           N
ATOM   1438  CA  ALA A  81      72.229  75.554 125.420  1.00  0.00           C
ATOM   1440  CB  ALA A  81      70.779  75.114 125.730  1.00  0.00           C
ATOM   1444  C   ALA A  81      73.139  74.364 125.240  1.00  0.00           C
ATOM   1445  O   ALA A  81      73.599  74.054 124.140  1.00  0.00           O
ATOM   1446  N   TRP A  82      73.469  73.644 126.310  1.00  0.00           N
ATOM   1448  CA  TRP A  82      74.329  72.484 126.240  1.00  0.00           C
ATOM   1450  CB  TRP A  82      75.469  72.534 127.300  1.00  0.00           C
ATOM   1453  CG  TRP A  82      76.619  73.454 126.980  1.00  0.00           C
ATOM   1454  CD1 TRP A  82      76.859  74.224 125.870  1.00  0.00           C
ATOM   1456  NE1 TRP A  82      78.069  74.874 126.010  1.00  0.00           N
ATOM   1458  CE2 TRP A  82      78.649  74.494 127.180  1.00  0.00           C
ATOM   1459  CD2 TRP A  82      77.759  73.614 127.830  1.00  0.00           C
ATOM   1460  CE3 TRP A  82      78.089  73.114 129.090  1.00  0.00           C
ATOM   1462  CZ3 TRP A  82      79.329  73.424 129.630  1.00  0.00           C
ATOM   1464  CZ2 TRP A  82      79.879  74.824 127.730  1.00  0.00           C
ATOM   1466  CH2 TRP A  82      80.219  74.254 128.960  1.00  0.00           C
ATOM   1468  C   TRP A  82      73.509  71.224 126.350  1.00  0.00           C
ATOM   1469  O   TRP A  82      73.639  70.474 127.310  1.00  0.00           O
ATOM   1470  N   HIS A  83      72.709  70.904 125.320  1.00  0.00           N
ATOM   1472  CA  HIS A  83      71.919  69.684 125.320  1.00  0.00           C
ATOM   1474  CB  HIS A  83      70.469  70.004 124.910  1.00  0.00           C
ATOM   1477  ND1 HIS A  83      69.819  70.024 122.500  1.00  0.00           N
ATOM   1478  CG  HIS A  83      70.339  70.694 123.580  1.00  0.00           C
ATOM   1479  CE1 HIS A  83      69.799  70.904 121.520  1.00  0.00           C
ATOM   1481  NE2 HIS A  83      70.269  72.104 121.930  1.00  0.00           N
ATOM   1483  CD2 HIS A  83      70.599  71.984 123.250  1.00  0.00           C
ATOM   1485  C   HIS A  83      72.569  68.614 124.450  1.00  0.00           C
ATOM   1486  O   HIS A  83      72.749  67.464 124.850  1.00  0.00           O
ATOM   1487  N   ALA A  84      73.039  68.944 123.240  1.00  0.00           N
ATOM   1489  CA  ALA A  84      73.229  67.944 122.210  1.00  0.00           C
ATOM   1491  CB  ALA A  84      72.899  68.584 120.840  1.00  0.00           C
ATOM   1495  C   ALA A  84      74.629  67.334 122.120  1.00  0.00           C
ATOM   1496  O   ALA A  84      74.829  66.424 121.320  1.00  0.00           O
ATOM   1497  N   GLY A  85      75.589  67.824 122.940  1.00  0.00           N
ATOM   1499  CA  GLY A  85      77.049  67.604 122.920  1.00  0.00           C
ATOM   1502  C   GLY A  85      77.669  66.404 122.220  1.00  0.00           C
ATOM   1503  O   GLY A  85      77.499  65.264 122.640  1.00  0.00           O
ATOM   1504  N   ILE A  86      78.489  66.644 121.180  1.00  0.00           N
ATOM   1506  CA  ILE A  86      79.009  65.634 120.260  1.00  0.00           C
ATOM   1508  CB  ILE A  86      79.929  64.514 120.750  1.00  0.00           C
ATOM   1510  CG2 ILE A  86      80.519  63.784 119.520  1.00  0.00           C
ATOM   1514  CG1 ILE A  86      81.079  65.004 121.650  1.00  0.00           C
ATOM   1517  CD  ILE A  86      81.929  66.144 121.070  1.00  0.00           C
ATOM   1521  C   ILE A  86      77.869  65.054 119.460  1.00  0.00           C
ATOM   1522  O   ILE A  86      77.209  64.084 119.850  1.00  0.00           O
ATOM   1523  N   SER A  87      77.599  65.694 118.320  1.00  0.00           N
ATOM   1525  CA  SER A  87      76.429  65.414 117.529  1.00  0.00           C
ATOM   1527  CB  SER A  87      75.149  66.134 118.040  1.00  0.00           C
ATOM   1530  OG  SER A  87      75.399  67.504 118.360  1.00  0.00           O
ATOM   1532  C   SER A  87      76.679  65.794 116.100  1.00  0.00           C
ATOM   1533  O   SER A  87      77.499  66.674 115.800  1.00  0.00           O
ATOM   1534  N   ALA A  88      76.009  65.104 115.170  1.00  0.00           N
ATOM   1536  CA  ALA A  88      76.109  65.394 113.760  1.00  0.00           C
ATOM   1538  CB  ALA A  88      77.249  64.554 113.130  1.00  0.00           C
ATOM   1542  C   ALA A  88      74.799  65.104 113.070  1.00  0.00           C
ATOM   1543  O   ALA A  88      74.219  64.034 113.250  1.00  0.00           O
ATOM   1544  N   TRP A  89      74.289  66.044 112.260  1.00  0.00           N
ATOM   1546  CA  TRP A  89      73.029  65.874 111.550  1.00  0.00           C
ATOM   1548  CB  TRP A  89      71.829  66.344 112.430  1.00  0.00           C
ATOM   1551  CG  TRP A  89      70.469  66.164 111.850  1.00  0.00           C
ATOM   1552  CD1 TRP A  89      69.589  67.144 111.470  1.00  0.00           C
ATOM   1554  NE1 TRP A  89      68.509  66.564 110.840  1.00  0.00           N
ATOM   1556  CE2 TRP A  89      68.659  65.214 110.790  1.00  0.00           C
ATOM   1557  CD2 TRP A  89      69.869  64.914 111.460  1.00  0.00           C
ATOM   1558  CE3 TRP A  89      70.229  63.584 111.630  1.00  0.00           C
ATOM   1560  CZ3 TRP A  89      69.409  62.594 111.080  1.00  0.00           C
ATOM   1562  CZ2 TRP A  89      67.889  64.244 110.170  1.00  0.00           C
ATOM   1564  CH2 TRP A  89      68.279  62.914 110.340  1.00  0.00           C
ATOM   1566  C   TRP A  89      73.049  66.604 110.210  1.00  0.00           C
ATOM   1567  O   TRP A  89      73.329  67.804 110.130  1.00  0.00           O
ATOM   1568  N   ARG A  90      72.779  65.864 109.100  1.00  0.00           N
ATOM   1570  CA  ARG A  90      72.669  66.384 107.730  1.00  0.00           C
ATOM   1572  CB  ARG A  90      71.499  67.404 107.540  1.00  0.00           C
ATOM   1575  CG  ARG A  90      70.089  66.924 107.970  1.00  0.00           C
ATOM   1578  CD  ARG A  90      69.299  66.004 107.020  1.00  0.00           C
ATOM   1581  NE  ARG A  90      68.679  66.754 105.880  1.00  0.00           N
ATOM   1583  CZ  ARG A  90      67.679  66.254 105.140  1.00  0.00           C
ATOM   1584  NH1 ARG A  90      67.259  65.014 105.270  1.00  0.00           N
ATOM   1587  NH2 ARG A  90      67.049  66.964 104.240  1.00  0.00           N
ATOM   1590  C   ARG A  90      73.989  66.974 107.180  1.00  0.00           C
ATOM   1591  O   ARG A  90      74.009  67.674 106.170  1.00  0.00           O
ATOM   1592  N   GLY A  91      75.139  66.664 107.810  1.00  0.00           N
ATOM   1594  CA  GLY A  91      76.439  67.234 107.440  1.00  0.00           C
ATOM   1597  C   GLY A  91      76.919  68.294 108.390  1.00  0.00           C
ATOM   1598  O   GLY A  91      78.079  68.704 108.330  1.00  0.00           O
ATOM   1599  N   ALA A  92      76.079  68.764 109.310  1.00  0.00           N
ATOM   1601  CA  ALA A  92      76.519  69.654 110.370  1.00  0.00           C
ATOM   1603  CB  ALA A  92      75.369  70.584 110.800  1.00  0.00           C
ATOM   1607  C   ALA A  92      77.069  68.854 111.550  1.00  0.00           C
ATOM   1608  O   ALA A  92      76.649  67.724 111.779  1.00  0.00           O
ATOM   1609  N   THR A  93      77.989  69.454 112.330  1.00  0.00           N
ATOM   1611  CA  THR A  93      78.409  68.944 113.640  1.00  0.00           C
ATOM   1613  CB  THR A  93      79.849  68.444 113.840  1.00  0.00           C
ATOM   1615  OG1 THR A  93      80.889  69.404 113.600  1.00  0.00           O
ATOM   1617  CG2 THR A  93      80.059  67.284 112.900  1.00  0.00           C
ATOM   1621  C   THR A  93      78.179  70.054 114.600  1.00  0.00           C
ATOM   1622  O   THR A  93      77.949  71.194 114.190  1.00  0.00           O
ATOM   1623  N   ARG A  94      78.179  69.734 115.900  1.00  0.00           N
ATOM   1625  CA  ARG A  94      77.999  70.724 116.940  1.00  0.00           C
ATOM   1627  CB  ARG A  94      79.059  71.854 116.900  1.00  0.00           C
ATOM   1630  CG  ARG A  94      80.519  71.404 116.950  1.00  0.00           C
ATOM   1633  CD  ARG A  94      81.379  72.654 116.980  1.00  0.00           C
ATOM   1636  NE  ARG A  94      82.809  72.234 116.980  1.00  0.00           N
ATOM   1638  CZ  ARG A  94      83.789  73.114 117.070  1.00  0.00           C
ATOM   1639  NH1 ARG A  94      83.569  74.394 117.199  1.00  0.00           N
ATOM   1642  NH2 ARG A  94      85.049  72.754 117.070  1.00  0.00           N
ATOM   1645  C   ARG A  94      76.609  71.304 116.850  1.00  0.00           C
ATOM   1646  O   ARG A  94      76.379  72.464 116.520  1.00  0.00           O
ATOM   1647  N   LEU A  95      75.599  70.454 117.110  1.00  0.00           N
ATOM   1649  CA  LEU A  95      74.239  70.864 116.860  1.00  0.00           C
ATOM   1651  CB  LEU A  95      73.319  69.634 116.720  1.00  0.00           C
ATOM   1654  CG  LEU A  95      73.099  69.114 115.270  1.00  0.00           C
ATOM   1656  CD1 LEU A  95      72.319  70.114 114.400  1.00  0.00           C
ATOM   1660  CD2 LEU A  95      74.409  68.724 114.559  1.00  0.00           C
ATOM   1664  C   LEU A  95      73.709  71.854 117.880  1.00  0.00           C
ATOM   1665  O   LEU A  95      72.739  72.554 117.600  1.00  0.00           O
ATOM   1666  N   ASN A  96      74.349  72.044 119.050  1.00  0.00           N
ATOM   1668  CA  ASN A  96      74.009  73.144 119.950  1.00  0.00           C
ATOM   1670  CB  ASN A  96      74.829  73.234 121.270  1.00  0.00           C
ATOM   1673  CG  ASN A  96      74.629  71.994 122.110  1.00  0.00           C
ATOM   1674  OD1 ASN A  96      73.559  71.394 122.130  1.00  0.00           O
ATOM   1675  ND2 ASN A  96      75.679  71.554 122.850  1.00  0.00           N
ATOM   1678  C   ASN A  96      74.119  74.484 119.250  1.00  0.00           C
ATOM   1679  O   ASN A  96      73.279  75.354 119.440  1.00  0.00           O
ATOM   1680  N   ASP A  97      75.129  74.664 118.380  1.00  0.00           N
ATOM   1682  CA  ASP A  97      75.359  75.894 117.640  1.00  0.00           C
ATOM   1684  CB  ASP A  97      76.599  75.804 116.730  1.00  0.00           C
ATOM   1687  CG  ASP A  97      77.879  75.544 117.490  1.00  0.00           C
ATOM   1688  OD1 ASP A  97      77.849  75.104 118.670  1.00  0.00           O
ATOM   1689  OD2 ASP A  97      78.949  75.764 116.870  1.00  0.00           O
ATOM   1690  C   ASP A  97      74.179  76.324 116.779  1.00  0.00           C
ATOM   1691  O   ASP A  97      73.919  77.514 116.610  1.00  0.00           O
ATOM   1692  N   THR A  98      73.419  75.364 116.200  1.00  0.00           N
ATOM   1694  CA  THR A  98      72.279  75.734 115.350  1.00  0.00           C
ATOM   1696  CB  THR A  98      72.399  75.314 113.870  1.00  0.00           C
ATOM   1698  OG1 THR A  98      72.449  73.904 113.690  1.00  0.00           O
ATOM   1700  CG2 THR A  98      73.629  75.974 113.240  1.00  0.00           C
ATOM   1704  C   THR A  98      70.929  75.284 115.870  1.00  0.00           C
ATOM   1705  O   THR A  98      69.939  75.544 115.200  1.00  0.00           O
ATOM   1706  N   SER A  99      70.809  74.664 117.059  1.00  0.00           N
ATOM   1708  CA  SER A  99      69.579  74.014 117.500  1.00  0.00           C
ATOM   1710  CB  SER A  99      69.759  72.484 117.710  1.00  0.00           C
ATOM   1713  OG  SER A  99      70.439  72.134 118.910  1.00  0.00           O
ATOM   1715  C   SER A  99      68.969  74.624 118.760  1.00  0.00           C
ATOM   1716  O   SER A  99      69.619  75.354 119.500  1.00  0.00           O
ATOM   1717  N   ILE A 100      67.689  74.284 119.030  1.00  0.00           N
ATOM   1719  CA  ILE A 100      67.049  74.374 120.340  1.00  0.00           C
ATOM   1721  CB  ILE A 100      65.699  75.114 120.320  1.00  0.00           C
ATOM   1723  CG2 ILE A 100      64.729  74.744 121.470  1.00  0.00           C
ATOM   1727  CG1 ILE A 100      65.989  76.624 120.330  1.00  0.00           C
ATOM   1730  CD  ILE A 100      64.759  77.494 120.140  1.00  0.00           C
ATOM   1734  C   ILE A 100      66.889  72.994 120.930  1.00  0.00           C
ATOM   1735  O   ILE A 100      66.599  72.024 120.220  1.00  0.00           O
ATOM   1736  N   GLY A 101      67.079  72.874 122.260  1.00  0.00           N
ATOM   1738  CA  GLY A 101      66.769  71.654 123.000  1.00  0.00           C
ATOM   1741  C   GLY A 101      65.489  71.774 123.779  1.00  0.00           C
ATOM   1742  O   GLY A 101      65.299  72.694 124.580  1.00  0.00           O
ATOM   1743  N   ILE A 102      64.579  70.804 123.600  1.00  0.00           N
ATOM   1745  CA  ILE A 102      63.369  70.644 124.380  1.00  0.00           C
ATOM   1747  CB  ILE A 102      62.139  70.594 123.470  1.00  0.00           C
ATOM   1749  CG2 ILE A 102      60.849  70.224 124.220  1.00  0.00           C
ATOM   1753  CG1 ILE A 102      61.969  71.944 122.750  1.00  0.00           C
ATOM   1756  CD  ILE A 102      60.649  72.084 121.990  1.00  0.00           C
ATOM   1760  C   ILE A 102      63.489  69.374 125.210  1.00  0.00           C
ATOM   1761  O   ILE A 102      63.309  68.244 124.740  1.00  0.00           O
ATOM   1762  N   GLU A 103      63.789  69.554 126.500  1.00  0.00           N
ATOM   1764  CA  GLU A 103      63.789  68.514 127.510  1.00  0.00           C
ATOM   1766  CB  GLU A 103      64.679  68.954 128.690  1.00  0.00           C
ATOM   1769  CG  GLU A 103      66.179  68.884 128.320  1.00  0.00           C
ATOM   1772  CD  GLU A 103      66.739  67.474 128.410  1.00  0.00           C
ATOM   1773  OE1 GLU A 103      65.929  66.524 128.400  1.00  0.00           O
ATOM   1774  OE2 GLU A 103      67.989  67.354 128.520  1.00  0.00           O
ATOM   1775  C   GLU A 103      62.409  68.124 128.010  1.00  0.00           C
ATOM   1776  O   GLU A 103      61.619  68.974 128.430  1.00  0.00           O
ATOM   1777  N   LEU A 104      62.049  66.834 127.980  1.00  0.00           N
ATOM   1779  CA  LEU A 104      60.739  66.404 128.420  1.00  0.00           C
ATOM   1781  CB  LEU A 104      60.009  65.644 127.290  1.00  0.00           C
ATOM   1784  CG  LEU A 104      59.909  66.444 125.980  1.00  0.00           C
ATOM   1786  CD1 LEU A 104      59.279  65.564 124.910  1.00  0.00           C
ATOM   1790  CD2 LEU A 104      59.069  67.724 126.130  1.00  0.00           C
ATOM   1794  C   LEU A 104      60.889  65.524 129.620  1.00  0.00           C
ATOM   1795  O   LEU A 104      61.599  64.514 129.590  1.00  0.00           O
ATOM   1796  N   GLU A 105      60.239  65.884 130.740  1.00  0.00           N
ATOM   1798  CA  GLU A 105      60.259  65.074 131.940  1.00  0.00           C
ATOM   1800  CB  GLU A 105      59.649  65.864 133.110  1.00  0.00           C
ATOM   1803  CG  GLU A 105      59.779  65.164 134.480  1.00  0.00           C
ATOM   1806  CD  GLU A 105      58.699  65.564 135.460  1.00  0.00           C
ATOM   1807  OE1 GLU A 105      57.789  66.364 135.110  1.00  0.00           O
ATOM   1808  OE2 GLU A 105      58.739  65.074 136.620  1.00  0.00           O
ATOM   1809  C   GLU A 105      59.559  63.744 131.750  1.00  0.00           C
ATOM   1810  O   GLU A 105      58.369  63.674 131.450  1.00  0.00           O
ATOM   1811  N   ASN A 106      60.309  62.634 131.860  1.00  0.00           N
ATOM   1813  CA  ASN A 106      59.829  61.304 131.600  1.00  0.00           C
ATOM   1815  CB  ASN A 106      59.819  61.064 130.050  1.00  0.00           C
ATOM   1818  CG  ASN A 106      59.389  59.684 129.580  1.00  0.00           C
ATOM   1819  OD1 ASN A 106      60.199  58.814 129.230  1.00  0.00           O
ATOM   1820  ND2 ASN A 106      58.049  59.484 129.480  1.00  0.00           N
ATOM   1823  C   ASN A 106      60.779  60.404 132.370  1.00  0.00           C
ATOM   1824  O   ASN A 106      61.779  60.864 132.910  1.00  0.00           O
ATOM   1825  N   ARG A 107      60.539  59.094 132.500  1.00  0.00           N
ATOM   1827  CA  ARG A 107      61.519  58.244 133.180  1.00  0.00           C
ATOM   1829  CB  ARG A 107      60.789  57.164 134.000  1.00  0.00           C
ATOM   1832  CG  ARG A 107      61.679  56.364 134.980  1.00  0.00           C
ATOM   1835  CD  ARG A 107      62.519  57.204 135.960  1.00  0.00           C
ATOM   1838  NE  ARG A 107      63.939  57.344 135.460  1.00  0.00           N
ATOM   1840  CZ  ARG A 107      64.909  56.444 135.580  1.00  0.00           C
ATOM   1841  NH1 ARG A 107      64.739  55.324 136.230  1.00  0.00           N
ATOM   1844  NH2 ARG A 107      66.099  56.694 135.090  1.00  0.00           N
ATOM   1847  C   ARG A 107      62.499  57.624 132.170  1.00  0.00           C
ATOM   1848  O   ARG A 107      63.459  56.934 132.510  1.00  0.00           O
ATOM   1849  N   GLY A 108      62.299  57.894 130.870  1.00  0.00           N
ATOM   1851  CA  GLY A 108      63.119  57.354 129.800  1.00  0.00           C
ATOM   1854  C   GLY A 108      62.969  55.874 129.690  1.00  0.00           C
ATOM   1855  O   GLY A 108      61.919  55.384 129.279  1.00  0.00           O
ATOM   1856  N   TRP A 109      63.999  55.114 130.080  1.00  0.00           N
ATOM   1858  CA  TRP A 109      63.929  53.664 130.070  1.00  0.00           C
ATOM   1860  CB  TRP A 109      64.689  53.064 128.880  1.00  0.00           C
ATOM   1863  CG  TRP A 109      66.189  53.234 128.770  1.00  0.00           C
ATOM   1864  CD1 TRP A 109      66.789  54.064 127.860  1.00  0.00           C
ATOM   1866  NE1 TRP A 109      68.159  53.964 127.970  1.00  0.00           N
ATOM   1868  CE2 TRP A 109      68.469  53.044 128.910  1.00  0.00           C
ATOM   1869  CD2 TRP A 109      67.259  52.524 129.419  1.00  0.00           C
ATOM   1870  CE3 TRP A 109      67.309  51.464 130.330  1.00  0.00           C
ATOM   1872  CZ3 TRP A 109      68.539  51.024 130.809  1.00  0.00           C
ATOM   1874  CZ2 TRP A 109      69.709  52.584 129.360  1.00  0.00           C
ATOM   1876  CH2 TRP A 109      69.729  51.584 130.330  1.00  0.00           C
ATOM   1878  C   TRP A 109      64.459  52.994 131.310  1.00  0.00           C
ATOM   1879  O   TRP A 109      65.329  53.504 132.020  1.00  0.00           O
ATOM   1880  N   GLN A 110      63.969  51.764 131.530  1.00  0.00           N
ATOM   1882  CA  GLN A 110      64.429  50.884 132.570  1.00  0.00           C
ATOM   1884  CB  GLN A 110      63.659  51.114 133.890  1.00  0.00           C
ATOM   1887  CG  GLN A 110      63.769  52.544 134.480  1.00  0.00           C
ATOM   1890  CD  GLN A 110      63.209  52.684 135.890  1.00  0.00           C
ATOM   1891  OE1 GLN A 110      63.919  52.444 136.870  1.00  0.00           O
ATOM   1892  NE2 GLN A 110      61.959  53.174 136.000  1.00  0.00           N
ATOM   1895  C   GLN A 110      64.359  49.444 132.050  1.00  0.00           C
ATOM   1896  O   GLN A 110      63.499  49.094 131.260  1.00  0.00           O
ATOM   1897  N   LYS A 111      65.339  48.594 132.440  1.00  0.00           N
ATOM   1899  CA  LYS A 111      65.359  47.174 132.090  1.00  0.00           C
ATOM   1901  CB  LYS A 111      66.819  46.634 131.970  1.00  0.00           C
ATOM   1904  CG  LYS A 111      67.629  47.184 130.780  1.00  0.00           C
ATOM   1907  CD  LYS A 111      69.129  46.884 130.949  1.00  0.00           C
ATOM   1910  CE  LYS A 111      69.979  47.314 129.740  1.00  0.00           C
ATOM   1913  NZ  LYS A 111      71.369  46.894 129.930  1.00  0.00           N
ATOM   1917  C   LYS A 111      64.629  46.354 133.130  1.00  0.00           C
ATOM   1918  O   LYS A 111      65.169  46.064 134.200  1.00  0.00           O
ATOM   1919  N   SER A 112      63.359  45.994 132.880  1.00  0.00           N
ATOM   1921  CA  SER A 112      62.589  45.224 133.860  1.00  0.00           C
ATOM   1923  CB  SER A 112      61.199  45.814 134.180  1.00  0.00           C
ATOM   1926  OG  SER A 112      60.619  45.094 135.260  1.00  0.00           O
ATOM   1928  C   SER A 112      62.459  43.804 133.350  1.00  0.00           C
ATOM   1929  O   SER A 112      62.069  43.574 132.210  1.00  0.00           O
ATOM   1930  N   ALA A 113      62.929  42.814 134.140  1.00  0.00           N
ATOM   1932  CA  ALA A 113      63.009  41.414 133.760  1.00  0.00           C
ATOM   1934  CB  ALA A 113      61.629  40.774 133.530  1.00  0.00           C
ATOM   1938  C   ALA A 113      63.959  41.144 132.590  1.00  0.00           C
ATOM   1939  O   ALA A 113      63.919  40.124 131.910  1.00  0.00           O
ATOM   1940  N   GLY A 114      64.879  42.094 132.350  1.00  0.00           N
ATOM   1942  CA  GLY A 114      65.819  42.084 131.240  1.00  0.00           C
ATOM   1945  C   GLY A 114      65.319  42.894 130.080  1.00  0.00           C
ATOM   1946  O   GLY A 114      66.069  43.624 129.440  1.00  0.00           O
ATOM   1947  N   VAL A 115      63.989  42.814 129.830  1.00  0.00           N
ATOM   1949  CA  VAL A 115      63.309  43.574 128.790  1.00  0.00           C
ATOM   1951  CB  VAL A 115      61.809  43.314 128.709  1.00  0.00           C
ATOM   1953  CG1 VAL A 115      61.199  44.174 127.590  1.00  0.00           C
ATOM   1957  CG2 VAL A 115      61.489  41.824 128.470  1.00  0.00           C
ATOM   1961  C   VAL A 115      63.519  45.064 128.990  1.00  0.00           C
ATOM   1962  O   VAL A 115      63.169  45.634 130.020  1.00  0.00           O
ATOM   1963  N   LYS A 116      64.099  45.754 127.990  1.00  0.00           N
ATOM   1965  CA  LYS A 116      64.339  47.164 128.140  1.00  0.00           C
ATOM   1967  CB  LYS A 116      65.639  47.554 127.380  1.00  0.00           C
ATOM   1970  CG  LYS A 116      66.059  48.994 127.660  1.00  0.00           C
ATOM   1973  CD  LYS A 116      67.179  49.554 126.750  1.00  0.00           C
ATOM   1976  CE  LYS A 116      68.619  49.364 127.190  1.00  0.00           C
ATOM   1979  NZ  LYS A 116      69.479  50.354 126.490  1.00  0.00           N
ATOM   1983  C   LYS A 116      63.079  47.964 127.770  1.00  0.00           C
ATOM   1984  O   LYS A 116      62.739  48.164 126.600  1.00  0.00           O
ATOM   1985  N   TYR A 117      62.329  48.414 128.790  1.00  0.00           N
ATOM   1987  CA  TYR A 117      61.069  49.114 128.660  1.00  0.00           C
ATOM   1989  CB  TYR A 117      60.029  48.644 129.710  1.00  0.00           C
ATOM   1992  CG  TYR A 117      59.499  47.264 129.410  1.00  0.00           C
ATOM   1993  CD1 TYR A 117      58.579  47.074 128.360  1.00  0.00           C
ATOM   1995  CE1 TYR A 117      57.929  45.844 128.190  1.00  0.00           C
ATOM   1997  CZ  TYR A 117      58.169  44.804 129.090  1.00  0.00           C
ATOM   1998  OH  TYR A 117      57.499  43.574 128.980  1.00  0.00           O
ATOM   2000  CD2 TYR A 117      59.739  46.194 130.290  1.00  0.00           C
ATOM   2002  CE2 TYR A 117      59.069  44.974 130.140  1.00  0.00           C
ATOM   2004  C   TYR A 117      61.229  50.624 128.740  1.00  0.00           C
ATOM   2005  O   TYR A 117      62.019  51.154 129.520  1.00  0.00           O
ATOM   2006  N   PHE A 118      60.459  51.344 127.930  1.00  0.00           N
ATOM   2008  CA  PHE A 118      60.389  52.784 127.920  1.00  0.00           C
ATOM   2010  CB  PHE A 118      60.419  53.344 126.480  1.00  0.00           C
ATOM   2013  CG  PHE A 118      61.809  53.294 125.930  1.00  0.00           C
ATOM   2014  CD1 PHE A 118      62.639  54.424 126.060  1.00  0.00           C
ATOM   2016  CE1 PHE A 118      63.859  54.494 125.390  1.00  0.00           C
ATOM   2018  CZ  PHE A 118      64.249  53.444 124.550  1.00  0.00           C
ATOM   2020  CD2 PHE A 118      62.249  52.214 125.150  1.00  0.00           C
ATOM   2022  CE2 PHE A 118      63.449  52.294 124.430  1.00  0.00           C
ATOM   2024  C   PHE A 118      59.129  53.294 128.580  1.00  0.00           C
ATOM   2025  O   PHE A 118      58.089  52.634 128.570  1.00  0.00           O
ATOM   2026  N   ALA A 119      59.179  54.524 129.130  1.00  0.00           N
ATOM   2028  CA  ALA A 119      58.049  55.094 129.820  1.00  0.00           C
ATOM   2030  CB  ALA A 119      58.509  56.014 130.970  1.00  0.00           C
ATOM   2034  C   ALA A 119      57.159  55.844 128.840  1.00  0.00           C
ATOM   2035  O   ALA A 119      57.649  56.634 128.029  1.00  0.00           O
ATOM   2036  N   PRO A 120      55.849  55.604 128.779  1.00  0.00           N
ATOM   2037  CD  PRO A 120      55.089  54.704 129.650  1.00  0.00           C
ATOM   2040  CA  PRO A 120      54.969  56.404 127.930  1.00  0.00           C
ATOM   2042  CB  PRO A 120      53.609  55.694 128.010  1.00  0.00           C
ATOM   2045  CG  PRO A 120      53.619  55.074 129.410  1.00  0.00           C
ATOM   2048  C   PRO A 120      54.959  57.854 128.330  1.00  0.00           C
ATOM   2049  O   PRO A 120      55.219  58.184 129.480  1.00  0.00           O
ATOM   2050  N   PHE A 121      54.699  58.744 127.380  1.00  0.00           N
ATOM   2052  CA  PHE A 121      54.629  60.154 127.670  1.00  0.00           C
ATOM   2054  CB  PHE A 121      55.109  60.964 126.450  1.00  0.00           C
ATOM   2057  CG  PHE A 121      56.589  60.704 126.320  1.00  0.00           C
ATOM   2058  CD1 PHE A 121      57.099  59.664 125.520  1.00  0.00           C
ATOM   2060  CE1 PHE A 121      58.479  59.474 125.400  1.00  0.00           C
ATOM   2062  CZ  PHE A 121      59.359  60.354 126.040  1.00  0.00           C
ATOM   2064  CD2 PHE A 121      57.489  61.524 127.010  1.00  0.00           C
ATOM   2066  CE2 PHE A 121      58.859  61.394 126.820  1.00  0.00           C
ATOM   2068  C   PHE A 121      53.219  60.494 128.050  1.00  0.00           C
ATOM   2069  O   PHE A 121      52.289  60.034 127.390  1.00  0.00           O
ATOM   2070  N   GLU A 122      53.029  61.294 129.110  1.00  0.00           N
ATOM   2072  CA  GLU A 122      51.719  61.814 129.470  1.00  0.00           C
ATOM   2074  CB  GLU A 122      51.759  62.614 130.790  1.00  0.00           C
ATOM   2077  CG  GLU A 122      51.749  61.724 132.059  1.00  0.00           C
ATOM   2080  CD  GLU A 122      50.359  61.204 132.450  1.00  0.00           C
ATOM   2081  OE1 GLU A 122      49.419  61.254 131.620  1.00  0.00           O
ATOM   2082  OE2 GLU A 122      50.239  60.724 133.600  1.00  0.00           O
ATOM   2083  C   GLU A 122      51.089  62.654 128.350  1.00  0.00           C
ATOM   2084  O   GLU A 122      51.789  63.444 127.720  1.00  0.00           O
ATOM   2085  N   PRO A 123      49.809  62.554 128.029  1.00  0.00           N
ATOM   2086  CD  PRO A 123      48.989  61.384 128.340  1.00  0.00           C
ATOM   2089  CA  PRO A 123      49.239  63.324 126.930  1.00  0.00           C
ATOM   2091  CB  PRO A 123      47.849  62.734 126.720  1.00  0.00           C
ATOM   2094  CG  PRO A 123      47.969  61.294 127.210  1.00  0.00           C
ATOM   2097  C   PRO A 123      49.209  64.804 127.230  1.00  0.00           C
ATOM   2098  O   PRO A 123      49.329  65.604 126.310  1.00  0.00           O
ATOM   2099  N   ALA A 124      49.079  65.184 128.510  1.00  0.00           N
ATOM   2101  CA  ALA A 124      49.139  66.564 128.940  1.00  0.00           C
ATOM   2103  CB  ALA A 124      48.989  66.564 130.480  1.00  0.00           C
ATOM   2107  C   ALA A 124      50.429  67.284 128.560  1.00  0.00           C
ATOM   2108  O   ALA A 124      50.429  68.444 128.140  1.00  0.00           O
ATOM   2109  N   GLN A 125      51.569  66.594 128.700  1.00  0.00           N
ATOM   2111  CA  GLN A 125      52.869  67.064 128.280  1.00  0.00           C
ATOM   2113  CB  GLN A 125      53.889  66.024 128.760  1.00  0.00           C
ATOM   2116  CG  GLN A 125      55.339  66.444 128.540  1.00  0.00           C
ATOM   2119  CD  GLN A 125      56.279  65.334 129.000  1.00  0.00           C
ATOM   2120  OE1 GLN A 125      56.209  64.214 128.500  1.00  0.00           O
ATOM   2121  NE2 GLN A 125      57.179  65.664 129.940  1.00  0.00           N
ATOM   2124  C   GLN A 125      52.989  67.304 126.770  1.00  0.00           C
ATOM   2125  O   GLN A 125      53.459  68.354 126.330  1.00  0.00           O
ATOM   2126  N   ILE A 126      52.499  66.344 125.949  1.00  0.00           N
ATOM   2128  CA  ILE A 126      52.489  66.434 124.490  1.00  0.00           C
ATOM   2130  CB  ILE A 126      51.929  65.154 123.870  1.00  0.00           C
ATOM   2132  CG2 ILE A 126      51.869  65.264 122.330  1.00  0.00           C
ATOM   2136  CG1 ILE A 126      52.729  63.894 124.270  1.00  0.00           C
ATOM   2139  CD  ILE A 126      54.209  63.944 123.930  1.00  0.00           C
ATOM   2143  C   ILE A 126      51.679  67.614 123.990  1.00  0.00           C
ATOM   2144  O   ILE A 126      52.089  68.404 123.140  1.00  0.00           O
ATOM   2145  N   GLN A 127      50.499  67.794 124.590  1.00  0.00           N
ATOM   2147  CA  GLN A 127      49.629  68.914 124.330  1.00  0.00           C
ATOM   2149  CB  GLN A 127      48.239  68.674 124.970  1.00  0.00           C
ATOM   2152  CG  GLN A 127      47.419  67.554 124.279  1.00  0.00           C
ATOM   2155  CD  GLN A 127      47.549  67.544 122.760  1.00  0.00           C
ATOM   2156  OE1 GLN A 127      48.119  66.614 122.190  1.00  0.00           O
ATOM   2157  NE2 GLN A 127      47.029  68.584 122.070  1.00  0.00           N
ATOM   2160  C   GLN A 127      50.189  70.274 124.660  1.00  0.00           C
ATOM   2161  O   GLN A 127      49.909  71.224 123.930  1.00  0.00           O
ATOM   2162  N   ALA A 128      50.979  70.434 125.730  1.00  0.00           N
ATOM   2164  CA  ALA A 128      51.829  71.594 125.949  1.00  0.00           C
ATOM   2166  CB  ALA A 128      52.419  71.494 127.370  1.00  0.00           C
ATOM   2170  C   ALA A 128      52.949  71.764 124.930  1.00  0.00           C
ATOM   2171  O   ALA A 128      53.239  72.864 124.470  1.00  0.00           O
ATOM   2172  N   LEU A 129      53.619  70.664 124.550  1.00  0.00           N
ATOM   2174  CA  LEU A 129      54.679  70.654 123.550  1.00  0.00           C
ATOM   2176  CB  LEU A 129      55.309  69.244 123.460  1.00  0.00           C
ATOM   2179  CG  LEU A 129      56.449  69.074 122.430  1.00  0.00           C
ATOM   2181  CD1 LEU A 129      57.599  70.024 122.750  1.00  0.00           C
ATOM   2185  CD2 LEU A 129      56.949  67.624 122.360  1.00  0.00           C
ATOM   2189  C   LEU A 129      54.259  71.124 122.150  1.00  0.00           C
ATOM   2190  O   LEU A 129      54.999  71.864 121.490  1.00  0.00           O
ATOM   2191  N   ILE A 130      53.069  70.714 121.660  1.00  0.00           N
ATOM   2193  CA  ILE A 130      52.579  71.044 120.320  1.00  0.00           C
ATOM   2195  CB  ILE A 130      51.289  70.274 119.970  1.00  0.00           C
ATOM   2197  CG2 ILE A 130      50.569  70.854 118.720  1.00  0.00           C
ATOM   2201  CG1 ILE A 130      51.559  68.764 119.790  1.00  0.00           C
ATOM   2204  CD  ILE A 130      50.269  67.934 119.940  1.00  0.00           C
ATOM   2208  C   ILE A 130      52.489  72.554 120.020  1.00  0.00           C
ATOM   2209  O   ILE A 130      52.949  72.954 118.940  1.00  0.00           O
ATOM   2210  N   PRO A 131      52.009  73.454 120.880  1.00  0.00           N
ATOM   2211  CD  PRO A 131      50.999  73.144 121.880  1.00  0.00           C
ATOM   2214  CA  PRO A 131      52.049  74.884 120.600  1.00  0.00           C
ATOM   2216  CB  PRO A 131      51.169  75.514 121.690  1.00  0.00           C
ATOM   2219  CG  PRO A 131      50.169  74.414 122.020  1.00  0.00           C
ATOM   2222  C   PRO A 131      53.449  75.434 120.660  1.00  0.00           C
ATOM   2223  O   PRO A 131      53.809  76.224 119.800  1.00  0.00           O
ATOM   2224  N   LEU A 132      54.269  75.024 121.660  1.00  0.00           N
ATOM   2226  CA  LEU A 132      55.639  75.474 121.810  1.00  0.00           C
ATOM   2228  CB  LEU A 132      56.199  74.794 123.100  1.00  0.00           C
ATOM   2231  CG  LEU A 132      57.389  75.454 123.840  1.00  0.00           C
ATOM   2233  CD1 LEU A 132      58.419  74.414 124.290  1.00  0.00           C
ATOM   2237  CD2 LEU A 132      58.099  76.604 123.090  1.00  0.00           C
ATOM   2241  C   LEU A 132      56.529  75.114 120.610  1.00  0.00           C
ATOM   2242  O   LEU A 132      57.269  75.934 120.060  1.00  0.00           O
ATOM   2243  N   ALA A 133      56.439  73.864 120.120  1.00  0.00           N
ATOM   2245  CA  ALA A 133      57.139  73.414 118.940  1.00  0.00           C
ATOM   2247  CB  ALA A 133      56.899  71.904 118.770  1.00  0.00           C
ATOM   2251  C   ALA A 133      56.789  74.164 117.660  1.00  0.00           C
ATOM   2252  O   ALA A 133      57.679  74.594 116.940  1.00  0.00           O
ATOM   2253  N   LYS A 134      55.479  74.424 117.430  1.00  0.00           N
ATOM   2255  CA  LYS A 134      54.979  75.314 116.380  1.00  0.00           C
ATOM   2257  CB  LYS A 134      53.439  75.364 116.410  1.00  0.00           C
ATOM   2260  CG  LYS A 134      52.789  74.074 115.910  1.00  0.00           C
ATOM   2263  CD  LYS A 134      51.269  74.104 116.130  1.00  0.00           C
ATOM   2266  CE  LYS A 134      50.509  73.054 115.320  1.00  0.00           C
ATOM   2269  NZ  LYS A 134      50.699  73.294 113.890  1.00  0.00           N
ATOM   2273  C   LYS A 134      55.459  76.744 116.450  1.00  0.00           C
ATOM   2274  O   LYS A 134      55.869  77.324 115.450  1.00  0.00           O
ATOM   2275  N   ASP A 135      55.489  77.354 117.660  1.00  0.00           N
ATOM   2277  CA  ASP A 135      56.079  78.664 117.830  1.00  0.00           C
ATOM   2279  CB  ASP A 135      56.009  79.064 119.330  1.00  0.00           C
ATOM   2282  CG  ASP A 135      54.599  79.284 119.830  1.00  0.00           C
ATOM   2283  OD1 ASP A 135      53.729  79.624 118.990  1.00  0.00           O
ATOM   2284  OD2 ASP A 135      54.389  79.334 121.060  1.00  0.00           O
ATOM   2285  C   ASP A 135      57.529  78.724 117.360  1.00  0.00           C
ATOM   2286  O   ASP A 135      57.929  79.624 116.620  1.00  0.00           O
ATOM   2287  N   ILE A 136      58.359  77.734 117.770  1.00  0.00           N
ATOM   2289  CA  ILE A 136      59.749  77.634 117.360  1.00  0.00           C
ATOM   2291  CB  ILE A 136      60.529  76.614 118.180  1.00  0.00           C
ATOM   2293  CG2 ILE A 136      62.029  76.684 117.820  1.00  0.00           C
ATOM   2297  CG1 ILE A 136      60.399  76.844 119.710  1.00  0.00           C
ATOM   2300  CD  ILE A 136      60.809  75.594 120.490  1.00  0.00           C
ATOM   2304  C   ILE A 136      59.929  77.334 115.870  1.00  0.00           C
ATOM   2305  O   ILE A 136      60.759  77.954 115.200  1.00  0.00           O
ATOM   2306  N   ILE A 137      59.149  76.384 115.310  1.00  0.00           N
ATOM   2308  CA  ILE A 137      59.189  75.994 113.900  1.00  0.00           C
ATOM   2310  CB  ILE A 137      58.329  74.744 113.660  1.00  0.00           C
ATOM   2312  CG2 ILE A 137      58.039  74.494 112.170  1.00  0.00           C
ATOM   2316  CG1 ILE A 137      59.009  73.514 114.320  1.00  0.00           C
ATOM   2319  CD  ILE A 137      58.099  72.294 114.410  1.00  0.00           C
ATOM   2323  C   ILE A 137      58.859  77.134 112.960  1.00  0.00           C
ATOM   2324  O   ILE A 137      59.579  77.384 111.990  1.00  0.00           O
ATOM   2325  N   ALA A 138      57.799  77.894 113.290  1.00  0.00           N
ATOM   2327  CA  ALA A 138      57.339  79.034 112.529  1.00  0.00           C
ATOM   2329  CB  ALA A 138      55.889  79.314 112.960  1.00  0.00           C
ATOM   2333  C   ALA A 138      58.189  80.284 112.690  1.00  0.00           C
ATOM   2334  O   ALA A 138      58.279  81.154 111.820  1.00  0.00           O
ATOM   2335  N   ARG A 139      58.879  80.404 113.840  1.00  0.00           N
ATOM   2337  CA  ARG A 139      59.679  81.574 114.120  1.00  0.00           C
ATOM   2339  CB  ARG A 139      59.909  81.694 115.650  1.00  0.00           C
ATOM   2342  CG  ARG A 139      60.809  82.854 116.130  1.00  0.00           C
ATOM   2345  CD  ARG A 139      60.749  83.194 117.630  1.00  0.00           C
ATOM   2348  NE  ARG A 139      60.789  81.964 118.500  1.00  0.00           N
ATOM   2350  CZ  ARG A 139      59.739  81.404 119.080  1.00  0.00           C
ATOM   2351  NH1 ARG A 139      58.489  81.784 118.910  1.00  0.00           N
ATOM   2354  NH2 ARG A 139      59.919  80.424 119.950  1.00  0.00           N
ATOM   2357  C   ARG A 139      60.959  81.664 113.309  1.00  0.00           C
ATOM   2358  O   ARG A 139      61.439  82.764 113.040  1.00  0.00           O
ATOM   2359  N   TYR A 140      61.529  80.514 112.870  1.00  0.00           N
ATOM   2361  CA  TYR A 140      62.839  80.454 112.230  1.00  0.00           C
ATOM   2363  CB  TYR A 140      63.949  79.944 113.169  1.00  0.00           C
ATOM   2366  CG  TYR A 140      63.999  80.714 114.450  1.00  0.00           C
ATOM   2367  CD1 TYR A 140      64.819  81.834 114.610  1.00  0.00           C
ATOM   2369  CE1 TYR A 140      64.979  82.424 115.870  1.00  0.00           C
ATOM   2371  CZ  TYR A 140      64.289  81.894 116.970  1.00  0.00           C
ATOM   2372  OH  TYR A 140      64.569  82.394 118.250  1.00  0.00           O
ATOM   2374  CD2 TYR A 140      63.309  80.204 115.560  1.00  0.00           C
ATOM   2376  CE2 TYR A 140      63.439  80.794 116.810  1.00  0.00           C
ATOM   2378  C   TYR A 140      62.869  79.484 111.060  1.00  0.00           C
ATOM   2379  O   TYR A 140      63.939  79.164 110.520  1.00  0.00           O
ATOM   2380  N   HIS A 141      61.699  78.994 110.630  1.00  0.00           N
ATOM   2382  CA  HIS A 141      61.539  78.324 109.360  1.00  0.00           C
ATOM   2384  CB  HIS A 141      62.069  79.134 108.130  1.00  0.00           C
ATOM   2387  ND1 HIS A 141      61.579  81.504 108.910  1.00  0.00           N
ATOM   2388  CG  HIS A 141      61.519  80.544 107.920  1.00  0.00           C
ATOM   2389  CE1 HIS A 141      60.999  82.574 108.410  1.00  0.00           C
ATOM   2391  NE2 HIS A 141      60.619  82.374 107.120  1.00  0.00           N
ATOM   2393  CD2 HIS A 141      60.959  81.074 106.800  1.00  0.00           C
ATOM   2395  C   HIS A 141      62.099  76.894 109.410  1.00  0.00           C
ATOM   2396  O   HIS A 141      62.659  76.384 108.440  1.00  0.00           O
ATOM   2397  N   ILE A 142      61.939  76.184 110.560  1.00  0.00           N
ATOM   2399  CA  ILE A 142      62.399  74.804 110.770  1.00  0.00           C
ATOM   2401  CB  ILE A 142      62.189  74.314 112.199  1.00  0.00           C
ATOM   2403  CG2 ILE A 142      62.659  72.844 112.350  1.00  0.00           C
ATOM   2407  CG1 ILE A 142      62.819  75.304 113.200  1.00  0.00           C
ATOM   2410  CD  ILE A 142      62.789  74.814 114.650  1.00  0.00           C
ATOM   2414  C   ILE A 142      61.739  73.794 109.850  1.00  0.00           C
ATOM   2415  O   ILE A 142      60.569  73.454 110.020  1.00  0.00           O
ATOM   2416  N   LYS A 143      62.439  73.264 108.820  1.00  0.00           N
ATOM   2418  CA  LYS A 143      61.869  72.214 108.010  1.00  0.00           C
ATOM   2420  CB  LYS A 143      62.729  71.764 106.800  1.00  0.00           C
ATOM   2423  CG  LYS A 143      62.949  72.754 105.640  1.00  0.00           C
ATOM   2426  CD  LYS A 143      63.629  71.964 104.500  1.00  0.00           C
ATOM   2429  CE  LYS A 143      64.889  72.534 103.840  1.00  0.00           C
ATOM   2432  NZ  LYS A 143      65.639  71.434 103.169  1.00  0.00           N
ATOM   2436  C   LYS A 143      61.579  70.934 108.800  1.00  0.00           C
ATOM   2437  O   LYS A 143      62.339  70.604 109.720  1.00  0.00           O
ATOM   2438  N   PRO A 144      60.529  70.194 108.480  1.00  0.00           N
ATOM   2439  CD  PRO A 144      59.579  70.534 107.410  1.00  0.00           C
ATOM   2442  CA  PRO A 144      60.129  68.964 109.150  1.00  0.00           C
ATOM   2444  CB  PRO A 144      58.979  68.414 108.290  1.00  0.00           C
ATOM   2447  CG  PRO A 144      59.069  69.174 106.970  1.00  0.00           C
ATOM   2450  C   PRO A 144      61.239  67.974 109.450  1.00  0.00           C
ATOM   2451  O   PRO A 144      61.259  67.464 110.570  1.00  0.00           O
ATOM   2452  N   GLU A 145      62.179  67.704 108.530  1.00  0.00           N
ATOM   2454  CA  GLU A 145      63.249  66.744 108.730  1.00  0.00           C
ATOM   2456  CB  GLU A 145      63.929  66.484 107.370  1.00  0.00           C
ATOM   2459  CG  GLU A 145      64.659  67.724 106.790  1.00  0.00           C
ATOM   2462  CD  GLU A 145      63.909  68.414 105.660  1.00  0.00           C
ATOM   2463  OE1 GLU A 145      62.669  68.594 105.790  1.00  0.00           O
ATOM   2464  OE2 GLU A 145      64.569  68.844 104.680  1.00  0.00           O
ATOM   2465  C   GLU A 145      64.309  67.164 109.760  1.00  0.00           C
ATOM   2466  O   GLU A 145      65.179  66.394 110.150  1.00  0.00           O
ATOM   2467  N   ASN A 146      64.279  68.434 110.210  1.00  0.00           N
ATOM   2469  CA  ASN A 146      65.169  68.994 111.209  1.00  0.00           C
ATOM   2471  CB  ASN A 146      65.889  70.264 110.669  1.00  0.00           C
ATOM   2474  CG  ASN A 146      67.109  69.894 109.820  1.00  0.00           C
ATOM   2475  OD1 ASN A 146      68.209  69.694 110.320  1.00  0.00           O
ATOM   2476  ND2 ASN A 146      66.959  69.844 108.480  1.00  0.00           N
ATOM   2479  C   ASN A 146      64.399  69.294 112.500  1.00  0.00           C
ATOM   2480  O   ASN A 146      64.859  70.034 113.360  1.00  0.00           O
ATOM   2481  N   VAL A 147      63.229  68.644 112.720  1.00  0.00           N
ATOM   2483  CA  VAL A 147      62.729  68.414 114.070  1.00  0.00           C
ATOM   2485  CB  VAL A 147      61.219  68.624 114.210  1.00  0.00           C
ATOM   2487  CG1 VAL A 147      60.789  68.484 115.680  1.00  0.00           C
ATOM   2491  CG2 VAL A 147      60.839  70.014 113.650  1.00  0.00           C
ATOM   2495  C   VAL A 147      63.059  66.964 114.380  1.00  0.00           C
ATOM   2496  O   VAL A 147      62.619  66.064 113.680  1.00  0.00           O
ATOM   2497  N   VAL A 148      63.919  66.734 115.390  1.00  0.00           N
ATOM   2499  CA  VAL A 148      64.719  65.524 115.490  1.00  0.00           C
ATOM   2501  CB  VAL A 148      66.159  65.744 115.029  1.00  0.00           C
ATOM   2503  CG1 VAL A 148      66.169  66.294 113.590  1.00  0.00           C
ATOM   2507  CG2 VAL A 148      66.949  66.694 115.949  1.00  0.00           C
ATOM   2511  C   VAL A 148      64.769  64.984 116.900  1.00  0.00           C
ATOM   2512  O   VAL A 148      64.539  65.694 117.890  1.00  0.00           O
ATOM   2513  N   ALA A 149      65.109  63.694 117.059  1.00  0.00           N
ATOM   2515  CA  ALA A 149      65.469  63.124 118.340  1.00  0.00           C
ATOM   2517  CB  ALA A 149      65.239  61.604 118.300  1.00  0.00           C
ATOM   2521  C   ALA A 149      66.929  63.394 118.720  1.00  0.00           C
ATOM   2522  O   ALA A 149      67.799  63.564 117.860  1.00  0.00           O
ATOM   2523  N   HIS A 150      67.259  63.394 120.029  1.00  0.00           N
ATOM   2525  CA  HIS A 150      68.659  63.344 120.480  1.00  0.00           C
ATOM   2527  CB  HIS A 150      68.869  63.504 122.000  1.00  0.00           C
ATOM   2530  ND1 HIS A 150      70.659  63.984 123.690  1.00  0.00           N
ATOM   2531  CG  HIS A 150      70.289  63.884 122.370  1.00  0.00           C
ATOM   2532  CE1 HIS A 150      71.869  64.484 123.690  1.00  0.00           C
ATOM   2534  NE2 HIS A 150      72.329  64.664 122.440  1.00  0.00           N
ATOM   2536  CD2 HIS A 150      71.319  64.284 121.580  1.00  0.00           C
ATOM   2538  C   HIS A 150      69.369  62.064 120.040  1.00  0.00           C
ATOM   2539  O   HIS A 150      70.559  62.064 119.720  1.00  0.00           O
ATOM   2540  N   ALA A 151      68.619  60.934 119.959  1.00  0.00           N
ATOM   2542  CA  ALA A 151      69.059  59.714 119.320  1.00  0.00           C
ATOM   2544  CB  ALA A 151      67.929  58.674 119.400  1.00  0.00           C
ATOM   2548  C   ALA A 151      69.479  59.854 117.860  1.00  0.00           C
ATOM   2549  O   ALA A 151      70.509  59.314 117.450  1.00  0.00           O
ATOM   2550  N   ASP A 152      68.719  60.604 117.040  1.00  0.00           N
ATOM   2552  CA  ASP A 152      69.029  60.804 115.640  1.00  0.00           C
ATOM   2554  CB  ASP A 152      67.949  61.664 114.940  1.00  0.00           C
ATOM   2557  CG  ASP A 152      66.499  61.204 115.050  1.00  0.00           C
ATOM   2558  OD1 ASP A 152      66.199  60.074 115.510  1.00  0.00           O
ATOM   2559  OD2 ASP A 152      65.649  62.024 114.620  1.00  0.00           O
ATOM   2560  C   ASP A 152      70.379  61.484 115.390  1.00  0.00           C
ATOM   2561  O   ASP A 152      71.159  61.074 114.530  1.00  0.00           O
ATOM   2562  N   ILE A 153      70.699  62.514 116.200  1.00  0.00           N
ATOM   2564  CA  ILE A 153      71.889  63.334 116.040  1.00  0.00           C
ATOM   2566  CB  ILE A 153      71.599  64.784 116.440  1.00  0.00           C
ATOM   2568  CG2 ILE A 153      70.329  65.244 115.680  1.00  0.00           C
ATOM   2572  CG1 ILE A 153      71.439  64.974 117.970  1.00  0.00           C
ATOM   2575  CD  ILE A 153      71.089  66.404 118.400  1.00  0.00           C
ATOM   2579  C   ILE A 153      73.049  62.804 116.860  1.00  0.00           C
ATOM   2580  O   ILE A 153      74.189  63.274 116.740  1.00  0.00           O
ATOM   2581  N   ALA A 154      72.839  61.764 117.690  1.00  0.00           N
ATOM   2583  CA  ALA A 154      73.909  61.044 118.340  1.00  0.00           C
ATOM   2585  CB  ALA A 154      74.199  61.674 119.720  1.00  0.00           C
ATOM   2589  C   ALA A 154      73.579  59.554 118.490  1.00  0.00           C
ATOM   2590  O   ALA A 154      73.319  59.104 119.610  1.00  0.00           O
ATOM   2591  N   PRO A 155      73.619  58.714 117.450  1.00  0.00           N
ATOM   2592  CD  PRO A 155      73.889  59.154 116.060  1.00  0.00           C
ATOM   2595  CA  PRO A 155      72.999  57.384 117.480  1.00  0.00           C
ATOM   2597  CB  PRO A 155      73.169  56.884 116.030  1.00  0.00           C
ATOM   2600  CG  PRO A 155      73.109  58.164 115.200  1.00  0.00           C
ATOM   2603  C   PRO A 155      73.689  56.434 118.430  1.00  0.00           C
ATOM   2604  O   PRO A 155      73.119  55.444 118.880  1.00  0.00           O
ATOM   2605  N   GLN A 156      74.959  56.734 118.700  1.00  0.00           N
ATOM   2607  CA  GLN A 156      75.839  55.924 119.500  1.00  0.00           C
ATOM   2609  CB  GLN A 156      77.279  56.324 119.140  1.00  0.00           C
ATOM   2612  CG  GLN A 156      77.579  56.164 117.640  1.00  0.00           C
ATOM   2615  CD  GLN A 156      77.099  54.804 117.140  1.00  0.00           C
ATOM   2616  OE1 GLN A 156      77.199  53.794 117.850  1.00  0.00           O
ATOM   2617  NE2 GLN A 156      76.489  54.764 115.940  1.00  0.00           N
ATOM   2620  C   GLN A 156      75.619  56.074 120.980  1.00  0.00           C
ATOM   2621  O   GLN A 156      76.009  55.214 121.760  1.00  0.00           O
ATOM   2622  N   ARG A 157      74.919  57.134 121.420  1.00  0.00           N
ATOM   2624  CA  ARG A 157      74.949  57.504 122.810  1.00  0.00           C
ATOM   2626  CB  ARG A 157      75.629  58.894 122.930  1.00  0.00           C
ATOM   2629  CG  ARG A 157      77.049  58.944 122.330  1.00  0.00           C
ATOM   2632  CD  ARG A 157      77.889  60.184 122.690  1.00  0.00           C
ATOM   2635  NE  ARG A 157      77.099  61.394 122.320  1.00  0.00           N
ATOM   2637  CZ  ARG A 157      76.359  62.114 123.160  1.00  0.00           C
ATOM   2638  NH1 ARG A 157      76.289  61.844 124.440  1.00  0.00           N
ATOM   2641  NH2 ARG A 157      75.669  63.104 122.630  1.00  0.00           N
ATOM   2644  C   ARG A 157      73.559  57.494 123.410  1.00  0.00           C
ATOM   2645  O   ARG A 157      73.359  57.074 124.550  1.00  0.00           O
ATOM   2646  N   LYS A 158      72.539  57.904 122.640  1.00  0.00           N
ATOM   2648  CA  LYS A 158      71.259  58.314 123.200  1.00  0.00           C
ATOM   2650  CB  LYS A 158      71.009  59.804 122.850  1.00  0.00           C
ATOM   2653  CG  LYS A 158      72.169  60.794 123.120  1.00  0.00           C
ATOM   2656  CD  LYS A 158      72.679  60.874 124.570  1.00  0.00           C
ATOM   2659  CE  LYS A 158      71.619  61.184 125.650  1.00  0.00           C
ATOM   2662  NZ  LYS A 158      72.249  61.464 126.960  1.00  0.00           N
ATOM   2666  C   LYS A 158      70.139  57.434 122.650  1.00  0.00           C
ATOM   2667  O   LYS A 158      70.169  57.034 121.480  1.00  0.00           O
ATOM   2668  N   ASP A 159      69.109  57.144 123.480  1.00  0.00           N
ATOM   2670  CA  ASP A 159      67.859  56.544 123.020  1.00  0.00           C
ATOM   2672  CB  ASP A 159      67.589  55.014 123.390  1.00  0.00           C
ATOM   2675  CG  ASP A 159      68.769  54.074 123.680  1.00  0.00           C
ATOM   2676  OD1 ASP A 159      69.849  54.244 123.080  1.00  0.00           O
ATOM   2677  OD2 ASP A 159      68.569  53.064 124.419  1.00  0.00           O
ATOM   2678  C   ASP A 159      66.729  57.444 123.540  1.00  0.00           C
ATOM   2679  O   ASP A 159      65.809  57.004 124.240  1.00  0.00           O
ATOM   2680  N   ASP A 160      66.749  58.764 123.240  1.00  0.00           N
ATOM   2682  CA  ASP A 160      65.749  59.704 123.709  1.00  0.00           C
ATOM   2684  CB  ASP A 160      66.219  60.464 124.970  1.00  0.00           C
ATOM   2687  CG  ASP A 160      67.449  61.334 124.810  1.00  0.00           C
ATOM   2688  OD1 ASP A 160      68.569  60.804 125.010  1.00  0.00           O
ATOM   2689  OD2 ASP A 160      67.249  62.514 124.460  1.00  0.00           O
ATOM   2690  C   ASP A 160      65.239  60.584 122.550  1.00  0.00           C
ATOM   2691  O   ASP A 160      65.989  60.814 121.590  1.00  0.00           O
ATOM   2692  N   PRO A 161      63.959  61.014 122.510  1.00  0.00           N
ATOM   2693  CD  PRO A 161      63.419  61.644 121.300  1.00  0.00           C
ATOM   2696  CA  PRO A 161      62.919  60.794 123.500  1.00  0.00           C
ATOM   2698  CB  PRO A 161      61.859  61.834 123.110  1.00  0.00           C
ATOM   2701  CG  PRO A 161      61.929  61.864 121.580  1.00  0.00           C
ATOM   2704  C   PRO A 161      62.329  59.384 123.430  1.00  0.00           C
ATOM   2705  O   PRO A 161      61.399  59.084 124.150  1.00  0.00           O
ATOM   2706  N   GLY A 162      62.899  58.494 122.610  1.00  0.00           N
ATOM   2708  CA  GLY A 162      62.579  57.074 122.580  1.00  0.00           C
ATOM   2711  C   GLY A 162      61.159  56.614 122.220  1.00  0.00           C
ATOM   2712  O   GLY A 162      60.259  57.394 121.930  1.00  0.00           O
ATOM   2713  N   PRO A 163      60.999  55.284 122.190  1.00  0.00           N
ATOM   2714  CD  PRO A 163      62.089  54.364 122.450  1.00  0.00           C
ATOM   2717  CA  PRO A 163      59.889  54.554 121.600  1.00  0.00           C
ATOM   2719  CB  PRO A 163      60.219  53.064 121.790  1.00  0.00           C
ATOM   2722  CG  PRO A 163      61.739  53.064 121.730  1.00  0.00           C
ATOM   2725  C   PRO A 163      58.459  54.844 121.820  1.00  0.00           C
ATOM   2726  O   PRO A 163      57.659  54.364 121.020  1.00  0.00           O
ATOM   2727  N   LEU A 164      58.089  55.574 122.860  1.00  0.00           N
ATOM   2729  CA  LEU A 164      56.699  55.864 123.100  1.00  0.00           C
ATOM   2731  CB  LEU A 164      56.349  55.404 124.530  1.00  0.00           C
ATOM   2734  CG  LEU A 164      55.969  53.904 124.690  1.00  0.00           C
ATOM   2736  CD1 LEU A 164      56.639  52.904 123.740  1.00  0.00           C
ATOM   2740  CD2 LEU A 164      56.279  53.484 126.120  1.00  0.00           C
ATOM   2744  C   LEU A 164      56.439  57.344 122.870  1.00  0.00           C
ATOM   2745  O   LEU A 164      55.359  57.844 123.150  1.00  0.00           O
ATOM   2746  N   PHE A 165      57.439  58.074 122.330  1.00  0.00           N
ATOM   2748  CA  PHE A 165      57.299  59.444 121.890  1.00  0.00           C
ATOM   2750  CB  PHE A 165      58.669  60.114 121.640  1.00  0.00           C
ATOM   2753  CG  PHE A 165      58.489  61.584 121.330  1.00  0.00           C
ATOM   2754  CD1 PHE A 165      58.239  62.494 122.360  1.00  0.00           C
ATOM   2756  CE1 PHE A 165      57.969  63.834 122.080  1.00  0.00           C
ATOM   2758  CZ  PHE A 165      58.009  64.294 120.760  1.00  0.00           C
ATOM   2760  CD2 PHE A 165      58.509  62.054 120.010  1.00  0.00           C
ATOM   2762  CE2 PHE A 165      58.289  63.404 119.720  1.00  0.00           C
ATOM   2764  C   PHE A 165      56.419  59.554 120.630  1.00  0.00           C
ATOM   2765  O   PHE A 165      56.709  58.864 119.650  1.00  0.00           O
ATOM   2766  N   PRO A 166      55.389  60.384 120.570  1.00  0.00           N
ATOM   2767  CD  PRO A 166      54.839  61.054 121.740  1.00  0.00           C
ATOM   2770  CA  PRO A 166      54.439  60.304 119.460  1.00  0.00           C
ATOM   2772  CB  PRO A 166      53.149  60.834 120.110  1.00  0.00           C
ATOM   2775  CG  PRO A 166      53.599  61.764 121.230  1.00  0.00           C
ATOM   2778  C   PRO A 166      54.829  61.134 118.260  1.00  0.00           C
ATOM   2779  O   PRO A 166      54.149  62.104 117.910  1.00  0.00           O
ATOM   2780  N   TRP A 167      55.889  60.714 117.529  1.00  0.00           N
ATOM   2782  CA  TRP A 167      56.329  61.364 116.310  1.00  0.00           C
ATOM   2784  CB  TRP A 167      57.589  60.684 115.690  1.00  0.00           C
ATOM   2787  CG  TRP A 167      58.859  60.834 116.470  1.00  0.00           C
ATOM   2788  CD1 TRP A 167      59.529  59.844 117.150  1.00  0.00           C
ATOM   2790  NE1 TRP A 167      60.659  60.364 117.740  1.00  0.00           N
ATOM   2792  CE2 TRP A 167      60.729  61.704 117.470  1.00  0.00           C
ATOM   2793  CD2 TRP A 167      59.629  62.034 116.650  1.00  0.00           C
ATOM   2794  CE3 TRP A 167      59.489  63.344 116.180  1.00  0.00           C
ATOM   2796  CZ3 TRP A 167      60.429  64.294 116.590  1.00  0.00           C
ATOM   2798  CZ2 TRP A 167      61.619  62.664 117.920  1.00  0.00           C
ATOM   2800  CH2 TRP A 167      61.459  63.964 117.459  1.00  0.00           C
ATOM   2802  C   TRP A 167      55.259  61.444 115.220  1.00  0.00           C
ATOM   2803  O   TRP A 167      55.039  62.504 114.640  1.00  0.00           O
ATOM   2804  N   GLN A 168      54.509  60.344 114.950  1.00  0.00           N
ATOM   2806  CA  GLN A 168      53.479  60.374 113.930  1.00  0.00           C
ATOM   2808  CB  GLN A 168      52.849  58.974 113.709  1.00  0.00           C
ATOM   2811  CG  GLN A 168      51.939  58.934 112.470  1.00  0.00           C
ATOM   2814  CD  GLN A 168      51.439  57.534 112.110  1.00  0.00           C
ATOM   2815  OE1 GLN A 168      52.169  56.574 111.830  1.00  0.00           O
ATOM   2816  NE2 GLN A 168      50.089  57.424 112.000  1.00  0.00           N
ATOM   2819  C   GLN A 168      52.359  61.364 114.190  1.00  0.00           C
ATOM   2820  O   GLN A 168      51.969  62.144 113.330  1.00  0.00           O
ATOM   2821  N   GLN A 169      51.869  61.424 115.440  1.00  0.00           N
ATOM   2823  CA  GLN A 169      50.849  62.364 115.880  1.00  0.00           C
ATOM   2825  CB  GLN A 169      50.549  62.024 117.360  1.00  0.00           C
ATOM   2828  CG  GLN A 169      49.899  63.114 118.240  1.00  0.00           C
ATOM   2831  CD  GLN A 169      49.779  62.754 119.730  1.00  0.00           C
ATOM   2832  OE1 GLN A 169      49.559  63.644 120.550  1.00  0.00           O
ATOM   2833  NE2 GLN A 169      49.909  61.454 120.110  1.00  0.00           N
ATOM   2836  C   GLN A 169      51.249  63.814 115.700  1.00  0.00           C
ATOM   2837  O   GLN A 169      50.519  64.624 115.130  1.00  0.00           O
ATOM   2838  N   LEU A 170      52.489  64.154 116.120  1.00  0.00           N
ATOM   2840  CA  LEU A 170      53.119  65.444 115.890  1.00  0.00           C
ATOM   2842  CB  LEU A 170      54.469  65.504 116.630  1.00  0.00           C
ATOM   2845  CG  LEU A 170      54.389  66.084 118.060  1.00  0.00           C
ATOM   2847  CD1 LEU A 170      53.299  65.444 118.930  1.00  0.00           C
ATOM   2851  CD2 LEU A 170      55.739  65.914 118.760  1.00  0.00           C
ATOM   2855  C   LEU A 170      53.289  65.794 114.419  1.00  0.00           C
ATOM   2856  O   LEU A 170      53.039  66.924 114.020  1.00  0.00           O
ATOM   2857  N   ALA A 171      53.669  64.844 113.560  1.00  0.00           N
ATOM   2859  CA  ALA A 171      53.739  65.054 112.130  1.00  0.00           C
ATOM   2861  CB  ALA A 171      54.319  63.784 111.510  1.00  0.00           C
ATOM   2865  C   ALA A 171      52.419  65.444 111.460  1.00  0.00           C
ATOM   2866  O   ALA A 171      52.359  66.264 110.550  1.00  0.00           O
ATOM   2867  N   GLN A 172      51.289  64.894 111.940  1.00  0.00           N
ATOM   2869  CA  GLN A 172      49.949  65.254 111.510  1.00  0.00           C
ATOM   2871  CB  GLN A 172      48.929  64.234 112.050  1.00  0.00           C
ATOM   2874  CG  GLN A 172      49.249  62.814 111.540  1.00  0.00           C
ATOM   2877  CD  GLN A 172      48.579  61.724 112.350  1.00  0.00           C
ATOM   2878  OE1 GLN A 172      48.279  61.844 113.540  1.00  0.00           O
ATOM   2879  NE2 GLN A 172      48.319  60.564 111.700  1.00  0.00           N
ATOM   2882  C   GLN A 172      49.559  66.674 111.900  1.00  0.00           C
ATOM   2883  O   GLN A 172      48.789  67.354 111.220  1.00  0.00           O
ATOM   2884  N   GLN A 173      50.159  67.174 113.010  1.00  0.00           N
ATOM   2886  CA  GLN A 173      50.039  68.544 113.490  1.00  0.00           C
ATOM   2888  CB  GLN A 173      50.369  68.624 115.010  1.00  0.00           C
ATOM   2891  CG  GLN A 173      49.529  67.714 115.940  1.00  0.00           C
ATOM   2894  CD  GLN A 173      48.039  68.074 116.010  1.00  0.00           C
ATOM   2895  OE1 GLN A 173      47.609  68.924 116.790  1.00  0.00           O
ATOM   2896  NE2 GLN A 173      47.209  67.364 115.210  1.00  0.00           N
ATOM   2899  C   GLN A 173      50.959  69.504 112.730  1.00  0.00           C
ATOM   2900  O   GLN A 173      50.889  70.714 112.910  1.00  0.00           O
ATOM   2901  N   GLY A 174      51.859  68.994 111.860  1.00  0.00           N
ATOM   2903  CA  GLY A 174      52.859  69.824 111.180  1.00  0.00           C
ATOM   2906  C   GLY A 174      54.119  70.034 111.980  1.00  0.00           C
ATOM   2907  O   GLY A 174      54.779  71.064 111.850  1.00  0.00           O
ATOM   2908  N   ILE A 175      54.499  69.074 112.840  1.00  0.00           N
ATOM   2910  CA  ILE A 175      55.709  69.134 113.630  1.00  0.00           C
ATOM   2912  CB  ILE A 175      55.369  69.204 115.130  1.00  0.00           C
ATOM   2914  CG2 ILE A 175      56.649  69.284 115.990  1.00  0.00           C
ATOM   2918  CG1 ILE A 175      54.429  70.384 115.460  1.00  0.00           C
ATOM   2921  CD  ILE A 175      53.829  70.274 116.860  1.00  0.00           C
ATOM   2925  C   ILE A 175      56.519  67.874 113.350  1.00  0.00           C
ATOM   2926  O   ILE A 175      56.179  66.784 113.779  1.00  0.00           O
ATOM   2927  N   GLY A 176      57.669  67.984 112.650  1.00  0.00           N
ATOM   2929  CA  GLY A 176      58.499  66.834 112.300  1.00  0.00           C
ATOM   2932  C   GLY A 176      58.099  66.074 111.060  1.00  0.00           C
ATOM   2933  O   GLY A 176      56.939  65.894 110.730  1.00  0.00           O
ATOM   2934  N   ALA A 177      59.109  65.574 110.320  1.00  0.00           N
ATOM   2936  CA  ALA A 177      58.929  64.784 109.130  1.00  0.00           C
ATOM   2938  CB  ALA A 177      60.279  64.514 108.460  1.00  0.00           C
ATOM   2942  C   ALA A 177      58.219  63.464 109.360  1.00  0.00           C
ATOM   2943  O   ALA A 177      58.369  62.804 110.370  1.00  0.00           O
ATOM   2944  N   TRP A 178      57.439  63.034 108.360  1.00  0.00           N
ATOM   2946  CA  TRP A 178      56.889  61.694 108.340  1.00  0.00           C
ATOM   2948  CB  TRP A 178      55.499  61.694 109.010  1.00  0.00           C
ATOM   2951  CG  TRP A 178      54.999  60.364 109.440  1.00  0.00           C
ATOM   2952  CD1 TRP A 178      54.039  59.544 108.910  1.00  0.00           C
ATOM   2954  NE1 TRP A 178      53.999  58.374 109.620  1.00  0.00           N
ATOM   2956  CE2 TRP A 178      54.919  58.414 110.630  1.00  0.00           C
ATOM   2957  CD2 TRP A 178      55.559  59.664 110.550  1.00  0.00           C
ATOM   2958  CE3 TRP A 178      56.529  60.014 111.470  1.00  0.00           C
ATOM   2960  CZ3 TRP A 178      56.819  59.104 112.470  1.00  0.00           C
ATOM   2962  CZ2 TRP A 178      55.279  57.474 111.580  1.00  0.00           C
ATOM   2964  CH2 TRP A 178      56.239  57.844 112.529  1.00  0.00           C
ATOM   2966  C   TRP A 178      56.739  61.314 106.880  1.00  0.00           C
ATOM   2967  O   TRP A 178      56.599  62.234 106.070  1.00  0.00           O
ATOM   2968  N   PRO A 179      56.759  60.044 106.470  1.00  0.00           N
ATOM   2969  CD  PRO A 179      57.259  58.914 107.250  1.00  0.00           C
ATOM   2972  CA  PRO A 179      56.489  59.694 105.090  1.00  0.00           C
ATOM   2974  CB  PRO A 179      57.279  58.394 104.850  1.00  0.00           C
ATOM   2977  CG  PRO A 179      57.719  57.874 106.230  1.00  0.00           C
ATOM   2980  C   PRO A 179      55.019  59.494 104.840  1.00  0.00           C
ATOM   2981  O   PRO A 179      54.239  59.374 105.790  1.00  0.00           O
ATOM   2982  N   ASP A 180      54.649  59.514 103.560  1.00  0.00           N
ATOM   2984  CA  ASP A 180      53.309  59.364 103.060  1.00  0.00           C
ATOM   2986  CB  ASP A 180      53.169  60.264 101.800  1.00  0.00           C
ATOM   2989  CG  ASP A 180      53.459  61.714 102.140  1.00  0.00           C
ATOM   2990  OD1 ASP A 180      53.159  62.114 103.300  1.00  0.00           O
ATOM   2991  OD2 ASP A 180      53.909  62.504 101.279  1.00  0.00           O
ATOM   2992  C   ASP A 180      53.079  57.884 102.760  1.00  0.00           C
ATOM   2993  O   ASP A 180      53.929  57.224 102.160  1.00  0.00           O
ATOM   2994  N   ALA A 181      51.949  57.284 103.220  1.00  0.00           N
ATOM   2996  CA  ALA A 181      51.789  55.824 103.370  1.00  0.00           C
ATOM   2998  CB  ALA A 181      50.369  55.494 103.870  1.00  0.00           C
ATOM   3002  C   ALA A 181      51.949  55.034 102.090  1.00  0.00           C
ATOM   3003  O   ALA A 181      52.639  54.024 102.010  1.00  0.00           O
ATOM   3004  N   GLN A 182      51.319  55.554 101.030  1.00  0.00           N
ATOM   3006  CA  GLN A 182      51.239  55.014  99.699  1.00  0.00           C
ATOM   3008  CB  GLN A 182      50.449  56.004  98.790  1.00  0.00           C
ATOM   3011  CG  GLN A 182      49.229  56.694  99.460  1.00  0.00           C
ATOM   3014  CD  GLN A 182      49.569  57.794 100.480  1.00  0.00           C
ATOM   3015  OE1 GLN A 182      49.169  57.744 101.640  1.00  0.00           O
ATOM   3016  NE2 GLN A 182      50.409  58.754 100.050  1.00  0.00           N
ATOM   3019  C   GLN A 182      52.639  54.864  99.120  1.00  0.00           C
ATOM   3020  O   GLN A 182      52.989  53.844  98.530  1.00  0.00           O
ATOM   3021  N   ARG A 183      53.489  55.874  99.340  1.00  0.00           N
ATOM   3023  CA  ARG A 183      54.879  55.894  98.950  1.00  0.00           C
ATOM   3025  CB  ARG A 183      55.459  57.304  99.170  1.00  0.00           C
ATOM   3028  CG  ARG A 183      54.649  58.424  98.480  1.00  0.00           C
ATOM   3031  CD  ARG A 183      54.419  58.254  96.970  1.00  0.00           C
ATOM   3034  NE  ARG A 183      55.729  58.034  96.300  1.00  0.00           N
ATOM   3036  CZ  ARG A 183      55.879  57.354  95.170  1.00  0.00           C
ATOM   3037  NH1 ARG A 183      54.909  56.724  94.540  1.00  0.00           N
ATOM   3040  NH2 ARG A 183      57.049  57.324  94.590  1.00  0.00           N
ATOM   3043  C   ARG A 183      55.719  54.854  99.670  1.00  0.00           C
ATOM   3044  O   ARG A 183      56.499  54.134  99.050  1.00  0.00           O
ATOM   3045  N   VAL A 184      55.509  54.674 101.000  1.00  0.00           N
ATOM   3047  CA  VAL A 184      56.149  53.614 101.770  1.00  0.00           C
ATOM   3049  CB  VAL A 184      55.799  53.664 103.260  1.00  0.00           C
ATOM   3051  CG1 VAL A 184      56.539  52.564 104.050  1.00  0.00           C
ATOM   3055  CG2 VAL A 184      56.179  55.034 103.850  1.00  0.00           C
ATOM   3059  C   VAL A 184      55.779  52.234 101.240  1.00  0.00           C
ATOM   3060  O   VAL A 184      56.609  51.354 101.060  1.00  0.00           O
ATOM   3061  N   ASN A 185      54.489  52.034 100.920  1.00  0.00           N
ATOM   3063  CA  ASN A 185      53.989  50.824 100.300  1.00  0.00           C
ATOM   3065  CB  ASN A 185      52.439  50.834 100.300  1.00  0.00           C
ATOM   3068  CG  ASN A 185      51.749  50.964 101.670  1.00  0.00           C
ATOM   3069  OD1 ASN A 185      50.629  51.474 101.750  1.00  0.00           O
ATOM   3070  ND2 ASN A 185      52.429  50.604 102.780  1.00  0.00           N
ATOM   3073  C   ASN A 185      54.549  50.544  98.890  1.00  0.00           C
ATOM   3074  O   ASN A 185      54.829  49.404  98.540  1.00  0.00           O
ATOM   3075  N   PHE A 186      54.729  51.594  98.060  1.00  0.00           N
ATOM   3077  CA  PHE A 186      55.429  51.564  96.779  1.00  0.00           C
ATOM   3079  CB  PHE A 186      55.159  52.914  96.050  1.00  0.00           C
ATOM   3082  CG  PHE A 186      56.059  53.224  94.870  1.00  0.00           C
ATOM   3083  CD1 PHE A 186      55.759  52.714  93.590  1.00  0.00           C
ATOM   3085  CE1 PHE A 186      56.529  53.084  92.480  1.00  0.00           C
ATOM   3087  CZ  PHE A 186      57.629  53.924  92.650  1.00  0.00           C
ATOM   3089  CD2 PHE A 186      57.179  54.054  95.029  1.00  0.00           C
ATOM   3091  CE2 PHE A 186      57.969  54.394  93.920  1.00  0.00           C
ATOM   3093  C   PHE A 186      56.909  51.154  96.830  1.00  0.00           C
ATOM   3094  O   PHE A 186      57.409  50.374  96.010  1.00  0.00           O
ATOM   3095  N   TYR A 187      57.649  51.684  97.820  1.00  0.00           N
ATOM   3097  CA  TYR A 187      59.059  51.404  98.040  1.00  0.00           C
ATOM   3099  CB  TYR A 187      59.729  52.584  98.800  1.00  0.00           C
ATOM   3102  CG  TYR A 187      60.009  53.744  97.880  1.00  0.00           C
ATOM   3103  CD1 TYR A 187      60.939  53.594  96.840  1.00  0.00           C
ATOM   3105  CE1 TYR A 187      61.269  54.674  96.010  1.00  0.00           C
ATOM   3107  CZ  TYR A 187      60.679  55.924  96.200  1.00  0.00           C
ATOM   3108  OH  TYR A 187      60.939  56.984  95.310  1.00  0.00           O
ATOM   3110  CD2 TYR A 187      59.469  55.024  98.110  1.00  0.00           C
ATOM   3112  CE2 TYR A 187      59.789  56.104  97.280  1.00  0.00           C
ATOM   3114  C   TYR A 187      59.309  50.074  98.750  1.00  0.00           C
ATOM   3115  O   TYR A 187      60.369  49.454  98.680  1.00  0.00           O
ATOM   3116  N   LEU A 188      58.259  49.514  99.370  1.00  0.00           N
ATOM   3118  CA  LEU A 188      58.259  48.144  99.850  1.00  0.00           C
ATOM   3120  CB  LEU A 188      56.959  47.824 100.650  1.00  0.00           C
ATOM   3123  CG  LEU A 188      57.149  47.874 102.180  1.00  0.00           C
ATOM   3125  CD1 LEU A 188      55.829  47.764 102.930  1.00  0.00           C
ATOM   3129  CD2 LEU A 188      58.069  46.744 102.640  1.00  0.00           C
ATOM   3133  C   LEU A 188      58.509  47.114  98.750  1.00  0.00           C
ATOM   3134  O   LEU A 188      59.139  46.084  98.990  1.00  0.00           O
ATOM   3135  N   ALA A 189      58.079  47.394  97.510  1.00  0.00           N
ATOM   3137  CA  ALA A 189      58.359  46.604  96.320  1.00  0.00           C
ATOM   3139  CB  ALA A 189      59.849  46.664  95.930  1.00  0.00           C
ATOM   3143  C   ALA A 189      57.819  45.174  96.380  1.00  0.00           C
ATOM   3144  O   ALA A 189      58.509  44.214  96.050  1.00  0.00           O
ATOM   3145  N   GLY A 190      56.579  45.024  96.880  1.00  0.00           N
ATOM   3147  CA  GLY A 190      55.859  43.754  96.990  1.00  0.00           C
ATOM   3150  C   GLY A 190      56.289  42.914  98.150  1.00  0.00           C
ATOM   3151  O   GLY A 190      55.729  41.854  98.410  1.00  0.00           O
ATOM   3152  N   ARG A 191      57.289  43.354  98.910  1.00  0.00           N
ATOM   3154  CA  ARG A 191      57.839  42.574  99.990  1.00  0.00           C
ATOM   3156  CB  ARG A 191      59.319  42.964 100.230  1.00  0.00           C
ATOM   3159  CG  ARG A 191      60.189  42.764  98.970  1.00  0.00           C
ATOM   3162  CD  ARG A 191      61.629  43.284  99.110  1.00  0.00           C
ATOM   3165  NE  ARG A 191      61.529  44.764  99.140  1.00  0.00           N
ATOM   3167  CZ  ARG A 191      62.559  45.584  99.270  1.00  0.00           C
ATOM   3168  NH1 ARG A 191      63.789  45.184  99.530  1.00  0.00           N
ATOM   3171  NH2 ARG A 191      62.359  46.874  99.150  1.00  0.00           N
ATOM   3174  C   ARG A 191      57.039  42.714 101.260  1.00  0.00           C
ATOM   3175  O   ARG A 191      56.379  43.714 101.520  1.00  0.00           O
ATOM   3176  N   ALA A 192      57.089  41.674 102.110  1.00  0.00           N
ATOM   3178  CA  ALA A 192      56.679  41.734 103.490  1.00  0.00           C
ATOM   3180  CB  ALA A 192      56.689  40.304 104.080  1.00  0.00           C
ATOM   3184  C   ALA A 192      57.539  42.704 104.330  1.00  0.00           C
ATOM   3185  O   ALA A 192      58.719  42.884 104.020  1.00  0.00           O
ATOM   3186  N   PRO A 193      57.029  43.344 105.380  1.00  0.00           N
ATOM   3187  CD  PRO A 193      55.649  43.154 105.850  1.00  0.00           C
ATOM   3190  CA  PRO A 193      57.669  44.484 106.030  1.00  0.00           C
ATOM   3192  CB  PRO A 193      56.569  45.024 106.980  1.00  0.00           C
ATOM   3195  CG  PRO A 193      55.609  43.864 107.199  1.00  0.00           C
ATOM   3198  C   PRO A 193      58.949  44.134 106.770  1.00  0.00           C
ATOM   3199  O   PRO A 193      59.789  45.014 106.960  1.00  0.00           O
ATOM   3200  N   HIS A 194      59.139  42.874 107.210  1.00  0.00           N
ATOM   3202  CA  HIS A 194      60.279  42.494 108.029  1.00  0.00           C
ATOM   3204  CB  HIS A 194      59.829  41.664 109.260  1.00  0.00           C
ATOM   3207  ND1 HIS A 194      59.119  43.744 110.430  1.00  0.00           N
ATOM   3208  CG  HIS A 194      58.909  42.404 110.180  1.00  0.00           C
ATOM   3209  CE1 HIS A 194      58.139  44.114 111.230  1.00  0.00           C
ATOM   3211  NE2 HIS A 194      57.309  43.084 111.510  1.00  0.00           N
ATOM   3213  CD2 HIS A 194      57.789  41.974 110.840  1.00  0.00           C
ATOM   3215  C   HIS A 194      61.269  41.684 107.210  1.00  0.00           C
ATOM   3216  O   HIS A 194      62.239  41.134 107.720  1.00  0.00           O
ATOM   3217  N   THR A 195      61.059  41.634 105.880  1.00  0.00           N
ATOM   3219  CA  THR A 195      61.889  40.904 104.930  1.00  0.00           C
ATOM   3221  CB  THR A 195      61.319  40.964 103.530  1.00  0.00           C
ATOM   3223  OG1 THR A 195      60.139  40.194 103.490  1.00  0.00           O
ATOM   3225  CG2 THR A 195      62.249  40.374 102.450  1.00  0.00           C
ATOM   3229  C   THR A 195      63.299  41.454 104.930  1.00  0.00           C
ATOM   3230  O   THR A 195      63.409  42.644 104.630  1.00  0.00           O
ATOM   3231  N   PRO A 196      64.359  40.714 105.250  1.00  0.00           N
ATOM   3232  CD  PRO A 196      64.279  39.324 105.690  1.00  0.00           C
ATOM   3235  CA  PRO A 196      65.739  41.204 105.260  1.00  0.00           C
ATOM   3237  CB  PRO A 196      66.569  39.934 105.460  1.00  0.00           C
ATOM   3240  CG  PRO A 196      65.659  39.014 106.270  1.00  0.00           C
ATOM   3243  C   PRO A 196      66.199  42.014 104.050  1.00  0.00           C
ATOM   3244  O   PRO A 196      65.779  41.744 102.930  1.00  0.00           O
ATOM   3245  N   VAL A 197      67.049  43.014 104.250  1.00  0.00           N
ATOM   3247  CA  VAL A 197      67.509  43.924 103.220  1.00  0.00           C
ATOM   3249  CB  VAL A 197      66.769  45.264 103.280  1.00  0.00           C
ATOM   3251  CG1 VAL A 197      67.369  46.364 102.400  1.00  0.00           C
ATOM   3255  CG2 VAL A 197      65.339  45.034 102.780  1.00  0.00           C
ATOM   3259  C   VAL A 197      68.999  44.074 103.410  1.00  0.00           C
ATOM   3260  O   VAL A 197      69.549  43.764 104.470  1.00  0.00           O
ATOM   3261  N   ASP A 198      69.729  44.534 102.370  1.00  0.00           N
ATOM   3263  CA  ASP A 198      71.119  44.884 102.490  1.00  0.00           C
ATOM   3265  CB  ASP A 198      71.709  45.184 101.090  1.00  0.00           C
ATOM   3268  CG  ASP A 198      73.209  45.344 101.170  1.00  0.00           C
ATOM   3269  OD1 ASP A 198      73.809  44.904 102.180  1.00  0.00           O
ATOM   3270  OD2 ASP A 198      73.789  45.824 100.170  1.00  0.00           O
ATOM   3271  C   ASP A 198      71.359  46.034 103.480  1.00  0.00           C
ATOM   3272  O   ASP A 198      70.859  47.154 103.350  1.00  0.00           O
ATOM   3273  N   THR A 199      72.159  45.714 104.520  1.00  0.00           N
ATOM   3275  CA  THR A 199      72.489  46.594 105.620  1.00  0.00           C
ATOM   3277  CB  THR A 199      73.359  45.944 106.690  1.00  0.00           C
ATOM   3279  OG1 THR A 199      72.829  44.684 107.059  1.00  0.00           O
ATOM   3281  CG2 THR A 199      73.349  46.824 107.950  1.00  0.00           C
ATOM   3285  C   THR A 199      73.209  47.824 105.130  1.00  0.00           C
ATOM   3286  O   THR A 199      72.859  48.934 105.520  1.00  0.00           O
ATOM   3287  N   ALA A 200      74.189  47.664 104.220  1.00  0.00           N
ATOM   3289  CA  ALA A 200      74.949  48.774 103.670  1.00  0.00           C
ATOM   3291  CB  ALA A 200      76.099  48.234 102.800  1.00  0.00           C
ATOM   3295  C   ALA A 200      74.079  49.734 102.860  1.00  0.00           C
ATOM   3296  O   ALA A 200      74.129  50.954 103.050  1.00  0.00           O
ATOM   3297  N   SER A 201      73.199  49.194 102.000  1.00  0.00           N
ATOM   3299  CA  SER A 201      72.219  49.954 101.230  1.00  0.00           C
ATOM   3301  CB  SER A 201      71.379  49.034 100.320  1.00  0.00           C
ATOM   3304  OG  SER A 201      72.239  48.374  99.400  1.00  0.00           O
ATOM   3306  C   SER A 201      71.249  50.744 102.059  1.00  0.00           C
ATOM   3307  O   SER A 201      70.969  51.904 101.779  1.00  0.00           O
ATOM   3308  N   LEU A 202      70.729  50.174 103.169  1.00  0.00           N
ATOM   3310  CA  LEU A 202      69.949  50.954 104.120  1.00  0.00           C
ATOM   3312  CB  LEU A 202      69.399  50.054 105.260  1.00  0.00           C
ATOM   3315  CG  LEU A 202      68.579  50.804 106.330  1.00  0.00           C
ATOM   3317  CD1 LEU A 202      67.359  51.514 105.730  1.00  0.00           C
ATOM   3321  CD2 LEU A 202      68.139  49.854 107.440  1.00  0.00           C
ATOM   3325  C   LEU A 202      70.729  52.094 104.750  1.00  0.00           C
ATOM   3326  O   LEU A 202      70.259  53.224 104.810  1.00  0.00           O
ATOM   3327  N   LEU A 203      71.979  51.824 105.190  1.00  0.00           N
ATOM   3329  CA  LEU A 203      72.859  52.784 105.820  1.00  0.00           C
ATOM   3331  CB  LEU A 203      74.139  52.114 106.370  1.00  0.00           C
ATOM   3334  CG  LEU A 203      73.889  51.224 107.600  1.00  0.00           C
ATOM   3336  CD1 LEU A 203      75.089  50.324 107.840  1.00  0.00           C
ATOM   3340  CD2 LEU A 203      73.609  52.034 108.880  1.00  0.00           C
ATOM   3344  C   LEU A 203      73.229  53.964 104.940  1.00  0.00           C
ATOM   3345  O   LEU A 203      73.359  55.084 105.410  1.00  0.00           O
ATOM   3346  N   GLU A 204      73.379  53.734 103.620  1.00  0.00           N
ATOM   3348  CA  GLU A 204      73.499  54.774 102.620  1.00  0.00           C
ATOM   3350  CB  GLU A 204      73.669  54.094 101.240  1.00  0.00           C
ATOM   3353  CG  GLU A 204      73.849  55.054 100.050  1.00  0.00           C
ATOM   3356  CD  GLU A 204      73.469  54.434  98.709  1.00  0.00           C
ATOM   3357  OE1 GLU A 204      73.269  53.204  98.580  1.00  0.00           O
ATOM   3358  OE2 GLU A 204      73.339  55.224  97.750  1.00  0.00           O
ATOM   3359  C   GLU A 204      72.299  55.724 102.600  1.00  0.00           C
ATOM   3360  O   GLU A 204      72.479  56.944 102.690  1.00  0.00           O
ATOM   3361  N   LEU A 205      71.059  55.204 102.600  1.00  0.00           N
ATOM   3363  CA  LEU A 205      69.859  56.024 102.720  1.00  0.00           C
ATOM   3365  CB  LEU A 205      68.569  55.174 102.640  1.00  0.00           C
ATOM   3368  CG  LEU A 205      68.419  54.324 101.370  1.00  0.00           C
ATOM   3370  CD1 LEU A 205      67.169  53.434 101.490  1.00  0.00           C
ATOM   3374  CD2 LEU A 205      68.309  55.174 100.100  1.00  0.00           C
ATOM   3378  C   LEU A 205      69.819  56.824 104.030  1.00  0.00           C
ATOM   3379  O   LEU A 205      69.509  58.014 104.050  1.00  0.00           O
ATOM   3380  N   LEU A 206      70.179  56.184 105.160  1.00  0.00           N
ATOM   3382  CA  LEU A 206      70.269  56.844 106.450  1.00  0.00           C
ATOM   3384  CB  LEU A 206      70.529  55.844 107.610  1.00  0.00           C
ATOM   3387  CG  LEU A 206      69.499  54.694 107.690  1.00  0.00           C
ATOM   3389  CD1 LEU A 206      69.579  53.954 109.030  1.00  0.00           C
ATOM   3393  CD2 LEU A 206      68.079  55.194 107.400  1.00  0.00           C
ATOM   3397  C   LEU A 206      71.289  57.974 106.500  1.00  0.00           C
ATOM   3398  O   LEU A 206      70.999  59.074 106.970  1.00  0.00           O
ATOM   3399  N   ALA A 207      72.489  57.774 105.949  1.00  0.00           N
ATOM   3401  CA  ALA A 207      73.479  58.814 105.809  1.00  0.00           C
ATOM   3403  CB  ALA A 207      74.729  58.214 105.160  1.00  0.00           C
ATOM   3407  C   ALA A 207      73.019  60.004 104.980  1.00  0.00           C
ATOM   3408  O   ALA A 207      73.229  61.164 105.330  1.00  0.00           O
ATOM   3409  N   ARG A 208      72.319  59.754 103.860  1.00  0.00           N
ATOM   3411  CA  ARG A 208      71.709  60.774 103.029  1.00  0.00           C
ATOM   3413  CB  ARG A 208      71.179  60.144 101.730  1.00  0.00           C
ATOM   3416  CG  ARG A 208      72.269  59.514 100.840  1.00  0.00           C
ATOM   3419  CD  ARG A 208      73.269  60.454 100.160  1.00  0.00           C
ATOM   3422  NE  ARG A 208      74.279  60.964 101.130  1.00  0.00           N
ATOM   3424  CZ  ARG A 208      75.299  60.264 101.590  1.00  0.00           C
ATOM   3425  NH1 ARG A 208      75.649  59.124 101.060  1.00  0.00           N
ATOM   3428  NH2 ARG A 208      76.019  60.744 102.590  1.00  0.00           N
ATOM   3431  C   ARG A 208      70.629  61.574 103.740  1.00  0.00           C
ATOM   3432  O   ARG A 208      70.579  62.804 103.650  1.00  0.00           O
ATOM   3433  N   TYR A 209      69.779  60.894 104.550  1.00  0.00           N
ATOM   3435  CA  TYR A 209      68.719  61.524 105.300  1.00  0.00           C
ATOM   3437  CB  TYR A 209      67.649  60.484 105.720  1.00  0.00           C
ATOM   3440  CG  TYR A 209      66.439  61.174 106.330  1.00  0.00           C
ATOM   3441  CD1 TYR A 209      65.499  61.824 105.510  1.00  0.00           C
ATOM   3443  CE1 TYR A 209      64.419  62.514 106.090  1.00  0.00           C
ATOM   3445  CZ  TYR A 209      64.269  62.554 107.480  1.00  0.00           C
ATOM   3446  OH  TYR A 209      63.189  63.244 108.060  1.00  0.00           O
ATOM   3448  CD2 TYR A 209      66.269  61.214 107.720  1.00  0.00           C
ATOM   3450  CE2 TYR A 209      65.199  61.904 108.300  1.00  0.00           C
ATOM   3452  C   TYR A 209      69.269  62.324 106.490  1.00  0.00           C
ATOM   3453  O   TYR A 209      68.609  63.234 106.980  1.00  0.00           O
ATOM   3454  N   GLY A 210      70.529  62.064 106.910  1.00  0.00           N
ATOM   3456  CA  GLY A 210      71.289  62.984 107.750  1.00  0.00           C
ATOM   3459  C   GLY A 210      71.919  62.374 108.940  1.00  0.00           C
ATOM   3460  O   GLY A 210      72.619  63.064 109.680  1.00  0.00           O
ATOM   3461  N   TYR A 211      71.699  61.064 109.140  1.00  0.00           N
ATOM   3463  CA  TYR A 211      72.309  60.284 110.190  1.00  0.00           C
ATOM   3465  CB  TYR A 211      71.709  58.854 110.310  1.00  0.00           C
ATOM   3468  CG  TYR A 211      70.259  58.944 110.720  1.00  0.00           C
ATOM   3469  CD1 TYR A 211      69.929  59.024 112.090  1.00  0.00           C
ATOM   3471  CE1 TYR A 211      68.589  59.064 112.500  1.00  0.00           C
ATOM   3473  CZ  TYR A 211      67.579  59.084 111.550  1.00  0.00           C
ATOM   3474  OH  TYR A 211      66.229  59.194 111.930  1.00  0.00           O
ATOM   3476  CD2 TYR A 211      69.219  58.914 109.780  1.00  0.00           C
ATOM   3478  CE2 TYR A 211      67.889  58.994 110.190  1.00  0.00           C
ATOM   3480  C   TYR A 211      73.819  60.184 110.080  1.00  0.00           C
ATOM   3481  O   TYR A 211      74.419  60.134 109.000  1.00  0.00           O
ATOM   3482  N   ASP A 212      74.479  60.134 111.250  1.00  0.00           N
ATOM   3484  CA  ASP A 212      75.909  60.004 111.340  1.00  0.00           C
ATOM   3486  CB  ASP A 212      76.399  60.574 112.700  1.00  0.00           C
ATOM   3489  CG  ASP A 212      77.899  60.724 112.750  1.00  0.00           C
ATOM   3490  OD1 ASP A 212      78.559  60.814 111.690  1.00  0.00           O
ATOM   3491  OD2 ASP A 212      78.429  60.804 113.890  1.00  0.00           O
ATOM   3492  C   ASP A 212      76.339  58.554 111.140  1.00  0.00           C
ATOM   3493  O   ASP A 212      76.269  57.704 112.030  1.00  0.00           O
ATOM   3494  N   VAL A 213      76.789  58.264 109.910  1.00  0.00           N
ATOM   3496  CA  VAL A 213      77.259  56.984 109.430  1.00  0.00           C
ATOM   3498  CB  VAL A 213      76.469  56.484 108.220  1.00  0.00           C
ATOM   3500  CG1 VAL A 213      76.959  55.104 107.770  1.00  0.00           C
ATOM   3504  CG2 VAL A 213      74.969  56.374 108.560  1.00  0.00           C
ATOM   3508  C   VAL A 213      78.709  57.194 109.020  1.00  0.00           C
ATOM   3509  O   VAL A 213      79.019  58.104 108.250  1.00  0.00           O
ATOM   3510  N   LYS A 214      79.629  56.354 109.530  1.00  0.00           N
ATOM   3512  CA  LYS A 214      81.039  56.384 109.250  1.00  0.00           C
ATOM   3514  CB  LYS A 214      81.829  56.154 110.560  1.00  0.00           C
ATOM   3517  CG  LYS A 214      81.489  57.164 111.690  1.00  0.00           C
ATOM   3520  CD  LYS A 214      81.779  58.634 111.340  1.00  0.00           C
ATOM   3523  CE  LYS A 214      81.459  59.644 112.450  1.00  0.00           C
ATOM   3526  NZ  LYS A 214      82.249  59.404 113.670  1.00  0.00           N
ATOM   3530  C   LYS A 214      81.349  55.324 108.180  1.00  0.00           C
ATOM   3531  O   LYS A 214      80.529  54.434 107.960  1.00  0.00           O
ATOM   3532  N   PRO A 215      82.449  55.384 107.440  1.00  0.00           N
ATOM   3533  CD  PRO A 215      83.499  56.394 107.600  1.00  0.00           C
ATOM   3536  CA  PRO A 215      82.779  54.404 106.400  1.00  0.00           C
ATOM   3538  CB  PRO A 215      83.809  55.154 105.540  1.00  0.00           C
ATOM   3541  CG  PRO A 215      84.529  56.104 106.510  1.00  0.00           C
ATOM   3544  C   PRO A 215      83.359  53.124 106.970  1.00  0.00           C
ATOM   3545  O   PRO A 215      83.859  52.294 106.209  1.00  0.00           O
ATOM   3546  N   ASP A 216      83.329  52.934 108.290  1.00  0.00           N
ATOM   3548  CA  ASP A 216      84.069  51.884 108.930  1.00  0.00           C
ATOM   3550  CB  ASP A 216      85.569  52.304 109.040  1.00  0.00           C
ATOM   3553  CG  ASP A 216      85.859  53.684 109.610  1.00  0.00           C
ATOM   3554  OD1 ASP A 216      85.359  53.974 110.720  1.00  0.00           O
ATOM   3555  OD2 ASP A 216      86.709  54.404 109.020  1.00  0.00           O
ATOM   3556  C   ASP A 216      83.419  51.504 110.260  1.00  0.00           C
ATOM   3557  O   ASP A 216      82.699  52.304 110.860  1.00  0.00           O
ATOM   3558  N   MET A 217      83.669  50.244 110.690  1.00  0.00           N
ATOM   3560  CA  MET A 217      83.529  49.674 112.030  1.00  0.00           C
ATOM   3562  CB  MET A 217      83.169  50.614 113.220  1.00  0.00           C
ATOM   3565  CG  MET A 217      81.709  51.034 113.480  1.00  0.00           C
ATOM   3568  SD  MET A 217      80.379  50.444 112.420  1.00  0.00           S
ATOM   3569  CE  MET A 217      79.719  49.324 113.680  1.00  0.00           C
ATOM   3573  C   MET A 217      82.849  48.314 112.050  1.00  0.00           C
ATOM   3574  O   MET A 217      82.659  47.684 111.010  1.00  0.00           O
ATOM   3575  N   THR A 218      82.609  47.794 113.280  1.00  0.00           N
ATOM   3577  CA  THR A 218      82.059  46.504 113.730  1.00  0.00           C
ATOM   3579  CB  THR A 218      82.159  46.404 115.270  1.00  0.00           C
ATOM   3581  OG1 THR A 218      81.299  47.294 115.970  1.00  0.00           O
ATOM   3583  CG2 THR A 218      83.579  46.774 115.720  1.00  0.00           C
ATOM   3587  C   THR A 218      80.619  46.234 113.220  1.00  0.00           C
ATOM   3588  O   THR A 218      80.209  46.854 112.240  1.00  0.00           O
ATOM   3589  N   PRO A 219      79.789  45.374 113.810  1.00  0.00           N
ATOM   3590  CD  PRO A 219      80.269  43.994 114.000  1.00  0.00           C
ATOM   3593  CA  PRO A 219      78.359  45.374 113.430  1.00  0.00           C
ATOM   3595  CB  PRO A 219      77.989  43.884 113.500  1.00  0.00           C
ATOM   3598  CG  PRO A 219      79.299  43.184 113.160  1.00  0.00           C
ATOM   3601  C   PRO A 219      77.469  46.134 114.390  1.00  0.00           C
ATOM   3602  O   PRO A 219      76.339  46.504 114.040  1.00  0.00           O
ATOM   3603  N   ARG A 220      77.909  46.354 115.630  1.00  0.00           N
ATOM   3605  CA  ARG A 220      77.109  46.944 116.680  1.00  0.00           C
ATOM   3607  CB  ARG A 220      77.959  46.884 117.950  1.00  0.00           C
ATOM   3610  CG  ARG A 220      77.239  47.344 119.230  1.00  0.00           C
ATOM   3613  CD  ARG A 220      78.209  47.964 120.220  1.00  0.00           C
ATOM   3616  NE  ARG A 220      78.389  49.394 119.790  1.00  0.00           N
ATOM   3618  CZ  ARG A 220      77.599  50.364 120.240  1.00  0.00           C
ATOM   3619  NH1 ARG A 220      76.529  50.134 120.990  1.00  0.00           N
ATOM   3622  NH2 ARG A 220      77.889  51.624 120.020  1.00  0.00           N
ATOM   3625  C   ARG A 220      76.609  48.384 116.470  1.00  0.00           C
ATOM   3626  O   ARG A 220      75.449  48.704 116.760  1.00  0.00           O
ATOM   3627  N   GLU A 221      77.469  49.304 115.990  1.00  0.00           N
ATOM   3629  CA  GLU A 221      77.109  50.704 115.800  1.00  0.00           C
ATOM   3631  CB  GLU A 221      78.339  51.654 115.710  1.00  0.00           C
ATOM   3634  CG  GLU A 221      79.369  51.414 116.840  1.00  0.00           C
ATOM   3637  CD  GLU A 221      80.769  51.964 116.560  1.00  0.00           C
ATOM   3638  OE1 GLU A 221      80.909  52.994 115.860  1.00  0.00           O
ATOM   3639  OE2 GLU A 221      81.729  51.314 117.080  1.00  0.00           O
ATOM   3640  C   GLU A 221      76.279  50.864 114.540  1.00  0.00           C
ATOM   3641  O   GLU A 221      75.499  51.804 114.400  1.00  0.00           O
ATOM   3642  N   GLN A 222      76.389  49.904 113.600  1.00  0.00           N
ATOM   3644  CA  GLN A 222      75.449  49.734 112.510  1.00  0.00           C
ATOM   3646  CB  GLN A 222      76.019  48.764 111.440  1.00  0.00           C
ATOM   3649  CG  GLN A 222      77.239  49.424 110.740  1.00  0.00           C
ATOM   3652  CD  GLN A 222      77.919  48.604 109.630  1.00  0.00           C
ATOM   3653  OE1 GLN A 222      77.319  48.374 108.590  1.00  0.00           O
ATOM   3654  NE2 GLN A 222      79.199  48.224 109.790  1.00  0.00           N
ATOM   3657  C   GLN A 222      74.019  49.434 112.960  1.00  0.00           C
ATOM   3658  O   GLN A 222      73.079  50.104 112.540  1.00  0.00           O
ATOM   3659  N   ARG A 223      73.839  48.524 113.950  1.00  0.00           N
ATOM   3661  CA  ARG A 223      72.559  48.394 114.640  1.00  0.00           C
ATOM   3663  CB  ARG A 223      72.529  47.204 115.620  1.00  0.00           C
ATOM   3666  CG  ARG A 223      72.529  45.854 114.890  1.00  0.00           C
ATOM   3669  CD  ARG A 223      72.369  44.624 115.790  1.00  0.00           C
ATOM   3672  NE  ARG A 223      73.599  44.534 116.640  1.00  0.00           N
ATOM   3674  CZ  ARG A 223      74.709  43.914 116.250  1.00  0.00           C
ATOM   3675  NH1 ARG A 223      74.839  43.404 115.050  1.00  0.00           N
ATOM   3678  NH2 ARG A 223      75.709  43.774 117.090  1.00  0.00           N
ATOM   3681  C   ARG A 223      72.079  49.654 115.350  1.00  0.00           C
ATOM   3682  O   ARG A 223      70.899  49.984 115.320  1.00  0.00           O
ATOM   3683  N   ARG A 224      72.999  50.394 116.020  1.00  0.00           N
ATOM   3685  CA  ARG A 224      72.659  51.664 116.640  1.00  0.00           C
ATOM   3687  CB  ARG A 224      73.889  52.234 117.390  1.00  0.00           C
ATOM   3690  CG  ARG A 224      74.239  51.474 118.690  1.00  0.00           C
ATOM   3693  CD  ARG A 224      73.099  51.354 119.710  1.00  0.00           C
ATOM   3696  NE  ARG A 224      72.549  52.734 119.910  1.00  0.00           N
ATOM   3698  CZ  ARG A 224      71.569  53.054 120.740  1.00  0.00           C
ATOM   3699  NH1 ARG A 224      71.039  52.244 121.620  1.00  0.00           N
ATOM   3702  NH2 ARG A 224      71.139  54.304 120.710  1.00  0.00           N
ATOM   3705  C   ARG A 224      72.119  52.734 115.710  1.00  0.00           C
ATOM   3706  O   ARG A 224      71.109  53.364 116.020  1.00  0.00           O
ATOM   3707  N   VAL A 225      72.759  52.934 114.540  1.00  0.00           N
ATOM   3709  CA  VAL A 225      72.219  53.814 113.520  1.00  0.00           C
ATOM   3711  CB  VAL A 225      73.229  54.124 112.420  1.00  0.00           C
ATOM   3713  CG1 VAL A 225      72.589  54.974 111.300  1.00  0.00           C
ATOM   3717  CG2 VAL A 225      74.389  54.924 113.040  1.00  0.00           C
ATOM   3721  C   VAL A 225      70.869  53.344 113.000  1.00  0.00           C
ATOM   3722  O   VAL A 225      69.899  54.104 112.920  1.00  0.00           O
ATOM   3723  N   ILE A 226      70.729  52.044 112.700  1.00  0.00           N
ATOM   3725  CA  ILE A 226      69.489  51.474 112.210  1.00  0.00           C
ATOM   3727  CB  ILE A 226      69.699  50.114 111.560  1.00  0.00           C
ATOM   3729  CG2 ILE A 226      68.349  49.484 111.130  1.00  0.00           C
ATOM   3733  CG1 ILE A 226      70.639  50.254 110.340  1.00  0.00           C
ATOM   3736  CD  ILE A 226      71.179  48.924 109.810  1.00  0.00           C
ATOM   3740  C   ILE A 226      68.299  51.554 113.169  1.00  0.00           C
ATOM   3741  O   ILE A 226      67.249  52.034 112.770  1.00  0.00           O
ATOM   3742  N   MET A 227      68.389  51.224 114.500  1.00  0.00           N
ATOM   3744  CA  MET A 227      67.319  51.644 115.420  1.00  0.00           C
ATOM   3746  CB  MET A 227      67.219  51.054 116.860  1.00  0.00           C
ATOM   3749  CG  MET A 227      66.209  51.754 117.840  1.00  0.00           C
ATOM   3752  SD  MET A 227      66.569  53.334 118.690  1.00  0.00           S
ATOM   3753  CE  MET A 227      64.889  54.044 118.570  1.00  0.00           C
ATOM   3757  C   MET A 227      67.089  53.114 115.540  1.00  0.00           C
ATOM   3758  O   MET A 227      65.939  53.544 115.570  1.00  0.00           O
ATOM   3759  N   ALA A 228      68.149  53.934 115.600  1.00  0.00           N
ATOM   3761  CA  ALA A 228      67.979  55.344 115.830  1.00  0.00           C
ATOM   3763  CB  ALA A 228      69.309  55.964 116.330  1.00  0.00           C
ATOM   3767  C   ALA A 228      67.369  56.034 114.620  1.00  0.00           C
ATOM   3768  O   ALA A 228      66.869  57.144 114.720  1.00  0.00           O
ATOM   3769  N   PHE A 229      67.289  55.334 113.470  1.00  0.00           N
ATOM   3771  CA  PHE A 229      66.309  55.604 112.450  1.00  0.00           C
ATOM   3773  CB  PHE A 229      66.999  55.394 111.090  1.00  0.00           C
ATOM   3776  CG  PHE A 229      66.019  55.414 109.959  1.00  0.00           C
ATOM   3777  CD1 PHE A 229      65.389  56.614 109.620  1.00  0.00           C
ATOM   3779  CE1 PHE A 229      64.419  56.644 108.630  1.00  0.00           C
ATOM   3781  CZ  PHE A 229      64.079  55.484 107.940  1.00  0.00           C
ATOM   3783  CD2 PHE A 229      65.649  54.234 109.300  1.00  0.00           C
ATOM   3785  CE2 PHE A 229      64.699  54.274 108.280  1.00  0.00           C
ATOM   3787  C   PHE A 229      64.979  54.834 112.560  1.00  0.00           C
ATOM   3788  O   PHE A 229      63.929  55.384 112.230  1.00  0.00           O
ATOM   3789  N   GLN A 230      64.939  53.574 113.040  1.00  0.00           N
ATOM   3791  CA  GLN A 230      63.719  52.764 113.090  1.00  0.00           C
ATOM   3793  CB  GLN A 230      63.889  51.264 113.460  1.00  0.00           C
ATOM   3796  CG  GLN A 230      64.459  50.444 112.270  1.00  0.00           C
ATOM   3799  CD  GLN A 230      64.889  49.014 112.640  1.00  0.00           C
ATOM   3800  OE1 GLN A 230      65.289  48.704 113.760  1.00  0.00           O
ATOM   3801  NE2 GLN A 230      64.829  48.104 111.640  1.00  0.00           N
ATOM   3804  C   GLN A 230      62.599  53.384 113.870  1.00  0.00           C
ATOM   3805  O   GLN A 230      61.709  53.924 113.250  1.00  0.00           O
ATOM   3806  N   MET A 231      62.559  53.354 115.210  1.00  0.00           N
ATOM   3808  CA  MET A 231      61.349  53.714 115.930  1.00  0.00           C
ATOM   3810  CB  MET A 231      61.439  53.454 117.430  1.00  0.00           C
ATOM   3813  CG  MET A 231      60.519  54.274 118.360  1.00  0.00           C
ATOM   3816  SD  MET A 231      60.669  56.114 118.550  1.00  0.00           S
ATOM   3817  CE  MET A 231      58.879  56.454 118.740  1.00  0.00           C
ATOM   3821  C   MET A 231      60.749  55.074 115.660  1.00  0.00           C
ATOM   3822  O   MET A 231      59.529  55.204 115.610  1.00  0.00           O
ATOM   3823  N   HIS A 232      61.599  56.104 115.420  1.00  0.00           N
ATOM   3825  CA  HIS A 232      61.159  57.444 115.100  1.00  0.00           C
ATOM   3827  CB  HIS A 232      62.359  58.394 114.790  1.00  0.00           C
ATOM   3830  ND1 HIS A 232      61.039  60.334 113.750  1.00  0.00           N
ATOM   3832  CG  HIS A 232      62.069  59.854 114.510  1.00  0.00           C
ATOM   3833  CE1 HIS A 232      61.159  61.684 113.680  1.00  0.00           C
ATOM   3835  NE2 HIS A 232      62.209  62.104 114.350  1.00  0.00           N
ATOM   3836  CD2 HIS A 232      62.779  60.954 114.890  1.00  0.00           C
ATOM   3838  C   HIS A 232      60.189  57.414 113.940  1.00  0.00           C
ATOM   3839  O   HIS A 232      59.199  58.124 113.960  1.00  0.00           O
ATOM   3840  N   PHE A 233      60.419  56.544 112.950  1.00  0.00           N
ATOM   3842  CA  PHE A 233      59.519  56.364 111.830  1.00  0.00           C
ATOM   3844  CB  PHE A 233      60.359  56.564 110.550  1.00  0.00           C
ATOM   3847  CG  PHE A 233      60.969  57.944 110.570  1.00  0.00           C
ATOM   3848  CD1 PHE A 233      60.159  59.054 110.280  1.00  0.00           C
ATOM   3850  CE1 PHE A 233      60.699  60.334 110.260  1.00  0.00           C
ATOM   3852  CZ  PHE A 233      62.059  60.534 110.540  1.00  0.00           C
ATOM   3854  CD2 PHE A 233      62.329  58.144 110.860  1.00  0.00           C
ATOM   3856  CE2 PHE A 233      62.869  59.434 110.850  1.00  0.00           C
ATOM   3858  C   PHE A 233      58.809  54.994 111.770  1.00  0.00           C
ATOM   3859  O   PHE A 233      57.889  54.784 110.980  1.00  0.00           O
ATOM   3860  N   ARG A 234      59.179  54.034 112.620  1.00  0.00           N
ATOM   3862  CA  ARG A 234      58.799  52.624 112.570  1.00  0.00           C
ATOM   3864  CB  ARG A 234      59.899  51.894 111.740  1.00  0.00           C
ATOM   3867  CG  ARG A 234      59.529  50.564 111.040  1.00  0.00           C
ATOM   3870  CD  ARG A 234      59.179  49.394 111.970  1.00  0.00           C
ATOM   3873  NE  ARG A 234      59.339  48.134 111.180  1.00  0.00           N
ATOM   3875  CZ  ARG A 234      60.459  47.454 111.000  1.00  0.00           C
ATOM   3876  NH1 ARG A 234      61.609  47.824 111.530  1.00  0.00           N
ATOM   3879  NH2 ARG A 234      60.499  46.404 110.220  1.00  0.00           N
ATOM   3882  C   ARG A 234      58.759  52.064 114.020  1.00  0.00           C
ATOM   3883  O   ARG A 234      59.589  51.224 114.380  1.00  0.00           O
ATOM   3884  N   PRO A 235      57.829  52.484 114.890  1.00  0.00           N
ATOM   3885  CD  PRO A 235      56.809  53.494 114.580  1.00  0.00           C
ATOM   3888  CA  PRO A 235      57.929  52.214 116.330  1.00  0.00           C
ATOM   3890  CB  PRO A 235      56.949  53.234 116.950  1.00  0.00           C
ATOM   3893  CG  PRO A 235      55.949  53.574 115.840  1.00  0.00           C
ATOM   3896  C   PRO A 235      57.569  50.804 116.750  1.00  0.00           C
ATOM   3897  O   PRO A 235      57.619  50.484 117.930  1.00  0.00           O
ATOM   3898  N   THR A 236      57.229  49.914 115.820  1.00  0.00           N
ATOM   3900  CA  THR A 236      56.739  48.584 116.150  1.00  0.00           C
ATOM   3902  CB  THR A 236      55.879  48.054 115.010  1.00  0.00           C
ATOM   3904  OG1 THR A 236      56.599  48.024 113.790  1.00  0.00           O
ATOM   3906  CG2 THR A 236      54.689  48.984 114.790  1.00  0.00           C
ATOM   3910  C   THR A 236      57.829  47.564 116.490  1.00  0.00           C
ATOM   3911  O   THR A 236      57.519  46.514 117.040  1.00  0.00           O
ATOM   3912  N   LEU A 237      59.109  47.804 116.160  1.00  0.00           N
ATOM   3914  CA  LEU A 237      60.119  46.754 116.209  1.00  0.00           C
ATOM   3916  CB  LEU A 237      60.339  46.144 114.790  1.00  0.00           C
ATOM   3919  CG  LEU A 237      61.409  45.034 114.670  1.00  0.00           C
ATOM   3921  CD1 LEU A 237      61.469  44.114 115.900  1.00  0.00           C
ATOM   3925  CD2 LEU A 237      61.169  44.164 113.430  1.00  0.00           C
ATOM   3929  C   LEU A 237      61.399  47.264 116.830  1.00  0.00           C
ATOM   3930  O   LEU A 237      61.749  46.904 117.940  1.00  0.00           O
ATOM   3931  N   TYR A 238      62.119  48.134 116.120  1.00  0.00           N
ATOM   3933  CA  TYR A 238      63.409  48.674 116.500  1.00  0.00           C
ATOM   3935  CB  TYR A 238      63.259  49.904 117.450  1.00  0.00           C
ATOM   3938  CG  TYR A 238      62.739  49.684 118.850  1.00  0.00           C
ATOM   3939  CD1 TYR A 238      61.379  49.834 119.160  1.00  0.00           C
ATOM   3941  CE1 TYR A 238      60.949  49.774 120.500  1.00  0.00           C
ATOM   3943  CZ  TYR A 238      61.879  49.574 121.530  1.00  0.00           C
ATOM   3944  OH  TYR A 238      61.469  49.564 122.870  1.00  0.00           O
ATOM   3946  CD2 TYR A 238      63.659  49.514 119.910  1.00  0.00           C
ATOM   3948  CE2 TYR A 238      63.229  49.444 121.240  1.00  0.00           C
ATOM   3950  C   TYR A 238      64.559  47.724 116.890  1.00  0.00           C
ATOM   3951  O   TYR A 238      65.309  47.954 117.840  1.00  0.00           O
ATOM   3952  N   ASN A 239      64.829  46.684 116.090  1.00  0.00           N
ATOM   3954  CA  ASN A 239      65.899  45.734 116.380  1.00  0.00           C
ATOM   3956  CB  ASN A 239      65.469  44.304 115.940  1.00  0.00           C
ATOM   3959  CG  ASN A 239      65.039  44.104 114.480  1.00  0.00           C
ATOM   3960  OD1 ASN A 239      64.619  43.014 114.110  1.00  0.00           O
ATOM   3961  ND2 ASN A 239      65.119  45.144 113.620  1.00  0.00           N
ATOM   3964  C   ASN A 239      67.269  46.084 115.780  1.00  0.00           C
ATOM   3965  O   ASN A 239      68.269  45.434 116.080  1.00  0.00           O
ATOM   3966  N   GLY A 240      67.379  47.134 114.930  1.00  0.00           N
ATOM   3968  CA  GLY A 240      68.639  47.524 114.300  1.00  0.00           C
ATOM   3971  C   GLY A 240      69.039  46.724 113.080  1.00  0.00           C
ATOM   3972  O   GLY A 240      70.129  46.894 112.560  1.00  0.00           O
ATOM   3973  N   GLU A 241      68.119  45.904 112.570  1.00  0.00           N
ATOM   3975  CA  GLU A 241      68.359  44.984 111.480  1.00  0.00           C
ATOM   3977  CB  GLU A 241      67.809  43.584 111.850  1.00  0.00           C
ATOM   3980  CG  GLU A 241      68.279  43.064 113.240  1.00  0.00           C
ATOM   3983  CD  GLU A 241      69.779  42.964 113.449  1.00  0.00           C
ATOM   3984  OE1 GLU A 241      70.569  43.104 112.480  1.00  0.00           O
ATOM   3985  OE2 GLU A 241      70.199  42.654 114.600  1.00  0.00           O
ATOM   3986  C   GLU A 241      67.639  45.524 110.260  1.00  0.00           C
ATOM   3987  O   GLU A 241      66.489  45.964 110.340  1.00  0.00           O
ATOM   3988  N   ALA A 242      68.319  45.554 109.090  1.00  0.00           N
ATOM   3990  CA  ALA A 242      67.769  46.164 107.900  1.00  0.00           C
ATOM   3992  CB  ALA A 242      68.889  46.494 106.890  1.00  0.00           C
ATOM   3996  C   ALA A 242      66.739  45.294 107.210  1.00  0.00           C
ATOM   3997  O   ALA A 242      67.009  44.174 106.770  1.00  0.00           O
ATOM   3998  N   ASP A 243      65.519  45.814 107.059  1.00  0.00           N
ATOM   4000  CA  ASP A 243      64.389  45.064 106.590  1.00  0.00           C
ATOM   4002  CB  ASP A 243      63.619  44.464 107.800  1.00  0.00           C
ATOM   4005  CG  ASP A 243      63.199  45.494 108.830  1.00  0.00           C
ATOM   4006  OD1 ASP A 243      62.959  46.664 108.440  1.00  0.00           O
ATOM   4007  OD2 ASP A 243      62.989  45.154 110.029  1.00  0.00           O
ATOM   4008  C   ASP A 243      63.579  45.954 105.650  1.00  0.00           C
ATOM   4009  O   ASP A 243      63.829  47.154 105.540  1.00  0.00           O
ATOM   4010  N   ALA A 244      62.669  45.364 104.860  1.00  0.00           N
ATOM   4012  CA  ALA A 244      61.969  46.034 103.779  1.00  0.00           C
ATOM   4014  CB  ALA A 244      61.109  45.004 103.010  1.00  0.00           C
ATOM   4018  C   ALA A 244      61.139  47.244 104.200  1.00  0.00           C
ATOM   4019  O   ALA A 244      61.159  48.294 103.560  1.00  0.00           O
ATOM   4020  N   GLU A 245      60.399  47.174 105.330  1.00  0.00           N
ATOM   4022  CA  GLU A 245      59.689  48.334 105.860  1.00  0.00           C
ATOM   4024  CB  GLU A 245      58.839  47.974 107.100  1.00  0.00           C
ATOM   4027  CG  GLU A 245      57.879  49.104 107.580  1.00  0.00           C
ATOM   4030  CD  GLU A 245      57.009  48.714 108.779  1.00  0.00           C
ATOM   4031  OE1 GLU A 245      57.309  47.704 109.460  1.00  0.00           O
ATOM   4032  OE2 GLU A 245      56.019  49.434 109.060  1.00  0.00           O
ATOM   4033  C   GLU A 245      60.619  49.474 106.230  1.00  0.00           C
ATOM   4034  O   GLU A 245      60.399  50.624 105.860  1.00  0.00           O
ATOM   4035  N   THR A 246      61.739  49.154 106.930  1.00  0.00           N
ATOM   4037  CA  THR A 246      62.719  50.164 107.320  1.00  0.00           C
ATOM   4039  CB  THR A 246      63.839  49.584 108.180  1.00  0.00           C
ATOM   4041  OG1 THR A 246      63.279  48.994 109.330  1.00  0.00           O
ATOM   4043  CG2 THR A 246      64.829  50.644 108.680  1.00  0.00           C
ATOM   4047  C   THR A 246      63.339  50.874 106.140  1.00  0.00           C
ATOM   4048  O   THR A 246      63.389  52.104 106.090  1.00  0.00           O
ATOM   4049  N   GLN A 247      63.759  50.114 105.110  1.00  0.00           N
ATOM   4051  CA  GLN A 247      64.239  50.704 103.870  1.00  0.00           C
ATOM   4053  CB  GLN A 247      64.789  49.604 102.940  1.00  0.00           C
ATOM   4056  CG  GLN A 247      65.099  50.094 101.510  1.00  0.00           C
ATOM   4059  CD  GLN A 247      65.669  48.964 100.650  1.00  0.00           C
ATOM   4060  OE1 GLN A 247      65.009  48.054 100.140  1.00  0.00           O
ATOM   4061  NE2 GLN A 247      67.009  49.014 100.570  1.00  0.00           N
ATOM   4064  C   GLN A 247      63.229  51.564 103.140  1.00  0.00           C
ATOM   4065  O   GLN A 247      63.519  52.704 102.810  1.00  0.00           O
ATOM   4066  N   ALA A 248      61.989  51.074 102.970  1.00  0.00           N
ATOM   4068  CA  ALA A 248      60.929  51.754 102.240  1.00  0.00           C
ATOM   4070  CB  ALA A 248      59.689  50.844 102.210  1.00  0.00           C
ATOM   4074  C   ALA A 248      60.539  53.094 102.830  1.00  0.00           C
ATOM   4075  O   ALA A 248      60.309  54.094 102.150  1.00  0.00           O
ATOM   4076  N   ILE A 249      60.489  53.154 104.170  1.00  0.00           N
ATOM   4078  CA  ILE A 249      60.359  54.384 104.930  1.00  0.00           C
ATOM   4080  CB  ILE A 249      60.239  54.024 106.410  1.00  0.00           C
ATOM   4082  CG2 ILE A 249      60.339  55.274 107.310  1.00  0.00           C
ATOM   4086  CG1 ILE A 249      58.909  53.294 106.710  1.00  0.00           C
ATOM   4089  CD  ILE A 249      58.819  52.714 108.130  1.00  0.00           C
ATOM   4093  C   ILE A 249      61.489  55.374 104.670  1.00  0.00           C
ATOM   4094  O   ILE A 249      61.259  56.564 104.470  1.00  0.00           O
ATOM   4095  N   ALA A 250      62.759  54.914 104.640  1.00  0.00           N
ATOM   4097  CA  ALA A 250      63.909  55.744 104.300  1.00  0.00           C
ATOM   4099  CB  ALA A 250      65.219  54.974 104.530  1.00  0.00           C
ATOM   4103  C   ALA A 250      63.879  56.304 102.880  1.00  0.00           C
ATOM   4104  O   ALA A 250      64.109  57.494 102.660  1.00  0.00           O
ATOM   4105  N   GLU A 251      63.519  55.464 101.900  1.00  0.00           N
ATOM   4107  CA  GLU A 251      63.279  55.844 100.520  1.00  0.00           C
ATOM   4109  CB  GLU A 251      62.939  54.574  99.699  1.00  0.00           C
ATOM   4112  CG  GLU A 251      64.109  53.554  99.630  1.00  0.00           C
ATOM   4115  CD  GLU A 251      63.779  52.244  98.910  1.00  0.00           C
ATOM   4116  OE1 GLU A 251      62.889  51.484  99.400  1.00  0.00           O
ATOM   4117  OE2 GLU A 251      64.479  51.934  97.920  1.00  0.00           O
ATOM   4118  C   GLU A 251      62.179  56.904 100.360  1.00  0.00           C
ATOM   4119  O   GLU A 251      62.369  57.964  99.770  1.00  0.00           O
ATOM   4120  N   ALA A 252      61.009  56.694 101.000  1.00  0.00           N
ATOM   4122  CA  ALA A 252      59.949  57.704 101.080  1.00  0.00           C
ATOM   4124  CB  ALA A 252      58.729  57.074 101.779  1.00  0.00           C
ATOM   4128  C   ALA A 252      60.339  59.024 101.790  1.00  0.00           C
ATOM   4129  O   ALA A 252      59.999  60.134 101.370  1.00  0.00           O
ATOM   4130  N   LEU A 253      61.079  58.944 102.910  1.00  0.00           N
ATOM   4132  CA  LEU A 253      61.679  60.104 103.560  1.00  0.00           C
ATOM   4134  CB  LEU A 253      62.359  59.704 104.880  1.00  0.00           C
ATOM   4137  CG  LEU A 253      61.349  59.414 106.000  1.00  0.00           C
ATOM   4139  CD1 LEU A 253      62.079  58.724 107.140  1.00  0.00           C
ATOM   4143  CD2 LEU A 253      60.659  60.684 106.530  1.00  0.00           C
ATOM   4147  C   LEU A 253      62.669  60.884 102.730  1.00  0.00           C
ATOM   4148  O   LEU A 253      62.569  62.104 102.630  1.00  0.00           O
ATOM   4149  N   LEU A 254      63.589  60.224 102.030  1.00  0.00           N
ATOM   4151  CA  LEU A 254      64.429  60.884 101.040  1.00  0.00           C
ATOM   4153  CB  LEU A 254      65.509  59.914 100.520  1.00  0.00           C
ATOM   4156  CG  LEU A 254      66.579  59.624 101.580  1.00  0.00           C
ATOM   4158  CD1 LEU A 254      67.449  58.444 101.160  1.00  0.00           C
ATOM   4162  CD2 LEU A 254      67.459  60.844 101.860  1.00  0.00           C
ATOM   4166  C   LEU A 254      63.639  61.504  99.900  1.00  0.00           C
ATOM   4167  O   LEU A 254      63.879  62.634  99.490  1.00  0.00           O
ATOM   4168  N   GLU A 255      62.629  60.804  99.380  1.00  0.00           N
ATOM   4170  CA  GLU A 255      61.769  61.354  98.350  1.00  0.00           C
ATOM   4172  CB  GLU A 255      60.789  60.264  97.890  1.00  0.00           C
ATOM   4175  CG  GLU A 255      59.779  60.694  96.800  1.00  0.00           C
ATOM   4178  CD  GLU A 255      58.789  59.574  96.580  1.00  0.00           C
ATOM   4179  OE1 GLU A 255      57.779  59.534  97.320  1.00  0.00           O
ATOM   4180  OE2 GLU A 255      59.029  58.704  95.700  1.00  0.00           O
ATOM   4181  C   GLU A 255      61.059  62.654  98.709  1.00  0.00           C
ATOM   4182  O   GLU A 255      60.989  63.594  97.910  1.00  0.00           O
ATOM   4183  N   LYS A 256      60.539  62.774  99.940  1.00  0.00           N
ATOM   4185  CA  LYS A 256      59.799  63.964 100.350  1.00  0.00           C
ATOM   4187  CB  LYS A 256      58.739  63.474 101.360  1.00  0.00           C
ATOM   4190  CG  LYS A 256      57.629  64.474 101.710  1.00  0.00           C
ATOM   4193  CD  LYS A 256      56.579  63.844 102.640  1.00  0.00           C
ATOM   4196  CE  LYS A 256      55.529  64.864 103.110  1.00  0.00           C
ATOM   4199  NZ  LYS A 256      54.569  64.254 104.050  1.00  0.00           N
ATOM   4203  C   LYS A 256      60.679  65.034 101.020  1.00  0.00           C
ATOM   4204  O   LYS A 256      60.309  66.214 101.080  1.00  0.00           O
ATOM   4205  N   TYR A 257      61.869  64.684 101.540  1.00  0.00           N
ATOM   4207  CA  TYR A 257      62.679  65.634 102.290  1.00  0.00           C
ATOM   4209  CB  TYR A 257      62.499  65.544 103.830  1.00  0.00           C
ATOM   4212  CG  TYR A 257      61.079  65.384 104.290  1.00  0.00           C
ATOM   4213  CD1 TYR A 257      60.229  66.494 104.470  1.00  0.00           C
ATOM   4215  CE1 TYR A 257      58.919  66.314 104.950  1.00  0.00           C
ATOM   4217  CZ  TYR A 257      58.479  65.034 105.290  1.00  0.00           C
ATOM   4218  OH  TYR A 257      57.189  64.804 105.790  1.00  0.00           O
ATOM   4220  CD2 TYR A 257      60.619  64.104 104.630  1.00  0.00           C
ATOM   4222  CE2 TYR A 257      59.319  63.934 105.120  1.00  0.00           C
ATOM   4224  C   TYR A 257      64.159  65.434 102.000  1.00  0.00           C
ATOM   4225  O   TYR A 257      64.989  65.444 102.920  1.00  0.00           O
ATOM   4226  N   GLY A 258      64.509  65.244 100.710  1.00  0.00           N
ATOM   4228  CA  GLY A 258      65.839  65.074 100.130  1.00  0.00           C
ATOM   4231  C   GLY A 258      67.029  64.984 101.050  1.00  0.00           C
ATOM   4232  O   GLY A 258      67.209  64.004 101.770  1.00  0.00           O
ATOM   4233  N   GLN A 259      67.889  66.014 101.030  1.00  0.00           N
ATOM   4235  CA  GLN A 259      69.129  66.034 101.779  1.00  0.00           C
ATOM   4237  CB  GLN A 259      70.279  65.484 100.900  1.00  0.00           C
ATOM   4240  CG  GLN A 259      69.939  64.224 100.070  1.00  0.00           C
ATOM   4243  CD  GLN A 259      71.149  63.564  99.419  1.00  0.00           C
ATOM   4244  OE1 GLN A 259      71.009  62.484  98.840  1.00  0.00           O
ATOM   4245  NE2 GLN A 259      72.359  64.164  99.540  1.00  0.00           N
ATOM   4248  C   GLN A 259      69.429  67.474 102.240  1.00  0.00           C
ATOM   4249  O   GLN A 259      68.529  68.314 102.310  1.00  0.00           O
ATOM   4250  N   ASP A 260      70.689  67.804 102.630  1.00  0.00           N
ATOM   4252  CA  ASP A 260      71.129  69.204 102.730  1.00  0.00           C
ATOM   4254  CB  ASP A 260      71.769  69.494 104.130  1.00  0.00           C
ATOM   4257  CG  ASP A 260      71.639  70.934 104.640  1.00  0.00           C
ATOM   4258  OD1 ASP A 260      72.589  71.444 105.290  1.00  0.00           O
ATOM   4259  OD2 ASP A 260      70.509  71.494 104.559  1.00  0.00           O
ATOM   4260  C   ASP A 260      72.099  69.434 101.540  1.00  0.00           C
ATOM   4261  OT1 ASP A 260      71.589  69.344 100.380  1.00  0.00           O
ATOM   4262  OT2 ASP A 260      73.339  69.614 101.730  1.00  0.00           O
ATOM   4263  NH3 POPEB 261     124.549  51.874  91.200  1.00  0.00           N
ATOM   4267  C12 POPEB 261     125.699  52.834  91.160  1.00  0.00           C
ATOM   4270  C11 POPEB 261     125.239  54.274  91.380  1.00  0.00           C
ATOM   4273  P   POPEB 261     126.809  55.734  89.940  1.00  0.00           P
ATOM   4274  O13 POPEB 261     126.739  57.044  90.610  1.00  0.00           O
ATOM   4275  O14 POPEB 261     127.889  54.814  90.380  1.00  0.00           O
ATOM   4276  O11 POPEB 261     126.919  55.964  88.380  1.00  0.00           O
ATOM   4277  O12 POPEB 261     125.419  55.004  90.160  1.00  0.00           O
ATOM   4278  C1  POPEB 261     125.839  55.754  87.470  1.00  0.00           C
ATOM   4281  C2  POPEB 261     126.359  55.004  86.220  1.00  0.00           C
ATOM   4283  O21 POPEB 261     125.249  54.454  85.500  1.00  0.00           O
ATOM   4284  C21 POPEB 261     124.389  55.304  84.950  1.00  0.00           C
ATOM   4285  O22 POPEB 261     123.199  55.344  85.190  1.00  0.00           O
ATOM   4286  C22 POPEB 261     125.099  56.164  83.900  1.00  0.00           C
ATOM   4289  C3  POPEB 261     127.319  53.834  86.570  1.00  0.00           C
ATOM   4292  O31 POPEB 261     127.869  53.314  85.340  1.00  0.00           O
ATOM   4293  C31 POPEB 261     128.899  52.494  85.500  1.00  0.00           C
ATOM   4294  O32 POPEB 261     129.487  52.284  86.550  1.00  0.00           O
ATOM   4295  C32 POPEB 261     129.159  51.834  84.150  1.00  0.00           C
ATOM   4298  C23 POPEB 261     124.149  56.654  82.780  1.00  0.00           C
ATOM   4301  C24 POPEB 261     123.539  58.024  83.070  1.00  0.00           C
ATOM   4304  C25 POPEB 261     122.689  58.574  81.919  1.00  0.00           C
ATOM   4307  C26 POPEB 261     121.779  59.714  82.380  1.00  0.00           C
ATOM   4310  C27 POPEB 261     121.019  60.424  81.260  1.00  0.00           C
ATOM   4313  C28 POPEB 261     120.029  61.474  81.810  1.00  0.00           C
ATOM   4316  C29 POPEB 261     118.589  61.014  81.700  1.00  0.00           C
ATOM   4318 0C21 POPEB 261     117.569  61.714  81.180  1.00  0.00           C
ATOM   4320 1C21 POPEB 261     117.649  63.104  80.630  1.00  0.00           C
ATOM   4323 2C21 POPEB 261     118.289  63.164  79.240  1.00  0.00           C
ATOM   4326 3C21 POPEB 261     117.629  62.234  78.210  1.00  0.00           C
ATOM   4329 4C21 POPEB 261     118.109  62.574  76.790  1.00  0.00           C
ATOM   4332 5C21 POPEB 261     117.399  61.774  75.700  1.00  0.00           C
ATOM   4335 6C21 POPEB 261     117.929  62.154  74.310  1.00  0.00           C
ATOM   4338 7C21 POPEB 261     117.059  61.614  73.170  1.00  0.00           C
ATOM   4341 8C21 POPEB 261     117.699  61.834  71.800  1.00  0.00           C
ATOM   4345  C33 POPEB 261     129.847  50.444  84.190  1.00  0.00           C
ATOM   4348  C34 POPEB 261     129.977  49.834  82.790  1.00  0.00           C
ATOM   4351  C35 POPEB 261     128.639  49.614  82.070  1.00  0.00           C
ATOM   4354  C36 POPEB 261     128.759  49.284  80.580  1.00  0.00           C
ATOM   4357  C37 POPEB 261     127.379  49.124  79.950  1.00  0.00           C
ATOM   4360  C38 POPEB 261     127.369  49.264  78.420  1.00  0.00           C
ATOM   4363  C39 POPEB 261     125.969  48.974  77.840  1.00  0.00           C
ATOM   4366 0C31 POPEB 261     125.919  49.104  76.310  1.00  0.00           C
ATOM   4369 1C31 POPEB 261     124.519  48.784  75.750  1.00  0.00           C
ATOM   4372 2C31 POPEB 261     124.519  48.604  74.230  1.00  0.00           C
ATOM   4375 3C31 POPEB 261     123.099  48.564  73.630  1.00  0.00           C
ATOM   4378 4C31 POPEB 261     123.019  47.774  72.320  1.00  0.00           C
ATOM   4381 5C31 POPEB 261     121.709  48.024  71.560  1.00  0.00           C
ATOM   4384 6C31 POPEB 261     121.359  46.924  70.560  1.00  0.00           C
ATOM   4388  NH3 POPEC 262      26.609 126.952  46.720  1.00  0.00           N
ATOM   4392  C12 POPEC 262      27.479 126.264  45.690  1.00  0.00           C
ATOM   4395  C11 POPEC 262      27.729 127.192  44.490  1.00  0.00           C
ATOM   4398  P   POPEC 262      30.219 127.162  43.680  1.00  0.00           P
ATOM   4399  O13 POPEC 262      30.939 126.922  42.400  1.00  0.00           O
ATOM   4400  O14 POPEC 262      30.349 128.492  44.330  1.00  0.00           O
ATOM   4401  O11 POPEC 262      30.799 126.094  44.690  1.00  0.00           O
ATOM   4402  O12 POPEC 262      28.729 126.634  43.620  1.00  0.00           O
ATOM   4403  C1  POPEC 262      31.179 126.514  46.000  1.00  0.00           C
ATOM   4406  C2  POPEC 262      31.369 125.304  46.940  1.00  0.00           C
ATOM   4408  O21 POPEC 262      31.329 125.804  48.300  1.00  0.00           O
ATOM   4409  C21 POPEC 262      30.199 125.564  48.950  1.00  0.00           C
ATOM   4410  O22 POPEC 262      29.279 124.854  48.580  1.00  0.00           O
ATOM   4411  C22 POPEC 262      30.149 126.334  50.270  1.00  0.00           C
ATOM   4414  C3  POPEC 262      32.679 124.514  46.640  1.00  0.00           C
ATOM   4417  O31 POPEC 262      33.229 123.914  47.840  1.00  0.00           O
ATOM   4418  C31 POPEC 262      34.019 124.744  48.520  1.00  0.00           C
ATOM   4419  O32 POPEC 262      34.509 125.764  48.070  1.00  0.00           O
ATOM   4420  C32 POPEC 262      34.149 124.304  49.970  1.00  0.00           C
ATOM   4423  C23 POPEC 262      28.829 127.132  50.380  1.00  0.00           C
ATOM   4426  C24 POPEC 262      28.429 127.512  51.810  1.00  0.00           C
ATOM   4429  C25 POPEC 262      27.999 126.304  52.640  1.00  0.00           C
ATOM   4432  C26 POPEC 262      27.469 126.684  54.030  1.00  0.00           C
ATOM   4435  C27 POPEC 262      27.179 125.414  54.830  1.00  0.00           C
ATOM   4438  C28 POPEC 262      26.639 125.684  56.240  1.00  0.00           C
ATOM   4441  C29 POPEC 262      26.489 124.364  56.950  1.00  0.00           C
ATOM   4443 0C21 POPEC 262      25.609 124.064  57.920  1.00  0.00           C
ATOM   4445 1C21 POPEC 262      24.639 125.004  58.590  1.00  0.00           C
ATOM   4448 2C21 POPEC 262      25.339 125.824  59.690  1.00  0.00           C
ATOM   4451 3C21 POPEC 262      25.979 124.974  60.810  1.00  0.00           C
ATOM   4454 4C21 POPEC 262      27.079 125.734  61.560  1.00  0.00           C
ATOM   4457 5C21 POPEC 262      26.579 126.932  62.380  1.00  0.00           C
ATOM   4460 6C21 POPEC 262      25.779 126.514  63.620  1.00  0.00           C
ATOM   4463 7C21 POPEC 262      25.489 127.692  64.560  1.00  0.00           C
ATOM   4466 8C21 POPEC 262      24.769 127.282  65.850  1.00  0.00           C
ATOM   4470  C33 POPEC 262      35.079 125.244  50.770  1.00  0.00           C
ATOM   4473  C34 POPEC 262      35.269 124.774  52.220  1.00  0.00           C
ATOM   4476  C35 POPEC 262      34.049 125.024  53.120  1.00  0.00           C
ATOM   4479  C36 POPEC 262      33.909 126.494  53.580  1.00  0.00           C
ATOM   4482  C37 POPEC 262      32.449 126.922  53.750  1.00  0.00           C
ATOM   4485  C38 POPEC 262      32.229 128.052  54.770  1.00  0.00           C
ATOM   4488  C39 POPEC 262      31.769 127.552  56.150  1.00  0.00           C
ATOM   4491 0C31 POPEC 262      30.709 128.452  56.800  1.00  0.00           C
ATOM   4494 1C31 POPEC 262      30.079 127.832  58.060  1.00  0.00           C
ATOM   4497 2C31 POPEC 262      28.739 128.472  58.460  1.00  0.00           C
ATOM   4500 3C31 POPEC 262      28.839 129.662  59.430  1.00  0.00           C
ATOM   4503 4C31 POPEC 262      29.239 129.262  60.860  1.00  0.00           C
ATOM   4506 5C31 POPEC 262      28.619 130.192  61.910  1.00  0.00           C
ATOM   4509 6C31 POPEC 262      29.049 129.892  63.350  1.00  0.00           C
ATOM   4513  NH3 POPED 263      42.059 129.662  49.060  1.00  0.00           N
ATOM   4517  C12 POPED 263      41.099 129.502  47.910  1.00  0.00           C
ATOM   4520  C11 POPED 263      39.729 130.132  48.250  1.00  0.00           C
ATOM   4523  P   POPED 263      38.379 128.182  49.350  1.00  0.00           P
ATOM   4524  O13 POPED 263      37.089 128.302  48.640  1.00  0.00           O
ATOM   4525  O14 POPED 263      39.359 127.232  48.800  1.00  0.00           O
ATOM   4526  O11 POPED 263      38.139 127.792  50.870  1.00  0.00           O
ATOM   4527  O12 POPED 263      39.109 129.592  49.430  1.00  0.00           O
ATOM   4528  C1  POPED 263      39.199 128.012  51.790  1.00  0.00           C
ATOM   4531  C2  POPED 263      38.969 127.262  53.120  1.00  0.00           C
ATOM   4533  O21 POPED 263      39.899 127.852  54.060  1.00  0.00           O
ATOM   4534  C21 POPED 263      39.399 128.022  55.270  1.00  0.00           C
ATOM   4535  O22 POPED 263      38.259 127.742  55.600  1.00  0.00           O
ATOM   4536  C22 POPED 263      40.439 128.652  56.170  1.00  0.00           C
ATOM   4539  C3  POPED 263      39.209 125.724  52.980  1.00  0.00           C
ATOM   4542  O31 POPED 263      38.569 124.924  54.000  1.00  0.00           O
ATOM   4543  C31 POPED 263      39.299 124.594  55.050  1.00  0.00           C
ATOM   4544  O32 POPED 263      40.399 125.054  55.330  1.00  0.00           O
ATOM   4545  C32 POPED 263      38.579 123.504  55.850  1.00  0.00           C
ATOM   4548  C23 POPED 263      39.889 128.782  57.600  1.00  0.00           C
ATOM   4551  C24 POPED 263      40.769 129.652  58.500  1.00  0.00           C
ATOM   4554  C25 POPED 263      40.089 129.992  59.830  1.00  0.00           C
ATOM   4557  C26 POPED 263      39.499 128.762  60.510  1.00  0.00           C
ATOM   4560  C27 POPED 263      39.209 128.972  62.000  1.00  0.00           C
ATOM   4563  C28 POPED 263      38.709 127.682  62.680  1.00  0.00           C
ATOM   4566  C29 POPED 263      39.429 127.382  63.960  1.00  0.00           C
ATOM   4568 0C21 POPED 263      38.879 127.012  65.130  1.00  0.00           C
ATOM   4570 1C21 POPED 263      37.409 126.784  65.410  1.00  0.00           C
ATOM   4573 2C21 POPED 263      36.939 127.542  66.660  1.00  0.00           C
ATOM   4576 3C21 POPED 263      35.579 127.022  67.150  1.00  0.00           C
ATOM   4579 4C21 POPED 263      34.949 127.912  68.230  1.00  0.00           C
ATOM   4582 5C21 POPED 263      35.899 128.212  69.400  1.00  0.00           C
ATOM   4585 6C21 POPED 263      35.239 129.012  70.530  1.00  0.00           C
ATOM   4588 7C21 POPED 263      36.189 129.172  71.720  1.00  0.00           C
ATOM   4591 8C21 POPED 263      35.589 129.982  72.870  1.00  0.00           C
ATOM   4595  C33 POPED 263      38.479 123.854  57.360  1.00  0.00           C
ATOM   4598  C34 POPED 263      37.309 124.814  57.590  1.00  0.00           C
ATOM   4601  C35 POPED 263      37.229 125.394  59.010  1.00  0.00           C
ATOM   4604  C36 POPED 263      35.999 126.314  59.110  1.00  0.00           C
ATOM   4607  C37 POPED 263      35.609 126.644  60.560  1.00  0.00           C
ATOM   4610  C38 POPED 263      34.309 127.452  60.660  1.00  0.00           C
ATOM   4613  C39 POPED 263      34.499 128.952  60.450  1.00  0.00           C
ATOM   4616 0C31 POPED 263      33.229 129.762  60.790  1.00  0.00           C
ATOM   4619 1C31 POPED 263      33.539 130.892  61.770  1.00  0.00           C
ATOM   4622 2C31 POPED 263      32.379 131.872  62.020  1.00  0.00           C
ATOM   4625 3C31 POPED 263      32.829 132.942  63.020  1.00  0.00           C
ATOM   4628 4C31 POPED 263      31.719 133.902  63.470  1.00  0.00           C
ATOM   4631 5C31 POPED 263      32.309 135.042  64.320  1.00  0.00           C
ATOM   4634 6C31 POPED 263      31.249 135.942  64.970  1.00  0.00           C
ATOM   4638  NH3 POPEE 264      84.749 129.422  52.030  1.00  0.00           N
ATOM   4642  C12 POPEE 264      85.509 129.682  50.760  1.00  0.00           C
ATOM   4645  C11 POPEE 264      86.589 128.602  50.520  1.00  0.00           C
ATOM   4648  P   POPEE 264      86.639 126.164  51.480  1.00  0.00           P
ATOM   4649  O13 POPEE 264      85.959 124.874  51.190  1.00  0.00           O
ATOM   4650  O14 POPEE 264      88.119 126.234  51.410  1.00  0.00           O
ATOM   4651  O11 POPEE 264      86.139 126.674  52.900  1.00  0.00           O
ATOM   4652  O12 POPEE 264      86.009 127.292  50.570  1.00  0.00           O
ATOM   4653  C1  POPEE 264      87.019 126.484  54.020  1.00  0.00           C
ATOM   4656  C2  POPEE 264      86.379 126.814  55.400  1.00  0.00           C
ATOM   4658  O21 POPEE 264      87.299 126.424  56.440  1.00  0.00           O
ATOM   4659  C21 POPEE 264      87.779 127.362  57.230  1.00  0.00           C
ATOM   4660  O22 POPEE 264      87.539 128.552  57.160  1.00  0.00           O
ATOM   4661  C22 POPEE 264      88.729 126.734  58.260  1.00  0.00           C
ATOM   4664  C3  POPEE 264      85.039 126.054  55.640  1.00  0.00           C
ATOM   4667  O31 POPEE 264      84.239 126.754  56.610  1.00  0.00           O
ATOM   4668  C31 POPEE 264      83.629 126.094  57.580  1.00  0.00           C
ATOM   4669  O32 POPEE 264      83.769 124.914  57.860  1.00  0.00           O
ATOM   4670  C32 POPEE 264      82.689 127.092  58.270  1.00  0.00           C
ATOM   4673  C23 POPEE 264      90.059 127.522  58.330  1.00  0.00           C
ATOM   4676  C24 POPEE 264      91.159 126.764  59.090  1.00  0.00           C
ATOM   4679  C25 POPEE 264      90.949 126.704  60.610  1.00  0.00           C
ATOM   4682  C26 POPEE 264      91.409 127.972  61.340  1.00  0.00           C
ATOM   4685  C27 POPEE 264      91.559 127.752  62.860  1.00  0.00           C
ATOM   4688  C28 POPEE 264      92.469 128.792  63.530  1.00  0.00           C
ATOM   4691  C29 POPEE 264      92.709 128.442  64.980  1.00  0.00           C
ATOM   4693 0C21 POPEE 264      92.509 129.232  66.050  1.00  0.00           C
ATOM   4695 1C21 POPEE 264      92.039 130.662  66.060  1.00  0.00           C
ATOM   4698 2C21 POPEE 264      92.539 131.412  67.320  1.00  0.00           C
ATOM   4701 3C21 POPEE 264      94.069 131.442  67.420  1.00  0.00           C
ATOM   4704 4C21 POPEE 264      94.579 132.232  68.640  1.00  0.00           C
ATOM   4707 5C21 POPEE 264      96.119 132.282  68.700  1.00  0.00           C
ATOM   4710 6C21 POPEE 264      96.709 133.042  67.500  1.00  0.00           C
ATOM   4713 7C21 POPEE 264      98.209 133.312  67.610  1.00  0.00           C
ATOM   4716 8C21 POPEE 264      98.749 134.372  66.640  1.00  0.00           C
ATOM   4720  C33 POPEE 264      81.849 126.484  59.410  1.00  0.00           C
ATOM   4723  C34 POPEE 264      80.529 127.222  59.630  1.00  0.00           C
ATOM   4726  C35 POPEE 264      80.639 128.692  60.060  1.00  0.00           C
ATOM   4729  C36 POPEE 264      80.949 128.912  61.550  1.00  0.00           C
ATOM   4732  C37 POPEE 264      82.449 129.062  61.880  1.00  0.00           C
ATOM   4735  C38 POPEE 264      82.689 129.862  63.180  1.00  0.00           C
ATOM   4738  C39 POPEE 264      82.199 129.202  64.470  1.00  0.00           C
ATOM   4741 0C31 POPEE 264      83.039 127.982  64.880  1.00  0.00           C
ATOM   4744 1C31 POPEE 264      82.629 127.392  66.230  1.00  0.00           C
ATOM   4747 2C31 POPEE 264      83.359 126.084  66.550  1.00  0.00           C
ATOM   4750 3C31 POPEE 264      83.079 125.574  67.970  1.00  0.00           C
ATOM   4753 4C31 POPEE 264      83.719 124.214  68.270  1.00  0.00           C
ATOM   4756 5C31 POPEE 264      83.859 123.964  69.780  1.00  0.00           C
ATOM   4759 6C31 POPEE 264      84.239 122.524  70.130  1.00  0.00           C
ATOM   4763  NH3 POPEF 265     121.439 101.154  48.100  1.00  0.00           N
ATOM   4767  C12 POPEF 265     122.439 102.214  47.740  1.00  0.00           C
ATOM   4770  C11 POPEF 265     121.869 103.184  46.700  1.00  0.00           C
ATOM   4773  P   POPEF 265     119.389 103.764  47.410  1.00  0.00           P
ATOM   4774  O13 POPEF 265     119.149 102.294  47.410  1.00  0.00           O
ATOM   4775  O14 POPEF 265     118.649 104.594  46.440  1.00  0.00           O
ATOM   4776  O11 POPEF 265     118.929 104.244  48.860  1.00  0.00           O
ATOM   4777  O12 POPEF 265     120.929 104.054  47.320  1.00  0.00           O
ATOM   4778  C1  POPEF 265     119.899 104.574  49.870  1.00  0.00           C
ATOM   4781  C2  POPEF 265     119.389 105.664  50.870  1.00  0.00           C
ATOM   4783  O21 POPEF 265     120.449 106.524  51.330  1.00  0.00           O
ATOM   4784  C21 POPEF 265     121.139 106.194  52.400  1.00  0.00           C
ATOM   4785  O22 POPEF 265     121.189 105.094  52.940  1.00  0.00           O
ATOM   4786  C22 POPEF 265     121.909 107.404  52.930  1.00  0.00           C
ATOM   4789  C3  POPEF 265     118.489 105.124  52.030  1.00  0.00           C
ATOM   4792  O31 POPEF 265     118.059 106.254  52.820  1.00  0.00           O
ATOM   4793  C31 POPEF 265     117.649 105.924  54.040  1.00  0.00           C
ATOM   4794  O32 POPEF 265     117.259 104.814  54.360  1.00  0.00           O
ATOM   4795  C32 POPEF 265     117.909 107.084  55.000  1.00  0.00           C
ATOM   4798  C23 POPEF 265     123.419 107.104  52.970  1.00  0.00           C
ATOM   4801  C24 POPEF 265     124.229 108.224  53.620  1.00  0.00           C
ATOM   4804  C25 POPEF 265     125.699 108.184  53.160  1.00  0.00           C
ATOM   4807  C26 POPEF 265     126.599 109.214  53.850  1.00  0.00           C
ATOM   4810  C27 POPEF 265     127.909 109.434  53.080  1.00  0.00           C
ATOM   4813  C28 POPEF 265     128.849 110.474  53.710  1.00  0.00           C
ATOM   4816  C29 POPEF 265     129.427 109.944  54.990  1.00  0.00           C
ATOM   4818 0C21 POPEF 265     129.267 110.434  56.230  1.00  0.00           C
ATOM   4820 1C21 POPEF 265     128.479 111.664  56.630  1.00  0.00           C
ATOM   4823 2C21 POPEF 265     129.377 112.664  57.370  1.00  0.00           C
ATOM   4826 3C21 POPEF 265     128.539 113.784  58.000  1.00  0.00           C
ATOM   4829 4C21 POPEF 265     129.297 114.644  59.020  1.00  0.00           C
ATOM   4832 5C21 POPEF 265     128.359 115.564  59.800  1.00  0.00           C
ATOM   4835 6C21 POPEF 265     129.089 116.434  60.840  1.00  0.00           C
ATOM   4838 7C21 POPEF 265     128.119 117.294  61.660  1.00  0.00           C
ATOM   4841 8C21 POPEF 265     128.809 118.284  62.600  1.00  0.00           C
ATOM   4845  C33 POPEF 265     118.219 106.644  56.460  1.00  0.00           C
ATOM   4848  C34 POPEF 265     119.489 107.314  57.010  1.00  0.00           C
ATOM   4851  C35 POPEF 265     119.279 108.764  57.450  1.00  0.00           C
ATOM   4854  C36 POPEF 265     118.829 108.914  58.920  1.00  0.00           C
ATOM   4857  C37 POPEF 265     119.999 109.004  59.920  1.00  0.00           C
ATOM   4860  C38 POPEF 265     119.589 109.574  61.280  1.00  0.00           C
ATOM   4863  C39 POPEF 265     120.729 110.294  62.020  1.00  0.00           C
ATOM   4866 0C31 POPEF 265     120.259 110.964  63.320  1.00  0.00           C
ATOM   4869 1C31 POPEF 265     121.259 111.974  63.920  1.00  0.00           C
ATOM   4872 2C31 POPEF 265     120.939 112.274  65.400  1.00  0.00           C
ATOM   4875 3C31 POPEF 265     121.539 113.564  65.960  1.00  0.00           C
ATOM   4878 4C31 POPEF 265     123.069 113.594  66.130  1.00  0.00           C
ATOM   4881 5C31 POPEF 265     123.519 114.824  66.930  1.00  0.00           C
ATOM   4884 6C31 POPEF 265     125.039 114.994  67.050  1.00  0.00           C
ATOM   4888  NH3 POPEG 266      62.849  68.494  53.480  1.00  0.00           N
ATOM   4892  C12 POPEG 266      61.829  69.384  52.820  1.00  0.00           C
ATOM   4895  C11 POPEG 266      61.799  70.784  53.460  1.00  0.00           C
ATOM   4898  P   POPEG 266      60.899  72.414  51.600  1.00  0.00           P
ATOM   4899  O13 POPEG 266      60.739  71.454  50.480  1.00  0.00           O
ATOM   4900  O14 POPEG 266      59.999  73.594  51.600  1.00  0.00           O
ATOM   4901  O11 POPEG 266      62.389  72.964  51.660  1.00  0.00           O
ATOM   4902  O12 POPEG 266      60.739  71.614  52.950  1.00  0.00           O
ATOM   4903  C1  POPEG 266      62.809  74.204  52.240  1.00  0.00           C
ATOM   4906  C2  POPEG 266      63.469  74.054  53.640  1.00  0.00           C
ATOM   4908  O21 POPEG 266      62.439  74.144  54.650  1.00  0.00           O
ATOM   4909  C21 POPEG 266      62.679  73.414  55.720  1.00  0.00           C
ATOM   4910  O22 POPEG 266      63.409  72.454  55.780  1.00  0.00           O
ATOM   4911  C22 POPEG 266      61.969  74.054  56.920  1.00  0.00           C
ATOM   4914  C3  POPEG 266      64.569  75.134  53.940  1.00  0.00           C
ATOM   4917  O31 POPEG 266      65.219  74.934  55.230  1.00  0.00           O
ATOM   4918  C31 POPEG 266      66.379  74.284  55.210  1.00  0.00           C
ATOM   4919  O32 POPEG 266      66.969  73.914  54.210  1.00  0.00           O
ATOM   4920  C32 POPEG 266      66.969  74.104  56.620  1.00  0.00           C
ATOM   4923  C23 POPEG 266      61.209  73.014  57.770  1.00  0.00           C
ATOM   4926  C24 POPEG 266      62.019  72.564  58.990  1.00  0.00           C
ATOM   4929  C25 POPEG 266      61.859  73.494  60.200  1.00  0.00           C
ATOM   4932  C26 POPEG 266      62.149  72.724  61.500  1.00  0.00           C
ATOM   4935  C27 POPEG 266      62.059  73.534  62.790  1.00  0.00           C
ATOM   4938  C28 POPEG 266      61.979  72.634  64.020  1.00  0.00           C
ATOM   4941  C29 POPEG 266      61.929  73.484  65.260  1.00  0.00           C
ATOM   4943 0C21 POPEG 266      62.639  73.274  66.380  1.00  0.00           C
ATOM   4945 1C21 POPEG 266      63.609  72.144  66.620  1.00  0.00           C
ATOM   4948 2C21 POPEG 266      64.669  72.564  67.630  1.00  0.00           C
ATOM   4951 3C21 POPEG 266      65.649  71.434  67.970  1.00  0.00           C
ATOM   4954 4C21 POPEG 266      66.589  71.844  69.110  1.00  0.00           C
ATOM   4957 5C21 POPEG 266      67.779  70.904  69.330  1.00  0.00           C
ATOM   4960 6C21 POPEG 266      67.429  69.554  69.959  1.00  0.00           C
ATOM   4963 7C21 POPEG 266      68.649  68.914  70.620  1.00  0.00           C
ATOM   4966 8C21 POPEG 266      68.369  67.534  71.220  1.00  0.00           C
ATOM   4970  C33 POPEG 266      66.209  73.154  57.590  1.00  0.00           C
ATOM   4973  C34 POPEG 266      66.929  71.814  57.820  1.00  0.00           C
ATOM   4976  C35 POPEG 266      66.189  70.834  58.750  1.00  0.00           C
ATOM   4979  C36 POPEG 266      66.059  71.274  60.220  1.00  0.00           C
ATOM   4982  C37 POPEG 266      67.359  71.164  61.050  1.00  0.00           C
ATOM   4985  C38 POPEG 266      67.369  72.154  62.220  1.00  0.00           C
ATOM   4988  C39 POPEG 266      68.519  71.994  63.220  1.00  0.00           C
ATOM   4991 0C31 POPEG 266      68.439  73.064  64.330  1.00  0.00           C
ATOM   4994 1C31 POPEG 266      69.589  73.004  65.350  1.00  0.00           C
ATOM   4997 2C31 POPEG 266      69.429  74.074  66.440  1.00  0.00           C
ATOM   5000 3C31 POPEG 266      70.539  74.064  67.510  1.00  0.00           C
ATOM   5003 4C31 POPEG 266      70.089  73.414  68.830  1.00  0.00           C
ATOM   5006 5C31 POPEG 266      71.089  73.574  69.980  1.00  0.00           C
ATOM   5009 6C31 POPEG 266      70.639  72.924  71.290  1.00  0.00           C
ATOM   5013  NH3 POPEH 267      54.439 103.994  52.090  1.00  0.00           N
ATOM   5017  C12 POPEH 267      53.939 103.174  50.930  1.00  0.00           C
ATOM   5020  C11 POPEH 267      52.479 103.504  50.590  1.00  0.00           C
ATOM   5023  P   POPEH 267      50.989 101.604  51.600  1.00  0.00           P
ATOM   5024  O13 POPEH 267      51.769 100.774  50.660  1.00  0.00           O
ATOM   5025  O14 POPEH 267      49.529 101.664  51.460  1.00  0.00           O
ATOM   5026  O11 POPEH 267      51.279 101.014  53.050  1.00  0.00           O
ATOM   5027  O12 POPEH 267      51.589 103.074  51.620  1.00  0.00           O
ATOM   5028  C1  POPEH 267      52.029 101.724  54.030  1.00  0.00           C
ATOM   5031  C2  POPEH 267      51.059 102.434  55.010  1.00  0.00           C
ATOM   5033  O21 POPEH 267      51.569 103.454  55.870  1.00  0.00           O
ATOM   5034  C21 POPEH 267      52.669 104.144  55.750  1.00  0.00           C
ATOM   5035  O22 POPEH 267      53.549 104.034  54.910  1.00  0.00           O
ATOM   5036  C22 POPEH 267      52.609 105.174  56.900  1.00  0.00           C
ATOM   5039  C3  POPEH 267      50.299 101.374  55.860  1.00  0.00           C
ATOM   5042  O31 POPEH 267      49.859 101.894  57.140  1.00  0.00           O
ATOM   5043  C31 POPEH 267      50.759 101.684  58.120  1.00  0.00           C
ATOM   5044  O32 POPEH 267      51.869 101.204  57.950  1.00  0.00           O
ATOM   5045  C32 POPEH 267      50.189 102.124  59.470  1.00  0.00           C
ATOM   5048  C23 POPEH 267      53.889 106.004  57.190  1.00  0.00           C
ATOM   5051  C24 POPEH 267      53.769 106.844  58.480  1.00  0.00           C
ATOM   5054  C25 POPEH 267      53.479 105.964  59.700  1.00  0.00           C
ATOM   5057  C26 POPEH 267      53.629 106.594  61.080  1.00  0.00           C
ATOM   5060  C27 POPEH 267      53.229 105.554  62.130  1.00  0.00           C
ATOM   5063  C28 POPEH 267      53.479 105.974  63.590  1.00  0.00           C
ATOM   5066  C29 POPEH 267      53.519 104.774  64.490  1.00  0.00           C
ATOM   5068 0C21 POPEH 267      53.429 104.794  65.830  1.00  0.00           C
ATOM   5070 1C21 POPEH 267      53.289 106.024  66.690  1.00  0.00           C
ATOM   5073 2C21 POPEH 267      54.399 106.174  67.740  1.00  0.00           C
ATOM   5076 3C21 POPEH 267      54.059 107.284  68.740  1.00  0.00           C
ATOM   5079 4C21 POPEH 267      54.999 107.364  69.950  1.00  0.00           C
ATOM   5082 5C21 POPEH 267      56.429 107.794  69.630  1.00  0.00           C
ATOM   5085 6C21 POPEH 267      57.239 108.104  70.890  1.00  0.00           C
ATOM   5088 7C21 POPEH 267      58.669 108.584  70.580  1.00  0.00           C
ATOM   5091 8C21 POPEH 267      59.489 108.874  71.840  1.00  0.00           C
ATOM   5095  C33 POPEH 267      51.029 101.604  60.680  1.00  0.00           C
ATOM   5098  C34 POPEH 267      50.819 102.374  61.990  1.00  0.00           C
ATOM   5101  C35 POPEH 267      50.119 101.574  63.090  1.00  0.00           C
ATOM   5104  C36 POPEH 267      49.929 102.394  64.370  1.00  0.00           C
ATOM   5107  C37 POPEH 267      49.069 101.704  65.450  1.00  0.00           C
ATOM   5110  C38 POPEH 267      48.679 102.694  66.560  1.00  0.00           C
ATOM   5113  C39 POPEH 267      48.149 102.064  67.860  1.00  0.00           C
ATOM   5116 0C31 POPEH 267      46.849 101.254  67.710  1.00  0.00           C
ATOM   5119 1C31 POPEH 267      46.299 100.734  69.050  1.00  0.00           C
ATOM   5122 2C31 POPEH 267      45.719  99.314  68.930  1.00  0.00           C
ATOM   5125 3C31 POPEH 267      44.569  98.964  69.890  1.00  0.00           C
ATOM   5128 4C31 POPEH 267      43.299  99.794  69.660  1.00  0.00           C
ATOM   5131 5C31 POPEH 267      42.049  99.164  70.300  1.00  0.00           C
ATOM   5134 6C31 POPEH 267      40.789 100.024  70.160  1.00  0.00           C
ATOM   5138  NH3 POPEI 268     111.739   0.254  45.940  1.00  0.00           N
ATOM   5142  C12 POPEI 268     110.309   0.674  45.680  1.00  0.00           C
ATOM   5145  C11 POPEI 268     110.239   2.074  45.040  1.00  0.00           C
ATOM   5148  P   POPEI 268     107.829   2.864  46.070  1.00  0.00           P
ATOM   5149  O13 POPEI 268     107.509   4.304  46.100  1.00  0.00           O
ATOM   5150  O14 POPEI 268     106.719   1.914  45.850  1.00  0.00           O
ATOM   5151  O11 POPEI 268     108.539   2.444  47.400  1.00  0.00           O
ATOM   5152  O12 POPEI 268     108.919   2.584  44.960  1.00  0.00           O
ATOM   5153  C1  POPEI 268     109.539   3.194  48.060  1.00  0.00           C
ATOM   5156  C2  POPEI 268     109.929   2.444  49.370  1.00  0.00           C
ATOM   5158  O21 POPEI 268     109.119   2.804  50.500  1.00  0.00           O
ATOM   5159  C21 POPEI 268     109.009   4.084  50.820  1.00  0.00           C
ATOM   5160  O22 POPEI 268     109.699   4.994  50.380  1.00  0.00           O
ATOM   5161  C22 POPEI 268     107.849   4.234  51.800  1.00  0.00           C
ATOM   5164  C3  POPEI 268     111.449   2.494  49.690  1.00  0.00           C
ATOM   5167  O31 POPEI 268     111.869   1.384  50.530  1.00  0.00           O
ATOM   5168  C31 POPEI 268     111.909   1.674  51.840  1.00  0.00           C
ATOM   5169  O32 POPEI 268     111.519   2.724  52.330  1.00  0.00           O
ATOM   5170  C32 POPEI 268     112.539   0.534  52.630  1.00  0.00           C
ATOM   5173  C23 POPEI 268     108.279   4.834  53.160  1.00  0.00           C
ATOM   5176  C24 POPEI 268     107.449   4.274  54.320  1.00  0.00           C
ATOM   5179  C25 POPEI 268     108.029   4.664  55.680  1.00  0.00           C
ATOM   5182  C26 POPEI 268     107.209   4.104  56.850  1.00  0.00           C
ATOM   5185  C27 POPEI 268     107.979   4.054  58.170  1.00  0.00           C
ATOM   5188  C28 POPEI 268     107.079   3.604  59.330  1.00  0.00           C
ATOM   5191  C29 POPEI 268     107.849   3.134  60.530  1.00  0.00           C
ATOM   5193 0C21 POPEI 268     108.469   3.904  61.440  1.00  0.00           C
ATOM   5195 1C21 POPEI 268     108.479   5.414  61.450  1.00  0.00           C
ATOM   5198 2C21 POPEI 268     108.659   5.994  62.860  1.00  0.00           C
ATOM   5201 3C21 POPEI 268     107.499   5.664  63.810  1.00  0.00           C
ATOM   5204 4C21 POPEI 268     107.409   6.624  65.010  1.00  0.00           C
ATOM   5207 5C21 POPEI 268     108.449   6.374  66.110  1.00  0.00           C
ATOM   5210 6C21 POPEI 268     107.839   5.674  67.340  1.00  0.00           C
ATOM   5213 7C21 POPEI 268     108.789   5.624  68.540  1.00  0.00           C
ATOM   5216 8C21 POPEI 268     108.079   5.294  69.850  1.00  0.00           C
ATOM   5220  C33 POPEI 268     113.269   1.114  53.860  1.00  0.00           C
ATOM   5223  C34 POPEI 268     113.929   0.084  54.770  1.00  0.00           C
ATOM   5226  C35 POPEI 268     114.409   0.764  56.060  1.00  0.00           C
ATOM   5229  C36 POPEI 268     115.439  -0.016  56.880  1.00  0.00           C
ATOM   5232  C37 POPEI 268     115.679   0.674  58.230  1.00  0.00           C
ATOM   5235  C38 POPEI 268     116.809   0.054  59.070  1.00  0.00           C
ATOM   5238  C39 POPEI 268     116.959   0.704  60.450  1.00  0.00           C
ATOM   5241 0C31 POPEI 268     115.789   0.374  61.380  1.00  0.00           C
ATOM   5244 1C31 POPEI 268     115.819   1.134  62.700  1.00  0.00           C
ATOM   5247 2C31 POPEI 268     114.479   1.044  63.450  1.00  0.00           C
ATOM   5250 3C31 POPEI 268     114.399   2.074  64.580  1.00  0.00           C
ATOM   5253 4C31 POPEI 268     113.049   2.124  65.320  1.00  0.00           C
ATOM   5256 5C31 POPEI 268     111.979   2.934  64.590  1.00  0.00           C
ATOM   5259 6C31 POPEI 268     110.799   3.274  65.500  1.00  0.00           C
ATOM   5263  NH3 POPEJ 269     119.529  51.834  95.780  1.00  0.00           N
ATOM   5267  C12 POPEJ 269     118.279  52.654  95.580  1.00  0.00           C
ATOM   5270  C11 POPEJ 269     117.219  52.344  96.650  1.00  0.00           C
ATOM   5273  P   POPEJ 269     115.389  54.274  96.730  1.00  0.00           P
ATOM   5274  O13 POPEJ 269     116.379  54.964  97.580  1.00  0.00           O
ATOM   5275  O14 POPEJ 269     114.049  54.024  97.300  1.00  0.00           O
ATOM   5276  O11 POPEJ 269     115.219  55.074  95.390  1.00  0.00           O
ATOM   5277  O12 POPEJ 269     115.969  52.884  96.250  1.00  0.00           O
ATOM   5278  C1  POPEJ 269     116.149  54.844  94.340  1.00  0.00           C
ATOM   5281  C2  POPEJ 269     115.689  55.594  93.080  1.00  0.00           C
ATOM   5283  O21 POPEJ 269     116.629  55.444  92.000  1.00  0.00           O
ATOM   5284  C21 POPEJ 269     116.689  54.244  91.460  1.00  0.00           C
ATOM   5285  O22 POPEJ 269     116.189  53.224  91.870  1.00  0.00           O
ATOM   5286  C22 POPEJ 269     117.409  54.424  90.150  1.00  0.00           C
ATOM   5289  C3  POPEJ 269     115.569  57.114  93.370  1.00  0.00           C
ATOM   5292  O31 POPEJ 269     115.509  57.904  92.140  1.00  0.00           O
ATOM   5293  C31 POPEJ 269     114.289  57.824  91.600  1.00  0.00           C
ATOM   5294  O32 POPEJ 269     113.329  57.274  92.100  1.00  0.00           O
ATOM   5295  C32 POPEJ 269     114.309  58.524  90.250  1.00  0.00           C
ATOM   5298  C23 POPEJ 269     116.419  55.054  89.160  1.00  0.00           C
ATOM   5301  C24 POPEJ 269     117.109  55.354  87.840  1.00  0.00           C
ATOM   5304  C25 POPEJ 269     116.119  55.524  86.690  1.00  0.00           C
ATOM   5307  C26 POPEJ 269     116.789  55.354  85.330  1.00  0.00           C
ATOM   5310  C27 POPEJ 269     117.239  53.924  85.000  1.00  0.00           C
ATOM   5313  C28 POPEJ 269     118.239  53.864  83.830  1.00  0.00           C
ATOM   5316  C29 POPEJ 269     117.559  54.024  82.490  1.00  0.00           C
ATOM   5318 0C21 POPEJ 269     117.869  54.894  81.510  1.00  0.00           C
ATOM   5320 1C21 POPEJ 269     118.989  55.904  81.490  1.00  0.00           C
ATOM   5323 2C21 POPEJ 269     119.309  56.414  80.060  1.00  0.00           C
ATOM   5326 3C21 POPEJ 269     118.509  57.664  79.650  1.00  0.00           C
ATOM   5329 4C21 POPEJ 269     116.989  57.484  79.550  1.00  0.00           C
ATOM   5332 5C21 POPEJ 269     116.509  56.624  78.370  1.00  0.00           C
ATOM   5335 6C21 POPEJ 269     116.809  57.254  77.000  1.00  0.00           C
ATOM   5338 7C21 POPEJ 269     115.729  56.904  75.970  1.00  0.00           C
ATOM   5341 8C21 POPEJ 269     115.909  57.624  74.630  1.00  0.00           C
ATOM   5345  C33 POPEJ 269     113.149  58.044  89.360  1.00  0.00           C
ATOM   5348  C34 POPEJ 269     113.329  58.434  87.890  1.00  0.00           C
ATOM   5351  C35 POPEJ 269     113.099  59.924  87.600  1.00  0.00           C
ATOM   5354  C36 POPEJ 269     114.019  60.474  86.500  1.00  0.00           C
ATOM   5357  C37 POPEJ 269     113.819  61.974  86.270  1.00  0.00           C
ATOM   5360  C38 POPEJ 269     114.929  62.584  85.410  1.00  0.00           C
ATOM   5363  C39 POPEJ 269     114.699  64.074  85.130  1.00  0.00           C
ATOM   5366 0C31 POPEJ 269     115.819  64.684  84.270  1.00  0.00           C
ATOM   5369 1C31 POPEJ 269     115.469  66.084  83.730  1.00  0.00           C
ATOM   5372 2C31 POPEJ 269     114.349  66.084  82.680  1.00  0.00           C
ATOM   5375 3C31 POPEJ 269     114.639  65.144  81.500  1.00  0.00           C
ATOM   5378 4C31 POPEJ 269     113.689  65.274  80.310  1.00  0.00           C
ATOM   5381 5C31 POPEJ 269     114.139  64.354  79.160  1.00  0.00           C
ATOM   5384 6C31 POPEJ 269     113.289  64.484  77.890  1.00  0.00           C
ATOM   5388  NH3 POPEK 270      27.119  56.074  52.530  1.00  0.00           N
ATOM   5392  C12 POPEK 270      26.849  57.064  51.430  1.00  0.00           C
ATOM   5395  C11 POPEK 270      28.079  57.214  50.520  1.00  0.00           C
ATOM   5398  P   POPEK 270      30.449  58.314  50.530  1.00  0.00           P
ATOM   5399  O13 POPEK 270      31.539  57.334  50.730  1.00  0.00           O
ATOM   5400  O14 POPEK 270      30.129  58.674  49.130  1.00  0.00           O
ATOM   5401  O11 POPEK 270      30.709  59.634  51.370  1.00  0.00           O
ATOM   5402  O12 POPEK 270      29.169  57.744  51.270  1.00  0.00           O
ATOM   5403  C1  POPEK 270      31.439  59.614  52.600  1.00  0.00           C
ATOM   5406  C2  POPEK 270      30.579  59.164  53.810  1.00  0.00           C
ATOM   5408  O21 POPEK 270      30.749  60.074  54.910  1.00  0.00           O
ATOM   5409  C21 POPEK 270      31.849  59.924  55.620  1.00  0.00           C
ATOM   5410  O22 POPEK 270      32.839  59.294  55.310  1.00  0.00           O
ATOM   5411  C22 POPEK 270      31.679  60.604  56.990  1.00  0.00           C
ATOM   5414  C3  POPEK 270      30.769  57.664  54.220  1.00  0.00           C
ATOM   5417  O31 POPEK 270      30.289  57.404  55.550  1.00  0.00           O
ATOM   5418  C31 POPEK 270      28.989  57.194  55.670  1.00  0.00           C
ATOM   5419  O32 POPEK 270      28.179  57.234  54.750  1.00  0.00           O
ATOM   5420  C32 POPEK 270      28.649  56.874  57.130  1.00  0.00           C
ATOM   5423  C23 POPEK 270      30.739  59.814  57.920  1.00  0.00           C
ATOM   5426  C24 POPEK 270      30.929  60.134  59.410  1.00  0.00           C
ATOM   5429  C25 POPEK 270      32.159  59.444  60.020  1.00  0.00           C
ATOM   5432  C26 POPEK 270      32.259  59.624  61.540  1.00  0.00           C
ATOM   5435  C27 POPEK 270      33.339  58.734  62.190  1.00  0.00           C
ATOM   5438  C28 POPEK 270      33.669  59.104  63.640  1.00  0.00           C
ATOM   5441  C29 POPEK 270      32.579  58.824  64.640  1.00  0.00           C
ATOM   5443 0C21 POPEK 270      32.749  58.624  65.960  1.00  0.00           C
ATOM   5445 1C21 POPEK 270      34.069  58.684  66.710  1.00  0.00           C
ATOM   5448 2C21 POPEK 270      34.239  59.984  67.510  1.00  0.00           C
ATOM   5451 3C21 POPEK 270      33.299  60.094  68.720  1.00  0.00           C
ATOM   5454 4C21 POPEK 270      33.479  61.394  69.510  1.00  0.00           C
ATOM   5457 5C21 POPEK 270      32.639  61.414  70.800  1.00  0.00           C
ATOM   5460 6C21 POPEK 270      32.669  62.764  71.520  1.00  0.00           C
ATOM   5463 7C21 POPEK 270      31.859  62.744  72.820  1.00  0.00           C
ATOM   5466 8C21 POPEK 270      31.699  64.134  73.450  1.00  0.00           C
ATOM   5470  C33 POPEK 270      27.429  55.924  57.250  1.00  0.00           C
ATOM   5473  C34 POPEK 270      27.289  55.244  58.620  1.00  0.00           C
ATOM   5476  C35 POPEK 270      26.799  56.134  59.760  1.00  0.00           C
ATOM   5479  C36 POPEK 270      27.909  56.784  60.590  1.00  0.00           C
ATOM   5482  C37 POPEK 270      27.389  57.494  61.850  1.00  0.00           C
ATOM   5485  C38 POPEK 270      28.499  58.244  62.600  1.00  0.00           C
ATOM   5488  C39 POPEK 270      28.169  58.604  64.060  1.00  0.00           C
ATOM   5491 0C31 POPEK 270      27.829  57.374  64.900  1.00  0.00           C
ATOM   5494 1C31 POPEK 270      27.809  57.624  66.410  1.00  0.00           C
ATOM   5497 2C31 POPEK 270      27.209  56.424  67.150  1.00  0.00           C
ATOM   5500 3C31 POPEK 270      26.919  56.684  68.640  1.00  0.00           C
ATOM   5503 4C31 POPEK 270      25.579  57.404  68.840  1.00  0.00           C
ATOM   5506 5C31 POPEK 270      25.099  57.374  70.290  1.00  0.00           C
ATOM   5509 6C31 POPEK 270      23.609  57.734  70.430  1.00  0.00           C
ATOM   5513  NH3 POPEL 271      81.169   7.614  51.750  1.00  0.00           N
ATOM   5517  C12 POPEL 271      80.889   6.314  51.060  1.00  0.00           C
ATOM   5520  C11 POPEL 271      81.449   5.114  51.830  1.00  0.00           C
ATOM   5523  P   POPEL 271      83.779   4.274  50.940  1.00  0.00           P
ATOM   5524  O13 POPEL 271      83.299   4.394  49.550  1.00  0.00           O
ATOM   5525  O14 POPEL 271      83.919   2.934  51.550  1.00  0.00           O
ATOM   5526  O11 POPEL 271      85.199   4.954  51.030  1.00  0.00           O
ATOM   5527  O12 POPEL 271      82.879   5.204  51.840  1.00  0.00           O
ATOM   5528  C1  POPEL 271      85.509   5.944  52.010  1.00  0.00           C
ATOM   5531  C2  POPEL 271      85.309   5.454  53.480  1.00  0.00           C
ATOM   5533  O21 POPEL 271      85.789   6.474  54.390  1.00  0.00           O
ATOM   5534  C21 POPEL 271      84.979   7.544  54.420  1.00  0.00           C
ATOM   5535  O22 POPEL 271      83.849   7.594  53.970  1.00  0.00           O
ATOM   5536  C22 POPEL 271      85.729   8.724  55.020  1.00  0.00           C
ATOM   5539  C3  POPEL 271      85.989   4.064  53.720  1.00  0.00           C
ATOM   5542  O31 POPEL 271      87.239   4.154  54.430  1.00  0.00           O
ATOM   5543  C31 POPEL 271      87.129   3.814  55.720  1.00  0.00           C
ATOM   5544  O32 POPEL 271      86.349   3.014  56.170  1.00  0.00           O
ATOM   5545  C32 POPEL 271      88.089   4.664  56.530  1.00  0.00           C
ATOM   5548  C23 POPEL 271      85.689   8.854  56.550  1.00  0.00           C
ATOM   5551  C24 POPEL 271      86.669   9.954  56.980  1.00  0.00           C
ATOM   5554  C25 POPEL 271      86.559  10.374  58.450  1.00  0.00           C
ATOM   5557  C26 POPEL 271      86.859   9.254  59.460  1.00  0.00           C
ATOM   5560  C27 POPEL 271      86.909   9.814  60.880  1.00  0.00           C
ATOM   5563  C28 POPEL 271      86.999   8.744  61.980  1.00  0.00           C
ATOM   5566  C29 POPEL 271      87.019   9.384  63.340  1.00  0.00           C
ATOM   5568 0C21 POPEL 271      87.709   8.964  64.410  1.00  0.00           C
ATOM   5570 1C21 POPEL 271      88.539   7.714  64.480  1.00  0.00           C
ATOM   5573 2C21 POPEL 271      88.749   7.214  65.920  1.00  0.00           C
ATOM   5576 3C21 POPEL 271      89.619   8.134  66.790  1.00  0.00           C
ATOM   5579 4C21 POPEL 271      89.519   7.754  68.280  1.00  0.00           C
ATOM   5582 5C21 POPEL 271      90.279   8.704  69.220  1.00  0.00           C
ATOM   5585 6C21 POPEL 271      90.179   8.234  70.670  1.00  0.00           C
ATOM   5588 7C21 POPEL 271      90.609   9.294  71.700  1.00  0.00           C
ATOM   5591 8C21 POPEL 271      90.369   8.844  73.140  1.00  0.00           C
ATOM   5595  C33 POPEL 271      87.939   4.414  58.040  1.00  0.00           C
ATOM   5598  C34 POPEL 271      88.609   5.554  58.820  1.00  0.00           C
ATOM   5601  C35 POPEL 271      88.329   5.504  60.320  1.00  0.00           C
ATOM   5604  C36 POPEL 271      89.109   4.414  61.050  1.00  0.00           C
ATOM   5607  C37 POPEL 271      89.179   4.694  62.560  1.00  0.00           C
ATOM   5610  C38 POPEL 271      90.079   3.714  63.310  1.00  0.00           C
ATOM   5613  C39 POPEL 271      89.369   2.394  63.630  1.00  0.00           C
ATOM   5616 0C31 POPEL 271      88.489   2.514  64.880  1.00  0.00           C
ATOM   5619 1C31 POPEL 271      87.829   1.204  65.310  1.00  0.00           C
ATOM   5622 2C31 POPEL 271      87.239   1.384  66.720  1.00  0.00           C
ATOM   5625 3C31 POPEL 271      86.509   0.154  67.260  1.00  0.00           C
ATOM   5628 4C31 POPEL 271      85.989   0.424  68.670  1.00  0.00           C
ATOM   5631 5C31 POPEL 271      85.229  -0.756  69.270  1.00  0.00           C
ATOM   5634 6C31 POPEL 271      84.539  -0.396  70.590  1.00  0.00           C
ATOM   5638  NH3 POPEM 272      82.439  43.384  53.400  1.00  0.00           N
ATOM   5642  C12 POPEM 272      81.669  43.894  52.220  1.00  0.00           C
ATOM   5645  C11 POPEM 272      81.219  45.334  52.480  1.00  0.00           C
ATOM   5648  P   POPEM 272      82.299  47.474  53.530  1.00  0.00           P
ATOM   5649  O13 POPEM 272      83.129  48.404  52.740  1.00  0.00           O
ATOM   5650  O14 POPEM 272      80.889  47.824  53.780  1.00  0.00           O
ATOM   5651  O11 POPEM 272      83.069  47.164  54.870  1.00  0.00           O
ATOM   5652  O12 POPEM 272      82.369  46.054  52.870  1.00  0.00           O
ATOM   5653  C1  POPEM 272      82.859  45.934  55.550  1.00  0.00           C
ATOM   5656  C2  POPEM 272      83.239  46.084  57.050  1.00  0.00           C
ATOM   5658  O21 POPEM 272      83.159  44.854  57.800  1.00  0.00           O
ATOM   5659  C21 POPEM 272      82.019  44.194  57.880  1.00  0.00           C
ATOM   5660  O22 POPEM 272      81.069  44.244  57.120  1.00  0.00           O
ATOM   5661  C22 POPEM 272      82.049  43.294  59.110  1.00  0.00           C
ATOM   5664  C3  POPEM 272      82.469  47.224  57.770  1.00  0.00           C
ATOM   5667  O31 POPEM 272      83.259  47.754  58.860  1.00  0.00           O
ATOM   5668  C31 POPEM 272      83.109  47.174  60.040  1.00  0.00           C
ATOM   5669  O32 POPEM 272      82.329  46.274  60.300  1.00  0.00           O
ATOM   5670  C32 POPEM 272      84.079  47.824  61.020  1.00  0.00           C
ATOM   5673  C23 POPEM 272      82.949  42.044  58.980  1.00  0.00           C
ATOM   5676  C24 POPEM 272      82.569  41.034  60.060  1.00  0.00           C
ATOM   5679  C25 POPEM 272      83.489  39.824  60.180  1.00  0.00           C
ATOM   5682  C26 POPEM 272      82.909  38.814  61.170  1.00  0.00           C
ATOM   5685  C27 POPEM 272      83.859  37.674  61.560  1.00  0.00           C
ATOM   5688  C28 POPEM 272      83.159  36.494  62.280  1.00  0.00           C
ATOM   5691  C29 POPEM 272      82.379  36.894  63.520  1.00  0.00           C
ATOM   5693 0C21 POPEM 272      82.169  36.114  64.590  1.00  0.00           C
ATOM   5695 1C21 POPEM 272      82.709  34.714  64.770  1.00  0.00           C
ATOM   5698 2C21 POPEM 272      82.609  34.204  66.220  1.00  0.00           C
ATOM   5701 3C21 POPEM 272      83.319  35.114  67.240  1.00  0.00           C
ATOM   5704 4C21 POPEM 272      83.409  34.494  68.640  1.00  0.00           C
ATOM   5707 5C21 POPEM 272      83.869  35.514  69.680  1.00  0.00           C
ATOM   5710 6C21 POPEM 272      84.269  34.884  71.020  1.00  0.00           C
ATOM   5713 7C21 POPEM 272      84.569  35.944  72.090  1.00  0.00           C
ATOM   5716 8C21 POPEM 272      85.189  35.374  73.370  1.00  0.00           C
ATOM   5720  C33 POPEM 272      83.699  47.634  62.510  1.00  0.00           C
ATOM   5723  C34 POPEM 272      84.339  46.414  63.210  1.00  0.00           C
ATOM   5726  C35 POPEM 272      83.619  45.084  62.950  1.00  0.00           C
ATOM   5729  C36 POPEM 272      84.089  44.004  63.940  1.00  0.00           C
ATOM   5732  C37 POPEM 272      83.709  42.574  63.520  1.00  0.00           C
ATOM   5735  C38 POPEM 272      84.609  41.504  64.150  1.00  0.00           C
ATOM   5738  C39 POPEM 272      84.489  41.424  65.680  1.00  0.00           C
ATOM   5741 0C31 POPEM 272      85.559  40.534  66.320  1.00  0.00           C
ATOM   5744 1C31 POPEM 272      85.399  40.424  67.840  1.00  0.00           C
ATOM   5747 2C31 POPEM 272      86.639  39.864  68.540  1.00  0.00           C
ATOM   5750 3C31 POPEM 272      86.609  38.344  68.690  1.00  0.00           C
ATOM   5753 4C31 POPEM 272      88.009  37.774  68.950  1.00  0.00           C
ATOM   5756 5C31 POPEM 272      88.059  36.244  68.840  1.00  0.00           C
ATOM   5759 6C31 POPEM 272      89.499  35.744  68.840  1.00  0.00           C
ATOM   5763  NH3 POPEN 273      41.659   6.904  87.310  1.00  0.00           N
ATOM   5767  C12 POPEN 273      40.559   6.674  88.290  1.00  0.00           C
ATOM   5770  C11 POPEN 273      40.669   5.244  88.860  1.00  0.00           C
ATOM   5773  P   POPEN 273      38.519   4.904  90.390  1.00  0.00           P
ATOM   5774  O13 POPEN 273      38.219   3.444  90.450  1.00  0.00           O
ATOM   5775  O14 POPEN 273      38.289   5.724  91.580  1.00  0.00           O
ATOM   5776  O11 POPEN 273      37.859   5.584  89.150  1.00  0.00           O
ATOM   5777  O12 POPEN 273      40.049   5.104  90.130  1.00  0.00           O
ATOM   5778  C1  POPEN 273      36.449   5.544  88.900  1.00  0.00           C
ATOM   5781  C2  POPEN 273      36.149   5.904  87.410  1.00  0.00           C
ATOM   5783  O21 POPEN 273      35.689   4.754  86.690  1.00  0.00           O
ATOM   5784  C21 POPEN 273      34.739   5.074  85.809  1.00  0.00           C
ATOM   5785  O22 POPEN 273      33.979   6.014  85.920  1.00  0.00           O
ATOM   5786  C22 POPEN 273      34.759   4.094  84.630  1.00  0.00           C
ATOM   5789  C3  POPEN 273      37.419   6.444  86.690  1.00  0.00           C
ATOM   5792  O31 POPEN 273      37.319   6.564  85.260  1.00  0.00           O
ATOM   5793  C31 POPEN 273      38.489   7.004  84.750  1.00  0.00           C
ATOM   5794  O32 POPEN 273      39.479   7.274  85.420  1.00  0.00           O
ATOM   5795  C32 POPEN 273      38.449   6.994  83.230  1.00  0.00           C
ATOM   5798  C23 POPEN 273      34.679   4.854  83.280  1.00  0.00           C
ATOM   5801  C24 POPEN 273      35.259   4.054  82.110  1.00  0.00           C
ATOM   5804  C25 POPEN 273      35.349   4.894  80.830  1.00  0.00           C
ATOM   5807  C26 POPEN 273      36.649   4.654  80.040  1.00  0.00           C
ATOM   5810  C27 POPEN 273      36.769   5.584  78.830  1.00  0.00           C
ATOM   5813  C28 POPEN 273      37.899   5.164  77.870  1.00  0.00           C
ATOM   5816  C29 POPEN 273      37.979   6.114  76.700  1.00  0.00           C
ATOM   5818 0C21 POPEN 273      37.769   5.824  75.400  1.00  0.00           C
ATOM   5820 1C21 POPEN 273      37.459   4.474  74.810  1.00  0.00           C
ATOM   5823 2C21 POPEN 273      38.109   4.294  73.420  1.00  0.00           C
ATOM   5826 3C21 POPEN 273      39.639   4.184  73.480  1.00  0.00           C
ATOM   5829 4C21 POPEN 273      40.369   5.054  72.450  1.00  0.00           C
ATOM   5832 5C21 POPEN 273      41.899   5.064  72.620  1.00  0.00           C
ATOM   5835 6C21 POPEN 273      42.529   3.684  72.420  1.00  0.00           C
ATOM   5838 7C21 POPEN 273      44.059   3.654  72.580  1.00  0.00           C
ATOM   5841 8C21 POPEN 273      44.829   4.474  71.550  1.00  0.00           C
ATOM   5845  C33 POPEN 273      39.609   6.194  82.620  1.00  0.00           C
ATOM   5848  C34 POPEN 273      40.009   6.774  81.260  1.00  0.00           C
ATOM   5851  C35 POPEN 273      41.109   5.954  80.590  1.00  0.00           C
ATOM   5854  C36 POPEN 273      42.489   6.164  81.230  1.00  0.00           C
ATOM   5857  C37 POPEN 273      43.579   5.324  80.550  1.00  0.00           C
ATOM   5860  C38 POPEN 273      44.839   6.144  80.260  1.00  0.00           C
ATOM   5863  C39 POPEN 273      45.919   5.394  79.460  1.00  0.00           C
ATOM   5866 0C31 POPEN 273      45.689   5.344  77.950  1.00  0.00           C
ATOM   5869 1C31 POPEN 273      46.979   4.944  77.210  1.00  0.00           C
ATOM   5872 2C31 POPEN 273      46.749   4.414  75.790  1.00  0.00           C
ATOM   5875 3C31 POPEN 273      46.969   5.474  74.700  1.00  0.00           C
ATOM   5878 4C31 POPEN 273      48.459   5.764  74.430  1.00  0.00           C
ATOM   5881 5C31 POPEN 273      48.659   7.054  73.630  1.00  0.00           C
ATOM   5884 6C31 POPEN 273      50.129   7.384  73.390  1.00  0.00           C
ATOM   5888  NH3 POPEO 274     101.849  91.384  92.990  1.00  0.00           N
ATOM   5892  C12 POPEO 274     100.839  90.494  92.330  1.00  0.00           C
ATOM   5895  C11 POPEO 274     101.439  89.164  91.850  1.00  0.00           C
ATOM   5898  P   POPEO 274      99.699  87.324  92.390  1.00  0.00           P
ATOM   5899  O13 POPEO 274     100.519  86.094  92.420  1.00  0.00           O
ATOM   5900  O14 POPEO 274      99.489  88.054  93.660  1.00  0.00           O
ATOM   5901  O11 POPEO 274      98.309  86.934  91.710  1.00  0.00           O
ATOM   5902  O12 POPEO 274     100.379  88.324  91.370  1.00  0.00           O
ATOM   5903  C1  POPEO 274      98.289  86.534  90.340  1.00  0.00           C
ATOM   5906  C2  POPEO 274      96.889  86.694  89.699  1.00  0.00           C
ATOM   5908  O21 POPEO 274      97.039  86.324  88.320  1.00  0.00           O
ATOM   5909  C21 POPEO 274      95.989  85.854  87.690  1.00  0.00           C
ATOM   5910  O22 POPEO 274      94.909  85.584  88.200  1.00  0.00           O
ATOM   5911  C22 POPEO 274      96.299  85.694  86.200  1.00  0.00           C
ATOM   5914  C3  POPEO 274      96.399  88.164  89.830  1.00  0.00           C
ATOM   5917  O31 POPEO 274      94.999  88.294  89.460  1.00  0.00           O
ATOM   5918  C31 POPEO 274      94.779  88.864  88.290  1.00  0.00           C
ATOM   5919  O32 POPEO 274      95.619  89.304  87.529  1.00  0.00           O
ATOM   5920  C32 POPEO 274      93.289  88.864  88.000  1.00  0.00           C
ATOM   5923  C23 POPEO 274      95.029  85.764  85.320  1.00  0.00           C
ATOM   5926  C24 POPEO 274      95.349  85.714  83.820  1.00  0.00           C
ATOM   5929  C25 POPEO 274      95.659  84.304  83.290  1.00  0.00           C
ATOM   5932  C26 POPEO 274      96.729  84.334  82.199  1.00  0.00           C
ATOM   5935  C27 POPEO 274      97.009  82.944  81.620  1.00  0.00           C
ATOM   5938  C28 POPEO 274      98.219  82.944  80.680  1.00  0.00           C
ATOM   5941  C29 POPEO 274      98.609  81.534  80.320  1.00  0.00           C
ATOM   5943 0C21 POPEO 274      99.189  81.154  79.170  1.00  0.00           C
ATOM   5945 1C21 POPEO 274      99.609  82.064  78.050  1.00  0.00           C
ATOM   5948 2C21 POPEO 274     101.039  82.574  78.280  1.00  0.00           C
ATOM   5951 3C21 POPEO 274     101.719  82.924  76.950  1.00  0.00           C
ATOM   5954 4C21 POPEO 274     103.239  82.984  77.030  1.00  0.00           C
ATOM   5957 5C21 POPEO 274     103.949  81.654  77.320  1.00  0.00           C
ATOM   5960 6C21 POPEO 274     105.479  81.784  77.250  1.00  0.00           C
ATOM   5963 7C21 POPEO 274     106.189  80.434  77.410  1.00  0.00           C
ATOM   5966 8C21 POPEO 274     107.709  80.534  77.560  1.00  0.00           C
ATOM   5970  C33 POPEO 274      93.079  89.494  86.620  1.00  0.00           C
ATOM   5973  C34 POPEO 274      91.609  89.634  86.240  1.00  0.00           C
ATOM   5976  C35 POPEO 274      91.499  90.424  84.940  1.00  0.00           C
ATOM   5979  C36 POPEO 274      90.079  90.414  84.360  1.00  0.00           C
ATOM   5982  C37 POPEO 274      90.039  91.034  82.960  1.00  0.00           C
ATOM   5985  C38 POPEO 274      88.749  90.674  82.220  1.00  0.00           C
ATOM   5988  C39 POPEO 274      88.719  91.154  80.760  1.00  0.00           C
ATOM   5991 0C31 POPEO 274      88.399  92.654  80.600  1.00  0.00           C
ATOM   5994 1C31 POPEO 274      89.609  93.564  80.340  1.00  0.00           C
ATOM   5997 2C31 POPEO 274      89.139  95.004  80.029  1.00  0.00           C
ATOM   6000 3C31 POPEO 274      90.269  95.994  79.760  1.00  0.00           C
ATOM   6003 4C31 POPEO 274      89.739  97.434  79.600  1.00  0.00           C
ATOM   6006 5C31 POPEO 274      90.839  98.494  79.630  1.00  0.00           C
ATOM   6009 6C31 POPEO 274      90.289  99.924  79.500  1.00  0.00           C
ATOM   6013  NH3 POPEP 275      44.969  26.054  51.600  1.00  0.00           N
ATOM   6017  C12 POPEP 275      46.449  25.754  51.660  1.00  0.00           C
ATOM   6020  C11 POPEP 275      46.739  24.594  52.620  1.00  0.00           C
ATOM   6023  P   POPEP 275      49.279  24.794  53.490  1.00  0.00           P
ATOM   6024  O13 POPEP 275      50.229  23.684  53.750  1.00  0.00           O
ATOM   6025  O14 POPEP 275      49.819  26.004  52.870  1.00  0.00           O
ATOM   6026  O11 POPEP 275      48.589  25.194  54.870  1.00  0.00           O
ATOM   6027  O12 POPEP 275      48.119  24.254  52.580  1.00  0.00           O
ATOM   6028  C1  POPEP 275      49.379  25.024  56.070  1.00  0.00           C
ATOM   6031  C2  POPEP 275      48.769  23.994  57.060  1.00  0.00           C
ATOM   6033  O21 POPEP 275      49.629  23.904  58.210  1.00  0.00           O
ATOM   6034  C21 POPEP 275      49.319  24.754  59.170  1.00  0.00           C
ATOM   6035  O22 POPEP 275      48.389  25.534  59.160  1.00  0.00           O
ATOM   6036  C22 POPEP 275      50.409  24.694  60.250  1.00  0.00           C
ATOM   6039  C3  POPEP 275      48.629  22.574  56.460  1.00  0.00           C
ATOM   6042  O31 POPEP 275      47.959  21.684  57.370  1.00  0.00           O
ATOM   6043  C31 POPEP 275      48.699  20.924  58.170  1.00  0.00           C
ATOM   6044  O32 POPEP 275      49.909  20.784  58.120  1.00  0.00           O
ATOM   6045  C32 POPEP 275      47.789  20.204  59.180  1.00  0.00           C
ATOM   6048  C23 POPEP 275      49.889  24.344  61.660  1.00  0.00           C
ATOM   6051  C24 POPEP 275      49.219  25.504  62.400  1.00  0.00           C
ATOM   6054  C25 POPEP 275      48.659  25.074  63.770  1.00  0.00           C
ATOM   6057  C26 POPEP 275      48.179  26.264  64.620  1.00  0.00           C
ATOM   6060  C27 POPEP 275      47.359  25.854  65.860  1.00  0.00           C
ATOM   6063  C28 POPEP 275      46.219  26.834  66.209  1.00  0.00           C
ATOM   6066  C29 POPEP 275      46.769  28.204  66.510  1.00  0.00           C
ATOM   6068 0C21 POPEP 275      46.359  29.044  67.470  1.00  0.00           C
ATOM   6070 1C21 POPEP 275      45.199  28.864  68.410  1.00  0.00           C
ATOM   6073 2C21 POPEP 275      44.809  30.184  69.120  1.00  0.00           C
ATOM   6076 3C21 POPEP 275      44.649  31.394  68.180  1.00  0.00           C
ATOM   6079 4C21 POPEP 275      44.199  32.694  68.870  1.00  0.00           C
ATOM   6082 5C21 POPEP 275      45.349  33.584  69.380  1.00  0.00           C
ATOM   6085 6C21 POPEP 275      46.179  32.934  70.500  1.00  0.00           C
ATOM   6088 7C21 POPEP 275      47.159  33.894  71.170  1.00  0.00           C
ATOM   6091 8C21 POPEP 275      47.969  33.204  72.270  1.00  0.00           C
ATOM   6095  C33 POPEP 275      48.269  20.344  60.650  1.00  0.00           C
ATOM   6098  C34 POPEP 275      47.189  19.874  61.650  1.00  0.00           C
ATOM   6101  C35 POPEP 275      47.139  20.624  63.000  1.00  0.00           C
ATOM   6104  C36 POPEP 275      48.469  20.694  63.740  1.00  0.00           C
ATOM   6107  C37 POPEP 275      48.329  21.254  65.170  1.00  0.00           C
ATOM   6110  C38 POPEP 275      49.679  21.554  65.830  1.00  0.00           C
ATOM   6113  C39 POPEP 275      49.609  21.954  67.320  1.00  0.00           C
ATOM   6116 0C31 POPEP 275      49.179  20.784  68.220  1.00  0.00           C
ATOM   6119 1C31 POPEP 275      49.459  21.044  69.720  1.00  0.00           C
ATOM   6122 2C31 POPEP 275      49.289  19.784  70.570  1.00  0.00           C
ATOM   6125 3C31 POPEP 275      47.819  19.444  70.900  1.00  0.00           C
ATOM   6128 4C31 POPEP 275      47.319  20.154  72.170  1.00  0.00           C
ATOM   6131 5C31 POPEP 275      45.819  19.934  72.430  1.00  0.00           C
ATOM   6134 6C31 POPEP 275      45.399  20.314  73.850  1.00  0.00           C
ATOM   6138  NH3 POPEQ 276     109.609 123.014  91.010  1.00  0.00           N
ATOM   6142  C12 POPEQ 276     110.179 124.384  90.980  1.00  0.00           C
ATOM   6145  C11 POPEQ 276     111.389 124.364  91.890  1.00  0.00           C
ATOM   6148  P   POPEQ 276     113.679 125.444  91.840  1.00  0.00           P
ATOM   6149  O13 POPEQ 276     114.209 126.814  91.910  1.00  0.00           O
ATOM   6150  O14 POPEQ 276     113.949 124.504  92.950  1.00  0.00           O
ATOM   6151  O11 POPEQ 276     114.109 124.774  90.470  1.00  0.00           O
ATOM   6152  O12 POPEQ 276     112.129 125.554  91.670  1.00  0.00           O
ATOM   6153  C1  POPEQ 276     114.669 125.554  89.400  1.00  0.00           C
ATOM   6156  C2  POPEQ 276     113.619 126.034  88.350  1.00  0.00           C
ATOM   6158  O21 POPEQ 276     114.029 125.694  87.010  1.00  0.00           O
ATOM   6159  C21 POPEQ 276     113.799 124.434  86.680  1.00  0.00           C
ATOM   6160  O22 POPEQ 276     113.409 123.564  87.430  1.00  0.00           O
ATOM   6161  C22 POPEQ 276     114.089 124.224  85.190  1.00  0.00           C
ATOM   6164  C3  POPEQ 276     113.349 127.572  88.420  1.00  0.00           C
ATOM   6167  O31 POPEQ 276     112.649 128.152  87.290  1.00  0.00           O
ATOM   6168  C31 POPEQ 276     111.389 127.772  87.160  1.00  0.00           C
ATOM   6169  O32 POPEQ 276     110.849 126.862  87.780  1.00  0.00           O
ATOM   6170  C32 POPEQ 276     110.689 128.662  86.130  1.00  0.00           C
ATOM   6173  C23 POPEQ 276     113.209 123.104  84.590  1.00  0.00           C
ATOM   6176  C24 POPEQ 276     112.519 123.524  83.280  1.00  0.00           C
ATOM   6179  C25 POPEQ 276     113.459 123.514  82.080  1.00  0.00           C
ATOM   6182  C26 POPEQ 276     112.789 123.944  80.770  1.00  0.00           C
ATOM   6185  C27 POPEQ 276     113.589 123.444  79.560  1.00  0.00           C
ATOM   6188  C28 POPEQ 276     113.009 123.874  78.200  1.00  0.00           C
ATOM   6191  C29 POPEQ 276     113.719 123.144  77.090  1.00  0.00           C
ATOM   6193 0C21 POPEQ 276     114.189 123.654  75.930  1.00  0.00           C
ATOM   6195 1C21 POPEQ 276     114.079 125.074  75.440  1.00  0.00           C
ATOM   6198 2C21 POPEQ 276     115.449 125.774  75.310  1.00  0.00           C
ATOM   6201 3C21 POPEQ 276     116.349 125.194  74.200  1.00  0.00           C
ATOM   6204 4C21 POPEQ 276     117.729 125.864  74.180  1.00  0.00           C
ATOM   6207 5C21 POPEQ 276     118.719 125.254  73.180  1.00  0.00           C
ATOM   6210 6C21 POPEQ 276     118.259 125.384  71.720  1.00  0.00           C
ATOM   6213 7C21 POPEQ 276     119.359 125.044  70.720  1.00  0.00           C
ATOM   6216 8C21 POPEQ 276     118.829 124.674  69.340  1.00  0.00           C
ATOM   6220  C33 POPEQ 276     109.439 127.972  85.560  1.00  0.00           C
ATOM   6223  C34 POPEQ 276     109.779 126.734  84.730  1.00  0.00           C
ATOM   6226  C35 POPEQ 276     108.599 125.764  84.670  1.00  0.00           C
ATOM   6229  C36 POPEQ 276     108.899 124.594  83.720  1.00  0.00           C
ATOM   6232  C37 POPEQ 276     108.059 123.344  83.990  1.00  0.00           C
ATOM   6235  C38 POPEQ 276     107.639 122.694  82.670  1.00  0.00           C
ATOM   6238  C39 POPEQ 276     106.959 121.334  82.840  1.00  0.00           C
ATOM   6241 0C31 POPEQ 276     106.539 120.774  81.480  1.00  0.00           C
ATOM   6244 1C31 POPEQ 276     106.259 119.264  81.510  1.00  0.00           C
ATOM   6247 2C31 POPEQ 276     106.079 118.654  80.110  1.00  0.00           C
ATOM   6250 3C31 POPEQ 276     104.889 119.204  79.300  1.00  0.00           C
ATOM   6253 4C31 POPEQ 276     103.529 118.934  79.970  1.00  0.00           C
ATOM   6256 5C31 POPEQ 276     102.349 119.424  79.120  1.00  0.00           C
ATOM   6259 6C31 POPEQ 276     101.029 119.464  79.890  1.00  0.00           C
ATOM   6263  NH3 POPER 277      20.039  -3.784  84.190  1.00  0.00           N
ATOM   6267  C12 POPER 277      19.799  -3.954  85.660  1.00  0.00           C
ATOM   6270  C11 POPER 277      20.809  -3.124  86.440  1.00  0.00           C
ATOM   6273  P   POPER 277      23.359  -2.684  86.580  1.00  0.00           P
ATOM   6274  O13 POPER 277      22.969  -2.126  87.880  1.00  0.00           O
ATOM   6275  O14 POPER 277      24.529  -3.584  86.490  1.00  0.00           O
ATOM   6276  O11 POPER 277      23.479  -1.556  85.490  1.00  0.00           O
ATOM   6277  O12 POPER 277      22.129  -3.504  86.020  1.00  0.00           O
ATOM   6278  C1  POPER 277      23.809  -0.196  85.790  1.00  0.00           C
ATOM   6281  C2  POPER 277      23.459   0.664  84.550  1.00  0.00           C
ATOM   6283  O21 POPER 277      24.009   1.994  84.640  1.00  0.00           O
ATOM   6284  C21 POPER 277      23.209   3.034  84.500  1.00  0.00           C
ATOM   6285  O22 POPER 277      22.129   3.204  85.050  1.00  0.00           O
ATOM   6286  C22 POPER 277      23.789   3.884  83.360  1.00  0.00           C
ATOM   6289  C3  POPER 277      21.949   0.534  84.120  1.00  0.00           C
ATOM   6292  O31 POPER 277      21.649   1.034  82.800  1.00  0.00           O
ATOM   6293  C31 POPER 277      22.199   0.454  81.740  1.00  0.00           C
ATOM   6294  O32 POPER 277      23.109  -0.356  81.740  1.00  0.00           O
ATOM   6295  C32 POPER 277      21.469   0.874  80.470  1.00  0.00           C
ATOM   6298  C23 POPER 277      22.819   4.954  82.810  1.00  0.00           C
ATOM   6301  C24 POPER 277      23.169   5.334  81.370  1.00  0.00           C
ATOM   6304  C25 POPER 277      22.529   6.664  80.949  1.00  0.00           C
ATOM   6307  C26 POPER 277      22.439   6.854  79.420  1.00  0.00           C
ATOM   6310  C27 POPER 277      23.799   6.784  78.720  1.00  0.00           C
ATOM   6313  C28 POPER 277      23.699   7.044  77.210  1.00  0.00           C
ATOM   6316  C29 POPER 277      25.049   6.794  76.600  1.00  0.00           C
ATOM   6318 0C21 POPER 277      25.919   7.704  76.140  1.00  0.00           C
ATOM   6320 1C21 POPER 277      25.709   9.194  76.040  1.00  0.00           C
ATOM   6323 2C21 POPER 277      26.719   9.784  75.050  1.00  0.00           C
ATOM   6326 3C21 POPER 277      26.489  11.274  74.800  1.00  0.00           C
ATOM   6329 4C21 POPER 277      27.589  11.874  73.910  1.00  0.00           C
ATOM   6332 5C21 POPER 277      27.319  13.314  73.460  1.00  0.00           C
ATOM   6335 6C21 POPER 277      26.269  13.424  72.350  1.00  0.00           C
ATOM   6338 7C21 POPER 277      26.119  14.844  71.800  1.00  0.00           C
ATOM   6341 8C21 POPER 277      25.209  14.934  70.580  1.00  0.00           C
ATOM   6345  C33 POPER 277      22.369   1.654  79.500  1.00  0.00           C
ATOM   6348  C34 POPER 277      21.549   2.334  78.400  1.00  0.00           C
ATOM   6351  C35 POPER 277      22.409   3.044  77.350  1.00  0.00           C
ATOM   6354  C36 POPER 277      23.039   2.074  76.340  1.00  0.00           C
ATOM   6357  C37 POPER 277      23.799   2.814  75.220  1.00  0.00           C
ATOM   6360  C38 POPER 277      23.909   2.034  73.900  1.00  0.00           C
ATOM   6363  C39 POPER 277      25.179   1.174  73.730  1.00  0.00           C
ATOM   6366 0C31 POPER 277      25.489   0.244  74.910  1.00  0.00           C
ATOM   6369 1C31 POPER 277      26.649  -0.716  74.610  1.00  0.00           C
ATOM   6372 2C31 POPER 277      27.139  -1.466  75.860  1.00  0.00           C
ATOM   6375 3C31 POPER 277      28.059  -0.646  76.780  1.00  0.00           C
ATOM   6378 4C31 POPER 277      29.439  -0.366  76.180  1.00  0.00           C
ATOM   6381 5C31 POPER 277      30.359   0.424  77.120  1.00  0.00           C
ATOM   6384 6C31 POPER 277      31.799   0.474  76.610  1.00  0.00           C
ATOM   6388  NH3 POPES 278     121.829  70.464  49.340  1.00  0.00           N
ATOM   6392  C12 POPES 278     120.849  69.594  50.070  1.00  0.00           C
ATOM   6395  C11 POPES 278     119.649  70.424  50.520  1.00  0.00           C
ATOM   6398  P   POPES 278     117.489  68.974  50.100  1.00  0.00           P
ATOM   6399  O13 POPES 278     116.109  69.474  49.950  1.00  0.00           O
ATOM   6400  O14 POPES 278     117.879  67.754  49.390  1.00  0.00           O
ATOM   6401  O11 POPES 278     117.729  68.704  51.650  1.00  0.00           O
ATOM   6402  O12 POPES 278     118.499  70.144  49.730  1.00  0.00           O
ATOM   6403  C1  POPES 278     116.789  67.814  52.270  1.00  0.00           C
ATOM   6406  C2  POPES 278     116.909  67.864  53.810  1.00  0.00           C
ATOM   6408  O21 POPES 278     115.659  67.454  54.360  1.00  0.00           O
ATOM   6409  C21 POPES 278     115.719  67.064  55.630  1.00  0.00           C
ATOM   6410  O22 POPES 278     116.729  66.834  56.260  1.00  0.00           O
ATOM   6411  C22 POPES 278     114.339  67.064  56.260  1.00  0.00           C
ATOM   6414  C3  POPES 278     117.239  69.314  54.270  1.00  0.00           C
ATOM   6417  O31 POPES 278     117.379  69.394  55.700  1.00  0.00           O
ATOM   6418  C31 POPES 278     118.459  70.014  56.120  1.00  0.00           C
ATOM   6419  O32 POPES 278     119.149  70.744  55.420  1.00  0.00           O
ATOM   6420  C32 POPES 278     118.709  69.674  57.590  1.00  0.00           C
ATOM   6423  C23 POPES 278     114.139  65.814  57.140  1.00  0.00           C
ATOM   6426  C24 POPES 278     112.889  65.914  58.020  1.00  0.00           C
ATOM   6429  C25 POPES 278     112.799  64.784  59.050  1.00  0.00           C
ATOM   6432  C26 POPES 278     113.609  65.084  60.310  1.00  0.00           C
ATOM   6435  C27 POPES 278     113.569  63.944  61.340  1.00  0.00           C
ATOM   6438  C28 POPES 278     113.969  64.454  62.730  1.00  0.00           C
ATOM   6441  C29 POPES 278     114.579  63.394  63.620  1.00  0.00           C
ATOM   6443 0C21 POPES 278     114.219  63.104  64.880  1.00  0.00           C
ATOM   6445 1C21 POPES 278     113.069  63.754  65.620  1.00  0.00           C
ATOM   6448 2C21 POPES 278     113.329  65.174  66.150  1.00  0.00           C
ATOM   6451 3C21 POPES 278     114.259  65.204  67.380  1.00  0.00           C
ATOM   6454 4C21 POPES 278     114.269  66.584  68.070  1.00  0.00           C
ATOM   6457 5C21 POPES 278     112.959  66.894  68.810  1.00  0.00           C
ATOM   6460 6C21 POPES 278     112.829  68.384  69.150  1.00  0.00           C
ATOM   6463 7C21 POPES 278     111.579  68.714  69.950  1.00  0.00           C
ATOM   6466 8C21 POPES 278     111.519  70.194  70.310  1.00  0.00           C
ATOM   6470  C33 POPES 278     120.109  70.054  58.150  1.00  0.00           C
ATOM   6473  C34 POPES 278     120.099  70.144  59.680  1.00  0.00           C
ATOM   6476  C35 POPES 278     121.479  70.514  60.260  1.00  0.00           C
ATOM   6479  C36 POPES 278     121.429  70.814  61.760  1.00  0.00           C
ATOM   6482  C37 POPES 278     122.269  72.044  62.160  1.00  0.00           C
ATOM   6485  C38 POPES 278     121.939  72.584  63.560  1.00  0.00           C
ATOM   6488  C39 POPES 278     122.659  71.874  64.720  1.00  0.00           C
ATOM   6491 0C31 POPES 278     122.439  72.594  66.060  1.00  0.00           C
ATOM   6494 1C31 POPES 278     123.199  71.944  67.220  1.00  0.00           C
ATOM   6497 2C31 POPES 278     123.199  72.784  68.510  1.00  0.00           C
ATOM   6500 3C31 POPES 278     121.879  72.744  69.280  1.00  0.00           C
ATOM   6503 4C31 POPES 278     121.899  73.644  70.530  1.00  0.00           C
ATOM   6506 5C31 POPES 278     120.599  73.594  71.340  1.00  0.00           C
ATOM   6509 6C31 POPES 278     120.559  74.654  72.440  1.00  0.00           C
ATOM   6513  NH3 POPET 279     114.119 122.244  89.610  1.00  0.00           N
ATOM   6517  C12 POPET 279     115.449 121.694  89.200  1.00  0.00           C
ATOM   6520  C11 POPET 279     116.039 120.744  90.230  1.00  0.00           C
ATOM   6523  P   POPET 279     117.429 118.544  90.380  1.00  0.00           P
ATOM   6524  O13 POPET 279     118.869 118.394  90.070  1.00  0.00           O
ATOM   6525  O14 POPET 279     117.059 118.734  91.800  1.00  0.00           O
ATOM   6526  O11 POPET 279     116.609 117.324  89.820  1.00  0.00           O
ATOM   6527  O12 POPET 279     116.819 119.754  89.550  1.00  0.00           O
ATOM   6528  C1  POPET 279     116.999 116.614  88.640  1.00  0.00           C
ATOM   6531  C2  POPET 279     116.139 117.054  87.430  1.00  0.00           C
ATOM   6533  O21 POPET 279     115.559 115.894  86.810  1.00  0.00           O
ATOM   6534  C21 POPET 279     116.009 115.384  85.680  1.00  0.00           C
ATOM   6535  O22 POPET 279     116.959 115.744  85.029  1.00  0.00           O
ATOM   6536  C22 POPET 279     115.119 114.184  85.340  1.00  0.00           C
ATOM   6539  C3  POPET 279     116.849 118.104  86.510  1.00  0.00           C
ATOM   6542  O31 POPET 279     115.949 118.474  85.440  1.00  0.00           O
ATOM   6543  C31 POPET 279     116.539 119.044  84.410  1.00  0.00           C
ATOM   6544  O32 POPET 279     117.699 119.414  84.380  1.00  0.00           O
ATOM   6545  C32 POPET 279     115.499 119.264  83.309  1.00  0.00           C
ATOM   6548  C23 POPET 279     115.309 113.614  83.920  1.00  0.00           C
ATOM   6551  C24 POPET 279     114.619 114.434  82.820  1.00  0.00           C
ATOM   6554  C25 POPET 279     114.559 113.664  81.490  1.00  0.00           C
ATOM   6557  C26 POPET 279     113.409 112.634  81.430  1.00  0.00           C
ATOM   6560  C27 POPET 279     113.719 111.464  80.500  1.00  0.00           C
ATOM   6563  C28 POPET 279     112.479 110.604  80.200  1.00  0.00           C
ATOM   6566  C29 POPET 279     112.769 109.264  79.590  1.00  0.00           C
ATOM   6568 0C21 POPET 279     113.049 108.994  78.310  1.00  0.00           C
ATOM   6570 1C21 POPET 279     113.139 109.994  77.190  1.00  0.00           C
ATOM   6573 2C21 POPET 279     112.399 109.524  75.910  1.00  0.00           C
ATOM   6576 3C21 POPET 279     112.979 108.274  75.230  1.00  0.00           C
ATOM   6579 4C21 POPET 279     114.509 108.294  75.040  1.00  0.00           C
ATOM   6582 5C21 POPET 279     115.009 109.434  74.140  1.00  0.00           C
ATOM   6585 6C21 POPET 279     116.539 109.604  74.200  1.00  0.00           C
ATOM   6588 7C21 POPET 279     117.069 110.524  73.100  1.00  0.00           C
ATOM   6591 8C21 POPET 279     118.569 110.824  73.210  1.00  0.00           C
ATOM   6595  C33 POPET 279     116.089 119.314  81.890  1.00  0.00           C
ATOM   6598  C34 POPET 279     115.039 119.714  80.840  1.00  0.00           C
ATOM   6601  C35 POPET 279     115.649 120.064  79.470  1.00  0.00           C
ATOM   6604  C36 POPET 279     115.149 119.184  78.310  1.00  0.00           C
ATOM   6607  C37 POPET 279     116.009 119.364  77.040  1.00  0.00           C
ATOM   6610  C38 POPET 279     116.079 118.104  76.150  1.00  0.00           C
ATOM   6613  C39 POPET 279     114.829 117.864  75.290  1.00  0.00           C
ATOM   6616 0C31 POPET 279     114.699 118.844  74.110  1.00  0.00           C
ATOM   6619 1C31 POPET 279     113.269 119.394  73.970  1.00  0.00           C
ATOM   6622 2C31 POPET 279     113.039 120.224  72.690  1.00  0.00           C
ATOM   6625 3C31 POPET 279     113.759 121.584  72.700  1.00  0.00           C
ATOM   6628 4C31 POPET 279     113.549 122.384  71.400  1.00  0.00           C
ATOM   6631 5C31 POPET 279     114.379 123.674  71.390  1.00  0.00           C
ATOM   6634 6C31 POPET 279     114.539 124.284  69.990  1.00  0.00           C
ATOM   6638  NH3 POPEU 280      69.409  38.274  50.830  1.00  0.00           N
ATOM   6642  C12 POPEU 280      69.259  37.154  49.870  1.00  0.00           C
ATOM   6645  C11 POPEU 280      70.649  36.644  49.500  1.00  0.00           C
ATOM   6648  P   POPEU 280      72.749  35.354  50.190  1.00  0.00           P
ATOM   6649  O13 POPEU 280      72.579  33.924  50.520  1.00  0.00           O
ATOM   6650  O14 POPEU 280      72.999  35.704  48.770  1.00  0.00           O
ATOM   6651  O11 POPEU 280      73.829  36.024  51.150  1.00  0.00           O
ATOM   6652  O12 POPEU 280      71.409  36.134  50.610  1.00  0.00           O
ATOM   6653  C1  POPEU 280      74.469  35.354  52.250  1.00  0.00           C
ATOM   6656  C2  POPEU 280      74.009  35.984  53.610  1.00  0.00           C
ATOM   6658  O21 POPEU 280      74.909  35.974  54.730  1.00  0.00           O
ATOM   6659  C21 POPEU 280      76.009  35.274  54.930  1.00  0.00           C
ATOM   6660  O22 POPEU 280      76.579  34.544  54.150  1.00  0.00           O
ATOM   6661  C22 POPEU 280      76.509  35.624  56.350  1.00  0.00           C
ATOM   6664  C3  POPEU 280      72.599  35.494  54.060  1.00  0.00           C
ATOM   6667  O31 POPEU 280      72.149  36.254  55.210  1.00  0.00           O
ATOM   6668  C31 POPEU 280      71.729  37.474  54.910  1.00  0.00           C
ATOM   6669  O32 POPEU 280      71.479  37.884  53.790  1.00  0.00           O
ATOM   6670  C32 POPEU 280      71.769  38.384  56.140  1.00  0.00           C
ATOM   6673  C23 POPEU 280      77.439  34.614  57.060  1.00  0.00           C
ATOM   6676  C24 POPEU 280      77.289  34.654  58.600  1.00  0.00           C
ATOM   6679  C25 POPEU 280      77.369  36.034  59.300  1.00  0.00           C
ATOM   6682  C26 POPEU 280      76.969  35.924  60.790  1.00  0.00           C
ATOM   6685  C27 POPEU 280      77.099  37.204  61.650  1.00  0.00           C
ATOM   6688  C28 POPEU 280      76.789  36.954  63.150  1.00  0.00           C
ATOM   6691  C29 POPEU 280      75.329  36.734  63.450  1.00  0.00           C
ATOM   6693 0C21 POPEU 280      74.559  37.314  64.390  1.00  0.00           C
ATOM   6695 1C21 POPEU 280      74.969  38.354  65.410  1.00  0.00           C
ATOM   6698 2C21 POPEU 280      74.099  39.624  65.400  1.00  0.00           C
ATOM   6701 3C21 POPEU 280      72.669  39.444  65.970  1.00  0.00           C
ATOM   6704 4C21 POPEU 280      71.859  40.734  65.810  1.00  0.00           C
ATOM   6707 5C21 POPEU 280      70.329  40.564  65.930  1.00  0.00           C
ATOM   6710 6C21 POPEU 280      69.589  41.754  65.290  1.00  0.00           C
ATOM   6713 7C21 POPEU 280      68.069  41.684  65.440  1.00  0.00           C
ATOM   6716 8C21 POPEU 280      67.349  42.764  64.630  1.00  0.00           C
ATOM   6720  C33 POPEU 280      72.099  37.674  57.470  1.00  0.00           C
ATOM   6723  C34 POPEU 280      72.419  38.664  58.600  1.00  0.00           C
ATOM   6726  C35 POPEU 280      71.559  39.924  58.590  1.00  0.00           C
ATOM   6729  C36 POPEU 280      71.729  40.704  59.890  1.00  0.00           C
ATOM   6732  C37 POPEU 280      71.139  42.114  59.790  1.00  0.00           C
ATOM   6735  C38 POPEU 280      71.109  42.844  61.130  1.00  0.00           C
ATOM   6738  C39 POPEU 280      72.509  43.094  61.700  1.00  0.00           C
ATOM   6741 0C31 POPEU 280      72.529  43.614  63.140  1.00  0.00           C
ATOM   6744 1C31 POPEU 280      73.979  43.624  63.640  1.00  0.00           C
ATOM   6747 2C31 POPEU 280      74.139  43.854  65.140  1.00  0.00           C
ATOM   6750 3C31 POPEU 280      73.449  45.124  65.650  1.00  0.00           C
ATOM   6753 4C31 POPEU 280      73.979  45.514  67.040  1.00  0.00           C
ATOM   6756 5C31 POPEU 280      73.339  46.794  67.590  1.00  0.00           C
ATOM   6759 6C31 POPEU 280      74.009  47.294  68.870  1.00  0.00           C
ATOM   6763  NH3 POPEV 281     121.009 119.174  88.779  1.00  0.00           N
ATOM   6767  C12 POPEV 281     122.349 118.704  89.279  1.00  0.00           C
ATOM   6770  C11 POPEV 281     123.319 119.864  89.530  1.00  0.00           C
ATOM   6773  P   POPEV 281     123.649 120.874  87.140  1.00  0.00           P
ATOM   6774  O13 POPEV 281     125.119 120.724  87.240  1.00  0.00           O
ATOM   6775  O14 POPEV 281     122.859 119.874  86.390  1.00  0.00           O
ATOM   6776  O11 POPEV 281     123.309 122.384  86.810  1.00  0.00           O
ATOM   6777  O12 POPEV 281     123.099 120.924  88.610  1.00  0.00           O
ATOM   6778  C1  POPEV 281     122.539 122.814  85.690  1.00  0.00           C
ATOM   6781  C2  POPEV 281     123.399 123.764  84.840  1.00  0.00           C
ATOM   6783  O21 POPEV 281     122.559 124.274  83.790  1.00  0.00           O
ATOM   6784  C21 POPEV 281     122.929 125.434  83.270  1.00  0.00           C
ATOM   6785  O22 POPEV 281     123.959 126.034  83.490  1.00  0.00           O
ATOM   6786  C22 POPEV 281     121.729 125.994  82.490  1.00  0.00           C
ATOM   6789  C3  POPEV 281     124.619 122.964  84.310  1.00  0.00           C
ATOM   6792  O31 POPEV 281     125.679 123.744  83.730  1.00  0.00           O
ATOM   6793  C31 POPEV 281     126.449 124.394  84.580  1.00  0.00           C
ATOM   6794  O32 POPEV 281     126.219 124.584  85.770  1.00  0.00           O
ATOM   6795  C32 POPEV 281     127.759 124.764  83.890  1.00  0.00           C
ATOM   6798  C23 POPEV 281     121.959 126.194  80.980  1.00  0.00           C
ATOM   6801  C24 POPEV 281     120.889 127.142  80.420  1.00  0.00           C
ATOM   6804  C25 POPEV 281     120.779 127.132  78.890  1.00  0.00           C
ATOM   6807  C26 POPEV 281     119.709 128.102  78.390  1.00  0.00           C
ATOM   6810  C27 POPEV 281     119.199 127.732  76.990  1.00  0.00           C
ATOM   6813  C28 POPEV 281     118.409 128.862  76.290  1.00  0.00           C
ATOM   6816  C29 POPEV 281     117.049 129.112  76.890  1.00  0.00           C
ATOM   6818 0C21 POPEV 281     116.019 129.692  76.260  1.00  0.00           C
ATOM   6820 1C21 POPEV 281     116.029 130.202  74.840  1.00  0.00           C
ATOM   6823 2C21 POPEV 281     116.599 131.622  74.710  1.00  0.00           C
ATOM   6826 3C21 POPEV 281     116.929 131.972  73.250  1.00  0.00           C
ATOM   6829 4C21 POPEV 281     117.639 133.322  73.080  1.00  0.00           C
ATOM   6832 5C21 POPEV 281     116.739 134.552  73.300  1.00  0.00           C
ATOM   6835 6C21 POPEV 281     117.319 135.812  72.640  1.00  0.00           C
ATOM   6838 7C21 POPEV 281     116.489 137.072  72.880  1.00  0.00           C
ATOM   6841 8C21 POPEV 281     117.029 138.302  72.150  1.00  0.00           C
ATOM   6845  C33 POPEV 281     127.599 125.804  82.750  1.00  0.00           C
ATOM   6848  C34 POPEV 281     127.139 125.174  81.430  1.00  0.00           C
ATOM   6851  C35 POPEV 281     127.109 126.194  80.290  1.00  0.00           C
ATOM   6854  C36 POPEV 281     126.529 125.594  79.010  1.00  0.00           C
ATOM   6857  C37 POPEV 281     126.539 126.584  77.840  1.00  0.00           C
ATOM   6860  C38 POPEV 281     125.919 126.004  76.550  1.00  0.00           C
ATOM   6863  C39 POPEV 281     124.419 125.694  76.690  1.00  0.00           C
ATOM   6866 0C31 POPEV 281     123.779 125.334  75.340  1.00  0.00           C
ATOM   6869 1C31 POPEV 281     122.319 124.874  75.490  1.00  0.00           C
ATOM   6872 2C31 POPEV 281     122.139 123.364  75.290  1.00  0.00           C
ATOM   6875 3C31 POPEV 281     122.279 122.924  73.830  1.00  0.00           C
ATOM   6878 4C31 POPEV 281     122.159 121.404  73.650  1.00  0.00           C
ATOM   6881 5C31 POPEV 281     122.699 120.964  72.280  1.00  0.00           C
ATOM   6884 6C31 POPEV 281     122.429 119.494  71.960  1.00  0.00           C
ATOM   6888  NH3 POPEW 282      96.379   3.924  91.350  1.00  0.00           N
ATOM   6892  C12 POPEW 282      95.459   3.364  92.400  1.00  0.00           C
ATOM   6895  C11 POPEW 282      94.049   3.974  92.290  1.00  0.00           C
ATOM   6898  P   POPEW 282      92.119   4.624  93.950  1.00  0.00           P
ATOM   6899  O13 POPEW 282      91.659   4.194  95.280  1.00  0.00           O
ATOM   6900  O14 POPEW 282      92.559   6.024  93.800  1.00  0.00           O
ATOM   6901  O11 POPEW 282      90.969   4.384  92.910  1.00  0.00           O
ATOM   6902  O12 POPEW 282      93.279   3.664  93.460  1.00  0.00           O
ATOM   6903  C1  POPEW 282      90.699   3.294  92.050  1.00  0.00           C
ATOM   6906  C2  POPEW 282      90.089   3.904  90.770  1.00  0.00           C
ATOM   6908  O21 POPEW 282      89.419   2.954  89.910  1.00  0.00           O
ATOM   6909  C21 POPEW 282      90.149   2.074  89.279  1.00  0.00           C
ATOM   6910  O22 POPEW 282      91.269   1.694  89.600  1.00  0.00           O
ATOM   6911  C22 POPEW 282      89.429   1.594  88.020  1.00  0.00           C
ATOM   6914  C3  POPEW 282      91.129   4.774  90.010  1.00  0.00           C
ATOM   6917  O31 POPEW 282      90.489   5.574  89.000  1.00  0.00           O
ATOM   6918  C31 POPEW 282      90.269   6.854  89.279  1.00  0.00           C
ATOM   6919  O32 POPEW 282      90.759   7.484  90.200  1.00  0.00           O
ATOM   6920  C32 POPEW 282      89.219   7.384  88.300  1.00  0.00           C
ATOM   6923  C23 POPEW 282      88.899   2.734  87.120  1.00  0.00           C
ATOM   6926  C24 POPEW 282      88.439   2.194  85.760  1.00  0.00           C
ATOM   6929  C25 POPEW 282      87.829   3.284  84.870  1.00  0.00           C
ATOM   6932  C26 POPEW 282      87.399   2.734  83.500  1.00  0.00           C
ATOM   6935  C27 POPEW 282      87.039   3.874  82.529  1.00  0.00           C
ATOM   6938  C28 POPEW 282      86.359   3.404  81.230  1.00  0.00           C
ATOM   6941  C29 POPEW 282      87.259   2.464  80.470  1.00  0.00           C
ATOM   6943 0C21 POPEW 282      87.899   2.704  79.310  1.00  0.00           C
ATOM   6945 1C21 POPEW 282      87.829   3.934  78.440  1.00  0.00           C
ATOM   6948 2C21 POPEW 282      87.879   3.464  76.970  1.00  0.00           C
ATOM   6951 3C21 POPEW 282      87.919   4.584  75.910  1.00  0.00           C
ATOM   6954 4C21 POPEW 282      87.869   3.924  74.520  1.00  0.00           C
ATOM   6957 5C21 POPEW 282      88.319   4.784  73.330  1.00  0.00           C
ATOM   6960 6C21 POPEW 282      88.479   3.924  72.070  1.00  0.00           C
ATOM   6963 7C21 POPEW 282      89.209   4.634  70.920  1.00  0.00           C
ATOM   6966 8C21 POPEW 282      89.269   3.804  69.630  1.00  0.00           C
ATOM   6970  C33 POPEW 282      89.529   7.074  86.820  1.00  0.00           C
ATOM   6973  C34 POPEW 282      88.259   6.804  86.000  1.00  0.00           C
ATOM   6976  C35 POPEW 282      87.329   8.014  85.870  1.00  0.00           C
ATOM   6979  C36 POPEW 282      86.449   7.914  84.610  1.00  0.00           C
ATOM   6982  C37 POPEW 282      87.209   8.264  83.320  1.00  0.00           C
ATOM   6985  C38 POPEW 282      86.529   7.704  82.059  1.00  0.00           C
ATOM   6988  C39 POPEW 282      87.219   8.114  80.750  1.00  0.00           C
ATOM   6991 0C31 POPEW 282      88.689   7.684  80.669  1.00  0.00           C
ATOM   6994 1C31 POPEW 282      89.409   8.244  79.440  1.00  0.00           C
ATOM   6997 2C31 POPEW 282      90.909   7.914  79.460  1.00  0.00           C
ATOM   7000 3C31 POPEW 282      91.259   6.614  78.730  1.00  0.00           C
ATOM   7003 4C31 POPEW 282      91.589   6.864  77.260  1.00  0.00           C
ATOM   7006 5C31 POPEW 282      92.079   5.604  76.540  1.00  0.00           C
ATOM   7009 6C31 POPEW 282      92.679   5.904  75.170  1.00  0.00           C
ATOM   7013  NH3 POPEX 283     104.179 131.572  90.600  1.00  0.00           N
ATOM   7017  C12 POPEX 283     102.849 132.202  90.900  1.00  0.00           C
ATOM   7020  C11 POPEX 283     101.919 132.142  89.670  1.00  0.00           C
ATOM   7023  P   POPEX 283      99.719 131.152  90.630  1.00  0.00           P
ATOM   7024  O13 POPEX 283     100.369 130.702  91.880  1.00  0.00           O
ATOM   7025  O14 POPEX 283      98.299 131.572  90.730  1.00  0.00           O
ATOM   7026  O11 POPEX 283      99.849 130.032  89.510  1.00  0.00           O
ATOM   7027  O12 POPEX 283     100.549 132.372  90.029  1.00  0.00           O
ATOM   7028  C1  POPEX 283      99.669 130.212  88.100  1.00  0.00           C
ATOM   7031  C2  POPEX 283     100.569 129.232  87.270  1.00  0.00           C
ATOM   7033  O21 POPEX 283     100.349 129.302  85.860  1.00  0.00           O
ATOM   7034  C21 POPEX 283     100.759 130.352  85.210  1.00  0.00           C
ATOM   7035  O22 POPEX 283     101.019 131.452  85.669  1.00  0.00           O
ATOM   7036  C22 POPEX 283     100.889 129.982  83.720  1.00  0.00           C
ATOM   7039  C3  POPEX 283     100.349 127.722  87.610  1.00  0.00           C
ATOM   7042  O31 POPEX 283     101.429 126.912  87.059  1.00  0.00           O
ATOM   7043  C31 POPEX 283     101.099 125.994  86.130  1.00  0.00           C
ATOM   7044  O32 POPEX 283      99.959 125.594  85.940  1.00  0.00           O
ATOM   7045  C32 POPEX 283     102.329 125.444  85.380  1.00  0.00           C
ATOM   7048  C23 POPEX 283     101.889 130.882  82.970  1.00  0.00           C
ATOM   7051  C24 POPEX 283     101.619 131.002  81.460  1.00  0.00           C
ATOM   7054  C25 POPEX 283     102.009 129.762  80.650  1.00  0.00           C
ATOM   7057  C26 POPEX 283     101.869 129.982  79.130  1.00  0.00           C
ATOM   7060  C27 POPEX 283     102.339 128.772  78.310  1.00  0.00           C
ATOM   7063  C28 POPEX 283     102.019 128.892  76.800  1.00  0.00           C
ATOM   7066  C29 POPEX 283     102.829 129.962  76.100  1.00  0.00           C
ATOM   7068 0C21 POPEX 283     102.579 130.452  74.880  1.00  0.00           C
ATOM   7070 1C21 POPEX 283     101.449 130.032  73.970  1.00  0.00           C
ATOM   7073 2C21 POPEX 283     100.429 131.162  73.750  1.00  0.00           C
ATOM   7076 3C21 POPEX 283      99.289 130.742  72.820  1.00  0.00           C
ATOM   7079 4C21 POPEX 283      98.269 131.852  72.540  1.00  0.00           C
ATOM   7082 5C21 POPEX 283      96.949 131.702  73.320  1.00  0.00           C
ATOM   7085 6C21 POPEX 283      97.059 131.962  74.830  1.00  0.00           C
ATOM   7088 7C21 POPEX 283      95.689 131.922  75.510  1.00  0.00           C
ATOM   7091 8C21 POPEX 283      95.719 132.182  77.010  1.00  0.00           C
ATOM   7095  C33 POPEX 283     102.009 124.754  84.010  1.00  0.00           C
ATOM   7098  C34 POPEX 283     103.269 124.224  83.290  1.00  0.00           C
ATOM   7101  C35 POPEX 283     103.019 123.454  81.970  1.00  0.00           C
ATOM   7104  C36 POPEX 283     102.349 124.254  80.850  1.00  0.00           C
ATOM   7107  C37 POPEX 283     102.559 123.624  79.450  1.00  0.00           C
ATOM   7110  C38 POPEX 283     101.799 124.364  78.330  1.00  0.00           C
ATOM   7113  C39 POPEX 283     102.299 124.044  76.910  1.00  0.00           C
ATOM   7116 0C31 POPEX 283     102.039 122.594  76.460  1.00  0.00           C
ATOM   7119 1C31 POPEX 283     102.499 122.324  75.020  1.00  0.00           C
ATOM   7122 2C31 POPEX 283     102.059 120.934  74.520  1.00  0.00           C
ATOM   7125 3C31 POPEX 283     102.279 120.724  73.010  1.00  0.00           C
ATOM   7128 4C31 POPEX 283     103.749 120.744  72.590  1.00  0.00           C
ATOM   7131 5C31 POPEX 283     103.929 120.434  71.100  1.00  0.00           C
ATOM   7134 6C31 POPEX 283     105.379 120.494  70.600  1.00  0.00           C
ATOM   7138  NH3 POPEY 284      42.529  38.694  51.250  1.00  0.00           N
ATOM   7142  C12 POPEY 284      43.479  39.734  50.730  1.00  0.00           C
ATOM   7145  C11 POPEY 284      44.589  39.104  49.860  1.00  0.00           C
ATOM   7148  P   POPEY 284      46.799  38.024  50.630  1.00  0.00           P
ATOM   7149  O13 POPEY 284      47.289  36.644  50.930  1.00  0.00           O
ATOM   7150  O14 POPEY 284      47.379  38.704  49.450  1.00  0.00           O
ATOM   7151  O11 POPEY 284      46.859  38.934  51.930  1.00  0.00           O
ATOM   7152  O12 POPEY 284      45.219  37.944  50.450  1.00  0.00           O
ATOM   7153  C1  POPEY 284      47.529  38.484  53.100  1.00  0.00           C
ATOM   7156  C2  POPEY 284      46.739  37.414  53.890  1.00  0.00           C
ATOM   7158  O21 POPEY 284      45.909  38.094  54.840  1.00  0.00           O
ATOM   7159  C21 POPEY 284      44.739  38.524  54.430  1.00  0.00           C
ATOM   7160  O22 POPEY 284      44.149  38.174  53.430  1.00  0.00           O
ATOM   7161  C22 POPEY 284      44.229  39.514  55.470  1.00  0.00           C
ATOM   7164  C3  POPEY 284      47.699  36.484  54.660  1.00  0.00           C
ATOM   7167  O31 POPEY 284      46.999  35.324  55.170  1.00  0.00           O
ATOM   7168  C31 POPEY 284      47.579  34.164  54.940  1.00  0.00           C
ATOM   7169  O32 POPEY 284      48.589  33.994  54.280  1.00  0.00           O
ATOM   7170  C32 POPEY 284      46.789  33.064  55.640  1.00  0.00           C
ATOM   7173  C23 POPEY 284      44.459  39.014  56.910  1.00  0.00           C
ATOM   7176  C24 POPEY 284      44.139  40.074  57.970  1.00  0.00           C
ATOM   7179  C25 POPEY 284      42.679  40.524  58.050  1.00  0.00           C
ATOM   7182  C26 POPEY 284      42.529  41.484  59.240  1.00  0.00           C
ATOM   7185  C27 POPEY 284      41.079  41.804  59.540  1.00  0.00           C
ATOM   7188  C28 POPEY 284      40.909  42.574  60.850  1.00  0.00           C
ATOM   7191  C29 POPEY 284      39.459  42.974  60.940  1.00  0.00           C
ATOM   7193 0C21 POPEY 284      38.589  42.614  61.900  1.00  0.00           C
ATOM   7195 1C21 POPEY 284      38.909  41.814  63.130  1.00  0.00           C
ATOM   7198 2C21 POPEY 284      37.849  42.124  64.180  1.00  0.00           C
ATOM   7201 3C21 POPEY 284      38.099  41.504  65.560  1.00  0.00           C
ATOM   7204 4C21 POPEY 284      36.959  41.924  66.500  1.00  0.00           C
ATOM   7207 5C21 POPEY 284      37.089  41.454  67.940  1.00  0.00           C
ATOM   7210 6C21 POPEY 284      35.959  42.054  68.790  1.00  0.00           C
ATOM   7213 7C21 POPEY 284      35.929  41.554  70.230  1.00  0.00           C
ATOM   7216 8C21 POPEY 284      34.889  42.314  71.070  1.00  0.00           C
ATOM   7220  C33 POPEY 284      47.229  32.894  57.110  1.00  0.00           C
ATOM   7223  C34 POPEY 284      46.539  33.834  58.120  1.00  0.00           C
ATOM   7226  C35 POPEY 284      46.879  33.364  59.550  1.00  0.00           C
ATOM   7229  C36 POPEY 284      45.899  33.734  60.680  1.00  0.00           C
ATOM   7232  C37 POPEY 284      46.369  33.024  61.960  1.00  0.00           C
ATOM   7235  C38 POPEY 284      45.469  33.134  63.200  1.00  0.00           C
ATOM   7238  C39 POPEY 284      44.199  32.284  63.140  1.00  0.00           C
ATOM   7241 0C31 POPEY 284      43.609  31.954  64.520  1.00  0.00           C
ATOM   7244 1C31 POPEY 284      42.139  31.524  64.430  1.00  0.00           C
ATOM   7247 2C31 POPEY 284      41.679  30.464  65.440  1.00  0.00           C
ATOM   7250 3C31 POPEY 284      41.979  29.014  65.020  1.00  0.00           C
ATOM   7253 4C31 POPEY 284      41.029  28.014  65.700  1.00  0.00           C
ATOM   7256 5C31 POPEY 284      41.269  26.554  65.300  1.00  0.00           C
ATOM   7259 6C31 POPEY 284      40.239  25.604  65.930  1.00  0.00           C
ATOM   7263  NH3 POPEZ 285      32.379  42.114  52.340  1.00  0.00           N
ATOM   7267  C12 POPEZ 285      31.439  41.274  51.520  1.00  0.00           C
ATOM   7270  C11 POPEZ 285      32.179  40.074  50.920  1.00  0.00           C
ATOM   7273  P   POPEZ 285      31.869  37.654  50.150  1.00  0.00           P
ATOM   7274  O13 POPEZ 285      30.839  36.594  49.910  1.00  0.00           O
ATOM   7275  O14 POPEZ 285      32.819  37.904  49.040  1.00  0.00           O
ATOM   7276  O11 POPEZ 285      32.729  37.304  51.460  1.00  0.00           O
ATOM   7277  O12 POPEZ 285      31.239  39.044  50.550  1.00  0.00           O
ATOM   7278  C1  POPEZ 285      32.079  36.944  52.690  1.00  0.00           C
ATOM   7281  C2  POPEZ 285      32.499  37.804  53.940  1.00  0.00           C
ATOM   7283  O21 POPEZ 285      31.919  39.104  53.780  1.00  0.00           O
ATOM   7284  C21 POPEZ 285      31.389  39.804  54.780  1.00  0.00           C
ATOM   7285  O22 POPEZ 285      31.449  41.024  54.810  1.00  0.00           O
ATOM   7286  C22 POPEZ 285      30.539  38.994  55.750  1.00  0.00           C
ATOM   7289  C3  POPEZ 285      34.039  37.944  54.050  1.00  0.00           C
ATOM   7292  O31 POPEZ 285      34.499  38.654  55.230  1.00  0.00           O
ATOM   7293  C31 POPEZ 285      34.889  37.834  56.220  1.00  0.00           C
ATOM   7294  O32 POPEZ 285      34.599  36.654  56.270  1.00  0.00           O
ATOM   7295  C32 POPEZ 285      35.699  38.564  57.270  1.00  0.00           C
ATOM   7298  C23 POPEZ 285      31.149  38.854  57.160  1.00  0.00           C
ATOM   7301  C24 POPEZ 285      30.149  38.234  58.140  1.00  0.00           C
ATOM   7304  C25 POPEZ 285      30.789  37.784  59.460  1.00  0.00           C
ATOM   7307  C26 POPEZ 285      31.509  36.434  59.350  1.00  0.00           C
ATOM   7310  C27 POPEZ 285      31.949  35.894  60.720  1.00  0.00           C
ATOM   7313  C28 POPEZ 285      32.469  34.434  60.650  1.00  0.00           C
ATOM   7316  C29 POPEZ 285      33.829  34.274  61.270  1.00  0.00           C
ATOM   7318 0C21 POPEZ 285      34.999  34.104  60.620  1.00  0.00           C
ATOM   7320 1C21 POPEZ 285      35.199  34.044  59.130  1.00  0.00           C
ATOM   7323 2C21 POPEZ 285      35.569  32.634  58.680  1.00  0.00           C
ATOM   7326 3C21 POPEZ 285      35.509  32.474  57.160  1.00  0.00           C
ATOM   7329 4C21 POPEZ 285      35.849  31.054  56.720  1.00  0.00           C
ATOM   7332 5C21 POPEZ 285      35.899  30.894  55.200  1.00  0.00           C
ATOM   7335 6C21 POPEZ 285      37.169  31.504  54.590  1.00  0.00           C
ATOM   7338 7C21 POPEZ 285      37.109  31.424  53.070  1.00  0.00           C
ATOM   7341 8C21 POPEZ 285      38.279  32.134  52.400  1.00  0.00           C
ATOM   7345  C33 POPEZ 285      36.049  37.634  58.450  1.00  0.00           C
ATOM   7348  C34 POPEZ 285      36.379  38.394  59.740  1.00  0.00           C
ATOM   7351  C35 POPEZ 285      36.449  37.434  60.940  1.00  0.00           C
ATOM   7354  C36 POPEZ 285      36.369  38.144  62.300  1.00  0.00           C
ATOM   7357  C37 POPEZ 285      36.599  37.164  63.460  1.00  0.00           C
ATOM   7360  C38 POPEZ 285      36.179  37.734  64.820  1.00  0.00           C
ATOM   7363  C39 POPEZ 285      36.869  36.994  65.970  1.00  0.00           C
ATOM   7366 0C31 POPEZ 285      36.159  37.104  67.330  1.00  0.00           C
ATOM   7369 1C31 POPEZ 285      37.079  36.584  68.450  1.00  0.00           C
ATOM   7372 2C31 POPEZ 285      36.419  36.324  69.800  1.00  0.00           C
ATOM   7375 3C31 POPEZ 285      35.839  37.564  70.500  1.00  0.00           C
ATOM   7378 4C31 POPEZ 285      35.569  37.274  71.980  1.00  0.00           C
ATOM   7381 5C31 POPEZ 285      34.629  38.274  72.660  1.00  0.00           C
ATOM   7384 6C31 POPEZ 285      34.419  37.954  74.140  1.00  0.00           C
ATOM   7388  NH3 POPEa 286      28.459 119.684  90.529  1.00  0.00           N
ATOM   7392  C12 POPEa 286      28.909 118.584  89.610  1.00  0.00           C
ATOM   7395  C11 POPEa 286      30.329 118.804  89.050  1.00  0.00           C
ATOM   7398  P   POPEa 286      31.699 120.894  89.850  1.00  0.00           P
ATOM   7399  O13 POPEa 286      31.039 120.904  91.170  1.00  0.00           O
ATOM   7400  O14 POPEa 286      33.039 120.264  89.750  1.00  0.00           O
ATOM   7401  O11 POPEa 286      31.889 122.364  89.330  1.00  0.00           O
ATOM   7402  O12 POPEa 286      30.689 120.174  88.860  1.00  0.00           O
ATOM   7403  C1  POPEa 286      31.079 122.984  88.340  1.00  0.00           C
ATOM   7406  C2  POPEa 286      31.679 122.884  86.900  1.00  0.00           C
ATOM   7408  O21 POPEa 286      30.899 121.964  86.150  1.00  0.00           O
ATOM   7409  C21 POPEa 286      31.289 120.764  85.780  1.00  0.00           C
ATOM   7410  O22 POPEa 286      32.299 120.164  86.090  1.00  0.00           O
ATOM   7411  C22 POPEa 286      30.219 120.224  84.840  1.00  0.00           C
ATOM   7414  C3  POPEa 286      33.219 122.704  86.880  1.00  0.00           C
ATOM   7417  O31 POPEa 286      33.819 122.934  85.570  1.00  0.00           O
ATOM   7418  C31 POPEa 286      35.159 122.774  85.669  1.00  0.00           C
ATOM   7419  O32 POPEa 286      35.679 122.314  86.680  1.00  0.00           O
ATOM   7420  C32 POPEa 286      35.939 123.344  84.480  1.00  0.00           C
ATOM   7423  C23 POPEa 286      30.549 120.634  83.400  1.00  0.00           C
ATOM   7426  C24 POPEa 286      29.389 120.404  82.440  1.00  0.00           C
ATOM   7429  C25 POPEa 286      29.579 121.094  81.090  1.00  0.00           C
ATOM   7432  C26 POPEa 286      30.749 120.524  80.260  1.00  0.00           C
ATOM   7435  C27 POPEa 286      30.829 121.194  78.880  1.00  0.00           C
ATOM   7438  C28 POPEa 286      32.039 120.764  78.040  1.00  0.00           C
ATOM   7441  C29 POPEa 286      32.039 119.304  77.660  1.00  0.00           C
ATOM   7443 0C21 POPEa 286      31.949 118.814  76.410  1.00  0.00           C
ATOM   7445 1C21 POPEa 286      31.799 119.634  75.150  1.00  0.00           C
ATOM   7448 2C21 POPEa 286      33.119 120.284  74.690  1.00  0.00           C
ATOM   7451 3C21 POPEa 286      32.969 121.064  73.370  1.00  0.00           C
ATOM   7454 4C21 POPEa 286      34.309 121.684  72.940  1.00  0.00           C
ATOM   7457 5C21 POPEa 286      34.249 122.464  71.620  1.00  0.00           C
ATOM   7460 6C21 POPEa 286      33.869 121.614  70.400  1.00  0.00           C
ATOM   7463 7C21 POPEa 286      34.109 122.344  69.080  1.00  0.00           C
ATOM   7466 8C21 POPEa 286      33.669 121.534  67.850  1.00  0.00           C
ATOM   7470  C33 POPEa 286      35.169 124.304  83.520  1.00  0.00           C
ATOM   7473  C34 POPEa 286      34.819 123.694  82.160  1.00  0.00           C
ATOM   7476  C35 POPEa 286      35.979 123.634  81.150  1.00  0.00           C
ATOM   7479  C36 POPEa 286      36.509 125.024  80.720  1.00  0.00           C
ATOM   7482  C37 POPEa 286      37.329 125.024  79.420  1.00  0.00           C
ATOM   7485  C38 POPEa 286      38.849 124.864  79.600  1.00  0.00           C
ATOM   7488  C39 POPEa 286      39.299 123.504  80.150  1.00  0.00           C
ATOM   7491 0C31 POPEa 286      40.599 123.004  79.510  1.00  0.00           C
ATOM   7494 1C31 POPEa 286      41.229 121.864  80.310  1.00  0.00           C
ATOM   7497 2C31 POPEa 286      42.359 121.114  79.590  1.00  0.00           C
ATOM   7500 3C31 POPEa 286      42.969 119.934  80.370  1.00  0.00           C
ATOM   7503 4C31 POPEa 286      41.949 118.844  80.750  1.00  0.00           C
ATOM   7506 5C31 POPEa 286      42.509 117.784  81.720  1.00  0.00           C
ATOM   7509 6C31 POPEa 286      41.469 116.734  82.080  1.00  0.00           C
ATOM   7513  NH3 POPEb 287      83.349  20.094  93.370  1.00  0.00           N
ATOM   7517  C12 POPEb 287      83.169  21.434  94.030  1.00  0.00           C
ATOM   7520  C11 POPEb 287      84.319  22.384  93.760  1.00  0.00           C
ATOM   7523  P   POPEb 287      85.289  24.584  94.710  1.00  0.00           P
ATOM   7524  O13 POPEb 287      85.819  24.774  96.070  1.00  0.00           O
ATOM   7525  O14 POPEb 287      86.249  24.354  93.610  1.00  0.00           O
ATOM   7526  O11 POPEb 287      84.409  25.854  94.370  1.00  0.00           O
ATOM   7527  O12 POPEb 287      84.179  23.454  94.699  1.00  0.00           O
ATOM   7528  C1  POPEb 287      83.519  25.854  93.250  1.00  0.00           C
ATOM   7531  C2  POPEb 287      83.859  26.954  92.210  1.00  0.00           C
ATOM   7533  O21 POPEb 287      83.669  26.404  90.900  1.00  0.00           O
ATOM   7534  C21 POPEb 287      82.439  26.354  90.480  1.00  0.00           C
ATOM   7535  O22 POPEb 287      81.459  26.774  91.070  1.00  0.00           O
ATOM   7536  C22 POPEb 287      82.399  25.614  89.130  1.00  0.00           C
ATOM   7539  C3  POPEb 287      85.289  27.564  92.310  1.00  0.00           C
ATOM   7542  O31 POPEb 287      86.149  26.984  91.320  1.00  0.00           O
ATOM   7543  C31 POPEb 287      87.419  26.984  91.580  1.00  0.00           C
ATOM   7544  O32 POPEb 287      87.999  27.734  92.340  1.00  0.00           O
ATOM   7545  C32 POPEb 287      88.029  25.814  90.809  1.00  0.00           C
ATOM   7548  C23 POPEb 287      82.249  26.544  87.900  1.00  0.00           C
ATOM   7551  C24 POPEb 287      83.559  27.274  87.550  1.00  0.00           C
ATOM   7554  C25 POPEb 287      83.979  27.204  86.060  1.00  0.00           C
ATOM   7557  C26 POPEb 287      83.139  28.044  85.090  1.00  0.00           C
ATOM   7560  C27 POPEb 287      83.909  28.334  83.779  1.00  0.00           C
ATOM   7563  C28 POPEb 287      83.059  28.844  82.600  1.00  0.00           C
ATOM   7566  C29 POPEb 287      82.359  27.734  81.860  1.00  0.00           C
ATOM   7568 0C21 POPEb 287      82.569  27.344  80.590  1.00  0.00           C
ATOM   7570 1C21 POPEb 287      83.569  27.914  79.610  1.00  0.00           C
ATOM   7573 2C21 POPEb 287      84.239  26.814  78.760  1.00  0.00           C
ATOM   7576 3C21 POPEb 287      85.419  27.324  77.910  1.00  0.00           C
ATOM   7579 4C21 POPEb 287      86.199  26.174  77.240  1.00  0.00           C
ATOM   7582 5C21 POPEb 287      87.349  26.574  76.290  1.00  0.00           C
ATOM   7585 6C21 POPEb 287      88.549  27.294  76.950  1.00  0.00           C
ATOM   7588 7C21 POPEb 287      89.809  27.234  76.080  1.00  0.00           C
ATOM   7591 8C21 POPEb 287      90.999  28.034  76.630  1.00  0.00           C
ATOM   7595  C33 POPEb 287      87.619  25.724  89.310  1.00  0.00           C
ATOM   7598  C34 POPEb 287      87.989  24.364  88.709  1.00  0.00           C
ATOM   7601  C35 POPEb 287      88.089  24.364  87.180  1.00  0.00           C
ATOM   7604  C36 POPEb 287      89.539  24.244  86.680  1.00  0.00           C
ATOM   7607  C37 POPEb 287      89.629  24.174  85.150  1.00  0.00           C
ATOM   7610  C38 POPEb 287      91.049  23.854  84.640  1.00  0.00           C
ATOM   7613  C39 POPEb 287      91.119  23.504  83.150  1.00  0.00           C
ATOM   7616 0C31 POPEb 287      90.279  22.264  82.780  1.00  0.00           C
ATOM   7619 1C31 POPEb 287      90.459  21.794  81.330  1.00  0.00           C
ATOM   7622 2C31 POPEb 287      89.189  21.184  80.720  1.00  0.00           C
ATOM   7625 3C31 POPEb 287      88.639  22.034  79.560  1.00  0.00           C
ATOM   7628 4C31 POPEb 287      87.199  21.694  79.150  1.00  0.00           C
ATOM   7631 5C31 POPEb 287      86.789  22.524  77.920  1.00  0.00           C
ATOM   7634 6C31 POPEb 287      85.289  22.544  77.610  1.00  0.00           C
ATOM   7638  NH3 POPEc 288      60.899  47.604  52.310  1.00  0.00           N
ATOM   7642  C12 POPEc 288      61.409  48.774  51.490  1.00  0.00           C
ATOM   7645  C11 POPEc 288      60.289  49.394  50.640  1.00  0.00           C
ATOM   7648  P   POPEc 288      58.089  50.694  51.210  1.00  0.00           P
ATOM   7649  O13 POPEc 288      56.869  50.504  52.020  1.00  0.00           O
ATOM   7650  O14 POPEc 288      57.899  51.044  49.790  1.00  0.00           O
ATOM   7651  O11 POPEc 288      59.019  51.804  51.900  1.00  0.00           O
ATOM   7652  O12 POPEc 288      59.029  49.434  51.340  1.00  0.00           O
ATOM   7653  C1  POPEc 288      58.569  52.524  53.050  1.00  0.00           C
ATOM   7656  C2  POPEc 288      58.579  51.644  54.330  1.00  0.00           C
ATOM   7658  O21 POPEc 288      58.179  52.404  55.490  1.00  0.00           O
ATOM   7659  C21 POPEc 288      59.079  53.114  56.130  1.00  0.00           C
ATOM   7660  O22 POPEc 288      60.199  53.434  55.740  1.00  0.00           O
ATOM   7661  C22 POPEc 288      58.489  53.544  57.470  1.00  0.00           C
ATOM   7664  C3  POPEc 288      59.909  50.854  54.500  1.00  0.00           C
ATOM   7667  O31 POPEc 288      59.889  50.044  55.690  1.00  0.00           O
ATOM   7668  C31 POPEc 288      59.479  48.794  55.490  1.00  0.00           C
ATOM   7669  O32 POPEc 288      59.129  48.314  54.420  1.00  0.00           O
ATOM   7670  C32 POPEc 288      59.519  48.014  56.800  1.00  0.00           C
ATOM   7673  C23 POPEc 288      59.519  53.994  58.540  1.00  0.00           C
ATOM   7676  C24 POPEc 288      58.879  54.854  59.640  1.00  0.00           C
ATOM   7679  C25 POPEc 288      59.879  55.434  60.660  1.00  0.00           C
ATOM   7682  C26 POPEc 288      59.769  54.804  62.060  1.00  0.00           C
ATOM   7685  C27 POPEc 288      60.489  55.614  63.160  1.00  0.00           C
ATOM   7688  C28 POPEc 288      60.499  54.864  64.510  1.00  0.00           C
ATOM   7691  C29 POPEc 288      61.039  55.704  65.650  1.00  0.00           C
ATOM   7693 0C21 POPEc 288      60.369  56.094  66.760  1.00  0.00           C
ATOM   7695 1C21 POPEc 288      58.939  55.784  67.120  1.00  0.00           C
ATOM   7698 2C21 POPEc 288      58.839  54.664  68.170  1.00  0.00           C
ATOM   7701 3C21 POPEc 288      57.419  54.454  68.720  1.00  0.00           C
ATOM   7704 4C21 POPEc 288      57.429  53.494  69.910  1.00  0.00           C
ATOM   7707 5C21 POPEc 288      56.059  53.294  70.560  1.00  0.00           C
ATOM   7710 6C21 POPEc 288      56.179  52.594  71.920  1.00  0.00           C
ATOM   7713 7C21 POPEc 288      54.839  52.284  72.590  1.00  0.00           C
ATOM   7716 8C21 POPEc 288      55.009  51.544  73.920  1.00  0.00           C
ATOM   7720  C33 POPEc 288      60.919  47.924  57.480  1.00  0.00           C
ATOM   7723  C34 POPEc 288      60.769  47.194  58.810  1.00  0.00           C
ATOM   7726  C35 POPEc 288      62.029  46.994  59.680  1.00  0.00           C
ATOM   7729  C36 POPEc 288      61.599  46.274  60.960  1.00  0.00           C
ATOM   7732  C37 POPEc 288      62.649  46.084  62.060  1.00  0.00           C
ATOM   7735  C38 POPEc 288      62.079  45.154  63.150  1.00  0.00           C
ATOM   7738  C39 POPEc 288      62.979  44.924  64.370  1.00  0.00           C
ATOM   7741 0C31 POPEc 288      62.889  46.044  65.410  1.00  0.00           C
ATOM   7744 1C31 POPEc 288      63.499  45.644  66.770  1.00  0.00           C
ATOM   7747 2C31 POPEc 288      63.819  46.864  67.660  1.00  0.00           C
ATOM   7750 3C31 POPEc 288      63.409  46.684  69.120  1.00  0.00           C
ATOM   7753 4C31 POPEc 288      64.159  45.554  69.850  1.00  0.00           C
ATOM   7756 5C31 POPEc 288      63.669  45.424  71.290  1.00  0.00           C
ATOM   7759 6C31 POPEc 288      64.289  44.274  72.090  1.00  0.00           C
ATOM   7763  NH3 POPEd 289     110.149  98.634  51.400  1.00  0.00           N
ATOM   7767  C12 POPEd 289     109.299  97.844  52.350  1.00  0.00           C
ATOM   7770  C11 POPEd 289     107.969  97.454  51.690  1.00  0.00           C
ATOM   7773  P   POPEd 289     105.529  98.134  51.410  1.00  0.00           P
ATOM   7774  O13 POPEd 289     104.679  99.254  51.810  1.00  0.00           O
ATOM   7775  O14 POPEd 289     105.609  97.824  49.960  1.00  0.00           O
ATOM   7776  O11 POPEd 289     105.199  96.824  52.240  1.00  0.00           O
ATOM   7777  O12 POPEd 289     106.999  98.474  51.910  1.00  0.00           O
ATOM   7778  C1  POPEd 289     104.159  96.834  53.240  1.00  0.00           C
ATOM   7781  C2  POPEd 289     104.649  96.634  54.720  1.00  0.00           C
ATOM   7783  O21 POPEd 289     105.529  97.704  55.100  1.00  0.00           O
ATOM   7784  C21 POPEd 289     106.829  97.604  55.240  1.00  0.00           C
ATOM   7785  O22 POPEd 289     107.539  96.664  54.950  1.00  0.00           O
ATOM   7786  C22 POPEd 289     107.329  98.944  55.830  1.00  0.00           C
ATOM   7789  C3  POPEd 289     105.089  95.144  55.010  1.00  0.00           C
ATOM   7792  O31 POPEd 289     105.429  94.824  56.390  1.00  0.00           O
ATOM   7793  C31 POPEd 289     104.379  94.714  57.240  1.00  0.00           C
ATOM   7794  O32 POPEd 289     103.249  95.094  57.000  1.00  0.00           O
ATOM   7795  C32 POPEd 289     104.799  94.034  58.540  1.00  0.00           C
ATOM   7798  C23 POPEd 289     108.869  99.044  56.030  1.00  0.00           C
ATOM   7801  C24 POPEd 289     109.339  98.794  57.470  1.00  0.00           C
ATOM   7804  C25 POPEd 289     109.079  99.964  58.440  1.00  0.00           C
ATOM   7807  C26 POPEd 289     110.369 100.554  59.030  1.00  0.00           C
ATOM   7810  C27 POPEd 289     110.089 101.814  59.860  1.00  0.00           C
ATOM   7813  C28 POPEd 289     111.309 102.394  60.600  1.00  0.00           C
ATOM   7816  C29 POPEd 289     111.729 101.584  61.800  1.00  0.00           C
ATOM   7818 0C21 POPEd 289     112.479 102.054  62.810  1.00  0.00           C
ATOM   7820 1C21 POPEd 289     113.029 103.454  62.930  1.00  0.00           C
ATOM   7823 2C21 POPEd 289     113.039 103.974  64.390  1.00  0.00           C
ATOM   7826 3C21 POPEd 289     111.649 104.194  65.010  1.00  0.00           C
ATOM   7829 4C21 POPEd 289     111.769 104.614  66.490  1.00  0.00           C
ATOM   7832 5C21 POPEd 289     110.459 105.144  67.090  1.00  0.00           C
ATOM   7835 6C21 POPEd 289     110.539 105.234  68.630  1.00  0.00           C
ATOM   7838 7C21 POPEd 289     109.239 105.724  69.280  1.00  0.00           C
ATOM   7841 8C21 POPEd 289     109.259 107.184  69.720  1.00  0.00           C
ATOM   7845  C33 POPEd 289     104.549  94.874  59.820  1.00  0.00           C
ATOM   7848  C34 POPEd 289     104.459  93.954  61.050  1.00  0.00           C
ATOM   7851  C35 POPEd 289     104.249  94.684  62.380  1.00  0.00           C
ATOM   7854  C36 POPEd 289     103.909  93.674  63.490  1.00  0.00           C
ATOM   7857  C37 POPEd 289     103.939  94.314  64.880  1.00  0.00           C
ATOM   7860  C38 POPEd 289     103.629  93.284  65.960  1.00  0.00           C
ATOM   7863  C39 POPEd 289     103.679  93.884  67.370  1.00  0.00           C
ATOM   7866 0C31 POPEd 289     103.449  92.814  68.430  1.00  0.00           C
ATOM   7869 1C31 POPEd 289     102.949  93.404  69.750  1.00  0.00           C
ATOM   7872 2C31 POPEd 289     102.739  92.324  70.810  1.00  0.00           C
ATOM   7875 3C31 POPEd 289     101.449  92.514  71.630  1.00  0.00           C
ATOM   7878 4C31 POPEd 289     101.359  93.894  72.280  1.00  0.00           C
ATOM   7881 5C31 POPEd 289     100.409  93.944  73.490  1.00  0.00           C
ATOM   7884 6C31 POPEd 289     101.039  94.594  74.720  1.00  0.00           C
ATOM   7888  NH3 POPEe 290      32.749  97.954  50.030  1.00  0.00           N
ATOM   7892  C12 POPEe 290      31.679  98.974  50.290  1.00  0.00           C
ATOM   7895  C11 POPEe 290      32.209 100.384  50.040  1.00  0.00           C
ATOM   7898  P   POPEe 290      31.359 102.784  49.840  1.00  0.00           P
ATOM   7899  O13 POPEe 290      32.799 103.094  49.690  1.00  0.00           O
ATOM   7900  O14 POPEe 290      30.499 103.054  48.670  1.00  0.00           O
ATOM   7901  O11 POPEe 290      30.759 103.684  50.970  1.00  0.00           O
ATOM   7902  O12 POPEe 290      31.169 101.304  50.360  1.00  0.00           O
ATOM   7903  C1  POPEe 290      31.379 104.074  52.180  1.00  0.00           C
ATOM   7906  C2  POPEe 290      30.689 105.374  52.640  1.00  0.00           C
ATOM   7908  O21 POPEe 290      31.419 106.034  53.690  1.00  0.00           O
ATOM   7909  C21 POPEe 290      31.269 105.664  54.950  1.00  0.00           C
ATOM   7910  O22 POPEe 290      30.629 104.724  55.360  1.00  0.00           O
ATOM   7911  C22 POPEe 290      32.029 106.654  55.870  1.00  0.00           C
ATOM   7914  C3  POPEe 290      29.159 105.144  52.890  1.00  0.00           C
ATOM   7917  O31 POPEe 290      28.479 106.344  53.290  1.00  0.00           O
ATOM   7918  C31 POPEe 290      28.259 107.244  52.350  1.00  0.00           C
ATOM   7919  O32 POPEe 290      28.389 107.064  51.140  1.00  0.00           O
ATOM   7920  C32 POPEe 290      27.969 108.614  52.970  1.00  0.00           C
ATOM   7923  C23 POPEe 290      31.579 106.584  57.350  1.00  0.00           C
ATOM   7926  C24 POPEe 290      32.079 107.754  58.220  1.00  0.00           C
ATOM   7929  C25 POPEe 290      31.049 108.884  58.410  1.00  0.00           C
ATOM   7932  C26 POPEe 290      30.019 108.624  59.530  1.00  0.00           C
ATOM   7935  C27 POPEe 290      30.459 109.114  60.920  1.00  0.00           C
ATOM   7938  C28 POPEe 290      29.289 109.114  61.940  1.00  0.00           C
ATOM   7941  C29 POPEe 290      29.719 109.474  63.340  1.00  0.00           C
ATOM   7943 0C21 POPEe 290      29.259 110.494  64.090  1.00  0.00           C
ATOM   7945 1C21 POPEe 290      28.219 111.504  63.680  1.00  0.00           C
ATOM   7948 2C21 POPEe 290      27.409 112.134  64.840  1.00  0.00           C
ATOM   7951 3C21 POPEe 290      28.209 113.084  65.760  1.00  0.00           C
ATOM   7954 4C21 POPEe 290      27.259 113.804  66.730  1.00  0.00           C
ATOM   7957 5C21 POPEe 290      27.909 114.884  67.610  1.00  0.00           C
ATOM   7960 6C21 POPEe 290      26.879 115.504  68.570  1.00  0.00           C
ATOM   7963 7C21 POPEe 290      26.919 117.034  68.640  1.00  0.00           C
ATOM   7966 8C21 POPEe 290      25.769 117.614  69.470  1.00  0.00           C
ATOM   7970  C33 POPEe 290      27.969 108.634  54.510  1.00  0.00           C
ATOM   7973  C34 POPEe 290      26.669 108.084  55.080  1.00  0.00           C
ATOM   7976  C35 POPEe 290      26.679 107.994  56.600  1.00  0.00           C
ATOM   7979  C36 POPEe 290      26.769 109.344  57.330  1.00  0.00           C
ATOM   7982  C37 POPEe 290      26.139 109.224  58.730  1.00  0.00           C
ATOM   7985  C38 POPEe 290      26.009 110.534  59.510  1.00  0.00           C
ATOM   7988  C39 POPEe 290      25.529 110.304  60.950  1.00  0.00           C
ATOM   7991 0C31 POPEe 290      24.119 109.714  61.070  1.00  0.00           C
ATOM   7994 1C31 POPEe 290      23.799 109.154  62.470  1.00  0.00           C
ATOM   7997 2C31 POPEe 290      22.419 108.494  62.529  1.00  0.00           C
ATOM   8000 3C31 POPEe 290      22.369 107.194  63.350  1.00  0.00           C
ATOM   8003 4C31 POPEe 290      22.479 107.394  64.870  1.00  0.00           C
ATOM   8006 5C31 POPEe 290      22.249 106.084  65.630  1.00  0.00           C
ATOM   8009 6C31 POPEe 290      22.279 106.234  67.150  1.00  0.00           C
ATOM   8013  NH3 POPEf 291      19.569  15.024  47.440  1.00  0.00           N
ATOM   8017  C12 POPEf 291      20.749  14.344  48.100  1.00  0.00           C
ATOM   8020  C11 POPEf 291      22.079  14.884  47.540  1.00  0.00           C
ATOM   8023  P   POPEf 291      23.449  17.144  47.570  1.00  0.00           P
ATOM   8024  O13 POPEf 291      24.549  16.304  47.050  1.00  0.00           O
ATOM   8025  O14 POPEf 291      23.179  18.434  46.920  1.00  0.00           O
ATOM   8026  O11 POPEf 291      23.739  17.534  49.050  1.00  0.00           O
ATOM   8027  O12 POPEf 291      22.109  16.304  47.670  1.00  0.00           O
ATOM   8028  C1  POPEf 291      24.219  16.634  50.030  1.00  0.00           C
ATOM   8031  C2  POPEf 291      23.339  16.784  51.300  1.00  0.00           C
ATOM   8033  O21 POPEf 291      23.839  16.234  52.520  1.00  0.00           O
ATOM   8034  C21 POPEf 291      24.869  15.424  52.540  1.00  0.00           C
ATOM   8035  O22 POPEf 291      25.219  14.654  51.660  1.00  0.00           O
ATOM   8036  C22 POPEf 291      25.599  15.624  53.880  1.00  0.00           C
ATOM   8039  C3  POPEf 291      21.869  16.344  51.110  1.00  0.00           C
ATOM   8042  O31 POPEf 291      21.019  16.944  52.120  1.00  0.00           O
ATOM   8043  C31 POPEf 291      20.719  18.224  51.860  1.00  0.00           C
ATOM   8044  O32 POPEf 291      20.979  18.804  50.810  1.00  0.00           O
ATOM   8045  C32 POPEf 291      19.979  18.834  53.040  1.00  0.00           C
ATOM   8048  C23 POPEf 291      25.509  14.424  54.850  1.00  0.00           C
ATOM   8051  C24 POPEf 291      25.819  14.794  56.310  1.00  0.00           C
ATOM   8054  C25 POPEf 291      26.279  13.584  57.130  1.00  0.00           C
ATOM   8057  C26 POPEf 291      25.239  12.454  57.200  1.00  0.00           C
ATOM   8060  C27 POPEf 291      25.889  11.114  57.570  1.00  0.00           C
ATOM   8063  C28 POPEf 291      24.899   9.934  57.490  1.00  0.00           C
ATOM   8066  C29 POPEf 291      23.849  10.054  58.570  1.00  0.00           C
ATOM   8068 0C21 POPEf 291      23.949   9.544  59.810  1.00  0.00           C
ATOM   8070 1C21 POPEf 291      25.099   8.734  60.330  1.00  0.00           C
ATOM   8073 2C21 POPEf 291      24.639   7.704  61.370  1.00  0.00           C
ATOM   8076 3C21 POPEf 291      24.439   8.324  62.750  1.00  0.00           C
ATOM   8079 4C21 POPEf 291      23.959   7.314  63.800  1.00  0.00           C
ATOM   8082 5C21 POPEf 291      22.459   7.024  63.709  1.00  0.00           C
ATOM   8085 6C21 POPEf 291      21.959   6.164  64.880  1.00  0.00           C
ATOM   8088 7C21 POPEf 291      20.439   6.014  64.880  1.00  0.00           C
ATOM   8091 8C21 POPEf 291      19.949   5.084  65.980  1.00  0.00           C
ATOM   8095  C33 POPEf 291      20.599  18.634  54.440  1.00  0.00           C
ATOM   8098  C34 POPEf 291      20.159  17.384  55.190  1.00  0.00           C
ATOM   8101  C35 POPEf 291      20.299  17.554  56.710  1.00  0.00           C
ATOM   8104  C36 POPEf 291      20.039  16.254  57.460  1.00  0.00           C
ATOM   8107  C37 POPEf 291      19.919  16.484  58.980  1.00  0.00           C
ATOM   8110  C38 POPEf 291      20.439  15.324  59.840  1.00  0.00           C
ATOM   8113  C39 POPEf 291      20.319  15.594  61.350  1.00  0.00           C
ATOM   8116 0C31 POPEf 291      20.999  16.884  61.840  1.00  0.00           C
ATOM   8119 1C31 POPEf 291      20.849  17.074  63.350  1.00  0.00           C
ATOM   8122 2C31 POPEf 291      21.519  18.364  63.850  1.00  0.00           C
ATOM   8125 3C31 POPEf 291      23.039  18.224  64.050  1.00  0.00           C
ATOM   8128 4C31 POPEf 291      23.399  17.474  65.340  1.00  0.00           C
ATOM   8131 5C31 POPEf 291      24.909  17.444  65.620  1.00  0.00           C
ATOM   8134 6C31 POPEf 291      25.269  16.714  66.920  1.00  0.00           C
ATOM   8138  NH3 POPEg 292      74.289  23.284  97.120  1.00  0.00           N
ATOM   8142  C12 POPEg 292      73.079  22.744  96.400  1.00  0.00           C
ATOM   8145  C11 POPEg 292      73.259  21.264  96.010  1.00  0.00           C
ATOM   8148  P   POPEg 292      71.529  19.324  95.510  1.00  0.00           P
ATOM   8149  O13 POPEg 292      72.259  18.604  96.570  1.00  0.00           O
ATOM   8150  O14 POPEg 292      70.069  19.464  95.640  1.00  0.00           O
ATOM   8151  O11 POPEg 292      71.739  18.624  94.110  1.00  0.00           O
ATOM   8152  O12 POPEg 292      72.099  20.794  95.330  1.00  0.00           O
ATOM   8153  C1  POPEg 292      72.869  18.714  93.250  1.00  0.00           C
ATOM   8156  C2  POPEg 292      72.469  19.364  91.900  1.00  0.00           C
ATOM   8158  O21 POPEg 292      73.379  18.944  90.860  1.00  0.00           O
ATOM   8159  C21 POPEg 292      73.039  19.334  89.630  1.00  0.00           C
ATOM   8160  O22 POPEg 292      71.959  19.814  89.330  1.00  0.00           O
ATOM   8161  C22 POPEg 292      74.199  19.074  88.660  1.00  0.00           C
ATOM   8164  C3  POPEg 292      72.389  20.924  92.000  1.00  0.00           C
ATOM   8167  O31 POPEg 292      73.569  21.514  91.450  1.00  0.00           O
ATOM   8168  C31 POPEg 292      74.109  22.554  92.020  1.00  0.00           C
ATOM   8169  O32 POPEg 292      73.839  23.054  93.090  1.00  0.00           O
ATOM   8170  C32 POPEg 292      75.169  23.034  91.040  1.00  0.00           C
ATOM   8173  C23 POPEg 292      73.929  19.644  87.240  1.00  0.00           C
ATOM   8176  C24 POPEg 292      74.839  19.074  86.140  1.00  0.00           C
ATOM   8179  C25 POPEg 292      76.289  19.594  86.150  1.00  0.00           C
ATOM   8182  C26 POPEg 292      77.019  19.264  84.830  1.00  0.00           C
ATOM   8185  C27 POPEg 292      78.439  19.844  84.740  1.00  0.00           C
ATOM   8188  C28 POPEg 292      79.129  19.534  83.390  1.00  0.00           C
ATOM   8191  C29 POPEg 292      78.529  20.284  82.220  1.00  0.00           C
ATOM   8193 0C21 POPEg 292      77.959  19.764  81.120  1.00  0.00           C
ATOM   8195 1C21 POPEg 292      77.769  18.294  80.800  1.00  0.00           C
ATOM   8198 2C21 POPEg 292      78.879  17.734  79.900  1.00  0.00           C
ATOM   8201 3C21 POPEg 292      78.799  16.214  79.770  1.00  0.00           C
ATOM   8204 4C21 POPEg 292      79.899  15.614  78.890  1.00  0.00           C
ATOM   8207 5C21 POPEg 292      79.959  14.084  79.010  1.00  0.00           C
ATOM   8210 6C21 POPEg 292      80.979  13.464  78.050  1.00  0.00           C
ATOM   8213 7C21 POPEg 292      81.229  11.984  78.360  1.00  0.00           C
ATOM   8216 8C21 POPEg 292      82.059  11.284  77.280  1.00  0.00           C
ATOM   8220  C33 POPEg 292      76.399  22.114  91.120  1.00  0.00           C
ATOM   8223  C34 POPEg 292      77.379  22.354  89.980  1.00  0.00           C
ATOM   8226  C35 POPEg 292      78.609  21.474  90.190  1.00  0.00           C
ATOM   8229  C36 POPEg 292      79.639  21.604  89.070  1.00  0.00           C
ATOM   8232  C37 POPEg 292      80.759  20.584  89.290  1.00  0.00           C
ATOM   8235  C38 POPEg 292      81.799  20.594  88.169  1.00  0.00           C
ATOM   8238  C39 POPEg 292      82.379  21.984  87.880  1.00  0.00           C
ATOM   8241 0C31 POPEg 292      83.669  21.844  87.080  1.00  0.00           C
ATOM   8244 1C31 POPEg 292      84.049  23.074  86.270  1.00  0.00           C
ATOM   8247 2C31 POPEg 292      84.599  22.634  84.910  1.00  0.00           C
ATOM   8250 3C31 POPEg 292      85.179  23.774  84.070  1.00  0.00           C
ATOM   8253 4C31 POPEg 292      86.279  23.234  83.150  1.00  0.00           C
ATOM   8256 5C31 POPEg 292      86.979  24.324  82.330  1.00  0.00           C
ATOM   8259 6C31 POPEg 292      86.059  24.984  81.310  1.00  0.00           C
ATOM   8263  NH3 POPEh 293      60.039  30.724  96.180  1.00  0.00           N
ATOM   8267  C12 POPEh 293      61.329  30.784  95.410  1.00  0.00           C
ATOM   8270  C11 POPEh 293      61.179  31.454  94.030  1.00  0.00           C
ATOM   8273  P   POPEh 293      63.609  32.244  93.410  1.00  0.00           P
ATOM   8274  O13 POPEh 293      63.239  33.334  94.340  1.00  0.00           O
ATOM   8275  O14 POPEh 293      64.799  31.494  93.800  1.00  0.00           O
ATOM   8276  O11 POPEh 293      63.789  32.814  91.930  1.00  0.00           O
ATOM   8277  O12 POPEh 293      62.379  31.264  93.290  1.00  0.00           O
ATOM   8278  C1  POPEh 293      62.609  33.064  91.150  1.00  0.00           C
ATOM   8281  C2  POPEh 293      62.899  33.214  89.630  1.00  0.00           C
ATOM   8283  O21 POPEh 293      61.719  32.784  88.900  1.00  0.00           O
ATOM   8284  C21 POPEh 293      61.529  33.464  87.770  1.00  0.00           C
ATOM   8285  O22 POPEh 293      62.239  34.364  87.350  1.00  0.00           O
ATOM   8286  C22 POPEh 293      60.279  32.934  87.070  1.00  0.00           C
ATOM   8289  C3  POPEh 293      64.129  32.364  89.210  1.00  0.00           C
ATOM   8292  O31 POPEh 293      64.259  32.234  87.770  1.00  0.00           O
ATOM   8293  C31 POPEh 293      65.029  33.124  87.170  1.00  0.00           C
ATOM   8294  O32 POPEh 293      65.629  34.034  87.710  1.00  0.00           O
ATOM   8295  C32 POPEh 293      65.109  32.804  85.690  1.00  0.00           C
ATOM   8298  C23 POPEh 293      59.969  33.444  85.650  1.00  0.00           C
ATOM   8301  C24 POPEh 293      58.759  32.704  85.060  1.00  0.00           C
ATOM   8304  C25 POPEh 293      58.229  33.274  83.730  1.00  0.00           C
ATOM   8307  C26 POPEh 293      59.319  33.494  82.670  1.00  0.00           C
ATOM   8310  C27 POPEh 293      58.699  33.824  81.300  1.00  0.00           C
ATOM   8313  C28 POPEh 293      59.739  34.364  80.300  1.00  0.00           C
ATOM   8316  C29 POPEh 293      59.259  35.634  79.640  1.00  0.00           C
ATOM   8318 0C21 POPEh 293      58.919  35.824  78.360  1.00  0.00           C
ATOM   8320 1C21 POPEh 293      59.039  34.824  77.240  1.00  0.00           C
ATOM   8323 2C21 POPEh 293      59.759  35.434  76.020  1.00  0.00           C
ATOM   8326 3C21 POPEh 293      61.029  36.224  76.350  1.00  0.00           C
ATOM   8329 4C21 POPEh 293      61.779  36.644  75.090  1.00  0.00           C
ATOM   8332 5C21 POPEh 293      62.989  37.534  75.400  1.00  0.00           C
ATOM   8335 6C21 POPEh 293      63.829  37.814  74.160  1.00  0.00           C
ATOM   8338 7C21 POPEh 293      65.099  38.604  74.480  1.00  0.00           C
ATOM   8341 8C21 POPEh 293      65.989  38.764  73.250  1.00  0.00           C
ATOM   8345  C33 POPEh 293      66.359  31.974  85.330  1.00  0.00           C
ATOM   8348  C34 POPEh 293      66.359  31.504  83.860  1.00  0.00           C
ATOM   8351  C35 POPEh 293      66.109  32.644  82.860  1.00  0.00           C
ATOM   8354  C36 POPEh 293      65.999  32.164  81.400  1.00  0.00           C
ATOM   8357  C37 POPEh 293      65.439  33.274  80.490  1.00  0.00           C
ATOM   8360  C38 POPEh 293      64.579  32.754  79.320  1.00  0.00           C
ATOM   8363  C39 POPEh 293      65.359  32.034  78.210  1.00  0.00           C
ATOM   8366 0C31 POPEh 293      66.329  32.964  77.470  1.00  0.00           C
ATOM   8369 1C31 POPEh 293      66.859  32.354  76.170  1.00  0.00           C
ATOM   8372 2C31 POPEh 293      67.749  33.334  75.390  1.00  0.00           C
ATOM   8375 3C31 POPEh 293      68.399  32.724  74.140  1.00  0.00           C
ATOM   8378 4C31 POPEh 293      69.359  31.574  74.460  1.00  0.00           C
ATOM   8381 5C31 POPEh 293      70.299  31.244  73.290  1.00  0.00           C
ATOM   8384 6C31 POPEh 293      71.349  30.174  73.640  1.00  0.00           C
ATOM   8388  NH3 POPEi 294      13.599  90.334  51.560  1.00  0.00           N
ATOM   8392  C12 POPEi 294      13.949  90.984  50.250  1.00  0.00           C
ATOM   8395  C11 POPEi 294      13.659  90.014  49.100  1.00  0.00           C
ATOM   8398  P   POPEi 294      14.229  89.954  46.560  1.00  0.00           P
ATOM   8399  O13 POPEi 294      13.219  88.944  46.210  1.00  0.00           O
ATOM   8400  O14 POPEi 294      14.439  91.024  45.570  1.00  0.00           O
ATOM   8401  O11 POPEi 294      15.609  89.274  46.940  1.00  0.00           O
ATOM   8402  O12 POPEi 294      13.799  90.724  47.870  1.00  0.00           O
ATOM   8403  C1  POPEi 294      16.699  89.864  47.660  1.00  0.00           C
ATOM   8406  C2  POPEi 294      17.069  89.014  48.920  1.00  0.00           C
ATOM   8408  O21 POPEi 294      16.989  89.764  50.160  1.00  0.00           O
ATOM   8409  C21 POPEi 294      17.969  90.624  50.390  1.00  0.00           C
ATOM   8410  O22 POPEi 294      18.689  91.134  49.540  1.00  0.00           O
ATOM   8411  C22 POPEi 294      18.109  90.874  51.910  1.00  0.00           C
ATOM   8414  C3  POPEi 294      18.379  88.154  48.850  1.00  0.00           C
ATOM   8417  O31 POPEi 294      18.349  87.244  49.970  1.00  0.00           O
ATOM   8418  C31 POPEi 294      19.459  86.714  50.420  1.00  0.00           C
ATOM   8419  O32 POPEi 294      20.599  86.904  50.030  1.00  0.00           O
ATOM   8420  C32 POPEi 294      19.039  85.654  51.450  1.00  0.00           C
ATOM   8423  C23 POPEi 294      17.359  89.864  52.830  1.00  0.00           C
ATOM   8426  C24 POPEi 294      17.189  90.334  54.280  1.00  0.00           C
ATOM   8429  C25 POPEi 294      18.469  90.284  55.130  1.00  0.00           C
ATOM   8432  C26 POPEi 294      18.319  89.604  56.510  1.00  0.00           C
ATOM   8435  C27 POPEi 294      17.569  90.434  57.560  1.00  0.00           C
ATOM   8438  C28 POPEi 294      17.389  89.734  58.930  1.00  0.00           C
ATOM   8441  C29 POPEi 294      18.689  89.424  59.620  1.00  0.00           C
ATOM   8443 0C21 POPEi 294      19.319  90.144  60.560  1.00  0.00           C
ATOM   8445 1C21 POPEi 294      18.829  91.444  61.150  1.00  0.00           C
ATOM   8448 2C21 POPEi 294      19.029  91.474  62.680  1.00  0.00           C
ATOM   8451 3C21 POPEi 294      18.429  92.724  63.340  1.00  0.00           C
ATOM   8454 4C21 POPEi 294      17.669  92.334  64.610  1.00  0.00           C
ATOM   8457 5C21 POPEi 294      17.039  93.444  65.450  1.00  0.00           C
ATOM   8460 6C21 POPEi 294      16.259  92.814  66.610  1.00  0.00           C
ATOM   8463 7C21 POPEi 294      15.089  93.654  67.130  1.00  0.00           C
ATOM   8466 8C21 POPEi 294      14.229  92.884  68.140  1.00  0.00           C
ATOM   8470  C33 POPEi 294      20.049  85.374  52.570  1.00  0.00           C
ATOM   8473  C34 POPEi 294      20.159  86.494  53.600  1.00  0.00           C
ATOM   8476  C35 POPEi 294      21.009  86.054  54.800  1.00  0.00           C
ATOM   8479  C36 POPEi 294      21.119  87.164  55.830  1.00  0.00           C
ATOM   8482  C37 POPEi 294      21.949  86.784  57.060  1.00  0.00           C
ATOM   8485  C38 POPEi 294      21.289  87.314  58.340  1.00  0.00           C
ATOM   8488  C39 POPEi 294      22.099  87.154  59.640  1.00  0.00           C
ATOM   8491 0C31 POPEi 294      23.159  88.244  59.870  1.00  0.00           C
ATOM   8494 1C31 POPEi 294      24.569  87.824  59.410  1.00  0.00           C
ATOM   8497 2C31 POPEi 294      25.649  88.914  59.590  1.00  0.00           C
ATOM   8500 3C31 POPEi 294      26.169  89.084  61.030  1.00  0.00           C
ATOM   8503 4C31 POPEi 294      25.419  90.144  61.870  1.00  0.00           C
ATOM   8506 5C31 POPEi 294      26.169  90.474  63.170  1.00  0.00           C
ATOM   8509 6C31 POPEi 294      25.449  91.494  64.060  1.00  0.00           C
ATOM   8513  NH3 POPEj 295      60.929  60.834  53.460  1.00  0.00           N
ATOM   8517  C12 POPEj 295      60.069  60.294  52.360  1.00  0.00           C
ATOM   8520  C11 POPEj 295      59.399  61.404  51.520  1.00  0.00           C
ATOM   8523  P   POPEj 295      58.459  63.204  53.180  1.00  0.00           P
ATOM   8524  O13 POPEj 295      59.909  63.384  53.400  1.00  0.00           O
ATOM   8525  O14 POPEj 295      57.649  64.314  52.660  1.00  0.00           O
ATOM   8526  O11 POPEj 295      57.819  62.574  54.480  1.00  0.00           O
ATOM   8527  O12 POPEj 295      58.279  61.984  52.200  1.00  0.00           O
ATOM   8528  C1  POPEj 295      56.989  63.374  55.330  1.00  0.00           C
ATOM   8531  C2  POPEj 295      56.269  62.514  56.410  1.00  0.00           C
ATOM   8533  O21 POPEj 295      56.909  62.674  57.680  1.00  0.00           O
ATOM   8534  C21 POPEj 295      56.689  63.814  58.300  1.00  0.00           C
ATOM   8535  O22 POPEj 295      55.929  64.694  57.940  1.00  0.00           O
ATOM   8536  C22 POPEj 295      57.549  63.844  59.560  1.00  0.00           C
ATOM   8539  C3  POPEj 295      56.279  61.014  56.060  1.00  0.00           C
ATOM   8542  O31 POPEj 295      55.559  60.234  57.050  1.00  0.00           O
ATOM   8543  C31 POPEj 295      56.279  59.564  57.940  1.00  0.00           C
ATOM   8544  O32 POPEj 295      57.489  59.474  57.960  1.00  0.00           O
ATOM   8545  C32 POPEj 295      55.339  58.784  58.860  1.00  0.00           C
ATOM   8548  C23 POPEj 295      56.829  64.494  60.760  1.00  0.00           C
ATOM   8551  C24 POPEj 295      57.559  64.204  62.080  1.00  0.00           C
ATOM   8554  C25 POPEj 295      56.869  64.884  63.270  1.00  0.00           C
ATOM   8557  C26 POPEj 295      57.709  64.914  64.560  1.00  0.00           C
ATOM   8560  C27 POPEj 295      57.159  64.004  65.660  1.00  0.00           C
ATOM   8563  C28 POPEj 295      57.949  64.174  66.980  1.00  0.00           C
ATOM   8566  C29 POPEj 295      57.349  63.314  68.060  1.00  0.00           C
ATOM   8568 0C21 POPEj 295      57.229  63.594  69.370  1.00  0.00           C
ATOM   8570 1C21 POPEj 295      57.649  64.824  70.140  1.00  0.00           C
ATOM   8573 2C21 POPEj 295      58.669  64.404  71.220  1.00  0.00           C
ATOM   8576 3C21 POPEj 295      58.859  65.434  72.350  1.00  0.00           C
ATOM   8579 4C21 POPEj 295      59.399  64.784  73.640  1.00  0.00           C
ATOM   8582 5C21 POPEj 295      60.799  64.164  73.510  1.00  0.00           C
ATOM   8585 6C21 POPEj 295      61.129  63.214  74.680  1.00  0.00           C
ATOM   8588 7C21 POPEj 295      62.539  62.614  74.580  1.00  0.00           C
ATOM   8591 8C21 POPEj 295      62.879  61.654  75.730  1.00  0.00           C
ATOM   8595  C33 POPEj 295      55.969  58.304  60.190  1.00  0.00           C
ATOM   8598  C34 POPEj 295      55.339  56.994  60.680  1.00  0.00           C
ATOM   8601  C35 POPEj 295      55.949  56.444  61.980  1.00  0.00           C
ATOM   8604  C36 POPEj 295      55.379  57.074  63.270  1.00  0.00           C
ATOM   8607  C37 POPEj 295      54.119  56.354  63.790  1.00  0.00           C
ATOM   8610  C38 POPEj 295      53.879  56.644  65.280  1.00  0.00           C
ATOM   8613  C39 POPEj 295      52.709  55.864  65.900  1.00  0.00           C
ATOM   8616 0C31 POPEj 295      51.359  56.584  65.770  1.00  0.00           C
ATOM   8619 1C31 POPEj 295      50.219  55.814  66.450  1.00  0.00           C
ATOM   8622 2C31 POPEj 295      48.909  56.604  66.470  1.00  0.00           C
ATOM   8625 3C31 POPEj 295      47.759  55.864  67.160  1.00  0.00           C
ATOM   8628 4C31 POPEj 295      46.459  56.674  67.110  1.00  0.00           C
ATOM   8631 5C31 POPEj 295      45.199  55.864  67.440  1.00  0.00           C
ATOM   8634 6C31 POPEj 295      45.179  55.274  68.850  1.00  0.00           C
ATOM   8638  NH3 POPEk 296       6.149  74.054  89.100  1.00  0.00           N
ATOM   8642  C12 POPEk 296       6.599  74.714  90.370  1.00  0.00           C
ATOM   8645  C11 POPEk 296       6.429  73.694  91.500  1.00  0.00           C
ATOM   8648  P   POPEk 296       8.379  71.914  91.270  1.00  0.00           P
ATOM   8649  O13 POPEk 296       9.059  72.824  92.210  1.00  0.00           O
ATOM   8650  O14 POPEk 296       8.359  70.464  91.540  1.00  0.00           O
ATOM   8651  O11 POPEk 296       8.919  72.214  89.810  1.00  0.00           O
ATOM   8652  O12 POPEk 296       6.879  72.404  91.100  1.00  0.00           O
ATOM   8653  C1  POPEk 296      10.319  72.104  89.500  1.00  0.00           C
ATOM   8656  C2  POPEk 296      10.549  72.464  88.010  1.00  0.00           C
ATOM   8658  O21 POPEk 296      11.959  72.454  87.670  1.00  0.00           O
ATOM   8659  C21 POPEk 296      12.189  72.184  86.380  1.00  0.00           C
ATOM   8660  O22 POPEk 296      11.359  71.744  85.610  1.00  0.00           O
ATOM   8661  C22 POPEk 296      13.589  72.644  85.940  1.00  0.00           C
ATOM   8664  C3  POPEk 296       9.989  73.884  87.720  1.00  0.00           C
ATOM   8667  O31 POPEk 296       9.989  74.194  86.310  1.00  0.00           O
ATOM   8668  C31 POPEk 296       8.809  74.104  85.690  1.00  0.00           C
ATOM   8669  O32 POPEk 296       7.719  74.174  86.240  1.00  0.00           O
ATOM   8670  C32 POPEk 296       9.029  73.954  84.170  1.00  0.00           C
ATOM   8673  C23 POPEk 296      13.699  72.654  84.390  1.00  0.00           C
ATOM   8676  C24 POPEk 296      14.959  73.344  83.840  1.00  0.00           C
ATOM   8679  C25 POPEk 296      14.979  73.494  82.300  1.00  0.00           C
ATOM   8682  C26 POPEk 296      15.109  72.144  81.570  1.00  0.00           C
ATOM   8685  C27 POPEk 296      15.389  72.274  80.070  1.00  0.00           C
ATOM   8688  C28 POPEk 296      15.549  70.894  79.390  1.00  0.00           C
ATOM   8691  C29 POPEk 296      15.959  71.004  77.940  1.00  0.00           C
ATOM   8693 0C21 POPEk 296      15.319  70.464  76.880  1.00  0.00           C
ATOM   8695 1C21 POPEk 296      14.079  69.604  76.930  1.00  0.00           C
ATOM   8698 2C21 POPEk 296      13.899  68.714  75.680  1.00  0.00           C
ATOM   8701 3C21 POPEk 296      13.169  69.464  74.550  1.00  0.00           C
ATOM   8704 4C21 POPEk 296      13.319  68.824  73.150  1.00  0.00           C
ATOM   8707 5C21 POPEk 296      12.679  67.434  73.000  1.00  0.00           C
ATOM   8710 6C21 POPEk 296      12.799  66.944  71.540  1.00  0.00           C
ATOM   8713 7C21 POPEk 296      12.189  65.564  71.310  1.00  0.00           C
ATOM   8716 8C21 POPEk 296      12.219  65.124  69.840  1.00  0.00           C
ATOM   8720  C33 POPEk 296       7.719  73.924  83.340  1.00  0.00           C
ATOM   8723  C34 POPEk 296       7.899  74.104  81.820  1.00  0.00           C
ATOM   8726  C35 POPEk 296       6.539  74.224  81.080  1.00  0.00           C
ATOM   8729  C36 POPEk 296       6.589  75.114  79.830  1.00  0.00           C
ATOM   8732  C37 POPEk 296       5.189  75.414  79.230  1.00  0.00           C
ATOM   8735  C38 POPEk 296       5.239  76.544  78.190  1.00  0.00           C
ATOM   8738  C39 POPEk 296       3.889  76.934  77.570  1.00  0.00           C
ATOM   8741 0C31 POPEk 296       2.949  77.704  78.520  1.00  0.00           C
ATOM   8744 1C31 POPEk 296       1.739  78.294  77.760  1.00  0.00           C
ATOM   8747 2C31 POPEk 296       0.529  78.614  78.660  1.00  0.00           C
ATOM   8750 3C31 POPEk 296       0.219  80.114  78.820  1.00  0.00           C
ATOM   8753 4C31 POPEk 296       1.229  80.904  79.670  1.00  0.00           C
ATOM   8756 5C31 POPEk 296       0.709  82.314  79.970  1.00  0.00           C
ATOM   8759 6C31 POPEk 296       1.669  83.154  80.809  1.00  0.00           C
ATOM   8763  NH3 POPEl 297      86.709 115.724  50.860  1.00  0.00           N
ATOM   8767  C12 POPEl 297      86.719 114.224  50.900  1.00  0.00           C
ATOM   8770  C11 POPEl 297      88.129 113.674  50.660  1.00  0.00           C
ATOM   8773  P   POPEl 297      87.919 111.544  52.150  1.00  0.00           P
ATOM   8774  O13 POPEl 297      86.509 111.134  52.300  1.00  0.00           O
ATOM   8775  O14 POPEl 297      88.979 110.534  52.320  1.00  0.00           O
ATOM   8776  O11 POPEl 297      88.229 112.724  53.130  1.00  0.00           O
ATOM   8777  O12 POPEl 297      88.129 112.244  50.730  1.00  0.00           O
ATOM   8778  C1  POPEl 297      89.549 112.954  53.630  1.00  0.00           C
ATOM   8781  C2  POPEl 297      89.569 112.644  55.140  1.00  0.00           C
ATOM   8783  O21 POPEl 297      88.909 113.574  56.000  1.00  0.00           O
ATOM   8784  C21 POPEl 297      88.449 114.764  55.690  1.00  0.00           C
ATOM   8785  O22 POPEl 297      88.259 115.254  54.590  1.00  0.00           O
ATOM   8786  C22 POPEl 297      88.279 115.524  57.010  1.00  0.00           C
ATOM   8789  C3  POPEl 297      91.009 112.454  55.690  1.00  0.00           C
ATOM   8792  O31 POPEl 297      90.979 111.594  56.850  1.00  0.00           O
ATOM   8793  C31 POPEl 297      90.739 112.204  58.000  1.00  0.00           C
ATOM   8794  O32 POPEl 297      90.849 113.394  58.210  1.00  0.00           O
ATOM   8795  C32 POPEl 297      90.389 111.144  59.050  1.00  0.00           C
ATOM   8798  C23 POPEl 297      89.289 116.674  57.240  1.00  0.00           C
ATOM   8801  C24 POPEl 297      89.119 117.344  58.610  1.00  0.00           C
ATOM   8804  C25 POPEl 297      89.699 116.554  59.800  1.00  0.00           C
ATOM   8807  C26 POPEl 297      89.219 117.124  61.140  1.00  0.00           C
ATOM   8810  C27 POPEl 297      89.979 116.614  62.370  1.00  0.00           C
ATOM   8813  C28 POPEl 297      89.369 117.154  63.670  1.00  0.00           C
ATOM   8816  C29 POPEl 297      90.149 116.824  64.920  1.00  0.00           C
ATOM   8818 0C21 POPEl 297      90.769 117.684  65.740  1.00  0.00           C
ATOM   8820 1C21 POPEl 297      90.879 119.194  65.590  1.00  0.00           C
ATOM   8823 2C21 POPEl 297      92.319 119.724  65.750  1.00  0.00           C
ATOM   8826 3C21 POPEl 297      92.829 119.674  67.200  1.00  0.00           C
ATOM   8829 4C21 POPEl 297      94.339 119.874  67.320  1.00  0.00           C
ATOM   8832 5C21 POPEl 297      94.809 119.624  68.760  1.00  0.00           C
ATOM   8835 6C21 POPEl 297      96.309 119.284  68.860  1.00  0.00           C
ATOM   8838 7C21 POPEl 297      96.719 118.934  70.290  1.00  0.00           C
ATOM   8841 8C21 POPEl 297      98.149 118.434  70.390  1.00  0.00           C
ATOM   8845  C33 POPEl 297      89.239 111.594  59.990  1.00  0.00           C
ATOM   8848  C34 POPEl 297      89.289 110.914  61.360  1.00  0.00           C
ATOM   8851  C35 POPEl 297      90.389 111.484  62.270  1.00  0.00           C
ATOM   8854  C36 POPEl 297      90.019 111.424  63.760  1.00  0.00           C
ATOM   8857  C37 POPEl 297      91.019 112.164  64.650  1.00  0.00           C
ATOM   8860  C38 POPEl 297      90.419 112.534  66.010  1.00  0.00           C
ATOM   8863  C39 POPEl 297      91.409 113.264  66.930  1.00  0.00           C
ATOM   8866 0C31 POPEl 297      90.699 114.004  68.070  1.00  0.00           C
ATOM   8869 1C31 POPEl 297      91.659 114.884  68.890  1.00  0.00           C
ATOM   8872 2C31 POPEl 297      90.939 115.934  69.740  1.00  0.00           C
ATOM   8875 3C31 POPEl 297      90.009 115.364  70.820  1.00  0.00           C
ATOM   8878 4C31 POPEl 297      90.759 114.734  72.000  1.00  0.00           C
ATOM   8881 5C31 POPEl 297      89.849 114.454  73.200  1.00  0.00           C
ATOM   8884 6C31 POPEl 297      90.619 114.154  74.490  1.00  0.00           C
ATOM   8888  NH3 POPEm 298      33.129  46.784  92.330  1.00  0.00           N
ATOM   8892  C12 POPEm 298      32.999  45.424  92.960  1.00  0.00           C
ATOM   8895  C11 POPEm 298      31.659  44.754  92.590  1.00  0.00           C
ATOM   8898  P   POPEm 298      32.229  44.304  90.070  1.00  0.00           P
ATOM   8899  O13 POPEm 298      33.249  43.424  90.690  1.00  0.00           O
ATOM   8900  O14 POPEm 298      31.369  43.734  89.020  1.00  0.00           O
ATOM   8901  O11 POPEm 298      32.869  45.694  89.590  1.00  0.00           O
ATOM   8902  O12 POPEm 298      31.299  44.904  91.209  1.00  0.00           O
ATOM   8903  C1  POPEm 298      33.199  45.814  88.190  1.00  0.00           C
ATOM   8906  C2  POPEm 298      34.659  45.394  87.880  1.00  0.00           C
ATOM   8908  O21 POPEm 298      34.849  44.014  88.280  1.00  0.00           O
ATOM   8909  C21 POPEm 298      35.829  43.384  87.670  1.00  0.00           C
ATOM   8910  O22 POPEm 298      36.579  43.884  86.840  1.00  0.00           O
ATOM   8911  C22 POPEm 298      35.899  41.924  88.110  1.00  0.00           C
ATOM   8914  C3  POPEm 298      35.599  46.354  88.660  1.00  0.00           C
ATOM   8917  O31 POPEm 298      37.019  46.134  88.490  1.00  0.00           O
ATOM   8918  C31 POPEm 298      37.529  46.544  87.340  1.00  0.00           C
ATOM   8919  O32 POPEm 298      36.929  47.154  86.470  1.00  0.00           O
ATOM   8920  C32 POPEm 298      39.029  46.274  87.350  1.00  0.00           C
ATOM   8923  C23 POPEm 298      36.469  41.044  86.980  1.00  0.00           C
ATOM   8926  C24 POPEm 298      38.009  40.994  86.919  1.00  0.00           C
ATOM   8929  C25 POPEm 298      38.539  41.134  85.480  1.00  0.00           C
ATOM   8932  C26 POPEm 298      39.959  40.594  85.270  1.00  0.00           C
ATOM   8935  C27 POPEm 298      40.399  40.684  83.800  1.00  0.00           C
ATOM   8938  C28 POPEm 298      41.419  39.614  83.390  1.00  0.00           C
ATOM   8941  C29 POPEm 298      41.709  39.714  81.910  1.00  0.00           C
ATOM   8943 0C21 POPEm 298      42.179  38.754  81.110  1.00  0.00           C
ATOM   8945 1C21 POPEm 298      42.549  37.354  81.530  1.00  0.00           C
ATOM   8948 2C21 POPEm 298      42.669  36.374  80.350  1.00  0.00           C
ATOM   8951 3C21 POPEm 298      41.309  36.014  79.720  1.00  0.00           C
ATOM   8954 4C21 POPEm 298      41.429  34.834  78.760  1.00  0.00           C
ATOM   8957 5C21 POPEm 298      40.079  34.314  78.250  1.00  0.00           C
ATOM   8960 6C21 POPEm 298      40.229  32.954  77.540  1.00  0.00           C
ATOM   8963 7C21 POPEm 298      38.869  32.344  77.170  1.00  0.00           C
ATOM   8966 8C21 POPEm 298      38.989  30.944  76.580  1.00  0.00           C
ATOM   8970  C33 POPEm 298      39.559  45.554  86.090  1.00  0.00           C
ATOM   8973  C34 POPEm 298      40.909  44.904  86.430  1.00  0.00           C
ATOM   8976  C35 POPEm 298      41.889  44.784  85.250  1.00  0.00           C
ATOM   8979  C36 POPEm 298      43.279  44.414  85.770  1.00  0.00           C
ATOM   8982  C37 POPEm 298      44.429  44.644  84.780  1.00  0.00           C
ATOM   8985  C38 POPEm 298      45.759  44.354  85.480  1.00  0.00           C
ATOM   8988  C39 POPEm 298      46.999  44.894  84.760  1.00  0.00           C
ATOM   8991 0C31 POPEm 298      47.349  44.144  83.470  1.00  0.00           C
ATOM   8994 1C31 POPEm 298      48.689  44.624  82.910  1.00  0.00           C
ATOM   8997 2C31 POPEm 298      49.079  43.924  81.610  1.00  0.00           C
ATOM   9000 3C31 POPEm 298      50.489  44.304  81.140  1.00  0.00           C
ATOM   9003 4C31 POPEm 298      50.549  44.704  79.660  1.00  0.00           C
ATOM   9006 5C31 POPEm 298      51.989  44.854  79.160  1.00  0.00           C
ATOM   9009 6C31 POPEm 298      52.079  45.274  77.690  1.00  0.00           C
ATOM   9013  NH3 POPEn 299      14.849  98.374  51.300  1.00  0.00           N
ATOM   9017  C12 POPEn 299      14.089  98.864  50.110  1.00  0.00           C
ATOM   9020  C11 POPEn 299      12.909  99.754  50.510  1.00  0.00           C
ATOM   9023  P   POPEn 299      11.489 101.554  49.230  1.00  0.00           P
ATOM   9024  O13 POPEn 299      12.429 102.644  48.880  1.00  0.00           O
ATOM   9025  O14 POPEn 299      10.339 101.334  48.320  1.00  0.00           O
ATOM   9026  O11 POPEn 299      10.949 101.784  50.700  1.00  0.00           O
ATOM   9027  O12 POPEn 299      12.279 100.204  49.320  1.00  0.00           O
ATOM   9028  C1  POPEn 299      11.559 102.784  51.530  1.00  0.00           C
ATOM   9031  C2  POPEn 299      10.649 103.194  52.710  1.00  0.00           C
ATOM   9033  O21 POPEn 299      11.479 103.784  53.730  1.00  0.00           O
ATOM   9034  C21 POPEn 299      11.949 104.984  53.430  1.00  0.00           C
ATOM   9035  O22 POPEn 299      11.479 105.744  52.600  1.00  0.00           O
ATOM   9036  C22 POPEn 299      13.329 105.104  54.090  1.00  0.00           C
ATOM   9039  C3  POPEn 299       9.909 101.954  53.270  1.00  0.00           C
ATOM   9042  O31 POPEn 299       9.259 102.304  54.520  1.00  0.00           O
ATOM   9043  C31 POPEn 299       9.659 101.594  55.560  1.00  0.00           C
ATOM   9044  O32 POPEn 299      10.269 100.544  55.530  1.00  0.00           O
ATOM   9045  C32 POPEn 299       9.309 102.324  56.850  1.00  0.00           C
ATOM   9048  C23 POPEn 299      13.739 106.404  54.790  1.00  0.00           C
ATOM   9051  C24 POPEn 299      13.069 106.564  56.160  1.00  0.00           C
ATOM   9054  C25 POPEn 299      13.599 107.794  56.890  1.00  0.00           C
ATOM   9057  C26 POPEn 299      12.799 108.134  58.150  1.00  0.00           C
ATOM   9060  C27 POPEn 299      13.059 109.584  58.590  1.00  0.00           C
ATOM   9063  C28 POPEn 299      12.139 110.074  59.710  1.00  0.00           C
ATOM   9066  C29 POPEn 299      12.619 109.654  61.080  1.00  0.00           C
ATOM   9068 0C21 POPEn 299      12.839 110.464  62.140  1.00  0.00           C
ATOM   9070 1C21 POPEn 299      12.629 111.954  62.200  1.00  0.00           C
ATOM   9073 2C21 POPEn 299      13.949 112.744  62.260  1.00  0.00           C
ATOM   9076 3C21 POPEn 299      13.709 114.254  62.160  1.00  0.00           C
ATOM   9079 4C21 POPEn 299      14.959 115.074  61.800  1.00  0.00           C
ATOM   9082 5C21 POPEn 299      16.069 115.014  62.860  1.00  0.00           C
ATOM   9085 6C21 POPEn 299      17.069 116.164  62.700  1.00  0.00           C
ATOM   9088 7C21 POPEn 299      18.019 116.364  63.890  1.00  0.00           C
ATOM   9091 8C21 POPEn 299      18.919 117.584  63.720  1.00  0.00           C
ATOM   9095  C33 POPEn 299       8.259 101.584  57.700  1.00  0.00           C
ATOM   9098  C34 POPEn 299       7.459 102.554  58.580  1.00  0.00           C
ATOM   9101  C35 POPEn 299       8.149 102.994  59.870  1.00  0.00           C
ATOM   9104  C36 POPEn 299       8.179 101.854  60.890  1.00  0.00           C
ATOM   9107  C37 POPEn 299       8.139 102.334  62.350  1.00  0.00           C
ATOM   9110  C38 POPEn 299       7.959 101.154  63.310  1.00  0.00           C
ATOM   9113  C39 POPEn 299       7.739 101.584  64.760  1.00  0.00           C
ATOM   9116 0C31 POPEn 299       7.379 100.394  65.660  1.00  0.00           C
ATOM   9119 1C31 POPEn 299       7.219 100.794  67.130  1.00  0.00           C
ATOM   9122 2C31 POPEn 299       6.799  99.624  68.030  1.00  0.00           C
ATOM   9125 3C31 POPEn 299       5.329  99.674  68.480  1.00  0.00           C
ATOM   9128 4C31 POPEn 299       4.309  99.444  67.350  1.00  0.00           C
ATOM   9131 5C31 POPEn 299       2.869  99.654  67.830  1.00  0.00           C
ATOM   9134 6C31 POPEn 299       1.819  99.374  66.750  1.00  0.00           C
ATOM   9138  NH3 POPEo 300      48.939  34.644  51.560  1.00  0.00           N
ATOM   9142  C12 POPEo 300      48.039  33.694  50.820  1.00  0.00           C
ATOM   9145  C11 POPEo 300      46.819  33.304  51.670  1.00  0.00           C
ATOM   9148  P   POPEo 300      45.409  31.084  51.440  1.00  0.00           P
ATOM   9149  O13 POPEo 300      45.169  30.154  50.330  1.00  0.00           O
ATOM   9150  O14 POPEo 300      46.179  30.624  52.610  1.00  0.00           O
ATOM   9151  O11 POPEo 300      43.999  31.644  51.880  1.00  0.00           O
ATOM   9152  O12 POPEo 300      46.009  32.444  50.880  1.00  0.00           O
ATOM   9153  C1  POPEo 300      43.569  31.814  53.220  1.00  0.00           C
ATOM   9156  C2  POPEo 300      42.609  30.664  53.630  1.00  0.00           C
ATOM   9158  O21 POPEo 300      41.629  31.114  54.570  1.00  0.00           O
ATOM   9159  C21 POPEo 300      42.029  31.424  55.780  1.00  0.00           C
ATOM   9160  O22 POPEo 300      43.179  31.554  56.160  1.00  0.00           O
ATOM   9161  C22 POPEo 300      40.769  31.644  56.630  1.00  0.00           C
ATOM   9164  C3  POPEo 300      43.389  29.374  54.050  1.00  0.00           C
ATOM   9167  O31 POPEo 300      42.589  28.564  54.940  1.00  0.00           O
ATOM   9168  C31 POPEo 300      42.799  27.264  54.850  1.00  0.00           C
ATOM   9169  O32 POPEo 300      43.429  26.694  53.970  1.00  0.00           O
ATOM   9170  C32 POPEo 300      42.179  26.584  56.060  1.00  0.00           C
ATOM   9173  C23 POPEo 300      41.059  31.884  58.130  1.00  0.00           C
ATOM   9176  C24 POPEo 300      39.819  32.304  58.920  1.00  0.00           C
ATOM   9179  C25 POPEo 300      40.119  32.464  60.420  1.00  0.00           C
ATOM   9182  C26 POPEo 300      38.889  32.874  61.250  1.00  0.00           C
ATOM   9185  C27 POPEo 300      39.039  32.504  62.740  1.00  0.00           C
ATOM   9188  C28 POPEo 300      37.909  33.004  63.650  1.00  0.00           C
ATOM   9191  C29 POPEo 300      36.589  32.394  63.290  1.00  0.00           C
ATOM   9193 0C21 POPEo 300      35.449  32.474  64.000  1.00  0.00           C
ATOM   9195 1C21 POPEo 300      35.239  33.154  65.320  1.00  0.00           C
ATOM   9198 2C21 POPEo 300      35.119  32.084  66.410  1.00  0.00           C
ATOM   9201 3C21 POPEo 300      34.689  32.644  67.770  1.00  0.00           C
ATOM   9204 4C21 POPEo 300      34.259  31.544  68.750  1.00  0.00           C
ATOM   9207 5C21 POPEo 300      35.379  31.004  69.660  1.00  0.00           C
ATOM   9210 6C21 POPEo 300      36.379  30.094  68.940  1.00  0.00           C
ATOM   9213 7C21 POPEo 300      37.329  29.364  69.900  1.00  0.00           C
ATOM   9216 8C21 POPEo 300      38.199  28.314  69.210  1.00  0.00           C
ATOM   9220  C33 POPEo 300      43.209  26.494  57.220  1.00  0.00           C
ATOM   9223  C34 POPEo 300      43.429  27.844  57.910  1.00  0.00           C
ATOM   9226  C35 POPEo 300      44.529  27.804  58.980  1.00  0.00           C
ATOM   9229  C36 POPEo 300      44.199  26.844  60.130  1.00  0.00           C
ATOM   9232  C37 POPEo 300      44.869  27.234  61.440  1.00  0.00           C
ATOM   9235  C38 POPEo 300      45.219  26.024  62.310  1.00  0.00           C
ATOM   9238  C39 POPEo 300      44.009  25.174  62.740  1.00  0.00           C
ATOM   9241 0C31 POPEo 300      44.439  23.924  63.530  1.00  0.00           C
ATOM   9244 1C31 POPEo 300      43.249  23.054  63.940  1.00  0.00           C
ATOM   9247 2C31 POPEo 300      43.629  21.604  64.280  1.00  0.00           C
ATOM   9250 3C31 POPEo 300      44.669  21.434  65.400  1.00  0.00           C
ATOM   9253 4C31 POPEo 300      44.199  21.884  66.790  1.00  0.00           C
ATOM   9256 5C31 POPEo 300      45.259  21.604  67.860  1.00  0.00           C
ATOM   9259 6C31 POPEo 300      44.909  22.164  69.240  1.00  0.00           C
ATOM   9263  NH3 POPEp 301      47.969 102.554  53.380  1.00  0.00           N
ATOM   9267  C12 POPEp 301      46.529 102.364  53.040  1.00  0.00           C
ATOM   9270  C11 POPEp 301      46.039 101.104  53.710  1.00  0.00           C
ATOM   9273  P   POPEp 301      43.959  99.944  52.630  1.00  0.00           P
ATOM   9274  O13 POPEp 301      42.519 100.244  52.520  1.00  0.00           O
ATOM   9275  O14 POPEp 301      44.719  99.784  51.370  1.00  0.00           O
ATOM   9276  O11 POPEp 301      44.199  98.634  53.480  1.00  0.00           O
ATOM   9277  O12 POPEp 301      44.619 101.064  53.530  1.00  0.00           O
ATOM   9278  C1  POPEp 301      44.289  98.654  54.910  1.00  0.00           C
ATOM   9281  C2  POPEp 301      42.909  98.934  55.570  1.00  0.00           C
ATOM   9283  O21 POPEp 301      43.089  99.394  56.910  1.00  0.00           O
ATOM   9284  C21 POPEp 301      43.539  98.594  57.840  1.00  0.00           C
ATOM   9285  O22 POPEp 301      43.869  97.424  57.710  1.00  0.00           O
ATOM   9286  C22 POPEp 301      43.509  99.344  59.170  1.00  0.00           C
ATOM   9289  C3  POPEp 301      41.989  97.694  55.400  1.00  0.00           C
ATOM   9292  O31 POPEp 301      40.599  97.984  55.230  1.00  0.00           O
ATOM   9293  C31 POPEp 301      39.889  98.174  56.320  1.00  0.00           C
ATOM   9294  O32 POPEp 301      40.239  98.714  57.350  1.00  0.00           O
ATOM   9295  C32 POPEp 301      38.529  97.534  56.070  1.00  0.00           C
ATOM   9298  C23 POPEp 301      43.589  98.404  60.390  1.00  0.00           C
ATOM   9301  C24 POPEp 301      42.779  98.914  61.590  1.00  0.00           C
ATOM   9304  C25 POPEp 301      41.259  99.084  61.400  1.00  0.00           C
ATOM   9307  C26 POPEp 301      40.549  99.104  62.760  1.00  0.00           C
ATOM   9310  C27 POPEp 301      39.129  99.704  62.730  1.00  0.00           C
ATOM   9313  C28 POPEp 301      38.399  99.554  64.070  1.00  0.00           C
ATOM   9316  C29 POPEp 301      37.039 100.224  64.060  1.00  0.00           C
ATOM   9318 0C21 POPEp 301      36.609 101.234  64.840  1.00  0.00           C
ATOM   9320 1C21 POPEp 301      37.369 101.954  65.930  1.00  0.00           C
ATOM   9323 2C21 POPEp 301      36.699 101.784  67.310  1.00  0.00           C
ATOM   9326 3C21 POPEp 301      37.519 102.434  68.430  1.00  0.00           C
ATOM   9329 4C21 POPEp 301      36.969 102.144  69.840  1.00  0.00           C
ATOM   9332 5C21 POPEp 301      35.589 102.744  70.110  1.00  0.00           C
ATOM   9335 6C21 POPEp 301      35.139 102.514  71.570  1.00  0.00           C
ATOM   9338 7C21 POPEp 301      33.809 103.194  71.910  1.00  0.00           C
ATOM   9341 8C21 POPEp 301      33.419 103.064  73.380  1.00  0.00           C
ATOM   9345  C33 POPEp 301      37.389  98.344  56.700  1.00  0.00           C
ATOM   9348  C34 POPEp 301      37.039  97.954  58.140  1.00  0.00           C
ATOM   9351  C35 POPEp 301      36.249  96.644  58.220  1.00  0.00           C
ATOM   9354  C36 POPEp 301      35.219  96.564  59.350  1.00  0.00           C
ATOM   9357  C37 POPEp 301      35.819  96.334  60.750  1.00  0.00           C
ATOM   9360  C38 POPEp 301      34.749  96.044  61.820  1.00  0.00           C
ATOM   9363  C39 POPEp 301      34.099  94.654  61.670  1.00  0.00           C
ATOM   9366 0C31 POPEp 301      32.909  94.394  62.600  1.00  0.00           C
ATOM   9369 1C31 POPEp 301      31.859  93.474  61.950  1.00  0.00           C
ATOM   9372 2C31 POPEp 301      30.719  93.024  62.870  1.00  0.00           C
ATOM   9375 3C31 POPEp 301      31.109  91.924  63.870  1.00  0.00           C
ATOM   9378 4C31 POPEp 301      31.279  90.524  63.240  1.00  0.00           C
ATOM   9381 5C31 POPEp 301      31.699  89.424  64.220  1.00  0.00           C
ATOM   9384 6C31 POPEp 301      30.819  89.284  65.460  1.00  0.00           C
ATOM   9388  NH3 POPEq 302      31.949  87.704  50.130  1.00  0.00           N
ATOM   9392  C12 POPEq 302      31.379  88.984  50.670  1.00  0.00           C
ATOM   9395  C11 POPEq 302      31.369  89.044  52.220  1.00  0.00           C
ATOM   9398  P   POPEq 302      30.679  86.644  53.060  1.00  0.00           P
ATOM   9399  O13 POPEq 302      30.679  85.994  51.720  1.00  0.00           O
ATOM   9400  O14 POPEq 302      31.889  86.484  53.890  1.00  0.00           O
ATOM   9401  O11 POPEq 302      29.419  86.204  53.880  1.00  0.00           O
ATOM   9402  O12 POPEq 302      30.409  88.174  52.790  1.00  0.00           O
ATOM   9403  C1  POPEq 302      28.749  84.964  53.630  1.00  0.00           C
ATOM   9406  C2  POPEq 302      27.239  85.164  53.880  1.00  0.00           C
ATOM   9408  O21 POPEq 302      26.619  83.914  54.170  1.00  0.00           O
ATOM   9409  C21 POPEq 302      26.339  83.444  55.390  1.00  0.00           C
ATOM   9410  O22 POPEq 302      25.749  82.394  55.570  1.00  0.00           O
ATOM   9411  C22 POPEq 302      26.789  84.304  56.590  1.00  0.00           C
ATOM   9414  C3  POPEq 302      26.489  85.814  52.670  1.00  0.00           C
ATOM   9417  O31 POPEq 302      25.809  87.054  52.950  1.00  0.00           O
ATOM   9418  C31 POPEq 302      25.169  87.204  54.090  1.00  0.00           C
ATOM   9419  O32 POPEq 302      24.719  86.324  54.800  1.00  0.00           O
ATOM   9420  C32 POPEq 302      25.089  88.694  54.430  1.00  0.00           C
ATOM   9423  C23 POPEq 302      26.029  83.924  57.880  1.00  0.00           C
ATOM   9426  C24 POPEq 302      26.829  84.214  59.150  1.00  0.00           C
ATOM   9429  C25 POPEq 302      26.329  83.414  60.360  1.00  0.00           C
ATOM   9432  C26 POPEq 302      24.969  83.874  60.900  1.00  0.00           C
ATOM   9435  C27 POPEq 302      24.459  82.934  62.000  1.00  0.00           C
ATOM   9438  C28 POPEq 302      23.159  83.424  62.650  1.00  0.00           C
ATOM   9441  C29 POPEq 302      22.679  82.434  63.690  1.00  0.00           C
ATOM   9443 0C21 POPEq 302      22.569  82.664  65.010  1.00  0.00           C
ATOM   9445 1C21 POPEq 302      22.899  83.964  65.690  1.00  0.00           C
ATOM   9448 2C21 POPEq 302      22.519  83.964  67.180  1.00  0.00           C
ATOM   9451 3C21 POPEq 302      21.009  84.014  67.450  1.00  0.00           C
ATOM   9454 4C21 POPEq 302      20.719  83.834  68.950  1.00  0.00           C
ATOM   9457 5C21 POPEq 302      19.239  83.914  69.330  1.00  0.00           C
ATOM   9460 6C21 POPEq 302      19.029  83.494  70.790  1.00  0.00           C
ATOM   9463 7C21 POPEq 302      17.569  83.524  71.250  1.00  0.00           C
ATOM   9466 8C21 POPEq 302      17.419  83.174  72.730  1.00  0.00           C
ATOM   9470  C33 POPEq 302      25.779  88.974  55.790  1.00  0.00           C
ATOM   9473  C34 POPEq 302      26.639  90.234  55.760  1.00  0.00           C
ATOM   9476  C35 POPEq 302      27.989  90.034  55.040  1.00  0.00           C
ATOM   9479  C36 POPEq 302      29.199  90.324  55.930  1.00  0.00           C
ATOM   9482  C37 POPEq 302      29.369  89.284  57.050  1.00  0.00           C
ATOM   9485  C38 POPEq 302      30.119  89.824  58.270  1.00  0.00           C
ATOM   9488  C39 POPEq 302      31.449  90.504  57.920  1.00  0.00           C
ATOM   9491 0C31 POPEq 302      32.389  90.554  59.120  1.00  0.00           C
ATOM   9494 1C31 POPEq 302      33.729  91.184  58.730  1.00  0.00           C
ATOM   9497 2C31 POPEq 302      34.649  91.464  59.920  1.00  0.00           C
ATOM   9500 3C31 POPEq 302      35.769  92.434  59.560  1.00  0.00           C
ATOM   9503 4C31 POPEq 302      36.699  91.894  58.480  1.00  0.00           C
ATOM   9506 5C31 POPEq 302      36.989  92.914  57.370  1.00  0.00           C
ATOM   9509 6C31 POPEq 302      37.689  92.244  56.210  1.00  0.00           C
ATOM   9513  NH3 POPEr 303      61.279  -0.086  49.630  1.00  0.00           N
ATOM   9517  C12 POPEr 303      61.809   0.054  48.230  1.00  0.00           C
ATOM   9520  C11 POPEr 303      61.089   1.174  47.460  1.00  0.00           C
ATOM   9523  P   POPEr 303      60.179   2.954  49.180  1.00  0.00           P
ATOM   9524  O13 POPEr 303      59.789   4.334  48.870  1.00  0.00           O
ATOM   9525  O14 POPEr 303      59.099   1.964  49.420  1.00  0.00           O
ATOM   9526  O11 POPEr 303      61.019   2.864  50.510  1.00  0.00           O
ATOM   9527  O12 POPEr 303      61.209   2.424  48.130  1.00  0.00           O
ATOM   9528  C1  POPEr 303      61.119   3.974  51.410  1.00  0.00           C
ATOM   9531  C2  POPEr 303      60.689   3.604  52.860  1.00  0.00           C
ATOM   9533  O21 POPEr 303      61.779   3.934  53.740  1.00  0.00           O
ATOM   9534  C21 POPEr 303      61.399   4.394  54.920  1.00  0.00           C
ATOM   9535  O22 POPEr 303      60.259   4.694  55.240  1.00  0.00           O
ATOM   9536  C22 POPEr 303      62.609   4.424  55.830  1.00  0.00           C
ATOM   9539  C3  POPEr 303      60.359   2.084  53.020  1.00  0.00           C
ATOM   9542  O31 POPEr 303      59.999   1.734  54.380  1.00  0.00           O
ATOM   9543  C31 POPEr 303      58.709   1.574  54.630  1.00  0.00           C
ATOM   9544  O32 POPEr 303      57.799   1.824  53.840  1.00  0.00           O
ATOM   9545  C32 POPEr 303      58.529   0.854  55.980  1.00  0.00           C
ATOM   9548  C23 POPEr 303      62.279   4.674  57.320  1.00  0.00           C
ATOM   9551  C24 POPEr 303      63.489   4.244  58.160  1.00  0.00           C
ATOM   9554  C25 POPEr 303      63.459   4.644  59.640  1.00  0.00           C
ATOM   9557  C26 POPEr 303      64.669   4.034  60.370  1.00  0.00           C
ATOM   9560  C27 POPEr 303      65.019   4.704  61.710  1.00  0.00           C
ATOM   9563  C28 POPEr 303      66.039   3.904  62.540  1.00  0.00           C
ATOM   9566  C29 POPEr 303      67.339   3.644  61.820  1.00  0.00           C
ATOM   9568 0C21 POPEr 303      68.549   4.084  62.190  1.00  0.00           C
ATOM   9570 1C21 POPEr 303      68.819   4.964  63.390  1.00  0.00           C
ATOM   9573 2C21 POPEr 303      68.669   4.264  64.750  1.00  0.00           C
ATOM   9576 3C21 POPEr 303      69.739   3.204  65.040  1.00  0.00           C
ATOM   9579 4C21 POPEr 303      69.659   2.704  66.500  1.00  0.00           C
ATOM   9582 5C21 POPEr 303      68.409   1.864  66.750  1.00  0.00           C
ATOM   9585 6C21 POPEr 303      68.029   1.724  68.230  1.00  0.00           C
ATOM   9588 7C21 POPEr 303      66.699   0.964  68.370  1.00  0.00           C
ATOM   9591 8C21 POPEr 303      66.239   0.764  69.810  1.00  0.00           C
ATOM   9595  C33 POPEr 303      58.509   1.834  57.180  1.00  0.00           C
ATOM   9598  C34 POPEr 303      58.359   1.154  58.550  1.00  0.00           C
ATOM   9601  C35 POPEr 303      59.579   0.354  59.010  1.00  0.00           C
ATOM   9604  C36 POPEr 303      59.629   0.184  60.540  1.00  0.00           C
ATOM   9607  C37 POPEr 303      60.919  -0.476  61.040  1.00  0.00           C
ATOM   9610  C38 POPEr 303      61.159  -0.236  62.540  1.00  0.00           C
ATOM   9613  C39 POPEr 303      61.679   1.174  62.870  1.00  0.00           C
ATOM   9616 0C31 POPEr 303      61.789   1.424  64.380  1.00  0.00           C
ATOM   9619 1C31 POPEr 303      62.409   2.794  64.710  1.00  0.00           C
ATOM   9622 2C31 POPEr 303      62.609   3.004  66.220  1.00  0.00           C
ATOM   9625 3C31 POPEr 303      63.479   4.224  66.550  1.00  0.00           C
ATOM   9628 4C31 POPEr 303      63.509   4.504  68.050  1.00  0.00           C
ATOM   9631 5C31 POPEr 303      64.509   5.604  68.440  1.00  0.00           C
ATOM   9634 6C31 POPEr 303      64.829   5.614  69.940  1.00  0.00           C
ATOM   9638  NH3 POPEs 304     130.827  46.354  90.710  1.00  0.00           N
ATOM   9642  C12 POPEs 304     129.427  46.454  91.260  1.00  0.00           C
ATOM   9645  C11 POPEs 304     128.609  47.554  90.590  1.00  0.00           C
ATOM   9648  P   POPEs 304     126.319  48.784  91.010  1.00  0.00           P
ATOM   9649  O13 POPEs 304     124.979  48.164  90.900  1.00  0.00           O
ATOM   9650  O14 POPEs 304     126.399  49.954  91.919  1.00  0.00           O
ATOM   9651  O11 POPEs 304     126.749  49.274  89.580  1.00  0.00           O
ATOM   9652  O12 POPEs 304     127.419  47.714  91.350  1.00  0.00           O
ATOM   9653  C1  POPEs 304     125.809  49.434  88.510  1.00  0.00           C
ATOM   9656  C2  POPEs 304     125.919  48.324  87.430  1.00  0.00           C
ATOM   9658  O21 POPEs 304     125.009  48.704  86.390  1.00  0.00           O
ATOM   9659  C21 POPEs 304     125.529  49.304  85.330  1.00  0.00           C
ATOM   9660  O22 POPEs 304     126.709  49.424  85.090  1.00  0.00           O
ATOM   9661  C22 POPEs 304     124.379  49.904  84.510  1.00  0.00           C
ATOM   9664  C3  POPEs 304     125.549  46.884  87.930  1.00  0.00           C
ATOM   9667  O31 POPEs 304     126.119  45.894  87.050  1.00  0.00           O
ATOM   9668  C31 POPEs 304     125.439  45.654  85.930  1.00  0.00           C
ATOM   9669  O32 POPEs 304     124.269  45.924  85.730  1.00  0.00           O
ATOM   9670  C32 POPEs 304     126.409  45.134  84.880  1.00  0.00           C
ATOM   9673  C23 POPEs 304     124.489  51.444  84.440  1.00  0.00           C
ATOM   9676  C24 POPEs 304     125.379  51.914  83.280  1.00  0.00           C
ATOM   9679  C25 POPEs 304     124.579  52.554  82.140  1.00  0.00           C
ATOM   9682  C26 POPEs 304     125.449  52.954  80.940  1.00  0.00           C
ATOM   9685  C27 POPEs 304     124.619  53.664  79.860  1.00  0.00           C
ATOM   9688  C28 POPEs 304     125.459  54.164  78.660  1.00  0.00           C
ATOM   9691  C29 POPEs 304     125.659  53.114  77.590  1.00  0.00           C
ATOM   9693 0C21 POPEs 304     125.659  53.334  76.260  1.00  0.00           C
ATOM   9695 1C21 POPEs 304     125.469  54.664  75.560  1.00  0.00           C
ATOM   9698 2C21 POPEs 304     124.769  54.544  74.190  1.00  0.00           C
ATOM   9701 3C21 POPEs 304     124.429  55.914  73.590  1.00  0.00           C
ATOM   9704 4C21 POPEs 304     124.509  55.944  72.060  1.00  0.00           C
ATOM   9707 5C21 POPEs 304     123.989  57.244  71.440  1.00  0.00           C
ATOM   9710 6C21 POPEs 304     122.459  57.274  71.310  1.00  0.00           C
ATOM   9713 7C21 POPEs 304     121.939  58.564  70.660  1.00  0.00           C
ATOM   9716 8C21 POPEs 304     120.439  58.514  70.360  1.00  0.00           C
ATOM   9720  C33 POPEs 304     127.509  46.194  84.580  1.00  0.00           C
ATOM   9723  C34 POPEs 304     128.829  45.584  84.110  1.00  0.00           C
ATOM   9726  C35 POPEs 304     128.979  45.454  82.580  1.00  0.00           C
ATOM   9729  C36 POPEs 304     127.829  44.714  81.900  1.00  0.00           C
ATOM   9732  C37 POPEs 304     127.989  44.664  80.370  1.00  0.00           C
ATOM   9735  C38 POPEs 304     126.869  43.824  79.740  1.00  0.00           C
ATOM   9738  C39 POPEs 304     126.749  43.904  78.210  1.00  0.00           C
ATOM   9741 0C31 POPEs 304     127.809  43.104  77.440  1.00  0.00           C
ATOM   9744 1C31 POPEs 304     129.109  43.884  77.210  1.00  0.00           C
ATOM   9747 2C31 POPEs 304     129.997  43.284  76.110  1.00  0.00           C
ATOM   9750 3C31 POPEs 304     129.387  43.454  74.710  1.00  0.00           C
ATOM   9753 4C31 POPEs 304     130.347  43.034  73.600  1.00  0.00           C
ATOM   9756 5C31 POPEs 304     129.717  43.154  72.210  1.00  0.00           C
ATOM   9759 6C31 POPEs 304     130.627  42.604  71.110  1.00  0.00           C
ATOM   9763  NH3 POPEt 305      23.159  45.934  47.600  1.00  0.00           N
ATOM   9767  C12 POPEt 305      22.099  45.684  46.570  1.00  0.00           C
ATOM   9770  C11 POPEt 305      21.609  44.224  46.610  1.00  0.00           C
ATOM   9773  P   POPEt 305      19.039  44.194  45.990  1.00  0.00           P
ATOM   9774  O13 POPEt 305      18.339  44.554  44.740  1.00  0.00           O
ATOM   9775  O14 POPEt 305      18.519  43.064  46.780  1.00  0.00           O
ATOM   9776  O11 POPEt 305      18.979  45.504  46.850  1.00  0.00           O
ATOM   9777  O12 POPEt 305      20.569  44.024  45.670  1.00  0.00           O
ATOM   9778  C1  POPEt 305      19.119  45.544  48.270  1.00  0.00           C
ATOM   9781  C2  POPEt 305      18.389  46.774  48.850  1.00  0.00           C
ATOM   9783  O21 POPEt 305      19.009  47.004  50.140  1.00  0.00           O
ATOM   9784  C21 POPEt 305      19.469  48.234  50.320  1.00  0.00           C
ATOM   9785  O22 POPEt 305      19.079  49.224  49.720  1.00  0.00           O
ATOM   9786  C22 POPEt 305      20.589  48.214  51.340  1.00  0.00           C
ATOM   9789  C3  POPEt 305      16.859  46.484  48.910  1.00  0.00           C
ATOM   9792  O31 POPEt 305      16.119  47.404  49.740  1.00  0.00           O
ATOM   9793  C31 POPEt 305      14.819  47.094  49.780  1.00  0.00           C
ATOM   9794  O32 POPEt 305      14.289  46.234  49.080  1.00  0.00           O
ATOM   9795  C32 POPEt 305      14.119  47.974  50.820  1.00  0.00           C
ATOM   9798  C23 POPEt 305      20.179  47.654  52.720  1.00  0.00           C
ATOM   9801  C24 POPEt 305      21.239  47.974  53.780  1.00  0.00           C
ATOM   9804  C25 POPEt 305      20.849  47.394  55.150  1.00  0.00           C
ATOM   9807  C26 POPEt 305      21.929  47.534  56.220  1.00  0.00           C
ATOM   9810  C27 POPEt 305      21.429  46.934  57.540  1.00  0.00           C
ATOM   9813  C28 POPEt 305      22.419  47.044  58.710  1.00  0.00           C
ATOM   9816  C29 POPEt 305      21.809  46.384  59.920  1.00  0.00           C
ATOM   9818 0C21 POPEt 305      22.209  46.534  61.200  1.00  0.00           C
ATOM   9820 1C21 POPEt 305      23.429  47.274  61.670  1.00  0.00           C
ATOM   9823 2C21 POPEt 305      24.119  46.514  62.830  1.00  0.00           C
ATOM   9826 3C21 POPEt 305      24.369  45.024  62.540  1.00  0.00           C
ATOM   9829 4C21 POPEt 305      25.269  44.324  63.570  1.00  0.00           C
ATOM   9832 5C21 POPEt 305      24.839  44.544  65.029  1.00  0.00           C
ATOM   9835 6C21 POPEt 305      25.629  43.634  65.980  1.00  0.00           C
ATOM   9838 7C21 POPEt 305      25.509  44.024  67.459  1.00  0.00           C
ATOM   9841 8C21 POPEt 305      26.399  43.154  68.350  1.00  0.00           C
ATOM   9845  C33 POPEt 305      13.439  47.074  51.860  1.00  0.00           C
ATOM   9848  C34 POPEt 305      12.859  47.774  53.100  1.00  0.00           C
ATOM   9851  C35 POPEt 305      12.469  46.704  54.120  1.00  0.00           C
ATOM   9854  C36 POPEt 305      11.979  47.224  55.470  1.00  0.00           C
ATOM   9857  C37 POPEt 305      11.709  46.044  56.410  1.00  0.00           C
ATOM   9860  C38 POPEt 305      11.189  46.454  57.790  1.00  0.00           C
ATOM   9863  C39 POPEt 305      12.279  47.044  58.700  1.00  0.00           C
ATOM   9866 0C31 POPEt 305      11.739  47.554  60.050  1.00  0.00           C
ATOM   9869 1C31 POPEt 305      10.919  46.514  60.840  1.00  0.00           C
ATOM   9872 2C31 POPEt 305      10.249  47.114  62.080  1.00  0.00           C
ATOM   9875 3C31 POPEt 305       8.909  46.444  62.420  1.00  0.00           C
ATOM   9878 4C31 POPEt 305       8.999  45.334  63.470  1.00  0.00           C
ATOM   9881 5C31 POPEt 305       7.639  44.684  63.740  1.00  0.00           C
ATOM   9884 6C31 POPEt 305       7.619  43.864  65.040  1.00  0.00           C
ATOM   9888  NH3 POPEu 306     105.709 101.294  53.100  1.00  0.00           N
ATOM   9892  C12 POPEu 306     105.509 102.214  51.920  1.00  0.00           C
ATOM   9895  C11 POPEu 306     106.699 102.224  50.940  1.00  0.00           C
ATOM   9898  P   POPEu 306     108.999 101.894  52.080  1.00  0.00           P
ATOM   9899  O13 POPEu 306     108.449 101.164  53.230  1.00  0.00           O
ATOM   9900  O14 POPEu 306     109.489 101.104  50.930  1.00  0.00           O
ATOM   9901  O11 POPEu 306     110.159 102.854  52.570  1.00  0.00           O
ATOM   9902  O12 POPEu 306     107.869 102.844  51.510  1.00  0.00           O
ATOM   9903  C1  POPEu 306     111.289 103.014  51.710  1.00  0.00           C
ATOM   9906  C2  POPEu 306     112.479 103.604  52.500  1.00  0.00           C
ATOM   9908  O21 POPEu 306     113.119 102.724  53.430  1.00  0.00           O
ATOM   9909  C21 POPEu 306     112.999 101.464  53.610  1.00  0.00           C
ATOM   9910  O22 POPEu 306     112.339 100.614  53.020  1.00  0.00           O
ATOM   9911  C22 POPEu 306     113.909 101.074  54.780  1.00  0.00           C
ATOM   9914  C3  POPEu 306     112.029 104.884  53.260  1.00  0.00           C
ATOM   9917  O31 POPEu 306     113.099 105.804  53.450  1.00  0.00           O
ATOM   9918  C31 POPEu 306     113.839 105.884  54.580  1.00  0.00           C
ATOM   9919  O32 POPEu 306     114.729 106.714  54.710  1.00  0.00           O
ATOM   9920  C32 POPEu 306     113.459 104.914  55.710  1.00  0.00           C
ATOM   9923  C23 POPEu 306     113.149 100.334  55.900  1.00  0.00           C
ATOM   9926  C24 POPEu 306     114.139  99.554  56.760  1.00  0.00           C
ATOM   9929  C25 POPEu 306     113.489  98.814  57.930  1.00  0.00           C
ATOM   9932  C26 POPEu 306     114.229  99.074  59.240  1.00  0.00           C
ATOM   9935  C27 POPEu 306     113.849  98.094  60.360  1.00  0.00           C
ATOM   9938  C28 POPEu 306     115.049  97.694  61.230  1.00  0.00           C
ATOM   9941  C29 POPEu 306     115.699  98.904  61.860  1.00  0.00           C
ATOM   9943 0C21 POPEu 306     115.849  99.184  63.170  1.00  0.00           C
ATOM   9945 1C21 POPEu 306     115.439  98.324  64.340  1.00  0.00           C
ATOM   9948 2C21 POPEu 306     116.679  97.924  65.150  1.00  0.00           C
ATOM   9951 3C21 POPEu 306     116.329  96.944  66.270  1.00  0.00           C
ATOM   9954 4C21 POPEu 306     117.549  96.594  67.140  1.00  0.00           C
ATOM   9957 5C21 POPEu 306     117.219  95.544  68.210  1.00  0.00           C
ATOM   9960 6C21 POPEu 306     118.469  94.914  68.840  1.00  0.00           C
ATOM   9963 7C21 POPEu 306     118.119  93.834  69.870  1.00  0.00           C
ATOM   9966 8C21 POPEu 306     119.329  92.994  70.300  1.00  0.00           C
ATOM   9970  C33 POPEu 306     114.479 104.914  56.880  1.00  0.00           C
ATOM   9973  C34 POPEu 306     114.089 103.974  58.040  1.00  0.00           C
ATOM   9976  C35 POPEu 306     115.079 103.974  59.220  1.00  0.00           C
ATOM   9979  C36 POPEu 306     115.279 105.314  59.950  1.00  0.00           C
ATOM   9982  C37 POPEu 306     116.699 105.424  60.530  1.00  0.00           C
ATOM   9985  C38 POPEu 306     117.019 106.664  61.370  1.00  0.00           C
ATOM   9988  C39 POPEu 306     116.479 106.634  62.810  1.00  0.00           C
ATOM   9991 0C31 POPEu 306     116.969 105.454  63.660  1.00  0.00           C
ATOM   9994 1C31 POPEu 306     116.499 105.564  65.120  1.00  0.00           C
ATOM   9997 2C31 POPEu 306     116.599 104.224  65.860  1.00  0.00           C
ATOM  10000 3C31 POPEu 306     116.309 104.354  67.360  1.00  0.00           C
ATOM  10003 4C31 POPEu 306     116.179 102.994  68.060  1.00  0.00           C
ATOM  10006 5C31 POPEu 306     115.959 103.124  69.570  1.00  0.00           C
ATOM  10009 6C31 POPEu 306     115.789 101.784  70.280  1.00  0.00           C
ATOM  10013  NH3 POPEv 307      44.929 112.014  93.960  1.00  0.00           N
ATOM  10017  C12 POPEv 307      46.389 111.934  94.330  1.00  0.00           C
ATOM  10020  C11 POPEv 307      46.759 111.104  95.590  1.00  0.00           C
ATOM  10023  P   POPEv 307      45.309 108.954  95.100  1.00  0.00           P
ATOM  10024  O13 POPEv 307      45.439 107.644  95.770  1.00  0.00           O
ATOM  10025  O14 POPEv 307      43.989 109.424  94.640  1.00  0.00           O
ATOM  10026  O11 POPEv 307      46.269 109.044  93.840  1.00  0.00           O
ATOM  10027  O12 POPEv 307      45.799 110.144  96.010  1.00  0.00           O
ATOM  10028  C1  POPEv 307      46.779 107.944  93.080  1.00  0.00           C
ATOM  10031  C2  POPEv 307      45.899 107.574  91.840  1.00  0.00           C
ATOM  10033  O21 POPEv 307      46.639 106.834  90.840  1.00  0.00           O
ATOM  10034  C21 POPEv 307      47.529 107.444  90.080  1.00  0.00           C
ATOM  10035  O22 POPEv 307      47.909 108.594  90.180  1.00  0.00           O
ATOM  10036  C22 POPEv 307      48.049 106.434  89.020  1.00  0.00           C
ATOM  10039  C3  POPEv 307      45.179 108.834  91.260  1.00  0.00           C
ATOM  10042  O31 POPEv 307      44.609 108.734  89.940  1.00  0.00           O
ATOM  10043  C31 POPEv 307      43.639 107.864  89.680  1.00  0.00           C
ATOM  10044  O32 POPEv 307      43.369 106.864  90.330  1.00  0.00           O
ATOM  10045  C32 POPEv 307      42.879 108.414  88.460  1.00  0.00           C
ATOM  10048  C23 POPEv 307      49.119 106.974  88.020  1.00  0.00           C
ATOM  10051  C24 POPEv 307      49.669 105.874  87.080  1.00  0.00           C
ATOM  10054  C25 POPEv 307      50.779 106.324  86.100  1.00  0.00           C
ATOM  10057  C26 POPEv 307      50.249 106.884  84.770  1.00  0.00           C
ATOM  10060  C27 POPEv 307      51.349 107.234  83.750  1.00  0.00           C
ATOM  10063  C28 POPEv 307      50.779 107.774  82.420  1.00  0.00           C
ATOM  10066  C29 POPEv 307      51.839 108.324  81.490  1.00  0.00           C
ATOM  10068 0C21 POPEv 307      52.089 108.034  80.200  1.00  0.00           C
ATOM  10070 1C21 POPEv 307      51.389 107.044  79.300  1.00  0.00           C
ATOM  10073 2C21 POPEv 307      50.889 107.654  77.980  1.00  0.00           C
ATOM  10076 3C21 POPEv 307      49.689 108.584  78.160  1.00  0.00           C
ATOM  10079 4C21 POPEv 307      48.519 108.244  77.230  1.00  0.00           C
ATOM  10082 5C21 POPEv 307      48.689 108.774  75.800  1.00  0.00           C
ATOM  10085 6C21 POPEv 307      47.459 108.474  74.920  1.00  0.00           C
ATOM  10088 7C21 POPEv 307      47.099 109.634  74.000  1.00  0.00           C
ATOM  10091 8C21 POPEv 307      46.059 109.254  72.930  1.00  0.00           C
ATOM  10095  C33 POPEv 307      42.379 107.354  87.459  1.00  0.00           C
ATOM  10098  C34 POPEv 307      41.449 107.954  86.400  1.00  0.00           C
ATOM  10101  C35 POPEv 307      42.099 108.844  85.320  1.00  0.00           C
ATOM  10104  C36 POPEv 307      41.069 109.204  84.240  1.00  0.00           C
ATOM  10107  C37 POPEv 307      41.619 109.884  82.970  1.00  0.00           C
ATOM  10110  C38 POPEv 307      40.519 109.944  81.900  1.00  0.00           C
ATOM  10113  C39 POPEv 307      40.989 110.374  80.490  1.00  0.00           C
ATOM  10116 0C31 POPEv 307      41.009 111.894  80.270  1.00  0.00           C
ATOM  10119 1C31 POPEv 307      40.859 112.274  78.779  1.00  0.00           C
ATOM  10122 2C31 POPEv 307      40.309 113.694  78.550  1.00  0.00           C
ATOM  10125 3C31 POPEv 307      41.299 114.804  78.930  1.00  0.00           C
ATOM  10128 4C31 POPEv 307      42.309 115.144  77.830  1.00  0.00           C
ATOM  10131 5C31 POPEv 307      43.389 116.114  78.330  1.00  0.00           C
ATOM  10134 6C31 POPEv 307      44.369 116.554  77.240  1.00  0.00           C
ATOM  10138  NH3 POPEw 308     106.499  17.454  90.490  1.00  0.00           N
ATOM  10142  C12 POPEw 308     106.909  17.784  91.890  1.00  0.00           C
ATOM  10145  C11 POPEw 308     105.669  17.754  92.800  1.00  0.00           C
ATOM  10148  P   POPEw 308     104.549  20.104  92.840  1.00  0.00           P
ATOM  10149  O13 POPEw 308     103.719  20.124  94.070  1.00  0.00           O
ATOM  10150  O14 POPEw 308     105.919  20.654  92.930  1.00  0.00           O
ATOM  10151  O11 POPEw 308     103.829  20.824  91.640  1.00  0.00           O
ATOM  10152  O12 POPEw 308     104.659  18.624  92.310  1.00  0.00           O
ATOM  10153  C1  POPEw 308     102.429  20.944  91.480  1.00  0.00           C
ATOM  10156  C2  POPEw 308     101.929  20.064  90.310  1.00  0.00           C
ATOM  10158  O21 POPEw 308     100.689  20.634  89.880  1.00  0.00           O
ATOM  10159  C21 POPEw 308     100.309  20.814  88.610  1.00  0.00           C
ATOM  10160  O22 POPEw 308      99.329  21.484  88.340  1.00  0.00           O
ATOM  10161  C22 POPEw 308     101.129  20.114  87.520  1.00  0.00           C
ATOM  10164  C3  POPEw 308     101.699  18.604  90.800  1.00  0.00           C
ATOM  10167  O31 POPEw 308     101.659  17.644  89.730  1.00  0.00           O
ATOM  10168  C31 POPEw 308     102.799  17.014  89.470  1.00  0.00           C
ATOM  10169  O32 POPEw 308     103.909  17.344  89.840  1.00  0.00           O
ATOM  10170  C32 POPEw 308     102.469  15.804  88.600  1.00  0.00           C
ATOM  10173  C23 POPEw 308     100.289  19.964  86.230  1.00  0.00           C
ATOM  10176  C24 POPEw 308     101.079  20.024  84.910  1.00  0.00           C
ATOM  10179  C25 POPEw 308     100.869  21.374  84.210  1.00  0.00           C
ATOM  10182  C26 POPEw 308     101.399  21.444  82.780  1.00  0.00           C
ATOM  10185  C27 POPEw 308     101.149  22.834  82.180  1.00  0.00           C
ATOM  10188  C28 POPEw 308     101.509  22.934  80.690  1.00  0.00           C
ATOM  10191  C29 POPEw 308     101.349  24.364  80.220  1.00  0.00           C
ATOM  10193 0C21 POPEw 308     102.249  25.114  79.560  1.00  0.00           C
ATOM  10195 1C21 POPEw 308     103.599  24.674  79.070  1.00  0.00           C
ATOM  10198 2C21 POPEw 308     103.669  24.774  77.540  1.00  0.00           C
ATOM  10201 3C21 POPEw 308     104.849  23.984  76.940  1.00  0.00           C
ATOM  10204 4C21 POPEw 308     104.929  24.174  75.430  1.00  0.00           C
ATOM  10207 5C21 POPEw 308     105.799  23.124  74.710  1.00  0.00           C
ATOM  10210 6C21 POPEw 308     107.189  22.944  75.330  1.00  0.00           C
ATOM  10213 7C21 POPEw 308     108.189  22.324  74.350  1.00  0.00           C
ATOM  10216 8C21 POPEw 308     109.559  22.064  74.970  1.00  0.00           C
ATOM  10220  C33 POPEw 308     103.709  15.144  87.980  1.00  0.00           C
ATOM  10223  C34 POPEw 308     104.449  16.054  86.990  1.00  0.00           C
ATOM  10226  C35 POPEw 308     103.629  16.564  85.790  1.00  0.00           C
ATOM  10229  C36 POPEw 308     104.459  17.604  85.020  1.00  0.00           C
ATOM  10232  C37 POPEw 308     104.059  17.874  83.570  1.00  0.00           C
ATOM  10235  C38 POPEw 308     105.089  18.834  82.940  1.00  0.00           C
ATOM  10238  C39 POPEw 308     104.949  19.014  81.420  1.00  0.00           C
ATOM  10241 0C31 POPEw 308     105.329  17.764  80.600  1.00  0.00           C
ATOM  10244 1C31 POPEw 308     106.829  17.504  80.440  1.00  0.00           C
ATOM  10247 2C31 POPEw 308     107.149  16.184  79.720  1.00  0.00           C
ATOM  10250 3C31 POPEw 308     106.319  15.964  78.450  1.00  0.00           C
ATOM  10253 4C31 POPEw 308     106.789  14.774  77.600  1.00  0.00           C
ATOM  10256 5C31 POPEw 308     105.909  14.574  76.360  1.00  0.00           C
ATOM  10259 6C31 POPEw 308     106.389  13.434  75.460  1.00  0.00           C
ATOM  10263  NH3 POPEx 309       2.619 130.112  87.310  1.00  0.00           N
ATOM  10267  C12 POPEx 309       2.109 128.732  87.120  1.00  0.00           C
ATOM  10270  C11 POPEx 309       3.039 127.702  87.770  1.00  0.00           C
ATOM  10273  P   POPEx 309       3.379 125.144  87.700  1.00  0.00           P
ATOM  10274  O13 POPEx 309       4.729 125.434  87.199  1.00  0.00           O
ATOM  10275  O14 POPEx 309       3.259 124.564  89.050  1.00  0.00           O
ATOM  10276  O11 POPEx 309       2.769 124.064  86.720  1.00  0.00           O
ATOM  10277  O12 POPEx 309       2.469 126.414  87.580  1.00  0.00           O
ATOM  10278  C1  POPEx 309       2.059 124.444  85.540  1.00  0.00           C
ATOM  10281  C2  POPEx 309       2.909 124.244  84.270  1.00  0.00           C
ATOM  10283  O21 POPEx 309       2.259 124.924  83.180  1.00  0.00           O
ATOM  10284  C21 POPEx 309       3.009 125.064  82.110  1.00  0.00           C
ATOM  10285  O22 POPEx 309       4.139 124.634  81.970  1.00  0.00           O
ATOM  10286  C22 POPEx 309       2.239 125.854  81.060  1.00  0.00           C
ATOM  10289  C3  POPEx 309       3.169 122.744  83.980  1.00  0.00           C
ATOM  10292  O31 POPEx 309       2.129 122.164  83.169  1.00  0.00           O
ATOM  10293  C31 POPEx 309       1.969 120.854  83.250  1.00  0.00           C
ATOM  10294  O32 POPEx 309       2.479 120.104  84.070  1.00  0.00           O
ATOM  10295  C32 POPEx 309       1.399 120.374  81.919  1.00  0.00           C
ATOM  10298  C23 POPEx 309       3.159 126.922  80.430  1.00  0.00           C
ATOM  10301  C24 POPEx 309       4.079 126.394  79.310  1.00  0.00           C
ATOM  10304  C25 POPEx 309       3.529 126.694  77.920  1.00  0.00           C
ATOM  10307  C26 POPEx 309       2.519 125.684  77.380  1.00  0.00           C
ATOM  10310  C27 POPEx 309       1.819 126.174  76.110  1.00  0.00           C
ATOM  10313  C28 POPEx 309       1.199 125.014  75.320  1.00  0.00           C
ATOM  10316  C29 POPEx 309       0.749 125.514  73.980  1.00  0.00           C
ATOM  10318 0C21 POPEx 309       1.409 125.324  72.820  1.00  0.00           C
ATOM  10320 1C21 POPEx 309       2.699 124.564  72.640  1.00  0.00           C
ATOM  10323 2C21 POPEx 309       2.469 123.064  72.410  1.00  0.00           C
ATOM  10326 3C21 POPEx 309       3.769 122.274  72.270  1.00  0.00           C
ATOM  10329 4C21 POPEx 309       3.539 120.764  72.100  1.00  0.00           C
ATOM  10332 5C21 POPEx 309       2.989 120.384  70.710  1.00  0.00           C
ATOM  10335 6C21 POPEx 309       2.559 118.914  70.630  1.00  0.00           C
ATOM  10338 7C21 POPEx 309       1.919 118.574  69.280  1.00  0.00           C
ATOM  10341 8C21 POPEx 309       1.109 117.284  69.290  1.00  0.00           C
ATOM  10345  C33 POPEx 309      -0.089 120.664  81.610  1.00  0.00           C
ATOM  10348  C34 POPEx 309      -0.279 121.334  80.230  1.00  0.00           C
ATOM  10351  C35 POPEx 309       0.499 120.664  79.080  1.00  0.00           C
ATOM  10354  C36 POPEx 309       0.169 121.224  77.690  1.00  0.00           C
ATOM  10357  C37 POPEx 309       1.229 120.844  76.640  1.00  0.00           C
ATOM  10360  C38 POPEx 309       0.729 119.964  75.490  1.00  0.00           C
ATOM  10363  C39 POPEx 309      -0.259 120.684  74.570  1.00  0.00           C
ATOM  10366 0C31 POPEx 309      -0.389 120.004  73.200  1.00  0.00           C
ATOM  10369 1C31 POPEx 309      -1.269 120.804  72.230  1.00  0.00           C
ATOM  10372 2C31 POPEx 309      -1.249 120.244  70.800  1.00  0.00           C
ATOM  10375 3C31 POPEx 309      -2.449 120.694  69.970  1.00  0.00           C
ATOM  10378 4C31 POPEx 309      -2.549 120.004  68.600  1.00  0.00           C
ATOM  10381 5C31 POPEx 309      -3.859 120.304  67.870  1.00  0.00           C
ATOM  10384 6C31 POPEx 309      -4.119 119.404  66.660  1.00  0.00           C
ATOM  10388  NH3 POPEy 310      37.409  16.384  90.220  1.00  0.00           N
ATOM  10392  C12 POPEy 310      36.049  16.944  90.550  1.00  0.00           C
ATOM  10395  C11 POPEy 310      34.939  16.274  89.710  1.00  0.00           C
ATOM  10398  P   POPEy 310      34.379  13.854  88.880  1.00  0.00           P
ATOM  10399  O13 POPEy 310      35.229  12.774  88.320  1.00  0.00           O
ATOM  10400  O14 POPEy 310      33.619  13.564  90.110  1.00  0.00           O
ATOM  10401  O11 POPEy 310      33.499  14.474  87.710  1.00  0.00           O
ATOM  10402  O12 POPEy 310      35.399  15.024  89.180  1.00  0.00           O
ATOM  10403  C1  POPEy 310      33.279  13.784  86.470  1.00  0.00           C
ATOM  10406  C2  POPEy 310      34.449  13.974  85.440  1.00  0.00           C
ATOM  10408  O21 POPEy 310      34.079  14.694  84.240  1.00  0.00           O
ATOM  10409  C21 POPEy 310      33.229  14.064  83.420  1.00  0.00           C
ATOM  10410  O22 POPEy 310      32.679  13.004  83.660  1.00  0.00           O
ATOM  10411  C22 POPEy 310      33.129  14.834  82.100  1.00  0.00           C
ATOM  10414  C3  POPEy 310      35.209  12.664  85.110  1.00  0.00           C
ATOM  10417  O31 POPEy 310      36.459  12.964  84.430  1.00  0.00           O
ATOM  10418  C31 POPEy 310      37.379  12.024  84.620  1.00  0.00           C
ATOM  10419  O32 POPEy 310      37.229  11.014  85.280  1.00  0.00           O
ATOM  10420  C32 POPEy 310      38.649  12.374  83.860  1.00  0.00           C
ATOM  10423  C23 POPEy 310      32.059  14.294  81.100  1.00  0.00           C
ATOM  10426  C24 POPEy 310      32.629  13.774  79.770  1.00  0.00           C
ATOM  10429  C25 POPEy 310      31.579  13.744  78.640  1.00  0.00           C
ATOM  10432  C26 POPEy 310      31.299  15.104  77.980  1.00  0.00           C
ATOM  10435  C27 POPEy 310      30.119  15.044  76.990  1.00  0.00           C
ATOM  10438  C28 POPEy 310      29.789  16.414  76.340  1.00  0.00           C
ATOM  10441  C29 POPEy 310      28.559  16.384  75.460  1.00  0.00           C
ATOM  10443 0C21 POPEy 310      28.469  16.774  74.180  1.00  0.00           C
ATOM  10445 1C21 POPEy 310      29.569  17.324  73.310  1.00  0.00           C
ATOM  10448 2C21 POPEy 310      29.099  17.824  71.920  1.00  0.00           C
ATOM  10451 3C21 POPEy 310      28.539  19.254  71.900  1.00  0.00           C
ATOM  10454 4C21 POPEy 310      28.119  19.674  70.480  1.00  0.00           C
ATOM  10457 5C21 POPEy 310      27.749  21.164  70.300  1.00  0.00           C
ATOM  10460 6C21 POPEy 310      28.949  22.114  70.390  1.00  0.00           C
ATOM  10463 7C21 POPEy 310      28.659  23.504  69.810  1.00  0.00           C
ATOM  10466 8C21 POPEy 310      29.859  24.454  69.860  1.00  0.00           C
ATOM  10470  C33 POPEy 310      38.879  11.444  82.660  1.00  0.00           C
ATOM  10473  C34 POPEy 310      40.359  11.454  82.250  1.00  0.00           C
ATOM  10476  C35 POPEy 310      40.869  12.874  81.970  1.00  0.00           C
ATOM  10479  C36 POPEy 310      42.289  12.924  81.400  1.00  0.00           C
ATOM  10482  C37 POPEy 310      42.469  14.094  80.420  1.00  0.00           C
ATOM  10485  C38 POPEy 310      43.779  14.114  79.620  1.00  0.00           C
ATOM  10488  C39 POPEy 310      44.189  12.744  79.070  1.00  0.00           C
ATOM  10491 0C31 POPEy 310      45.429  12.804  78.180  1.00  0.00           C
ATOM  10494 1C31 POPEy 310      45.949  11.404  77.820  1.00  0.00           C
ATOM  10497 2C31 POPEy 310      46.799  11.414  76.540  1.00  0.00           C
ATOM  10500 3C31 POPEy 310      45.969  11.224  75.260  1.00  0.00           C
ATOM  10503 4C31 POPEy 310      45.549   9.774  75.010  1.00  0.00           C
ATOM  10506 5C31 POPEy 310      45.019   9.564  73.590  1.00  0.00           C
ATOM  10509 6C31 POPEy 310      44.569   8.124  73.310  1.00  0.00           C
ATOM  10513  NH3 POPEz 311      71.449  75.904  94.500  1.00  0.00           N
ATOM  10517  C12 POPEz 311      70.119  75.534  93.920  1.00  0.00           C
ATOM  10520  C11 POPEz 311      68.989  76.334  94.590  1.00  0.00           C
ATOM  10523  P   POPEz 311      66.449  76.794  94.290  1.00  0.00           P
ATOM  10524  O13 POPEz 311      65.779  76.234  95.480  1.00  0.00           O
ATOM  10525  O14 POPEz 311      66.759  78.244  94.260  1.00  0.00           O
ATOM  10526  O11 POPEz 311      65.529  76.414  93.040  1.00  0.00           O
ATOM  10527  O12 POPEz 311      67.749  75.954  94.000  1.00  0.00           O
ATOM  10528  C1  POPEz 311      66.079  76.474  91.720  1.00  0.00           C
ATOM  10531  C2  POPEz 311      66.689  75.114  91.240  1.00  0.00           C
ATOM  10533  O21 POPEz 311      67.919  75.364  90.540  1.00  0.00           O
ATOM  10534  C21 POPEz 311      67.819  76.124  89.460  1.00  0.00           C
ATOM  10535  O22 POPEz 311      66.779  76.434  88.900  1.00  0.00           O
ATOM  10536  C22 POPEz 311      69.209  76.624  89.110  1.00  0.00           C
ATOM  10539  C3  POPEz 311      65.699  74.224  90.440  1.00  0.00           C
ATOM  10542  O31 POPEz 311      66.409  73.324  89.540  1.00  0.00           O
ATOM  10543  C31 POPEz 311      66.029  72.064  89.520  1.00  0.00           C
ATOM  10544  O32 POPEz 311      65.129  71.584  90.180  1.00  0.00           O
ATOM  10545  C32 POPEz 311      66.819  71.334  88.430  1.00  0.00           C
ATOM  10548  C23 POPEz 311      69.209  78.104  88.700  1.00  0.00           C
ATOM  10551  C24 POPEz 311      68.709  78.334  87.270  1.00  0.00           C
ATOM  10554  C25 POPEz 311      69.739  77.974  86.190  1.00  0.00           C
ATOM  10557  C26 POPEz 311      69.149  78.154  84.790  1.00  0.00           C
ATOM  10560  C27 POPEz 311      70.099  77.724  83.680  1.00  0.00           C
ATOM  10563  C28 POPEz 311      69.569  78.094  82.280  1.00  0.00           C
ATOM  10566  C29 POPEz 311      69.739  79.564  81.980  1.00  0.00           C
ATOM  10568 0C21 POPEz 311      69.459  80.134  80.790  1.00  0.00           C
ATOM  10570 1C21 POPEz 311      68.899  79.394  79.600  1.00  0.00           C
ATOM  10573 2C21 POPEz 311      68.409  80.344  78.490  1.00  0.00           C
ATOM  10576 3C21 POPEz 311      69.539  81.134  77.790  1.00  0.00           C
ATOM  10579 4C21 POPEz 311      69.039  81.834  76.520  1.00  0.00           C
ATOM  10582 5C21 POPEz 311      70.019  82.884  75.950  1.00  0.00           C
ATOM  10585 6C21 POPEz 311      71.269  82.284  75.270  1.00  0.00           C
ATOM  10588 7C21 POPEz 311      71.949  83.294  74.330  1.00  0.00           C
ATOM  10591 8C21 POPEz 311      73.139  82.764  73.520  1.00  0.00           C
ATOM  10595  C33 POPEz 311      65.889  70.364  87.670  1.00  0.00           C
ATOM  10598  C34 POPEz 311      66.549  69.584  86.530  1.00  0.00           C
ATOM  10601  C35 POPEz 311      66.779  70.434  85.270  1.00  0.00           C
ATOM  10604  C36 POPEz 311      65.529  70.634  84.390  1.00  0.00           C
ATOM  10607  C37 POPEz 311      65.459  69.654  83.210  1.00  0.00           C
ATOM  10610  C38 POPEz 311      64.369  69.974  82.180  1.00  0.00           C
ATOM  10613  C39 POPEz 311      64.639  71.234  81.340  1.00  0.00           C
ATOM  10616 0C31 POPEz 311      63.679  71.374  80.160  1.00  0.00           C
ATOM  10619 1C31 POPEz 311      64.049  72.524  79.210  1.00  0.00           C
ATOM  10622 2C31 POPEz 311      63.169  72.534  77.950  1.00  0.00           C
ATOM  10625 3C31 POPEz 311      63.429  73.754  77.050  1.00  0.00           C
ATOM  10628 4C31 POPEz 311      62.519  73.754  75.820  1.00  0.00           C
ATOM  10631 5C31 POPEz 311      62.699  75.004  74.940  1.00  0.00           C
ATOM  10634 6C31 POPEz 311      61.789  75.014  73.720  1.00  0.00           C
ATOM  10638  NH3 POPE0 312       0.079  52.874  45.960  1.00  0.00           N
ATOM  10642  C12 POPE0 312       0.449  54.144  45.230  1.00  0.00           C
ATOM  10645  C11 POPE0 312       1.679  54.874  45.840  1.00  0.00           C
ATOM  10648  P   POPE0 312       3.319  56.874  45.370  1.00  0.00           P
ATOM  10649  O13 POPE0 312       4.419  55.964  45.000  1.00  0.00           O
ATOM  10650  O14 POPE0 312       3.279  58.234  44.780  1.00  0.00           O
ATOM  10651  O11 POPE0 312       3.329  57.054  46.920  1.00  0.00           O
ATOM  10652  O12 POPE0 312       1.929  56.124  45.150  1.00  0.00           O
ATOM  10653  C1  POPE0 312       4.519  57.114  47.700  1.00  0.00           C
ATOM  10656  C2  POPE0 312       4.189  57.904  48.990  1.00  0.00           C
ATOM  10658  O21 POPE0 312       5.149  57.724  50.050  1.00  0.00           O
ATOM  10659  C21 POPE0 312       5.279  56.554  50.630  1.00  0.00           C
ATOM  10660  O22 POPE0 312       4.969  55.474  50.160  1.00  0.00           O
ATOM  10661  C22 POPE0 312       5.899  56.694  52.010  1.00  0.00           C
ATOM  10664  C3  POPE0 312       2.729  57.634  49.470  1.00  0.00           C
ATOM  10667  O31 POPE0 312       2.409  58.384  50.650  1.00  0.00           O
ATOM  10668  C31 POPE0 312       1.709  59.494  50.490  1.00  0.00           C
ATOM  10669  O32 POPE0 312       1.239  59.914  49.440  1.00  0.00           O
ATOM  10670  C32 POPE0 312       1.609  60.164  51.860  1.00  0.00           C
ATOM  10673  C23 POPE0 312       5.429  55.574  52.960  1.00  0.00           C
ATOM  10676  C24 POPE0 312       5.829  55.794  54.420  1.00  0.00           C
ATOM  10679  C25 POPE0 312       5.389  57.164  54.970  1.00  0.00           C
ATOM  10682  C26 POPE0 312       5.399  57.194  56.500  1.00  0.00           C
ATOM  10685  C27 POPE0 312       5.339  58.604  57.100  1.00  0.00           C
ATOM  10688  C28 POPE0 312       4.829  58.634  58.550  1.00  0.00           C
ATOM  10691  C29 POPE0 312       5.429  57.544  59.410  1.00  0.00           C
ATOM  10693 0C21 POPE0 312       6.309  57.694  60.420  1.00  0.00           C
ATOM  10695 1C21 POPE0 312       6.889  58.994  60.890  1.00  0.00           C
ATOM  10698 2C21 POPE0 312       6.039  59.624  62.010  1.00  0.00           C
ATOM  10701 3C21 POPE0 312       6.099  58.874  63.350  1.00  0.00           C
ATOM  10704 4C21 POPE0 312       5.159  59.494  64.390  1.00  0.00           C
ATOM  10707 5C21 POPE0 312       5.289  58.904  65.810  1.00  0.00           C
ATOM  10710 6C21 POPE0 312       6.699  59.034  66.390  1.00  0.00           C
ATOM  10713 7C21 POPE0 312       6.769  58.784  67.900  1.00  0.00           C
ATOM  10716 8C21 POPE0 312       8.189  58.534  68.420  1.00  0.00           C
ATOM  10720  C33 POPE0 312       0.799  61.484  51.940  1.00  0.00           C
ATOM  10723  C34 POPE0 312       1.369  62.464  52.980  1.00  0.00           C
ATOM  10726  C35 POPE0 312       1.449  61.934  54.430  1.00  0.00           C
ATOM  10729  C36 POPE0 312       2.259  62.844  55.370  1.00  0.00           C
ATOM  10732  C37 POPE0 312       2.159  62.394  56.830  1.00  0.00           C
ATOM  10735  C38 POPE0 312       2.869  63.284  57.850  1.00  0.00           C
ATOM  10738  C39 POPE0 312       2.509  62.874  59.280  1.00  0.00           C
ATOM  10741 0C31 POPE0 312       3.159  63.724  60.380  1.00  0.00           C
ATOM  10744 1C31 POPE0 312       2.499  63.414  61.740  1.00  0.00           C
ATOM  10747 2C31 POPE0 312       3.119  64.124  62.950  1.00  0.00           C
ATOM  10750 3C31 POPE0 312       4.439  63.514  63.430  1.00  0.00           C
ATOM  10753 4C31 POPE0 312       5.089  64.364  64.540  1.00  0.00           C
ATOM  10756 5C31 POPE0 312       6.159  63.654  65.370  1.00  0.00           C
ATOM  10759 6C31 POPE0 312       6.839  64.604  66.360  1.00  0.00           C
ATOM  10763  NH3 POPE1 313      15.409  69.344  46.660  1.00  0.00           N
ATOM  10767  C12 POPE1 313      15.389  68.564  45.380  1.00  0.00           C
ATOM  10770  C11 POPE1 313      13.959  68.164  44.990  1.00  0.00           C
ATOM  10773  P   POPE1 313      12.879  66.324  43.390  1.00  0.00           P
ATOM  10774  O13 POPE1 313      11.779  67.174  42.880  1.00  0.00           O
ATOM  10775  O14 POPE1 313      13.519  65.374  42.460  1.00  0.00           O
ATOM  10776  O11 POPE1 313      12.379  65.554  44.690  1.00  0.00           O
ATOM  10777  O12 POPE1 313      14.049  67.234  43.930  1.00  0.00           O
ATOM  10778  C1  POPE1 313      11.249  66.054  45.440  1.00  0.00           C
ATOM  10781  C2  POPE1 313      11.199  65.384  46.840  1.00  0.00           C
ATOM  10783  O21 POPE1 313      10.189  66.024  47.660  1.00  0.00           O
ATOM  10784  C21 POPE1 313       9.909  65.274  48.740  1.00  0.00           C
ATOM  10785  O22 POPE1 313      10.259  64.114  48.860  1.00  0.00           O
ATOM  10786  C22 POPE1 313       9.019  65.984  49.740  1.00  0.00           C
ATOM  10789  C3  POPE1 313      12.609  65.404  47.530  1.00  0.00           C
ATOM  10792  O31 POPE1 313      12.549  65.914  48.890  1.00  0.00           O
ATOM  10793  C31 POPE1 313      13.649  66.484  49.360  1.00  0.00           C
ATOM  10794  O32 POPE1 313      14.639  66.754  48.690  1.00  0.00           O
ATOM  10795  C32 POPE1 313      13.569  66.524  50.890  1.00  0.00           C
ATOM  10798  C23 POPE1 313       9.299  65.554  51.200  1.00  0.00           C
ATOM  10801  C24 POPE1 313       8.479  66.374  52.200  1.00  0.00           C
ATOM  10804  C25 POPE1 313       7.139  65.734  52.610  1.00  0.00           C
ATOM  10807  C26 POPE1 313       7.299  64.494  53.520  1.00  0.00           C
ATOM  10810  C27 POPE1 313       6.299  64.494  54.690  1.00  0.00           C
ATOM  10813  C28 POPE1 313       6.539  63.424  55.780  1.00  0.00           C
ATOM  10816  C29 POPE1 313       7.839  63.644  56.520  1.00  0.00           C
ATOM  10818 0C21 POPE1 313       8.029  63.794  57.840  1.00  0.00           C
ATOM  10820 1C21 POPE1 313       6.999  63.734  58.940  1.00  0.00           C
ATOM  10823 2C21 POPE1 313       7.469  62.934  60.170  1.00  0.00           C
ATOM  10826 3C21 POPE1 313       8.719  63.504  60.850  1.00  0.00           C
ATOM  10829 4C21 POPE1 313       9.009  62.864  62.210  1.00  0.00           C
ATOM  10832 5C21 POPE1 313      10.459  63.064  62.680  1.00  0.00           C
ATOM  10835 6C21 POPE1 313      10.809  62.134  63.850  1.00  0.00           C
ATOM  10838 7C21 POPE1 313      12.209  62.354  64.430  1.00  0.00           C
ATOM  10841 8C21 POPE1 313      12.629  61.264  65.420  1.00  0.00           C
ATOM  10845  C33 POPE1 313      14.099  67.774  51.620  1.00  0.00           C
ATOM  10848  C34 POPE1 313      13.829  67.564  53.110  1.00  0.00           C
ATOM  10851  C35 POPE1 313      14.429  68.604  54.070  1.00  0.00           C
ATOM  10854  C36 POPE1 313      13.849  70.024  53.910  1.00  0.00           C
ATOM  10857  C37 POPE1 313      14.229  70.924  55.090  1.00  0.00           C
ATOM  10860  C38 POPE1 313      13.759  72.374  54.910  1.00  0.00           C
ATOM  10863  C39 POPE1 313      14.799  73.424  55.330  1.00  0.00           C
ATOM  10866 0C31 POPE1 313      15.059  73.504  56.850  1.00  0.00           C
ATOM  10869 1C31 POPE1 313      16.159  74.524  57.170  1.00  0.00           C
ATOM  10872 2C31 POPE1 313      16.129  75.084  58.600  1.00  0.00           C
ATOM  10875 3C31 POPE1 313      16.279  74.064  59.740  1.00  0.00           C
ATOM  10878 4C31 POPE1 313      17.649  73.374  59.830  1.00  0.00           C
ATOM  10881 5C31 POPE1 313      17.759  72.534  61.110  1.00  0.00           C
ATOM  10884 6C31 POPE1 313      18.919  71.544  61.170  1.00  0.00           C
ATOM  10888  NH3 POPE2 314      36.599  98.954  92.770  1.00  0.00           N
ATOM  10892  C12 POPE2 314      37.179  99.094  94.140  1.00  0.00           C
ATOM  10895  C11 POPE2 314      37.319 100.584  94.530  1.00  0.00           C
ATOM  10898  P   POPE2 314      36.039 102.134  92.930  1.00  0.00           P
ATOM  10899  O13 POPE2 314      35.009 101.074  92.900  1.00  0.00           O
ATOM  10900  O14 POPE2 314      35.809 103.374  93.709  1.00  0.00           O
ATOM  10901  O11 POPE2 314      36.409 102.524  91.460  1.00  0.00           O
ATOM  10902  O12 POPE2 314      37.389 101.474  93.400  1.00  0.00           O
ATOM  10903  C1  POPE2 314      35.769 102.004  90.300  1.00  0.00           C
ATOM  10906  C2  POPE2 314      35.169 103.154  89.440  1.00  0.00           C
ATOM  10908  O21 POPE2 314      35.909 103.364  88.230  1.00  0.00           O
ATOM  10909  C21 POPE2 314      35.959 102.334  87.410  1.00  0.00           C
ATOM  10910  O22 POPE2 314      35.319 101.304  87.510  1.00  0.00           O
ATOM  10911  C22 POPE2 314      36.989 102.614  86.330  1.00  0.00           C
ATOM  10914  C3  POPE2 314      35.129 104.504  90.220  1.00  0.00           C
ATOM  10917  O31 POPE2 314      34.549 105.554  89.410  1.00  0.00           O
ATOM  10918  C31 POPE2 314      33.229 105.504  89.340  1.00  0.00           C
ATOM  10919  O32 POPE2 314      32.499 104.774  89.970  1.00  0.00           O
ATOM  10920  C32 POPE2 314      32.759 106.414  88.190  1.00  0.00           C
ATOM  10923  C23 POPE2 314      36.469 102.364  84.900  1.00  0.00           C
ATOM  10926  C24 POPE2 314      37.499 101.644  84.030  1.00  0.00           C
ATOM  10929  C25 POPE2 314      37.159 101.764  82.540  1.00  0.00           C
ATOM  10932  C26 POPE2 314      38.149 101.034  81.630  1.00  0.00           C
ATOM  10935  C27 POPE2 314      37.989 101.474  80.170  1.00  0.00           C
ATOM  10938  C28 POPE2 314      38.699 100.554  79.160  1.00  0.00           C
ATOM  10941  C29 POPE2 314      37.959  99.254  78.980  1.00  0.00           C
ATOM  10943 0C21 POPE2 314      37.399  98.794  77.850  1.00  0.00           C
ATOM  10945 1C21 POPE2 314      37.419  99.434  76.480  1.00  0.00           C
ATOM  10948 2C21 POPE2 314      37.969  98.464  75.420  1.00  0.00           C
ATOM  10951 3C21 POPE2 314      39.469  98.184  75.580  1.00  0.00           C
ATOM  10954 4C21 POPE2 314      39.969  97.094  74.620  1.00  0.00           C
ATOM  10957 5C21 POPE2 314      41.499  96.984  74.610  1.00  0.00           C
ATOM  10960 6C21 POPE2 314      41.989  95.624  74.110  1.00  0.00           C
ATOM  10963 7C21 POPE2 314      43.519  95.524  74.070  1.00  0.00           C
ATOM  10966 8C21 POPE2 314      44.029  94.094  73.840  1.00  0.00           C
ATOM  10970  C33 POPE2 314      31.459 105.874  87.560  1.00  0.00           C
ATOM  10973  C34 POPE2 314      31.079 106.484  86.200  1.00  0.00           C
ATOM  10976  C35 POPE2 314      32.129 106.354  85.090  1.00  0.00           C
ATOM  10979  C36 POPE2 314      32.419 104.894  84.699  1.00  0.00           C
ATOM  10982  C37 POPE2 314      33.309 104.804  83.449  1.00  0.00           C
ATOM  10985  C38 POPE2 314      33.409 103.394  82.880  1.00  0.00           C
ATOM  10988  C39 POPE2 314      34.139 103.344  81.520  1.00  0.00           C
ATOM  10991 0C31 POPE2 314      33.319 103.944  80.370  1.00  0.00           C
ATOM  10994 1C31 POPE2 314      34.019 103.804  79.020  1.00  0.00           C
ATOM  10997 2C31 POPE2 314      33.079 104.044  77.830  1.00  0.00           C
ATOM  11000 3C31 POPE2 314      32.569 105.484  77.700  1.00  0.00           C
ATOM  11003 4C31 POPE2 314      31.419 105.574  76.700  1.00  0.00           C
ATOM  11006 5C31 POPE2 314      30.999 107.004  76.360  1.00  0.00           C
ATOM  11009 6C31 POPE2 314      29.809 107.054  75.400  1.00  0.00           C
ATOM  11013  NH3 POPE3 315      44.109 124.624  90.650  1.00  0.00           N
ATOM  11017  C12 POPE3 315      45.109 125.314  91.540  1.00  0.00           C
ATOM  11020  C11 POPE3 315      46.479 125.544  90.860  1.00  0.00           C
ATOM  11023  P   POPE3 315      47.739 127.742  91.590  1.00  0.00           P
ATOM  11024  O13 POPE3 315      47.549 129.172  91.350  1.00  0.00           O
ATOM  11025  O14 POPE3 315      47.549 127.282  92.980  1.00  0.00           O
ATOM  11026  O11 POPE3 315      49.169 127.362  91.040  1.00  0.00           O
ATOM  11027  O12 POPE3 315      46.719 126.942  90.660  1.00  0.00           O
ATOM  11028  C1  POPE3 315      49.349 127.242  89.610  1.00  0.00           C
ATOM  11031  C2  POPE3 315      48.929 128.482  88.760  1.00  0.00           C
ATOM  11033  O21 POPE3 315      49.139 128.122  87.390  1.00  0.00           O
ATOM  11034  C21 POPE3 315      48.249 128.562  86.540  1.00  0.00           C
ATOM  11035  O22 POPE3 315      47.309 129.312  86.790  1.00  0.00           O
ATOM  11036  C22 POPE3 315      48.639 128.082  85.150  1.00  0.00           C
ATOM  11039  C3  POPE3 315      49.729 129.772  89.110  1.00  0.00           C
ATOM  11042  O31 POPE3 315      49.069 130.932  88.570  1.00  0.00           O
ATOM  11043  C31 POPE3 315      49.489 131.612  87.480  1.00  0.00           C
ATOM  11044  O32 POPE3 315      48.909 132.612  87.080  1.00  0.00           O
ATOM  11045  C32 POPE3 315      50.729 131.052  86.770  1.00  0.00           C
ATOM  11048  C23 POPE3 315      47.829 128.812  84.080  1.00  0.00           C
ATOM  11051  C24 POPE3 315      48.439 128.752  82.680  1.00  0.00           C
ATOM  11054  C25 POPE3 315      48.229 127.412  81.990  1.00  0.00           C
ATOM  11057  C26 POPE3 315      48.289 127.532  80.460  1.00  0.00           C
ATOM  11060  C27 POPE3 315      48.359 126.154  79.820  1.00  0.00           C
ATOM  11063  C28 POPE3 315      47.959 126.114  78.340  1.00  0.00           C
ATOM  11066  C29 POPE3 315      48.069 124.684  77.860  1.00  0.00           C
ATOM  11068 0C21 POPE3 315      49.059 124.164  77.110  1.00  0.00           C
ATOM  11070 1C21 POPE3 315      50.209 124.924  76.520  1.00  0.00           C
ATOM  11073 2C21 POPE3 315      49.799 125.834  75.340  1.00  0.00           C
ATOM  11076 3C21 POPE3 315      49.299 125.114  74.070  1.00  0.00           C
ATOM  11079 4C21 POPE3 315      47.999 124.304  74.240  1.00  0.00           C
ATOM  11082 5C21 POPE3 315      46.969 124.364  73.100  1.00  0.00           C
ATOM  11085 6C21 POPE3 315      46.339 125.754  72.980  1.00  0.00           C
ATOM  11088 7C21 POPE3 315      45.009 125.764  72.230  1.00  0.00           C
ATOM  11091 8C21 POPE3 315      44.229 127.062  72.410  1.00  0.00           C
ATOM  11095  C33 POPE3 315      50.979 131.772  85.430  1.00  0.00           C
ATOM  11098  C34 POPE3 315      51.719 130.932  84.380  1.00  0.00           C
ATOM  11101  C35 POPE3 315      53.119 130.432  84.760  1.00  0.00           C
ATOM  11104  C36 POPE3 315      54.149 131.542  85.040  1.00  0.00           C
ATOM  11107  C37 POPE3 315      55.589 131.062  84.760  1.00  0.00           C
ATOM  11110  C38 POPE3 315      56.669 131.822  85.550  1.00  0.00           C
ATOM  11113  C39 POPE3 315      58.029 131.092  85.540  1.00  0.00           C
ATOM  11116 0C31 POPE3 315      58.849 131.272  84.260  1.00  0.00           C
ATOM  11119 1C31 POPE3 315      60.099 130.382  84.260  1.00  0.00           C
ATOM  11122 2C31 POPE3 315      61.269 130.942  83.420  1.00  0.00           C
ATOM  11125 3C31 POPE3 315      60.959 131.092  81.930  1.00  0.00           C
ATOM  11128 4C31 POPE3 315      62.099 131.812  81.200  1.00  0.00           C
ATOM  11131 5C31 POPE3 315      61.699 132.362  79.830  1.00  0.00           C
ATOM  11134 6C31 POPE3 315      62.869 133.042  79.120  1.00  0.00           C
ATOM  11138  NH3 POPE4 316      71.489  69.124  94.820  1.00  0.00           N
ATOM  11142  C12 POPE4 316      72.979  69.134  94.670  1.00  0.00           C
ATOM  11145  C11 POPE4 316      73.409  70.094  93.550  1.00  0.00           C
ATOM  11148  P   POPE4 316      73.759  72.704  93.520  1.00  0.00           P
ATOM  11149  O13 POPE4 316      72.959  73.884  93.900  1.00  0.00           O
ATOM  11150  O14 POPE4 316      75.109  72.554  94.130  1.00  0.00           O
ATOM  11151  O11 POPE4 316      73.859  72.724  91.940  1.00  0.00           O
ATOM  11152  O12 POPE4 316      72.889  71.404  93.790  1.00  0.00           O
ATOM  11153  C1  POPE4 316      75.069  72.484  91.209  1.00  0.00           C
ATOM  11156  C2  POPE4 316      74.719  72.074  89.760  1.00  0.00           C
ATOM  11158  O21 POPE4 316      75.779  71.314  89.150  1.00  0.00           O
ATOM  11159  C21 POPE4 316      75.349  70.364  88.320  1.00  0.00           C
ATOM  11160  O22 POPE4 316      74.189  70.034  88.169  1.00  0.00           O
ATOM  11161  C22 POPE4 316      76.519  69.734  87.560  1.00  0.00           C
ATOM  11164  C3  POPE4 316      74.349  73.284  88.840  1.00  0.00           C
ATOM  11167  O31 POPE4 316      74.079  72.854  87.490  1.00  0.00           O
ATOM  11168  C31 POPE4 316      72.839  72.994  87.010  1.00  0.00           C
ATOM  11169  O32 POPE4 316      71.969  73.694  87.520  1.00  0.00           O
ATOM  11170  C32 POPE4 316      72.739  72.194  85.710  1.00  0.00           C
ATOM  11173  C23 POPE4 316      76.229  68.264  87.170  1.00  0.00           C
ATOM  11176  C24 POPE4 316      77.059  67.804  85.949  1.00  0.00           C
ATOM  11179  C25 POPE4 316      76.219  67.664  84.670  1.00  0.00           C
ATOM  11182  C26 POPE4 316      75.659  68.994  84.150  1.00  0.00           C
ATOM  11185  C27 POPE4 316      74.859  68.844  82.850  1.00  0.00           C
ATOM  11188  C28 POPE4 316      73.449  68.284  83.090  1.00  0.00           C
ATOM  11191  C29 POPE4 316      72.729  67.854  81.840  1.00  0.00           C
ATOM  11193 0C21 POPE4 316      72.219  68.654  80.880  1.00  0.00           C
ATOM  11195 1C21 POPE4 316      72.249  70.164  80.830  1.00  0.00           C
ATOM  11198 2C21 POPE4 316      70.869  70.824  80.600  1.00  0.00           C
ATOM  11201 3C21 POPE4 316      69.899  70.024  79.710  1.00  0.00           C
ATOM  11204 4C21 POPE4 316      68.619  70.794  79.330  1.00  0.00           C
ATOM  11207 5C21 POPE4 316      67.799  70.094  78.230  1.00  0.00           C
ATOM  11210 6C21 POPE4 316      67.149  68.784  78.670  1.00  0.00           C
ATOM  11213 7C21 POPE4 316      66.499  68.024  77.510  1.00  0.00           C
ATOM  11216 8C21 POPE4 316      65.809  66.724  77.940  1.00  0.00           C
ATOM  11220  C33 POPE4 316      71.299  71.814  85.270  1.00  0.00           C
ATOM  11223  C34 POPE4 316      70.419  73.004  84.880  1.00  0.00           C
ATOM  11226  C35 POPE4 316      69.869  72.914  83.440  1.00  0.00           C
ATOM  11229  C36 POPE4 316      68.679  73.854  83.210  1.00  0.00           C
ATOM  11232  C37 POPE4 316      68.419  74.184  81.730  1.00  0.00           C
ATOM  11235  C38 POPE4 316      67.189  75.104  81.580  1.00  0.00           C
ATOM  11238  C39 POPE4 316      67.189  75.904  80.260  1.00  0.00           C
ATOM  11241 0C31 POPE4 316      66.929  75.044  79.020  1.00  0.00           C
ATOM  11244 1C31 POPE4 316      67.039  75.854  77.710  1.00  0.00           C
ATOM  11247 2C31 POPE4 316      68.299  75.504  76.890  1.00  0.00           C
ATOM  11250 3C31 POPE4 316      68.279  74.094  76.270  1.00  0.00           C
ATOM  11253 4C31 POPE4 316      67.399  73.994  75.020  1.00  0.00           C
ATOM  11256 5C31 POPE4 316      67.489  72.624  74.350  1.00  0.00           C
ATOM  11259 6C31 POPE4 316      66.599  72.474  73.110  1.00  0.00           C
ATOM  11263  NH3 POPE5 317      76.619  54.494  94.770  1.00  0.00           N
ATOM  11267  C12 POPE5 317      76.889  53.734  96.040  1.00  0.00           C
ATOM  11270  C11 POPE5 317      77.729  52.464  95.760  1.00  0.00           C
ATOM  11273  P   POPE5 317      79.949  53.704  94.880  1.00  0.00           P
ATOM  11274  O13 POPE5 317      80.099  54.924  95.680  1.00  0.00           O
ATOM  11275  O14 POPE5 317      81.169  53.074  94.350  1.00  0.00           O
ATOM  11276  O11 POPE5 317      78.969  53.954  93.660  1.00  0.00           O
ATOM  11277  O12 POPE5 317      79.139  52.664  95.730  1.00  0.00           O
ATOM  11278  C1  POPE5 317      78.849  52.934  92.640  1.00  0.00           C
ATOM  11281  C2  POPE5 317      79.629  53.274  91.350  1.00  0.00           C
ATOM  11283  O21 POPE5 317      79.019  52.584  90.250  1.00  0.00           O
ATOM  11284  C21 POPE5 317      78.429  53.354  89.350  1.00  0.00           C
ATOM  11285  O22 POPE5 317      78.009  54.484  89.530  1.00  0.00           O
ATOM  11286  C22 POPE5 317      78.509  52.624  88.010  1.00  0.00           C
ATOM  11289  C3  POPE5 317      81.119  52.844  91.370  1.00  0.00           C
ATOM  11292  O31 POPE5 317      81.639  52.924  90.029  1.00  0.00           O
ATOM  11293  C31 POPE5 317      82.419  51.954  89.590  1.00  0.00           C
ATOM  11294  O32 POPE5 317      82.939  51.094  90.280  1.00  0.00           O
ATOM  11295  C32 POPE5 317      82.609  52.124  88.080  1.00  0.00           C
ATOM  11298  C23 POPE5 317      77.669  53.264  86.880  1.00  0.00           C
ATOM  11301  C24 POPE5 317      78.099  52.704  85.520  1.00  0.00           C
ATOM  11304  C25 POPE5 317      77.279  53.184  84.320  1.00  0.00           C
ATOM  11307  C26 POPE5 317      75.769  52.924  84.450  1.00  0.00           C
ATOM  11310  C27 POPE5 317      74.979  53.334  83.190  1.00  0.00           C
ATOM  11313  C28 POPE5 317      75.149  52.364  82.000  1.00  0.00           C
ATOM  11316  C29 POPE5 317      74.569  51.004  82.310  1.00  0.00           C
ATOM  11318 0C21 POPE5 317      73.349  50.574  81.960  1.00  0.00           C
ATOM  11320 1C21 POPE5 317      72.309  51.374  81.220  1.00  0.00           C
ATOM  11323 2C21 POPE5 317      72.309  51.104  79.710  1.00  0.00           C
ATOM  11326 3C21 POPE5 317      71.669  49.764  79.300  1.00  0.00           C
ATOM  11329 4C21 POPE5 317      71.389  49.734  77.790  1.00  0.00           C
ATOM  11332 5C21 POPE5 317      70.919  48.364  77.280  1.00  0.00           C
ATOM  11335 6C21 POPE5 317      70.719  48.384  75.750  1.00  0.00           C
ATOM  11338 7C21 POPE5 317      70.489  46.994  75.150  1.00  0.00           C
ATOM  11341 8C21 POPE5 317      70.409  47.014  73.620  1.00  0.00           C
ATOM  11345  C33 POPE5 317      81.989  50.994  87.220  1.00  0.00           C
ATOM  11348  C34 POPE5 317      81.939  51.394  85.730  1.00  0.00           C
ATOM  11351  C35 POPE5 317      81.169  50.374  84.880  1.00  0.00           C
ATOM  11354  C36 POPE5 317      81.019  50.774  83.400  1.00  0.00           C
ATOM  11357  C37 POPE5 317      80.179  49.744  82.640  1.00  0.00           C
ATOM  11360  C38 POPE5 317      80.009  50.034  81.140  1.00  0.00           C
ATOM  11363  C39 POPE5 317      78.899  51.044  80.820  1.00  0.00           C
ATOM  11366 0C31 POPE5 317      78.599  51.064  79.310  1.00  0.00           C
ATOM  11369 1C31 POPE5 317      77.419  51.954  78.910  1.00  0.00           C
ATOM  11372 2C31 POPE5 317      77.069  51.854  77.410  1.00  0.00           C
ATOM  11375 3C31 POPE5 317      76.519  50.474  77.010  1.00  0.00           C
ATOM  11378 4C31 POPE5 317      76.039  50.424  75.560  1.00  0.00           C
ATOM  11381 5C31 POPE5 317      75.489  49.044  75.180  1.00  0.00           C
ATOM  11384 6C31 POPE5 317      74.609  49.074  73.930  1.00  0.00           C
ATOM  11388  NH3 POPE6 318      65.429  30.294  52.630  1.00  0.00           N
ATOM  11392  C12 POPE6 318      65.659  29.614  51.310  1.00  0.00           C
ATOM  11395  C11 POPE6 318      64.359  28.984  50.810  1.00  0.00           C
ATOM  11398  P   POPE6 318      62.099  28.864  52.060  1.00  0.00           P
ATOM  11399  O13 POPE6 318      62.059  30.234  52.650  1.00  0.00           O
ATOM  11400  O14 POPE6 318      61.449  28.694  50.750  1.00  0.00           O
ATOM  11401  O11 POPE6 318      61.709  27.764  53.110  1.00  0.00           O
ATOM  11402  O12 POPE6 318      63.609  28.484  51.920  1.00  0.00           O
ATOM  11403  C1  POPE6 318      60.479  27.784  53.820  1.00  0.00           C
ATOM  11406  C2  POPE6 318      60.739  27.834  55.340  1.00  0.00           C
ATOM  11408  O21 POPE6 318      59.509  27.984  56.060  1.00  0.00           O
ATOM  11409  C21 POPE6 318      58.889  29.144  56.080  1.00  0.00           C
ATOM  11410  O22 POPE6 318      59.219  30.164  55.490  1.00  0.00           O
ATOM  11411  C22 POPE6 318      57.689  29.024  57.020  1.00  0.00           C
ATOM  11414  C3  POPE6 318      61.829  28.894  55.720  1.00  0.00           C
ATOM  11417  O31 POPE6 318      61.959  29.104  57.150  1.00  0.00           O
ATOM  11418  C31 POPE6 318      62.659  28.164  57.770  1.00  0.00           C
ATOM  11419  O32 POPE6 318      63.159  27.194  57.230  1.00  0.00           O
ATOM  11420  C32 POPE6 318      62.859  28.514  59.240  1.00  0.00           C
ATOM  11423  C23 POPE6 318      56.909  30.344  57.250  1.00  0.00           C
ATOM  11426  C24 POPE6 318      55.649  30.134  58.110  1.00  0.00           C
ATOM  11429  C25 POPE6 318      55.919  29.934  59.600  1.00  0.00           C
ATOM  11432  C26 POPE6 318      54.669  29.534  60.410  1.00  0.00           C
ATOM  11435  C27 POPE6 318      54.999  29.364  61.910  1.00  0.00           C
ATOM  11438  C28 POPE6 318      53.909  28.714  62.770  1.00  0.00           C
ATOM  11441  C29 POPE6 318      53.859  27.214  62.630  1.00  0.00           C
ATOM  11443 0C21 POPE6 318      53.239  26.374  63.480  1.00  0.00           C
ATOM  11445 1C21 POPE6 318      52.429  26.804  64.690  1.00  0.00           C
ATOM  11448 2C21 POPE6 318      53.009  26.384  66.050  1.00  0.00           C
ATOM  11451 3C21 POPE6 318      52.849  24.894  66.420  1.00  0.00           C
ATOM  11454 4C21 POPE6 318      54.049  24.014  66.050  1.00  0.00           C
ATOM  11457 5C21 POPE6 318      54.129  22.724  66.880  1.00  0.00           C
ATOM  11460 6C21 POPE6 318      54.669  23.014  68.290  1.00  0.00           C
ATOM  11463 7C21 POPE6 318      55.019  21.764  69.100  1.00  0.00           C
ATOM  11466 8C21 POPE6 318      55.809  22.114  70.360  1.00  0.00           C
ATOM  11470  C33 POPE6 318      63.849  27.524  59.890  1.00  0.00           C
ATOM  11473  C34 POPE6 318      64.249  27.874  61.330  1.00  0.00           C
ATOM  11476  C35 POPE6 318      63.269  27.374  62.400  1.00  0.00           C
ATOM  11479  C36 POPE6 318      63.859  27.474  63.820  1.00  0.00           C
ATOM  11482  C37 POPE6 318      63.209  26.514  64.820  1.00  0.00           C
ATOM  11485  C38 POPE6 318      63.759  26.654  66.250  1.00  0.00           C
ATOM  11488  C39 POPE6 318      63.409  25.454  67.150  1.00  0.00           C
ATOM  11491 0C31 POPE6 318      62.979  25.834  68.580  1.00  0.00           C
ATOM  11494 1C31 POPE6 318      61.619  26.544  68.620  1.00  0.00           C
ATOM  11497 2C31 POPE6 318      61.099  26.794  70.040  1.00  0.00           C
ATOM  11500 3C31 POPE6 318      60.339  25.594  70.630  1.00  0.00           C
ATOM  11503 4C31 POPE6 318      59.739  25.904  72.010  1.00  0.00           C
ATOM  11506 5C31 POPE6 318      58.829  24.804  72.550  1.00  0.00           C
ATOM  11509 6C31 POPE6 318      58.119  25.194  73.840  1.00  0.00           C
ATOM  11513  NH3 POPE7 319      12.839  63.624  88.970  1.00  0.00           N
ATOM  11517  C12 POPE7 319      13.319  63.414  90.390  1.00  0.00           C
ATOM  11520  C11 POPE7 319      14.849  63.174  90.500  1.00  0.00           C
ATOM  11523  P   POPE7 319      15.869  61.984  88.380  1.00  0.00           P
ATOM  11524  O13 POPE7 319      15.249  63.164  87.740  1.00  0.00           O
ATOM  11525  O14 POPE7 319      17.349  61.834  88.420  1.00  0.00           O
ATOM  11526  O11 POPE7 319      15.179  60.704  87.790  1.00  0.00           O
ATOM  11527  O12 POPE7 319      15.299  61.954  89.880  1.00  0.00           O
ATOM  11528  C1  POPE7 319      13.799  60.354  87.980  1.00  0.00           C
ATOM  11531  C2  POPE7 319      12.999  60.274  86.640  1.00  0.00           C
ATOM  11533  O21 POPE7 319      12.729  61.604  86.100  1.00  0.00           O
ATOM  11534  C21 POPE7 319      13.529  61.934  85.070  1.00  0.00           C
ATOM  11535  O22 POPE7 319      14.509  61.324  84.710  1.00  0.00           O
ATOM  11536  C22 POPE7 319      12.989  63.164  84.320  1.00  0.00           C
ATOM  11539  C3  POPE7 319      11.619  59.594  86.900  1.00  0.00           C
ATOM  11542  O31 POPE7 319      11.019  59.114  85.669  1.00  0.00           O
ATOM  11543  C31 POPE7 319      10.669  57.834  85.600  1.00  0.00           C
ATOM  11544  O32 POPE7 319      10.829  56.984  86.460  1.00  0.00           O
ATOM  11545  C32 POPE7 319      10.079  57.524  84.220  1.00  0.00           C
ATOM  11548  C23 POPE7 319      13.779  63.384  83.000  1.00  0.00           C
ATOM  11551  C24 POPE7 319      13.079  64.294  81.970  1.00  0.00           C
ATOM  11554  C25 POPE7 319      12.049  63.534  81.120  1.00  0.00           C
ATOM  11557  C26 POPE7 319      11.549  64.254  79.860  1.00  0.00           C
ATOM  11560  C27 POPE7 319      10.619  63.344  79.040  1.00  0.00           C
ATOM  11563  C28 POPE7 319       9.719  64.074  78.030  1.00  0.00           C
ATOM  11566  C29 POPE7 319      10.499  64.784  76.950  1.00  0.00           C
ATOM  11568 0C21 POPE7 319      10.359  66.074  76.610  1.00  0.00           C
ATOM  11570 1C21 POPE7 319       9.369  67.014  77.230  1.00  0.00           C
ATOM  11573 2C21 POPE7 319       9.299  68.394  76.540  1.00  0.00           C
ATOM  11576 3C21 POPE7 319       8.679  68.364  75.140  1.00  0.00           C
ATOM  11579 4C21 POPE7 319       8.789  69.714  74.400  1.00  0.00           C
ATOM  11582 5C21 POPE7 319       8.229  70.914  75.180  1.00  0.00           C
ATOM  11585 6C21 POPE7 319       6.719  70.844  75.400  1.00  0.00           C
ATOM  11588 7C21 POPE7 319       6.189  72.044  76.200  1.00  0.00           C
ATOM  11591 8C21 POPE7 319       4.689  72.274  76.000  1.00  0.00           C
ATOM  11595  C33 POPE7 319      11.089  57.714  83.070  1.00  0.00           C
ATOM  11598  C34 POPE7 319      10.519  57.314  81.710  1.00  0.00           C
ATOM  11601  C35 POPE7 319      11.519  57.544  80.570  1.00  0.00           C
ATOM  11604  C36 POPE7 319      11.189  56.754  79.290  1.00  0.00           C
ATOM  11607  C37 POPE7 319      11.579  57.484  78.000  1.00  0.00           C
ATOM  11610  C38 POPE7 319      10.569  58.584  77.630  1.00  0.00           C
ATOM  11613  C39 POPE7 319      10.939  59.324  76.350  1.00  0.00           C
ATOM  11616 0C31 POPE7 319       9.809  60.244  75.860  1.00  0.00           C
ATOM  11619 1C31 POPE7 319       8.729  59.484  75.060  1.00  0.00           C
ATOM  11622 2C31 POPE7 319       7.289  59.624  75.610  1.00  0.00           C
ATOM  11625 3C31 POPE7 319       6.809  61.064  75.850  1.00  0.00           C
ATOM  11628 4C31 POPE7 319       6.839  61.954  74.600  1.00  0.00           C
ATOM  11631 5C31 POPE7 319       6.889  63.444  74.940  1.00  0.00           C
ATOM  11634 6C31 POPE7 319       7.039  64.374  73.730  1.00  0.00           C
ATOM  11638  NH3 POPE8 320      27.079  15.504  47.050  1.00  0.00           N
ATOM  11642  C12 POPE8 320      27.719  16.264  48.190  1.00  0.00           C
ATOM  11645  C11 POPE8 320      27.839  17.794  47.910  1.00  0.00           C
ATOM  11648  P   POPE8 320      29.069  18.474  50.170  1.00  0.00           P
ATOM  11649  O13 POPE8 320      29.369  19.794  50.790  1.00  0.00           O
ATOM  11650  O14 POPE8 320      28.779  17.364  51.100  1.00  0.00           O
ATOM  11651  O11 POPE8 320      30.289  18.024  49.270  1.00  0.00           O
ATOM  11652  O12 POPE8 320      27.929  18.584  49.090  1.00  0.00           O
ATOM  11653  C1  POPE8 320      31.569  18.614  49.450  1.00  0.00           C
ATOM  11656  C2  POPE8 320      32.229  18.164  50.770  1.00  0.00           C
ATOM  11658  O21 POPE8 320      33.489  18.844  50.810  1.00  0.00           O
ATOM  11659  C21 POPE8 320      33.889  19.664  51.790  1.00  0.00           C
ATOM  11660  O22 POPE8 320      34.759  20.514  51.650  1.00  0.00           O
ATOM  11661  C22 POPE8 320      33.299  19.364  53.160  1.00  0.00           C
ATOM  11664  C3  POPE8 320      32.419  16.614  50.800  1.00  0.00           C
ATOM  11667  O31 POPE8 320      32.519  16.114  52.150  1.00  0.00           O
ATOM  11668  C31 POPE8 320      33.069  14.894  52.240  1.00  0.00           C
ATOM  11669  O32 POPE8 320      33.479  14.244  51.290  1.00  0.00           O
ATOM  11670  C32 POPE8 320      33.199  14.454  53.700  1.00  0.00           C
ATOM  11673  C23 POPE8 320      32.169  20.314  53.600  1.00  0.00           C
ATOM  11676  C24 POPE8 320      30.989  19.554  54.230  1.00  0.00           C
ATOM  11679  C25 POPE8 320      31.379  18.584  55.370  1.00  0.00           C
ATOM  11682  C26 POPE8 320      32.039  19.284  56.560  1.00  0.00           C
ATOM  11685  C27 POPE8 320      32.119  18.344  57.770  1.00  0.00           C
ATOM  11688  C28 POPE8 320      32.679  19.034  59.030  1.00  0.00           C
ATOM  11691  C29 POPE8 320      32.669  18.094  60.200  1.00  0.00           C
ATOM  11693 0C21 POPE8 320      32.369  18.404  61.480  1.00  0.00           C
ATOM  11695 1C21 POPE8 320      32.069  19.774  62.020  1.00  0.00           C
ATOM  11698 2C21 POPE8 320      32.729  20.014  63.390  1.00  0.00           C
ATOM  11701 3C21 POPE8 320      34.239  19.774  63.400  1.00  0.00           C
ATOM  11704 4C21 POPE8 320      34.889  19.984  64.780  1.00  0.00           C
ATOM  11707 5C21 POPE8 320      34.639  18.824  65.760  1.00  0.00           C
ATOM  11710 6C21 POPE8 320      35.389  19.014  67.080  1.00  0.00           C
ATOM  11713 7C21 POPE8 320      35.179  17.874  68.080  1.00  0.00           C
ATOM  11716 8C21 POPE8 320      35.859  18.144  69.430  1.00  0.00           C
ATOM  11720  C33 POPE8 320      33.499  12.934  53.870  1.00  0.00           C
ATOM  11723  C34 POPE8 320      34.959  12.534  53.560  1.00  0.00           C
ATOM  11726  C35 POPE8 320      35.189  11.014  53.490  1.00  0.00           C
ATOM  11729  C36 POPE8 320      34.889  10.294  54.810  1.00  0.00           C
ATOM  11732  C37 POPE8 320      35.679   9.004  55.050  1.00  0.00           C
ATOM  11735  C38 POPE8 320      34.919   7.694  54.760  1.00  0.00           C
[truncated: 1,805,952 more chars]
