# Supplementary material for: Characterizing Membrane Association and Periplasmic Transfer of Bacterial Lipoproteins through Molecular Dynamics Simulations
Source: Structure. 2020 Apr 7;28(4):475–487.e3. doi: 10.1016/j.str.2020.01.012 (PMC7139219; doi:10.1016/j.str.2020.01.012)
Supplement: Data S2. Final Coordinates from Simulations (A–L), Related to Figure 3 [file mmc4.zip › A-L/AMID-2-atomistic.pdb]

TITLE     Protein
REMARK    THIS IS A SIMULATION BOX
CRYST1  129.259  129.259  184.974  90.00  90.00  90.00 P 1           1
MODEL        1
ATOM      1  N   CYSTA   1      44.800  67.424  96.932  1.00  0.00           N
ATOM      3  CA  CYSTA   1      45.550  68.665  97.032  1.00  0.00           C
ATOM      5  C   CYSTA   1      45.650  69.105  98.462  1.00  0.00           C
ATOM      6  O   CYSTA   1      45.670  70.295  98.772  1.00  0.00           O
ATOM      7  CB  CYSTA   1      44.950  69.766  96.132  1.00  0.00           C
ATOM     10  SG  CYSTA   1      43.160  70.035  96.372  1.00  0.00           S
ATOM     11  C1  CYSTA   1      43.040  70.405  94.612  1.00  0.00           C
ATOM     14  CA1 CYSTA   1      45.240  66.145  96.872  1.00  0.00           C
ATOM     15  OA1 CYSTA   1      44.350  65.295  96.812  1.00  0.00           O
ATOM     16  CA2 CYSTA   1      46.680  65.655  96.792  1.00  0.00           C
ATOM     19  C11 CYSTA   1      41.810  71.174  94.092  1.00  0.00           C
ATOM     21  O11 CYSTA   1      41.410  72.285  94.932  1.00  0.00           O
ATOM     22  CX1 CYSTA   1      42.200  73.336  94.662  1.00  0.00           C
ATOM     23  OX1 CYSTA   1      43.250  73.255  94.042  1.00  0.00           O
ATOM     24  CX2 CYSTA   1      41.479  74.635  94.932  1.00  0.00           C
ATOM     27  C12 CYSTA   1      40.630  70.265  93.652  1.00  0.00           C
ATOM     30  O12 CYSTA   1      39.570  70.035  94.592  1.00  0.00           O
ATOM     31  CD1 CYSTA   1      38.480  69.425  94.072  1.00  0.00           C
ATOM     32  OD1 CYSTA   1      37.340  69.696  94.382  1.00  0.00           O
ATOM     33  CD2 CYSTA   1      38.830  68.225  93.162  1.00  0.00           C
ATOM     36  CA3 CYSTA   1      47.910  66.545  97.162  1.00  0.00           C
ATOM     39  CA4 CYSTA   1      48.570  67.316  96.002  1.00  0.00           C
ATOM     42  CA5 CYSTA   1      49.700  68.255  96.442  1.00  0.00           C
ATOM     45  CA6 CYSTA   1      50.750  68.545  95.352  1.00  0.00           C
ATOM     48  CA7 CYSTA   1      50.190  69.166  94.062  1.00  0.00           C
ATOM     51  CA8 CYSTA   1      50.270  68.236  92.822  1.00  0.00           C
ATOM     54  CA9 CYSTA   1      49.350  68.725  91.692  1.00  0.00           C
ATOM     57 0CA1 CYSTA   1      49.040  67.704  90.582  1.00  0.00           C
ATOM     60 1CA1 CYSTA   1      49.940  67.805  89.342  1.00  0.00           C
ATOM     63 2CA1 CYSTA   1      49.280  67.165  88.102  1.00  0.00           C
ATOM     66 3CA1 CYSTA   1      50.150  67.295  86.832  1.00  0.00           C
ATOM     69 4CA1 CYSTA   1      49.370  67.056  85.532  1.00  0.00           C
ATOM     72 5CA1 CYSTA   1      48.800  68.354  84.932  1.00  0.00           C
ATOM     75 6CA1 CYSTA   1      48.050  68.225  83.612  1.00  0.00           C
ATOM     79  CD3 CYSTA   1      39.290  68.465  91.682  1.00  0.00           C
ATOM     82  CD4 CYSTA   1      38.350  67.945  90.592  1.00  0.00           C
ATOM     85  CD5 CYSTA   1      39.060  68.016  89.222  1.00  0.00           C
ATOM     88  CD6 CYSTA   1      39.020  66.704  88.422  1.00  0.00           C
ATOM     91  CD7 CYSTA   1      40.150  66.666  87.392  1.00  0.00           C
ATOM     94  CD8 CYSTA   1      39.970  65.575  86.322  1.00  0.00           C
ATOM     97  CD9 CYSTA   1      41.050  65.696  85.242  1.00  0.00           C
ATOM    100 0CD1 CYSTA   1      40.540  65.325  83.842  1.00  0.00           C
ATOM    103 1CD1 CYSTA   1      41.470  65.844  82.752  1.00  0.00           C
ATOM    106 2CD1 CYSTA   1      40.840  65.806  81.352  1.00  0.00           C
ATOM    109 3CD1 CYSTA   1      41.880  65.935  80.222  1.00  0.00           C
ATOM    112 4CD1 CYSTA   1      42.790  67.174  80.282  1.00  0.00           C
ATOM    115 5CD1 CYSTA   1      44.250  66.806  79.992  1.00  0.00           C
ATOM    118 6CD1 CYSTA   1      45.190  68.016  80.022  1.00  0.00           C
ATOM    122  CX3 CYSTA   1      41.470  75.435  93.612  1.00  0.00           C
ATOM    125  CX4 CYSTA   1      40.090  75.895  93.162  1.00  0.00           C
ATOM    128  CX5 CYSTA   1      39.690  77.224  93.772  1.00  0.00           C
ATOM    131  CX6 CYSTA   1      40.610  78.395  93.412  1.00  0.00           C
ATOM    134  CX7 CYSTA   1      39.760  79.635  93.162  1.00  0.00           C
ATOM    137  CX8 CYSTA   1      40.470  80.965  92.902  1.00  0.00           C
ATOM    140  CX9 CYSTA   1      39.750  81.654  91.782  1.00  0.00           C
ATOM    142 0CX1 CYSTA   1      38.810  82.615  91.802  1.00  0.00           C
ATOM    144 1CX1 CYSTA   1      38.220  83.424  92.942  1.00  0.00           C
ATOM    147 2CX1 CYSTA   1      37.270  84.435  92.272  1.00  0.00           C
ATOM    150 3CX1 CYSTA   1      36.620  85.544  93.112  1.00  0.00           C
ATOM    153 4CX1 CYSTA   1      35.470  86.234  92.342  1.00  0.00           C
ATOM    156 5CX1 CYSTA   1      35.770  86.485  90.842  1.00  0.00           C
ATOM    159 6CX1 CYSTA   1      34.550  86.805  89.972  1.00  0.00           C
ATOM    162 7CX1 CYSTA   1      34.820  86.444  88.502  1.00  0.00           C
ATOM    165 8CX1 CYSTA   1      33.580  86.555  87.612  1.00  0.00           C
ATOM    169  N   ALA A   2      45.640  68.115  99.362  1.00  0.00           N
ATOM    171  CA  ALA A   2      44.900  68.135 100.592  1.00  0.00           C
ATOM    173  CB  ALA A   2      45.930  68.325 101.712  1.00  0.00           C
ATOM    177  C   ALA A   2      43.590  68.965 100.512  1.00  0.00           C
ATOM    178  O   ALA A   2      42.830  68.814  99.552  1.00  0.00           O
ATOM    179  N   GLY A   3      43.180  69.895 101.392  1.00  0.00           N
ATOM    181  CA  GLY A   3      43.630  70.145 102.742  1.00  0.00           C
ATOM    184  C   GLY A   3      43.220  69.026 103.632  1.00  0.00           C
ATOM    185  O   GLY A   3      42.200  68.385 103.412  1.00  0.00           O
ATOM    186  N   GLU A   4      43.950  68.836 104.722  1.00  0.00           N
ATOM    188  CA  GLU A   4      43.420  68.204 105.902  1.00  0.00           C
ATOM    190  CB  GLU A   4      44.540  67.665 106.842  1.00  0.00           C
ATOM    193  CG  GLU A   4      44.900  66.174 106.722  1.00  0.00           C
ATOM    196  CD  GLU A   4      45.050  65.704 105.292  1.00  0.00           C
ATOM    197  OE1 GLU A   4      44.330  64.766 104.872  1.00  0.00           O
ATOM    198  OE2 GLU A   4      45.890  66.326 104.602  1.00  0.00           O
ATOM    199  C   GLU A   4      42.640  69.225 106.692  1.00  0.00           C
ATOM    200  O   GLU A   4      42.970  70.395 106.762  1.00  0.00           O
ATOM    201  N   LYS A   5      41.650  68.755 107.452  1.00  0.00           N
ATOM    203  CA  LYS A   5      41.690  69.115 108.852  1.00  0.00           C
ATOM    205  CB  LYS A   5      40.900  70.384 109.212  1.00  0.00           C
ATOM    208  CG  LYS A   5      39.420  70.376 108.852  1.00  0.00           C
ATOM    211  CD  LYS A   5      38.610  71.555 109.422  1.00  0.00           C
ATOM    214  CE  LYS A   5      37.490  71.165 110.372  1.00  0.00           C
ATOM    217  NZ  LYS A   5      36.710  72.345 110.762  1.00  0.00           N
ATOM    221  C   LYS A   5      41.370  67.865 109.632  1.00  0.00           C
ATOM    222  O   LYS A   5      40.550  67.805 110.552  1.00  0.00           O
ATOM    223  N   GLY A   6      42.050  66.814 109.182  1.00  0.00           N
ATOM    225  CA  GLY A   6      41.900  65.435 109.572  1.00  0.00           C
ATOM    228  C   GLY A   6      42.000  64.645 108.292  1.00  0.00           C
ATOM    229  O   GLY A   6      41.260  64.946 107.372  1.00  0.00           O
ATOM    230  N   ILE A   7      42.930  63.674 108.132  1.00  0.00           N
ATOM    232  CA  ILE A   7      43.970  63.306 109.072  1.00  0.00           C
ATOM    234  CB  ILE A   7      43.590  62.196 110.062  1.00  0.00           C
ATOM    236  CG2 ILE A   7      43.160  62.855 111.392  1.00  0.00           C
ATOM    240  CG1 ILE A   7      42.550  61.224 109.492  1.00  0.00           C
ATOM    243  CD  ILE A   7      42.550  59.896 110.262  1.00  0.00           C
ATOM    247  C   ILE A   7      45.299  62.965 108.412  1.00  0.00           C
ATOM    248  O   ILE A   7      45.350  62.285 107.402  1.00  0.00           O
ATOM    249  N   VAL A   8      46.370  63.485 109.062  1.00  0.00           N
ATOM    251  CA  VAL A   8      47.780  63.566 108.682  1.00  0.00           C
ATOM    253  CB  VAL A   8      48.510  62.235 108.572  1.00  0.00           C
ATOM    255  CG1 VAL A   8      50.020  62.495 108.482  1.00  0.00           C
ATOM    259  CG2 VAL A   8      48.230  61.285 109.752  1.00  0.00           C
ATOM    263  C   VAL A   8      48.040  64.325 107.382  1.00  0.00           C
ATOM    264  O   VAL A   8      47.490  63.994 106.352  1.00  0.00           O
ATOM    265  N   GLU A   9      48.970  65.285 107.322  1.00  0.00           N
ATOM    267  CA  GLU A   9      49.040  66.564 108.002  1.00  0.00           C
ATOM    269  CB  GLU A   9      50.520  67.016 108.162  1.00  0.00           C
ATOM    272  CG  GLU A   9      51.220  66.424 109.392  1.00  0.00           C
ATOM    275  CD  GLU A   9      52.600  65.904 109.022  1.00  0.00           C
ATOM    276  OE1 GLU A   9      53.610  66.615 109.272  1.00  0.00           O
ATOM    277  OE2 GLU A   9      52.650  64.774 108.482  1.00  0.00           O
ATOM    278  C   GLU A   9      48.410  67.516 107.032  1.00  0.00           C
ATOM    279  O   GLU A   9      48.510  67.255 105.842  1.00  0.00           O
ATOM    280  N   LYS A  10      47.720  68.604 107.412  1.00  0.00           N
ATOM    282  CA  LYS A  10      47.710  69.365 108.642  1.00  0.00           C
ATOM    284  CB  LYS A  10      48.890  70.376 108.702  1.00  0.00           C
ATOM    287  CG  LYS A  10      49.010  71.235 107.432  1.00  0.00           C
ATOM    290  CD  LYS A  10      50.190  72.215 107.502  1.00  0.00           C
ATOM    293  CE  LYS A  10      49.790  73.566 108.082  1.00  0.00           C
ATOM    296  NZ  LYS A  10      50.950  74.465 107.972  1.00  0.00           N
ATOM    300  C   LYS A  10      46.440  70.195 108.612  1.00  0.00           C
ATOM    301  O   LYS A  10      45.860  70.384 107.562  1.00  0.00           O
ATOM    302  N   GLU A  11      46.000  70.785 109.722  1.00  0.00           N
ATOM    304  CA  GLU A  11      45.710  70.155 110.982  1.00  0.00           C
ATOM    306  CB  GLU A  11      46.390  70.825 112.212  1.00  0.00           C
ATOM    309  CG  GLU A  11      47.910  71.086 112.102  1.00  0.00           C
ATOM    312  CD  GLU A  11      48.250  72.535 111.752  1.00  0.00           C
ATOM    313  OE1 GLU A  11      49.140  73.085 112.452  1.00  0.00           O
ATOM    314  OE2 GLU A  11      47.610  73.165 110.862  1.00  0.00           O
ATOM    315  C   GLU A  11      44.230  70.435 111.132  1.00  0.00           C
ATOM    316  O   GLU A  11      43.660  71.206 110.372  1.00  0.00           O
ATOM    317  N   GLY A  12      43.500  69.845 112.072  1.00  0.00           N
ATOM    319  CA  GLY A  12      43.890  68.805 113.012  1.00  0.00           C
ATOM    322  C   GLY A  12      42.780  67.814 112.942  1.00  0.00           C
ATOM    323  O   GLY A  12      42.869  66.835 112.222  1.00  0.00           O
ATOM    324  N   TYR A  13      41.660  68.035 113.642  1.00  0.00           N
ATOM    326  CA  TYR A  13      41.570  68.365 115.062  1.00  0.00           C
ATOM    328  CB  TYR A  13      40.080  68.615 115.502  1.00  0.00           C
ATOM    331  CG  TYR A  13      39.610  70.055 115.382  1.00  0.00           C
ATOM    332  CD1 TYR A  13      38.380  70.384 114.772  1.00  0.00           C
ATOM    334  CE1 TYR A  13      37.980  71.725 114.642  1.00  0.00           C
ATOM    336  CZ  TYR A  13      38.770  72.755 115.162  1.00  0.00           C
ATOM    337  OH  TYR A  13      38.360  74.105 115.072  1.00  0.00           O
ATOM    339  CD2 TYR A  13      40.330  71.095 116.002  1.00  0.00           C
ATOM    341  CE2 TYR A  13      39.910  72.424 115.902  1.00  0.00           C
ATOM    343  C   TYR A  13      42.300  67.275 115.882  1.00  0.00           C
ATOM    344  O   TYR A  13      42.530  66.165 115.412  1.00  0.00           O
ATOM    345  N   GLN A  14      42.770  67.564 117.102  1.00  0.00           N
ATOM    347  CA  GLN A  14      41.830  67.755 118.162  1.00  0.00           C
ATOM    349  CB  GLN A  14      40.780  66.575 118.302  1.00  0.00           C
ATOM    352  CG  GLN A  14      41.190  65.125 118.762  1.00  0.00           C
ATOM    355  CD  GLN A  14      42.660  64.704 118.642  1.00  0.00           C
ATOM    356  OE1 GLN A  14      43.430  64.865 119.582  1.00  0.00           O
ATOM    357  NE2 GLN A  14      43.090  64.145 117.492  1.00  0.00           N
ATOM    360  C   GLN A  14      42.540  68.075 119.452  1.00  0.00           C
ATOM    361  O   GLN A  14      43.450  68.895 119.512  1.00  0.00           O
ATOM    362  N   LEU A  15      42.040  67.494 120.552  1.00  0.00           N
ATOM    364  CA  LEU A  15      42.310  67.814 121.912  1.00  0.00           C
ATOM    366  CB  LEU A  15      41.440  66.905 122.812  1.00  0.00           C
ATOM    369  CG  LEU A  15      39.920  67.244 122.892  1.00  0.00           C
ATOM    371  CD1 LEU A  15      39.250  66.215 123.822  1.00  0.00           C
ATOM    375  CD2 LEU A  15      39.150  67.285 121.562  1.00  0.00           C
ATOM    379  C   LEU A  15      43.800  67.684 122.262  1.00  0.00           C
ATOM    380  O   LEU A  15      44.370  66.615 122.052  1.00  0.00           O
ATOM    381  N   ASP A  16      44.450  68.744 122.792  1.00  0.00           N
ATOM    383  CA  ASP A  16      43.820  69.946 123.322  1.00  0.00           C
ATOM    385  CB  ASP A  16      44.550  70.465 124.592  1.00  0.00           C
ATOM    388  CG  ASP A  16      45.890  71.095 124.302  1.00  0.00           C
ATOM    389  OD1 ASP A  16      46.180  72.115 124.992  1.00  0.00           O
ATOM    390  OD2 ASP A  16      46.619  70.535 123.452  1.00  0.00           O
ATOM    391  C   ASP A  16      43.600  71.035 122.262  1.00  0.00           C
ATOM    392  O   ASP A  16      44.480  71.605 121.642  1.00  0.00           O
ATOM    393  N   THR A  17      42.330  71.375 121.982  1.00  0.00           N
ATOM    395  CA  THR A  17      42.010  72.365 120.962  1.00  0.00           C
ATOM    397  CB  THR A  17      40.590  72.205 120.422  1.00  0.00           C
ATOM    399  OG1 THR A  17      39.630  71.995 121.452  1.00  0.00           O
ATOM    401  CG2 THR A  17      40.550  70.946 119.542  1.00  0.00           C
ATOM    405  C   THR A  17      42.230  73.775 121.472  1.00  0.00           C
ATOM    406  O   THR A  17      41.490  74.295 122.302  1.00  0.00           O
ATOM    407  N   ARG A  18      43.300  74.454 121.002  1.00  0.00           N
ATOM    409  CA  ARG A  18      43.770  75.675 121.642  1.00  0.00           C
ATOM    411  CB  ARG A  18      44.140  75.475 123.162  1.00  0.00           C
ATOM    414  CG  ARG A  18      45.310  76.305 123.742  1.00  0.00           C
ATOM    417  CD  ARG A  18      45.380  76.405 125.272  1.00  0.00           C
ATOM    420  NE  ARG A  18      46.020  75.184 125.852  1.00  0.00           N
ATOM    422  CZ  ARG A  18      46.440  75.104 127.112  1.00  0.00           C
ATOM    423  NH1 ARG A  18      47.080  74.026 127.502  1.00  0.00           N
ATOM    426  NH2 ARG A  18      46.260  76.095 127.952  1.00  0.00           N
ATOM    429  C   ARG A  18      44.970  76.255 120.922  1.00  0.00           C
ATOM    430  O   ARG A  18      46.080  75.745 120.992  1.00  0.00           O
ATOM    431  N   ARG A  19      44.870  77.415 120.252  1.00  0.00           N
ATOM    433  CA  ARG A  19      44.119  77.655 119.022  1.00  0.00           C
ATOM    435  CB  ARG A  19      44.080  79.166 118.682  1.00  0.00           C
ATOM    438  CG  ARG A  19      45.480  79.755 118.452  1.00  0.00           C
ATOM    441  CD  ARG A  19      45.460  81.255 118.222  1.00  0.00           C
ATOM    444  NE  ARG A  19      46.900  81.584 118.032  1.00  0.00           N
ATOM    446  CZ  ARG A  19      47.320  82.794 117.702  1.00  0.00           C
ATOM    447  NH1 ARG A  19      48.600  82.995 117.492  1.00  0.00           N
ATOM    450  NH2 ARG A  19      46.460  83.775 117.552  1.00  0.00           N
ATOM    453  C   ARG A  19      44.770  76.925 117.852  1.00  0.00           C
ATOM    454  O   ARG A  19      45.770  76.244 118.012  1.00  0.00           O
ATOM    455  N   GLN A  20      44.190  77.056 116.632  1.00  0.00           N
ATOM    457  CA  GLN A  20      44.730  76.535 115.382  1.00  0.00           C
ATOM    459  CB  GLN A  20      46.230  76.925 115.162  1.00  0.00           C
ATOM    462  CG  GLN A  20      46.490  77.884 113.962  1.00  0.00           C
ATOM    465  CD  GLN A  20      45.640  79.166 113.832  1.00  0.00           C
ATOM    466  OE1 GLN A  20      45.550  79.816 112.792  1.00  0.00           O
ATOM    467  NE2 GLN A  20      45.000  79.586 114.942  1.00  0.00           N
ATOM    470  C   GLN A  20      44.400  75.055 115.262  1.00  0.00           C
ATOM    471  O   GLN A  20      43.620  74.626 114.422  1.00  0.00           O
ATOM    472  N   ALA A  21      44.930  74.325 116.242  1.00  0.00           N
ATOM    474  CA  ALA A  21      44.590  73.025 116.712  1.00  0.00           C
ATOM    476  CB  ALA A  21      43.110  72.704 116.732  1.00  0.00           C
ATOM    480  C   ALA A  21      45.460  71.965 116.062  1.00  0.00           C
ATOM    481  O   ALA A  21      45.160  71.454 114.992  1.00  0.00           O
ATOM    482  N   GLN A  22      46.630  71.685 116.662  1.00  0.00           N
ATOM    484  CA  GLN A  22      46.790  71.104 117.992  1.00  0.00           C
ATOM    486  CB  GLN A  22      46.180  71.766 119.272  1.00  0.00           C
ATOM    489  CG  GLN A  22      46.640  73.175 119.722  1.00  0.00           C
ATOM    492  CD  GLN A  22      48.080  73.555 119.382  1.00  0.00           C
ATOM    493  OE1 GLN A  22      49.040  73.285 120.082  1.00  0.00           O
ATOM    494  NE2 GLN A  22      48.250  74.236 118.232  1.00  0.00           N
ATOM    497  C   GLN A  22      46.350  69.654 117.972  1.00  0.00           C
ATOM    498  O   GLN A  22      45.670  69.166 117.072  1.00  0.00           O
ATOM    499  N   ALA A  23      46.800  68.924 118.982  1.00  0.00           N
ATOM    501  CA  ALA A  23      46.670  67.516 119.062  1.00  0.00           C
ATOM    503  CB  ALA A  23      47.170  66.736 117.832  1.00  0.00           C
ATOM    507  C   ALA A  23      47.570  67.165 120.212  1.00  0.00           C
ATOM    508  O   ALA A  23      48.680  67.695 120.312  1.00  0.00           O
ATOM    509  N   ALA A  24      47.050  66.275 121.052  1.00  0.00           N
ATOM    511  CA  ALA A  24      47.770  65.605 122.092  1.00  0.00           C
ATOM    513  CB  ALA A  24      46.960  65.704 123.402  1.00  0.00           C
ATOM    517  C   ALA A  24      47.960  64.166 121.652  1.00  0.00           C
ATOM    518  O   ALA A  24      47.810  63.785 120.492  1.00  0.00           O
ATOM    519  N   TYR A  25      48.370  63.314 122.602  1.00  0.00           N
ATOM    521  CA  TYR A  25      49.020  62.056 122.342  1.00  0.00           C
ATOM    523  CB  TYR A  25      49.610  61.544 123.692  1.00  0.00           C
ATOM    526  CG  TYR A  25      50.970  62.145 124.032  1.00  0.00           C
ATOM    527  CD1 TYR A  25      51.710  61.535 125.052  1.00  0.00           C
ATOM    529  CE1 TYR A  25      53.050  61.865 125.272  1.00  0.00           C
ATOM    531  CZ  TYR A  25      53.660  62.855 124.522  1.00  0.00           C
ATOM    532  OH  TYR A  25      55.040  63.095 124.672  1.00  0.00           O
ATOM    534  CD2 TYR A  25      51.570  63.236 123.352  1.00  0.00           C
ATOM    536  CE2 TYR A  25      52.910  63.586 123.602  1.00  0.00           C
ATOM    538  C   TYR A  25      48.320  60.946 121.512  1.00  0.00           C
ATOM    539  O   TYR A  25      49.020  60.325 120.712  1.00  0.00           O
ATOM    540  N   PRO A  26      47.050  60.574 121.562  1.00  0.00           N
ATOM    541  CD  PRO A  26      46.050  61.066 122.492  1.00  0.00           C
ATOM    544  CA  PRO A  26      46.500  59.564 120.682  1.00  0.00           C
ATOM    546  CB  PRO A  26      45.420  58.916 121.552  1.00  0.00           C
ATOM    549  CG  PRO A  26      44.910  60.044 122.462  1.00  0.00           C
ATOM    552  C   PRO A  26      45.960  60.236 119.412  1.00  0.00           C
ATOM    553  O   PRO A  26      44.940  60.924 119.452  1.00  0.00           O
ATOM    554  N   ARG A  27      46.570  60.075 118.222  1.00  0.00           N
ATOM    556  CA  ARG A  27      47.630  59.145 117.882  1.00  0.00           C
ATOM    558  CB  ARG A  27      47.120  58.106 116.852  1.00  0.00           C
ATOM    561  CG  ARG A  27      47.950  56.795 116.882  1.00  0.00           C
ATOM    564  CD  ARG A  27      47.160  55.486 116.772  1.00  0.00           C
ATOM    567  NE  ARG A  27      46.920  55.146 115.332  1.00  0.00           N
ATOM    569  CZ  ARG A  27      45.920  54.405 114.902  1.00  0.00           C
ATOM    570  NH1 ARG A  27      45.780  54.205 113.612  1.00  0.00           N
ATOM    573  NH2 ARG A  27      44.950  53.904 115.652  1.00  0.00           N
ATOM    576  C   ARG A  27      48.870  59.865 117.412  1.00  0.00           C
ATOM    577  O   ARG A  27      49.750  59.225 116.832  1.00  0.00           O
ATOM    578  N   ILE A  28      49.060  61.164 117.692  1.00  0.00           N
ATOM    580  CA  ILE A  28      50.299  61.845 117.332  1.00  0.00           C
ATOM    582  CB  ILE A  28      50.229  63.365 117.252  1.00  0.00           C
ATOM    584  CG2 ILE A  28      48.760  63.794 117.032  1.00  0.00           C
ATOM    588  CG1 ILE A  28      50.920  64.115 118.432  1.00  0.00           C
ATOM    591  CD  ILE A  28      50.570  65.594 118.512  1.00  0.00           C
ATOM    595  C   ILE A  28      51.470  61.346 118.182  1.00  0.00           C
ATOM    596  O   ILE A  28      51.440  61.285 119.402  1.00  0.00           O
ATOM    597  N   LYS A  29      52.560  60.895 117.532  1.00  0.00           N
ATOM    599  CA  LYS A  29      53.660  60.306 118.262  1.00  0.00           C
ATOM    601  CB  LYS A  29      54.450  59.265 117.412  1.00  0.00           C
ATOM    604  CG  LYS A  29      53.560  58.204 116.752  1.00  0.00           C
ATOM    607  CD  LYS A  29      54.070  57.684 115.392  1.00  0.00           C
ATOM    610  CE  LYS A  29      55.310  56.785 115.382  1.00  0.00           C
ATOM    613  NZ  LYS A  29      55.490  56.234 114.002  1.00  0.00           N
ATOM    617  C   LYS A  29      54.620  61.375 118.722  1.00  0.00           C
ATOM    618  O   LYS A  29      54.610  62.516 118.262  1.00  0.00           O
ATOM    619  N   VAL A  30      55.540  60.965 119.592  1.00  0.00           N
ATOM    621  CA  VAL A  30      56.850  61.564 119.692  1.00  0.00           C
ATOM    623  CB  VAL A  30      57.250  61.806 121.142  1.00  0.00           C
ATOM    625  CG1 VAL A  30      58.700  62.285 121.292  1.00  0.00           C
ATOM    629  CG2 VAL A  30      56.300  62.875 121.712  1.00  0.00           C
ATOM    633  C   VAL A  30      57.810  60.676 118.922  1.00  0.00           C
ATOM    634  O   VAL A  30      57.710  59.454 118.922  1.00  0.00           O
ATOM    635  N   LEU A  31      58.760  61.285 118.192  1.00  0.00           N
ATOM    637  CA  LEU A  31      59.830  60.574 117.532  1.00  0.00           C
ATOM    639  CB  LEU A  31      59.900  60.904 116.022  1.00  0.00           C
ATOM    642  CG  LEU A  31      60.980  60.154 115.222  1.00  0.00           C
ATOM    644  CD1 LEU A  31      60.870  58.636 115.442  1.00  0.00           C
ATOM    648  CD2 LEU A  31      60.910  60.525 113.722  1.00  0.00           C
ATOM    652  C   LEU A  31      61.120  60.965 118.202  1.00  0.00           C
ATOM    653  O   LEU A  31      61.560  62.115 118.142  1.00  0.00           O
ATOM    654  N   VAL A  32      61.750  59.995 118.882  1.00  0.00           N
ATOM    656  CA  VAL A  32      62.960  60.224 119.632  1.00  0.00           C
ATOM    658  CB  VAL A  32      62.950  59.494 120.972  1.00  0.00           C
ATOM    660  CG1 VAL A  32      64.140  59.984 121.822  1.00  0.00           C
ATOM    664  CG2 VAL A  32      61.630  59.774 121.702  1.00  0.00           C
ATOM    668  C   VAL A  32      64.130  59.774 118.782  1.00  0.00           C
ATOM    669  O   VAL A  32      64.140  58.664 118.232  1.00  0.00           O
ATOM    670  N   ILE A  33      65.140  60.644 118.652  1.00  0.00           N
ATOM    672  CA  ILE A  33      66.400  60.294 118.022  1.00  0.00           C
ATOM    674  CB  ILE A  33      66.840  61.336 116.992  1.00  0.00           C
ATOM    676  CG2 ILE A  33      68.090  60.825 116.232  1.00  0.00           C
ATOM    680  CG1 ILE A  33      65.700  61.695 116.002  1.00  0.00           C
ATOM    683  CD  ILE A  33      65.159  60.504 115.182  1.00  0.00           C
ATOM    687  C   ILE A  33      67.440  60.086 119.122  1.00  0.00           C
ATOM    688  O   ILE A  33      67.510  60.825 120.102  1.00  0.00           O
ATOM    689  N   HIS A  34      68.240  59.026 118.972  1.00  0.00           N
ATOM    691  CA  HIS A  34      69.200  58.576 119.962  1.00  0.00           C
ATOM    693  CB  HIS A  34      68.810  57.196 120.542  1.00  0.00           C
ATOM    696  ND1 HIS A  34      67.150  57.186 122.382  1.00  0.00           N
ATOM    697  CG  HIS A  34      67.400  57.145 121.032  1.00  0.00           C
ATOM    698  CE1 HIS A  34      65.860  57.005 122.502  1.00  0.00           C
ATOM    700  NE2 HIS A  34      65.270  56.806 121.302  1.00  0.00           N
ATOM    702  CD2 HIS A  34      66.250  56.894 120.352  1.00  0.00           C
ATOM    704  C   HIS A  34      70.530  58.404 119.262  1.00  0.00           C
ATOM    705  O   HIS A  34      70.640  58.494 118.032  1.00  0.00           O
ATOM    706  N   TYR A  35      71.590  58.095 120.022  1.00  0.00           N
ATOM    708  CA  TYR A  35      72.680  57.344 119.442  1.00  0.00           C
ATOM    710  CB  TYR A  35      73.970  58.165 119.092  1.00  0.00           C
ATOM    713  CG  TYR A  35      74.650  58.885 120.242  1.00  0.00           C
ATOM    714  CD1 TYR A  35      75.159  58.195 121.352  1.00  0.00           C
ATOM    716  CE1 TYR A  35      75.780  58.875 122.402  1.00  0.00           C
ATOM    718  CZ  TYR A  35      75.949  60.255 122.332  1.00  0.00           C
ATOM    719  OH  TYR A  35      76.570  60.924 123.402  1.00  0.00           O
ATOM    721  CD2 TYR A  35      74.870  60.276 120.172  1.00  0.00           C
ATOM    723  CE2 TYR A  35      75.500  60.965 121.212  1.00  0.00           C
ATOM    725  C   TYR A  35      72.950  56.125 120.282  1.00  0.00           C
ATOM    726  O   TYR A  35      72.869  56.104 121.512  1.00  0.00           O
ATOM    727  N   THR A  36      73.370  55.065 119.562  1.00  0.00           N
ATOM    729  CA  THR A  36      74.190  54.026 120.132  1.00  0.00           C
ATOM    731  CB  THR A  36      74.140  52.684 119.382  1.00  0.00           C
ATOM    733  OG1 THR A  36      75.010  52.596 118.262  1.00  0.00           O
ATOM    735  CG2 THR A  36      72.729  52.404 118.862  1.00  0.00           C
ATOM    739  C   THR A  36      75.570  54.604 120.152  1.00  0.00           C
ATOM    740  O   THR A  36      75.949  55.425 119.312  1.00  0.00           O
ATOM    741  N   ALA A  37      76.370  54.244 121.152  1.00  0.00           N
ATOM    743  CA  ALA A  37      77.700  54.785 121.272  1.00  0.00           C
ATOM    745  CB  ALA A  37      77.799  55.595 122.562  1.00  0.00           C
ATOM    749  C   ALA A  37      78.680  53.636 121.192  1.00  0.00           C
ATOM    750  O   ALA A  37      79.649  53.555 121.942  1.00  0.00           O
ATOM    751  N   ASP A  38      78.380  52.736 120.252  1.00  0.00           N
ATOM    753  CA  ASP A  38      78.920  51.404 120.132  1.00  0.00           C
ATOM    755  CB  ASP A  38      78.150  50.416 121.042  1.00  0.00           C
ATOM    758  CG  ASP A  38      79.080  49.324 121.552  1.00  0.00           C
ATOM    759  OD1 ASP A  38      80.169  49.166 120.972  1.00  0.00           O
ATOM    760  OD2 ASP A  38      78.670  48.636 122.522  1.00  0.00           O
ATOM    761  C   ASP A  38      78.820  51.024 118.652  1.00  0.00           C
ATOM    762  O   ASP A  38      78.150  51.725 117.892  1.00  0.00           O
ATOM    763  N   ASP A  39      79.509  49.956 118.202  1.00  0.00           N
ATOM    765  CA  ASP A  39      79.430  49.486 116.822  1.00  0.00           C
ATOM    767  CB  ASP A  39      80.640  48.576 116.452  1.00  0.00           C
ATOM    770  CG  ASP A  39      80.600  47.215 117.142  1.00  0.00           C
ATOM    771  OD1 ASP A  39      80.290  46.206 116.452  1.00  0.00           O
ATOM    772  OD2 ASP A  39      80.880  47.154 118.352  1.00  0.00           O
ATOM    773  C   ASP A  39      78.110  48.766 116.522  1.00  0.00           C
ATOM    774  O   ASP A  39      77.310  48.485 117.422  1.00  0.00           O
ATOM    775  N   PHE A  40      77.830  48.454 115.242  1.00  0.00           N
ATOM    777  CA  PHE A  40      76.560  47.855 114.852  1.00  0.00           C
ATOM    779  CB  PHE A  40      76.479  47.755 113.302  1.00  0.00           C
ATOM    782  CG  PHE A  40      75.080  47.386 112.872  1.00  0.00           C
ATOM    783  CD1 PHE A  40      74.130  48.404 112.672  1.00  0.00           C
ATOM    785  CE1 PHE A  40      72.810  48.085 112.342  1.00  0.00           C
ATOM    787  CZ  PHE A  40      72.410  46.744 112.232  1.00  0.00           C
ATOM    789  CD2 PHE A  40      74.680  46.045 112.722  1.00  0.00           C
ATOM    791  CE2 PHE A  40      73.350  45.725 112.422  1.00  0.00           C
ATOM    793  C   PHE A  40      76.260  46.494 115.492  1.00  0.00           C
ATOM    794  O   PHE A  40      75.140  46.285 115.982  1.00  0.00           O
ATOM    795  N   ASP A  41      77.220  45.556 115.532  1.00  0.00           N
ATOM    797  CA  ASP A  41      76.990  44.225 116.092  1.00  0.00           C
ATOM    799  CB  ASP A  41      78.180  43.274 115.782  1.00  0.00           C
ATOM    802  CG  ASP A  41      78.259  42.806 114.322  1.00  0.00           C
ATOM    803  OD1 ASP A  41      77.400  43.155 113.492  1.00  0.00           O
ATOM    804  OD2 ASP A  41      79.220  42.024 114.042  1.00  0.00           O
ATOM    805  C   ASP A  41      76.720  44.244 117.612  1.00  0.00           C
ATOM    806  O   ASP A  41      75.790  43.594 118.092  1.00  0.00           O
ATOM    807  N   SER A  42      77.500  45.026 118.392  1.00  0.00           N
ATOM    809  CA  SER A  42      77.240  45.285 119.802  1.00  0.00           C
ATOM    811  CB  SER A  42      78.360  46.086 120.492  1.00  0.00           C
ATOM    814  OG  SER A  42      79.490  45.244 120.662  1.00  0.00           O
ATOM    816  C   SER A  42      75.949  46.006 120.102  1.00  0.00           C
ATOM    817  O   SER A  42      75.220  45.665 121.032  1.00  0.00           O
ATOM    818  N   SER A  43      75.640  47.056 119.292  1.00  0.00           N
ATOM    820  CA  SER A  43      74.410  47.806 119.412  1.00  0.00           C
ATOM    822  CB  SER A  43      74.310  48.945 118.362  1.00  0.00           C
ATOM    825  OG  SER A  43      75.380  49.875 118.532  1.00  0.00           O
ATOM    827  C   SER A  43      73.200  46.945 119.212  1.00  0.00           C
ATOM    828  O   SER A  43      72.290  46.915 120.032  1.00  0.00           O
ATOM    829  N   LEU A  44      73.220  46.115 118.142  1.00  0.00           N
ATOM    831  CA  LEU A  44      72.170  45.195 117.792  1.00  0.00           C
ATOM    833  CB  LEU A  44      72.510  44.445 116.472  1.00  0.00           C
ATOM    836  CG  LEU A  44      71.450  43.436 115.972  1.00  0.00           C
ATOM    838  CD1 LEU A  44      70.130  44.134 115.632  1.00  0.00           C
ATOM    842  CD2 LEU A  44      71.960  42.654 114.752  1.00  0.00           C
ATOM    846  C   LEU A  44      71.880  44.175 118.882  1.00  0.00           C
ATOM    847  O   LEU A  44      70.730  43.965 119.232  1.00  0.00           O
ATOM    848  N   ALA A  45      72.930  43.566 119.462  1.00  0.00           N
ATOM    850  CA  ALA A  45      72.820  42.654 120.582  1.00  0.00           C
ATOM    852  CB  ALA A  45      74.220  42.064 120.822  1.00  0.00           C
ATOM    856  C   ALA A  45      72.280  43.274 121.872  1.00  0.00           C
ATOM    857  O   ALA A  45      71.440  42.705 122.572  1.00  0.00           O
ATOM    858  N   THR A  46      72.750  44.494 122.212  1.00  0.00           N
ATOM    860  CA  THR A  46      72.260  45.265 123.352  1.00  0.00           C
ATOM    862  CB  THR A  46      73.090  46.505 123.622  1.00  0.00           C
ATOM    864  OG1 THR A  46      74.390  46.125 124.052  1.00  0.00           O
ATOM    866  CG2 THR A  46      72.530  47.354 124.762  1.00  0.00           C
ATOM    870  C   THR A  46      70.799  45.634 123.242  1.00  0.00           C
ATOM    871  O   THR A  46      70.070  45.545 124.222  1.00  0.00           O
ATOM    872  N   LEU A  47      70.340  46.024 122.022  1.00  0.00           N
ATOM    874  CA  LEU A  47      69.000  46.505 121.752  1.00  0.00           C
ATOM    876  CB  LEU A  47      68.990  47.495 120.552  1.00  0.00           C
ATOM    879  CG  LEU A  47      69.750  48.815 120.782  1.00  0.00           C
ATOM    881  CD1 LEU A  47      69.950  49.535 119.442  1.00  0.00           C
ATOM    885  CD2 LEU A  47      69.000  49.704 121.782  1.00  0.00           C
ATOM    889  C   LEU A  47      68.060  45.384 121.352  1.00  0.00           C
ATOM    890  O   LEU A  47      66.900  45.615 121.022  1.00  0.00           O
ATOM    891  N   THR A  48      68.540  44.134 121.392  1.00  0.00           N
ATOM    893  CA  THR A  48      67.680  42.965 121.342  1.00  0.00           C
ATOM    895  CB  THR A  48      67.970  42.015 120.162  1.00  0.00           C
ATOM    897  OG1 THR A  48      69.299  41.505 120.152  1.00  0.00           O
ATOM    899  CG2 THR A  48      67.750  42.776 118.842  1.00  0.00           C
ATOM    903  C   THR A  48      67.770  42.224 122.662  1.00  0.00           C
ATOM    904  O   THR A  48      67.290  41.095 122.752  1.00  0.00           O
ATOM    905  N   ASP A  49      68.340  42.814 123.742  1.00  0.00           N
ATOM    907  CA  ASP A  49      68.380  42.224 125.072  1.00  0.00           C
ATOM    909  CB  ASP A  49      69.790  42.365 125.772  1.00  0.00           C
ATOM    912  CG  ASP A  49      69.990  41.544 127.042  1.00  0.00           C
ATOM    913  OD1 ASP A  49      69.530  40.375 127.092  1.00  0.00           O
ATOM    914  OD2 ASP A  49      70.650  42.056 128.002  1.00  0.00           O
ATOM    915  C   ASP A  49      67.280  42.825 125.952  1.00  0.00           C
ATOM    916  O   ASP A  49      66.760  43.925 125.742  1.00  0.00           O
ATOM    917  N   LYS A  50      66.939  42.094 127.012  1.00  0.00           N
ATOM    919  CA  LYS A  50      65.799  42.244 127.912  1.00  0.00           C
ATOM    921  CB  LYS A  50      65.520  40.884 128.612  1.00  0.00           C
ATOM    924  CG  LYS A  50      66.770  40.096 129.062  1.00  0.00           C
ATOM    927  CD  LYS A  50      66.610  38.595 128.752  1.00  0.00           C
ATOM    930  CE  LYS A  50      67.869  37.744 128.952  1.00  0.00           C
ATOM    933  NZ  LYS A  50      68.830  37.915 127.852  1.00  0.00           N
ATOM    937  C   LYS A  50      65.890  43.384 128.912  1.00  0.00           C
ATOM    938  O   LYS A  50      65.350  43.354 130.022  1.00  0.00           O
ATOM    939  N   GLN A  51      66.600  44.464 128.542  1.00  0.00           N
ATOM    941  CA  GLN A  51      66.770  45.644 129.352  1.00  0.00           C
ATOM    943  CB  GLN A  51      68.200  45.685 129.952  1.00  0.00           C
ATOM    946  CG  GLN A  51      68.550  44.535 130.922  1.00  0.00           C
ATOM    949  CD  GLN A  51      70.010  44.604 131.352  1.00  0.00           C
ATOM    950  OE1 GLN A  51      70.460  45.545 132.012  1.00  0.00           O
ATOM    951  NE2 GLN A  51      70.820  43.576 131.012  1.00  0.00           N
ATOM    954  C   GLN A  51      66.560  46.926 128.532  1.00  0.00           C
ATOM    955  O   GLN A  51      66.090  47.934 129.042  1.00  0.00           O
ATOM    956  N   VAL A  52      66.860  46.905 127.222  1.00  0.00           N
ATOM    958  CA  VAL A  52      66.820  48.106 126.412  1.00  0.00           C
ATOM    960  CB  VAL A  52      68.119  48.904 126.492  1.00  0.00           C
ATOM    962  CG1 VAL A  52      69.290  48.056 125.952  1.00  0.00           C
ATOM    966  CG2 VAL A  52      68.000  50.244 125.742  1.00  0.00           C
ATOM    970  C   VAL A  52      66.540  47.695 124.992  1.00  0.00           C
ATOM    971  O   VAL A  52      66.920  46.614 124.552  1.00  0.00           O
ATOM    972  N   SER A  53      65.820  48.524 124.242  1.00  0.00           N
ATOM    974  CA  SER A  53      65.440  48.195 122.902  1.00  0.00           C
ATOM    976  CB  SER A  53      64.280  47.165 122.832  1.00  0.00           C
ATOM    979  OG  SER A  53      63.170  47.554 123.662  1.00  0.00           O
ATOM    981  C   SER A  53      65.050  49.475 122.242  1.00  0.00           C
ATOM    982  O   SER A  53      64.740  50.455 122.912  1.00  0.00           O
ATOM    983  N   SER A  54      65.040  49.515 120.902  1.00  0.00           N
ATOM    985  CA  SER A  54      64.520  50.644 120.172  1.00  0.00           C
ATOM    987  CB  SER A  54      65.590  51.625 119.632  1.00  0.00           C
ATOM    990  OG  SER A  54      66.479  51.006 118.692  1.00  0.00           O
ATOM    992  C   SER A  54      63.740  50.044 119.052  1.00  0.00           C
ATOM    993  O   SER A  54      63.750  48.825 118.872  1.00  0.00           O
ATOM    994  N   HIS A  55      62.960  50.844 118.312  1.00  0.00           N
ATOM    996  CA  HIS A  55      62.210  50.276 117.222  1.00  0.00           C
ATOM    998  CB  HIS A  55      60.920  51.066 116.992  1.00  0.00           C
ATOM   1001  ND1 HIS A  55      60.110  52.145 119.132  1.00  0.00           N
ATOM   1002  CG  HIS A  55      59.970  51.185 118.142  1.00  0.00           C
ATOM   1003  CE1 HIS A  55      59.010  52.035 119.862  1.00  0.00           C
ATOM   1005  NE2 HIS A  55      58.170  51.086 119.372  1.00  0.00           N
ATOM   1007  CD2 HIS A  55      58.780  50.556 118.262  1.00  0.00           C
ATOM   1009  C   HIS A  55      62.990  50.184 115.922  1.00  0.00           C
ATOM   1010  O   HIS A  55      62.880  49.184 115.212  1.00  0.00           O
ATOM   1011  N   TYR A  56      63.840  51.206 115.612  1.00  0.00           N
ATOM   1013  CA  TYR A  56      64.740  51.196 114.452  1.00  0.00           C
ATOM   1015  CB  TYR A  56      64.420  52.295 113.422  1.00  0.00           C
ATOM   1018  CG  TYR A  56      63.060  52.064 112.842  1.00  0.00           C
ATOM   1019  CD1 TYR A  56      62.860  51.006 111.932  1.00  0.00           C
ATOM   1021  CE1 TYR A  56      61.580  50.774 111.402  1.00  0.00           C
ATOM   1023  CZ  TYR A  56      60.520  51.614 111.742  1.00  0.00           C
ATOM   1024  OH  TYR A  56      59.220  51.355 111.302  1.00  0.00           O
ATOM   1026  CD2 TYR A  56      62.000  52.925 113.142  1.00  0.00           C
ATOM   1028  CE2 TYR A  56      60.740  52.724 112.572  1.00  0.00           C
ATOM   1030  C   TYR A  56      66.190  51.385 114.832  1.00  0.00           C
ATOM   1031  O   TYR A  56      66.520  52.154 115.732  1.00  0.00           O
ATOM   1032  N   LEU A  57      67.110  50.676 114.162  1.00  0.00           N
ATOM   1034  CA  LEU A  57      68.540  50.806 114.332  1.00  0.00           C
ATOM   1036  CB  LEU A  57      69.160  49.524 114.952  1.00  0.00           C
ATOM   1039  CG  LEU A  57      70.710  49.486 115.062  1.00  0.00           C
ATOM   1041  CD1 LEU A  57      71.290  50.644 115.882  1.00  0.00           C
ATOM   1045  CD2 LEU A  57      71.200  48.144 115.642  1.00  0.00           C
ATOM   1049  C   LEU A  57      69.140  51.115 112.972  1.00  0.00           C
ATOM   1050  O   LEU A  57      69.080  50.306 112.042  1.00  0.00           O
ATOM   1051  N   VAL A  58      69.699  52.336 112.812  1.00  0.00           N
ATOM   1053  CA  VAL A  58      70.190  52.806 111.522  1.00  0.00           C
ATOM   1055  CB  VAL A  58      69.769  54.225 111.172  1.00  0.00           C
ATOM   1057  CG1 VAL A  58      70.190  54.556 109.722  1.00  0.00           C
ATOM   1061  CG2 VAL A  58      68.240  54.375 111.322  1.00  0.00           C
ATOM   1065  C   VAL A  58      71.700  52.724 111.562  1.00  0.00           C
ATOM   1066  O   VAL A  58      72.310  53.465 112.352  1.00  0.00           O
ATOM   1067  N   PRO A  59      72.370  51.865 110.822  1.00  0.00           N
ATOM   1068  CD  PRO A  59      71.770  50.974 109.812  1.00  0.00           C
ATOM   1071  CA  PRO A  59      73.840  51.835 110.762  1.00  0.00           C
ATOM   1073  CB  PRO A  59      74.130  50.714 109.782  1.00  0.00           C
ATOM   1076  CG  PRO A  59      72.910  50.665 108.872  1.00  0.00           C
ATOM   1079  C   PRO A  59      74.509  53.134 110.362  1.00  0.00           C
ATOM   1080  O   PRO A  59      73.900  53.986 109.722  1.00  0.00           O
ATOM   1081  N   ALA A  60      75.799  53.285 110.722  1.00  0.00           N
ATOM   1083  CA  ALA A  60      76.660  54.405 110.382  1.00  0.00           C
ATOM   1085  CB  ALA A  60      78.040  54.236 111.052  1.00  0.00           C
ATOM   1089  C   ALA A  60      76.840  54.585 108.882  1.00  0.00           C
ATOM   1090  O   ALA A  60      76.710  55.676 108.352  1.00  0.00           O
ATOM   1091  N   VAL A  61      77.060  53.485 108.142  1.00  0.00           N
ATOM   1093  CA  VAL A  61      77.030  53.516 106.682  1.00  0.00           C
ATOM   1095  CB  VAL A  61      78.380  53.314 106.012  1.00  0.00           C
ATOM   1097  CG1 VAL A  61      78.210  53.354 104.482  1.00  0.00           C
ATOM   1101  CG2 VAL A  61      79.328  54.454 106.442  1.00  0.00           C
ATOM   1105  C   VAL A  61      76.110  52.404 106.272  1.00  0.00           C
ATOM   1106  O   VAL A  61      76.520  51.245 106.352  1.00  0.00           O
ATOM   1107  N   PRO A  62      74.890  52.666 105.842  1.00  0.00           N
ATOM   1108  CD  PRO A  62      74.210  53.955 106.032  1.00  0.00           C
ATOM   1111  CA  PRO A  62      73.960  51.605 105.482  1.00  0.00           C
ATOM   1113  CB  PRO A  62      72.670  52.354 105.162  1.00  0.00           C
ATOM   1116  CG  PRO A  62      72.740  53.594 106.052  1.00  0.00           C
ATOM   1119  C   PRO A  62      74.410  50.704 104.342  1.00  0.00           C
ATOM   1120  O   PRO A  62      74.810  51.285 103.312  1.00  0.00           O
ATOM   1121  N   PRO A  63      74.340  49.375 104.432  1.00  0.00           N
ATOM   1122  CD  PRO A  63      74.200  48.615 105.672  1.00  0.00           C
ATOM   1125  CA  PRO A  63      74.290  48.494 103.272  1.00  0.00           C
ATOM   1127  CB  PRO A  63      73.990  47.104 103.852  1.00  0.00           C
ATOM   1130  CG  PRO A  63      74.560  47.196 105.262  1.00  0.00           C
ATOM   1133  C   PRO A  63      73.230  48.885 102.272  1.00  0.00           C
ATOM   1134  O   PRO A  63      72.079  49.114 102.652  1.00  0.00           O
ATOM   1135  N   ARG A  64      73.579  48.955 100.982  1.00  0.00           N
ATOM   1137  CA  ARG A  64      72.659  49.356  99.942  1.00  0.00           C
ATOM   1139  CB  ARG A  64      73.380  50.314  98.952  1.00  0.00           C
ATOM   1142  CG  ARG A  64      73.890  51.614  99.602  1.00  0.00           C
ATOM   1145  CD  ARG A  64      72.790  52.625  99.962  1.00  0.00           C
ATOM   1148  NE  ARG A  64      72.199  53.185  98.702  1.00  0.00           N
ATOM   1150  CZ  ARG A  64      72.659  54.275  98.092  1.00  0.00           C
ATOM   1151  NH1 ARG A  64      73.790  54.844  98.432  1.00  0.00           N
ATOM   1154  NH2 ARG A  64      71.950  54.816  97.122  1.00  0.00           N
ATOM   1157  C   ARG A  64      72.120  48.144  99.202  1.00  0.00           C
ATOM   1158  O   ARG A  64      72.860  47.375  98.602  1.00  0.00           O
ATOM   1159  N   TYR A  65      70.790  47.975  99.152  1.00  0.00           N
ATOM   1161  CA  TYR A  65      70.120  46.986  98.332  1.00  0.00           C
ATOM   1163  CB  TYR A  65      69.360  45.915  99.152  1.00  0.00           C
ATOM   1166  CG  TYR A  65      70.340  45.205 100.022  1.00  0.00           C
ATOM   1167  CD1 TYR A  65      70.600  45.685 101.312  1.00  0.00           C
ATOM   1169  CE1 TYR A  65      71.549  45.044 102.132  1.00  0.00           C
ATOM   1171  CZ  TYR A  65      72.240  43.934 101.652  1.00  0.00           C
ATOM   1172  OH  TYR A  65      73.170  43.306 102.482  1.00  0.00           O
ATOM   1174  CD2 TYR A  65      71.030  44.075  99.562  1.00  0.00           C
ATOM   1176  CE2 TYR A  65      71.990  43.446 100.372  1.00  0.00           C
ATOM   1178  C   TYR A  65      69.160  47.684  97.402  1.00  0.00           C
ATOM   1179  O   TYR A  65      68.340  48.506  97.812  1.00  0.00           O
ATOM   1180  N   ASN A  66      69.250  47.404  96.082  1.00  0.00           N
ATOM   1182  CA  ASN A  66      68.410  48.004  95.042  1.00  0.00           C
ATOM   1184  CB  ASN A  66      66.920  47.586  95.202  1.00  0.00           C
ATOM   1187  CG  ASN A  66      66.869  46.076  95.262  1.00  0.00           C
ATOM   1188  OD1 ASN A  66      67.580  45.384  94.532  1.00  0.00           O
ATOM   1189  ND2 ASN A  66      66.050  45.515  96.182  1.00  0.00           N
ATOM   1192  C   ASN A  66      68.490  49.524  94.932  1.00  0.00           C
ATOM   1193  O   ASN A  66      67.580  50.184  94.432  1.00  0.00           O
ATOM   1194  N   GLY A  67      69.600  50.114  95.422  1.00  0.00           N
ATOM   1196  CA  GLY A  67      69.820  51.544  95.462  1.00  0.00           C
ATOM   1199  C   GLY A  67      69.400  52.154  96.762  1.00  0.00           C
ATOM   1200  O   GLY A  67      69.590  53.344  96.992  1.00  0.00           O
ATOM   1201  N   LYS A  68      68.840  51.355  97.682  1.00  0.00           N
ATOM   1203  CA  LYS A  68      68.220  51.814  98.912  1.00  0.00           C
ATOM   1205  CB  LYS A  68      66.770  51.315  99.032  1.00  0.00           C
ATOM   1208  CG  LYS A  68      65.870  51.865  97.902  1.00  0.00           C
ATOM   1211  CD  LYS A  68      64.380  51.556  98.102  1.00  0.00           C
ATOM   1214  CE  LYS A  68      64.100  50.065  98.272  1.00  0.00           C
ATOM   1217  NZ  LYS A  68      62.640  49.844  98.272  1.00  0.00           N
ATOM   1221  C   LYS A  68      69.010  51.364 100.132  1.00  0.00           C
ATOM   1222  O   LYS A  68      69.470  50.224 100.202  1.00  0.00           O
ATOM   1223  N   PRO A  69      69.250  52.224 101.112  1.00  0.00           N
ATOM   1224  CD  PRO A  69      68.690  53.586 101.172  1.00  0.00           C
ATOM   1227  CA  PRO A  69      69.840  51.835 102.392  1.00  0.00           C
ATOM   1229  CB  PRO A  69      70.040  53.185 103.092  1.00  0.00           C
ATOM   1232  CG  PRO A  69      68.860  54.044 102.612  1.00  0.00           C
ATOM   1235  C   PRO A  69      68.979  50.865 103.202  1.00  0.00           C
ATOM   1236  O   PRO A  69      67.770  51.055 103.292  1.00  0.00           O
ATOM   1237  N   ARG A  70      69.579  49.826 103.822  1.00  0.00           N
ATOM   1239  CA  ARG A  70      68.840  48.945 104.712  1.00  0.00           C
ATOM   1241  CB  ARG A  70      69.420  47.505 104.692  1.00  0.00           C
ATOM   1244  CG  ARG A  70      68.780  46.515 105.702  1.00  0.00           C
ATOM   1247  CD  ARG A  70      69.190  45.035 105.532  1.00  0.00           C
ATOM   1250  NE  ARG A  70      68.690  44.524 104.212  1.00  0.00           N
ATOM   1252  CZ  ARG A  70      68.990  43.344 103.692  1.00  0.00           C
ATOM   1253  NH1 ARG A  70      69.509  42.336 104.352  1.00  0.00           N
ATOM   1256  NH2 ARG A  70      68.710  43.095 102.432  1.00  0.00           N
ATOM   1259  C   ARG A  70      68.740  49.505 106.122  1.00  0.00           C
ATOM   1260  O   ARG A  70      69.720  49.984 106.702  1.00  0.00           O
ATOM   1261  N   ILE A  71      67.530  49.475 106.722  1.00  0.00           N
ATOM   1263  CA  ILE A  71      67.329  49.805 108.122  1.00  0.00           C
ATOM   1265  CB  ILE A  71      66.460  51.045 108.352  1.00  0.00           C
ATOM   1267  CG2 ILE A  71      66.190  51.276 109.862  1.00  0.00           C
ATOM   1271  CG1 ILE A  71      67.189  52.266 107.752  1.00  0.00           C
ATOM   1274  CD  ILE A  71      66.450  53.604 107.752  1.00  0.00           C
ATOM   1278  C   ILE A  71      66.790  48.555 108.792  1.00  0.00           C
ATOM   1279  O   ILE A  71      66.010  47.794 108.212  1.00  0.00           O
ATOM   1280  N   TRP A  72      67.280  48.306 110.022  1.00  0.00           N
ATOM   1282  CA  TRP A  72      66.799  47.224 110.852  1.00  0.00           C
ATOM   1284  CB  TRP A  72      67.910  46.655 111.762  1.00  0.00           C
ATOM   1287  CG  TRP A  72      68.800  45.704 111.042  1.00  0.00           C
ATOM   1288  CD1 TRP A  72      68.830  44.356 111.232  1.00  0.00           C
ATOM   1290  NE1 TRP A  72      69.699  43.776 110.342  1.00  0.00           N
ATOM   1292  CE2 TRP A  72      70.220  44.735 109.542  1.00  0.00           C
ATOM   1293  CD2 TRP A  72      69.720  45.985 109.972  1.00  0.00           C
ATOM   1294  CE3 TRP A  72      70.190  47.154 109.372  1.00  0.00           C
ATOM   1296  CZ3 TRP A  72      71.140  47.056 108.362  1.00  0.00           C
ATOM   1298  CZ2 TRP A  72      71.140  44.634 108.512  1.00  0.00           C
ATOM   1300  CH2 TRP A  72      71.600  45.825 107.932  1.00  0.00           C
ATOM   1302  C   TRP A  72      65.640  47.684 111.712  1.00  0.00           C
ATOM   1303  O   TRP A  72      65.710  48.724 112.362  1.00  0.00           O
ATOM   1304  N   GLN A  73      64.549  46.894 111.722  1.00  0.00           N
ATOM   1306  CA  GLN A  73      63.440  47.126 112.612  1.00  0.00           C
ATOM   1308  CB  GLN A  73      62.100  47.145 111.852  1.00  0.00           C
ATOM   1311  CG  GLN A  73      60.880  47.396 112.762  1.00  0.00           C
ATOM   1314  CD  GLN A  73      59.650  47.755 111.932  1.00  0.00           C
ATOM   1315  OE1 GLN A  73      59.580  47.505 110.722  1.00  0.00           O
ATOM   1316  NE2 GLN A  73      58.650  48.395 112.582  1.00  0.00           N
ATOM   1319  C   GLN A  73      63.430  46.016 113.622  1.00  0.00           C
ATOM   1320  O   GLN A  73      63.400  44.836 113.272  1.00  0.00           O
ATOM   1321  N   LEU A  74      63.500  46.355 114.922  1.00  0.00           N
ATOM   1323  CA  LEU A  74      63.560  45.375 115.962  1.00  0.00           C
ATOM   1325  CB  LEU A  74      64.650  45.785 117.002  1.00  0.00           C
ATOM   1328  CG  LEU A  74      66.050  46.094 116.402  1.00  0.00           C
ATOM   1330  CD1 LEU A  74      67.040  46.515 117.502  1.00  0.00           C
ATOM   1334  CD2 LEU A  74      66.650  44.946 115.562  1.00  0.00           C
ATOM   1338  C   LEU A  74      62.180  45.215 116.592  1.00  0.00           C
ATOM   1339  O   LEU A  74      61.790  44.125 117.002  1.00  0.00           O
ATOM   1340  N   VAL A  75      61.360  46.294 116.672  1.00  0.00           N
ATOM   1342  CA  VAL A  75      60.120  46.294 117.432  1.00  0.00           C
ATOM   1344  CB  VAL A  75      60.170  47.215 118.662  1.00  0.00           C
ATOM   1346  CG1 VAL A  75      58.890  47.115 119.512  1.00  0.00           C
ATOM   1350  CG2 VAL A  75      61.390  46.835 119.522  1.00  0.00           C
ATOM   1354  C   VAL A  75      58.990  46.765 116.512  1.00  0.00           C
ATOM   1355  O   VAL A  75      59.150  47.846 115.942  1.00  0.00           O
ATOM   1356  N   PRO A  76      57.869  46.066 116.302  1.00  0.00           N
ATOM   1357  CD  PRO A  76      57.580  44.766 116.892  1.00  0.00           C
ATOM   1360  CA  PRO A  76      56.690  46.596 115.602  1.00  0.00           C
ATOM   1362  CB  PRO A  76      55.600  45.545 115.842  1.00  0.00           C
ATOM   1365  CG  PRO A  76      56.390  44.254 116.092  1.00  0.00           C
ATOM   1368  C   PRO A  76      56.210  47.945 116.092  1.00  0.00           C
ATOM   1369  O   PRO A  76      56.190  48.144 117.302  1.00  0.00           O
ATOM   1370  N   GLU A  77      55.740  48.875 115.232  1.00  0.00           N
ATOM   1372  CA  GLU A  77      55.299  50.195 115.652  1.00  0.00           C
ATOM   1374  CB  GLU A  77      54.880  51.076 114.452  1.00  0.00           C
ATOM   1377  CG  GLU A  77      56.030  51.396 113.462  1.00  0.00           C
ATOM   1380  CD  GLU A  77      55.760  52.695 112.722  1.00  0.00           C
ATOM   1381  OE1 GLU A  77      54.780  52.715 111.942  1.00  0.00           O
ATOM   1382  OE2 GLU A  77      56.460  53.724 112.922  1.00  0.00           O
ATOM   1383  C   GLU A  77      54.160  50.205 116.662  1.00  0.00           C
ATOM   1384  O   GLU A  77      54.020  51.136 117.462  1.00  0.00           O
ATOM   1385  N   GLN A  78      53.300  49.175 116.672  1.00  0.00           N
ATOM   1387  CA  GLN A  78      52.160  49.075 117.552  1.00  0.00           C
ATOM   1389  CB  GLN A  78      51.090  48.195 116.862  1.00  0.00           C
ATOM   1392  CG  GLN A  78      50.620  48.745 115.482  1.00  0.00           C
ATOM   1395  CD  GLN A  78      49.630  47.835 114.762  1.00  0.00           C
ATOM   1396  OE1 GLN A  78      49.400  47.975 113.562  1.00  0.00           O
ATOM   1397  NE2 GLN A  78      49.000  46.884 115.482  1.00  0.00           N
ATOM   1400  C   GLN A  78      52.510  48.454 118.912  1.00  0.00           C
ATOM   1401  O   GLN A  78      51.630  48.214 119.742  1.00  0.00           O
ATOM   1402  N   GLU A  79      53.810  48.236 119.182  1.00  0.00           N
ATOM   1404  CA  GLU A  79      54.330  47.925 120.492  1.00  0.00           C
ATOM   1406  CB  GLU A  79      55.130  46.605 120.462  1.00  0.00           C
ATOM   1409  CG  GLU A  79      54.230  45.425 120.062  1.00  0.00           C
ATOM   1412  CD  GLU A  79      54.870  44.085 120.402  1.00  0.00           C
ATOM   1413  OE1 GLU A  79      55.010  43.804 121.612  1.00  0.00           O
ATOM   1414  OE2 GLU A  79      55.110  43.306 119.452  1.00  0.00           O
ATOM   1415  C   GLU A  79      55.220  49.056 120.982  1.00  0.00           C
ATOM   1416  O   GLU A  79      55.710  49.865 120.192  1.00  0.00           O
ATOM   1417  N   LEU A  80      55.450  49.184 122.302  1.00  0.00           N
ATOM   1419  CA  LEU A  80      56.440  50.125 122.792  1.00  0.00           C
ATOM   1421  CB  LEU A  80      56.090  50.825 124.132  1.00  0.00           C
ATOM   1424  CG  LEU A  80      55.830  49.946 125.372  1.00  0.00           C
ATOM   1426  CD1 LEU A  80      57.080  49.904 126.262  1.00  0.00           C
ATOM   1430  CD2 LEU A  80      54.680  50.525 126.202  1.00  0.00           C
ATOM   1434  C   LEU A  80      57.780  49.435 122.862  1.00  0.00           C
ATOM   1435  O   LEU A  80      57.869  48.214 122.922  1.00  0.00           O
ATOM   1436  N   ALA A  81      58.860  50.224 122.822  1.00  0.00           N
ATOM   1438  CA  ALA A  81      60.220  49.756 123.002  1.00  0.00           C
ATOM   1440  CB  ALA A  81      61.090  50.005 121.752  1.00  0.00           C
ATOM   1444  C   ALA A  81      60.790  50.486 124.202  1.00  0.00           C
ATOM   1445  O   ALA A  81      60.260  51.515 124.622  1.00  0.00           O
ATOM   1446  N   TRP A  82      61.860  49.974 124.822  1.00  0.00           N
ATOM   1448  CA  TRP A  82      62.410  50.556 126.042  1.00  0.00           C
ATOM   1450  CB  TRP A  82      62.770  49.464 127.092  1.00  0.00           C
ATOM   1453  CG  TRP A  82      61.610  48.846 127.812  1.00  0.00           C
ATOM   1454  CD1 TRP A  82      60.280  49.195 127.812  1.00  0.00           C
ATOM   1456  NE1 TRP A  82      59.590  48.376 128.692  1.00  0.00           N
ATOM   1458  CE2 TRP A  82      60.460  47.516 129.282  1.00  0.00           C
ATOM   1459  CD2 TRP A  82      61.740  47.776 128.752  1.00  0.00           C
ATOM   1460  CE3 TRP A  82      62.820  46.994 129.152  1.00  0.00           C
ATOM   1462  CZ3 TRP A  82      62.610  45.985 130.102  1.00  0.00           C
ATOM   1464  CZ2 TRP A  82      60.250  46.535 130.232  1.00  0.00           C
ATOM   1466  CH2 TRP A  82      61.340  45.774 130.642  1.00  0.00           C
ATOM   1468  C   TRP A  82      63.590  51.455 125.772  1.00  0.00           C
ATOM   1469  O   TRP A  82      64.710  51.206 126.222  1.00  0.00           O
ATOM   1470  N   HIS A  83      63.360  52.544 125.042  1.00  0.00           N
ATOM   1472  CA  HIS A  83      64.420  53.454 124.652  1.00  0.00           C
ATOM   1474  CB  HIS A  83      64.210  53.836 123.162  1.00  0.00           C
ATOM   1477  ND1 HIS A  83      62.810  55.795 122.642  1.00  0.00           N
ATOM   1478  CG  HIS A  83      62.869  54.445 122.872  1.00  0.00           C
ATOM   1479  CE1 HIS A  83      61.560  56.035 122.302  1.00  0.00           C
ATOM   1481  NE2 HIS A  83      60.810  54.896 122.302  1.00  0.00           N
ATOM   1483  CD2 HIS A  83      61.660  53.875 122.652  1.00  0.00           C
ATOM   1485  C   HIS A  83      64.480  54.665 125.572  1.00  0.00           C
ATOM   1486  O   HIS A  83      65.540  55.105 126.022  1.00  0.00           O
ATOM   1487  N   ALA A  84      63.330  55.244 125.962  1.00  0.00           N
ATOM   1489  CA  ALA A  84      63.300  56.585 126.492  1.00  0.00           C
ATOM   1491  CB  ALA A  84      62.020  57.285 126.002  1.00  0.00           C
ATOM   1495  C   ALA A  84      63.310  56.666 128.012  1.00  0.00           C
ATOM   1496  O   ALA A  84      63.150  57.755 128.562  1.00  0.00           O
ATOM   1497  N   GLY A  85      63.480  55.515 128.712  1.00  0.00           N
ATOM   1499  CA  GLY A  85      63.260  55.276 130.142  1.00  0.00           C
ATOM   1502  C   GLY A  85      63.580  56.355 131.142  1.00  0.00           C
ATOM   1503  O   GLY A  85      64.720  56.785 131.252  1.00  0.00           O
ATOM   1504  N   ILE A  86      62.580  56.744 131.962  1.00  0.00           N
ATOM   1506  CA  ILE A  86      62.530  57.955 132.792  1.00  0.00           C
ATOM   1508  CB  ILE A  86      63.380  57.945 134.062  1.00  0.00           C
ATOM   1510  CG2 ILE A  86      63.070  59.195 134.922  1.00  0.00           C
ATOM   1514  CG1 ILE A  86      63.170  56.645 134.882  1.00  0.00           C
ATOM   1517  CD  ILE A  86      61.740  56.355 135.352  1.00  0.00           C
ATOM   1521  C   ILE A  86      62.710  59.236 131.992  1.00  0.00           C
ATOM   1522  O   ILE A  86      63.820  59.715 131.752  1.00  0.00           O
ATOM   1523  N   SER A  87      61.570  59.816 131.552  1.00  0.00           N
ATOM   1525  CA  SER A  87      61.530  60.936 130.642  1.00  0.00           C
ATOM   1527  CB  SER A  87      61.640  60.515 129.152  1.00  0.00           C
ATOM   1530  OG  SER A  87      60.700  59.486 128.812  1.00  0.00           O
ATOM   1532  C   SER A  87      60.229  61.705 130.792  1.00  0.00           C
ATOM   1533  O   SER A  87      59.210  61.164 131.232  1.00  0.00           O
ATOM   1534  N   ALA A  88      60.250  62.975 130.392  1.00  0.00           N
ATOM   1536  CA  ALA A  88      59.070  63.804 130.352  1.00  0.00           C
ATOM   1538  CB  ALA A  88      58.900  64.594 131.672  1.00  0.00           C
ATOM   1542  C   ALA A  88      59.210  64.756 129.182  1.00  0.00           C
ATOM   1543  O   ALA A  88      60.299  65.244 128.892  1.00  0.00           O
ATOM   1544  N   TRP A  89      58.100  64.994 128.452  1.00  0.00           N
ATOM   1546  CA  TRP A  89      58.100  65.924 127.332  1.00  0.00           C
ATOM   1548  CB  TRP A  89      58.560  65.244 126.012  1.00  0.00           C
ATOM   1551  CG  TRP A  89      58.680  66.145 124.812  1.00  0.00           C
ATOM   1552  CD1 TRP A  89      57.920  66.104 123.672  1.00  0.00           C
ATOM   1554  NE1 TRP A  89      58.270  67.154 122.852  1.00  0.00           N
ATOM   1556  CE2 TRP A  89      59.270  67.876 123.432  1.00  0.00           C
ATOM   1557  CD2 TRP A  89      59.570  67.266 124.672  1.00  0.00           C
ATOM   1558  CE3 TRP A  89      60.590  67.785 125.472  1.00  0.00           C
ATOM   1560  CZ3 TRP A  89      61.270  68.924 125.022  1.00  0.00           C
ATOM   1562  CZ2 TRP A  89      59.940  69.005 122.992  1.00  0.00           C
ATOM   1564  CH2 TRP A  89      60.960  69.516 123.802  1.00  0.00           C
ATOM   1566  C   TRP A  89      56.700  66.486 127.182  1.00  0.00           C
ATOM   1567  O   TRP A  89      55.740  65.725 127.122  1.00  0.00           O
ATOM   1568  N   ARG A  90      56.549  67.825 127.142  1.00  0.00           N
ATOM   1570  CA  ARG A  90      55.260  68.485 126.882  1.00  0.00           C
ATOM   1572  CB  ARG A  90      54.740  68.245 125.432  1.00  0.00           C
ATOM   1575  CG  ARG A  90      55.680  68.665 124.282  1.00  0.00           C
ATOM   1578  CD  ARG A  90      55.890  70.165 123.962  1.00  0.00           C
ATOM   1581  NE  ARG A  90      54.770  70.775 123.182  1.00  0.00           N
ATOM   1583  CZ  ARG A  90      54.890  71.885 122.462  1.00  0.00           C
ATOM   1584  NH1 ARG A  90      55.940  72.684 122.492  1.00  0.00           N
ATOM   1587  NH2 ARG A  90      53.930  72.255 121.652  1.00  0.00           N
ATOM   1590  C   ARG A  90      54.190  68.165 127.942  1.00  0.00           C
ATOM   1591  O   ARG A  90      52.990  68.196 127.702  1.00  0.00           O
ATOM   1592  N   GLY A  91      54.610  67.855 129.182  1.00  0.00           N
ATOM   1594  CA  GLY A  91      53.750  67.525 130.312  1.00  0.00           C
ATOM   1597  C   GLY A  91      53.510  66.055 130.472  1.00  0.00           C
ATOM   1598  O   GLY A  91      53.150  65.585 131.562  1.00  0.00           O
ATOM   1599  N   ALA A  92      53.720  65.255 129.422  1.00  0.00           N
ATOM   1601  CA  ALA A  92      53.610  63.825 129.502  1.00  0.00           C
ATOM   1603  CB  ALA A  92      53.430  63.244 128.102  1.00  0.00           C
ATOM   1607  C   ALA A  92      54.820  63.214 130.162  1.00  0.00           C
ATOM   1608  O   ALA A  92      55.900  63.804 130.222  1.00  0.00           O
ATOM   1609  N   THR A  93      54.670  62.005 130.722  1.00  0.00           N
ATOM   1611  CA  THR A  93      55.780  61.224 131.242  1.00  0.00           C
ATOM   1613  CB  THR A  93      55.840  61.055 132.762  1.00  0.00           C
ATOM   1615  OG1 THR A  93      54.600  60.644 133.322  1.00  0.00           O
ATOM   1617  CG2 THR A  93      56.210  62.404 133.382  1.00  0.00           C
ATOM   1621  C   THR A  93      55.660  59.854 130.642  1.00  0.00           C
ATOM   1622  O   THR A  93      54.580  59.454 130.202  1.00  0.00           O
ATOM   1623  N   ARG A  94      56.800  59.134 130.592  1.00  0.00           N
ATOM   1625  CA  ARG A  94      56.830  57.755 130.132  1.00  0.00           C
ATOM   1627  CB  ARG A  94      55.720  56.814 130.692  1.00  0.00           C
ATOM   1630  CG  ARG A  94      55.570  56.824 132.222  1.00  0.00           C
ATOM   1633  CD  ARG A  94      54.620  55.714 132.662  1.00  0.00           C
ATOM   1636  NE  ARG A  94      54.690  55.615 134.152  1.00  0.00           N
ATOM   1638  CZ  ARG A  94      54.010  54.715 134.852  1.00  0.00           C
ATOM   1639  NH1 ARG A  94      53.180  53.825 134.332  1.00  0.00           N
ATOM   1642  NH2 ARG A  94      54.090  54.756 136.162  1.00  0.00           N
ATOM   1645  C   ARG A  94      56.840  57.715 128.612  1.00  0.00           C
ATOM   1646  O   ARG A  94      55.910  57.204 127.992  1.00  0.00           O
ATOM   1647  N   LEU A  95      57.860  58.295 127.962  1.00  0.00           N
ATOM   1649  CA  LEU A  95      57.790  58.535 126.522  1.00  0.00           C
ATOM   1651  CB  LEU A  95      58.930  59.454 126.042  1.00  0.00           C
ATOM   1654  CG  LEU A  95      58.640  60.974 126.152  1.00  0.00           C
ATOM   1656  CD1 LEU A  95      57.740  61.396 124.992  1.00  0.00           C
ATOM   1660  CD2 LEU A  95      58.030  61.434 127.492  1.00  0.00           C
ATOM   1664  C   LEU A  95      57.780  57.266 125.682  1.00  0.00           C
ATOM   1665  O   LEU A  95      57.340  57.274 124.542  1.00  0.00           O
ATOM   1666  N   ASN A  96      58.200  56.104 126.222  1.00  0.00           N
ATOM   1668  CA  ASN A  96      58.100  54.805 125.572  1.00  0.00           C
ATOM   1670  CB  ASN A  96      58.500  53.674 126.552  1.00  0.00           C
ATOM   1673  CG  ASN A  96      59.990  53.724 126.822  1.00  0.00           C
ATOM   1674  OD1 ASN A  96      60.770  54.295 126.062  1.00  0.00           O
ATOM   1675  ND2 ASN A  96      60.430  53.134 127.962  1.00  0.00           N
ATOM   1678  C   ASN A  96      56.680  54.475 125.132  1.00  0.00           C
ATOM   1679  O   ASN A  96      56.460  53.934 124.052  1.00  0.00           O
ATOM   1680  N   ASP A  97      55.700  54.836 125.982  1.00  0.00           N
ATOM   1682  CA  ASP A  97      54.300  54.564 125.792  1.00  0.00           C
ATOM   1684  CB  ASP A  97      53.490  55.096 127.022  1.00  0.00           C
ATOM   1687  CG  ASP A  97      53.910  54.505 128.382  1.00  0.00           C
ATOM   1688  OD1 ASP A  97      54.710  53.535 128.422  1.00  0.00           O
ATOM   1689  OD2 ASP A  97      53.300  54.904 129.402  1.00  0.00           O
ATOM   1690  C   ASP A  97      53.790  55.166 124.482  1.00  0.00           C
ATOM   1691  O   ASP A  97      53.020  54.545 123.752  1.00  0.00           O
ATOM   1692  N   THR A  98      54.220  56.396 124.132  1.00  0.00           N
ATOM   1694  CA  THR A  98      53.650  57.186 123.062  1.00  0.00           C
ATOM   1696  CB  THR A  98      52.990  58.436 123.632  1.00  0.00           C
ATOM   1698  OG1 THR A  98      53.810  58.974 124.662  1.00  0.00           O
ATOM   1700  CG2 THR A  98      51.670  57.994 124.312  1.00  0.00           C
ATOM   1704  C   THR A  98      54.680  57.586 122.012  1.00  0.00           C
ATOM   1705  O   THR A  98      54.410  58.376 121.112  1.00  0.00           O
ATOM   1706  N   SER A  99      55.890  56.994 122.062  1.00  0.00           N
ATOM   1708  CA  SER A  99      56.970  57.386 121.172  1.00  0.00           C
ATOM   1710  CB  SER A  99      58.090  58.255 121.832  1.00  0.00           C
ATOM   1713  OG  SER A  99      59.100  57.554 122.572  1.00  0.00           O
ATOM   1715  C   SER A  99      57.590  56.206 120.482  1.00  0.00           C
ATOM   1716  O   SER A  99      57.510  55.044 120.892  1.00  0.00           O
ATOM   1717  N   ILE A 100      58.260  56.515 119.362  1.00  0.00           N
ATOM   1719  CA  ILE A 100      59.140  55.606 118.662  1.00  0.00           C
ATOM   1721  CB  ILE A 100      58.750  55.455 117.192  1.00  0.00           C
ATOM   1723  CG2 ILE A 100      59.920  54.984 116.292  1.00  0.00           C
ATOM   1727  CG1 ILE A 100      57.540  54.494 117.162  1.00  0.00           C
ATOM   1730  CD  ILE A 100      57.160  54.026 115.772  1.00  0.00           C
ATOM   1734  C   ILE A 100      60.550  56.066 118.842  1.00  0.00           C
ATOM   1735  O   ILE A 100      60.840  57.266 118.852  1.00  0.00           O
ATOM   1736  N   GLY A 101      61.470  55.105 119.032  1.00  0.00           N
ATOM   1738  CA  GLY A 101      62.900  55.375 119.102  1.00  0.00           C
ATOM   1741  C   GLY A 101      63.590  54.974 117.832  1.00  0.00           C
ATOM   1742  O   GLY A 101      63.400  53.875 117.312  1.00  0.00           O
ATOM   1743  N   ILE A 102      64.490  55.844 117.342  1.00  0.00           N
ATOM   1745  CA  ILE A 102      65.420  55.504 116.282  1.00  0.00           C
ATOM   1747  CB  ILE A 102      65.290  56.375 115.042  1.00  0.00           C
ATOM   1749  CG2 ILE A 102      66.320  55.895 113.992  1.00  0.00           C
ATOM   1753  CG1 ILE A 102      63.850  56.336 114.492  1.00  0.00           C
ATOM   1756  CD  ILE A 102      63.630  57.274 113.302  1.00  0.00           C
ATOM   1760  C   ILE A 102      66.820  55.634 116.852  1.00  0.00           C
ATOM   1761  O   ILE A 102      67.320  56.725 117.132  1.00  0.00           O
ATOM   1762  N   GLU A 103      67.490  54.486 117.022  1.00  0.00           N
ATOM   1764  CA  GLU A 103      68.870  54.405 117.402  1.00  0.00           C
ATOM   1766  CB  GLU A 103      69.140  53.045 118.092  1.00  0.00           C
ATOM   1769  CG  GLU A 103      68.630  52.986 119.562  1.00  0.00           C
ATOM   1772  CD  GLU A 103      69.630  53.555 120.552  1.00  0.00           C
ATOM   1773  OE1 GLU A 103      70.400  54.454 120.142  1.00  0.00           O
ATOM   1774  OE2 GLU A 103      69.699  53.064 121.712  1.00  0.00           O
ATOM   1775  C   GLU A 103      69.780  54.594 116.202  1.00  0.00           C
ATOM   1776  O   GLU A 103      69.549  54.026 115.132  1.00  0.00           O
ATOM   1777  N   LEU A 104      70.820  55.434 116.312  1.00  0.00           N
ATOM   1779  CA  LEU A 104      71.729  55.704 115.232  1.00  0.00           C
ATOM   1781  CB  LEU A 104      71.810  57.224 114.912  1.00  0.00           C
ATOM   1784  CG  LEU A 104      70.470  57.895 114.552  1.00  0.00           C
ATOM   1786  CD1 LEU A 104      70.700  59.384 114.292  1.00  0.00           C
ATOM   1790  CD2 LEU A 104      69.800  57.256 113.332  1.00  0.00           C
ATOM   1794  C   LEU A 104      73.090  55.224 115.652  1.00  0.00           C
ATOM   1795  O   LEU A 104      73.610  55.625 116.682  1.00  0.00           O
ATOM   1796  N   GLU A 105      73.719  54.335 114.862  1.00  0.00           N
ATOM   1798  CA  GLU A 105      75.080  53.896 115.152  1.00  0.00           C
ATOM   1800  CB  GLU A 105      75.450  52.684 114.272  1.00  0.00           C
ATOM   1803  CG  GLU A 105      76.799  52.005 114.642  1.00  0.00           C
ATOM   1806  CD  GLU A 105      77.500  51.404 113.432  1.00  0.00           C
ATOM   1807  OE1 GLU A 105      76.860  51.336 112.342  1.00  0.00           O
ATOM   1808  OE2 GLU A 105      78.700  51.045 113.562  1.00  0.00           O
ATOM   1809  C   GLU A 105      76.090  55.026 114.982  1.00  0.00           C
ATOM   1810  O   GLU A 105      76.290  55.564 113.902  1.00  0.00           O
ATOM   1811  N   ASN A 106      76.720  55.445 116.092  1.00  0.00           N
ATOM   1813  CA  ASN A 106      77.610  56.575 116.132  1.00  0.00           C
ATOM   1815  CB  ASN A 106      76.810  57.905 116.232  1.00  0.00           C
ATOM   1818  CG  ASN A 106      77.700  59.145 116.152  1.00  0.00           C
ATOM   1819  OD1 ASN A 106      78.080  59.715 117.182  1.00  0.00           O
ATOM   1820  ND2 ASN A 106      78.030  59.585 114.922  1.00  0.00           N
ATOM   1823  C   ASN A 106      78.519  56.276 117.322  1.00  0.00           C
ATOM   1824  O   ASN A 106      78.390  55.244 117.982  1.00  0.00           O
ATOM   1825  N   ARG A 107      79.539  57.104 117.612  1.00  0.00           N
ATOM   1827  CA  ARG A 107      80.400  56.824 118.762  1.00  0.00           C
ATOM   1829  CB  ARG A 107      81.869  57.094 118.352  1.00  0.00           C
ATOM   1832  CG  ARG A 107      82.938  56.625 119.352  1.00  0.00           C
ATOM   1835  CD  ARG A 107      82.949  55.114 119.662  1.00  0.00           C
ATOM   1838  NE  ARG A 107      82.200  54.844 120.922  1.00  0.00           N
ATOM   1840  CZ  ARG A 107      82.580  55.184 122.142  1.00  0.00           C
ATOM   1841  NH1 ARG A 107      83.800  55.494 122.492  1.00  0.00           N
ATOM   1844  NH2 ARG A 107      81.659  55.175 123.082  1.00  0.00           N
ATOM   1847  C   ARG A 107      79.980  57.684 119.932  1.00  0.00           C
ATOM   1848  O   ARG A 107      80.360  57.456 121.082  1.00  0.00           O
ATOM   1849  N   GLY A 108      79.089  58.664 119.692  1.00  0.00           N
ATOM   1851  CA  GLY A 108      78.639  59.594 120.702  1.00  0.00           C
ATOM   1854  C   GLY A 108      79.700  60.585 121.082  1.00  0.00           C
ATOM   1855  O   GLY A 108      80.040  61.455 120.282  1.00  0.00           O
ATOM   1856  N   TRP A 109      80.249  60.486 122.302  1.00  0.00           N
ATOM   1858  CA  TRP A 109      81.310  61.364 122.732  1.00  0.00           C
ATOM   1860  CB  TRP A 109      80.850  62.554 123.652  1.00  0.00           C
ATOM   1863  CG  TRP A 109      80.249  62.235 124.992  1.00  0.00           C
ATOM   1864  CD1 TRP A 109      78.909  62.266 125.242  1.00  0.00           C
ATOM   1866  NE1 TRP A 109      78.670  61.814 126.502  1.00  0.00           N
ATOM   1868  CE2 TRP A 109      79.829  61.556 127.142  1.00  0.00           C
ATOM   1869  CD2 TRP A 109      80.870  61.814 126.222  1.00  0.00           C
ATOM   1870  CE3 TRP A 109      82.189  61.655 126.652  1.00  0.00           C
ATOM   1872  CZ3 TRP A 109      82.439  61.215 127.962  1.00  0.00           C
ATOM   1874  CZ2 TRP A 109      80.060  61.115 128.432  1.00  0.00           C
ATOM   1876  CH2 TRP A 109      81.380  60.965 128.842  1.00  0.00           C
ATOM   1878  C   TRP A 109      82.389  60.606 123.452  1.00  0.00           C
ATOM   1879  O   TRP A 109      82.170  59.535 124.032  1.00  0.00           O
ATOM   1880  N   GLN A 110      83.590  61.196 123.442  1.00  0.00           N
ATOM   1882  CA  GLN A 110      84.710  60.755 124.232  1.00  0.00           C
ATOM   1884  CB  GLN A 110      85.680  59.816 123.472  1.00  0.00           C
ATOM   1887  CG  GLN A 110      84.969  58.566 122.892  1.00  0.00           C
ATOM   1890  CD  GLN A 110      85.899  57.736 122.012  1.00  0.00           C
ATOM   1891  OE1 GLN A 110      86.820  57.056 122.492  1.00  0.00           O
ATOM   1892  NE2 GLN A 110      85.649  57.724 120.692  1.00  0.00           N
ATOM   1895  C   GLN A 110      85.449  62.015 124.662  1.00  0.00           C
ATOM   1896  O   GLN A 110      85.460  63.025 123.952  1.00  0.00           O
ATOM   1897  N   LYS A 111      86.090  61.975 125.842  1.00  0.00           N
ATOM   1899  CA  LYS A 111      86.899  63.056 126.332  1.00  0.00           C
ATOM   1901  CB  LYS A 111      86.799  63.176 127.872  1.00  0.00           C
ATOM   1904  CG  LYS A 111      85.409  63.646 128.352  1.00  0.00           C
ATOM   1907  CD  LYS A 111      85.249  63.465 129.862  1.00  0.00           C
ATOM   1910  CE  LYS A 111      83.890  63.916 130.372  1.00  0.00           C
ATOM   1913  NZ  LYS A 111      83.779  63.625 131.802  1.00  0.00           N
ATOM   1917  C   LYS A 111      88.329  62.855 125.892  1.00  0.00           C
ATOM   1918  O   LYS A 111      89.059  62.005 126.392  1.00  0.00           O
ATOM   1919  N   SER A 112      88.769  63.654 124.922  1.00  0.00           N
ATOM   1921  CA  SER A 112      90.070  63.555 124.322  1.00  0.00           C
ATOM   1923  CB  SER A 112      89.990  63.415 122.782  1.00  0.00           C
ATOM   1926  OG  SER A 112      91.269  63.074 122.242  1.00  0.00           O
ATOM   1928  C   SER A 112      90.719  64.854 124.692  1.00  0.00           C
ATOM   1929  O   SER A 112      90.199  65.924 124.402  1.00  0.00           O
ATOM   1930  N   ALA A 113      91.828  64.805 125.442  1.00  0.00           N
ATOM   1932  CA  ALA A 113      92.480  66.005 125.932  1.00  0.00           C
ATOM   1934  CB  ALA A 113      93.000  66.876 124.762  1.00  0.00           C
ATOM   1938  C   ALA A 113      91.650  66.835 126.932  1.00  0.00           C
ATOM   1939  O   ALA A 113      91.820  68.045 127.082  1.00  0.00           O
ATOM   1940  N   GLY A 114      90.680  66.215 127.642  1.00  0.00           N
ATOM   1942  CA  GLY A 114      89.799  66.905 128.592  1.00  0.00           C
ATOM   1945  C   GLY A 114      88.609  67.576 127.942  1.00  0.00           C
ATOM   1946  O   GLY A 114      87.650  67.975 128.602  1.00  0.00           O
ATOM   1947  N   VAL A 115      88.650  67.665 126.602  1.00  0.00           N
ATOM   1949  CA  VAL A 115      87.620  68.245 125.792  1.00  0.00           C
ATOM   1951  CB  VAL A 115      88.200  68.994 124.592  1.00  0.00           C
ATOM   1953  CG1 VAL A 115      87.090  69.604 123.722  1.00  0.00           C
ATOM   1957  CG2 VAL A 115      89.089  70.125 125.142  1.00  0.00           C
ATOM   1961  C   VAL A 115      86.729  67.115 125.362  1.00  0.00           C
ATOM   1962  O   VAL A 115      87.189  66.075 124.882  1.00  0.00           O
ATOM   1963  N   LYS A 116      85.409  67.275 125.582  1.00  0.00           N
ATOM   1965  CA  LYS A 116      84.399  66.314 125.222  1.00  0.00           C
ATOM   1967  CB  LYS A 116      83.180  66.336 126.192  1.00  0.00           C
ATOM   1970  CG  LYS A 116      82.060  65.355 125.812  1.00  0.00           C
ATOM   1973  CD  LYS A 116      80.829  65.384 126.752  1.00  0.00           C
ATOM   1976  CE  LYS A 116      81.109  64.844 128.152  1.00  0.00           C
ATOM   1979  NZ  LYS A 116      79.869  64.785 128.942  1.00  0.00           N
ATOM   1983  C   LYS A 116      83.990  66.526 123.772  1.00  0.00           C
ATOM   1984  O   LYS A 116      83.110  67.305 123.422  1.00  0.00           O
ATOM   1985  N   TYR A 117      84.660  65.775 122.892  1.00  0.00           N
ATOM   1987  CA  TYR A 117      84.390  65.785 121.482  1.00  0.00           C
ATOM   1989  CB  TYR A 117      85.640  65.445 120.652  1.00  0.00           C
ATOM   1992  CG  TYR A 117      86.610  66.585 120.672  1.00  0.00           C
ATOM   1993  CD1 TYR A 117      86.380  67.674 119.832  1.00  0.00           C
ATOM   1995  CE1 TYR A 117      87.340  68.685 119.692  1.00  0.00           C
ATOM   1997  CZ  TYR A 117      88.530  68.615 120.412  1.00  0.00           C
ATOM   1998  OH  TYR A 117      89.520  69.575 120.162  1.00  0.00           O
ATOM   2000  CD2 TYR A 117      87.799  66.535 121.422  1.00  0.00           C
ATOM   2002  CE2 TYR A 117      88.760  67.544 121.282  1.00  0.00           C
ATOM   2004  C   TYR A 117      83.329  64.785 121.132  1.00  0.00           C
ATOM   2005  O   TYR A 117      83.259  63.685 121.702  1.00  0.00           O
ATOM   2006  N   PHE A 118      82.510  65.134 120.142  1.00  0.00           N
ATOM   2008  CA  PHE A 118      81.470  64.266 119.662  1.00  0.00           C
ATOM   2010  CB  PHE A 118      80.109  64.975 119.642  1.00  0.00           C
ATOM   2013  CG  PHE A 118      79.509  64.975 121.032  1.00  0.00           C
ATOM   2014  CD1 PHE A 118      78.420  64.126 121.302  1.00  0.00           C
ATOM   2016  CE1 PHE A 118      77.710  64.236 122.502  1.00  0.00           C
ATOM   2018  CZ  PHE A 118      78.110  65.165 123.472  1.00  0.00           C
ATOM   2020  CD2 PHE A 118      79.910  65.895 122.022  1.00  0.00           C
ATOM   2022  CE2 PHE A 118      79.220  65.985 123.232  1.00  0.00           C
ATOM   2024  C   PHE A 118      81.860  63.706 118.302  1.00  0.00           C
ATOM   2025  O   PHE A 118      82.699  64.255 117.602  1.00  0.00           O
ATOM   2026  N   ALA A 119      81.279  62.565 117.932  1.00  0.00           N
ATOM   2028  CA  ALA A 119      81.580  61.935 116.662  1.00  0.00           C
ATOM   2030  CB  ALA A 119      81.460  60.416 116.792  1.00  0.00           C
ATOM   2034  C   ALA A 119      80.630  62.435 115.582  1.00  0.00           C
ATOM   2035  O   ALA A 119      79.420  62.396 115.772  1.00  0.00           O
ATOM   2036  N   PRO A 120      81.090  62.965 114.452  1.00  0.00           N
ATOM   2037  CD  PRO A 120      82.490  62.945 114.032  1.00  0.00           C
ATOM   2040  CA  PRO A 120      80.210  63.404 113.382  1.00  0.00           C
ATOM   2042  CB  PRO A 120      81.170  64.045 112.372  1.00  0.00           C
ATOM   2045  CG  PRO A 120      82.460  63.244 112.532  1.00  0.00           C
ATOM   2048  C   PRO A 120      79.328  62.285 112.842  1.00  0.00           C
ATOM   2049  O   PRO A 120      79.719  61.125 112.832  1.00  0.00           O
ATOM   2050  N   PHE A 121      78.100  62.625 112.422  1.00  0.00           N
ATOM   2052  CA  PHE A 121      77.210  61.645 111.832  1.00  0.00           C
ATOM   2054  CB  PHE A 121      75.710  62.035 111.952  1.00  0.00           C
ATOM   2057  CG  PHE A 121      75.290  61.875 113.392  1.00  0.00           C
ATOM   2058  CD1 PHE A 121      75.689  62.785 114.382  1.00  0.00           C
ATOM   2060  CE1 PHE A 121      75.360  62.565 115.722  1.00  0.00           C
ATOM   2062  CZ  PHE A 121      74.640  61.416 116.092  1.00  0.00           C
ATOM   2064  CD2 PHE A 121      74.490  60.774 113.772  1.00  0.00           C
ATOM   2066  CE2 PHE A 121      74.190  60.525 115.112  1.00  0.00           C
ATOM   2068  C   PHE A 121      77.590  61.474 110.382  1.00  0.00           C
ATOM   2069  O   PHE A 121      77.770  62.474 109.682  1.00  0.00           O
ATOM   2070  N   GLU A 122      77.750  60.224 109.922  1.00  0.00           N
ATOM   2072  CA  GLU A 122      77.970  59.956 108.512  1.00  0.00           C
ATOM   2074  CB  GLU A 122      78.280  58.454 108.252  1.00  0.00           C
ATOM   2077  CG  GLU A 122      79.740  58.074 108.612  1.00  0.00           C
ATOM   2080  CD  GLU A 122      80.810  58.815 107.792  1.00  0.00           C
ATOM   2081  OE1 GLU A 122      80.500  59.394 106.732  1.00  0.00           O
ATOM   2082  OE2 GLU A 122      81.969  58.825 108.272  1.00  0.00           O
ATOM   2083  C   GLU A 122      76.830  60.425 107.602  1.00  0.00           C
ATOM   2084  O   GLU A 122      75.660  60.244 107.972  1.00  0.00           O
ATOM   2085  N   PRO A 123      77.060  61.016 106.432  1.00  0.00           N
ATOM   2086  CD  PRO A 123      78.360  61.564 106.032  1.00  0.00           C
ATOM   2089  CA  PRO A 123      75.970  61.596 105.652  1.00  0.00           C
ATOM   2091  CB  PRO A 123      76.690  62.414 104.562  1.00  0.00           C
ATOM   2094  CG  PRO A 123      78.020  62.794 105.202  1.00  0.00           C
ATOM   2097  C   PRO A 123      75.040  60.545 105.072  1.00  0.00           C
ATOM   2098  O   PRO A 123      73.860  60.814 104.892  1.00  0.00           O
ATOM   2099  N   ALA A 124      75.570  59.345 104.782  1.00  0.00           N
ATOM   2101  CA  ALA A 124      74.840  58.176 104.342  1.00  0.00           C
ATOM   2103  CB  ALA A 124      75.840  57.024 104.142  1.00  0.00           C
ATOM   2107  C   ALA A 124      73.760  57.724 105.332  1.00  0.00           C
ATOM   2108  O   ALA A 124      72.630  57.446 104.952  1.00  0.00           O
ATOM   2109  N   GLN A 125      74.080  57.675 106.642  1.00  0.00           N
ATOM   2111  CA  GLN A 125      73.110  57.414 107.692  1.00  0.00           C
ATOM   2113  CB  GLN A 125      73.840  57.386 109.052  1.00  0.00           C
ATOM   2116  CG  GLN A 125      72.950  57.204 110.292  1.00  0.00           C
ATOM   2119  CD  GLN A 125      73.860  57.126 111.512  1.00  0.00           C
ATOM   2120  OE1 GLN A 125      74.480  58.125 111.872  1.00  0.00           O
ATOM   2121  NE2 GLN A 125      73.990  55.936 112.132  1.00  0.00           N
ATOM   2124  C   GLN A 125      71.970  58.415 107.752  1.00  0.00           C
ATOM   2125  O   GLN A 125      70.799  58.064 107.872  1.00  0.00           O
ATOM   2126  N   ILE A 126      72.300  59.715 107.612  1.00  0.00           N
ATOM   2128  CA  ILE A 126      71.340  60.795 107.572  1.00  0.00           C
ATOM   2130  CB  ILE A 126      72.049  62.134 107.652  1.00  0.00           C
ATOM   2132  CG2 ILE A 126      71.019  63.274 107.642  1.00  0.00           C
ATOM   2136  CG1 ILE A 126      72.950  62.215 108.922  1.00  0.00           C
ATOM   2139  CD  ILE A 126      72.210  61.986 110.252  1.00  0.00           C
ATOM   2143  C   ILE A 126      70.400  60.685 106.372  1.00  0.00           C
ATOM   2144  O   ILE A 126      69.190  60.814 106.492  1.00  0.00           O
ATOM   2145  N   GLN A 127      70.949  60.335 105.192  1.00  0.00           N
ATOM   2147  CA  GLN A 127      70.180  60.096 103.982  1.00  0.00           C
ATOM   2149  CB  GLN A 127      71.120  59.935 102.752  1.00  0.00           C
ATOM   2152  CG  GLN A 127      71.720  61.276 102.272  1.00  0.00           C
ATOM   2155  CD  GLN A 127      70.650  62.354 102.202  1.00  0.00           C
ATOM   2156  OE1 GLN A 127      70.689  63.354 102.912  1.00  0.00           O
ATOM   2157  NE2 GLN A 127      69.620  62.145 101.352  1.00  0.00           N
ATOM   2160  C   GLN A 127      69.210  58.934 104.042  1.00  0.00           C
ATOM   2161  O   GLN A 127      68.200  58.955 103.352  1.00  0.00           O
ATOM   2162  N   ALA A 128      69.520  57.916 104.842  1.00  0.00           N
ATOM   2164  CA  ALA A 128      68.600  56.835 105.132  1.00  0.00           C
ATOM   2166  CB  ALA A 128      69.430  55.644 105.592  1.00  0.00           C
ATOM   2170  C   ALA A 128      67.570  57.154 106.212  1.00  0.00           C
ATOM   2171  O   ALA A 128      66.420  56.736 106.162  1.00  0.00           O
ATOM   2172  N   LEU A 129      67.970  57.945 107.222  1.00  0.00           N
ATOM   2174  CA  LEU A 129      67.090  58.436 108.272  1.00  0.00           C
ATOM   2176  CB  LEU A 129      67.950  59.155 109.342  1.00  0.00           C
ATOM   2179  CG  LEU A 129      67.180  59.654 110.572  1.00  0.00           C
ATOM   2181  CD1 LEU A 129      66.460  58.516 111.312  1.00  0.00           C
ATOM   2185  CD2 LEU A 129      68.110  60.434 111.512  1.00  0.00           C
ATOM   2189  C   LEU A 129      65.980  59.365 107.782  1.00  0.00           C
ATOM   2190  O   LEU A 129      64.850  59.314 108.272  1.00  0.00           O
ATOM   2191  N   ILE A 130      66.269  60.255 106.812  1.00  0.00           N
ATOM   2193  CA  ILE A 130      65.299  61.206 106.252  1.00  0.00           C
ATOM   2195  CB  ILE A 130      65.949  62.244 105.332  1.00  0.00           C
ATOM   2197  CG2 ILE A 130      64.880  63.025 104.522  1.00  0.00           C
ATOM   2201  CG1 ILE A 130      66.850  63.204 106.132  1.00  0.00           C
ATOM   2204  CD  ILE A 130      67.880  63.885 105.222  1.00  0.00           C
ATOM   2208  C   ILE A 130      64.060  60.556 105.642  1.00  0.00           C
ATOM   2209  O   ILE A 130      62.950  60.974 106.002  1.00  0.00           O
ATOM   2210  N   PRO A 131      64.130  59.494 104.842  1.00  0.00           N
ATOM   2211  CD  PRO A 131      65.260  59.254 103.932  1.00  0.00           C
ATOM   2214  CA  PRO A 131      62.940  58.825 104.372  1.00  0.00           C
ATOM   2216  CB  PRO A 131      63.500  57.855 103.312  1.00  0.00           C
ATOM   2219  CG  PRO A 131      64.650  58.625 102.682  1.00  0.00           C
ATOM   2222  C   PRO A 131      62.220  58.095 105.482  1.00  0.00           C
ATOM   2223  O   PRO A 131      61.030  58.285 105.632  1.00  0.00           O
ATOM   2224  N   LEU A 132      62.930  57.326 106.332  1.00  0.00           N
ATOM   2226  CA  LEU A 132      62.340  56.585 107.442  1.00  0.00           C
ATOM   2228  CB  LEU A 132      63.519  55.884 108.182  1.00  0.00           C
ATOM   2231  CG  LEU A 132      63.220  54.615 109.022  1.00  0.00           C
ATOM   2233  CD1 LEU A 132      63.900  54.674 110.392  1.00  0.00           C
ATOM   2237  CD2 LEU A 132      61.750  54.285 109.212  1.00  0.00           C
ATOM   2241  C   LEU A 132      61.560  57.474 108.422  1.00  0.00           C
ATOM   2242  O   LEU A 132      60.440  57.186 108.822  1.00  0.00           O
ATOM   2243  N   ALA A 133      62.130  58.636 108.792  1.00  0.00           N
ATOM   2245  CA  ALA A 133      61.470  59.654 109.582  1.00  0.00           C
ATOM   2247  CB  ALA A 133      62.470  60.774 109.912  1.00  0.00           C
ATOM   2251  C   ALA A 133      60.229  60.244 108.932  1.00  0.00           C
ATOM   2252  O   ALA A 133      59.220  60.434 109.612  1.00  0.00           O
ATOM   2253  N   LYS A 134      60.260  60.535 107.612  1.00  0.00           N
ATOM   2255  CA  LYS A 134      59.090  61.035 106.892  1.00  0.00           C
ATOM   2257  CB  LYS A 134      59.420  61.355 105.412  1.00  0.00           C
ATOM   2260  CG  LYS A 134      60.150  62.695 105.272  1.00  0.00           C
ATOM   2263  CD  LYS A 134      60.640  62.965 103.842  1.00  0.00           C
ATOM   2266  CE  LYS A 134      61.090  64.415 103.612  1.00  0.00           C
ATOM   2269  NZ  LYS A 134      59.960  65.365 103.662  1.00  0.00           N
ATOM   2273  C   LYS A 134      57.910  60.105 106.942  1.00  0.00           C
ATOM   2274  O   LYS A 134      56.820  60.515 107.322  1.00  0.00           O
ATOM   2275  N   ASP A 135      58.140  58.794 106.692  1.00  0.00           N
ATOM   2277  CA  ASP A 135      57.120  57.785 106.802  1.00  0.00           C
ATOM   2279  CB  ASP A 135      57.770  56.396 106.522  1.00  0.00           C
ATOM   2282  CG  ASP A 135      58.520  56.215 105.212  1.00  0.00           C
ATOM   2283  OD1 ASP A 135      58.520  57.126 104.342  1.00  0.00           O
ATOM   2284  OD2 ASP A 135      59.060  55.086 105.062  1.00  0.00           O
ATOM   2285  C   ASP A 135      56.500  57.736 108.202  1.00  0.00           C
ATOM   2286  O   ASP A 135      55.290  57.755 108.392  1.00  0.00           O
ATOM   2287  N   ILE A 136      57.360  57.744 109.252  1.00  0.00           N
ATOM   2289  CA  ILE A 136      56.980  57.736 110.662  1.00  0.00           C
ATOM   2291  CB  ILE A 136      58.240  57.684 111.532  1.00  0.00           C
ATOM   2293  CG2 ILE A 136      58.080  58.045 113.022  1.00  0.00           C
ATOM   2297  CG1 ILE A 136      58.890  56.294 111.452  1.00  0.00           C
ATOM   2300  CD  ILE A 136      60.250  56.245 112.142  1.00  0.00           C
ATOM   2304  C   ILE A 136      56.120  58.916 111.092  1.00  0.00           C
ATOM   2305  O   ILE A 136      55.150  58.715 111.832  1.00  0.00           O
ATOM   2306  N   ILE A 137      56.490  60.135 110.652  1.00  0.00           N
ATOM   2308  CA  ILE A 137      55.760  61.385 110.832  1.00  0.00           C
ATOM   2310  CB  ILE A 137      56.650  62.554 110.392  1.00  0.00           C
ATOM   2312  CG2 ILE A 137      55.850  63.864 110.252  1.00  0.00           C
ATOM   2316  CG1 ILE A 137      57.850  62.705 111.362  1.00  0.00           C
ATOM   2319  CD  ILE A 137      58.979  63.594 110.832  1.00  0.00           C
ATOM   2323  C   ILE A 137      54.400  61.364 110.142  1.00  0.00           C
ATOM   2324  O   ILE A 137      53.370  61.645 110.752  1.00  0.00           O
ATOM   2325  N   ALA A 138      54.380  60.904 108.872  1.00  0.00           N
ATOM   2327  CA  ALA A 138      53.290  61.066 107.932  1.00  0.00           C
ATOM   2329  CB  ALA A 138      53.880  61.104 106.512  1.00  0.00           C
ATOM   2333  C   ALA A 138      52.320  59.904 107.972  1.00  0.00           C
ATOM   2334  O   ALA A 138      51.300  59.844 107.292  1.00  0.00           O
ATOM   2335  N   ARG A 139      52.580  58.955 108.872  1.00  0.00           N
ATOM   2337  CA  ARG A 139      51.690  57.864 109.132  1.00  0.00           C
ATOM   2339  CB  ARG A 139      52.590  56.605 109.232  1.00  0.00           C
ATOM   2342  CG  ARG A 139      51.850  55.276 109.442  1.00  0.00           C
ATOM   2345  CD  ARG A 139      52.650  53.986 109.162  1.00  0.00           C
ATOM   2348  NE  ARG A 139      54.049  54.085 109.692  1.00  0.00           N
ATOM   2350  CZ  ARG A 139      55.140  54.314 108.972  1.00  0.00           C
ATOM   2351  NH1 ARG A 139      55.140  54.405 107.672  1.00  0.00           N
ATOM   2354  NH2 ARG A 139      56.300  54.314 109.602  1.00  0.00           N
ATOM   2357  C   ARG A 139      50.860  58.134 110.382  1.00  0.00           C
ATOM   2358  O   ARG A 139      49.890  57.435 110.652  1.00  0.00           O
ATOM   2359  N   TYR A 140      51.180  59.184 111.162  1.00  0.00           N
ATOM   2361  CA  TYR A 140      50.620  59.314 112.502  1.00  0.00           C
ATOM   2363  CB  TYR A 140      51.320  58.404 113.552  1.00  0.00           C
ATOM   2366  CG  TYR A 140      51.410  56.935 113.242  1.00  0.00           C
ATOM   2367  CD1 TYR A 140      50.470  56.016 113.732  1.00  0.00           C
ATOM   2369  CE1 TYR A 140      50.740  54.634 113.712  1.00  0.00           C
ATOM   2371  CZ  TYR A 140      51.920  54.145 113.142  1.00  0.00           C
ATOM   2372  OH  TYR A 140      52.190  52.755 113.062  1.00  0.00           O
ATOM   2374  CD2 TYR A 140      52.590  56.425 112.662  1.00  0.00           C
ATOM   2376  CE2 TYR A 140      52.850  55.054 112.642  1.00  0.00           C
ATOM   2378  C   TYR A 140      50.800  60.736 113.032  1.00  0.00           C
ATOM   2379  O   TYR A 140      50.980  60.936 114.232  1.00  0.00           O
ATOM   2380  N   HIS A 141      50.800  61.775 112.172  1.00  0.00           N
ATOM   2382  CA  HIS A 141      50.530  63.134 112.602  1.00  0.00           C
ATOM   2384  CB  HIS A 141      49.250  63.295 113.482  1.00  0.00           C
ATOM   2387  ND1 HIS A 141      47.570  61.445 113.412  1.00  0.00           N
ATOM   2388  CG  HIS A 141      48.020  62.675 112.952  1.00  0.00           C
ATOM   2389  CE1 HIS A 141      46.410  61.266 112.832  1.00  0.00           C
ATOM   2391  NE2 HIS A 141      46.070  62.316 112.062  1.00  0.00           N
ATOM   2393  CD2 HIS A 141      47.090  63.236 112.142  1.00  0.00           C
ATOM   2395  C   HIS A 141      51.630  63.804 113.402  1.00  0.00           C
ATOM   2396  O   HIS A 141      51.360  64.795 114.082  1.00  0.00           O
ATOM   2397  N   ILE A 142      52.890  63.306 113.402  1.00  0.00           N
ATOM   2399  CA  ILE A 142      53.900  63.836 114.312  1.00  0.00           C
ATOM   2401  CB  ILE A 142      55.210  63.056 114.312  1.00  0.00           C
ATOM   2403  CG2 ILE A 142      56.170  63.625 115.392  1.00  0.00           C
ATOM   2407  CG1 ILE A 142      54.950  61.556 114.512  1.00  0.00           C
ATOM   2410  CD  ILE A 142      56.250  60.755 114.622  1.00  0.00           C
ATOM   2414  C   ILE A 142      54.200  65.305 114.072  1.00  0.00           C
ATOM   2415  O   ILE A 142      54.720  65.715 113.042  1.00  0.00           O
ATOM   2416  N   LYS A 143      53.860  66.174 115.052  1.00  0.00           N
ATOM   2418  CA  LYS A 143      54.200  67.576 114.962  1.00  0.00           C
ATOM   2420  CB  LYS A 143      53.650  68.424 116.132  1.00  0.00           C
ATOM   2423  CG  LYS A 143      52.140  68.404 116.332  1.00  0.00           C
ATOM   2426  CD  LYS A 143      51.790  69.405 117.442  1.00  0.00           C
ATOM   2429  CE  LYS A 143      50.350  69.395 117.962  1.00  0.00           C
ATOM   2432  NZ  LYS A 143      50.299  69.975 119.322  1.00  0.00           N
ATOM   2436  C   LYS A 143      55.710  67.805 114.922  1.00  0.00           C
ATOM   2437  O   LYS A 143      56.420  67.056 115.602  1.00  0.00           O
ATOM   2438  N   PRO A 144      56.240  68.775 114.212  1.00  0.00           N
ATOM   2439  CD  PRO A 144      55.490  69.685 113.342  1.00  0.00           C
ATOM   2442  CA  PRO A 144      57.660  69.126 114.232  1.00  0.00           C
ATOM   2444  CB  PRO A 144      57.750  70.416 113.402  1.00  0.00           C
ATOM   2447  CG  PRO A 144      56.310  70.955 113.372  1.00  0.00           C
ATOM   2450  C   PRO A 144      58.300  69.195 115.612  1.00  0.00           C
ATOM   2451  O   PRO A 144      59.390  68.654 115.772  1.00  0.00           O
ATOM   2452  N   GLU A 145      57.650  69.785 116.642  1.00  0.00           N
ATOM   2454  CA  GLU A 145      58.220  69.904 117.972  1.00  0.00           C
ATOM   2456  CB  GLU A 145      57.400  70.904 118.822  1.00  0.00           C
ATOM   2459  CG  GLU A 145      55.960  70.435 119.172  1.00  0.00           C
ATOM   2462  CD  GLU A 145      54.900  71.115 118.342  1.00  0.00           C
ATOM   2463  OE1 GLU A 145      55.080  71.154 117.102  1.00  0.00           O
ATOM   2464  OE2 GLU A 145      53.880  71.545 118.942  1.00  0.00           O
ATOM   2465  C   GLU A 145      58.300  68.586 118.732  1.00  0.00           C
ATOM   2466  O   GLU A 145      58.920  68.494 119.782  1.00  0.00           O
ATOM   2467  N   ASN A 146      57.660  67.525 118.202  1.00  0.00           N
ATOM   2469  CA  ASN A 146      57.630  66.206 118.792  1.00  0.00           C
ATOM   2471  CB  ASN A 146      56.170  65.696 118.802  1.00  0.00           C
ATOM   2474  CG  ASN A 146      55.400  66.545 119.792  1.00  0.00           C
ATOM   2475  OD1 ASN A 146      55.900  66.925 120.852  1.00  0.00           O
ATOM   2476  ND2 ASN A 146      54.150  66.935 119.422  1.00  0.00           N
ATOM   2479  C   ASN A 146      58.520  65.255 118.012  1.00  0.00           C
ATOM   2480  O   ASN A 146      58.440  64.035 118.172  1.00  0.00           O
ATOM   2481  N   VAL A 147      59.430  65.795 117.192  1.00  0.00           N
ATOM   2483  CA  VAL A 147      60.620  65.064 116.802  1.00  0.00           C
ATOM   2485  CB  VAL A 147      60.930  65.195 115.322  1.00  0.00           C
ATOM   2487  CG1 VAL A 147      62.100  64.255 114.952  1.00  0.00           C
ATOM   2491  CG2 VAL A 147      59.670  64.865 114.492  1.00  0.00           C
ATOM   2495  C   VAL A 147      61.730  65.665 117.642  1.00  0.00           C
ATOM   2496  O   VAL A 147      61.990  66.865 117.552  1.00  0.00           O
ATOM   2497  N   VAL A 148      62.330  64.854 118.532  1.00  0.00           N
ATOM   2499  CA  VAL A 148      63.090  65.335 119.682  1.00  0.00           C
ATOM   2501  CB  VAL A 148      62.290  65.244 120.982  1.00  0.00           C
ATOM   2503  CG1 VAL A 148      61.100  66.215 120.952  1.00  0.00           C
ATOM   2507  CG2 VAL A 148      61.820  63.794 121.252  1.00  0.00           C
ATOM   2511  C   VAL A 148      64.360  64.535 119.862  1.00  0.00           C
ATOM   2512  O   VAL A 148      64.500  63.404 119.362  1.00  0.00           O
ATOM   2513  N   ALA A 149      65.330  65.076 120.622  1.00  0.00           N
ATOM   2515  CA  ALA A 149      66.420  64.285 121.142  1.00  0.00           C
ATOM   2517  CB  ALA A 149      67.590  65.215 121.492  1.00  0.00           C
ATOM   2521  C   ALA A 149      66.040  63.454 122.372  1.00  0.00           C
ATOM   2522  O   ALA A 149      65.100  63.755 123.112  1.00  0.00           O
ATOM   2523  N   HIS A 150      66.830  62.396 122.682  1.00  0.00           N
ATOM   2525  CA  HIS A 150      66.750  61.736 123.982  1.00  0.00           C
ATOM   2527  CB  HIS A 150      67.510  60.384 124.022  1.00  0.00           C
ATOM   2530  ND1 HIS A 150      67.810  58.325 125.402  1.00  0.00           N
ATOM   2531  CG  HIS A 150      67.140  59.515 125.192  1.00  0.00           C
ATOM   2532  CE1 HIS A 150      67.199  57.736 126.392  1.00  0.00           C
ATOM   2534  NE2 HIS A 150      66.180  58.485 126.872  1.00  0.00           N
ATOM   2536  CD2 HIS A 150      66.130  59.626 126.102  1.00  0.00           C
ATOM   2538  C   HIS A 150      67.290  62.625 125.102  1.00  0.00           C
ATOM   2539  O   HIS A 150      66.890  62.516 126.262  1.00  0.00           O
ATOM   2540  N   ALA A 151      68.160  63.586 124.752  1.00  0.00           N
ATOM   2542  CA  ALA A 151      68.490  64.735 125.582  1.00  0.00           C
ATOM   2544  CB  ALA A 151      69.560  65.575 124.862  1.00  0.00           C
ATOM   2548  C   ALA A 151      67.310  65.635 125.952  1.00  0.00           C
ATOM   2549  O   ALA A 151      67.180  66.025 127.112  1.00  0.00           O
ATOM   2550  N   ASP A 152      66.400  65.974 125.012  1.00  0.00           N
ATOM   2552  CA  ASP A 152      65.250  66.844 125.242  1.00  0.00           C
ATOM   2554  CB  ASP A 152      64.400  67.005 123.952  1.00  0.00           C
ATOM   2557  CG  ASP A 152      65.159  67.596 122.772  1.00  0.00           C
ATOM   2558  OD1 ASP A 152      66.370  67.905 122.892  1.00  0.00           O
ATOM   2559  OD2 ASP A 152      64.520  67.674 121.702  1.00  0.00           O
ATOM   2560  C   ASP A 152      64.310  66.305 126.302  1.00  0.00           C
ATOM   2561  O   ASP A 152      63.850  67.016 127.192  1.00  0.00           O
ATOM   2562  N   ILE A 153      64.049  64.994 126.222  1.00  0.00           N
ATOM   2564  CA  ILE A 153      63.060  64.335 127.052  1.00  0.00           C
ATOM   2566  CB  ILE A 153      62.340  63.225 126.272  1.00  0.00           C
ATOM   2568  CG2 ILE A 153      61.850  63.836 124.942  1.00  0.00           C
ATOM   2572  CG1 ILE A 153      63.230  61.986 126.012  1.00  0.00           C
ATOM   2575  CD  ILE A 153      62.550  60.876 125.202  1.00  0.00           C
ATOM   2579  C   ILE A 153      63.690  63.766 128.312  1.00  0.00           C
ATOM   2580  O   ILE A 153      62.990  63.325 129.222  1.00  0.00           O
ATOM   2581  N   ALA A 154      65.019  63.794 128.452  1.00  0.00           N
ATOM   2583  CA  ALA A 154      65.660  63.446 129.712  1.00  0.00           C
ATOM   2585  CB  ALA A 154      66.040  61.954 129.722  1.00  0.00           C
ATOM   2589  C   ALA A 154      66.910  64.295 129.952  1.00  0.00           C
ATOM   2590  O   ALA A 154      68.030  63.755 129.872  1.00  0.00           O
ATOM   2591  N   PRO A 155      66.820  65.585 130.292  1.00  0.00           N
ATOM   2592  CD  PRO A 155      65.549  66.314 130.442  1.00  0.00           C
ATOM   2595  CA  PRO A 155      67.970  66.494 130.212  1.00  0.00           C
ATOM   2597  CB  PRO A 155      67.350  67.884 130.482  1.00  0.00           C
ATOM   2600  CG  PRO A 155      65.900  67.755 130.042  1.00  0.00           C
ATOM   2603  C   PRO A 155      69.070  66.174 131.212  1.00  0.00           C
ATOM   2604  O   PRO A 155      70.200  66.655 131.052  1.00  0.00           O
ATOM   2605  N   GLN A 156      68.780  65.384 132.252  1.00  0.00           N
ATOM   2607  CA  GLN A 156      69.670  65.165 133.372  1.00  0.00           C
ATOM   2609  CB  GLN A 156      68.820  65.016 134.662  1.00  0.00           C
ATOM   2612  CG  GLN A 156      67.950  66.244 135.012  1.00  0.00           C
ATOM   2615  CD  GLN A 156      68.719  67.544 134.822  1.00  0.00           C
ATOM   2616  OE1 GLN A 156      69.910  67.655 135.142  1.00  0.00           O
ATOM   2617  NE2 GLN A 156      68.040  68.575 134.272  1.00  0.00           N
ATOM   2620  C   GLN A 156      70.510  63.916 133.212  1.00  0.00           C
ATOM   2621  O   GLN A 156      71.360  63.615 134.052  1.00  0.00           O
ATOM   2622  N   ARG A 157      70.320  63.155 132.122  1.00  0.00           N
ATOM   2624  CA  ARG A 157      70.910  61.845 132.032  1.00  0.00           C
ATOM   2626  CB  ARG A 157      69.820  60.765 132.152  1.00  0.00           C
ATOM   2629  CG  ARG A 157      68.970  60.854 133.432  1.00  0.00           C
ATOM   2632  CD  ARG A 157      68.049  59.634 133.632  1.00  0.00           C
ATOM   2635  NE  ARG A 157      67.170  59.505 132.422  1.00  0.00           N
ATOM   2637  CZ  ARG A 157      67.269  58.604 131.462  1.00  0.00           C
ATOM   2638  NH1 ARG A 157      68.080  57.575 131.512  1.00  0.00           N
ATOM   2641  NH2 ARG A 157      66.540  58.766 130.382  1.00  0.00           N
ATOM   2644  C   ARG A 157      71.610  61.655 130.712  1.00  0.00           C
ATOM   2645  O   ARG A 157      72.610  60.946 130.662  1.00  0.00           O
ATOM   2646  N   LYS A 158      71.100  62.274 129.632  1.00  0.00           N
ATOM   2648  CA  LYS A 158      71.440  61.926 128.272  1.00  0.00           C
ATOM   2650  CB  LYS A 158      70.170  61.396 127.552  1.00  0.00           C
ATOM   2653  CG  LYS A 158      69.380  60.294 128.302  1.00  0.00           C
ATOM   2656  CD  LYS A 158      70.180  59.026 128.662  1.00  0.00           C
ATOM   2659  CE  LYS A 158      70.770  58.365 127.412  1.00  0.00           C
ATOM   2662  NZ  LYS A 158      71.300  57.015 127.662  1.00  0.00           N
ATOM   2666  C   LYS A 158      71.980  63.134 127.522  1.00  0.00           C
ATOM   2667  O   LYS A 158      71.530  64.266 127.712  1.00  0.00           O
ATOM   2668  N   ASP A 159      72.979  62.916 126.642  1.00  0.00           N
ATOM   2670  CA  ASP A 159      73.299  63.825 125.552  1.00  0.00           C
ATOM   2672  CB  ASP A 159      74.570  64.756 125.692  1.00  0.00           C
ATOM   2675  CG  ASP A 159      75.320  64.774 127.002  1.00  0.00           C
ATOM   2676  OD1 ASP A 159      74.689  64.785 128.082  1.00  0.00           O
ATOM   2677  OD2 ASP A 159      76.570  64.935 126.962  1.00  0.00           O
ATOM   2678  C   ASP A 159      73.400  62.986 124.282  1.00  0.00           C
ATOM   2679  O   ASP A 159      74.480  62.654 123.802  1.00  0.00           O
ATOM   2680  N   ASP A 160      72.240  62.635 123.702  1.00  0.00           N
ATOM   2682  CA  ASP A 160      72.189  61.986 122.422  1.00  0.00           C
ATOM   2684  CB  ASP A 160      72.329  60.455 122.552  1.00  0.00           C
ATOM   2687  CG  ASP A 160      71.370  59.785 123.512  1.00  0.00           C
ATOM   2688  OD1 ASP A 160      71.560  59.865 124.752  1.00  0.00           O
ATOM   2689  OD2 ASP A 160      70.460  59.114 122.982  1.00  0.00           O
ATOM   2690  C   ASP A 160      70.939  62.474 121.672  1.00  0.00           C
ATOM   2691  O   ASP A 160      69.940  62.785 122.322  1.00  0.00           O
ATOM   2692  N   PRO A 161      70.939  62.635 120.332  1.00  0.00           N
ATOM   2693  CD  PRO A 161      69.850  63.344 119.652  1.00  0.00           C
ATOM   2696  CA  PRO A 161      72.020  62.305 119.402  1.00  0.00           C
ATOM   2698  CB  PRO A 161      71.269  62.235 118.072  1.00  0.00           C
ATOM   2701  CG  PRO A 161      70.250  63.365 118.172  1.00  0.00           C
ATOM   2704  C   PRO A 161      73.160  63.306 119.342  1.00  0.00           C
ATOM   2705  O   PRO A 161      74.020  63.185 118.482  1.00  0.00           O
ATOM   2706  N   GLY A 162      73.280  64.275 120.262  1.00  0.00           N
ATOM   2708  CA  GLY A 162      74.470  65.105 120.402  1.00  0.00           C
ATOM   2711  C   GLY A 162      74.900  66.066 119.302  1.00  0.00           C
ATOM   2712  O   GLY A 162      74.290  66.165 118.242  1.00  0.00           O
ATOM   2713  N   PRO A 163      75.960  66.865 119.562  1.00  0.00           N
ATOM   2714  CD  PRO A 163      76.640  66.935 120.862  1.00  0.00           C
ATOM   2717  CA  PRO A 163      76.130  68.145 118.892  1.00  0.00           C
ATOM   2719  CB  PRO A 163      77.170  68.895 119.742  1.00  0.00           C
ATOM   2722  CG  PRO A 163      76.850  68.415 121.142  1.00  0.00           C
ATOM   2725  C   PRO A 163      76.500  68.185 117.452  1.00  0.00           C
ATOM   2726  O   PRO A 163      76.619  69.295 116.932  1.00  0.00           O
ATOM   2727  N   LEU A 164      76.650  67.045 116.772  1.00  0.00           N
ATOM   2729  CA  LEU A 164      77.020  67.025 115.382  1.00  0.00           C
ATOM   2731  CB  LEU A 164      78.340  66.225 115.222  1.00  0.00           C
ATOM   2734  CG  LEU A 164      79.649  67.025 115.512  1.00  0.00           C
ATOM   2736  CD1 LEU A 164      79.600  68.025 116.672  1.00  0.00           C
ATOM   2740  CD2 LEU A 164      80.850  66.135 115.772  1.00  0.00           C
ATOM   2744  C   LEU A 164      75.870  66.465 114.562  1.00  0.00           C
ATOM   2745  O   LEU A 164      75.930  66.424 113.332  1.00  0.00           O
ATOM   2746  N   PHE A 165      74.760  66.075 115.232  1.00  0.00           N
ATOM   2748  CA  PHE A 165      73.530  65.615 114.602  1.00  0.00           C
ATOM   2750  CB  PHE A 165      72.540  65.025 115.652  1.00  0.00           C
ATOM   2753  CG  PHE A 165      71.340  64.425 114.962  1.00  0.00           C
ATOM   2754  CD1 PHE A 165      71.450  63.185 114.312  1.00  0.00           C
ATOM   2756  CE1 PHE A 165      70.380  62.684 113.562  1.00  0.00           C
ATOM   2758  CZ  PHE A 165      69.160  63.365 113.532  1.00  0.00           C
ATOM   2760  CD2 PHE A 165      70.120  65.115 114.912  1.00  0.00           C
ATOM   2762  CE2 PHE A 165      69.030  64.586 114.212  1.00  0.00           C
ATOM   2764  C   PHE A 165      72.860  66.736 113.802  1.00  0.00           C
ATOM   2765  O   PHE A 165      72.750  67.846 114.332  1.00  0.00           O
ATOM   2766  N   PRO A 166      72.400  66.545 112.572  1.00  0.00           N
ATOM   2767  CD  PRO A 166      72.780  65.384 111.752  1.00  0.00           C
ATOM   2770  CA  PRO A 166      71.960  67.674 111.752  1.00  0.00           C
ATOM   2772  CB  PRO A 166      72.360  67.235 110.342  1.00  0.00           C
ATOM   2775  CG  PRO A 166      72.269  65.715 110.352  1.00  0.00           C
ATOM   2778  C   PRO A 166      70.479  68.016 111.892  1.00  0.00           C
ATOM   2779  O   PRO A 166      69.720  67.876 110.922  1.00  0.00           O
ATOM   2780  N   TRP A 167      70.050  68.575 113.042  1.00  0.00           N
ATOM   2782  CA  TRP A 167      68.670  68.986 113.272  1.00  0.00           C
ATOM   2784  CB  TRP A 167      68.510  69.594 114.692  1.00  0.00           C
ATOM   2787  CG  TRP A 167      68.610  68.604 115.802  1.00  0.00           C
ATOM   2788  CD1 TRP A 167      69.570  68.446 116.772  1.00  0.00           C
ATOM   2790  NE1 TRP A 167      69.240  67.365 117.582  1.00  0.00           N
ATOM   2792  CE2 TRP A 167      68.080  66.814 117.122  1.00  0.00           C
ATOM   2793  CD2 TRP A 167      67.640  67.576 116.022  1.00  0.00           C
ATOM   2794  CE3 TRP A 167      66.440  67.266 115.402  1.00  0.00           C
ATOM   2796  CZ3 TRP A 167      65.720  66.154 115.852  1.00  0.00           C
ATOM   2798  CZ2 TRP A 167      67.380  65.704 117.562  1.00  0.00           C
ATOM   2800  CH2 TRP A 167      66.190  65.384 116.902  1.00  0.00           C
ATOM   2802  C   TRP A 167      68.150  70.005 112.262  1.00  0.00           C
ATOM   2803  O   TRP A 167      67.070  69.845 111.682  1.00  0.00           O
ATOM   2804  N   GLN A 168      68.950  71.045 111.972  1.00  0.00           N
ATOM   2806  CA  GLN A 168      68.600  72.094 111.052  1.00  0.00           C
ATOM   2808  CB  GLN A 168      69.720  73.155 111.042  1.00  0.00           C
ATOM   2811  CG  GLN A 168      69.410  74.344 110.112  1.00  0.00           C
ATOM   2814  CD  GLN A 168      70.500  75.405 110.122  1.00  0.00           C
ATOM   2815  OE1 GLN A 168      71.400  75.355 110.942  1.00  0.00           O
ATOM   2816  NE2 GLN A 168      70.420  76.354 109.162  1.00  0.00           N
ATOM   2819  C   GLN A 168      68.360  71.655 109.622  1.00  0.00           C
ATOM   2820  O   GLN A 168      67.430  72.135 108.972  1.00  0.00           O
ATOM   2821  N   GLN A 169      69.220  70.755 109.112  1.00  0.00           N
ATOM   2823  CA  GLN A 169      69.090  70.125 107.792  1.00  0.00           C
ATOM   2825  CB  GLN A 169      70.330  69.225 107.542  1.00  0.00           C
ATOM   2828  CG  GLN A 169      70.240  68.185 106.392  1.00  0.00           C
ATOM   2831  CD  GLN A 169      71.330  67.104 106.452  1.00  0.00           C
ATOM   2832  OE1 GLN A 169      71.060  65.946 106.142  1.00  0.00           O
ATOM   2833  NE2 GLN A 169      72.560  67.456 106.872  1.00  0.00           N
ATOM   2836  C   GLN A 169      67.830  69.314 107.622  1.00  0.00           C
ATOM   2837  O   GLN A 169      67.100  69.446 106.652  1.00  0.00           O
ATOM   2838  N   LEU A 170      67.519  68.485 108.632  1.00  0.00           N
ATOM   2840  CA  LEU A 170      66.290  67.725 108.722  1.00  0.00           C
ATOM   2842  CB  LEU A 170      66.340  66.795 109.962  1.00  0.00           C
ATOM   2845  CG  LEU A 170      66.900  65.384 109.662  1.00  0.00           C
ATOM   2847  CD1 LEU A 170      68.210  65.384 108.862  1.00  0.00           C
ATOM   2851  CD2 LEU A 170      67.090  64.594 110.962  1.00  0.00           C
ATOM   2855  C   LEU A 170      65.050  68.595 108.722  1.00  0.00           C
ATOM   2856  O   LEU A 170      64.030  68.266 108.122  1.00  0.00           O
ATOM   2857  N   ALA A 171      65.100  69.766 109.362  1.00  0.00           N
ATOM   2859  CA  ALA A 171      63.979  70.675 109.442  1.00  0.00           C
ATOM   2861  CB  ALA A 171      64.290  71.695 110.532  1.00  0.00           C
ATOM   2865  C   ALA A 171      63.640  71.395 108.132  1.00  0.00           C
ATOM   2866  O   ALA A 171      62.530  71.895 107.972  1.00  0.00           O
ATOM   2867  N   GLN A 172      64.579  71.384 107.162  1.00  0.00           N
ATOM   2869  CA  GLN A 172      64.400  71.814 105.782  1.00  0.00           C
ATOM   2871  CB  GLN A 172      65.740  72.354 105.222  1.00  0.00           C
ATOM   2874  CG  GLN A 172      66.340  73.535 106.012  1.00  0.00           C
ATOM   2877  CD  GLN A 172      67.830  73.715 105.712  1.00  0.00           C
ATOM   2878  OE1 GLN A 172      68.620  72.765 105.622  1.00  0.00           O
ATOM   2879  NE2 GLN A 172      68.290  74.985 105.632  1.00  0.00           N
ATOM   2882  C   GLN A 172      63.990  70.635 104.912  1.00  0.00           C
ATOM   2883  O   GLN A 172      63.760  70.775 103.712  1.00  0.00           O
ATOM   2884  N   GLN A 173      63.840  69.446 105.512  1.00  0.00           N
ATOM   2886  CA  GLN A 173      63.210  68.295 104.912  1.00  0.00           C
ATOM   2888  CB  GLN A 173      64.119  67.045 105.032  1.00  0.00           C
ATOM   2891  CG  GLN A 173      65.479  67.174 104.322  1.00  0.00           C
ATOM   2894  CD  GLN A 173      65.320  67.615 102.862  1.00  0.00           C
ATOM   2895  OE1 GLN A 173      64.710  66.915 102.052  1.00  0.00           O
ATOM   2896  NE2 GLN A 173      65.820  68.826 102.532  1.00  0.00           N
ATOM   2899  C   GLN A 173      61.920  68.035 105.652  1.00  0.00           C
ATOM   2900  O   GLN A 173      61.270  67.005 105.472  1.00  0.00           O
ATOM   2901  N   GLY A 174      61.470  68.975 106.512  1.00  0.00           N
ATOM   2903  CA  GLY A 174      60.229  68.854 107.252  1.00  0.00           C
ATOM   2906  C   GLY A 174      60.210  67.825 108.352  1.00  0.00           C
ATOM   2907  O   GLY A 174      59.190  67.196 108.612  1.00  0.00           O
ATOM   2908  N   ILE A 175      61.370  67.625 108.982  1.00  0.00           N
ATOM   2910  CA  ILE A 175      61.530  66.674 110.052  1.00  0.00           C
ATOM   2912  CB  ILE A 175      62.500  65.575 109.642  1.00  0.00           C
ATOM   2914  CG2 ILE A 175      62.729  64.586 110.812  1.00  0.00           C
ATOM   2918  CG1 ILE A 175      62.010  64.854 108.362  1.00  0.00           C
ATOM   2921  CD  ILE A 175      63.090  63.986 107.732  1.00  0.00           C
ATOM   2925  C   ILE A 175      62.090  67.475 111.202  1.00  0.00           C
ATOM   2926  O   ILE A 175      63.200  67.995 111.122  1.00  0.00           O
ATOM   2927  N   GLY A 176      61.330  67.615 112.302  1.00  0.00           N
ATOM   2929  CA  GLY A 176      61.740  68.404 113.452  1.00  0.00           C
ATOM   2932  C   GLY A 176      61.460  69.875 113.352  1.00  0.00           C
ATOM   2933  O   GLY A 176      61.530  70.505 112.292  1.00  0.00           O
ATOM   2934  N   ALA A 177      61.130  70.486 114.502  1.00  0.00           N
ATOM   2936  CA  ALA A 177      60.950  71.905 114.642  1.00  0.00           C
ATOM   2938  CB  ALA A 177      60.350  72.235 116.012  1.00  0.00           C
ATOM   2942  C   ALA A 177      62.230  72.665 114.432  1.00  0.00           C
ATOM   2943  O   ALA A 177      63.320  72.235 114.802  1.00  0.00           O
ATOM   2944  N   TRP A 178      62.100  73.854 113.842  1.00  0.00           N
ATOM   2946  CA  TRP A 178      63.190  74.785 113.722  1.00  0.00           C
ATOM   2948  CB  TRP A 178      63.940  74.565 112.392  1.00  0.00           C
ATOM   2951  CG  TRP A 178      65.330  75.115 112.372  1.00  0.00           C
ATOM   2952  CD1 TRP A 178      65.829  76.255 111.802  1.00  0.00           C
ATOM   2954  NE1 TRP A 178      67.110  76.454 112.242  1.00  0.00           N
ATOM   2956  CE2 TRP A 178      67.469  75.435 113.072  1.00  0.00           C
ATOM   2957  CD2 TRP A 178      66.370  74.556 113.162  1.00  0.00           C
ATOM   2958  CE3 TRP A 178      66.450  73.415 113.942  1.00  0.00           C
ATOM   2960  CZ3 TRP A 178      67.650  73.155 114.592  1.00  0.00           C
ATOM   2962  CZ2 TRP A 178      68.640  75.215 113.782  1.00  0.00           C
ATOM   2964  CH2 TRP A 178      68.719  74.035 114.522  1.00  0.00           C
ATOM   2966  C   TRP A 178      62.560  76.154 113.742  1.00  0.00           C
ATOM   2967  O   TRP A 178      61.420  76.275 113.282  1.00  0.00           O
ATOM   2968  N   PRO A 179      63.190  77.196 114.272  1.00  0.00           N
ATOM   2969  CD  PRO A 179      64.430  77.104 115.042  1.00  0.00           C
ATOM   2972  CA  PRO A 179      62.640  78.545 114.232  1.00  0.00           C
ATOM   2974  CB  PRO A 179      63.300  79.215 115.462  1.00  0.00           C
ATOM   2977  CG  PRO A 179      64.490  78.354 115.912  1.00  0.00           C
ATOM   2980  C   PRO A 179      62.960  79.236 112.882  1.00  0.00           C
ATOM   2981  O   PRO A 179      63.860  78.805 112.172  1.00  0.00           O
ATOM   2982  N   ASP A 180      62.200  80.285 112.512  1.00  0.00           N
ATOM   2984  CA  ASP A 180      62.350  81.124 111.332  1.00  0.00           C
ATOM   2986  CB  ASP A 180      60.980  81.805 111.022  1.00  0.00           C
ATOM   2989  CG  ASP A 180      59.820  80.876 110.722  1.00  0.00           C
ATOM   2990  OD1 ASP A 180      60.040  79.654 110.532  1.00  0.00           O
ATOM   2991  OD2 ASP A 180      58.680  81.404 110.662  1.00  0.00           O
ATOM   2992  C   ASP A 180      63.340  82.306 111.542  1.00  0.00           C
ATOM   2993  O   ASP A 180      63.140  83.125 112.432  1.00  0.00           O
ATOM   2994  N   ALA A 181      64.400  82.495 110.722  1.00  0.00           N
ATOM   2996  CA  ALA A 181      65.549  83.354 111.032  1.00  0.00           C
ATOM   2998  CB  ALA A 181      66.380  83.505 109.742  1.00  0.00           C
ATOM   3002  C   ALA A 181      65.260  84.774 111.542  1.00  0.00           C
ATOM   3003  O   ALA A 181      65.759  85.235 112.562  1.00  0.00           O
ATOM   3004  N   GLN A 182      64.350  85.464 110.852  1.00  0.00           N
ATOM   3006  CA  GLN A 182      63.870  86.814 111.102  1.00  0.00           C
ATOM   3008  CB  GLN A 182      62.810  87.215 110.032  1.00  0.00           C
ATOM   3011  CG  GLN A 182      63.040  86.724 108.572  1.00  0.00           C
ATOM   3014  CD  GLN A 182      62.970  85.205 108.362  1.00  0.00           C
ATOM   3015  OE1 GLN A 182      63.750  84.615 107.612  1.00  0.00           O
ATOM   3016  NE2 GLN A 182      62.030  84.534 109.062  1.00  0.00           N
ATOM   3019  C   GLN A 182      63.230  86.945 112.482  1.00  0.00           C
ATOM   3020  O   GLN A 182      63.410  87.924 113.212  1.00  0.00           O
ATOM   3021  N   ARG A 183      62.440  85.945 112.892  1.00  0.00           N
ATOM   3023  CA  ARG A 183      61.800  85.916 114.202  1.00  0.00           C
ATOM   3025  CB  ARG A 183      60.700  84.835 114.282  1.00  0.00           C
ATOM   3028  CG  ARG A 183      59.670  84.865 113.132  1.00  0.00           C
ATOM   3031  CD  ARG A 183      59.030  86.225 112.882  1.00  0.00           C
ATOM   3034  NE  ARG A 183      58.290  86.574 114.132  1.00  0.00           N
ATOM   3036  CZ  ARG A 183      58.090  87.794 114.622  1.00  0.00           C
ATOM   3037  NH1 ARG A 183      58.390  88.895 113.972  1.00  0.00           N
ATOM   3040  NH2 ARG A 183      57.440  87.895 115.762  1.00  0.00           N
ATOM   3043  C   ARG A 183      62.799  85.784 115.342  1.00  0.00           C
ATOM   3044  O   ARG A 183      62.680  86.434 116.372  1.00  0.00           O
ATOM   3045  N   VAL A 184      63.890  84.984 115.152  1.00  0.00           N
ATOM   3047  CA  VAL A 184      64.990  84.935 116.122  1.00  0.00           C
ATOM   3049  CB  VAL A 184      66.079  83.925 115.742  1.00  0.00           C
ATOM   3051  CG1 VAL A 184      67.189  83.895 116.812  1.00  0.00           C
ATOM   3055  CG2 VAL A 184      65.490  82.514 115.602  1.00  0.00           C
ATOM   3059  C   VAL A 184      65.640  86.304 116.282  1.00  0.00           C
ATOM   3060  O   VAL A 184      65.840  86.814 117.372  1.00  0.00           O
ATOM   3061  N   ASN A 185      65.900  87.005 115.162  1.00  0.00           N
ATOM   3063  CA  ASN A 185      66.490  88.335 115.162  1.00  0.00           C
ATOM   3065  CB  ASN A 185      66.840  88.825 113.742  1.00  0.00           C
ATOM   3068  CG  ASN A 185      67.620  87.815 112.882  1.00  0.00           C
ATOM   3069  OD1 ASN A 185      67.380  87.824 111.672  1.00  0.00           O
ATOM   3070  ND2 ASN A 185      68.470  86.945 113.472  1.00  0.00           N
ATOM   3073  C   ASN A 185      65.610  89.385 115.852  1.00  0.00           C
ATOM   3074  O   ASN A 185      66.090  90.235 116.602  1.00  0.00           O
ATOM   3075  N   PHE A 186      64.280  89.314 115.642  1.00  0.00           N
ATOM   3077  CA  PHE A 186      63.290  90.095 116.352  1.00  0.00           C
ATOM   3079  CB  PHE A 186      61.900  89.826 115.692  1.00  0.00           C
ATOM   3082  CG  PHE A 186      60.720  90.334 116.472  1.00  0.00           C
ATOM   3083  CD1 PHE A 186      60.240  91.645 116.262  1.00  0.00           C
ATOM   3085  CE1 PHE A 186      59.130  92.115 116.972  1.00  0.00           C
ATOM   3087  CZ  PHE A 186      58.500  91.294 117.912  1.00  0.00           C
ATOM   3089  CD2 PHE A 186      60.050  89.515 117.402  1.00  0.00           C
ATOM   3091  CE2 PHE A 186      58.960  89.995 118.122  1.00  0.00           C
ATOM   3093  C   PHE A 186      63.310  89.874 117.862  1.00  0.00           C
ATOM   3094  O   PHE A 186      63.260  90.814 118.662  1.00  0.00           O
ATOM   3095  N   TYR A 187      63.430  88.615 118.322  1.00  0.00           N
ATOM   3097  CA  TYR A 187      63.470  88.305 119.742  1.00  0.00           C
ATOM   3099  CB  TYR A 187      62.960  86.864 119.982  1.00  0.00           C
ATOM   3102  CG  TYR A 187      61.460  86.785 119.842  1.00  0.00           C
ATOM   3103  CD1 TYR A 187      60.660  87.495 120.762  1.00  0.00           C
ATOM   3105  CE1 TYR A 187      59.260  87.344 120.762  1.00  0.00           C
ATOM   3107  CZ  TYR A 187      58.660  86.474 119.852  1.00  0.00           C
ATOM   3108  OH  TYR A 187      57.280  86.225 119.912  1.00  0.00           O
ATOM   3110  CD2 TYR A 187      60.830  85.924 118.922  1.00  0.00           C
ATOM   3112  CE2 TYR A 187      59.430  85.776 118.922  1.00  0.00           C
ATOM   3114  C   TYR A 187      64.850  88.564 120.392  1.00  0.00           C
ATOM   3115  O   TYR A 187      65.010  88.704 121.602  1.00  0.00           O
ATOM   3116  N   LEU A 188      65.900  88.715 119.572  1.00  0.00           N
ATOM   3118  CA  LEU A 188      67.220  89.145 119.992  1.00  0.00           C
ATOM   3120  CB  LEU A 188      68.270  89.014 118.872  1.00  0.00           C
ATOM   3123  CG  LEU A 188      69.080  87.705 118.912  1.00  0.00           C
ATOM   3125  CD1 LEU A 188      69.930  87.544 117.652  1.00  0.00           C
ATOM   3129  CD2 LEU A 188      70.010  87.665 120.132  1.00  0.00           C
ATOM   3133  C   LEU A 188      67.240  90.555 120.562  1.00  0.00           C
ATOM   3134  O   LEU A 188      68.060  90.835 121.442  1.00  0.00           O
ATOM   3135  N   ALA A 189      66.340  91.434 120.092  1.00  0.00           N
ATOM   3137  CA  ALA A 189      66.030  92.735 120.682  1.00  0.00           C
ATOM   3139  CB  ALA A 189      65.340  92.586 122.042  1.00  0.00           C
ATOM   3143  C   ALA A 189      67.189  93.725 120.702  1.00  0.00           C
ATOM   3144  O   ALA A 189      67.290  94.625 121.532  1.00  0.00           O
ATOM   3145  N   GLY A 190      68.100  93.556 119.732  1.00  0.00           N
ATOM   3147  CA  GLY A 190      69.260  94.406 119.512  1.00  0.00           C
ATOM   3150  C   GLY A 190      70.400  94.074 120.402  1.00  0.00           C
ATOM   3151  O   GLY A 190      71.230  94.925 120.692  1.00  0.00           O
ATOM   3152  N   ARG A 191      70.479  92.805 120.842  1.00  0.00           N
ATOM   3154  CA  ARG A 191      71.510  92.335 121.732  1.00  0.00           C
ATOM   3156  CB  ARG A 191      70.900  91.525 122.902  1.00  0.00           C
ATOM   3159  CG  ARG A 191      69.840  92.285 123.732  1.00  0.00           C
ATOM   3162  CD  ARG A 191      69.119  91.444 124.812  1.00  0.00           C
ATOM   3165  NE  ARG A 191      68.230  90.464 124.122  1.00  0.00           N
ATOM   3167  CZ  ARG A 191      67.519  89.515 124.722  1.00  0.00           C
ATOM   3168  NH1 ARG A 191      67.480  89.324 126.032  1.00  0.00           N
ATOM   3171  NH2 ARG A 191      66.740  88.725 124.002  1.00  0.00           N
ATOM   3174  C   ARG A 191      72.450  91.415 120.962  1.00  0.00           C
ATOM   3175  O   ARG A 191      72.040  90.625 120.112  1.00  0.00           O
ATOM   3176  N   ALA A 192      73.769  91.455 121.292  1.00  0.00           N
ATOM   3178  CA  ALA A 192      74.730  90.424 120.902  1.00  0.00           C
ATOM   3180  CB  ALA A 192      76.130  90.625 121.562  1.00  0.00           C
ATOM   3184  C   ALA A 192      74.290  89.025 121.322  1.00  0.00           C
ATOM   3185  O   ALA A 192      73.680  88.904 122.382  1.00  0.00           O
ATOM   3186  N   PRO A 193      74.620  87.955 120.582  1.00  0.00           N
ATOM   3187  CD  PRO A 193      75.350  88.025 119.302  1.00  0.00           C
ATOM   3190  CA  PRO A 193      73.990  86.654 120.752  1.00  0.00           C
ATOM   3192  CB  PRO A 193      74.509  85.825 119.552  1.00  0.00           C
ATOM   3195  CG  PRO A 193      75.730  86.584 119.032  1.00  0.00           C
ATOM   3198  C   PRO A 193      74.380  86.045 122.072  1.00  0.00           C
ATOM   3199  O   PRO A 193      73.540  85.424 122.712  1.00  0.00           O
ATOM   3200  N   HIS A 194      75.630  86.275 122.522  1.00  0.00           N
ATOM   3202  CA  HIS A 194      76.110  85.844 123.832  1.00  0.00           C
ATOM   3204  CB  HIS A 194      77.540  85.215 123.782  1.00  0.00           C
ATOM   3207  ND1 HIS A 194      76.900  83.365 122.252  1.00  0.00           N
ATOM   3208  CG  HIS A 194      77.820  84.314 122.602  1.00  0.00           C
ATOM   3209  CE1 HIS A 194      77.420  82.705 121.242  1.00  0.00           C
ATOM   3211  NE2 HIS A 194      78.650  83.174 120.932  1.00  0.00           N
ATOM   3213  CD2 HIS A 194      78.909  84.214 121.802  1.00  0.00           C
ATOM   3215  C   HIS A 194      76.070  87.055 124.772  1.00  0.00           C
ATOM   3216  O   HIS A 194      77.090  87.475 125.342  1.00  0.00           O
ATOM   3217  N   THR A 195      74.890  87.675 124.902  1.00  0.00           N
ATOM   3219  CA  THR A 195      74.590  88.654 125.942  1.00  0.00           C
ATOM   3221  CB  THR A 195      73.730  89.826 125.452  1.00  0.00           C
ATOM   3223  OG1 THR A 195      74.500  90.674 124.622  1.00  0.00           O
ATOM   3225  CG2 THR A 195      73.210  90.714 126.592  1.00  0.00           C
ATOM   3229  C   THR A 195      73.850  87.985 127.072  1.00  0.00           C
ATOM   3230  O   THR A 195      72.780  87.454 126.752  1.00  0.00           O
ATOM   3231  N   PRO A 196      74.310  87.955 128.332  1.00  0.00           N
ATOM   3232  CD  PRO A 196      75.580  88.556 128.762  1.00  0.00           C
ATOM   3235  CA  PRO A 196      73.680  87.234 129.432  1.00  0.00           C
ATOM   3237  CB  PRO A 196      74.480  87.654 130.672  1.00  0.00           C
ATOM   3240  CG  PRO A 196      75.870  87.934 130.132  1.00  0.00           C
ATOM   3243  C   PRO A 196      72.210  87.454 129.612  1.00  0.00           C
ATOM   3244  O   PRO A 196      71.740  88.576 129.452  1.00  0.00           O
ATOM   3245  N   VAL A 197      71.450  86.395 129.932  1.00  0.00           N
ATOM   3247  CA  VAL A 197      70.019  86.514 130.112  1.00  0.00           C
ATOM   3249  CB  VAL A 197      69.240  85.924 128.932  1.00  0.00           C
ATOM   3251  CG1 VAL A 197      67.740  85.674 129.182  1.00  0.00           C
ATOM   3255  CG2 VAL A 197      69.400  86.894 127.752  1.00  0.00           C
ATOM   3259  C   VAL A 197      69.640  85.984 131.462  1.00  0.00           C
ATOM   3260  O   VAL A 197      70.390  85.245 132.102  1.00  0.00           O
ATOM   3261  N   ASP A 198      68.480  86.404 132.002  1.00  0.00           N
ATOM   3263  CA  ASP A 198      67.940  85.835 133.222  1.00  0.00           C
ATOM   3265  CB  ASP A 198      66.760  86.714 133.692  1.00  0.00           C
ATOM   3268  CG  ASP A 198      66.260  86.365 135.082  1.00  0.00           C
ATOM   3269  OD1 ASP A 198      66.360  85.184 135.502  1.00  0.00           O
ATOM   3270  OD2 ASP A 198      65.799  87.335 135.732  1.00  0.00           O
ATOM   3271  C   ASP A 198      67.630  84.354 133.072  1.00  0.00           C
ATOM   3272  O   ASP A 198      66.869  83.934 132.202  1.00  0.00           O
ATOM   3273  N   THR A 199      68.290  83.524 133.922  1.00  0.00           N
ATOM   3275  CA  THR A 199      68.220  82.085 133.882  1.00  0.00           C
ATOM   3277  CB  THR A 199      69.170  81.474 134.892  1.00  0.00           C
ATOM   3279  OG1 THR A 199      70.510  81.814 134.552  1.00  0.00           O
ATOM   3281  CG2 THR A 199      69.140  79.946 134.892  1.00  0.00           C
ATOM   3285  C   THR A 199      66.820  81.574 134.092  1.00  0.00           C
ATOM   3286  O   THR A 199      66.340  80.736 133.322  1.00  0.00           O
ATOM   3287  N   ALA A 200      66.070  82.094 135.082  1.00  0.00           N
ATOM   3289  CA  ALA A 200      64.710  81.695 135.382  1.00  0.00           C
ATOM   3291  CB  ALA A 200      64.229  82.425 136.652  1.00  0.00           C
ATOM   3295  C   ALA A 200      63.750  81.994 134.242  1.00  0.00           C
ATOM   3296  O   ALA A 200      62.940  81.154 133.822  1.00  0.00           O
ATOM   3297  N   SER A 201      63.890  83.195 133.672  1.00  0.00           N
ATOM   3299  CA  SER A 201      63.190  83.664 132.512  1.00  0.00           C
ATOM   3301  CB  SER A 201      63.580  85.135 132.242  1.00  0.00           C
ATOM   3304  OG  SER A 201      63.410  85.814 133.482  1.00  0.00           O
ATOM   3306  C   SER A 201      63.430  82.824 131.282  1.00  0.00           C
ATOM   3307  O   SER A 201      62.470  82.514 130.582  1.00  0.00           O
ATOM   3308  N   LEU A 202      64.670  82.374 130.982  1.00  0.00           N
ATOM   3310  CA  LEU A 202      64.870  81.325 129.992  1.00  0.00           C
ATOM   3312  CB  LEU A 202      66.380  81.075 129.722  1.00  0.00           C
ATOM   3315  CG  LEU A 202      66.710  79.985 128.672  1.00  0.00           C
ATOM   3317  CD1 LEU A 202      66.130  80.305 127.292  1.00  0.00           C
ATOM   3321  CD2 LEU A 202      68.230  79.775 128.562  1.00  0.00           C
ATOM   3325  C   LEU A 202      64.210  79.985 130.352  1.00  0.00           C
ATOM   3326  O   LEU A 202      63.540  79.376 129.532  1.00  0.00           O
ATOM   3327  N   LEU A 203      64.350  79.516 131.602  1.00  0.00           N
ATOM   3329  CA  LEU A 203      63.820  78.236 132.052  1.00  0.00           C
ATOM   3331  CB  LEU A 203      64.280  77.876 133.482  1.00  0.00           C
ATOM   3334  CG  LEU A 203      65.770  77.516 133.602  1.00  0.00           C
ATOM   3336  CD1 LEU A 203      66.190  77.576 135.082  1.00  0.00           C
ATOM   3340  CD2 LEU A 203      66.100  76.145 133.002  1.00  0.00           C
ATOM   3344  C   LEU A 203      62.310  78.115 131.972  1.00  0.00           C
ATOM   3345  O   LEU A 203      61.780  77.056 131.662  1.00  0.00           O
ATOM   3346  N   GLU A 204      61.580  79.215 132.242  1.00  0.00           N
ATOM   3348  CA  GLU A 204      60.140  79.314 132.012  1.00  0.00           C
ATOM   3350  CB  GLU A 204      59.610  80.736 132.352  1.00  0.00           C
ATOM   3353  CG  GLU A 204      58.060  80.854 132.172  1.00  0.00           C
ATOM   3356  CD  GLU A 204      57.490  82.244 132.432  1.00  0.00           C
ATOM   3357  OE1 GLU A 204      58.240  83.125 132.932  1.00  0.00           O
ATOM   3358  OE2 GLU A 204      56.280  82.435 132.142  1.00  0.00           O
ATOM   3359  C   GLU A 204      59.760  79.005 130.572  1.00  0.00           C
ATOM   3360  O   GLU A 204      58.910  78.155 130.322  1.00  0.00           O
ATOM   3361  N   LEU A 205      60.450  79.594 129.582  1.00  0.00           N
ATOM   3363  CA  LEU A 205      60.270  79.295 128.172  1.00  0.00           C
ATOM   3365  CB  LEU A 205      61.200  80.154 127.282  1.00  0.00           C
ATOM   3368  CG  LEU A 205      61.060  81.665 127.452  1.00  0.00           C
ATOM   3370  CD1 LEU A 205      62.070  82.374 126.542  1.00  0.00           C
ATOM   3374  CD2 LEU A 205      59.640  82.155 127.132  1.00  0.00           C
ATOM   3378  C   LEU A 205      60.520  77.835 127.812  1.00  0.00           C
ATOM   3379  O   LEU A 205      59.750  77.235 127.072  1.00  0.00           O
ATOM   3380  N   LEU A 206      61.600  77.224 128.362  1.00  0.00           N
ATOM   3382  CA  LEU A 206      61.920  75.815 128.152  1.00  0.00           C
ATOM   3384  CB  LEU A 206      63.330  75.454 128.712  1.00  0.00           C
ATOM   3387  CG  LEU A 206      64.490  76.375 128.232  1.00  0.00           C
ATOM   3389  CD1 LEU A 206      65.860  75.736 128.502  1.00  0.00           C
ATOM   3393  CD2 LEU A 206      64.400  76.736 126.752  1.00  0.00           C
ATOM   3397  C   LEU A 206      60.870  74.845 128.692  1.00  0.00           C
ATOM   3398  O   LEU A 206      60.470  73.884 128.032  1.00  0.00           O
ATOM   3399  N   ALA A 207      60.330  75.115 129.902  1.00  0.00           N
ATOM   3401  CA  ALA A 207      59.220  74.415 130.512  1.00  0.00           C
ATOM   3403  CB  ALA A 207      58.950  75.064 131.882  1.00  0.00           C
ATOM   3407  C   ALA A 207      57.940  74.454 129.682  1.00  0.00           C
ATOM   3408  O   ALA A 207      57.160  73.516 129.622  1.00  0.00           O
ATOM   3409  N   ARG A 208      57.690  75.585 129.012  1.00  0.00           N
ATOM   3411  CA  ARG A 208      56.580  75.745 128.092  1.00  0.00           C
ATOM   3413  CB  ARG A 208      56.310  77.244 127.812  1.00  0.00           C
ATOM   3416  CG  ARG A 208      55.910  78.075 129.052  1.00  0.00           C
ATOM   3419  CD  ARG A 208      54.580  77.695 129.712  1.00  0.00           C
ATOM   3422  NE  ARG A 208      54.730  76.415 130.462  1.00  0.00           N
ATOM   3424  CZ  ARG A 208      55.260  76.314 131.672  1.00  0.00           C
ATOM   3425  NH1 ARG A 208      55.660  77.336 132.402  1.00  0.00           N
ATOM   3428  NH2 ARG A 208      55.390  75.125 132.212  1.00  0.00           N
ATOM   3431  C   ARG A 208      56.730  75.016 126.782  1.00  0.00           C
ATOM   3432  O   ARG A 208      55.760  74.545 126.192  1.00  0.00           O
ATOM   3433  N   TYR A 209      57.970  74.865 126.292  1.00  0.00           N
ATOM   3435  CA  TYR A 209      58.180  74.215 125.022  1.00  0.00           C
ATOM   3437  CB  TYR A 209      59.440  74.766 124.342  1.00  0.00           C
ATOM   3440  CG  TYR A 209      59.620  74.185 122.962  1.00  0.00           C
ATOM   3441  CD1 TYR A 209      59.000  74.766 121.832  1.00  0.00           C
ATOM   3443  CE1 TYR A 209      59.170  74.185 120.562  1.00  0.00           C
ATOM   3445  CZ  TYR A 209      59.970  73.045 120.422  1.00  0.00           C
ATOM   3446  OH  TYR A 209      60.240  72.505 119.162  1.00  0.00           O
ATOM   3448  CD2 TYR A 209      60.390  73.025 122.792  1.00  0.00           C
ATOM   3450  CE2 TYR A 209      60.540  72.446 121.532  1.00  0.00           C
ATOM   3452  C   TYR A 209      58.240  72.715 125.192  1.00  0.00           C
ATOM   3453  O   TYR A 209      58.040  71.975 124.242  1.00  0.00           O
ATOM   3454  N   GLY A 210      58.430  72.224 126.432  1.00  0.00           N
ATOM   3456  CA  GLY A 210      58.230  70.825 126.792  1.00  0.00           C
ATOM   3459  C   GLY A 210      59.310  70.184 127.582  1.00  0.00           C
ATOM   3460  O   GLY A 210      59.140  69.045 128.002  1.00  0.00           O
ATOM   3461  N   TYR A 211      60.420  70.895 127.872  1.00  0.00           N
ATOM   3463  CA  TYR A 211      61.479  70.435 128.752  1.00  0.00           C
ATOM   3465  CB  TYR A 211      62.729  71.365 128.752  1.00  0.00           C
ATOM   3468  CG  TYR A 211      63.400  71.336 127.412  1.00  0.00           C
ATOM   3469  CD1 TYR A 211      64.520  70.516 127.192  1.00  0.00           C
ATOM   3471  CE1 TYR A 211      65.120  70.454 125.922  1.00  0.00           C
ATOM   3473  CZ  TYR A 211      64.600  71.206 124.862  1.00  0.00           C
ATOM   3474  OH  TYR A 211      65.190  71.145 123.592  1.00  0.00           O
ATOM   3476  CD2 TYR A 211      62.940  72.145 126.362  1.00  0.00           C
ATOM   3478  CE2 TYR A 211      63.519  72.056 125.092  1.00  0.00           C
ATOM   3480  C   TYR A 211      61.020  70.184 130.182  1.00  0.00           C
ATOM   3481  O   TYR A 211      60.120  70.844 130.702  1.00  0.00           O
ATOM   3482  N   ASP A 212      61.630  69.185 130.842  1.00  0.00           N
ATOM   3484  CA  ASP A 212      61.350  68.884 132.242  1.00  0.00           C
ATOM   3486  CB  ASP A 212      61.660  67.395 132.572  1.00  0.00           C
ATOM   3489  CG  ASP A 212      61.080  66.925 133.902  1.00  0.00           C
ATOM   3490  OD1 ASP A 212      60.120  67.555 134.422  1.00  0.00           O
ATOM   3491  OD2 ASP A 212      61.530  65.844 134.372  1.00  0.00           O
ATOM   3492  C   ASP A 212      62.150  69.825 133.122  1.00  0.00           C
ATOM   3493  O   ASP A 212      63.360  69.674 133.342  1.00  0.00           O
ATOM   3494  N   VAL A 213      61.470  70.865 133.622  1.00  0.00           N
ATOM   3496  CA  VAL A 213      62.060  71.885 134.462  1.00  0.00           C
ATOM   3498  CB  VAL A 213      61.830  73.295 133.912  1.00  0.00           C
ATOM   3500  CG1 VAL A 213      62.370  74.365 134.882  1.00  0.00           C
ATOM   3504  CG2 VAL A 213      62.530  73.455 132.562  1.00  0.00           C
ATOM   3508  C   VAL A 213      61.370  71.755 135.792  1.00  0.00           C
ATOM   3509  O   VAL A 213      60.150  71.855 135.882  1.00  0.00           O
ATOM   3510  N   LYS A 214      62.140  71.494 136.872  1.00  0.00           N
ATOM   3512  CA  LYS A 214      61.590  71.314 138.202  1.00  0.00           C
ATOM   3514  CB  LYS A 214      62.420  70.295 139.002  1.00  0.00           C
ATOM   3517  CG  LYS A 214      62.550  68.924 138.312  1.00  0.00           C
ATOM   3520  CD  LYS A 214      61.180  68.266 138.062  1.00  0.00           C
ATOM   3523  CE  LYS A 214      61.230  66.835 137.532  1.00  0.00           C
ATOM   3526  NZ  LYS A 214      61.870  65.974 138.532  1.00  0.00           N
ATOM   3530  C   LYS A 214      61.530  72.655 138.932  1.00  0.00           C
ATOM   3531  O   LYS A 214      62.250  73.586 138.552  1.00  0.00           O
ATOM   3532  N   PRO A 215      60.680  72.865 139.932  1.00  0.00           N
ATOM   3533  CD  PRO A 215      59.540  71.995 140.212  1.00  0.00           C
ATOM   3536  CA  PRO A 215      60.620  74.096 140.682  1.00  0.00           C
ATOM   3538  CB  PRO A 215      59.220  74.045 141.322  1.00  0.00           C
ATOM   3541  CG  PRO A 215      58.900  72.564 141.462  1.00  0.00           C
ATOM   3544  C   PRO A 215      61.690  74.255 141.732  1.00  0.00           C
ATOM   3545  O   PRO A 215      61.600  75.184 142.532  1.00  0.00           O
ATOM   3546  N   ASP A 216      62.700  73.385 141.812  1.00  0.00           N
ATOM   3548  CA  ASP A 216      63.720  73.505 142.812  1.00  0.00           C
ATOM   3550  CB  ASP A 216      63.330  72.876 144.192  1.00  0.00           C
ATOM   3553  CG  ASP A 216      62.710  71.486 144.112  1.00  0.00           C
ATOM   3554  OD1 ASP A 216      63.260  70.605 143.402  1.00  0.00           O
ATOM   3555  OD2 ASP A 216      61.710  71.294 144.862  1.00  0.00           O
ATOM   3556  C   ASP A 216      64.960  72.916 142.222  1.00  0.00           C
ATOM   3557  O   ASP A 216      64.900  72.196 141.232  1.00  0.00           O
ATOM   3558  N   MET A 217      66.110  73.295 142.812  1.00  0.00           N
ATOM   3560  CA  MET A 217      67.410  72.674 142.732  1.00  0.00           C
ATOM   3562  CB  MET A 217      67.690  71.375 141.892  1.00  0.00           C
ATOM   3565  CG  MET A 217      67.460  71.294 140.372  1.00  0.00           C
ATOM   3568  SD  MET A 217      67.890  72.776 139.442  1.00  0.00           S
ATOM   3569  CE  MET A 217      69.660  72.456 139.502  1.00  0.00           C
ATOM   3573  C   MET A 217      68.560  73.685 142.732  1.00  0.00           C
ATOM   3574  O   MET A 217      68.360  74.904 142.662  1.00  0.00           O
ATOM   3575  N   THR A 218      69.780  73.155 142.872  1.00  0.00           N
ATOM   3577  CA  THR A 218      71.150  73.615 142.662  1.00  0.00           C
ATOM   3579  CB  THR A 218      72.120  72.415 142.682  1.00  0.00           C
ATOM   3581  OG1 THR A 218      71.980  71.545 141.562  1.00  0.00           O
ATOM   3583  CG2 THR A 218      71.850  71.626 143.972  1.00  0.00           C
ATOM   3587  C   THR A 218      71.360  74.475 141.402  1.00  0.00           C
ATOM   3588  O   THR A 218      70.400  74.965 140.812  1.00  0.00           O
ATOM   3589  N   PRO A 219      72.570  74.724 140.932  1.00  0.00           N
ATOM   3590  CD  PRO A 219      73.579  75.255 141.852  1.00  0.00           C
ATOM   3593  CA  PRO A 219      72.690  75.335 139.602  1.00  0.00           C
ATOM   3595  CB  PRO A 219      73.900  76.255 139.752  1.00  0.00           C
ATOM   3598  CG  PRO A 219      73.890  76.615 141.232  1.00  0.00           C
ATOM   3601  C   PRO A 219      72.920  74.314 138.492  1.00  0.00           C
ATOM   3602  O   PRO A 219      72.760  74.665 137.322  1.00  0.00           O
ATOM   3603  N   ARG A 220      73.400  73.085 138.812  1.00  0.00           N
ATOM   3605  CA  ARG A 220      73.890  72.135 137.812  1.00  0.00           C
ATOM   3607  CB  ARG A 220      74.570  70.915 138.492  1.00  0.00           C
ATOM   3610  CG  ARG A 220      75.270  69.915 137.542  1.00  0.00           C
ATOM   3613  CD  ARG A 220      75.299  68.474 138.082  1.00  0.00           C
ATOM   3616  NE  ARG A 220      73.960  67.865 137.802  1.00  0.00           N
ATOM   3618  CZ  ARG A 220      73.660  67.154 136.732  1.00  0.00           C
ATOM   3619  NH1 ARG A 220      74.460  66.895 135.722  1.00  0.00           N
ATOM   3622  NH2 ARG A 220      72.469  66.615 136.732  1.00  0.00           N
ATOM   3625  C   ARG A 220      72.880  71.634 136.802  1.00  0.00           C
ATOM   3626  O   ARG A 220      73.189  71.535 135.612  1.00  0.00           O
ATOM   3627  N   GLU A 221      71.660  71.266 137.252  1.00  0.00           N
ATOM   3629  CA  GLU A 221      70.610  70.696 136.432  1.00  0.00           C
ATOM   3631  CB  GLU A 221      69.540  69.946 137.292  1.00  0.00           C
ATOM   3634  CG  GLU A 221      70.150  68.934 138.322  1.00  0.00           C
ATOM   3637  CD  GLU A 221      69.150  68.115 139.152  1.00  0.00           C
ATOM   3638  OE1 GLU A 221      67.930  68.126 138.852  1.00  0.00           O
ATOM   3639  OE2 GLU A 221      69.630  67.446 140.112  1.00  0.00           O
ATOM   3640  C   GLU A 221      69.950  71.775 135.562  1.00  0.00           C
ATOM   3641  O   GLU A 221      69.480  71.515 134.462  1.00  0.00           O
ATOM   3642  N   GLN A 222      69.990  73.056 136.012  1.00  0.00           N
ATOM   3644  CA  GLN A 222      69.590  74.195 135.202  1.00  0.00           C
ATOM   3646  CB  GLN A 222      69.570  75.516 136.022  1.00  0.00           C
ATOM   3649  CG  GLN A 222      68.460  75.516 137.092  1.00  0.00           C
ATOM   3652  CD  GLN A 222      68.570  76.645 138.122  1.00  0.00           C
ATOM   3653  OE1 GLN A 222      68.930  77.785 137.812  1.00  0.00           O
ATOM   3654  NE2 GLN A 222      68.210  76.336 139.392  1.00  0.00           N
ATOM   3657  C   GLN A 222      70.440  74.355 133.942  1.00  0.00           C
ATOM   3658  O   GLN A 222      69.930  74.465 132.832  1.00  0.00           O
ATOM   3659  N   ARG A 223      71.780  74.225 134.092  1.00  0.00           N
ATOM   3661  CA  ARG A 223      72.680  74.105 132.972  1.00  0.00           C
ATOM   3663  CB  ARG A 223      74.170  74.096 133.412  1.00  0.00           C
ATOM   3666  CG  ARG A 223      74.689  75.454 133.922  1.00  0.00           C
ATOM   3669  CD  ARG A 223      76.210  75.495 134.162  1.00  0.00           C
ATOM   3672  NE  ARG A 223      76.510  74.565 135.302  1.00  0.00           N
ATOM   3674  CZ  ARG A 223      76.350  74.915 136.582  1.00  0.00           C
ATOM   3675  NH1 ARG A 223      75.970  76.125 136.922  1.00  0.00           N
ATOM   3678  NH2 ARG A 223      76.670  74.045 137.512  1.00  0.00           N
ATOM   3681  C   ARG A 223      72.420  72.916 132.062  1.00  0.00           C
ATOM   3682  O   ARG A 223      72.530  73.005 130.842  1.00  0.00           O
ATOM   3683  N   ARG A 224      72.070  71.745 132.632  1.00  0.00           N
ATOM   3685  CA  ARG A 224      71.640  70.575 131.872  1.00  0.00           C
ATOM   3687  CB  ARG A 224      71.380  69.376 132.822  1.00  0.00           C
ATOM   3690  CG  ARG A 224      72.640  68.685 133.392  1.00  0.00           C
ATOM   3693  CD  ARG A 224      73.670  68.245 132.342  1.00  0.00           C
ATOM   3696  NE  ARG A 224      72.910  67.525 131.282  1.00  0.00           N
ATOM   3698  CZ  ARG A 224      73.400  66.844 130.252  1.00  0.00           C
ATOM   3699  NH1 ARG A 224      74.660  66.695 129.972  1.00  0.00           N
ATOM   3702  NH2 ARG A 224      72.570  66.255 129.422  1.00  0.00           N
ATOM   3705  C   ARG A 224      70.420  70.766 130.982  1.00  0.00           C
ATOM   3706  O   ARG A 224      70.470  70.395 129.812  1.00  0.00           O
ATOM   3707  N   VAL A 225      69.340  71.375 131.502  1.00  0.00           N
ATOM   3709  CA  VAL A 225      68.200  71.766 130.682  1.00  0.00           C
ATOM   3711  CB  VAL A 225      67.000  72.244 131.512  1.00  0.00           C
ATOM   3713  CG1 VAL A 225      65.820  72.535 130.562  1.00  0.00           C
ATOM   3717  CG2 VAL A 225      66.580  71.154 132.512  1.00  0.00           C
ATOM   3721  C   VAL A 225      68.560  72.795 129.622  1.00  0.00           C
ATOM   3722  O   VAL A 225      68.210  72.655 128.452  1.00  0.00           O
ATOM   3723  N   ILE A 226      69.320  73.854 129.992  1.00  0.00           N
ATOM   3725  CA  ILE A 226      69.720  74.885 129.052  1.00  0.00           C
ATOM   3727  CB  ILE A 226      70.290  76.115 129.752  1.00  0.00           C
ATOM   3729  CG2 ILE A 226      70.840  77.135 128.722  1.00  0.00           C
ATOM   3733  CG1 ILE A 226      69.190  76.766 130.642  1.00  0.00           C
ATOM   3736  CD  ILE A 226      69.730  77.805 131.622  1.00  0.00           C
ATOM   3740  C   ILE A 226      70.600  74.376 127.932  1.00  0.00           C
ATOM   3741  O   ILE A 226      70.340  74.674 126.772  1.00  0.00           O
ATOM   3742  N   MET A 227      71.619  73.516 128.202  1.00  0.00           N
ATOM   3744  CA  MET A 227      72.329  72.855 127.112  1.00  0.00           C
ATOM   3746  CB  MET A 227      73.630  72.086 127.492  1.00  0.00           C
ATOM   3749  CG  MET A 227      74.270  71.235 126.352  1.00  0.00           C
ATOM   3752  SD  MET A 227      73.670  69.525 126.102  1.00  0.00           S
ATOM   3753  CE  MET A 227      73.380  69.575 124.292  1.00  0.00           C
ATOM   3757  C   MET A 227      71.479  71.965 126.242  1.00  0.00           C
ATOM   3758  O   MET A 227      71.610  72.065 125.022  1.00  0.00           O
ATOM   3759  N   ALA A 228      70.600  71.125 126.822  1.00  0.00           N
ATOM   3761  CA  ALA A 228      69.790  70.165 126.082  1.00  0.00           C
ATOM   3763  CB  ALA A 228      68.920  69.355 127.072  1.00  0.00           C
ATOM   3767  C   ALA A 228      68.930  70.844 125.032  1.00  0.00           C
ATOM   3768  O   ALA A 228      68.900  70.445 123.872  1.00  0.00           O
ATOM   3769  N   PHE A 229      68.320  71.975 125.422  1.00  0.00           N
ATOM   3771  CA  PHE A 229      67.780  72.954 124.512  1.00  0.00           C
ATOM   3773  CB  PHE A 229      67.030  74.005 125.372  1.00  0.00           C
ATOM   3776  CG  PHE A 229      66.530  75.155 124.552  1.00  0.00           C
ATOM   3777  CD1 PHE A 229      65.540  74.904 123.592  1.00  0.00           C
ATOM   3779  CE1 PHE A 229      65.070  75.935 122.782  1.00  0.00           C
ATOM   3781  CZ  PHE A 229      65.590  77.224 122.912  1.00  0.00           C
ATOM   3783  CD2 PHE A 229      67.049  76.445 124.682  1.00  0.00           C
ATOM   3785  CE2 PHE A 229      66.570  77.475 123.872  1.00  0.00           C
ATOM   3787  C   PHE A 229      68.769  73.625 123.552  1.00  0.00           C
ATOM   3788  O   PHE A 229      68.519  73.674 122.352  1.00  0.00           O
ATOM   3789  N   GLN A 230      69.910  74.145 124.062  1.00  0.00           N
ATOM   3791  CA  GLN A 230      70.900  74.875 123.282  1.00  0.00           C
ATOM   3793  CB  GLN A 230      72.180  75.376 124.032  1.00  0.00           C
ATOM   3796  CG  GLN A 230      71.920  76.666 124.842  1.00  0.00           C
ATOM   3799  CD  GLN A 230      73.130  77.094 125.682  1.00  0.00           C
ATOM   3800  OE1 GLN A 230      73.930  76.294 126.162  1.00  0.00           O
ATOM   3801  NE2 GLN A 230      73.250  78.424 125.892  1.00  0.00           N
ATOM   3804  C   GLN A 230      71.330  74.204 122.012  1.00  0.00           C
ATOM   3805  O   GLN A 230      70.990  74.674 120.942  1.00  0.00           O
ATOM   3806  N   MET A 231      72.070  73.085 122.052  1.00  0.00           N
ATOM   3808  CA  MET A 231      72.640  72.586 120.812  1.00  0.00           C
ATOM   3810  CB  MET A 231      73.579  71.395 121.002  1.00  0.00           C
ATOM   3813  CG  MET A 231      73.940  70.655 119.702  1.00  0.00           C
ATOM   3816  SD  MET A 231      72.750  69.415 119.042  1.00  0.00           S
ATOM   3817  CE  MET A 231      73.259  69.454 117.292  1.00  0.00           C
ATOM   3821  C   MET A 231      71.640  72.266 119.722  1.00  0.00           C
ATOM   3822  O   MET A 231      71.880  72.544 118.552  1.00  0.00           O
ATOM   3823  N   HIS A 232      70.479  71.715 120.152  1.00  0.00           N
ATOM   3825  CA  HIS A 232      69.430  71.255 119.282  1.00  0.00           C
ATOM   3827  CB  HIS A 232      68.220  70.715 120.112  1.00  0.00           C
ATOM   3830  ND1 HIS A 232      66.570  70.495 118.162  1.00  0.00           N
ATOM   3832  CG  HIS A 232      67.140  70.016 119.322  1.00  0.00           C
ATOM   3833  CE1 HIS A 232      65.650  69.594 117.752  1.00  0.00           C
ATOM   3835  NE2 HIS A 232      65.590  68.566 118.552  1.00  0.00           N
ATOM   3836  CD2 HIS A 232      66.510  68.826 119.552  1.00  0.00           C
ATOM   3838  C   HIS A 232      69.020  72.365 118.322  1.00  0.00           C
ATOM   3839  O   HIS A 232      68.860  72.104 117.142  1.00  0.00           O
ATOM   3840  N   PHE A 233      68.930  73.615 118.802  1.00  0.00           N
ATOM   3842  CA  PHE A 233      68.530  74.755 117.992  1.00  0.00           C
ATOM   3844  CB  PHE A 233      67.260  75.376 118.632  1.00  0.00           C
ATOM   3847  CG  PHE A 233      66.180  74.325 118.772  1.00  0.00           C
ATOM   3848  CD1 PHE A 233      65.310  74.064 117.692  1.00  0.00           C
ATOM   3850  CE1 PHE A 233      64.280  73.135 117.822  1.00  0.00           C
ATOM   3852  CZ  PHE A 233      64.130  72.395 119.002  1.00  0.00           C
ATOM   3854  CD2 PHE A 233      65.990  73.615 119.962  1.00  0.00           C
ATOM   3856  CE2 PHE A 233      65.019  72.615 120.062  1.00  0.00           C
ATOM   3858  C   PHE A 233      69.630  75.815 117.812  1.00  0.00           C
ATOM   3859  O   PHE A 233      69.470  76.806 117.102  1.00  0.00           O
ATOM   3860  N   ARG A 234      70.810  75.605 118.452  1.00  0.00           N
ATOM   3862  CA  ARG A 234      71.869  76.596 118.662  1.00  0.00           C
ATOM   3864  CB  ARG A 234      71.540  77.435 119.942  1.00  0.00           C
ATOM   3867  CG  ARG A 234      72.199  78.826 120.102  1.00  0.00           C
ATOM   3870  CD  ARG A 234      73.730  78.836 120.122  1.00  0.00           C
ATOM   3873  NE  ARG A 234      74.190  80.115 120.732  1.00  0.00           N
ATOM   3875  CZ  ARG A 234      74.270  80.364 122.032  1.00  0.00           C
ATOM   3876  NH1 ARG A 234      74.040  79.454 122.952  1.00  0.00           N
ATOM   3879  NH2 ARG A 234      74.530  81.574 122.452  1.00  0.00           N
ATOM   3882  C   ARG A 234      73.220  75.844 118.862  1.00  0.00           C
ATOM   3883  O   ARG A 234      73.810  75.825 119.952  1.00  0.00           O
ATOM   3884  N   PRO A 235      73.780  75.204 117.852  1.00  0.00           N
ATOM   3885  CD  PRO A 235      73.220  75.165 116.502  1.00  0.00           C
ATOM   3888  CA  PRO A 235      74.850  74.215 118.052  1.00  0.00           C
ATOM   3890  CB  PRO A 235      74.860  73.424 116.752  1.00  0.00           C
ATOM   3893  CG  PRO A 235      74.210  74.335 115.712  1.00  0.00           C
ATOM   3896  C   PRO A 235      76.230  74.775 118.312  1.00  0.00           C
ATOM   3897  O   PRO A 235      77.140  73.975 118.532  1.00  0.00           O
ATOM   3898  N   THR A 236      76.420  76.095 118.292  1.00  0.00           N
ATOM   3900  CA  THR A 236      77.710  76.755 118.202  1.00  0.00           C
ATOM   3902  CB  THR A 236      77.530  78.145 117.612  1.00  0.00           C
ATOM   3904  OG1 THR A 236      76.490  78.846 118.282  1.00  0.00           O
ATOM   3906  CG2 THR A 236      77.110  78.005 116.142  1.00  0.00           C
ATOM   3910  C   THR A 236      78.430  76.915 119.532  1.00  0.00           C
ATOM   3911  O   THR A 236      79.609  77.266 119.572  1.00  0.00           O
ATOM   3912  N   LEU A 237      77.740  76.645 120.652  1.00  0.00           N
ATOM   3914  CA  LEU A 237      78.259  76.915 121.982  1.00  0.00           C
ATOM   3916  CB  LEU A 237      77.700  78.266 122.472  1.00  0.00           C
ATOM   3919  CG  LEU A 237      78.130  78.715 123.882  1.00  0.00           C
ATOM   3921  CD1 LEU A 237      79.620  78.465 124.172  1.00  0.00           C
ATOM   3925  CD2 LEU A 237      77.810  80.205 124.042  1.00  0.00           C
ATOM   3929  C   LEU A 237      77.970  75.806 122.982  1.00  0.00           C
ATOM   3930  O   LEU A 237      78.880  75.076 123.382  1.00  0.00           O
ATOM   3931  N   TYR A 238      76.700  75.696 123.422  1.00  0.00           N
ATOM   3933  CA  TYR A 238      76.120  74.604 124.212  1.00  0.00           C
ATOM   3935  CB  TYR A 238      75.930  73.266 123.412  1.00  0.00           C
ATOM   3938  CG  TYR A 238      77.160  72.475 123.032  1.00  0.00           C
ATOM   3939  CD1 TYR A 238      77.750  72.604 121.752  1.00  0.00           C
ATOM   3941  CE1 TYR A 238      78.850  71.806 121.382  1.00  0.00           C
ATOM   3943  CZ  TYR A 238      79.360  70.865 122.282  1.00  0.00           C
ATOM   3944  OH  TYR A 238      80.490  70.096 121.942  1.00  0.00           O
ATOM   3946  CD2 TYR A 238      77.640  71.465 123.882  1.00  0.00           C
ATOM   3948  CE2 TYR A 238      78.740  70.685 123.532  1.00  0.00           C
ATOM   3950  C   TYR A 238      76.580  74.505 125.672  1.00  0.00           C
ATOM   3951  O   TYR A 238      76.610  73.446 126.302  1.00  0.00           O
ATOM   3952  N   ASN A 239      76.900  75.665 126.282  1.00  0.00           N
ATOM   3954  CA  ASN A 239      77.540  75.785 127.592  1.00  0.00           C
ATOM   3956  CB  ASN A 239      78.449  77.056 127.652  1.00  0.00           C
ATOM   3959  CG  ASN A 239      77.750  78.415 127.522  1.00  0.00           C
ATOM   3960  OD1 ASN A 239      78.380  79.465 127.712  1.00  0.00           O
ATOM   3961  ND2 ASN A 239      76.440  78.424 127.192  1.00  0.00           N
ATOM   3964  C   ASN A 239      76.600  75.766 128.812  1.00  0.00           C
ATOM   3965  O   ASN A 239      77.060  75.766 129.952  1.00  0.00           O
ATOM   3966  N   GLY A 240      75.260  75.736 128.612  1.00  0.00           N
ATOM   3968  CA  GLY A 240      74.270  75.685 129.692  1.00  0.00           C
ATOM   3971  C   GLY A 240      73.909  77.016 130.322  1.00  0.00           C
ATOM   3972  O   GLY A 240      73.160  77.086 131.282  1.00  0.00           O
ATOM   3973  N   GLU A 241      74.400  78.115 129.752  1.00  0.00           N
ATOM   3975  CA  GLU A 241      74.280  79.435 130.322  1.00  0.00           C
ATOM   3977  CB  GLU A 241      75.640  80.154 130.262  1.00  0.00           C
ATOM   3980  CG  GLU A 241      76.810  79.415 130.982  1.00  0.00           C
ATOM   3983  CD  GLU A 241      76.619  79.314 132.482  1.00  0.00           C
ATOM   3984  OE1 GLU A 241      75.820  80.096 133.072  1.00  0.00           O
ATOM   3985  OE2 GLU A 241      77.310  78.446 133.082  1.00  0.00           O
ATOM   3986  C   GLU A 241      73.259  80.236 129.532  1.00  0.00           C
ATOM   3987  O   GLU A 241      73.329  80.324 128.302  1.00  0.00           O
ATOM   3988  N   ALA A 242      72.260  80.835 130.212  1.00  0.00           N
ATOM   3990  CA  ALA A 242      71.260  81.665 129.582  1.00  0.00           C
ATOM   3992  CB  ALA A 242      70.170  82.005 130.612  1.00  0.00           C
ATOM   3996  C   ALA A 242      71.790  82.945 128.942  1.00  0.00           C
ATOM   3997  O   ALA A 242      72.460  83.745 129.592  1.00  0.00           O
ATOM   3998  N   ASP A 243      71.500  83.156 127.652  1.00  0.00           N
ATOM   4000  CA  ASP A 243      72.009  84.235 126.842  1.00  0.00           C
ATOM   4002  CB  ASP A 243      73.390  83.825 126.232  1.00  0.00           C
ATOM   4005  CG  ASP A 243      73.370  82.605 125.332  1.00  0.00           C
ATOM   4006  OD1 ASP A 243      72.310  82.314 124.722  1.00  0.00           O
ATOM   4007  OD2 ASP A 243      74.430  81.964 125.132  1.00  0.00           O
ATOM   4008  C   ASP A 243      70.960  84.645 125.812  1.00  0.00           C
ATOM   4009  O   ASP A 243      69.950  83.965 125.622  1.00  0.00           O
ATOM   4010  N   ALA A 244      71.140  85.825 125.172  1.00  0.00           N
ATOM   4012  CA  ALA A 244      70.170  86.444 124.282  1.00  0.00           C
ATOM   4014  CB  ALA A 244      70.720  87.815 123.802  1.00  0.00           C
ATOM   4018  C   ALA A 244      69.780  85.635 123.072  1.00  0.00           C
ATOM   4019  O   ALA A 244      68.600  85.544 122.742  1.00  0.00           O
ATOM   4020  N   GLU A 245      70.730  84.995 122.362  1.00  0.00           N
ATOM   4022  CA  GLU A 245      70.410  84.065 121.292  1.00  0.00           C
ATOM   4024  CB  GLU A 245      71.680  83.615 120.552  1.00  0.00           C
ATOM   4027  CG  GLU A 245      71.479  82.654 119.352  1.00  0.00           C
ATOM   4030  CD  GLU A 245      72.810  82.104 118.862  1.00  0.00           C
ATOM   4031  OE1 GLU A 245      73.860  82.505 119.432  1.00  0.00           O
ATOM   4032  OE2 GLU A 245      72.840  81.215 117.972  1.00  0.00           O
ATOM   4033  C   GLU A 245      69.630  82.845 121.762  1.00  0.00           C
ATOM   4034  O   GLU A 245      68.630  82.495 121.142  1.00  0.00           O
ATOM   4035  N   THR A 246      70.040  82.215 122.892  1.00  0.00           N
ATOM   4037  CA  THR A 246      69.310  81.066 123.442  1.00  0.00           C
ATOM   4039  CB  THR A 246      69.980  80.424 124.662  1.00  0.00           C
ATOM   4041  OG1 THR A 246      71.320  80.025 124.382  1.00  0.00           O
ATOM   4043  CG2 THR A 246      69.270  79.166 125.142  1.00  0.00           C
ATOM   4047  C   THR A 246      67.880  81.434 123.802  1.00  0.00           C
ATOM   4048  O   THR A 246      66.920  80.755 123.442  1.00  0.00           O
ATOM   4049  N   GLN A 247      67.659  82.586 124.452  1.00  0.00           N
ATOM   4051  CA  GLN A 247      66.310  83.074 124.722  1.00  0.00           C
ATOM   4053  CB  GLN A 247      66.360  84.324 125.632  1.00  0.00           C
ATOM   4056  CG  GLN A 247      64.980  84.874 126.072  1.00  0.00           C
ATOM   4059  CD  GLN A 247      65.100  86.175 126.892  1.00  0.00           C
ATOM   4060  OE1 GLN A 247      65.840  87.094 126.512  1.00  0.00           O
ATOM   4061  NE2 GLN A 247      64.400  86.245 128.052  1.00  0.00           N
ATOM   4064  C   GLN A 247      65.490  83.375 123.472  1.00  0.00           C
ATOM   4065  O   GLN A 247      64.360  82.934 123.342  1.00  0.00           O
ATOM   4066  N   ALA A 248      66.079  84.084 122.492  1.00  0.00           N
ATOM   4068  CA  ALA A 248      65.400  84.464 121.262  1.00  0.00           C
ATOM   4070  CB  ALA A 248      66.360  85.345 120.452  1.00  0.00           C
ATOM   4074  C   ALA A 248      64.910  83.305 120.402  1.00  0.00           C
ATOM   4075  O   ALA A 248      63.800  83.325 119.852  1.00  0.00           O
ATOM   4076  N   ILE A 249      65.720  82.234 120.292  1.00  0.00           N
ATOM   4078  CA  ILE A 249      65.350  80.965 119.692  1.00  0.00           C
ATOM   4080  CB  ILE A 249      66.600  80.065 119.692  1.00  0.00           C
ATOM   4082  CG2 ILE A 249      66.280  78.586 119.382  1.00  0.00           C
ATOM   4086  CG1 ILE A 249      67.650  80.615 118.682  1.00  0.00           C
ATOM   4089  CD  ILE A 249      68.979  79.875 118.732  1.00  0.00           C
ATOM   4093  C   ILE A 249      64.160  80.314 120.412  1.00  0.00           C
ATOM   4094  O   ILE A 249      63.210  79.854 119.782  1.00  0.00           O
ATOM   4095  N   ALA A 250      64.170  80.314 121.762  1.00  0.00           N
ATOM   4097  CA  ALA A 250      63.110  79.805 122.622  1.00  0.00           C
ATOM   4099  CB  ALA A 250      63.600  79.885 124.082  1.00  0.00           C
ATOM   4103  C   ALA A 250      61.770  80.535 122.482  1.00  0.00           C
ATOM   4104  O   ALA A 250      60.700  79.915 122.382  1.00  0.00           O
ATOM   4105  N   GLU A 251      61.820  81.875 122.442  1.00  0.00           N
ATOM   4107  CA  GLU A 251      60.670  82.745 122.182  1.00  0.00           C
ATOM   4109  CB  GLU A 251      61.110  84.235 122.302  1.00  0.00           C
ATOM   4112  CG  GLU A 251      61.490  84.615 123.742  1.00  0.00           C
ATOM   4115  CD  GLU A 251      61.960  86.056 123.932  1.00  0.00           C
ATOM   4116  OE1 GLU A 251      63.100  86.385 123.542  1.00  0.00           O
ATOM   4117  OE2 GLU A 251      61.220  86.824 124.612  1.00  0.00           O
ATOM   4118  C   GLU A 251      60.040  82.514 120.832  1.00  0.00           C
ATOM   4119  O   GLU A 251      58.820  82.365 120.682  1.00  0.00           O
ATOM   4120  N   ALA A 252      60.880  82.404 119.792  1.00  0.00           N
ATOM   4122  CA  ALA A 252      60.480  82.034 118.462  1.00  0.00           C
ATOM   4124  CB  ALA A 252      61.660  82.225 117.522  1.00  0.00           C
ATOM   4128  C   ALA A 252      59.920  80.625 118.262  1.00  0.00           C
ATOM   4129  O   ALA A 252      58.940  80.415 117.552  1.00  0.00           O
ATOM   4130  N   LEU A 253      60.520  79.594 118.882  1.00  0.00           N
ATOM   4132  CA  LEU A 253      59.970  78.255 118.892  1.00  0.00           C
ATOM   4134  CB  LEU A 253      60.940  77.295 119.612  1.00  0.00           C
ATOM   4137  CG  LEU A 253      62.150  76.905 118.752  1.00  0.00           C
ATOM   4139  CD1 LEU A 253      63.210  76.305 119.662  1.00  0.00           C
ATOM   4143  CD2 LEU A 253      61.750  75.904 117.652  1.00  0.00           C
ATOM   4147  C   LEU A 253      58.610  78.135 119.542  1.00  0.00           C
ATOM   4148  O   LEU A 253      57.720  77.456 119.032  1.00  0.00           O
ATOM   4149  N   LEU A 254      58.380  78.826 120.672  1.00  0.00           N
ATOM   4151  CA  LEU A 254      57.060  78.975 121.252  1.00  0.00           C
ATOM   4153  CB  LEU A 254      57.140  79.685 122.622  1.00  0.00           C
ATOM   4156  CG  LEU A 254      57.780  78.814 123.722  1.00  0.00           C
ATOM   4158  CD1 LEU A 254      58.140  79.674 124.932  1.00  0.00           C
ATOM   4162  CD2 LEU A 254      56.860  77.674 124.162  1.00  0.00           C
ATOM   4166  C   LEU A 254      56.070  79.724 120.372  1.00  0.00           C
ATOM   4167  O   LEU A 254      54.890  79.385 120.302  1.00  0.00           O
ATOM   4168  N   GLU A 255      56.520  80.795 119.672  1.00  0.00           N
ATOM   4170  CA  GLU A 255      55.710  81.555 118.732  1.00  0.00           C
ATOM   4172  CB  GLU A 255      56.490  82.794 118.172  1.00  0.00           C
ATOM   4175  CG  GLU A 255      55.650  83.624 117.162  1.00  0.00           C
ATOM   4178  CD  GLU A 255      56.310  84.835 116.522  1.00  0.00           C
ATOM   4179  OE1 GLU A 255      57.230  84.686 115.682  1.00  0.00           O
ATOM   4180  OE2 GLU A 255      55.800  85.954 116.762  1.00  0.00           O
ATOM   4181  C   GLU A 255      55.200  80.704 117.582  1.00  0.00           C
ATOM   4182  O   GLU A 255      54.100  80.876 117.052  1.00  0.00           O
ATOM   4183  N   LYS A 256      56.060  79.775 117.112  1.00  0.00           N
ATOM   4185  CA  LYS A 256      55.770  78.954 115.962  1.00  0.00           C
ATOM   4187  CB  LYS A 256      57.100  78.766 115.192  1.00  0.00           C
ATOM   4190  CG  LYS A 256      56.910  78.175 113.792  1.00  0.00           C
ATOM   4193  CD  LYS A 256      58.200  78.155 112.972  1.00  0.00           C
ATOM   4196  CE  LYS A 256      57.980  77.465 111.622  1.00  0.00           C
ATOM   4199  NZ  LYS A 256      59.270  77.205 110.942  1.00  0.00           N
ATOM   4203  C   LYS A 256      55.130  77.615 116.302  1.00  0.00           C
ATOM   4204  O   LYS A 256      54.360  77.075 115.512  1.00  0.00           O
ATOM   4205  N   TYR A 257      55.400  77.075 117.512  1.00  0.00           N
ATOM   4207  CA  TYR A 257      54.960  75.745 117.932  1.00  0.00           C
ATOM   4209  CB  TYR A 257      56.090  74.674 117.852  1.00  0.00           C
ATOM   4212  CG  TYR A 257      56.830  74.735 116.552  1.00  0.00           C
ATOM   4213  CD1 TYR A 257      56.300  74.195 115.372  1.00  0.00           C
ATOM   4215  CE1 TYR A 257      57.040  74.245 114.172  1.00  0.00           C
ATOM   4217  CZ  TYR A 257      58.310  74.825 114.172  1.00  0.00           C
ATOM   4218  OH  TYR A 257      59.100  74.885 113.012  1.00  0.00           O
ATOM   4220  CD2 TYR A 257      58.110  75.314 116.522  1.00  0.00           C
ATOM   4222  CE2 TYR A 257      58.840  75.376 115.342  1.00  0.00           C
ATOM   4224  C   TYR A 257      54.440  75.755 119.382  1.00  0.00           C
ATOM   4225  O   TYR A 257      54.730  74.836 120.162  1.00  0.00           O
ATOM   4226  N   GLY A 258      53.630  76.766 119.722  1.00  0.00           N
ATOM   4228  CA  GLY A 258      52.760  76.814 120.912  1.00  0.00           C
ATOM   4231  C   GLY A 258      53.200  76.145 122.192  1.00  0.00           C
ATOM   4232  O   GLY A 258      54.240  76.454 122.762  1.00  0.00           O
ATOM   4233  N   GLN A 259      52.370  75.215 122.712  1.00  0.00           N
ATOM   4235  CA  GLN A 259      52.660  74.355 123.842  1.00  0.00           C
ATOM   4237  CB  GLN A 259      52.270  74.915 125.232  1.00  0.00           C
ATOM   4240  CG  GLN A 259      52.690  76.375 125.492  1.00  0.00           C
ATOM   4243  CD  GLN A 259      52.190  76.825 126.852  1.00  0.00           C
ATOM   4244  OE1 GLN A 259      51.700  77.954 126.972  1.00  0.00           O
ATOM   4245  NE2 GLN A 259      52.240  75.955 127.882  1.00  0.00           N
ATOM   4248  C   GLN A 259      51.820  73.105 123.652  1.00  0.00           C
ATOM   4249  O   GLN A 259      51.190  72.954 122.612  1.00  0.00           O
ATOM   4250  N   ASP A 260      51.810  72.205 124.652  1.00  0.00           N
ATOM   4252  CA  ASP A 260      50.670  71.354 124.942  1.00  0.00           C
ATOM   4254  CB  ASP A 260      51.250  69.956 125.322  1.00  0.00           C
ATOM   4257  CG  ASP A 260      50.490  68.744 124.782  1.00  0.00           C
ATOM   4258  OD1 ASP A 260      50.240  67.814 125.602  1.00  0.00           O
ATOM   4259  OD2 ASP A 260      50.310  68.665 123.542  1.00  0.00           O
ATOM   4260  C   ASP A 260      49.900  72.056 126.112  1.00  0.00           C
ATOM   4261  OT1 ASP A 260      49.280  73.115 125.842  1.00  0.00           O
ATOM   4262  OT2 ASP A 260      49.970  71.615 127.302  1.00  0.00           O
ATOM   4263  NH3 POPEB 261      -1.809  42.344  95.902  1.00  0.00           N
ATOM   4267  C12 POPEB 261      -0.939  43.185  96.802  1.00  0.00           C
ATOM   4270  C11 POPEB 261       0.170  42.375  97.502  1.00  0.00           C
ATOM   4273  P   POPEB 261       1.960  44.166  98.392  1.00  0.00           P
ATOM   4274  O13 POPEB 261       1.400  45.545  98.482  1.00  0.00           O
ATOM   4275  O14 POPEB 261       3.020  43.715  99.312  1.00  0.00           O
ATOM   4276  O11 POPEB 261       2.410  43.846  96.922  1.00  0.00           O
ATOM   4277  O12 POPEB 261       0.740  43.155  98.562  1.00  0.00           O
ATOM   4278  C1  POPEB 261       3.210  44.696  96.122  1.00  0.00           C
ATOM   4281  C2  POPEB 261       2.710  44.545  94.672  1.00  0.00           C
ATOM   4283  O21 POPEB 261       3.700  44.984  93.722  1.00  0.00           O
ATOM   4284  C21 POPEB 261       4.630  44.075  93.462  1.00  0.00           C
ATOM   4285  O22 POPEB 261       4.760  43.004  94.022  1.00  0.00           O
ATOM   4286  C22 POPEB 261       5.500  44.564  92.302  1.00  0.00           C
ATOM   4289  C3  POPEB 261       1.390  45.294  94.402  1.00  0.00           C
ATOM   4292  O31 POPEB 261       0.680  44.674  93.312  1.00  0.00           O
ATOM   4293  C31 POPEB 261       0.970  44.914  92.012  1.00  0.00           C
ATOM   4294  O32 POPEB 261       0.760  44.105  91.132  1.00  0.00           O
ATOM   4295  C32 POPEB 261       1.460  46.346  91.732  1.00  0.00           C
ATOM   4298  C23 POPEB 261       5.950  43.424  91.372  1.00  0.00           C
ATOM   4301  C24 POPEB 261       6.450  43.994  90.032  1.00  0.00           C
ATOM   4304  C25 POPEB 261       6.950  42.934  89.042  1.00  0.00           C
ATOM   4307  C26 POPEB 261       5.850  41.954  88.592  1.00  0.00           C
ATOM   4310  C27 POPEB 261       6.160  40.475  88.912  1.00  0.00           C
ATOM   4313  C28 POPEB 261       6.610  39.634  87.702  1.00  0.00           C
ATOM   4316  C29 POPEB 261       8.010  39.934  87.212  1.00  0.00           C
ATOM   4318 0C21 POPEB 261       8.850  39.056  86.632  1.00  0.00           C
ATOM   4320 1C21 POPEB 261       8.550  37.596  86.362  1.00  0.00           C
ATOM   4323 2C21 POPEB 261       8.650  37.125  84.902  1.00  0.00           C
ATOM   4326 3C21 POPEB 261      10.090  36.994  84.372  1.00  0.00           C
ATOM   4329 4C21 POPEB 261      10.200  36.134  83.102  1.00  0.00           C
ATOM   4332 5C21 POPEB 261       9.340  36.614  81.912  1.00  0.00           C
ATOM   4335 6C21 POPEB 261       9.710  38.015  81.402  1.00  0.00           C
ATOM   4338 7C21 POPEB 261       8.900  38.404  80.152  1.00  0.00           C
ATOM   4341 8C21 POPEB 261       9.360  39.694  79.482  1.00  0.00           C
ATOM   4345  C33 POPEB 261       2.010  46.486  90.292  1.00  0.00           C
ATOM   4348  C34 POPEB 261       2.170  47.916  89.782  1.00  0.00           C
ATOM   4351  C35 POPEB 261       3.150  48.015  88.602  1.00  0.00           C
ATOM   4354  C36 POPEB 261       2.740  47.285  87.302  1.00  0.00           C
ATOM   4357  C37 POPEB 261       3.820  47.516  86.222  1.00  0.00           C
ATOM   4360  C38 POPEB 261       3.650  46.715  84.912  1.00  0.00           C
ATOM   4363  C39 POPEB 261       4.900  46.894  84.022  1.00  0.00           C
ATOM   4366 0C31 POPEB 261       4.820  46.215  82.642  1.00  0.00           C
ATOM   4369 1C31 POPEB 261       6.110  46.465  81.832  1.00  0.00           C
ATOM   4372 2C31 POPEB 261       6.130  45.825  80.442  1.00  0.00           C
ATOM   4375 3C31 POPEB 261       7.450  46.086  79.702  1.00  0.00           C
ATOM   4378 4C31 POPEB 261       7.570  45.325  78.372  1.00  0.00           C
ATOM   4381 5C31 POPEB 261       8.890  45.606  77.642  1.00  0.00           C
ATOM   4384 6C31 POPEB 261       9.130  44.686  76.442  1.00  0.00           C
ATOM   4388  NH3 POPEC 262     113.289 106.864  49.562  1.00  0.00           N
ATOM   4392  C12 POPEC 262     114.570 106.134  49.262  1.00  0.00           C
ATOM   4395  C11 POPEC 262     115.759 106.714  50.042  1.00  0.00           C
ATOM   4398  P   POPEC 262     117.350 108.454  48.872  1.00  0.00           P
ATOM   4399  O13 POPEC 262     117.669 107.404  47.872  1.00  0.00           O
ATOM   4400  O14 POPEC 262     117.189 109.865  48.462  1.00  0.00           O
ATOM   4401  O11 POPEC 262     118.469 108.344  49.982  1.00  0.00           O
ATOM   4402  O12 POPEC 262     116.010 108.074  49.662  1.00  0.00           O
ATOM   4403  C1  POPEC 262     118.890 109.445  50.792  1.00  0.00           C
ATOM   4406  C2  POPEC 262     118.479 109.245  52.272  1.00  0.00           C
ATOM   4408  O21 POPEC 262     117.049 109.095  52.372  1.00  0.00           O
ATOM   4409  C21 POPEC 262     116.310 110.154  52.102  1.00  0.00           C
ATOM   4410  O22 POPEC 262     116.699 111.275  51.802  1.00  0.00           O
ATOM   4411  C22 POPEC 262     114.840 109.785  52.272  1.00  0.00           C
ATOM   4414  C3  POPEC 262     119.089 110.275  53.272  1.00  0.00           C
ATOM   4417  O31 POPEC 262     119.199 109.734  54.612  1.00  0.00           O
ATOM   4418  C31 POPEC 262     118.078 109.765  55.332  1.00  0.00           C
ATOM   4419  O32 POPEC 262     117.020 110.235  54.972  1.00  0.00           O
ATOM   4420  C32 POPEC 262     118.299 109.126  56.692  1.00  0.00           C
ATOM   4423  C23 POPEC 262     114.110 110.796  53.192  1.00  0.00           C
ATOM   4426  C24 POPEC 262     113.070 110.115  54.092  1.00  0.00           C
ATOM   4429  C25 POPEC 262     112.510 111.024  55.192  1.00  0.00           C
ATOM   4432  C26 POPEC 262     113.590 111.614  56.102  1.00  0.00           C
ATOM   4435  C27 POPEC 262     113.060 112.005  57.492  1.00  0.00           C
ATOM   4438  C28 POPEC 262     114.150 112.505  58.452  1.00  0.00           C
ATOM   4441  C29 POPEC 262     114.509 113.955  58.232  1.00  0.00           C
ATOM   4443 0C21 POPEC 262     114.600 114.904  59.182  1.00  0.00           C
ATOM   4445 1C21 POPEC 262     114.420 114.674  60.662  1.00  0.00           C
ATOM   4448 2C21 POPEC 262     115.159 115.714  61.532  1.00  0.00           C
ATOM   4451 3C21 POPEC 262     116.688 115.635  61.462  1.00  0.00           C
ATOM   4454 4C21 POPEC 262     117.400 116.724  62.282  1.00  0.00           C
ATOM   4457 5C21 POPEC 262     117.210 118.114  61.662  1.00  0.00           C
ATOM   4460 6C21 POPEC 262     117.830 119.275  62.442  1.00  0.00           C
ATOM   4463 7C21 POPEC 262     117.400 120.635  61.862  1.00  0.00           C
ATOM   4466 8C21 POPEC 262     118.479 121.705  61.942  1.00  0.00           C
ATOM   4470  C33 POPEC 262     117.320 109.744  57.722  1.00  0.00           C
ATOM   4473  C34 POPEC 262     117.630 109.364  59.172  1.00  0.00           C
ATOM   4476  C35 POPEC 262     116.828 110.224  60.162  1.00  0.00           C
ATOM   4479  C36 POPEC 262     117.389 110.194  61.592  1.00  0.00           C
ATOM   4482  C37 POPEC 262     116.810 111.325  62.452  1.00  0.00           C
ATOM   4485  C38 POPEC 262     117.380 111.355  63.882  1.00  0.00           C
ATOM   4488  C39 POPEC 262     117.060 112.654  64.642  1.00  0.00           C
ATOM   4491 0C31 POPEC 262     115.570 113.004  64.712  1.00  0.00           C
ATOM   4494 1C31 POPEC 262     115.309 114.305  65.472  1.00  0.00           C
ATOM   4497 2C31 POPEC 262     113.870 114.814  65.312  1.00  0.00           C
ATOM   4500 3C31 POPEC 262     113.679 116.255  65.822  1.00  0.00           C
ATOM   4503 4C31 POPEC 262     113.350 116.336  67.312  1.00  0.00           C
ATOM   4506 5C31 POPEC 262     113.370 117.775  67.842  1.00  0.00           C
ATOM   4509 6C31 POPEC 262     112.820 117.915  69.262  1.00  0.00           C
ATOM   4513  NH3 POPED 263      70.170  46.224  57.182  1.00  0.00           N
ATOM   4517  C12 POPED 263      71.370  45.475  56.692  1.00  0.00           C
ATOM   4520  C11 POPED 263      70.949  44.244  55.902  1.00  0.00           C
ATOM   4523  P   POPED 263      72.140  41.924  55.502  1.00  0.00           P
ATOM   4524  O13 POPED 263      70.740  41.455  55.242  1.00  0.00           O
ATOM   4525  O14 POPED 263      73.200  41.556  54.552  1.00  0.00           O
ATOM   4526  O11 POPED 263      72.600  41.465  56.942  1.00  0.00           O
ATOM   4527  O12 POPED 263      72.120  43.485  55.612  1.00  0.00           O
ATOM   4528  C1  POPED 263      72.950  42.354  58.002  1.00  0.00           C
ATOM   4531  C2  POPED 263      74.060  41.715  58.892  1.00  0.00           C
ATOM   4533  O21 POPED 263      73.850  41.814  60.312  1.00  0.00           O
ATOM   4534  C21 POPED 263      73.750  43.045  60.792  1.00  0.00           C
ATOM   4535  O22 POPED 263      73.660  44.075  60.142  1.00  0.00           O
ATOM   4536  C22 POPED 263      73.890  43.085  62.322  1.00  0.00           C
ATOM   4539  C3  POPED 263      75.500  42.154  58.502  1.00  0.00           C
ATOM   4542  O31 POPED 263      76.390  41.016  58.462  1.00  0.00           O
ATOM   4543  C31 POPED 263      76.970  40.744  59.652  1.00  0.00           C
ATOM   4544  O32 POPED 263      76.820  41.395  60.662  1.00  0.00           O
ATOM   4545  C32 POPED 263      77.729  39.404  59.582  1.00  0.00           C
ATOM   4548  C23 POPED 263      74.170  41.754  63.062  1.00  0.00           C
ATOM   4551  C24 POPED 263      74.810  41.954  64.452  1.00  0.00           C
ATOM   4554  C25 POPED 263      73.950  42.785  65.422  1.00  0.00           C
ATOM   4557  C26 POPED 263      74.520  42.945  66.842  1.00  0.00           C
ATOM   4560  C27 POPED 263      73.560  43.755  67.732  1.00  0.00           C
ATOM   4563  C28 POPED 263      73.870  43.625  69.232  1.00  0.00           C
ATOM   4566  C29 POPED 263      72.620  43.815  70.062  1.00  0.00           C
ATOM   4568 0C21 POPED 263      72.060  42.895  70.882  1.00  0.00           C
ATOM   4570 1C21 POPED 263      72.620  41.525  71.172  1.00  0.00           C
ATOM   4573 2C21 POPED 263      72.160  40.954  72.532  1.00  0.00           C
ATOM   4576 3C21 POPED 263      72.659  41.785  73.732  1.00  0.00           C
ATOM   4579 4C21 POPED 263      71.530  42.336  74.612  1.00  0.00           C
ATOM   4582 5C21 POPED 263      70.829  41.244  75.442  1.00  0.00           C
ATOM   4585 6C21 POPED 263      69.829  41.814  76.452  1.00  0.00           C
ATOM   4588 7C21 POPED 263      69.290  40.755  77.412  1.00  0.00           C
ATOM   4591 8C21 POPED 263      68.480  41.335  78.582  1.00  0.00           C
ATOM   4595  C33 POPED 263      78.650  39.184  60.812  1.00  0.00           C
ATOM   4598  C34 POPED 263      79.100  37.744  61.092  1.00  0.00           C
ATOM   4601  C35 POPED 263      80.350  37.794  61.982  1.00  0.00           C
ATOM   4604  C36 POPED 263      80.840  36.474  62.592  1.00  0.00           C
ATOM   4607  C37 POPED 263      82.100  36.735  63.442  1.00  0.00           C
ATOM   4610  C38 POPED 263      82.729  35.505  64.102  1.00  0.00           C
ATOM   4613  C39 POPED 263      81.828  34.845  65.152  1.00  0.00           C
ATOM   4616 0C31 POPED 263      82.640  33.974  66.122  1.00  0.00           C
ATOM   4619 1C31 POPED 263      81.769  33.285  67.172  1.00  0.00           C
ATOM   4622 2C31 POPED 263      82.570  32.305  68.042  1.00  0.00           C
ATOM   4625 3C31 POPED 263      83.499  32.956  69.072  1.00  0.00           C
ATOM   4628 4C31 POPED 263      82.790  33.704  70.202  1.00  0.00           C
ATOM   4631 5C31 POPED 263      83.760  34.134  71.322  1.00  0.00           C
ATOM   4634 6C31 POPED 263      83.070  34.915  72.442  1.00  0.00           C
ATOM   4638  NH3 POPEE 264      25.940  57.414  58.252  1.00  0.00           N
ATOM   4642  C12 POPEE 264      27.150  56.625  57.842  1.00  0.00           C
ATOM   4645  C11 POPEE 264      27.650  55.685  58.942  1.00  0.00           C
ATOM   4648  P   POPEE 264      29.190  53.566  59.202  1.00  0.00           P
ATOM   4649  O13 POPEE 264      28.350  52.386  58.902  1.00  0.00           O
ATOM   4650  O14 POPEE 264      30.630  53.376  58.912  1.00  0.00           O
ATOM   4651  O11 POPEE 264      28.960  53.994  60.702  1.00  0.00           O
ATOM   4652  O12 POPEE 264      28.630  54.805  58.382  1.00  0.00           O
ATOM   4653  C1  POPEE 264      28.980  53.064  61.792  1.00  0.00           C
ATOM   4656  C2  POPEE 264      28.030  53.524  62.942  1.00  0.00           C
ATOM   4658  O21 POPEE 264      28.730  53.576  64.212  1.00  0.00           O
ATOM   4659  C21 POPEE 264      29.080  52.446  64.782  1.00  0.00           C
ATOM   4660  O22 POPEE 264      28.840  51.315  64.402  1.00  0.00           O
ATOM   4661  C22 POPEE 264      29.880  52.776  66.042  1.00  0.00           C
ATOM   4664  C3  POPEE 264      26.670  52.755  62.992  1.00  0.00           C
ATOM   4667  O31 POPEE 264      25.940  53.095  64.202  1.00  0.00           O
ATOM   4668  C31 POPEE 264      25.320  52.064  64.792  1.00  0.00           C
ATOM   4669  O32 POPEE 264      25.110  50.985  64.282  1.00  0.00           O
ATOM   4670  C32 POPEE 264      24.920  52.484  66.202  1.00  0.00           C
ATOM   4673  C23 POPEE 264      28.960  53.106  67.242  1.00  0.00           C
ATOM   4676  C24 POPEE 264      29.690  53.734  68.432  1.00  0.00           C
ATOM   4679  C25 POPEE 264      30.760  52.825  69.072  1.00  0.00           C
ATOM   4682  C26 POPEE 264      31.200  53.335  70.452  1.00  0.00           C
ATOM   4685  C27 POPEE 264      32.120  52.344  71.192  1.00  0.00           C
ATOM   4688  C28 POPEE 264      32.230  52.596  72.712  1.00  0.00           C
ATOM   4691  C29 POPEE 264      33.010  53.836  73.102  1.00  0.00           C
ATOM   4693 0C21 POPEE 264      33.830  53.945  74.172  1.00  0.00           C
ATOM   4695 1C21 POPEE 264      34.140  52.864  75.182  1.00  0.00           C
ATOM   4698 2C21 POPEE 264      35.540  52.256  75.012  1.00  0.00           C
ATOM   4701 3C21 POPEE 264      36.570  52.806  76.012  1.00  0.00           C
ATOM   4704 4C21 POPEE 264      38.030  52.516  75.612  1.00  0.00           C
ATOM   4707 5C21 POPEE 264      39.040  52.744  76.742  1.00  0.00           C
ATOM   4710 6C21 POPEE 264      39.180  54.215  77.182  1.00  0.00           C
ATOM   4713 7C21 POPEE 264      39.820  54.345  78.572  1.00  0.00           C
ATOM   4716 8C21 POPEE 264      39.850  55.785  79.092  1.00  0.00           C
ATOM   4720  C33 POPEE 264      24.670  51.266  67.112  1.00  0.00           C
ATOM   4723  C34 POPEE 264      24.200  51.684  68.512  1.00  0.00           C
ATOM   4726  C35 POPEE 264      24.390  50.574  69.542  1.00  0.00           C
ATOM   4729  C36 POPEE 264      23.740  50.884  70.892  1.00  0.00           C
ATOM   4732  C37 POPEE 264      23.870  49.724  71.892  1.00  0.00           C
ATOM   4735  C38 POPEE 264      23.170  49.956  73.242  1.00  0.00           C
ATOM   4738  C39 POPEE 264      21.740  50.494  73.102  1.00  0.00           C
ATOM   4741 0C31 POPEE 264      20.980  50.564  74.422  1.00  0.00           C
ATOM   4744 1C31 POPEE 264      19.810  51.544  74.322  1.00  0.00           C
ATOM   4747 2C31 POPEE 264      18.950  51.645  75.592  1.00  0.00           C
ATOM   4750 3C31 POPEE 264      18.100  52.916  75.652  1.00  0.00           C
ATOM   4753 4C31 POPEE 264      17.320  53.204  74.352  1.00  0.00           C
ATOM   4756 5C31 POPEE 264      16.460  54.475  74.452  1.00  0.00           C
ATOM   4759 6C31 POPEE 264      15.850  54.904  73.112  1.00  0.00           C
ATOM   4763  NH3 POPEF 265      59.490 123.475  55.502  1.00  0.00           N
ATOM   4767  C12 POPEF 265      59.740 124.585  56.482  1.00  0.00           C
ATOM   4770  C11 POPEF 265      59.150 125.884  55.902  1.00  0.00           C
ATOM   4773  P   POPEF 265      56.540 125.235  56.362  1.00  0.00           P
ATOM   4774  O13 POPEF 265      55.280 125.504  55.612  1.00  0.00           O
ATOM   4775  O14 POPEF 265      56.900 123.804  56.532  1.00  0.00           O
ATOM   4776  O11 POPEF 265      56.450 125.916  57.792  1.00  0.00           O
ATOM   4777  O12 POPEF 265      57.770 125.814  55.562  1.00  0.00           O
ATOM   4778  C1  POPEF 265      57.410 126.425  58.692  1.00  0.00           C
ATOM   4781  C2  POPEF 265      56.750 127.446  59.662  1.00  0.00           C
ATOM   4783  O21 POPEF 265      57.640 127.694  60.772  1.00  0.00           O
ATOM   4784  C21 POPEF 265      58.550 128.634  60.582  1.00  0.00           C
ATOM   4785  O22 POPEF 265      58.710 129.324  59.592  1.00  0.00           O
ATOM   4786  C22 POPEF 265      59.440 128.704  61.842  1.00  0.00           C
ATOM   4789  C3  POPEF 265      55.410 126.835  60.182  1.00  0.00           C
ATOM   4792  O31 POPEF 265      54.730 127.624  61.182  1.00  0.00           O
ATOM   4793  C31 POPEF 265      53.420 127.344  61.262  1.00  0.00           C
ATOM   4794  O32 POPEF 265      52.840 126.535  60.562  1.00  0.00           O
ATOM   4795  C32 POPEF 265      52.760 128.135  62.372  1.00  0.00           C
ATOM   4798  C23 POPEF 265      60.910 128.296  61.572  1.00  0.00           C
ATOM   4801  C24 POPEF 265      61.619 127.785  62.832  1.00  0.00           C
ATOM   4804  C25 POPEF 265      61.630 128.785  64.002  1.00  0.00           C
ATOM   4807  C26 POPEF 265      62.210 128.185  65.292  1.00  0.00           C
ATOM   4810  C27 POPEF 265      62.060 129.135  66.482  1.00  0.00           C
ATOM   4813  C28 POPEF 265      62.630 128.594  67.802  1.00  0.00           C
ATOM   4816  C29 POPEF 265      62.390 129.594  68.902  1.00  0.00           C
ATOM   4818 0C21 POPEF 265      61.730 129.385  70.052  1.00  0.00           C
ATOM   4820 1C21 POPEF 265      61.070 128.095  70.482  1.00  0.00           C
ATOM   4823 2C21 POPEF 265      59.680 128.305  71.102  1.00  0.00           C
ATOM   4826 3C21 POPEF 265      59.710 128.934  72.502  1.00  0.00           C
ATOM   4829 4C21 POPEF 265      58.310 129.014  73.122  1.00  0.00           C
ATOM   4832 5C21 POPEF 265      58.310 129.585  74.542  1.00  0.00           C
ATOM   4835 6C21 POPEF 265      56.970 129.335  75.262  1.00  0.00           C
ATOM   4838 7C21 POPEF 265      56.890 130.035  76.622  1.00  0.00           C
ATOM   4841 8C21 POPEF 265      55.610 129.686  77.382  1.00  0.00           C
ATOM   4845  C33 POPEF 265      52.140 127.174  63.412  1.00  0.00           C
ATOM   4848  C34 POPEF 265      51.660 127.895  64.672  1.00  0.00           C
ATOM   4851  C35 POPEF 265      51.120 126.894  65.702  1.00  0.00           C
ATOM   4854  C36 POPEF 265      50.500 127.586  66.922  1.00  0.00           C
ATOM   4857  C37 POPEF 265      49.960 126.565  67.922  1.00  0.00           C
ATOM   4860  C38 POPEF 265      49.430 127.234  69.202  1.00  0.00           C
ATOM   4863  C39 POPEF 265      48.890 126.204  70.192  1.00  0.00           C
ATOM   4866 0C31 POPEF 265      48.410 126.805  71.522  1.00  0.00           C
ATOM   4869 1C31 POPEF 265      47.950 125.695  72.472  1.00  0.00           C
ATOM   4872 2C31 POPEF 265      47.330 126.215  73.772  1.00  0.00           C
ATOM   4875 3C31 POPEF 265      45.930 126.794  73.582  1.00  0.00           C
ATOM   4878 4C31 POPEF 265      45.130 126.824  74.892  1.00  0.00           C
ATOM   4881 5C31 POPEF 265      43.670 127.255  74.702  1.00  0.00           C
ATOM   4884 6C31 POPEF 265      42.860 127.225  76.002  1.00  0.00           C
ATOM   4888  NH3 POPEG 266      90.689  10.814  49.572  1.00  0.00           N
ATOM   4892  C12 POPEG 266      91.300   9.774  48.672  1.00  0.00           C
ATOM   4895  C11 POPEG 266      92.799   9.984  48.522  1.00  0.00           C
ATOM   4898  P   POPEG 266      93.689   7.875  47.252  1.00  0.00           P
ATOM   4899  O13 POPEG 266      92.410   7.245  46.862  1.00  0.00           O
ATOM   4900  O14 POPEG 266      94.339   8.774  46.262  1.00  0.00           O
ATOM   4901  O11 POPEG 266      94.640   6.744  47.872  1.00  0.00           O
ATOM   4902  O12 POPEG 266      93.429   8.715  48.552  1.00  0.00           O
ATOM   4903  C1  POPEG 266      94.030   5.905  48.882  1.00  0.00           C
ATOM   4906  C2  POPEG 266      94.630   6.094  50.302  1.00  0.00           C
ATOM   4908  O21 POPEG 266      94.430   4.844  50.982  1.00  0.00           O
ATOM   4909  C21 POPEG 266      95.339   4.535  51.872  1.00  0.00           C
ATOM   4910  O22 POPEG 266      96.419   5.085  52.032  1.00  0.00           O
ATOM   4911  C22 POPEG 266      94.859   3.314  52.662  1.00  0.00           C
ATOM   4914  C3  POPEG 266      93.940   7.225  51.142  1.00  0.00           C
ATOM   4917  O31 POPEG 266      94.439   7.254  52.502  1.00  0.00           O
ATOM   4918  C31 POPEG 266      93.549   7.584  53.432  1.00  0.00           C
ATOM   4919  O32 POPEG 266      92.490   8.144  53.212  1.00  0.00           O
ATOM   4920  C32 POPEG 266      93.999   7.055  54.802  1.00  0.00           C
ATOM   4923  C23 POPEG 266      95.870   2.854  53.732  1.00  0.00           C
ATOM   4926  C24 POPEG 266      95.190   2.075  54.852  1.00  0.00           C
ATOM   4929  C25 POPEG 266      96.200   1.485  55.832  1.00  0.00           C
ATOM   4932  C26 POPEG 266      95.549   0.865  57.082  1.00  0.00           C
ATOM   4935  C27 POPEG 266      96.530  -0.085  57.782  1.00  0.00           C
ATOM   4938  C28 POPEG 266      96.210  -0.365  59.262  1.00  0.00           C
ATOM   4941  C29 POPEG 266      97.140  -1.395  59.862  1.00  0.00           C
ATOM   4943 0C21 POPEG 266      97.900  -1.275  60.962  1.00  0.00           C
ATOM   4945 1C21 POPEG 266      98.000  -0.095  61.892  1.00  0.00           C
ATOM   4948 2C21 POPEG 266      96.779  -0.015  62.832  1.00  0.00           C
ATOM   4951 3C21 POPEG 266      97.030   0.765  64.122  1.00  0.00           C
ATOM   4954 4C21 POPEG 266      95.750   0.905  64.962  1.00  0.00           C
ATOM   4957 5C21 POPEG 266      96.039   1.505  66.342  1.00  0.00           C
ATOM   4960 6C21 POPEG 266      94.810   1.615  67.252  1.00  0.00           C
ATOM   4963 7C21 POPEG 266      95.210   2.015  68.682  1.00  0.00           C
ATOM   4966 8C21 POPEG 266      94.030   2.125  69.642  1.00  0.00           C
ATOM   4970  C33 POPEG 266      93.009   7.385  55.942  1.00  0.00           C
ATOM   4973  C34 POPEG 266      92.749   6.194  56.882  1.00  0.00           C
ATOM   4976  C35 POPEG 266      93.850   5.944  57.912  1.00  0.00           C
ATOM   4979  C36 POPEG 266      93.590   4.684  58.762  1.00  0.00           C
ATOM   4982  C37 POPEG 266      94.399   4.684  60.062  1.00  0.00           C
ATOM   4985  C38 POPEG 266      94.170   3.484  60.982  1.00  0.00           C
ATOM   4988  C39 POPEG 266      94.250   3.814  62.482  1.00  0.00           C
ATOM   4991 0C31 POPEG 266      95.600   4.365  62.962  1.00  0.00           C
ATOM   4994 1C31 POPEG 266      95.540   4.844  64.422  1.00  0.00           C
ATOM   4997 2C31 POPEG 266      96.828   5.504  64.912  1.00  0.00           C
ATOM   5000 3C31 POPEG 266      96.670   6.325  66.202  1.00  0.00           C
ATOM   5003 4C31 POPEG 266      96.039   5.554  67.372  1.00  0.00           C
ATOM   5006 5C31 POPEG 266      96.170   6.305  68.702  1.00  0.00           C
ATOM   5009 6C31 POPEG 266      95.540   5.595  69.912  1.00  0.00           C
ATOM   5013  NH3 POPEH 267     115.199 111.924  47.712  1.00  0.00           N
ATOM   5017  C12 POPEH 267     114.110 110.965  48.102  1.00  0.00           C
ATOM   5020  C11 POPEH 267     113.660 110.165  46.872  1.00  0.00           C
ATOM   5023  P   POPEH 267     111.639 111.626  45.942  1.00  0.00           P
ATOM   5024  O13 POPEH 267     111.670 112.675  46.982  1.00  0.00           O
ATOM   5025  O14 POPEH 267     111.109 111.985  44.602  1.00  0.00           O
ATOM   5026  O11 POPEH 267     110.759 110.455  46.532  1.00  0.00           O
ATOM   5027  O12 POPEH 267     113.089 110.975  45.832  1.00  0.00           O
ATOM   5028  C1  POPEH 267     110.560 110.175  47.932  1.00  0.00           C
ATOM   5031  C2  POPEH 267     109.159 109.515  48.202  1.00  0.00           C
ATOM   5033  O21 POPEH 267     108.749 109.555  49.592  1.00  0.00           O
ATOM   5034  C21 POPEH 267     109.570 109.105  50.522  1.00  0.00           C
ATOM   5035  O22 POPEH 267     110.710 108.696  50.362  1.00  0.00           O
ATOM   5036  C22 POPEH 267     108.880 109.174  51.892  1.00  0.00           C
ATOM   5039  C3  POPEH 267     109.059 108.085  47.622  1.00  0.00           C
ATOM   5042  O31 POPEH 267     107.680 107.665  47.502  1.00  0.00           O
ATOM   5043  C31 POPEH 267     107.299 106.735  48.362  1.00  0.00           C
ATOM   5044  O32 POPEH 267     107.979 106.264  49.262  1.00  0.00           O
ATOM   5045  C32 POPEH 267     105.859 106.355  48.082  1.00  0.00           C
ATOM   5048  C23 POPEH 267     109.089 107.885  52.722  1.00  0.00           C
ATOM   5051  C24 POPEH 267     108.070 107.724  53.862  1.00  0.00           C
ATOM   5054  C25 POPEH 267     108.289 108.654  55.072  1.00  0.00           C
ATOM   5057  C26 POPEH 267     109.469 108.255  55.962  1.00  0.00           C
ATOM   5060  C27 POPEH 267     109.500 109.044  57.282  1.00  0.00           C
ATOM   5063  C28 POPEH 267     110.460 108.436  58.332  1.00  0.00           C
ATOM   5066  C29 POPEH 267     109.859 108.384  59.712  1.00  0.00           C
ATOM   5068 0C21 POPEH 267     110.260 109.084  60.782  1.00  0.00           C
ATOM   5070 1C21 POPEH 267     111.400 110.065  60.802  1.00  0.00           C
ATOM   5073 2C21 POPEH 267     111.449 110.865  62.122  1.00  0.00           C
ATOM   5076 3C21 POPEH 267     110.309 111.885  62.272  1.00  0.00           C
ATOM   5079 4C21 POPEH 267     110.780 113.335  62.112  1.00  0.00           C
ATOM   5082 5C21 POPEH 267     109.689 114.364  62.432  1.00  0.00           C
ATOM   5085 6C21 POPEH 267     110.199 115.805  62.322  1.00  0.00           C
ATOM   5088 7C21 POPEH 267     109.188 116.854  62.792  1.00  0.00           C
ATOM   5091 8C21 POPEH 267     109.040 116.945  64.312  1.00  0.00           C
ATOM   5095  C33 POPEH 267     105.400 105.245  49.042  1.00  0.00           C
ATOM   5098  C34 POPEH 267     103.870 105.086  49.092  1.00  0.00           C
ATOM   5101  C35 POPEH 267     103.130 106.164  49.872  1.00  0.00           C
ATOM   5104  C36 POPEH 267     103.390 106.056  51.382  1.00  0.00           C
ATOM   5107  C37 POPEH 267     103.159 107.365  52.122  1.00  0.00           C
ATOM   5110  C38 POPEH 267     103.700 107.314  53.542  1.00  0.00           C
ATOM   5113  C39 POPEH 267     103.650 108.685  54.222  1.00  0.00           C
ATOM   5116 0C31 POPEH 267     104.059 108.585  55.692  1.00  0.00           C
ATOM   5119 1C31 POPEH 267     103.979 109.914  56.432  1.00  0.00           C
ATOM   5122 2C31 POPEH 267     105.190 110.835  56.202  1.00  0.00           C
ATOM   5125 3C31 POPEH 267     105.730 111.404  57.522  1.00  0.00           C
ATOM   5128 4C31 POPEH 267     107.120 112.015  57.362  1.00  0.00           C
ATOM   5131 5C31 POPEH 267     107.780 112.414  58.682  1.00  0.00           C
ATOM   5134 6C31 POPEH 267     109.210 112.945  58.522  1.00  0.00           C
ATOM   5138  NH3 POPEI 268      94.460  24.264  52.362  1.00  0.00           N
ATOM   5142  C12 POPEI 268      94.729  24.065  53.822  1.00  0.00           C
ATOM   5145  C11 POPEI 268      96.090  24.644  54.222  1.00  0.00           C
ATOM   5148  P   POPEI 268      97.869  22.934  53.342  1.00  0.00           P
ATOM   5149  O13 POPEI 268      98.700  22.696  52.152  1.00  0.00           O
ATOM   5150  O14 POPEI 268      96.909  21.854  53.602  1.00  0.00           O
ATOM   5151  O11 POPEI 268      98.790  22.964  54.622  1.00  0.00           O
ATOM   5152  O12 POPEI 268      97.100  24.314  53.262  1.00  0.00           O
ATOM   5153  C1  POPEI 268      99.299  24.135  55.252  1.00  0.00           C
ATOM   5156  C2  POPEI 268      99.850  23.814  56.682  1.00  0.00           C
ATOM   5158  O21 POPEI 268     101.230  23.426  56.612  1.00  0.00           O
ATOM   5159  C21 POPEI 268     101.930  23.565  57.732  1.00  0.00           C
ATOM   5160  O22 POPEI 268     101.559  24.165  58.722  1.00  0.00           O
ATOM   5161  C22 POPEI 268     103.259  22.824  57.522  1.00  0.00           C
ATOM   5164  C3  POPEI 268      98.979  22.724  57.372  1.00  0.00           C
ATOM   5167  O31 POPEI 268      99.059  22.645  58.822  1.00  0.00           O
ATOM   5168  C31 POPEI 268      99.869  21.676  59.292  1.00  0.00           C
ATOM   5169  O32 POPEI 268     100.649  21.034  58.622  1.00  0.00           O
ATOM   5170  C32 POPEI 268      99.600  21.465  60.782  1.00  0.00           C
ATOM   5173  C23 POPEI 268     104.159  22.555  58.742  1.00  0.00           C
ATOM   5176  C24 POPEI 268     103.630  21.504  59.722  1.00  0.00           C
ATOM   5179  C25 POPEI 268     104.749  20.915  60.602  1.00  0.00           C
ATOM   5182  C26 POPEI 268     105.190  21.825  61.762  1.00  0.00           C
ATOM   5185  C27 POPEI 268     106.189  21.115  62.682  1.00  0.00           C
ATOM   5188  C28 POPEI 268     106.530  21.936  63.942  1.00  0.00           C
ATOM   5191  C29 POPEI 268     107.429  21.185  64.882  1.00  0.00           C
ATOM   5193 0C21 POPEI 268     108.749  21.355  65.052  1.00  0.00           C
ATOM   5195 1C21 POPEI 268     109.640  22.336  64.332  1.00  0.00           C
ATOM   5198 2C21 POPEI 268     110.500  23.195  65.282  1.00  0.00           C
ATOM   5201 3C21 POPEI 268     111.490  24.074  64.502  1.00  0.00           C
ATOM   5204 4C21 POPEI 268     112.329  25.014  65.392  1.00  0.00           C
ATOM   5207 5C21 POPEI 268     111.479  26.086  66.092  1.00  0.00           C
ATOM   5210 6C21 POPEI 268     112.329  27.176  66.762  1.00  0.00           C
ATOM   5213 7C21 POPEI 268     111.470  28.215  67.492  1.00  0.00           C
ATOM   5216 8C21 POPEI 268     112.280  29.375  68.052  1.00  0.00           C
ATOM   5220  C33 POPEI 268     100.190  20.125  61.312  1.00  0.00           C
ATOM   5223  C34 POPEI 268      99.889  19.975  62.802  1.00  0.00           C
ATOM   5226  C35 POPEI 268     100.438  18.694  63.462  1.00  0.00           C
ATOM   5229  C36 POPEI 268     101.939  18.725  63.772  1.00  0.00           C
ATOM   5232  C37 POPEI 268     102.790  18.055  62.672  1.00  0.00           C
ATOM   5235  C38 POPEI 268     104.159  17.586  63.182  1.00  0.00           C
ATOM   5238  C39 POPEI 268     104.049  16.305  64.022  1.00  0.00           C
ATOM   5241 0C31 POPEI 268     105.400  15.774  64.532  1.00  0.00           C
ATOM   5244 1C31 POPEI 268     105.199  14.545  65.422  1.00  0.00           C
ATOM   5247 2C31 POPEI 268     106.350  14.295  66.412  1.00  0.00           C
ATOM   5250 3C31 POPEI 268     106.460  15.385  67.482  1.00  0.00           C
ATOM   5253 4C31 POPEI 268     107.350  14.956  68.662  1.00  0.00           C
ATOM   5256 5C31 POPEI 268     107.640  16.094  69.642  1.00  0.00           C
ATOM   5259 6C31 POPEI 268     108.579  15.675  70.772  1.00  0.00           C
ATOM   5263  NH3 POPEJ 269       5.010  33.056  92.572  1.00  0.00           N
ATOM   5267  C12 POPEJ 269       5.290  32.975  94.052  1.00  0.00           C
ATOM   5270  C11 POPEJ 269       4.280  33.785  94.882  1.00  0.00           C
ATOM   5273  P   POPEJ 269       3.030  35.715  93.572  1.00  0.00           P
ATOM   5274  O13 POPEJ 269       1.830  34.875  93.722  1.00  0.00           O
ATOM   5275  O14 POPEJ 269       2.860  37.175  93.712  1.00  0.00           O
ATOM   5276  O11 POPEJ 269       3.590  35.434  92.132  1.00  0.00           O
ATOM   5277  O12 POPEJ 269       4.210  35.166  94.482  1.00  0.00           O
ATOM   5278  C1  POPEJ 269       3.300  36.384  91.082  1.00  0.00           C
ATOM   5281  C2  POPEJ 269       4.530  37.274  90.732  1.00  0.00           C
ATOM   5283  O21 POPEJ 269       5.300  36.655  89.712  1.00  0.00           O
ATOM   5284  C21 POPEJ 269       6.100  35.664  90.012  1.00  0.00           C
ATOM   5285  O22 POPEJ 269       6.170  35.025  91.042  1.00  0.00           O
ATOM   5286  C22 POPEJ 269       6.960  35.445  88.782  1.00  0.00           C
ATOM   5289  C3  POPEJ 269       5.380  37.724  91.972  1.00  0.00           C
ATOM   5292  O31 POPEJ 269       6.680  38.265  91.592  1.00  0.00           O
ATOM   5293  C31 POPEJ 269       7.550  38.244  92.602  1.00  0.00           C
ATOM   5294  O32 POPEJ 269       7.350  37.715  93.692  1.00  0.00           O
ATOM   5295  C32 POPEJ 269       8.900  38.895  92.262  1.00  0.00           C
ATOM   5298  C23 POPEJ 269       7.790  34.155  88.842  1.00  0.00           C
ATOM   5301  C24 POPEJ 269       8.540  34.025  87.522  1.00  0.00           C
ATOM   5304  C25 POPEJ 269       9.450  32.805  87.442  1.00  0.00           C
ATOM   5307  C26 POPEJ 269      10.090  32.724  86.052  1.00  0.00           C
ATOM   5310  C27 POPEJ 269      10.690  31.346  85.782  1.00  0.00           C
ATOM   5313  C28 POPEJ 269      11.260  31.215  84.362  1.00  0.00           C
ATOM   5316  C29 POPEJ 269      10.150  31.215  83.342  1.00  0.00           C
ATOM   5318 0C21 POPEJ 269      10.320  31.205  82.012  1.00  0.00           C
ATOM   5320 1C21 POPEJ 269      11.640  31.154  81.282  1.00  0.00           C
ATOM   5323 2C21 POPEJ 269      11.550  30.134  80.142  1.00  0.00           C
ATOM   5326 3C21 POPEJ 269      12.790  30.166  79.252  1.00  0.00           C
ATOM   5329 4C21 POPEJ 269      12.790  29.016  78.242  1.00  0.00           C
ATOM   5332 5C21 POPEJ 269      13.960  29.114  77.262  1.00  0.00           C
ATOM   5335 6C21 POPEJ 269      14.310  27.754  76.682  1.00  0.00           C
ATOM   5338 7C21 POPEJ 269      15.440  27.824  75.662  1.00  0.00           C
ATOM   5341 8C21 POPEJ 269      15.930  26.434  75.282  1.00  0.00           C
ATOM   5345  C33 POPEJ 269       9.000  40.105  91.302  1.00  0.00           C
ATOM   5348  C34 POPEJ 269      10.350  40.825  91.512  1.00  0.00           C
ATOM   5351  C35 POPEJ 269      10.690  41.875  90.452  1.00  0.00           C
ATOM   5354  C36 POPEJ 269      12.080  42.495  90.642  1.00  0.00           C
ATOM   5357  C37 POPEJ 269      12.380  43.576  89.582  1.00  0.00           C
ATOM   5360  C38 POPEJ 269      13.860  43.955  89.442  1.00  0.00           C
ATOM   5363  C39 POPEJ 269      14.450  44.805  90.582  1.00  0.00           C
ATOM   5366 0C31 POPEJ 269      15.840  45.325  90.182  1.00  0.00           C
ATOM   5369 1C31 POPEJ 269      16.510  46.234  91.232  1.00  0.00           C
ATOM   5372 2C31 POPEJ 269      17.920  46.666  90.822  1.00  0.00           C
ATOM   5375 3C31 POPEJ 269      17.940  47.695  89.692  1.00  0.00           C
ATOM   5378 4C31 POPEJ 269      19.280  47.715  88.942  1.00  0.00           C
ATOM   5381 5C31 POPEJ 269      19.180  48.516  87.642  1.00  0.00           C
ATOM   5384 6C31 POPEJ 269      20.480  48.535  86.842  1.00  0.00           C
ATOM   5388  NH3 POPEK 270      83.749  73.155  58.862  1.00  0.00           N
ATOM   5392  C12 POPEK 270      83.700  72.145  59.982  1.00  0.00           C
ATOM   5395  C11 POPEK 270      83.810  70.685  59.492  1.00  0.00           C
ATOM   5398  P   POPEK 270      84.460  69.475  61.682  1.00  0.00           P
ATOM   5399  O13 POPEK 270      85.750  69.096  61.072  1.00  0.00           O
ATOM   5400  O14 POPEK 270      84.430  70.665  62.572  1.00  0.00           O
ATOM   5401  O11 POPEK 270      83.870  68.236  62.502  1.00  0.00           O
ATOM   5402  O12 POPEK 270      83.429  69.744  60.512  1.00  0.00           O
ATOM   5403  C1  POPEK 270      83.719  68.245  63.932  1.00  0.00           C
ATOM   5406  C2  POPEK 270      84.360  67.005  64.612  1.00  0.00           C
ATOM   5408  O21 POPEK 270      84.229  67.115  66.052  1.00  0.00           O
ATOM   5409  C21 POPEK 270      83.130  66.596  66.572  1.00  0.00           C
ATOM   5410  O22 POPEK 270      82.260  66.025  65.942  1.00  0.00           O
ATOM   5411  C22 POPEK 270      83.089  66.844  68.092  1.00  0.00           C
ATOM   5414  C3  POPEK 270      85.859  66.844  64.272  1.00  0.00           C
ATOM   5417  O31 POPEK 270      86.440  65.795  65.082  1.00  0.00           O
ATOM   5418  C31 POPEK 270      87.640  65.376  64.762  1.00  0.00           C
ATOM   5419  O32 POPEK 270      88.230  65.605  63.722  1.00  0.00           O
ATOM   5420  C32 POPEK 270      88.180  64.535  65.932  1.00  0.00           C
ATOM   5423  C23 POPEK 270      82.740  65.594  68.952  1.00  0.00           C
ATOM   5426  C24 POPEK 270      82.429  65.915  70.422  1.00  0.00           C
ATOM   5429  C25 POPEK 270      81.799  64.735  71.182  1.00  0.00           C
ATOM   5432  C26 POPEK 270      81.390  65.076  72.632  1.00  0.00           C
ATOM   5435  C27 POPEK 270      80.630  63.916  73.312  1.00  0.00           C
ATOM   5438  C28 POPEK 270      80.070  64.306  74.692  1.00  0.00           C
ATOM   5441  C29 POPEK 270      79.390  63.134  75.362  1.00  0.00           C
ATOM   5443 0C21 POPEK 270      78.140  63.125  75.882  1.00  0.00           C
ATOM   5445 1C21 POPEK 270      77.210  64.306  75.922  1.00  0.00           C
ATOM   5448 2C21 POPEK 270      75.810  63.955  76.482  1.00  0.00           C
ATOM   5451 3C21 POPEK 270      75.840  63.494  77.952  1.00  0.00           C
ATOM   5454 4C21 POPEK 270      74.450  63.265  78.562  1.00  0.00           C
ATOM   5457 5C21 POPEK 270      73.890  61.845  78.392  1.00  0.00           C
ATOM   5460 6C21 POPEK 270      73.630  61.416  76.942  1.00  0.00           C
ATOM   5463 7C21 POPEK 270      72.770  60.154  76.822  1.00  0.00           C
ATOM   5466 8C21 POPEK 270      72.410  59.795  75.372  1.00  0.00           C
ATOM   5470  C33 POPEK 270      88.320  65.355  67.242  1.00  0.00           C
ATOM   5473  C34 POPEK 270      87.260  65.005  68.302  1.00  0.00           C
ATOM   5476  C35 POPEK 270      87.200  66.016  69.462  1.00  0.00           C
ATOM   5479  C36 POPEK 270      86.580  65.425  70.742  1.00  0.00           C
ATOM   5482  C37 POPEK 270      86.189  66.486  71.792  1.00  0.00           C
ATOM   5485  C38 POPEK 270      85.750  65.844  73.122  1.00  0.00           C
ATOM   5488  C39 POPEK 270      85.070  66.825  74.092  1.00  0.00           C
ATOM   5491 0C31 POPEK 270      84.810  66.206  75.472  1.00  0.00           C
ATOM   5494 1C31 POPEK 270      84.049  67.165  76.402  1.00  0.00           C
ATOM   5497 2C31 POPEK 270      83.859  66.645  77.842  1.00  0.00           C
ATOM   5500 3C31 POPEK 270      83.070  65.335  77.942  1.00  0.00           C
ATOM   5503 4C31 POPEK 270      82.560  65.064  79.362  1.00  0.00           C
ATOM   5506 5C31 POPEK 270      81.860  63.706  79.502  1.00  0.00           C
ATOM   5509 6C31 POPEK 270      81.210  63.485  80.882  1.00  0.00           C
ATOM   5513  NH3 POPEL 271      71.060  16.524  54.292  1.00  0.00           N
ATOM   5517  C12 POPEL 271      69.699  17.075  53.942  1.00  0.00           C
ATOM   5520  C11 POPEL 271      68.870  17.444  55.182  1.00  0.00           C
ATOM   5523  P   POPEL 271      66.250  17.705  55.462  1.00  0.00           P
ATOM   5524  O13 POPEL 271      65.159  18.215  54.602  1.00  0.00           O
ATOM   5525  O14 POPEL 271      66.110  16.295  55.892  1.00  0.00           O
ATOM   5526  O11 POPEL 271      66.360  18.635  56.742  1.00  0.00           O
ATOM   5527  O12 POPEL 271      67.620  17.955  54.722  1.00  0.00           O
ATOM   5528  C1  POPEL 271      67.189  18.354  57.862  1.00  0.00           C
ATOM   5531  C2  POPEL 271      66.360  18.265  59.152  1.00  0.00           C
ATOM   5533  O21 POPEL 271      67.250  17.945  60.242  1.00  0.00           O
ATOM   5534  C21 POPEL 271      67.049  18.645  61.352  1.00  0.00           C
ATOM   5535  O22 POPEL 271      66.350  19.625  61.462  1.00  0.00           O
ATOM   5536  C22 POPEL 271      67.890  18.035  62.482  1.00  0.00           C
ATOM   5539  C3  POPEL 271      65.250  17.184  59.002  1.00  0.00           C
ATOM   5542  O31 POPEL 271      64.450  17.094  60.182  1.00  0.00           O
ATOM   5543  C31 POPEL 271      64.760  16.145  61.042  1.00  0.00           C
ATOM   5544  O32 POPEL 271      65.670  15.344  60.952  1.00  0.00           O
ATOM   5545  C32 POPEL 271      63.790  16.264  62.212  1.00  0.00           C
ATOM   5548  C23 POPEL 271      67.690  18.725  63.862  1.00  0.00           C
ATOM   5551  C24 POPEL 271      68.800  18.444  64.892  1.00  0.00           C
ATOM   5554  C25 POPEL 271      68.640  19.224  66.202  1.00  0.00           C
ATOM   5557  C26 POPEL 271      69.890  19.135  67.102  1.00  0.00           C
ATOM   5560  C27 POPEL 271      69.610  19.604  68.542  1.00  0.00           C
ATOM   5563  C28 POPEL 271      70.750  19.375  69.552  1.00  0.00           C
ATOM   5566  C29 POPEL 271      71.920  20.315  69.422  1.00  0.00           C
ATOM   5568 0C21 POPEL 271      73.210  20.035  69.692  1.00  0.00           C
ATOM   5570 1C21 POPEL 271      73.740  18.694  70.142  1.00  0.00           C
ATOM   5573 2C21 POPEL 271      73.650  18.444  71.662  1.00  0.00           C
ATOM   5576 3C21 POPEL 271      74.890  18.885  72.462  1.00  0.00           C
ATOM   5579 4C21 POPEL 271      74.880  18.295  73.882  1.00  0.00           C
ATOM   5582 5C21 POPEL 271      76.280  18.104  74.512  1.00  0.00           C
ATOM   5585 6C21 POPEL 271      76.970  19.416  74.922  1.00  0.00           C
ATOM   5588 7C21 POPEL 271      78.140  19.154  75.892  1.00  0.00           C
ATOM   5591 8C21 POPEL 271      78.830  20.434  76.362  1.00  0.00           C
ATOM   5595  C33 POPEL 271      63.530  14.914  62.902  1.00  0.00           C
ATOM   5598  C34 POPEL 271      64.509  14.554  64.032  1.00  0.00           C
ATOM   5601  C35 POPEL 271      64.330  15.444  65.262  1.00  0.00           C
ATOM   5604  C36 POPEL 271      64.890  14.854  66.562  1.00  0.00           C
ATOM   5607  C37 POPEL 271      64.210  15.434  67.812  1.00  0.00           C
ATOM   5610  C38 POPEL 271      64.689  14.795  69.112  1.00  0.00           C
ATOM   5613  C39 POPEL 271      63.930  15.344  70.332  1.00  0.00           C
ATOM   5616 0C31 POPEL 271      64.540  14.865  71.652  1.00  0.00           C
ATOM   5619 1C31 POPEL 271      63.940  15.584  72.872  1.00  0.00           C
ATOM   5622 2C31 POPEL 271      64.590  15.114  74.182  1.00  0.00           C
ATOM   5625 3C31 POPEL 271      63.970  15.745  75.432  1.00  0.00           C
ATOM   5628 4C31 POPEL 271      64.119  17.264  75.502  1.00  0.00           C
ATOM   5631 5C31 POPEL 271      63.610  17.836  76.832  1.00  0.00           C
ATOM   5634 6C31 POPEL 271      63.810  19.346  76.932  1.00  0.00           C
ATOM   5638  NH3 POPEM 272       2.600 115.086  47.612  1.00  0.00           N
ATOM   5642  C12 POPEM 272       3.550 116.225  47.852  1.00  0.00           C
ATOM   5645  C11 POPEM 272       4.630 116.204  46.772  1.00  0.00           C
ATOM   5648  P   POPEM 272       5.730 114.114  45.572  1.00  0.00           P
ATOM   5649  O13 POPEM 272       4.480 113.494  45.072  1.00  0.00           O
ATOM   5650  O14 POPEM 272       6.480 114.975  44.632  1.00  0.00           O
ATOM   5651  O11 POPEM 272       6.680 113.016  46.202  1.00  0.00           O
ATOM   5652  O12 POPEM 272       5.310 114.954  46.842  1.00  0.00           O
ATOM   5653  C1  POPEM 272       7.300 113.174  47.492  1.00  0.00           C
ATOM   5656  C2  POPEM 272       6.360 112.675  48.622  1.00  0.00           C
ATOM   5658  O21 POPEM 272       6.670 113.375  49.842  1.00  0.00           O
ATOM   5659  C21 POPEM 272       5.640 113.764  50.572  1.00  0.00           C
ATOM   5660  O22 POPEM 272       4.460 113.634  50.292  1.00  0.00           O
ATOM   5661  C22 POPEM 272       6.200 114.375  51.862  1.00  0.00           C
ATOM   5664  C3  POPEM 272       6.440 111.134  48.812  1.00  0.00           C
ATOM   5667  O31 POPEM 272       7.590 110.704  49.572  1.00  0.00           O
ATOM   5668  C31 POPEM 272       7.510 110.784  50.912  1.00  0.00           C
ATOM   5669  O32 POPEM 272       8.370 111.285  51.612  1.00  0.00           O
ATOM   5670  C32 POPEM 272       6.240 110.145  51.482  1.00  0.00           C
ATOM   5673  C23 POPEM 272       5.150 115.154  52.702  1.00  0.00           C
ATOM   5676  C24 POPEM 272       5.790 115.825  53.922  1.00  0.00           C
ATOM   5679  C25 POPEM 272       4.770 116.185  55.012  1.00  0.00           C
ATOM   5682  C26 POPEM 272       5.400 116.614  56.342  1.00  0.00           C
ATOM   5685  C27 POPEM 272       4.330 116.854  57.412  1.00  0.00           C
ATOM   5688  C28 POPEM 272       4.900 117.174  58.812  1.00  0.00           C
ATOM   5691  C29 POPEM 272       3.750 117.575  59.712  1.00  0.00           C
ATOM   5693 0C21 POPEM 272       3.440 117.145  60.942  1.00  0.00           C
ATOM   5695 1C21 POPEM 272       4.190 116.175  61.822  1.00  0.00           C
ATOM   5698 2C21 POPEM 272       4.440 116.805  63.212  1.00  0.00           C
ATOM   5701 3C21 POPEM 272       4.810 115.765  64.282  1.00  0.00           C
ATOM   5704 4C21 POPEM 272       5.020 116.425  65.662  1.00  0.00           C
ATOM   5707 5C21 POPEM 272       5.390 115.434  66.772  1.00  0.00           C
ATOM   5710 6C21 POPEM 272       5.730 116.154  68.092  1.00  0.00           C
ATOM   5713 7C21 POPEM 272       6.120 115.194  69.222  1.00  0.00           C
ATOM   5716 8C21 POPEM 272       6.570 115.936  70.482  1.00  0.00           C
ATOM   5720  C33 POPEM 272       6.410 109.755  52.972  1.00  0.00           C
ATOM   5723  C34 POPEM 272       5.280 108.874  53.522  1.00  0.00           C
ATOM   5726  C35 POPEM 272       5.410 108.645  55.032  1.00  0.00           C
ATOM   5729  C36 POPEM 272       4.570 107.475  55.552  1.00  0.00           C
ATOM   5732  C37 POPEM 272       3.110 107.834  55.872  1.00  0.00           C
ATOM   5735  C38 POPEM 272       2.240 106.626  56.262  1.00  0.00           C
ATOM   5738  C39 POPEM 272       2.850 105.704  57.342  1.00  0.00           C
ATOM   5741 0C31 POPEM 272       3.030 106.385  58.702  1.00  0.00           C
ATOM   5744 1C31 POPEM 272       3.830 105.516  59.692  1.00  0.00           C
ATOM   5747 2C31 POPEM 272       3.820 106.105  61.102  1.00  0.00           C
ATOM   5750 3C31 POPEM 272       4.770 105.415  62.082  1.00  0.00           C
ATOM   5753 4C31 POPEM 272       4.510 105.884  63.522  1.00  0.00           C
ATOM   5756 5C31 POPEM 272       5.480 105.294  64.552  1.00  0.00           C
ATOM   5759 6C31 POPEM 272       5.190 105.796  65.972  1.00  0.00           C
ATOM   5763  NH3 POPEN 273      97.049  99.235  91.472  1.00  0.00           N
ATOM   5767  C12 POPEN 273      97.189 100.305  92.512  1.00  0.00           C
ATOM   5770  C11 POPEN 273      97.820 101.565  91.882  1.00  0.00           C
ATOM   5773  P   POPEN 273      96.939 103.314  93.642  1.00  0.00           P
ATOM   5774  O13 POPEN 273      97.120 104.774  93.572  1.00  0.00           O
ATOM   5775  O14 POPEN 273      96.839 102.654  94.952  1.00  0.00           O
ATOM   5776  O11 POPEN 273      95.610 102.915  92.852  1.00  0.00           O
ATOM   5777  O12 POPEN 273      98.089 102.605  92.812  1.00  0.00           O
ATOM   5778  C1  POPEN 273      95.010 103.785  91.892  1.00  0.00           C
ATOM   5781  C2  POPEN 273      94.509 102.974  90.662  1.00  0.00           C
ATOM   5783  O21 POPEN 273      93.979 103.934  89.742  1.00  0.00           O
ATOM   5784  C21 POPEN 273      94.010 103.576  88.472  1.00  0.00           C
ATOM   5785  O22 POPEN 273      94.520 102.565  88.012  1.00  0.00           O
ATOM   5786  C22 POPEN 273      93.299 104.604  87.622  1.00  0.00           C
ATOM   5789  C3  POPEN 273      93.420 101.935  91.082  1.00  0.00           C
ATOM   5792  O31 POPEN 273      92.900 101.164  89.962  1.00  0.00           O
ATOM   5793  C31 POPEN 273      93.740 100.205  89.552  1.00  0.00           C
ATOM   5794  O32 POPEN 273      94.770  99.904  90.122  1.00  0.00           O
ATOM   5795  C32 POPEN 273      93.170  99.546  88.292  1.00  0.00           C
ATOM   5798  C23 POPEN 273      93.940 104.765  86.242  1.00  0.00           C
ATOM   5801  C24 POPEN 273      93.340 105.954  85.502  1.00  0.00           C
ATOM   5804  C25 POPEN 273      93.990 106.196  84.142  1.00  0.00           C
ATOM   5807  C26 POPEN 273      93.410 107.454  83.482  1.00  0.00           C
ATOM   5810  C27 POPEN 273      94.119 107.794  82.172  1.00  0.00           C
ATOM   5813  C28 POPEN 273      93.719 109.174  81.612  1.00  0.00           C
ATOM   5816  C29 POPEN 273      92.270 109.205  81.202  1.00  0.00           C
ATOM   5818 0C21 POPEN 273      91.769 109.345  79.962  1.00  0.00           C
ATOM   5820 1C21 POPEN 273      92.580 109.526  78.692  1.00  0.00           C
ATOM   5823 2C21 POPEN 273      91.899 110.434  77.652  1.00  0.00           C
ATOM   5826 3C21 POPEN 273      90.619 109.835  77.052  1.00  0.00           C
ATOM   5829 4C21 POPEN 273      89.939 110.744  76.012  1.00  0.00           C
ATOM   5832 5C21 POPEN 273      90.560 110.625  74.612  1.00  0.00           C
ATOM   5835 6C21 POPEN 273      89.859 111.495  73.562  1.00  0.00           C
ATOM   5838 7C21 POPEN 273      90.159 111.076  72.122  1.00  0.00           C
ATOM   5841 8C21 POPEN 273      89.640 112.055  71.062  1.00  0.00           C
ATOM   5845  C33 POPEN 273      94.240  98.725  87.522  1.00  0.00           C
ATOM   5848  C34 POPEN 273      93.919  98.494  86.032  1.00  0.00           C
ATOM   5851  C35 POPEN 273      95.169  98.104  85.212  1.00  0.00           C
ATOM   5854  C36 POPEN 273      95.060  98.375  83.702  1.00  0.00           C
ATOM   5857  C37 POPEN 273      96.440  98.505  83.042  1.00  0.00           C
ATOM   5860  C38 POPEN 273      96.359  98.895  81.552  1.00  0.00           C
ATOM   5863  C39 POPEN 273      97.729  98.934  80.852  1.00  0.00           C
ATOM   5866 0C31 POPEN 273      98.600 100.135  81.232  1.00  0.00           C
ATOM   5869 1C31 POPEN 273      99.969 100.115  80.522  1.00  0.00           C
ATOM   5872 2C31 POPEN 273     100.850 101.325  80.852  1.00  0.00           C
ATOM   5875 3C31 POPEN 273     101.320 101.365  82.322  1.00  0.00           C
ATOM   5878 4C31 POPEN 273     101.860 102.745  82.702  1.00  0.00           C
ATOM   5881 5C31 POPEN 273     102.049 102.915  84.212  1.00  0.00           C
ATOM   5884 6C31 POPEN 273     102.490 104.335  84.542  1.00  0.00           C
ATOM   5888  NH3 POPEO 274      82.200  53.875  98.892  1.00  0.00           N
ATOM   5892  C12 POPEO 274      82.799  52.484  98.952  1.00  0.00           C
ATOM   5895  C11 POPEO 274      82.410  51.754 100.252  1.00  0.00           C
ATOM   5898  P   POPEO 274      83.280  49.265 100.032  1.00  0.00           P
ATOM   5899  O13 POPEO 274      82.590  48.064 100.512  1.00  0.00           O
ATOM   5900  O14 POPEO 274      84.520  49.704 100.702  1.00  0.00           O
ATOM   5901  O11 POPEO 274      83.530  49.125  98.482  1.00  0.00           O
ATOM   5902  O12 POPEO 274      82.149  50.384 100.022  1.00  0.00           O
ATOM   5903  C1  POPEO 274      82.620  48.446  97.612  1.00  0.00           C
ATOM   5906  C2  POPEO 274      82.200  49.375  96.462  1.00  0.00           C
ATOM   5908  O21 POPEO 274      81.479  48.566  95.502  1.00  0.00           O
ATOM   5909  C21 POPEO 274      80.389  49.145  95.022  1.00  0.00           C
ATOM   5910  O22 POPEO 274      79.980  50.244  95.312  1.00  0.00           O
ATOM   5911  C22 POPEO 274      79.710  48.195  94.032  1.00  0.00           C
ATOM   5914  C3  POPEO 274      83.429  50.044  95.782  1.00  0.00           C
ATOM   5917  O31 POPEO 274      83.119  50.625  94.492  1.00  0.00           O
ATOM   5918  C31 POPEO 274      82.590  51.835  94.522  1.00  0.00           C
ATOM   5919  O32 POPEO 274      82.400  52.526  95.502  1.00  0.00           O
ATOM   5920  C32 POPEO 274      82.299  52.224  93.062  1.00  0.00           C
ATOM   5923  C23 POPEO 274      79.240  48.974  92.782  1.00  0.00           C
ATOM   5926  C24 POPEO 274      78.500  48.095  91.762  1.00  0.00           C
ATOM   5929  C25 POPEO 274      78.040  48.934  90.562  1.00  0.00           C
ATOM   5932  C26 POPEO 274      77.340  48.144  89.452  1.00  0.00           C
ATOM   5935  C27 POPEO 274      77.340  48.945  88.142  1.00  0.00           C
ATOM   5938  C28 POPEO 274      76.640  48.255  86.952  1.00  0.00           C
ATOM   5941  C29 POPEO 274      77.140  48.825  85.642  1.00  0.00           C
ATOM   5943 0C21 POPEO 274      76.420  49.314  84.622  1.00  0.00           C
ATOM   5945 1C21 POPEO 274      74.920  49.426  84.532  1.00  0.00           C
ATOM   5948 2C21 POPEO 274      74.430  50.685  83.782  1.00  0.00           C
ATOM   5951 3C21 POPEO 274      74.750  50.695  82.272  1.00  0.00           C
ATOM   5954 4C21 POPEO 274      74.070  51.865  81.522  1.00  0.00           C
ATOM   5957 5C21 POPEO 274      74.299  51.785  80.002  1.00  0.00           C
ATOM   5960 6C21 POPEO 274      73.680  52.965  79.232  1.00  0.00           C
ATOM   5963 7C21 POPEO 274      73.760  52.776  77.712  1.00  0.00           C
ATOM   5966 8C21 POPEO 274      73.290  53.986  76.912  1.00  0.00           C
ATOM   5970  C33 POPEO 274      81.400  53.465  92.882  1.00  0.00           C
ATOM   5973  C34 POPEO 274      81.150  53.785  91.402  1.00  0.00           C
ATOM   5976  C35 POPEO 274      80.159  52.825  90.712  1.00  0.00           C
ATOM   5979  C36 POPEO 274      79.939  53.144  89.222  1.00  0.00           C
ATOM   5982  C37 POPEO 274      78.880  52.224  88.592  1.00  0.00           C
ATOM   5985  C38 POPEO 274      78.650  52.446  87.082  1.00  0.00           C
ATOM   5988  C39 POPEO 274      77.990  53.794  86.742  1.00  0.00           C
ATOM   5991 0C31 POPEO 274      77.370  53.836  85.332  1.00  0.00           C
ATOM   5994 1C31 POPEO 274      76.700  55.184  85.042  1.00  0.00           C
ATOM   5997 2C31 POPEO 274      75.600  55.146  83.962  1.00  0.00           C
ATOM   6000 3C31 POPEO 274      76.050  55.525  82.542  1.00  0.00           C
ATOM   6003 4C31 POPEO 274      76.549  56.975  82.392  1.00  0.00           C
ATOM   6006 5C31 POPEO 274      76.830  57.375  80.932  1.00  0.00           C
ATOM   6009 6C31 POPEO 274      77.300  58.825  80.782  1.00  0.00           C
ATOM   6013  NH3 POPEP 275       5.900  20.044  54.122  1.00  0.00           N
ATOM   6017  C12 POPEP 275       5.480  21.474  53.902  1.00  0.00           C
ATOM   6020  C11 POPEP 275       3.950  21.665  54.062  1.00  0.00           C
ATOM   6023  P   POPEP 275       2.320  22.745  55.782  1.00  0.00           P
ATOM   6024  O13 POPEP 275       2.030  23.694  54.692  1.00  0.00           O
ATOM   6025  O14 POPEP 275       1.190  21.834  56.132  1.00  0.00           O
ATOM   6026  O11 POPEP 275       2.730  23.595  57.022  1.00  0.00           O
ATOM   6027  O12 POPEP 275       3.600  21.875  55.442  1.00  0.00           O
ATOM   6028  C1  POPEP 275       2.920  23.125  58.342  1.00  0.00           C
ATOM   6031  C2  POPEP 275       3.820  24.135  59.102  1.00  0.00           C
ATOM   6033  O21 POPEP 275       4.010  23.756  60.482  1.00  0.00           O
ATOM   6034  C21 POPEP 275       3.010  23.855  61.332  1.00  0.00           C
ATOM   6035  O22 POPEP 275       1.860  24.176  61.072  1.00  0.00           O
ATOM   6036  C22 POPEP 275       3.480  23.365  62.702  1.00  0.00           C
ATOM   6039  C3  POPEP 275       3.390  25.625  58.902  1.00  0.00           C
ATOM   6042  O31 POPEP 275       4.510  26.504  59.042  1.00  0.00           O
ATOM   6043  C31 POPEP 275       4.710  27.044  60.232  1.00  0.00           C
ATOM   6044  O32 POPEP 275       4.070  26.825  61.242  1.00  0.00           O
ATOM   6045  C32 POPEP 275       5.830  28.075  60.082  1.00  0.00           C
ATOM   6048  C23 POPEP 275       3.510  24.485  63.762  1.00  0.00           C
ATOM   6051  C24 POPEP 275       4.940  24.965  64.022  1.00  0.00           C
ATOM   6054  C25 POPEP 275       4.970  26.205  64.922  1.00  0.00           C
ATOM   6057  C26 POPEP 275       6.370  26.504  65.462  1.00  0.00           C
ATOM   6060  C27 POPEP 275       6.480  27.845  66.202  1.00  0.00           C
ATOM   6063  C28 POPEP 275       5.600  27.964  67.472  1.00  0.00           C
ATOM   6066  C29 POPEP 275       4.200  28.465  67.252  1.00  0.00           C
ATOM   6068 0C21 POPEP 275       3.750  29.725  67.472  1.00  0.00           C
ATOM   6070 1C21 POPEP 275       4.580  30.894  67.952  1.00  0.00           C
ATOM   6073 2C21 POPEP 275       4.280  31.275  69.412  1.00  0.00           C
ATOM   6076 3C21 POPEP 275       4.690  30.215  70.452  1.00  0.00           C
ATOM   6079 4C21 POPEP 275       4.540  30.744  71.882  1.00  0.00           C
ATOM   6082 5C21 POPEP 275       4.630  29.676  72.972  1.00  0.00           C
ATOM   6085 6C21 POPEP 275       4.470  30.285  74.362  1.00  0.00           C
ATOM   6088 7C21 POPEP 275       4.210  29.264  75.482  1.00  0.00           C
ATOM   6091 8C21 POPEP 275       3.910  29.924  76.832  1.00  0.00           C
ATOM   6095  C33 POPEP 275       6.640  28.286  61.382  1.00  0.00           C
ATOM   6098  C34 POPEP 275       7.370  29.634  61.372  1.00  0.00           C
ATOM   6101  C35 POPEP 275       6.430  30.794  61.722  1.00  0.00           C
ATOM   6104  C36 POPEP 275       6.850  31.495  63.022  1.00  0.00           C
ATOM   6107  C37 POPEP 275       5.770  32.424  63.592  1.00  0.00           C
ATOM   6110  C38 POPEP 275       6.220  33.195  64.842  1.00  0.00           C
ATOM   6113  C39 POPEP 275       7.360  34.184  64.562  1.00  0.00           C
ATOM   6116 0C31 POPEP 275       7.710  35.045  65.782  1.00  0.00           C
ATOM   6119 1C31 POPEP 275       8.710  36.165  65.452  1.00  0.00           C
ATOM   6122 2C31 POPEP 275       8.240  37.545  65.922  1.00  0.00           C
ATOM   6125 3C31 POPEP 275       8.420  37.765  67.432  1.00  0.00           C
ATOM   6128 4C31 POPEP 275       9.840  38.244  67.762  1.00  0.00           C
ATOM   6131 5C31 POPEP 275      10.070  38.494  69.252  1.00  0.00           C
ATOM   6134 6C31 POPEP 275      11.340  39.285  69.552  1.00  0.00           C
ATOM   6138  NH3 POPEQ 276      76.790  84.044  98.682  1.00  0.00           N
ATOM   6142  C12 POPEQ 276      75.900  84.105  99.882  1.00  0.00           C
ATOM   6145  C11 POPEQ 276      76.560  83.494 101.142  1.00  0.00           C
ATOM   6148  P   POPEQ 276      75.100  81.514 102.082  1.00  0.00           P
ATOM   6149  O13 POPEQ 276      76.269  80.695 101.742  1.00  0.00           O
ATOM   6150  O14 POPEQ 276      74.390  81.215 103.342  1.00  0.00           O
ATOM   6151  O11 POPEQ 276      74.090  81.465 100.882  1.00  0.00           O
ATOM   6152  O12 POPEQ 276      75.549  83.055 102.062  1.00  0.00           O
ATOM   6153  C1  POPEQ 276      73.920  80.285 100.072  1.00  0.00           C
ATOM   6156  C2  POPEQ 276      73.760  80.704  98.592  1.00  0.00           C
ATOM   6158  O21 POPEQ 276      73.150  79.626  97.842  1.00  0.00           O
ATOM   6159  C21 POPEQ 276      72.390  80.035  96.812  1.00  0.00           C
ATOM   6160  O22 POPEQ 276      72.180  81.206  96.532  1.00  0.00           O
ATOM   6161  C22 POPEQ 276      71.799  78.836  96.062  1.00  0.00           C
ATOM   6164  C3  POPEQ 276      75.159  81.055  98.022  1.00  0.00           C
ATOM   6167  O31 POPEQ 276      75.130  82.186  97.112  1.00  0.00           O
ATOM   6168  C31 POPEQ 276      74.930  81.824  95.832  1.00  0.00           C
ATOM   6169  O32 POPEQ 276      74.920  80.685  95.422  1.00  0.00           O
ATOM   6170  C32 POPEQ 276      74.910  83.085  94.972  1.00  0.00           C
ATOM   6173  C23 POPEQ 276      70.920  79.245  94.842  1.00  0.00           C
ATOM   6176  C24 POPEQ 276      71.710  79.275  93.532  1.00  0.00           C
ATOM   6179  C25 POPEQ 276      71.600  77.975  92.702  1.00  0.00           C
ATOM   6182  C26 POPEQ 276      70.380  77.945  91.772  1.00  0.00           C
ATOM   6185  C27 POPEQ 276      70.190  76.634  90.992  1.00  0.00           C
ATOM   6188  C28 POPEQ 276      69.020  76.725  89.992  1.00  0.00           C
ATOM   6191  C29 POPEQ 276      68.189  75.465  89.852  1.00  0.00           C
ATOM   6193 0C21 POPEQ 276      67.979  74.735  88.742  1.00  0.00           C
ATOM   6195 1C21 POPEQ 276      68.590  74.975  87.392  1.00  0.00           C
ATOM   6198 2C21 POPEQ 276      68.870  73.654  86.652  1.00  0.00           C
ATOM   6201 3C21 POPEQ 276      67.620  72.975  86.092  1.00  0.00           C
ATOM   6204 4C21 POPEQ 276      67.979  72.065  84.912  1.00  0.00           C
ATOM   6207 5C21 POPEQ 276      66.760  71.354  84.352  1.00  0.00           C
ATOM   6210 6C21 POPEQ 276      67.079  70.615  83.052  1.00  0.00           C
ATOM   6213 7C21 POPEQ 276      66.120  69.454  82.832  1.00  0.00           C
ATOM   6216 8C21 POPEQ 276      66.460  68.645  81.582  1.00  0.00           C
ATOM   6220  C33 POPEQ 276      73.930  83.064  93.782  1.00  0.00           C
ATOM   6223  C34 POPEQ 276      72.510  83.524  94.142  1.00  0.00           C
ATOM   6226  C35 POPEQ 276      71.690  84.025  92.942  1.00  0.00           C
ATOM   6229  C36 POPEQ 276      71.290  82.904  91.962  1.00  0.00           C
ATOM   6232  C37 POPEQ 276      70.730  83.475  90.652  1.00  0.00           C
ATOM   6235  C38 POPEQ 276      70.180  82.414  89.682  1.00  0.00           C
ATOM   6238  C39 POPEQ 276      71.180  81.325  89.252  1.00  0.00           C
ATOM   6241 0C31 POPEQ 276      71.460  81.306  87.742  1.00  0.00           C
ATOM   6244 1C31 POPEQ 276      71.910  79.915  87.262  1.00  0.00           C
ATOM   6247 2C31 POPEQ 276      72.210  79.854  85.752  1.00  0.00           C
ATOM   6250 3C31 POPEQ 276      73.510  80.585  85.362  1.00  0.00           C
ATOM   6253 4C31 POPEQ 276      73.760  80.574  83.852  1.00  0.00           C
ATOM   6256 5C31 POPEQ 276      75.000  81.385  83.462  1.00  0.00           C
ATOM   6259 6C31 POPEQ 276      75.159  81.544  81.942  1.00  0.00           C
ATOM   6263  NH3 POPER 277     118.619  91.954  92.252  1.00  0.00           N
ATOM   6267  C12 POPER 277     119.719  92.484  91.392  1.00  0.00           C
ATOM   6270  C11 POPER 277     120.610  93.454  92.192  1.00  0.00           C
ATOM   6273  P   POPER 277     122.630  92.134  93.072  1.00  0.00           P
ATOM   6274  O13 POPER 277     123.359  92.995  94.022  1.00  0.00           O
ATOM   6275  O14 POPER 277     121.519  91.285  93.572  1.00  0.00           O
ATOM   6276  O11 POPER 277     123.650  91.255  92.232  1.00  0.00           O
ATOM   6277  O12 POPER 277     122.000  93.135  92.012  1.00  0.00           O
ATOM   6278  C1  POPER 277     123.900  91.654  90.882  1.00  0.00           C
ATOM   6281  C2  POPER 277     124.920  90.714  90.222  1.00  0.00           C
ATOM   6283  O21 POPER 277     125.040  91.064  88.842  1.00  0.00           O
ATOM   6284  C21 POPER 277     126.130  91.714  88.532  1.00  0.00           C
ATOM   6285  O22 POPER 277     126.630  92.645  89.152  1.00  0.00           O
ATOM   6286  C22 POPER 277     126.659  91.076  87.242  1.00  0.00           C
ATOM   6289  C3  POPER 277     124.469  89.235  90.272  1.00  0.00           C
ATOM   6292  O31 POPER 277     125.549  88.354  89.922  1.00  0.00           O
ATOM   6293  C31 POPER 277     125.689  88.035  88.642  1.00  0.00           C
ATOM   6294  O32 POPER 277     124.980  88.436  87.732  1.00  0.00           O
ATOM   6295  C32 POPER 277     126.890  87.115  88.482  1.00  0.00           C
ATOM   6298  C23 POPER 277     127.229  92.055  86.202  1.00  0.00           C
ATOM   6301  C24 POPER 277     127.510  91.325  84.882  1.00  0.00           C
ATOM   6304  C25 POPER 277     127.880  92.295  83.762  1.00  0.00           C
ATOM   6307  C26 POPER 277     128.240  91.626  82.422  1.00  0.00           C
ATOM   6310  C27 POPER 277     128.439  92.675  81.322  1.00  0.00           C
ATOM   6313  C28 POPER 277     128.827  92.064  79.962  1.00  0.00           C
ATOM   6316  C29 POPER 277     128.827  93.135  78.902  1.00  0.00           C
ATOM   6318 0C21 POPER 277     128.788  92.945  77.572  1.00  0.00           C
ATOM   6320 1C21 POPER 277     128.839  91.614  76.862  1.00  0.00           C
ATOM   6323 2C21 POPER 277     129.617  91.766  75.542  1.00  0.00           C
ATOM   6326 3C21 POPER 277     129.699  90.464  74.722  1.00  0.00           C
ATOM   6329 4C21 POPER 277     130.458  90.635  73.402  1.00  0.00           C
ATOM   6332 5C21 POPER 277     129.669  91.404  72.332  1.00  0.00           C
ATOM   6335 6C21 POPER 277     130.449  91.654  71.032  1.00  0.00           C
ATOM   6338 7C21 POPER 277     131.469  92.794  71.132  1.00  0.00           C
ATOM   6341 8C21 POPER 277     132.117  93.156  69.792  1.00  0.00           C
ATOM   6345  C33 POPER 277     126.990  86.555  87.052  1.00  0.00           C
ATOM   6348  C34 POPER 277     125.870  85.544  86.762  1.00  0.00           C
ATOM   6351  C35 POPER 277     124.980  85.945  85.582  1.00  0.00           C
ATOM   6354  C36 POPER 277     125.659  85.765  84.222  1.00  0.00           C
ATOM   6357  C37 POPER 277     124.859  86.425  83.092  1.00  0.00           C
ATOM   6360  C38 POPER 277     125.389  86.064  81.692  1.00  0.00           C
ATOM   6363  C39 POPER 277     125.438  87.274  80.742  1.00  0.00           C
ATOM   6366 0C31 POPER 277     125.979  86.894  79.362  1.00  0.00           C
ATOM   6369 1C31 POPER 277     126.370  88.114  78.512  1.00  0.00           C
ATOM   6372 2C31 POPER 277     127.100  87.724  77.212  1.00  0.00           C
ATOM   6375 3C31 POPER 277     128.519  87.186  77.442  1.00  0.00           C
ATOM   6378 4C31 POPER 277     128.809  85.924  76.612  1.00  0.00           C
ATOM   6381 5C31 POPER 277     130.229  85.385  76.842  1.00  0.00           C
ATOM   6384 6C31 POPER 277     130.458  84.014  76.182  1.00  0.00           C
ATOM   6388  NH3 POPES 278      20.460  12.684  52.892  1.00  0.00           N
ATOM   6392  C12 POPES 278      19.890  11.305  52.852  1.00  0.00           C
ATOM   6395  C11 POPES 278      20.790  10.375  53.642  1.00  0.00           C
ATOM   6398  P   POPES 278      21.200   8.354  52.062  1.00  0.00           P
ATOM   6399  O13 POPES 278      20.240   7.615  51.212  1.00  0.00           O
ATOM   6400  O14 POPES 278      21.990   9.424  51.402  1.00  0.00           O
ATOM   6401  O11 POPES 278      22.160   7.344  52.832  1.00  0.00           O
ATOM   6402  O12 POPES 278      20.450   9.045  53.262  1.00  0.00           O
ATOM   6403  C1  POPES 278      22.900   7.774  53.992  1.00  0.00           C
ATOM   6406  C2  POPES 278      22.260   7.274  55.322  1.00  0.00           C
ATOM   6408  O21 POPES 278      22.540   8.255  56.342  1.00  0.00           O
ATOM   6409  C21 POPES 278      21.630   8.325  57.312  1.00  0.00           C
ATOM   6410  O22 POPES 278      20.580   7.714  57.362  1.00  0.00           O
ATOM   6411  C22 POPES 278      22.140   9.245  58.432  1.00  0.00           C
ATOM   6414  C3  POPES 278      22.870   5.905  55.712  1.00  0.00           C
ATOM   6417  O31 POPES 278      22.010   5.085  56.532  1.00  0.00           O
ATOM   6418  C31 POPES 278      22.170   5.185  57.842  1.00  0.00           C
ATOM   6419  O32 POPES 278      22.950   5.925  58.412  1.00  0.00           O
ATOM   6420  C32 POPES 278      21.210   4.205  58.512  1.00  0.00           C
ATOM   6423  C23 POPES 278      21.220  10.444  58.782  1.00  0.00           C
ATOM   6426  C24 POPES 278      19.910  10.115  59.512  1.00  0.00           C
ATOM   6429  C25 POPES 278      20.040   9.424  60.882  1.00  0.00           C
ATOM   6432  C26 POPES 278      20.590  10.315  62.022  1.00  0.00           C
ATOM   6435  C27 POPES 278      19.510  11.184  62.702  1.00  0.00           C
ATOM   6438  C28 POPES 278      20.060  12.014  63.882  1.00  0.00           C
ATOM   6441  C29 POPES 278      18.980  12.804  64.582  1.00  0.00           C
ATOM   6443 0C21 POPES 278      18.720  12.836  65.892  1.00  0.00           C
ATOM   6445 1C21 POPES 278      19.500  12.126  66.972  1.00  0.00           C
ATOM   6448 2C21 POPES 278      19.330  12.804  68.332  1.00  0.00           C
ATOM   6451 3C21 POPES 278      20.040  12.045  69.462  1.00  0.00           C
ATOM   6454 4C21 POPES 278      19.680  12.635  70.832  1.00  0.00           C
ATOM   6457 5C21 POPES 278      20.390  11.954  72.002  1.00  0.00           C
ATOM   6460 6C21 POPES 278      19.880  12.474  73.352  1.00  0.00           C
ATOM   6463 7C21 POPES 278      20.560  11.814  74.552  1.00  0.00           C
ATOM   6466 8C21 POPES 278      20.020  12.295  75.902  1.00  0.00           C
ATOM   6470  C33 POPES 278      21.020   4.464  60.022  1.00  0.00           C
ATOM   6473  C34 POPES 278      20.040   3.464  60.652  1.00  0.00           C
ATOM   6476  C35 POPES 278      19.770   3.765  62.132  1.00  0.00           C
ATOM   6479  C36 POPES 278      18.480   3.145  62.652  1.00  0.00           C
ATOM   6482  C37 POPES 278      18.210   3.564  64.102  1.00  0.00           C
ATOM   6485  C38 POPES 278      16.760   3.395  64.572  1.00  0.00           C
ATOM   6488  C39 POPES 278      16.460   4.274  65.792  1.00  0.00           C
ATOM   6491 0C31 POPES 278      16.240   3.525  67.112  1.00  0.00           C
ATOM   6494 1C31 POPES 278      16.200   4.535  68.252  1.00  0.00           C
ATOM   6497 2C31 POPES 278      15.700   3.995  69.592  1.00  0.00           C
ATOM   6500 3C31 POPES 278      15.650   5.155  70.592  1.00  0.00           C
ATOM   6503 4C31 POPES 278      14.820   4.894  71.852  1.00  0.00           C
ATOM   6506 5C31 POPES 278      14.760   6.174  72.692  1.00  0.00           C
ATOM   6509 6C31 POPES 278      13.700   6.224  73.782  1.00  0.00           C
ATOM   6513  NH3 POPET 279      81.549  18.664  95.122  1.00  0.00           N
ATOM   6517  C12 POPET 279      81.710  17.924  96.432  1.00  0.00           C
ATOM   6520  C11 POPET 279      83.170  17.854  96.912  1.00  0.00           C
ATOM   6523  P   POPET 279      85.029  19.094  95.602  1.00  0.00           P
ATOM   6524  O13 POPET 279      86.039  19.125  96.682  1.00  0.00           O
ATOM   6525  O14 POPET 279      84.130  20.265  95.492  1.00  0.00           O
ATOM   6526  O11 POPET 279      85.740  18.785  94.222  1.00  0.00           O
ATOM   6527  O12 POPET 279      84.080  17.875  95.802  1.00  0.00           O
ATOM   6528  C1  POPET 279      85.159  17.974  93.192  1.00  0.00           C
ATOM   6531  C2  POPET 279      84.420  18.844  92.142  1.00  0.00           C
ATOM   6533  O21 POPET 279      83.800  17.985  91.172  1.00  0.00           O
ATOM   6534  C21 POPET 279      82.640  17.465  91.502  1.00  0.00           C
ATOM   6535  O22 POPET 279      81.969  17.815  92.472  1.00  0.00           O
ATOM   6536  C22 POPET 279      82.310  16.295  90.572  1.00  0.00           C
ATOM   6539  C3  POPET 279      85.409  19.814  91.432  1.00  0.00           C
ATOM   6542  O31 POPET 279      84.729  20.795  90.602  1.00  0.00           O
ATOM   6543  C31 POPET 279      84.530  20.385  89.352  1.00  0.00           C
ATOM   6544  O32 POPET 279      84.740  19.266  88.932  1.00  0.00           O
ATOM   6545  C32 POPET 279      84.059  21.516  88.462  1.00  0.00           C
ATOM   6548  C23 POPET 279      81.710  16.586  89.172  1.00  0.00           C
ATOM   6551  C24 POPET 279      81.790  15.324  88.272  1.00  0.00           C
ATOM   6554  C25 POPET 279      81.090  15.434  86.912  1.00  0.00           C
ATOM   6557  C26 POPET 279      81.260  14.166  86.062  1.00  0.00           C
ATOM   6560  C27 POPET 279      80.560  14.234  84.692  1.00  0.00           C
ATOM   6563  C28 POPET 279      80.969  13.096  83.722  1.00  0.00           C
ATOM   6566  C29 POPET 279      82.369  13.234  83.202  1.00  0.00           C
ATOM   6568 0C21 POPET 279      82.909  12.544  82.182  1.00  0.00           C
ATOM   6570 1C21 POPET 279      82.219  11.504  81.352  1.00  0.00           C
ATOM   6573 2C21 POPET 279      82.219  11.895  79.862  1.00  0.00           C
ATOM   6576 3C21 POPET 279      81.499  10.865  78.992  1.00  0.00           C
ATOM   6579 4C21 POPET 279      81.530  11.194  77.492  1.00  0.00           C
ATOM   6582 5C21 POPET 279      82.930  11.115  76.882  1.00  0.00           C
ATOM   6585 6C21 POPET 279      82.920  11.524  75.402  1.00  0.00           C
ATOM   6588 7C21 POPET 279      84.310  11.574  74.762  1.00  0.00           C
ATOM   6591 8C21 POPET 279      84.259  12.234  73.382  1.00  0.00           C
ATOM   6595  C33 POPET 279      85.199  22.525  88.222  1.00  0.00           C
ATOM   6598  C34 POPET 279      84.749  23.705  87.362  1.00  0.00           C
ATOM   6601  C35 POPET 279      85.070  23.595  85.872  1.00  0.00           C
ATOM   6604  C36 POPET 279      84.089  22.734  85.072  1.00  0.00           C
ATOM   6607  C37 POPET 279      84.399  22.836  83.582  1.00  0.00           C
ATOM   6610  C38 POPET 279      83.469  21.974  82.732  1.00  0.00           C
ATOM   6613  C39 POPET 279      83.979  21.885  81.302  1.00  0.00           C
ATOM   6616 0C31 POPET 279      83.000  21.185  80.362  1.00  0.00           C
ATOM   6619 1C31 POPET 279      83.730  20.805  79.072  1.00  0.00           C
ATOM   6622 2C31 POPET 279      82.839  20.795  77.832  1.00  0.00           C
ATOM   6625 3C31 POPET 279      83.619  20.405  76.572  1.00  0.00           C
ATOM   6628 4C31 POPET 279      84.789  21.355  76.252  1.00  0.00           C
ATOM   6631 5C31 POPET 279      85.659  20.905  75.062  1.00  0.00           C
ATOM   6634 6C31 POPET 279      86.619  21.994  74.582  1.00  0.00           C
ATOM   6638  NH3 POPEU 280      39.610 120.674  56.422  1.00  0.00           N
ATOM   6642  C12 POPEU 280      38.460 121.595  56.722  1.00  0.00           C
ATOM   6645  C11 POPEU 280      37.610 121.754  55.452  1.00  0.00           C
ATOM   6648  P   POPEU 280      35.450 120.294  55.332  1.00  0.00           P
ATOM   6649  O13 POPEU 280      34.700 121.264  54.512  1.00  0.00           O
ATOM   6650  O14 POPEU 280      35.130 118.855  55.232  1.00  0.00           O
ATOM   6651  O11 POPEU 280      35.340 120.714  56.842  1.00  0.00           O
ATOM   6652  O12 POPEU 280      37.010 120.495  55.092  1.00  0.00           O
ATOM   6653  C1  POPEU 280      34.950 119.826  57.872  1.00  0.00           C
ATOM   6656  C2  POPEU 280      34.710 120.674  59.142  1.00  0.00           C
ATOM   6658  O21 POPEU 280      34.140 119.995  60.282  1.00  0.00           O
ATOM   6659  C21 POPEU 280      34.120 118.696  60.442  1.00  0.00           C
ATOM   6660  O22 POPEU 280      34.610 117.834  59.742  1.00  0.00           O
ATOM   6661  C22 POPEU 280      33.300 118.405  61.702  1.00  0.00           C
ATOM   6664  C3  POPEU 280      33.810 121.894  58.792  1.00  0.00           C
ATOM   6667  O31 POPEU 280      33.780 122.864  59.852  1.00  0.00           O
ATOM   6668  C31 POPEU 280      32.700 122.845  60.632  1.00  0.00           C
ATOM   6669  O32 POPEU 280      31.820 122.015  60.622  1.00  0.00           O
ATOM   6670  C32 POPEU 280      32.790 124.025  61.602  1.00  0.00           C
ATOM   6673  C23 POPEU 280      32.840 116.945  61.772  1.00  0.00           C
ATOM   6676  C24 POPEU 280      32.130 116.665  63.102  1.00  0.00           C
ATOM   6679  C25 POPEU 280      31.440 115.294  63.132  1.00  0.00           C
ATOM   6682  C26 POPEU 280      30.590 115.115  64.402  1.00  0.00           C
ATOM   6685  C27 POPEU 280      29.810 113.794  64.392  1.00  0.00           C
ATOM   6688  C28 POPEU 280      28.850 113.645  65.592  1.00  0.00           C
ATOM   6691  C29 POPEU 280      27.720 114.634  65.562  1.00  0.00           C
ATOM   6693 0C21 POPEU 280      26.410 114.406  65.392  1.00  0.00           C
ATOM   6695 1C21 POPEU 280      25.760 113.055  65.182  1.00  0.00           C
ATOM   6698 2C21 POPEU 280      24.470 112.834  65.982  1.00  0.00           C
ATOM   6701 3C21 POPEU 280      24.730 112.755  67.482  1.00  0.00           C
ATOM   6704 4C21 POPEU 280      23.450 112.465  68.272  1.00  0.00           C
ATOM   6707 5C21 POPEU 280      23.720 112.104  69.732  1.00  0.00           C
ATOM   6710 6C21 POPEU 280      24.440 113.235  70.482  1.00  0.00           C
ATOM   6713 7C21 POPEU 280      24.890 112.834  71.882  1.00  0.00           C
ATOM   6716 8C21 POPEU 280      25.620 113.974  72.582  1.00  0.00           C
ATOM   6720  C33 POPEU 280      33.290 123.556  62.972  1.00  0.00           C
ATOM   6723  C34 POPEU 280      33.360 124.704  63.972  1.00  0.00           C
ATOM   6726  C35 POPEU 280      33.780 124.254  65.382  1.00  0.00           C
ATOM   6729  C36 POPEU 280      33.820 125.434  66.352  1.00  0.00           C
ATOM   6732  C37 POPEU 280      34.030 125.035  67.832  1.00  0.00           C
ATOM   6735  C38 POPEU 280      32.740 124.755  68.632  1.00  0.00           C
ATOM   6738  C39 POPEU 280      32.030 123.445  68.262  1.00  0.00           C
ATOM   6741 0C31 POPEU 280      30.980 123.035  69.302  1.00  0.00           C
ATOM   6744 1C31 POPEU 280      30.210 121.775  68.872  1.00  0.00           C
ATOM   6747 2C31 POPEU 280      29.270 121.204  69.942  1.00  0.00           C
ATOM   6750 3C31 POPEU 280      28.280 122.234  70.532  1.00  0.00           C
ATOM   6753 4C31 POPEU 280      27.020 121.565  71.102  1.00  0.00           C
ATOM   6756 5C31 POPEU 280      26.000 121.215  70.012  1.00  0.00           C
ATOM   6759 6C31 POPEU 280      24.970 120.175  70.452  1.00  0.00           C
ATOM   6763  NH3 POPEV 281      51.590 107.026  99.552  1.00  0.00           N
ATOM   6767  C12 POPEV 281      50.250 107.705  99.542  1.00  0.00           C
ATOM   6770  C11 POPEV 281      49.170 106.885 100.262  1.00  0.00           C
ATOM   6773  P   POPEV 281      47.290 108.624 100.782  1.00  0.00           P
ATOM   6774  O13 POPEV 281      48.000 109.844 100.322  1.00  0.00           O
ATOM   6775  O14 POPEV 281      47.270 108.314 102.222  1.00  0.00           O
ATOM   6776  O11 POPEV 281      45.820 108.685 100.232  1.00  0.00           O
ATOM   6777  O12 POPEV 281      47.880 107.395  99.992  1.00  0.00           O
ATOM   6778  C1  POPEV 281      45.660 108.965  98.832  1.00  0.00           C
ATOM   6781  C2  POPEV 281      45.410 107.675  98.022  1.00  0.00           C
ATOM   6783  O21 POPEV 281      46.220 107.665  96.822  1.00  0.00           O
ATOM   6784  C21 POPEV 281      45.910 108.535  95.892  1.00  0.00           C
ATOM   6785  O22 POPEV 281      45.030 109.375  95.942  1.00  0.00           O
ATOM   6786  C22 POPEV 281      46.780 108.265  94.672  1.00  0.00           C
ATOM   6789  C3  POPEV 281      43.890 107.435  97.762  1.00  0.00           C
ATOM   6792  O31 POPEV 281      43.650 106.775  96.502  1.00  0.00           O
ATOM   6793  C31 POPEV 281      42.520 106.105  96.412  1.00  0.00           C
ATOM   6794  O32 POPEV 281      41.640 106.056  97.262  1.00  0.00           O
ATOM   6795  C32 POPEV 281      42.440 105.415  95.052  1.00  0.00           C
ATOM   6798  C23 POPEV 281      46.280 108.904  93.362  1.00  0.00           C
ATOM   6801  C24 POPEV 281      47.470 109.305  92.502  1.00  0.00           C
ATOM   6804  C25 POPEV 281      47.110 109.645  91.062  1.00  0.00           C
ATOM   6807  C26 POPEV 281      48.340 110.215  90.352  1.00  0.00           C
ATOM   6810  C27 POPEV 281      48.130 110.516  88.862  1.00  0.00           C
ATOM   6813  C28 POPEV 281      49.350 111.215  88.242  1.00  0.00           C
ATOM   6816  C29 POPEV 281      50.400 110.215  87.832  1.00  0.00           C
ATOM   6818 0C21 POPEV 281      51.010 110.215  86.632  1.00  0.00           C
ATOM   6820 1C21 POPEV 281      50.780 111.255  85.562  1.00  0.00           C
ATOM   6823 2C21 POPEV 281      51.790 111.225  84.402  1.00  0.00           C
ATOM   6826 3C21 POPEV 281      53.160 111.864  84.702  1.00  0.00           C
ATOM   6829 4C21 POPEV 281      54.070 111.056  85.642  1.00  0.00           C
ATOM   6832 5C21 POPEV 281      55.480 111.635  85.792  1.00  0.00           C
ATOM   6835 6C21 POPEV 281      56.340 111.505  84.522  1.00  0.00           C
ATOM   6838 7C21 POPEV 281      57.760 112.064  84.722  1.00  0.00           C
ATOM   6841 8C21 POPEV 281      58.660 111.935  83.492  1.00  0.00           C
ATOM   6845  C33 POPEV 281      43.390 105.984  93.982  1.00  0.00           C
ATOM   6848  C34 POPEV 281      43.510 105.095  92.752  1.00  0.00           C
ATOM   6851  C35 POPEV 281      44.710 105.535  91.912  1.00  0.00           C
ATOM   6854  C36 POPEV 281      44.890 104.686  90.652  1.00  0.00           C
ATOM   6857  C37 POPEV 281      45.790 105.395  89.632  1.00  0.00           C
ATOM   6860  C38 POPEV 281      45.930 104.585  88.342  1.00  0.00           C
ATOM   6863  C39 POPEV 281      47.000 105.145  87.402  1.00  0.00           C
ATOM   6866 0C31 POPEV 281      46.810 106.626  87.042  1.00  0.00           C
ATOM   6869 1C31 POPEV 281      47.770 107.064  85.922  1.00  0.00           C
ATOM   6872 2C31 POPEV 281      47.440 108.465  85.392  1.00  0.00           C
ATOM   6875 3C31 POPEV 281      48.270 108.874  84.172  1.00  0.00           C
ATOM   6878 4C31 POPEV 281      47.970 108.055  82.912  1.00  0.00           C
ATOM   6881 5C31 POPEV 281      48.660 108.624  81.672  1.00  0.00           C
ATOM   6884 6C31 POPEV 281      48.470 107.775  80.412  1.00  0.00           C
ATOM   6888  NH3 POPEW 282      29.080  71.564 100.942  1.00  0.00           N
ATOM   6892  C12 POPEW 282      30.420  71.795 100.282  1.00  0.00           C
ATOM   6895  C11 POPEW 282      31.530  70.935 100.872  1.00  0.00           C
ATOM   6898  P   POPEW 282      34.020  70.475 100.172  1.00  0.00           P
ATOM   6899  O13 POPEW 282      35.150  71.285 100.642  1.00  0.00           O
ATOM   6900  O14 POPEW 282      33.730  69.174 100.832  1.00  0.00           O
ATOM   6901  O11 POPEW 282      34.100  70.314  98.582  1.00  0.00           O
ATOM   6902  O12 POPEW 282      32.750  71.415 100.322  1.00  0.00           O
ATOM   6903  C1  POPEW 282      32.910  70.405  97.792  1.00  0.00           C
ATOM   6906  C2  POPEW 282      33.200  70.305  96.262  1.00  0.00           C
ATOM   6908  O21 POPEW 282      31.930  70.134  95.592  1.00  0.00           O
ATOM   6909  C21 POPEW 282      31.740  70.416  94.292  1.00  0.00           C
ATOM   6910  O22 POPEW 282      30.690  70.125  93.722  1.00  0.00           O
ATOM   6911  C22 POPEW 282      32.820  71.244  93.602  1.00  0.00           C
ATOM   6914  C3  POPEW 282      34.160  69.105  95.972  1.00  0.00           C
ATOM   6917  O31 POPEW 282      34.000  68.635  94.612  1.00  0.00           O
ATOM   6918  C31 POPEW 282      34.080  67.316  94.442  1.00  0.00           C
ATOM   6919  O32 POPEW 282      34.460  66.505  95.262  1.00  0.00           O
ATOM   6920  C32 POPEW 282      33.540  66.986  93.062  1.00  0.00           C
ATOM   6923  C23 POPEW 282      32.460  71.545  92.122  1.00  0.00           C
ATOM   6926  C24 POPEW 282      33.500  72.446  91.472  1.00  0.00           C
ATOM   6929  C25 POPEW 282      34.710  71.655  90.962  1.00  0.00           C
ATOM   6932  C26 POPEW 282      35.880  72.576  90.642  1.00  0.00           C
ATOM   6935  C27 POPEW 282      37.020  71.844  89.942  1.00  0.00           C
ATOM   6938  C28 POPEW 282      38.220  72.776  89.692  1.00  0.00           C
ATOM   6941  C29 POPEW 282      38.000  73.766  88.582  1.00  0.00           C
ATOM   6943 0C21 POPEW 282      38.890  74.075  87.622  1.00  0.00           C
ATOM   6945 1C21 POPEW 282      40.290  73.535  87.472  1.00  0.00           C
ATOM   6948 2C21 POPEW 282      41.230  74.626  86.942  1.00  0.00           C
ATOM   6951 3C21 POPEW 282      42.670  74.126  86.712  1.00  0.00           C
ATOM   6954 4C21 POPEW 282      43.660  75.265  86.482  1.00  0.00           C
ATOM   6957 5C21 POPEW 282      43.410  76.086  85.202  1.00  0.00           C
ATOM   6960 6C21 POPEW 282      44.110  77.446  85.292  1.00  0.00           C
ATOM   6963 7C21 POPEW 282      44.060  78.266  84.002  1.00  0.00           C
ATOM   6966 8C21 POPEW 282      44.810  79.594  84.142  1.00  0.00           C
ATOM   6970  C33 POPEW 282      34.540  67.345  91.952  1.00  0.00           C
ATOM   6973  C34 POPEW 282      33.880  67.266  90.572  1.00  0.00           C
ATOM   6976  C35 POPEW 282      34.910  67.505  89.462  1.00  0.00           C
ATOM   6979  C36 POPEW 282      34.290  67.604  88.072  1.00  0.00           C
ATOM   6982  C37 POPEW 282      35.340  67.814  86.962  1.00  0.00           C
ATOM   6985  C38 POPEW 282      36.110  69.145  87.102  1.00  0.00           C
ATOM   6988  C39 POPEW 282      37.220  69.355  86.062  1.00  0.00           C
ATOM   6991 0C31 POPEW 282      36.820  69.096  84.602  1.00  0.00           C
ATOM   6994 1C31 POPEW 282      37.970  69.425  83.632  1.00  0.00           C
ATOM   6997 2C31 POPEW 282      37.830  68.826  82.222  1.00  0.00           C
ATOM   7000 3C31 POPEW 282      36.640  69.344  81.412  1.00  0.00           C
ATOM   7003 4C31 POPEW 282      36.710  68.875  79.952  1.00  0.00           C
ATOM   7006 5C31 POPEW 282      35.340  68.494  79.352  1.00  0.00           C
ATOM   7009 6C31 POPEW 282      35.430  68.085  77.882  1.00  0.00           C
ATOM   7013  NH3 POPEX 283      59.820   3.295  95.052  1.00  0.00           N
ATOM   7017  C12 POPEX 283      61.130   4.034  95.222  1.00  0.00           C
ATOM   7020  C11 POPEX 283      61.340   4.394  96.712  1.00  0.00           C
ATOM   7023  P   POPEX 283      63.200   6.265  96.542  1.00  0.00           P
ATOM   7024  O13 POPEX 283      63.550   7.034  97.752  1.00  0.00           O
ATOM   7025  O14 POPEX 283      64.310   6.035  95.592  1.00  0.00           O
ATOM   7026  O11 POPEX 283      62.030   7.004  95.792  1.00  0.00           O
ATOM   7027  O12 POPEX 283      62.650   4.865  97.002  1.00  0.00           O
ATOM   7028  C1  POPEX 283      62.170   8.405  95.532  1.00  0.00           C
ATOM   7031  C2  POPEX 283      62.560   8.674  94.052  1.00  0.00           C
ATOM   7033  O21 POPEX 283      62.890  10.064  93.982  1.00  0.00           O
ATOM   7034  C21 POPEX 283      63.960  10.514  93.332  1.00  0.00           C
ATOM   7035  O22 POPEX 283      64.610  11.474  93.692  1.00  0.00           O
ATOM   7036  C22 POPEX 283      64.210   9.795  91.992  1.00  0.00           C
ATOM   7039  C3  POPEX 283      61.370   8.325  93.102  1.00  0.00           C
ATOM   7042  O31 POPEX 283      61.800   7.954  91.772  1.00  0.00           O
ATOM   7043  C31 POPEX 283      62.080   6.655  91.652  1.00  0.00           C
ATOM   7044  O32 POPEX 283      61.950   5.825  92.532  1.00  0.00           O
ATOM   7045  C32 POPEX 283      62.570   6.405  90.222  1.00  0.00           C
ATOM   7048  C23 POPEX 283      65.159  10.584  91.052  1.00  0.00           C
ATOM   7051  C24 POPEX 283      65.440   9.835  89.732  1.00  0.00           C
ATOM   7054  C25 POPEX 283      66.219  10.684  88.702  1.00  0.00           C
ATOM   7057  C26 POPEX 283      65.330  11.684  87.952  1.00  0.00           C
ATOM   7060  C27 POPEX 283      66.010  12.354  86.742  1.00  0.00           C
ATOM   7063  C28 POPEX 283      65.050  13.104  85.802  1.00  0.00           C
ATOM   7066  C29 POPEX 283      64.000  12.194  85.202  1.00  0.00           C
ATOM   7068 0C21 POPEX 283      62.840  12.555  84.622  1.00  0.00           C
ATOM   7070 1C21 POPEX 283      62.340  13.965  84.372  1.00  0.00           C
ATOM   7073 2C21 POPEX 283      61.140  14.346  85.262  1.00  0.00           C
ATOM   7076 3C21 POPEX 283      60.440  15.624  84.792  1.00  0.00           C
ATOM   7079 4C21 POPEX 283      59.150  15.905  85.572  1.00  0.00           C
ATOM   7082 5C21 POPEX 283      58.450  17.215  85.192  1.00  0.00           C
ATOM   7085 6C21 POPEX 283      58.110  17.274  83.692  1.00  0.00           C
ATOM   7088 7C21 POPEX 283      57.240  18.484  83.322  1.00  0.00           C
ATOM   7091 8C21 POPEX 283      56.930  18.494  81.832  1.00  0.00           C
ATOM   7095  C33 POPEX 283      63.560   5.214  90.102  1.00  0.00           C
ATOM   7098  C34 POPEX 283      63.930   4.844  88.662  1.00  0.00           C
ATOM   7101  C35 POPEX 283      62.710   4.494  87.802  1.00  0.00           C
ATOM   7104  C36 POPEX 283      63.060   3.974  86.402  1.00  0.00           C
ATOM   7107  C37 POPEX 283      61.830   3.954  85.492  1.00  0.00           C
ATOM   7110  C38 POPEX 283      62.120   3.244  84.162  1.00  0.00           C
ATOM   7113  C39 POPEX 283      60.870   3.145  83.292  1.00  0.00           C
ATOM   7116 0C31 POPEX 283      61.080   2.264  82.052  1.00  0.00           C
ATOM   7119 1C31 POPEX 283      59.750   1.965  81.362  1.00  0.00           C
ATOM   7122 2C31 POPEX 283      59.880   1.155  80.062  1.00  0.00           C
ATOM   7125 3C31 POPEX 283      60.380  -0.285  80.292  1.00  0.00           C
ATOM   7128 4C31 POPEX 283      60.330  -1.125  79.012  1.00  0.00           C
ATOM   7131 5C31 POPEX 283      60.970  -2.505  79.182  1.00  0.00           C
ATOM   7134 6C31 POPEX 283      60.920  -3.354  77.912  1.00  0.00           C
ATOM   7138  NH3 POPEY 284      21.160  33.314  55.242  1.00  0.00           N
ATOM   7142  C12 POPEY 284      22.520  33.535  55.832  1.00  0.00           C
ATOM   7145  C11 POPEY 284      23.610  33.115  54.832  1.00  0.00           C
ATOM   7148  P   POPEY 284      25.440  31.776  56.162  1.00  0.00           P
ATOM   7149  O13 POPEY 284      24.400  30.724  56.092  1.00  0.00           O
ATOM   7150  O14 POPEY 284      26.730  31.434  55.512  1.00  0.00           O
ATOM   7151  O11 POPEY 284      25.700  32.235  57.642  1.00  0.00           O
ATOM   7152  O12 POPEY 284      24.890  33.075  55.462  1.00  0.00           O
ATOM   7153  C1  POPEY 284      25.760  31.495  58.852  1.00  0.00           C
ATOM   7156  C2  POPEY 284      24.900  32.204  59.952  1.00  0.00           C
ATOM   7158  O21 POPEY 284      25.530  32.165  61.252  1.00  0.00           O
ATOM   7159  C21 POPEY 284      25.210  31.244  62.142  1.00  0.00           C
ATOM   7160  O22 POPEY 284      24.610  30.204  61.942  1.00  0.00           O
ATOM   7161  C22 POPEY 284      25.760  31.684  63.512  1.00  0.00           C
ATOM   7164  C3  POPEY 284      23.400  31.785  59.882  1.00  0.00           C
ATOM   7167  O31 POPEY 284      22.610  32.424  60.902  1.00  0.00           O
ATOM   7168  C31 POPEY 284      21.850  33.425  60.502  1.00  0.00           C
ATOM   7169  O32 POPEY 284      21.600  33.724  59.342  1.00  0.00           O
ATOM   7170  C32 POPEY 284      21.390  34.175  61.742  1.00  0.00           C
ATOM   7173  C23 POPEY 284      24.760  31.425  64.672  1.00  0.00           C
ATOM   7176  C24 POPEY 284      23.690  32.514  64.802  1.00  0.00           C
ATOM   7179  C25 POPEY 284      23.890  33.444  66.012  1.00  0.00           C
ATOM   7182  C26 POPEY 284      23.620  32.805  67.382  1.00  0.00           C
ATOM   7185  C27 POPEY 284      22.170  32.366  67.592  1.00  0.00           C
ATOM   7188  C28 POPEY 284      21.900  31.744  68.982  1.00  0.00           C
ATOM   7191  C29 POPEY 284      21.660  32.765  70.062  1.00  0.00           C
ATOM   7193 0C21 POPEY 284      21.450  32.465  71.362  1.00  0.00           C
ATOM   7195 1C21 POPEY 284      21.440  31.075  71.962  1.00  0.00           C
ATOM   7198 2C21 POPEY 284      22.710  30.786  72.772  1.00  0.00           C
ATOM   7201 3C21 POPEY 284      22.930  31.735  73.962  1.00  0.00           C
ATOM   7204 4C21 POPEY 284      24.110  31.325  74.842  1.00  0.00           C
ATOM   7207 5C21 POPEY 284      24.500  32.415  75.862  1.00  0.00           C
ATOM   7210 6C21 POPEY 284      23.450  32.734  76.942  1.00  0.00           C
ATOM   7213 7C21 POPEY 284      23.190  31.574  77.912  1.00  0.00           C
ATOM   7216 8C21 POPEY 284      22.200  31.936  79.032  1.00  0.00           C
ATOM   7220  C33 POPEY 284      20.820  35.564  61.392  1.00  0.00           C
ATOM   7223  C34 POPEY 284      20.580  36.445  62.602  1.00  0.00           C
ATOM   7226  C35 POPEY 284      19.720  35.814  63.702  1.00  0.00           C
ATOM   7229  C36 POPEY 284      20.050  36.515  65.012  1.00  0.00           C
ATOM   7232  C37 POPEY 284      19.110  36.165  66.152  1.00  0.00           C
ATOM   7235  C38 POPEY 284      19.490  36.994  67.372  1.00  0.00           C
ATOM   7238  C39 POPEY 284      18.810  36.505  68.642  1.00  0.00           C
ATOM   7241 0C31 POPEY 284      18.870  37.555  69.742  1.00  0.00           C
ATOM   7244 1C31 POPEY 284      18.200  37.075  71.022  1.00  0.00           C
ATOM   7247 2C31 POPEY 284      18.090  38.215  72.042  1.00  0.00           C
ATOM   7250 3C31 POPEY 284      17.160  37.884  73.202  1.00  0.00           C
ATOM   7253 4C31 POPEY 284      16.940  39.095  74.112  1.00  0.00           C
ATOM   7256 5C31 POPEY 284      16.000  38.805  75.282  1.00  0.00           C
ATOM   7259 6C31 POPEY 284      15.750  40.035  76.152  1.00  0.00           C
ATOM   7263  NH3 POPEZ 285      22.090 106.595  48.212  1.00  0.00           N
ATOM   7267  C12 POPEZ 285      23.330 105.765  47.972  1.00  0.00           C
ATOM   7270  C11 POPEZ 285      23.020 104.266  47.742  1.00  0.00           C
ATOM   7273  P   POPEZ 285      20.510 103.605  47.342  1.00  0.00           P
ATOM   7274  O13 POPEZ 285      19.430 104.165  46.512  1.00  0.00           O
ATOM   7275  O14 POPEZ 285      20.440 102.145  47.542  1.00  0.00           O
ATOM   7276  O11 POPEZ 285      20.440 104.266  48.792  1.00  0.00           O
ATOM   7277  O12 POPEZ 285      21.940 104.095  46.832  1.00  0.00           O
ATOM   7278  C1  POPEZ 285      19.160 104.494  49.412  1.00  0.00           C
ATOM   7281  C2  POPEZ 285      19.130 104.095  50.912  1.00  0.00           C
ATOM   7283  O21 POPEZ 285      19.390 102.684  51.012  1.00  0.00           O
ATOM   7284  C21 POPEZ 285      20.400 102.395  51.812  1.00  0.00           C
ATOM   7285  O22 POPEZ 285      21.090 103.185  52.442  1.00  0.00           O
ATOM   7286  C22 POPEZ 285      20.570 100.884  51.882  1.00  0.00           C
ATOM   7289  C3  POPEZ 285      17.750 104.394  51.542  1.00  0.00           C
ATOM   7292  O31 POPEZ 285      17.790 104.214  52.972  1.00  0.00           O
ATOM   7293  C31 POPEZ 285      17.250 105.175  53.702  1.00  0.00           C
ATOM   7294  O32 POPEZ 285      16.810 106.245  53.312  1.00  0.00           O
ATOM   7295  C32 POPEZ 285      17.350 104.734  55.172  1.00  0.00           C
ATOM   7298  C23 POPEZ 285      20.640 100.404  53.342  1.00  0.00           C
ATOM   7301  C24 POPEZ 285      19.260 100.434  54.012  1.00  0.00           C
ATOM   7304  C25 POPEZ 285      19.210  99.734  55.382  1.00  0.00           C
ATOM   7307  C26 POPEZ 285      20.270 100.264  56.352  1.00  0.00           C
ATOM   7310  C27 POPEZ 285      20.130  99.645  57.742  1.00  0.00           C
ATOM   7313  C28 POPEZ 285      21.100 100.205  58.812  1.00  0.00           C
ATOM   7316  C29 POPEZ 285      22.530  99.814  58.542  1.00  0.00           C
ATOM   7318 0C21 POPEZ 285      23.450  99.364  59.432  1.00  0.00           C
ATOM   7320 1C21 POPEZ 285      23.300  99.165  60.912  1.00  0.00           C
ATOM   7323 2C21 POPEZ 285      24.550  98.494  61.532  1.00  0.00           C
ATOM   7326 3C21 POPEZ 285      25.820  99.364  61.502  1.00  0.00           C
ATOM   7329 4C21 POPEZ 285      27.020  98.764  62.252  1.00  0.00           C
ATOM   7332 5C21 POPEZ 285      27.730  97.624  61.502  1.00  0.00           C
ATOM   7335 6C21 POPEZ 285      28.990  97.145  62.242  1.00  0.00           C
ATOM   7338 7C21 POPEZ 285      29.840  96.164  61.412  1.00  0.00           C
ATOM   7341 8C21 POPEZ 285      31.080  95.644  62.152  1.00  0.00           C
ATOM   7345  C33 POPEZ 285      16.650 105.665  56.192  1.00  0.00           C
ATOM   7348  C34 POPEZ 285      17.260 105.595  57.602  1.00  0.00           C
ATOM   7351  C35 POPEZ 285      17.310 104.174  58.192  1.00  0.00           C
ATOM   7354  C36 POPEZ 285      18.160 104.105  59.472  1.00  0.00           C
ATOM   7357  C37 POPEZ 285      18.430 102.654  59.892  1.00  0.00           C
ATOM   7360  C38 POPEZ 285      19.550 102.505  60.942  1.00  0.00           C
ATOM   7363  C39 POPEZ 285      19.270 103.174  62.292  1.00  0.00           C
ATOM   7366 0C31 POPEZ 285      20.410 102.934  63.282  1.00  0.00           C
ATOM   7369 1C31 POPEZ 285      20.170 103.556  64.662  1.00  0.00           C
ATOM   7372 2C31 POPEZ 285      21.390 103.405  65.572  1.00  0.00           C
ATOM   7375 3C31 POPEZ 285      21.190 103.965  66.992  1.00  0.00           C
ATOM   7378 4C31 POPEZ 285      20.480 102.974  67.922  1.00  0.00           C
ATOM   7381 5C31 POPEZ 285      20.150 103.564  69.292  1.00  0.00           C
ATOM   7384 6C31 POPEZ 285      19.500 102.544  70.242  1.00  0.00           C
ATOM   7388  NH3 POPEa 286      -2.519 124.904  90.012  1.00  0.00           N
ATOM   7392  C12 POPEa 286      -2.059 123.505  90.362  1.00  0.00           C
ATOM   7395  C11 POPEa 286      -1.179 123.484  91.612  1.00  0.00           C
ATOM   7398  P   POPEa 286       0.900 124.564  92.622  1.00  0.00           P
ATOM   7399  O13 POPEa 286       1.620 123.335  93.032  1.00  0.00           O
ATOM   7400  O14 POPEa 286       0.040 125.255  93.592  1.00  0.00           O
ATOM   7401  O11 POPEa 286       1.870 125.704  92.122  1.00  0.00           O
ATOM   7402  O12 POPEa 286       0.020 124.224  91.362  1.00  0.00           O
ATOM   7403  C1  POPEa 286       3.160 125.495  91.572  1.00  0.00           C
ATOM   7406  C2  POPEa 286       3.060 125.504  90.032  1.00  0.00           C
ATOM   7408  O21 POPEa 286       4.300 125.224  89.362  1.00  0.00           O
ATOM   7409  C21 POPEa 286       4.740 123.985  89.442  1.00  0.00           C
ATOM   7410  O22 POPEa 286       4.450 123.156  90.292  1.00  0.00           O
ATOM   7411  C22 POPEa 286       5.680 123.715  88.262  1.00  0.00           C
ATOM   7414  C3  POPEa 286       2.490 126.875  89.522  1.00  0.00           C
ATOM   7417  O31 POPEa 286       3.100 127.285  88.282  1.00  0.00           O
ATOM   7418  C31 POPEa 286       2.380 127.295  87.182  1.00  0.00           C
ATOM   7419  O32 POPEa 286       1.160 127.234  87.112  1.00  0.00           O
ATOM   7420  C32 POPEa 286       3.350 127.395  85.992  1.00  0.00           C
ATOM   7423  C23 POPEa 286       6.190 122.255  88.242  1.00  0.00           C
ATOM   7426  C24 POPEa 286       7.010 121.915  86.982  1.00  0.00           C
ATOM   7429  C25 POPEa 286       6.190 121.544  85.722  1.00  0.00           C
ATOM   7432  C26 POPEa 286       5.220 120.364  85.922  1.00  0.00           C
ATOM   7435  C27 POPEa 286       4.710 119.755  84.602  1.00  0.00           C
ATOM   7438  C28 POPEa 286       3.510 118.815  84.812  1.00  0.00           C
ATOM   7441  C29 POPEa 286       3.300 117.864  83.672  1.00  0.00           C
ATOM   7443 0C21 POPEa 286       2.830 116.605  83.802  1.00  0.00           C
ATOM   7445 1C21 POPEa 286       2.370 115.994  85.102  1.00  0.00           C
ATOM   7448 2C21 POPEa 286       1.340 114.855  84.952  1.00  0.00           C
ATOM   7451 3C21 POPEa 286       1.960 113.454  84.982  1.00  0.00           C
ATOM   7454 4C21 POPEa 286       2.870 113.125  83.792  1.00  0.00           C
ATOM   7457 5C21 POPEa 286       3.350 111.674  83.862  1.00  0.00           C
ATOM   7460 6C21 POPEa 286       4.220 111.245  82.672  1.00  0.00           C
ATOM   7463 7C21 POPEa 286       4.350 109.725  82.592  1.00  0.00           C
ATOM   7466 8C21 POPEa 286       5.230 109.245  81.442  1.00  0.00           C
ATOM   7470  C33 POPEa 286       2.730 127.635  84.592  1.00  0.00           C
ATOM   7473  C34 POPEa 286       3.820 128.016  83.582  1.00  0.00           C
ATOM   7476  C35 POPEa 286       3.430 127.775  82.122  1.00  0.00           C
ATOM   7479  C36 POPEa 286       4.580 128.135  81.172  1.00  0.00           C
ATOM   7482  C37 POPEa 286       4.300 127.794  79.692  1.00  0.00           C
ATOM   7485  C38 POPEa 286       5.440 128.244  78.762  1.00  0.00           C
ATOM   7488  C39 POPEa 286       6.710 127.384  78.842  1.00  0.00           C
ATOM   7491 0C31 POPEa 286       6.730 126.215  77.842  1.00  0.00           C
ATOM   7494 1C31 POPEa 286       8.160 125.776  77.522  1.00  0.00           C
ATOM   7497 2C31 POPEa 286       8.250 124.686  76.442  1.00  0.00           C
ATOM   7500 3C31 POPEa 286       9.700 124.345  76.062  1.00  0.00           C
ATOM   7503 4C31 POPEa 286       9.800 123.445  74.822  1.00  0.00           C
ATOM   7506 5C31 POPEa 286      11.260 123.174  74.422  1.00  0.00           C
ATOM   7509 6C31 POPEa 286      11.380 122.295  73.172  1.00  0.00           C
ATOM   7513  NH3 POPEb 287      36.600  65.244  96.502  1.00  0.00           N
ATOM   7517  C12 POPEb 287      36.690  66.585  97.162  1.00  0.00           C
ATOM   7520  C11 POPEb 287      38.110  66.855  97.652  1.00  0.00           C
ATOM   7523  P   POPEb 287      40.540  67.135  96.942  1.00  0.00           P
ATOM   7524  O13 POPEb 287      40.510  68.525  97.392  1.00  0.00           O
ATOM   7525  O14 POPEb 287      41.170  66.125  97.812  1.00  0.00           O
ATOM   7526  O11 POPEb 287      41.190  67.025  95.512  1.00  0.00           O
ATOM   7527  O12 POPEb 287      39.060  66.634  96.602  1.00  0.00           O
ATOM   7528  C1  POPEb 287      41.150  65.736  94.882  1.00  0.00           C
ATOM   7531  C2  POPEb 287      41.890  65.806  93.522  1.00  0.00           C
ATOM   7533  O21 POPEb 287      41.710  64.535  92.872  1.00  0.00           O
ATOM   7534  C21 POPEb 287      41.500  64.575  91.562  1.00  0.00           C
ATOM   7535  O22 POPEb 287      41.380  65.594  90.892  1.00  0.00           O
ATOM   7536  C22 POPEb 287      41.430  63.144  91.042  1.00  0.00           C
ATOM   7539  C3  POPEb 287      43.390  66.125  93.752  1.00  0.00           C
ATOM   7542  O31 POPEb 287      43.900  67.086  92.802  1.00  0.00           O
ATOM   7543  C31 POPEb 287      44.320  66.564  91.642  1.00  0.00           C
ATOM   7544  O32 POPEb 287      44.470  65.376  91.432  1.00  0.00           O
ATOM   7545  C32 POPEb 287      44.640  67.684  90.682  1.00  0.00           C
ATOM   7548  C23 POPEb 287      41.400  63.025  89.502  1.00  0.00           C
ATOM   7551  C24 POPEb 287      41.590  61.556  89.092  1.00  0.00           C
ATOM   7554  C25 POPEb 287      41.140  61.206  87.662  1.00  0.00           C
ATOM   7557  C26 POPEb 287      42.140  61.564  86.562  1.00  0.00           C
ATOM   7560  C27 POPEb 287      41.720  61.076  85.162  1.00  0.00           C
ATOM   7563  C28 POPEb 287      40.270  61.425  84.792  1.00  0.00           C
ATOM   7566  C29 POPEb 287      40.020  61.346  83.312  1.00  0.00           C
ATOM   7568 0C21 POPEb 287      39.330  60.416  82.632  1.00  0.00           C
ATOM   7570 1C21 POPEb 287      38.600  59.215  83.192  1.00  0.00           C
ATOM   7573 2C21 POPEb 287      37.120  59.205  82.762  1.00  0.00           C
ATOM   7576 3C21 POPEb 287      36.290  60.335  83.402  1.00  0.00           C
ATOM   7579 4C21 POPEb 287      34.910  60.515  82.732  1.00  0.00           C
ATOM   7582 5C21 POPEb 287      33.960  59.314  82.932  1.00  0.00           C
ATOM   7585 6C21 POPEb 287      32.810  59.324  81.922  1.00  0.00           C
ATOM   7588 7C21 POPEb 287      31.870  58.125  82.102  1.00  0.00           C
ATOM   7591 8C21 POPEb 287      30.830  57.994  80.982  1.00  0.00           C
ATOM   7595  C33 POPEb 287      44.740  67.154  89.242  1.00  0.00           C
ATOM   7598  C34 POPEb 287      44.790  68.285  88.212  1.00  0.00           C
ATOM   7601  C35 POPEb 287      43.390  68.696  87.732  1.00  0.00           C
ATOM   7604  C36 POPEb 287      43.480  69.795  86.682  1.00  0.00           C
ATOM   7607  C37 POPEb 287      42.160  70.064  85.932  1.00  0.00           C
ATOM   7610  C38 POPEb 287      42.470  70.755  84.602  1.00  0.00           C
ATOM   7613  C39 POPEb 287      41.280  71.475  83.962  1.00  0.00           C
ATOM   7616 0C31 POPEb 287      41.740  72.375  82.812  1.00  0.00           C
ATOM   7619 1C31 POPEb 287      42.120  71.626  81.532  1.00  0.00           C
ATOM   7622 2C31 POPEb 287      42.729  72.564  80.492  1.00  0.00           C
ATOM   7625 3C31 POPEb 287      43.360  71.865  79.282  1.00  0.00           C
ATOM   7628 4C31 POPEb 287      42.360  71.255  78.302  1.00  0.00           C
ATOM   7631 5C31 POPEb 287      43.000  70.965  76.942  1.00  0.00           C
ATOM   7634 6C31 POPEb 287      42.070  70.255  75.962  1.00  0.00           C
ATOM   7638  NH3 POPEc 288      50.770  94.025  56.742  1.00  0.00           N
ATOM   7642  C12 POPEc 288      52.230  94.406  56.832  1.00  0.00           C
ATOM   7645  C11 POPEc 288      53.130  93.244  56.372  1.00  0.00           C
ATOM   7648  P   POPEc 288      52.110  90.865  56.812  1.00  0.00           P
ATOM   7649  O13 POPEc 288      52.890  90.014  55.882  1.00  0.00           O
ATOM   7650  O14 POPEc 288      50.830  91.404  56.312  1.00  0.00           O
ATOM   7651  O11 POPEc 288      51.810  90.095  58.142  1.00  0.00           O
ATOM   7652  O12 POPEc 288      53.000  92.104  57.242  1.00  0.00           O
ATOM   7653  C1  POPEc 288      52.460  90.364  59.382  1.00  0.00           C
ATOM   7656  C2  POPEc 288      51.549  91.124  60.382  1.00  0.00           C
ATOM   7658  O21 POPEc 288      51.690  90.485  61.672  1.00  0.00           O
ATOM   7659  C21 POPEc 288      51.440  91.204  62.752  1.00  0.00           C
ATOM   7660  O22 POPEc 288      51.220  92.395  62.792  1.00  0.00           O
ATOM   7661  C22 POPEc 288      51.460  90.264  63.972  1.00  0.00           C
ATOM   7664  C3  POPEc 288      50.040  91.124  59.942  1.00  0.00           C
ATOM   7667  O31 POPEc 288      49.240  92.046  60.712  1.00  0.00           O
ATOM   7668  C31 POPEc 288      49.450  93.325  60.422  1.00  0.00           C
ATOM   7669  O32 POPEc 288      50.060  93.755  59.462  1.00  0.00           O
ATOM   7670  C32 POPEc 288      48.979  94.174  61.602  1.00  0.00           C
ATOM   7673  C23 POPEc 288      50.600  90.765  65.152  1.00  0.00           C
ATOM   7676  C24 POPEc 288      50.550  89.734  66.292  1.00  0.00           C
ATOM   7679  C25 POPEc 288      51.690  89.855  67.322  1.00  0.00           C
ATOM   7682  C26 POPEc 288      51.370  90.805  68.492  1.00  0.00           C
ATOM   7685  C27 POPEc 288      52.530  90.905  69.502  1.00  0.00           C
ATOM   7688  C28 POPEc 288      52.130  91.415  70.912  1.00  0.00           C
ATOM   7691  C29 POPEc 288      51.460  92.764  70.972  1.00  0.00           C
ATOM   7693 0C21 POPEc 288      50.420  93.095  71.752  1.00  0.00           C
ATOM   7695 1C21 POPEc 288      49.680  92.186  72.702  1.00  0.00           C
ATOM   7698 2C21 POPEc 288      50.460  91.775  73.972  1.00  0.00           C
ATOM   7701 3C21 POPEc 288      49.640  90.865  74.892  1.00  0.00           C
ATOM   7704 4C21 POPEc 288      50.400  89.655  75.462  1.00  0.00           C
ATOM   7707 5C21 POPEc 288      51.450  90.014  76.532  1.00  0.00           C
ATOM   7710 6C21 POPEc 288      51.930  88.785  77.312  1.00  0.00           C
ATOM   7713 7C21 POPEc 288      52.930  89.145  78.422  1.00  0.00           C
ATOM   7716 8C21 POPEc 288      53.380  87.934  79.252  1.00  0.00           C
ATOM   7720  C33 POPEc 288      49.920  95.385  61.802  1.00  0.00           C
ATOM   7723  C34 POPEc 288      49.610  96.175  63.072  1.00  0.00           C
ATOM   7726  C35 POPEc 288      50.120  95.485  64.352  1.00  0.00           C
ATOM   7729  C36 POPEc 288      49.240  95.814  65.562  1.00  0.00           C
ATOM   7732  C37 POPEc 288      49.570  94.965  66.782  1.00  0.00           C
ATOM   7735  C38 POPEc 288      48.360  94.844  67.722  1.00  0.00           C
ATOM   7738  C39 POPEc 288      47.980  96.145  68.422  1.00  0.00           C
ATOM   7741 0C31 POPEc 288      48.820  96.336  69.692  1.00  0.00           C
ATOM   7744 1C31 POPEc 288      48.360  97.554  70.482  1.00  0.00           C
ATOM   7747 2C31 POPEc 288      49.090  97.665  71.832  1.00  0.00           C
ATOM   7750 3C31 POPEc 288      48.810  98.985  72.562  1.00  0.00           C
ATOM   7753 4C31 POPEc 288      47.320  99.245  72.782  1.00  0.00           C
ATOM   7756 5C31 POPEc 288      47.060 100.535  73.572  1.00  0.00           C
ATOM   7759 6C31 POPEc 288      45.560 100.835  73.732  1.00  0.00           C
ATOM   7763  NH3 POPEd 289      68.890  70.615  56.412  1.00  0.00           N
ATOM   7767  C12 POPEd 289      67.840  71.185  57.352  1.00  0.00           C
ATOM   7770  C11 POPEd 289      68.340  72.505  57.992  1.00  0.00           C
ATOM   7773  P   POPEd 289      66.549  74.306  57.492  1.00  0.00           P
ATOM   7774  O13 POPEd 289      66.530  73.755  56.122  1.00  0.00           O
ATOM   7775  O14 POPEd 289      67.040  75.696  57.692  1.00  0.00           O
ATOM   7776  O11 POPEd 289      65.070  74.285  58.022  1.00  0.00           O
ATOM   7777  O12 POPEd 289      67.269  73.306  58.472  1.00  0.00           O
ATOM   7778  C1  POPEd 289      64.470  73.306  58.852  1.00  0.00           C
ATOM   7781  C2  POPEd 289      64.680  73.604  60.362  1.00  0.00           C
ATOM   7783  O21 POPEd 289      64.210  72.465  61.112  1.00  0.00           O
ATOM   7784  C21 POPEd 289      64.870  72.205  62.232  1.00  0.00           C
ATOM   7785  O22 POPEd 289      65.850  72.805  62.642  1.00  0.00           O
ATOM   7786  C22 POPEd 289      64.260  70.955  62.872  1.00  0.00           C
ATOM   7789  C3  POPEd 289      63.920  74.885  60.782  1.00  0.00           C
ATOM   7792  O31 POPEd 289      64.070  75.125  62.192  1.00  0.00           O
ATOM   7793  C31 POPEd 289      65.159  75.785  62.562  1.00  0.00           C
ATOM   7794  O32 POPEd 289      65.970  76.314  61.812  1.00  0.00           O
ATOM   7795  C32 POPEd 289      65.260  75.745  64.092  1.00  0.00           C
ATOM   7798  C23 POPEd 289      65.250  70.215  63.812  1.00  0.00           C
ATOM   7801  C24 POPEd 289      64.820  70.236  65.282  1.00  0.00           C
ATOM   7804  C25 POPEd 289      64.769  71.634  65.902  1.00  0.00           C
ATOM   7807  C26 POPEd 289      64.290  71.605  67.372  1.00  0.00           C
ATOM   7810  C27 POPEd 289      63.830  72.965  67.902  1.00  0.00           C
ATOM   7813  C28 POPEd 289      62.470  73.404  67.322  1.00  0.00           C
ATOM   7816  C29 POPEd 289      62.000  74.744  67.812  1.00  0.00           C
ATOM   7818 0C21 POPEd 289      61.060  74.946  68.752  1.00  0.00           C
ATOM   7820 1C21 POPEd 289      60.330  73.836  69.472  1.00  0.00           C
ATOM   7823 2C21 POPEd 289      59.280  74.355  70.462  1.00  0.00           C
ATOM   7826 3C21 POPEd 289      58.700  73.204  71.292  1.00  0.00           C
ATOM   7829 4C21 POPEd 289      57.490  73.604  72.142  1.00  0.00           C
ATOM   7832 5C21 POPEd 289      56.890  72.415  72.912  1.00  0.00           C
ATOM   7835 6C21 POPEd 289      57.810  71.905  74.032  1.00  0.00           C
ATOM   7838 7C21 POPEd 289      57.290  70.635  74.712  1.00  0.00           C
ATOM   7841 8C21 POPEd 289      58.270  70.076  75.752  1.00  0.00           C
ATOM   7845  C33 POPEd 289      65.310  77.154  64.682  1.00  0.00           C
ATOM   7848  C34 POPEd 289      64.880  77.196  66.152  1.00  0.00           C
ATOM   7851  C35 POPEd 289      65.820  76.454  67.102  1.00  0.00           C
ATOM   7854  C36 POPEd 289      65.340  76.555  68.562  1.00  0.00           C
ATOM   7857  C37 POPEd 289      66.280  75.844  69.532  1.00  0.00           C
ATOM   7860  C38 POPEd 289      65.829  75.974  70.992  1.00  0.00           C
ATOM   7863  C39 POPEd 289      64.460  75.346  71.292  1.00  0.00           C
ATOM   7866 0C31 POPEd 289      64.240  75.195  72.802  1.00  0.00           C
ATOM   7869 1C31 POPEd 289      62.930  74.505  73.182  1.00  0.00           C
ATOM   7872 2C31 POPEd 289      62.960  73.915  74.602  1.00  0.00           C
ATOM   7875 3C31 POPEd 289      63.210  74.946  75.712  1.00  0.00           C
ATOM   7878 4C31 POPEd 289      64.000  74.385  76.902  1.00  0.00           C
ATOM   7881 5C31 POPEd 289      64.480  75.486  77.862  1.00  0.00           C
ATOM   7884 6C31 POPEd 289      65.360  74.985  79.012  1.00  0.00           C
ATOM   7888  NH3 POPEe 290      59.970  43.875  59.152  1.00  0.00           N
ATOM   7892  C12 POPEe 290      58.590  44.426  58.982  1.00  0.00           C
ATOM   7895  C11 POPEe 290      58.610  45.936  58.692  1.00  0.00           C
ATOM   7898  P   POPEe 290      56.660  47.535  59.382  1.00  0.00           P
ATOM   7899  O13 POPEe 290      57.430  48.794  59.172  1.00  0.00           O
ATOM   7900  O14 POPEe 290      55.180  47.544  59.252  1.00  0.00           O
ATOM   7901  O11 POPEe 290      57.030  47.015  60.842  1.00  0.00           O
ATOM   7902  O12 POPEe 290      57.270  46.396  58.492  1.00  0.00           O
ATOM   7903  C1  POPEe 290      56.110  46.086  61.442  1.00  0.00           C
ATOM   7906  C2  POPEe 290      56.830  45.125  62.422  1.00  0.00           C
ATOM   7908  O21 POPEe 290      56.100  44.935  63.632  1.00  0.00           O
ATOM   7909  C21 POPEe 290      54.860  44.505  63.572  1.00  0.00           C
ATOM   7910  O22 POPEe 290      54.230  44.236  62.562  1.00  0.00           O
ATOM   7911  C22 POPEe 290      54.390  44.365  65.012  1.00  0.00           C
ATOM   7914  C3  POPEe 290      58.230  45.665  62.822  1.00  0.00           C
ATOM   7917  O31 POPEe 290      58.780  44.956  63.942  1.00  0.00           O
ATOM   7918  C31 POPEe 290      58.460  45.465  65.132  1.00  0.00           C
ATOM   7919  O32 POPEe 290      57.990  46.564  65.332  1.00  0.00           O
ATOM   7920  C32 POPEe 290      58.740  44.405  66.192  1.00  0.00           C
ATOM   7923  C23 POPEe 290      52.880  44.125  65.182  1.00  0.00           C
ATOM   7926  C24 POPEe 290      52.580  43.855  66.662  1.00  0.00           C
ATOM   7929  C25 POPEe 290      51.120  43.524  66.942  1.00  0.00           C
ATOM   7932  C26 POPEe 290      50.860  43.236  68.422  1.00  0.00           C
ATOM   7935  C27 POPEe 290      49.450  42.695  68.672  1.00  0.00           C
ATOM   7938  C28 POPEe 290      49.250  42.215  70.122  1.00  0.00           C
ATOM   7941  C29 POPEe 290      47.940  41.486  70.302  1.00  0.00           C
ATOM   7943 0C21 POPEe 290      47.780  40.245  70.812  1.00  0.00           C
ATOM   7945 1C21 POPEe 290      48.870  39.325  71.302  1.00  0.00           C
ATOM   7948 2C21 POPEe 290      49.130  39.474  72.822  1.00  0.00           C
ATOM   7951 3C21 POPEe 290      47.970  38.994  73.702  1.00  0.00           C
ATOM   7954 4C21 POPEe 290      48.340  38.974  75.192  1.00  0.00           C
ATOM   7957 5C21 POPEe 290      47.250  38.305  76.052  1.00  0.00           C
ATOM   7960 6C21 POPEe 290      47.660  38.175  77.522  1.00  0.00           C
ATOM   7963 7C21 POPEe 290      46.660  37.364  78.352  1.00  0.00           C
ATOM   7966 8C21 POPEe 290      47.110  37.095  79.782  1.00  0.00           C
ATOM   7970  C33 POPEe 290      58.500  44.984  67.582  1.00  0.00           C
ATOM   7973  C34 POPEe 290      58.800  43.994  68.712  1.00  0.00           C
ATOM   7976  C35 POPEe 290      58.470  44.585  70.092  1.00  0.00           C
ATOM   7979  C36 POPEe 290      59.260  45.854  70.422  1.00  0.00           C
ATOM   7982  C37 POPEe 290      58.860  46.474  71.762  1.00  0.00           C
ATOM   7985  C38 POPEe 290      59.450  47.875  71.962  1.00  0.00           C
ATOM   7988  C39 POPEe 290      60.970  47.895  72.132  1.00  0.00           C
ATOM   7991 0C31 POPEe 290      61.400  47.365  73.502  1.00  0.00           C
ATOM   7994 1C31 POPEe 290      62.930  47.365  73.662  1.00  0.00           C
ATOM   7997 2C31 POPEe 290      63.380  46.935  75.062  1.00  0.00           C
ATOM   8000 3C31 POPEe 290      62.960  47.945  76.132  1.00  0.00           C
ATOM   8003 4C31 POPEe 290      63.620  47.705  77.492  1.00  0.00           C
ATOM   8006 5C31 POPEe 290      63.240  48.794  78.492  1.00  0.00           C
ATOM   8009 6C31 POPEe 290      64.130  48.836  79.732  1.00  0.00           C
ATOM   8013  NH3 POPEf 291      18.700  93.104  50.872  1.00  0.00           N
ATOM   8017  C12 POPEf 291      17.920  91.924  50.332  1.00  0.00           C
ATOM   8020  C11 POPEf 291      18.890  90.884  49.752  1.00  0.00           C
ATOM   8023  P   POPEf 291      17.680  88.576  50.192  1.00  0.00           P
ATOM   8024  O13 POPEf 291      18.070  87.244  49.692  1.00  0.00           O
ATOM   8025  O14 POPEf 291      16.230  88.745  50.362  1.00  0.00           O
ATOM   8026  O11 POPEf 291      18.380  88.845  51.592  1.00  0.00           O
ATOM   8027  O12 POPEf 291      18.200  89.744  49.242  1.00  0.00           O
ATOM   8028  C1  POPEf 291      17.590  88.675  52.772  1.00  0.00           C
ATOM   8031  C2  POPEf 291      18.290  89.275  54.022  1.00  0.00           C
ATOM   8033  O21 POPEf 291      18.020  88.445  55.172  1.00  0.00           O
ATOM   8034  C21 POPEf 291      18.690  87.306  55.232  1.00  0.00           C
ATOM   8035  O22 POPEf 291      19.650  86.994  54.542  1.00  0.00           O
ATOM   8036  C22 POPEf 291      18.060  86.474  56.332  1.00  0.00           C
ATOM   8039  C3  POPEf 291      17.850  90.744  54.312  1.00  0.00           C
ATOM   8042  O31 POPEf 291      16.430  90.875  54.622  1.00  0.00           O
ATOM   8043  C31 POPEf 291      16.140  90.905  55.922  1.00  0.00           C
ATOM   8044  O32 POPEf 291      16.940  90.814  56.832  1.00  0.00           O
ATOM   8045  C32 POPEf 291      14.620  91.064  56.112  1.00  0.00           C
ATOM   8048  C23 POPEf 291      18.130  87.186  57.702  1.00  0.00           C
ATOM   8051  C24 POPEf 291      17.030  86.735  58.672  1.00  0.00           C
ATOM   8054  C25 POPEf 291      17.080  87.565  59.962  1.00  0.00           C
ATOM   8057  C26 POPEf 291      16.000  87.166  60.972  1.00  0.00           C
ATOM   8060  C27 POPEf 291      16.210  87.864  62.312  1.00  0.00           C
ATOM   8063  C28 POPEf 291      15.370  87.265  63.462  1.00  0.00           C
ATOM   8066  C29 POPEf 291      15.930  85.936  63.902  1.00  0.00           C
ATOM   8068 0C21 POPEf 291      16.260  85.574  65.162  1.00  0.00           C
ATOM   8070 1C21 POPEf 291      16.050  86.395  66.402  1.00  0.00           C
ATOM   8073 2C21 POPEf 291      15.430  85.564  67.542  1.00  0.00           C
ATOM   8076 3C21 POPEf 291      15.220  86.404  68.802  1.00  0.00           C
ATOM   8079 4C21 POPEf 291      14.640  85.595  69.972  1.00  0.00           C
ATOM   8082 5C21 POPEf 291      13.190  85.954  70.322  1.00  0.00           C
ATOM   8085 6C21 POPEf 291      13.060  87.274  71.102  1.00  0.00           C
ATOM   8088 7C21 POPEf 291      11.620  87.544  71.552  1.00  0.00           C
ATOM   8091 8C21 POPEf 291      11.510  88.715  72.532  1.00  0.00           C
ATOM   8095  C33 POPEf 291      14.260  91.294  57.592  1.00  0.00           C
ATOM   8098  C34 POPEf 291      12.810  90.924  57.982  1.00  0.00           C
ATOM   8101  C35 POPEf 291      11.740  91.994  57.712  1.00  0.00           C
ATOM   8104  C36 POPEf 291      11.990  93.305  58.472  1.00  0.00           C
ATOM   8107  C37 POPEf 291      10.750  94.195  58.542  1.00  0.00           C
ATOM   8110  C38 POPEf 291       9.810  93.885  59.722  1.00  0.00           C
ATOM   8113  C39 POPEf 291      10.440  94.235  61.082  1.00  0.00           C
ATOM   8116 0C31 POPEf 291       9.450  94.275  62.252  1.00  0.00           C
ATOM   8119 1C31 POPEf 291      10.150  94.755  63.532  1.00  0.00           C
ATOM   8122 2C31 POPEf 291       9.220  94.975  64.732  1.00  0.00           C
ATOM   8125 3C31 POPEf 291       9.820  95.945  65.752  1.00  0.00           C
ATOM   8128 4C31 POPEf 291       8.840  96.374  66.832  1.00  0.00           C
ATOM   8131 5C31 POPEf 291       9.430  97.475  67.732  1.00  0.00           C
ATOM   8134 6C31 POPEf 291       8.440  98.016  68.772  1.00  0.00           C
ATOM   8138  NH3 POPEg 292      58.310  31.586  99.462  1.00  0.00           N
ATOM   8142  C12 POPEg 292      58.020  30.184  99.982  1.00  0.00           C
ATOM   8145  C11 POPEg 292      56.660  30.064 100.712  1.00  0.00           C
ATOM   8148  P   POPEg 292      55.690  27.654 100.192  1.00  0.00           P
ATOM   8149  O13 POPEg 292      56.260  26.295 100.342  1.00  0.00           O
ATOM   8150  O14 POPEg 292      54.230  27.794 100.402  1.00  0.00           O
ATOM   8151  O11 POPEg 292      56.110  28.195  98.772  1.00  0.00           O
ATOM   8152  O12 POPEg 292      56.420  28.715 101.132  1.00  0.00           O
ATOM   8153  C1  POPEg 292      55.250  28.805  97.812  1.00  0.00           C
ATOM   8156  C2  POPEg 292      55.040  27.805  96.652  1.00  0.00           C
ATOM   8158  O21 POPEg 292      54.690  28.444  95.412  1.00  0.00           O
ATOM   8159  C21 POPEg 292      53.510  29.004  95.312  1.00  0.00           C
ATOM   8160  O22 POPEg 292      52.720  29.244  96.202  1.00  0.00           O
ATOM   8161  C22 POPEg 292      53.270  29.395  93.842  1.00  0.00           C
ATOM   8164  C3  POPEg 292      54.090  26.644  97.062  1.00  0.00           C
ATOM   8167  O31 POPEg 292      53.750  25.824  95.922  1.00  0.00           O
ATOM   8168  C31 POPEg 292      54.420  24.694  95.782  1.00  0.00           C
ATOM   8169  O32 POPEg 292      55.250  24.244  96.552  1.00  0.00           O
ATOM   8170  C32 POPEg 292      54.020  24.035  94.462  1.00  0.00           C
ATOM   8173  C23 POPEg 292      53.280  28.195  92.872  1.00  0.00           C
ATOM   8176  C24 POPEg 292      53.580  28.616  91.432  1.00  0.00           C
ATOM   8179  C25 POPEg 292      52.590  29.634  90.842  1.00  0.00           C
ATOM   8182  C26 POPEg 292      52.930  29.944  89.372  1.00  0.00           C
ATOM   8185  C27 POPEg 292      51.940  30.915  88.702  1.00  0.00           C
ATOM   8188  C28 POPEg 292      52.130  30.965  87.172  1.00  0.00           C
ATOM   8191  C29 POPEg 292      51.590  29.715  86.502  1.00  0.00           C
ATOM   8193 0C21 POPEg 292      51.420  29.524  85.182  1.00  0.00           C
ATOM   8195 1C21 POPEg 292      51.780  30.475  84.072  1.00  0.00           C
ATOM   8198 2C21 POPEg 292      52.560  29.774  82.942  1.00  0.00           C
ATOM   8201 3C21 POPEg 292      51.710  28.785  82.122  1.00  0.00           C
ATOM   8204 4C21 POPEg 292      52.540  27.934  81.152  1.00  0.00           C
ATOM   8207 5C21 POPEg 292      52.840  28.616  79.812  1.00  0.00           C
ATOM   8210 6C21 POPEg 292      53.650  27.696  78.872  1.00  0.00           C
ATOM   8213 7C21 POPEg 292      54.119  28.405  77.602  1.00  0.00           C
ATOM   8216 8C21 POPEg 292      55.090  27.564  76.772  1.00  0.00           C
ATOM   8220  C33 POPEg 292      52.500  23.825  94.372  1.00  0.00           C
ATOM   8223  C34 POPEg 292      52.060  23.294  93.002  1.00  0.00           C
ATOM   8226  C35 POPEg 292      50.570  22.956  92.982  1.00  0.00           C
ATOM   8229  C36 POPEg 292      50.100  22.424  91.622  1.00  0.00           C
ATOM   8232  C37 POPEg 292      48.660  21.904  91.662  1.00  0.00           C
ATOM   8235  C38 POPEg 292      48.170  21.434  90.292  1.00  0.00           C
ATOM   8238  C39 POPEg 292      47.690  22.596  89.402  1.00  0.00           C
ATOM   8241 0C31 POPEg 292      47.940  22.336  87.922  1.00  0.00           C
ATOM   8244 1C31 POPEg 292      47.490  23.494  87.022  1.00  0.00           C
ATOM   8247 2C31 POPEg 292      48.100  23.335  85.632  1.00  0.00           C
ATOM   8250 3C31 POPEg 292      47.660  24.404  84.632  1.00  0.00           C
ATOM   8253 4C31 POPEg 292      48.350  24.184  83.292  1.00  0.00           C
ATOM   8256 5C31 POPEg 292      47.990  25.224  82.242  1.00  0.00           C
ATOM   8259 6C31 POPEg 292      48.590  24.866  80.882  1.00  0.00           C
ATOM   8263  NH3 POPEh 293     107.669 110.025  90.752  1.00  0.00           N
ATOM   8267  C12 POPEh 293     107.799 108.804  91.612  1.00  0.00           C
ATOM   8270  C11 POPEh 293     109.250 108.296  91.612  1.00  0.00           C
ATOM   8273  P   POPEh 293     110.950 106.924  90.252  1.00  0.00           P
ATOM   8274  O13 POPEh 293     112.070 107.845  90.532  1.00  0.00           O
ATOM   8275  O14 POPEh 293     110.829 105.665  91.042  1.00  0.00           O
ATOM   8276  O11 POPEh 293     111.090 106.514  88.742  1.00  0.00           O
ATOM   8277  O12 POPEh 293     109.600 107.745  90.342  1.00  0.00           O
ATOM   8278  C1  POPEh 293     109.990 106.085  87.942  1.00  0.00           C
ATOM   8281  C2  POPEh 293     110.350 106.294  86.452  1.00  0.00           C
ATOM   8283  O21 POPEh 293     109.150 106.094  85.702  1.00  0.00           O
ATOM   8284  C21 POPEh 293     109.040 106.684  84.532  1.00  0.00           C
ATOM   8285  O22 POPEh 293     109.789 107.514  84.052  1.00  0.00           O
ATOM   8286  C22 POPEh 293     107.780 106.094  83.912  1.00  0.00           C
ATOM   8289  C3  POPEh 293     111.470 105.305  86.022  1.00  0.00           C
ATOM   8292  O31 POPEh 293     112.179 105.725  84.842  1.00  0.00           O
ATOM   8293  C31 POPEh 293     111.750 105.205  83.702  1.00  0.00           C
ATOM   8294  O32 POPEh 293     110.780 104.485  83.572  1.00  0.00           O
ATOM   8295  C32 POPEh 293     112.640 105.695  82.552  1.00  0.00           C
ATOM   8298  C23 POPEh 293     107.350 106.775  82.612  1.00  0.00           C
ATOM   8301  C24 POPEh 293     106.310 105.924  81.872  1.00  0.00           C
ATOM   8304  C25 POPEh 293     105.820 106.635  80.612  1.00  0.00           C
ATOM   8307  C26 POPEh 293     106.828 106.614  79.462  1.00  0.00           C
ATOM   8310  C27 POPEh 293     106.380 107.514  78.312  1.00  0.00           C
ATOM   8313  C28 POPEh 293     107.389 107.586  77.152  1.00  0.00           C
ATOM   8316  C29 POPEh 293     107.490 106.275  76.412  1.00  0.00           C
ATOM   8318 0C21 POPEh 293     107.200 106.045  75.112  1.00  0.00           C
ATOM   8320 1C21 POPEh 293     106.710 107.055  74.102  1.00  0.00           C
ATOM   8323 2C21 POPEh 293     105.630 106.465  73.172  1.00  0.00           C
ATOM   8326 3C21 POPEh 293     104.310 106.145  73.872  1.00  0.00           C
ATOM   8329 4C21 POPEh 293     103.250 105.516  72.942  1.00  0.00           C
ATOM   8332 5C21 POPEh 293     102.760 106.465  71.842  1.00  0.00           C
ATOM   8335 6C21 POPEh 293     101.659 105.844  70.962  1.00  0.00           C
ATOM   8338 7C21 POPEh 293     101.179 106.805  69.872  1.00  0.00           C
ATOM   8341 8C21 POPEh 293     100.060 106.215  69.002  1.00  0.00           C
ATOM   8345  C33 POPEh 293     112.049 105.215  81.212  1.00  0.00           C
ATOM   8348  C34 POPEh 293     112.920 105.485  79.982  1.00  0.00           C
ATOM   8351  C35 POPEh 293     112.109 105.145  78.732  1.00  0.00           C
ATOM   8354  C36 POPEh 293     112.790 105.294  77.372  1.00  0.00           C
ATOM   8357  C37 POPEh 293     111.740 105.105  76.262  1.00  0.00           C
ATOM   8360  C38 POPEh 293     112.260 105.364  74.852  1.00  0.00           C
ATOM   8363  C39 POPEh 293     111.109 105.516  73.842  1.00  0.00           C
ATOM   8366 0C31 POPEh 293     111.610 106.094  72.512  1.00  0.00           C
ATOM   8369 1C31 POPEh 293     110.500 106.304  71.472  1.00  0.00           C
ATOM   8372 2C31 POPEh 293     111.039 107.085  70.262  1.00  0.00           C
ATOM   8375 3C31 POPEh 293     110.010 107.265  69.142  1.00  0.00           C
ATOM   8378 4C31 POPEh 293     110.610 108.085  67.982  1.00  0.00           C
ATOM   8381 5C31 POPEh 293     109.660 108.225  66.792  1.00  0.00           C
ATOM   8384 6C31 POPEh 293     110.290 108.955  65.592  1.00  0.00           C
ATOM   8388  NH3 POPEi 294      13.120 106.994  47.362  1.00  0.00           N
ATOM   8392  C12 POPEi 294      13.980 105.835  47.822  1.00  0.00           C
ATOM   8395  C11 POPEi 294      13.260 104.464  47.822  1.00  0.00           C
ATOM   8398  P   POPEi 294      14.830 102.335  48.282  1.00  0.00           P
ATOM   8399  O13 POPEi 294      15.430 101.255  47.452  1.00  0.00           O
ATOM   8400  O14 POPEi 294      15.740 102.895  49.292  1.00  0.00           O
ATOM   8401  O11 POPEi 294      13.610 101.654  49.002  1.00  0.00           O
ATOM   8402  O12 POPEi 294      14.170 103.454  47.392  1.00  0.00           O
ATOM   8403  C1  POPEi 294      13.750 101.225  50.362  1.00  0.00           C
ATOM   8406  C2  POPEi 294      12.970 102.195  51.252  1.00  0.00           C
ATOM   8408  O21 POPEi 294      13.060 101.805  52.632  1.00  0.00           O
ATOM   8409  C21 POPEi 294      14.010 102.425  53.312  1.00  0.00           C
ATOM   8410  O22 POPEi 294      14.920 103.095  52.842  1.00  0.00           O
ATOM   8411  C22 POPEi 294      13.720 102.295  54.792  1.00  0.00           C
ATOM   8414  C3  POPEi 294      11.470 102.195  50.832  1.00  0.00           C
ATOM   8417  O31 POPEi 294      10.810 101.015  51.342  1.00  0.00           O
ATOM   8418  C31 POPEi 294      10.170 101.234  52.482  1.00  0.00           C
ATOM   8419  O32 POPEi 294      10.100 102.295  53.072  1.00  0.00           O
ATOM   8420  C32 POPEi 294       9.580  99.914  52.992  1.00  0.00           C
ATOM   8423  C23 POPEi 294      13.090 103.605  55.282  1.00  0.00           C
ATOM   8426  C24 POPEi 294      11.980 103.416  56.302  1.00  0.00           C
ATOM   8429  C25 POPEi 294      12.450 102.895  57.662  1.00  0.00           C
ATOM   8432  C26 POPEi 294      11.320 103.095  58.672  1.00  0.00           C
ATOM   8435  C27 POPEi 294      11.650 102.615  60.092  1.00  0.00           C
ATOM   8438  C28 POPEi 294      10.730 103.284  61.142  1.00  0.00           C
ATOM   8441  C29 POPEi 294       9.270 103.104  60.832  1.00  0.00           C
ATOM   8443 0C21 POPEi 294       8.360 102.465  61.592  1.00  0.00           C
ATOM   8445 1C21 POPEi 294       8.620 101.805  62.922  1.00  0.00           C
ATOM   8448 2C21 POPEi 294       8.560 102.834  64.062  1.00  0.00           C
ATOM   8451 3C21 POPEi 294       8.750 102.215  65.452  1.00  0.00           C
ATOM   8454 4C21 POPEi 294       8.680 103.284  66.542  1.00  0.00           C
ATOM   8457 5C21 POPEi 294       8.880 102.755  67.972  1.00  0.00           C
ATOM   8460 6C21 POPEi 294       8.920 103.904  68.992  1.00  0.00           C
ATOM   8463 7C21 POPEi 294       9.360 103.494  70.402  1.00  0.00           C
ATOM   8466 8C21 POPEi 294       9.510 104.686  71.342  1.00  0.00           C
ATOM   8470  C33 POPEi 294       8.480 100.135  54.052  1.00  0.00           C
ATOM   8473  C34 POPEi 294       8.990 100.685  55.392  1.00  0.00           C
ATOM   8476  C35 POPEi 294       9.270  99.634  56.472  1.00  0.00           C
ATOM   8479  C36 POPEi 294       8.020  99.314  57.302  1.00  0.00           C
ATOM   8482  C37 POPEi 294       8.360  98.645  58.632  1.00  0.00           C
ATOM   8485  C38 POPEi 294       7.220  98.764  59.662  1.00  0.00           C
ATOM   8488  C39 POPEi 294       7.630  98.276  61.052  1.00  0.00           C
ATOM   8491 0C31 POPEi 294       6.530  98.494  62.102  1.00  0.00           C
ATOM   8494 1C31 POPEi 294       7.020  98.204  63.532  1.00  0.00           C
ATOM   8497 2C31 POPEi 294       5.990  98.556  64.612  1.00  0.00           C
ATOM   8500 3C31 POPEi 294       4.760  97.645  64.652  1.00  0.00           C
ATOM   8503 4C31 POPEi 294       5.070  96.215  65.112  1.00  0.00           C
ATOM   8506 5C31 POPEi 294       3.790  95.395  65.362  1.00  0.00           C
ATOM   8509 6C31 POPEi 294       4.070  93.995  65.942  1.00  0.00           C
ATOM   8513  NH3 POPEj 295      22.580  63.214  55.862  1.00  0.00           N
ATOM   8517  C12 POPEj 295      23.930  62.596  55.552  1.00  0.00           C
ATOM   8520  C11 POPEj 295      24.750  62.204  56.802  1.00  0.00           C
ATOM   8523  P   POPEj 295      27.170  61.206  57.312  1.00  0.00           P
ATOM   8524  O13 POPEj 295      26.600  60.114  58.152  1.00  0.00           O
ATOM   8525  O14 POPEj 295      28.260  60.844  56.392  1.00  0.00           O
ATOM   8526  O11 POPEj 295      27.560  62.365  58.332  1.00  0.00           O
ATOM   8527  O12 POPEj 295      26.040  61.824  56.382  1.00  0.00           O
ATOM   8528  C1  POPEj 295      28.190  63.594  57.952  1.00  0.00           C
ATOM   8531  C2  POPEj 295      28.430  64.626  59.142  1.00  0.00           C
ATOM   8533  O21 POPEj 295      29.680  64.505  59.832  1.00  0.00           O
ATOM   8534  C21 POPEj 295      30.030  63.395  60.422  1.00  0.00           C
ATOM   8535  O22 POPEj 295      29.510  62.295  60.292  1.00  0.00           O
ATOM   8536  C22 POPEj 295      31.090  63.715  61.462  1.00  0.00           C
ATOM   8539  C3  POPEj 295      27.220  64.744  60.132  1.00  0.00           C
ATOM   8542  O31 POPEj 295      27.490  65.495  61.352  1.00  0.00           O
ATOM   8543  C31 POPEj 295      27.150  66.785  61.382  1.00  0.00           C
ATOM   8544  O32 POPEj 295      26.750  67.424  60.432  1.00  0.00           O
ATOM   8545  C32 POPEj 295      27.290  67.365  62.812  1.00  0.00           C
ATOM   8548  C23 POPEj 295      30.760  62.955  62.762  1.00  0.00           C
ATOM   8551  C24 POPEj 295      31.590  63.424  63.952  1.00  0.00           C
ATOM   8554  C25 POPEj 295      30.970  62.986  65.282  1.00  0.00           C
ATOM   8557  C26 POPEj 295      31.710  63.545  66.502  1.00  0.00           C
ATOM   8560  C27 POPEj 295      30.780  63.745  67.702  1.00  0.00           C
ATOM   8563  C28 POPEj 295      31.520  64.225  68.952  1.00  0.00           C
ATOM   8566  C29 POPEj 295      32.340  63.125  69.562  1.00  0.00           C
ATOM   8568 0C21 POPEj 295      33.050  63.236  70.702  1.00  0.00           C
ATOM   8570 1C21 POPEj 295      33.200  64.494  71.512  1.00  0.00           C
ATOM   8573 2C21 POPEj 295      32.270  64.524  72.732  1.00  0.00           C
ATOM   8576 3C21 POPEj 295      32.720  63.604  73.882  1.00  0.00           C
ATOM   8579 4C21 POPEj 295      31.830  63.785  75.112  1.00  0.00           C
ATOM   8582 5C21 POPEj 295      32.190  62.864  76.292  1.00  0.00           C
ATOM   8585 6C21 POPEj 295      31.080  62.916  77.352  1.00  0.00           C
ATOM   8588 7C21 POPEj 295      31.410  62.126  78.622  1.00  0.00           C
ATOM   8591 8C21 POPEj 295      30.340  62.274  79.712  1.00  0.00           C
ATOM   8595  C33 POPEj 295      26.130  66.946  63.762  1.00  0.00           C
ATOM   8598  C34 POPEj 295      25.890  67.814  65.002  1.00  0.00           C
ATOM   8601  C35 POPEj 295      24.550  67.485  65.702  1.00  0.00           C
ATOM   8604  C36 POPEj 295      24.570  66.235  66.602  1.00  0.00           C
ATOM   8607  C37 POPEj 295      23.230  66.045  67.332  1.00  0.00           C
ATOM   8610  C38 POPEj 295      23.180  64.816  68.262  1.00  0.00           C
ATOM   8613  C39 POPEj 295      22.590  65.125  69.652  1.00  0.00           C
ATOM   8616 0C31 POPEj 295      21.090  65.425  69.692  1.00  0.00           C
ATOM   8619 1C31 POPEj 295      20.680  66.005  71.052  1.00  0.00           C
ATOM   8622 2C31 POPEj 295      19.170  66.174  71.182  1.00  0.00           C
ATOM   8625 3C31 POPEj 295      18.770  67.094  72.342  1.00  0.00           C
ATOM   8628 4C31 POPEj 295      17.270  67.404  72.312  1.00  0.00           C
ATOM   8631 5C31 POPEj 295      16.930  68.785  72.862  1.00  0.00           C
ATOM   8634 6C31 POPEj 295      15.510  69.225  72.502  1.00  0.00           C
ATOM   8638  NH3 POPEk 296      37.490   6.894  96.082  1.00  0.00           N
ATOM   8642  C12 POPEk 296      37.130   7.634  97.342  1.00  0.00           C
ATOM   8645  C11 POPEk 296      36.250   6.744  98.222  1.00  0.00           C
ATOM   8648  P   POPEk 296      34.660   5.155  96.792  1.00  0.00           P
ATOM   8649  O13 POPEk 296      35.440   5.075  95.532  1.00  0.00           O
ATOM   8650  O14 POPEk 296      34.750   3.964  97.672  1.00  0.00           O
ATOM   8651  O11 POPEk 296      33.170   5.424  96.422  1.00  0.00           O
ATOM   8652  O12 POPEk 296      35.020   6.474  97.562  1.00  0.00           O
ATOM   8653  C1  POPEk 296      32.790   6.554  95.632  1.00  0.00           C
ATOM   8656  C2  POPEk 296      32.600   6.155  94.152  1.00  0.00           C
ATOM   8658  O21 POPEk 296      31.820   7.204  93.542  1.00  0.00           O
ATOM   8659  C21 POPEk 296      32.370   7.794  92.492  1.00  0.00           C
ATOM   8660  O22 POPEk 296      33.500   7.595  92.082  1.00  0.00           O
ATOM   8661  C22 POPEk 296      31.380   8.724  91.822  1.00  0.00           C
ATOM   8664  C3  POPEk 296      31.840   4.794  94.022  1.00  0.00           C
ATOM   8667  O31 POPEk 296      32.020   4.164  92.732  1.00  0.00           O
ATOM   8668  C31 POPEk 296      31.060   4.444  91.862  1.00  0.00           C
ATOM   8669  O32 POPEk 296      30.180   5.264  92.012  1.00  0.00           O
ATOM   8670  C32 POPEk 296      31.180   3.644  90.582  1.00  0.00           C
ATOM   8673  C23 POPEk 296      31.570   8.604  90.302  1.00  0.00           C
ATOM   8676  C24 POPEk 296      30.540   9.344  89.462  1.00  0.00           C
ATOM   8679  C25 POPEk 296      30.870   9.304  87.962  1.00  0.00           C
ATOM   8682  C26 POPEk 296      29.730   9.835  87.092  1.00  0.00           C
ATOM   8685  C27 POPEk 296      30.060   9.694  85.592  1.00  0.00           C
ATOM   8688  C28 POPEk 296      28.850   9.984  84.692  1.00  0.00           C
ATOM   8691  C29 POPEk 296      29.130   9.655  83.252  1.00  0.00           C
ATOM   8693 0C21 POPEk 296      28.210   9.224  82.362  1.00  0.00           C
ATOM   8695 1C21 POPEk 296      26.730   9.085  82.612  1.00  0.00           C
ATOM   8698 2C21 POPEk 296      25.890   9.785  81.522  1.00  0.00           C
ATOM   8701 3C21 POPEk 296      24.480  10.164  82.012  1.00  0.00           C
ATOM   8704 4C21 POPEk 296      23.720  10.944  80.932  1.00  0.00           C
ATOM   8707 5C21 POPEk 296      22.370  11.494  81.412  1.00  0.00           C
ATOM   8710 6C21 POPEk 296      21.650  12.284  80.312  1.00  0.00           C
ATOM   8713 7C21 POPEk 296      20.320  12.874  80.772  1.00  0.00           C
ATOM   8716 8C21 POPEk 296      19.680  13.805  79.732  1.00  0.00           C
ATOM   8720  C33 POPEk 296      32.580   3.544  89.962  1.00  0.00           C
ATOM   8723  C34 POPEk 296      32.440   3.264  88.452  1.00  0.00           C
ATOM   8726  C35 POPEk 296      33.620   2.515  87.842  1.00  0.00           C
ATOM   8729  C36 POPEk 296      34.890   3.345  87.622  1.00  0.00           C
ATOM   8732  C37 POPEk 296      35.950   2.464  86.972  1.00  0.00           C
ATOM   8735  C38 POPEk 296      37.160   3.214  86.392  1.00  0.00           C
ATOM   8738  C39 POPEk 296      38.060   2.274  85.582  1.00  0.00           C
ATOM   8741 0C31 POPEk 296      37.460   1.885  84.222  1.00  0.00           C
ATOM   8744 1C31 POPEk 296      38.050   0.585  83.662  1.00  0.00           C
ATOM   8747 2C31 POPEk 296      37.470   0.205  82.292  1.00  0.00           C
ATOM   8750 3C31 POPEk 296      38.170  -0.995  81.652  1.00  0.00           C
ATOM   8753 4C31 POPEk 296      39.550  -0.645  81.072  1.00  0.00           C
ATOM   8756 5C31 POPEk 296      40.340  -1.885  80.632  1.00  0.00           C
ATOM   8759 6C31 POPEk 296      41.619  -1.544  79.872  1.00  0.00           C
ATOM   8763  NH3 POPEl 297      60.340   9.785  53.492  1.00  0.00           N
ATOM   8767  C12 POPEl 297      61.210   8.774  52.802  1.00  0.00           C
ATOM   8770  C11 POPEl 297      60.360   7.615  52.262  1.00  0.00           C
ATOM   8773  P   POPEl 297      58.170   7.245  53.692  1.00  0.00           P
ATOM   8774  O13 POPEl 297      57.820   8.535  53.042  1.00  0.00           O
ATOM   8775  O14 POPEl 297      57.340   6.055  53.472  1.00  0.00           O
ATOM   8776  O11 POPEl 297      58.290   7.444  55.242  1.00  0.00           O
ATOM   8777  O12 POPEl 297      59.670   6.955  53.312  1.00  0.00           O
ATOM   8778  C1  POPEl 297      57.370   8.194  56.022  1.00  0.00           C
ATOM   8781  C2  POPEl 297      58.190   9.314  56.692  1.00  0.00           C
ATOM   8783  O21 POPEl 297      57.860   9.484  58.092  1.00  0.00           O
ATOM   8784  C21 POPEl 297      58.880   9.294  58.922  1.00  0.00           C
ATOM   8785  O22 POPEl 297      60.010   8.944  58.582  1.00  0.00           O
ATOM   8786  C22 POPEl 297      58.490   9.635  60.342  1.00  0.00           C
ATOM   8789  C3  POPEl 297      58.050  10.654  55.952  1.00  0.00           C
ATOM   8792  O31 POPEl 297      59.310  11.344  56.022  1.00  0.00           O
ATOM   8793  C31 POPEl 297      59.510  12.464  56.732  1.00  0.00           C
ATOM   8794  O32 POPEl 297      60.610  12.854  57.062  1.00  0.00           O
ATOM   8795  C32 POPEl 297      58.240  13.215  57.132  1.00  0.00           C
ATOM   8798  C23 POPEl 297      59.750   9.795  61.222  1.00  0.00           C
ATOM   8801  C24 POPEl 297      59.420  10.245  62.642  1.00  0.00           C
ATOM   8804  C25 POPEl 297      58.820   9.155  63.532  1.00  0.00           C
ATOM   8807  C26 POPEl 297      58.720   9.624  64.992  1.00  0.00           C
ATOM   8810  C27 POPEl 297      57.820   8.744  65.852  1.00  0.00           C
ATOM   8813  C28 POPEl 297      57.860   9.175  67.332  1.00  0.00           C
ATOM   8816  C29 POPEl 297      56.680   8.665  68.122  1.00  0.00           C
ATOM   8818 0C21 POPEl 297      56.540   8.764  69.452  1.00  0.00           C
ATOM   8820 1C21 POPEl 297      57.570   9.325  70.392  1.00  0.00           C
ATOM   8823 2C21 POPEl 297      57.350   8.834  71.832  1.00  0.00           C
ATOM   8826 3C21 POPEl 297      58.650   8.814  72.662  1.00  0.00           C
ATOM   8829 4C21 POPEl 297      58.370   8.625  74.152  1.00  0.00           C
ATOM   8832 5C21 POPEl 297      59.490   7.934  74.932  1.00  0.00           C
ATOM   8835 6C21 POPEl 297      59.600   6.434  74.632  1.00  0.00           C
ATOM   8838 7C21 POPEl 297      60.630   5.724  75.522  1.00  0.00           C
ATOM   8841 8C21 POPEl 297      60.760   4.225  75.232  1.00  0.00           C
ATOM   8845  C33 POPEl 297      58.620  14.554  57.802  1.00  0.00           C
ATOM   8848  C34 POPEl 297      57.400  15.354  58.242  1.00  0.00           C
ATOM   8851  C35 POPEl 297      57.740  16.694  58.932  1.00  0.00           C
ATOM   8854  C36 POPEl 297      58.670  16.535  60.152  1.00  0.00           C
ATOM   8857  C37 POPEl 297      58.620  17.756  61.082  1.00  0.00           C
ATOM   8860  C38 POPEl 297      59.800  17.805  62.072  1.00  0.00           C
ATOM   8863  C39 POPEl 297      59.900  16.586  63.012  1.00  0.00           C
ATOM   8866 0C31 POPEl 297      58.820  16.555  64.112  1.00  0.00           C
ATOM   8869 1C31 POPEl 297      59.420  16.305  65.502  1.00  0.00           C
ATOM   8872 2C31 POPEl 297      58.400  16.375  66.652  1.00  0.00           C
ATOM   8875 3C31 POPEl 297      59.040  16.264  68.042  1.00  0.00           C
ATOM   8878 4C31 POPEl 297      59.780  17.535  68.482  1.00  0.00           C
ATOM   8881 5C31 POPEl 297      60.710  17.295  69.672  1.00  0.00           C
ATOM   8884 6C31 POPEl 297      61.490  18.535  70.092  1.00  0.00           C
ATOM   8888  NH3 POPEm 298      87.480  29.445  93.802  1.00  0.00           N
ATOM   8892  C12 POPEm 298      88.119  28.085  93.922  1.00  0.00           C
ATOM   8895  C11 POPEm 298      89.409  27.915  93.082  1.00  0.00           C
ATOM   8898  P   POPEm 298      90.680  30.105  93.762  1.00  0.00           P
ATOM   8899  O13 POPEm 298      89.810  30.526  94.882  1.00  0.00           O
ATOM   8900  O14 POPEm 298      92.100  30.485  93.782  1.00  0.00           O
ATOM   8901  O11 POPEm 298      89.999  30.604  92.412  1.00  0.00           O
ATOM   8902  O12 POPEm 298      90.540  28.545  93.672  1.00  0.00           O
ATOM   8903  C1  POPEm 298      90.380  31.895  91.912  1.00  0.00           C
ATOM   8906  C2  POPEm 298      89.399  32.424  90.832  1.00  0.00           C
ATOM   8908  O21 POPEm 298      89.670  33.835  90.692  1.00  0.00           O
ATOM   8909  C21 POPEm 298      89.339  34.544  89.612  1.00  0.00           C
ATOM   8910  O22 POPEm 298      89.310  35.765  89.592  1.00  0.00           O
ATOM   8911  C22 POPEm 298      89.170  33.754  88.312  1.00  0.00           C
ATOM   8914  C3  POPEm 298      87.909  32.215  91.252  1.00  0.00           C
ATOM   8917  O31 POPEm 298      87.490  30.824  91.202  1.00  0.00           O
ATOM   8918  C31 POPEm 298      87.270  30.426  89.942  1.00  0.00           C
ATOM   8919  O32 POPEm 298      87.429  31.124  88.952  1.00  0.00           O
ATOM   8920  C32 POPEm 298      86.869  28.974  89.872  1.00  0.00           C
ATOM   8923  C23 POPEm 298      88.909  34.665  87.072  1.00  0.00           C
ATOM   8926  C24 POPEm 298      89.130  33.925  85.732  1.00  0.00           C
ATOM   8929  C25 POPEm 298      87.970  33.005  85.322  1.00  0.00           C
ATOM   8932  C26 POPEm 298      86.909  33.724  84.462  1.00  0.00           C
ATOM   8935  C27 POPEm 298      87.229  33.674  82.952  1.00  0.00           C
ATOM   8938  C28 POPEm 298      86.260  34.505  82.102  1.00  0.00           C
ATOM   8941  C29 POPEm 298      86.589  34.425  80.632  1.00  0.00           C
ATOM   8943 0C21 POPEm 298      85.710  34.425  79.612  1.00  0.00           C
ATOM   8945 1C21 POPEm 298      84.210  34.455  79.732  1.00  0.00           C
ATOM   8948 2C21 POPEm 298      83.499  34.204  78.392  1.00  0.00           C
ATOM   8951 3C21 POPEm 298      83.850  32.855  77.752  1.00  0.00           C
ATOM   8954 4C21 POPEm 298      83.000  32.485  76.532  1.00  0.00           C
ATOM   8957 5C21 POPEm 298      81.540  32.125  76.862  1.00  0.00           C
ATOM   8960 6C21 POPEm 298      81.300  30.954  77.832  1.00  0.00           C
ATOM   8963 7C21 POPEm 298      79.789  30.705  77.972  1.00  0.00           C
ATOM   8966 8C21 POPEm 298      79.399  29.836  79.162  1.00  0.00           C
ATOM   8970  C33 POPEm 298      85.920  28.705  88.672  1.00  0.00           C
ATOM   8973  C34 POPEm 298      85.420  27.255  88.632  1.00  0.00           C
ATOM   8976  C35 POPEm 298      83.949  27.094  88.232  1.00  0.00           C
ATOM   8979  C36 POPEm 298      83.619  27.704  86.872  1.00  0.00           C
ATOM   8982  C37 POPEm 298      82.650  26.854  86.052  1.00  0.00           C
ATOM   8985  C38 POPEm 298      82.869  27.044  84.552  1.00  0.00           C
ATOM   8988  C39 POPEm 298      82.009  26.104  83.722  1.00  0.00           C
ATOM   8991 0C31 POPEm 298      82.340  26.224  82.242  1.00  0.00           C
ATOM   8994 1C31 POPEm 298      81.370  25.426  81.372  1.00  0.00           C
ATOM   8997 2C31 POPEm 298      81.479  25.794  79.882  1.00  0.00           C
ATOM   9000 3C31 POPEm 298      82.799  25.336  79.282  1.00  0.00           C
ATOM   9003 4C31 POPEm 298      82.979  25.744  77.822  1.00  0.00           C
ATOM   9006 5C31 POPEm 298      84.360  25.324  77.322  1.00  0.00           C
ATOM   9009 6C31 POPEm 298      84.570  25.564  75.832  1.00  0.00           C
ATOM   9013  NH3 POPEn 299      77.420  13.354  49.732  1.00  0.00           N
ATOM   9017  C12 POPEn 299      78.740  13.756  50.312  1.00  0.00           C
ATOM   9020  C11 POPEn 299      79.770  12.604  50.322  1.00  0.00           C
ATOM   9023  P   POPEn 299      79.049  10.324  49.202  1.00  0.00           P
ATOM   9024  O13 POPEn 299      77.620  10.584  49.552  1.00  0.00           O
ATOM   9025  O14 POPEn 299      79.328   9.644  47.922  1.00  0.00           O
ATOM   9026  O11 POPEn 299      79.770   9.615  50.412  1.00  0.00           O
ATOM   9027  O12 POPEn 299      79.710  11.764  49.162  1.00  0.00           O
ATOM   9028  C1  POPEn 299      79.019   8.884  51.392  1.00  0.00           C
ATOM   9031  C2  POPEn 299      78.470   9.795  52.542  1.00  0.00           C
ATOM   9033  O21 POPEn 299      79.509  10.224  53.442  1.00  0.00           O
ATOM   9034  C21 POPEn 299      79.920   9.384  54.362  1.00  0.00           C
ATOM   9035  O22 POPEn 299      79.749   8.184  54.392  1.00  0.00           O
ATOM   9036  C22 POPEn 299      80.700  10.184  55.412  1.00  0.00           C
ATOM   9039  C3  POPEn 299      77.220   9.205  53.262  1.00  0.00           C
ATOM   9042  O31 POPEn 299      76.860  10.104  54.332  1.00  0.00           O
ATOM   9043  C31 POPEn 299      76.590   9.554  55.512  1.00  0.00           C
ATOM   9044  O32 POPEn 299      76.420   8.374  55.732  1.00  0.00           O
ATOM   9045  C32 POPEn 299      76.680  10.675  56.562  1.00  0.00           C
ATOM   9048  C23 POPEn 299      80.578   9.624  56.852  1.00  0.00           C
ATOM   9051  C24 POPEn 299      81.139  10.615  57.892  1.00  0.00           C
ATOM   9054  C25 POPEn 299      81.150  10.094  59.342  1.00  0.00           C
ATOM   9057  C26 POPEn 299      81.340  11.235  60.362  1.00  0.00           C
ATOM   9060  C27 POPEn 299      82.140  10.805  61.602  1.00  0.00           C
ATOM   9063  C28 POPEn 299      82.170  11.854  62.742  1.00  0.00           C
ATOM   9066  C29 POPEn 299      80.880  11.884  63.532  1.00  0.00           C
ATOM   9068 0C21 POPEn 299      80.740  11.715  64.862  1.00  0.00           C
ATOM   9070 1C21 POPEn 299      81.839  11.504  65.882  1.00  0.00           C
ATOM   9073 2C21 POPEn 299      81.828  10.085  66.482  1.00  0.00           C
ATOM   9076 3C21 POPEn 299      82.760   9.944  67.692  1.00  0.00           C
ATOM   9079 4C21 POPEn 299      82.710   8.545  68.322  1.00  0.00           C
ATOM   9082 5C21 POPEn 299      83.170   8.495  69.782  1.00  0.00           C
ATOM   9085 6C21 POPEn 299      84.579   9.064  70.042  1.00  0.00           C
ATOM   9088 7C21 POPEn 299      84.980   8.915  71.512  1.00  0.00           C
ATOM   9091 8C21 POPEn 299      86.359   9.474  71.852  1.00  0.00           C
ATOM   9095  C33 POPEn 299      76.640  10.184  58.022  1.00  0.00           C
ATOM   9098  C34 POPEn 299      77.300  11.205  58.962  1.00  0.00           C
ATOM   9101  C35 POPEn 299      77.189  10.875  60.452  1.00  0.00           C
ATOM   9104  C36 POPEn 299      75.780  11.065  61.032  1.00  0.00           C
ATOM   9107  C37 POPEn 299      75.759  10.944  62.562  1.00  0.00           C
ATOM   9110  C38 POPEn 299      74.350  11.104  63.162  1.00  0.00           C
ATOM   9113  C39 POPEn 299      74.369  11.224  64.692  1.00  0.00           C
ATOM   9116 0C31 POPEn 299      72.970  11.294  65.292  1.00  0.00           C
ATOM   9119 1C31 POPEn 299      72.979  11.325  66.832  1.00  0.00           C
ATOM   9122 2C31 POPEn 299      71.619  10.954  67.442  1.00  0.00           C
ATOM   9125 3C31 POPEn 299      70.510  11.975  67.162  1.00  0.00           C
ATOM   9128 4C31 POPEn 299      70.750  13.344  67.802  1.00  0.00           C
ATOM   9131 5C31 POPEn 299      69.490  14.224  67.832  1.00  0.00           C
ATOM   9134 6C31 POPEn 299      69.699  15.584  68.502  1.00  0.00           C
ATOM   9138  NH3 POPEo 300      89.829  57.875  56.112  1.00  0.00           N
ATOM   9142  C12 POPEo 300      91.189  57.474  55.562  1.00  0.00           C
ATOM   9145  C11 POPEo 300      92.240  58.604  55.592  1.00  0.00           C
ATOM   9148  P   POPEo 300      94.520  59.464  54.722  1.00  0.00           P
ATOM   9149  O13 POPEo 300      95.360  59.295  53.512  1.00  0.00           O
ATOM   9150  O14 POPEo 300      93.769  60.744  54.782  1.00  0.00           O
ATOM   9151  O11 POPEo 300      95.460  59.345  56.012  1.00  0.00           O
ATOM   9152  O12 POPEo 300      93.490  58.255  54.942  1.00  0.00           O
ATOM   9153  C1  POPEo 300      95.070  60.075  57.182  1.00  0.00           C
ATOM   9156  C2  POPEo 300      96.189  60.125  58.232  1.00  0.00           C
ATOM   9158  O21 POPEo 300      95.700  61.024  59.232  1.00  0.00           O
ATOM   9159  C21 POPEo 300      96.200  61.104  60.472  1.00  0.00           C
ATOM   9160  O22 POPEo 300      95.969  62.056  61.212  1.00  0.00           O
ATOM   9161  C22 POPEo 300      97.030  59.886  60.882  1.00  0.00           C
ATOM   9164  C3  POPEo 300      97.550  60.585  57.572  1.00  0.00           C
ATOM   9167  O31 POPEo 300      98.380  61.434  58.412  1.00  0.00           O
ATOM   9168  C31 POPEo 300      97.930  62.695  58.422  1.00  0.00           C
ATOM   9169  O32 POPEo 300      97.030  63.115  57.732  1.00  0.00           O
ATOM   9170  C32 POPEo 300      98.660  63.506  59.492  1.00  0.00           C
ATOM   9173  C23 POPEo 300      97.640  60.035  62.292  1.00  0.00           C
ATOM   9176  C24 POPEo 300      98.289  58.734  62.792  1.00  0.00           C
ATOM   9179  C25 POPEo 300      97.310  57.705  63.362  1.00  0.00           C
ATOM   9182  C26 POPEo 300      96.769  58.115  64.742  1.00  0.00           C
ATOM   9185  C27 POPEo 300      95.810  57.085  65.372  1.00  0.00           C
ATOM   9188  C28 POPEo 300      95.649  57.266  66.892  1.00  0.00           C
ATOM   9191  C29 POPEo 300      95.140  58.625  67.282  1.00  0.00           C
ATOM   9193 0C21 POPEo 300      94.509  58.934  68.432  1.00  0.00           C
ATOM   9195 1C21 POPEo 300      94.170  58.004  69.562  1.00  0.00           C
ATOM   9198 2C21 POPEo 300      94.999  58.244  70.832  1.00  0.00           C
ATOM   9201 3C21 POPEo 300      94.480  57.404  72.002  1.00  0.00           C
ATOM   9204 4C21 POPEo 300      95.290  57.575  73.292  1.00  0.00           C
ATOM   9207 5C21 POPEo 300      94.560  56.986  74.512  1.00  0.00           C
ATOM   9210 6C21 POPEo 300      95.389  57.094  75.792  1.00  0.00           C
ATOM   9213 7C21 POPEo 300      94.640  56.625  77.042  1.00  0.00           C
ATOM   9216 8C21 POPEo 300      95.490  56.725  78.312  1.00  0.00           C
ATOM   9220  C33 POPEo 300      97.710  64.645  59.952  1.00  0.00           C
ATOM   9223  C34 POPEo 300      98.280  65.696  60.912  1.00  0.00           C
ATOM   9226  C35 POPEo 300      99.210  65.125  62.002  1.00  0.00           C
ATOM   9229  C36 POPEo 300      99.760  66.215  62.942  1.00  0.00           C
ATOM   9232  C37 POPEo 300     100.810  65.655  63.912  1.00  0.00           C
ATOM   9235  C38 POPEo 300     101.490  66.715  64.792  1.00  0.00           C
ATOM   9238  C39 POPEo 300     100.509  67.516  65.662  1.00  0.00           C
ATOM   9241 0C31 POPEo 300     101.219  68.325  66.752  1.00  0.00           C
ATOM   9244 1C31 POPEo 300     100.229  69.166  67.582  1.00  0.00           C
ATOM   9247 2C31 POPEo 300     100.689  69.454  69.012  1.00  0.00           C
ATOM   9250 3C31 POPEo 300     100.740  68.196  69.892  1.00  0.00           C
ATOM   9253 4C31 POPEo 300     100.759  68.485  71.402  1.00  0.00           C
ATOM   9256 5C31 POPEo 300     100.640  67.196  72.232  1.00  0.00           C
ATOM   9259 6C31 POPEo 300     100.420  67.435  73.722  1.00  0.00           C
ATOM   9263  NH3 POPEp 301      63.330  15.604  55.192  1.00  0.00           N
ATOM   9267  C12 POPEp 301      62.000  15.666  54.492  1.00  0.00           C
ATOM   9270  C11 POPEp 301      62.110  15.535  52.962  1.00  0.00           C
ATOM   9273  P   POPEp 301      62.100  12.934  52.502  1.00  0.00           P
ATOM   9274  O13 POPEp 301      61.340  12.144  53.492  1.00  0.00           O
ATOM   9275  O14 POPEp 301      62.220  12.334  51.162  1.00  0.00           O
ATOM   9276  O11 POPEp 301      63.580  13.166  53.032  1.00  0.00           O
ATOM   9277  O12 POPEp 301      61.470  14.365  52.452  1.00  0.00           O
ATOM   9278  C1  POPEp 301      64.410  12.005  53.172  1.00  0.00           C
ATOM   9281  C2  POPEp 301      64.860  11.854  54.642  1.00  0.00           C
ATOM   9283  O21 POPEp 301      63.670  11.745  55.442  1.00  0.00           O
ATOM   9284  C21 POPEp 301      63.670  12.234  56.652  1.00  0.00           C
ATOM   9285  O22 POPEp 301      63.769  13.414  56.972  1.00  0.00           O
ATOM   9286  C22 POPEp 301      63.530  11.035  57.602  1.00  0.00           C
ATOM   9289  C3  POPEp 301      65.930  12.944  55.012  1.00  0.00           C
ATOM   9292  O31 POPEp 301      66.400  12.844  56.372  1.00  0.00           O
ATOM   9293  C31 POPEp 301      67.490  13.575  56.592  1.00  0.00           C
ATOM   9294  O32 POPEp 301      68.240  14.015  55.732  1.00  0.00           O
ATOM   9295  C32 POPEp 301      67.580  13.875  58.092  1.00  0.00           C
ATOM   9298  C23 POPEp 301      63.710  11.344  59.102  1.00  0.00           C
ATOM   9301  C24 POPEp 301      64.020  10.064  59.882  1.00  0.00           C
ATOM   9304  C25 POPEp 301      64.439  10.285  61.342  1.00  0.00           C
ATOM   9307  C26 POPEp 301      63.300  10.155  62.362  1.00  0.00           C
ATOM   9310  C27 POPEp 301      63.820  10.324  63.802  1.00  0.00           C
ATOM   9313  C28 POPEp 301      62.780  10.055  64.902  1.00  0.00           C
ATOM   9316  C29 POPEp 301      63.290  10.475  66.262  1.00  0.00           C
ATOM   9318 0C21 POPEp 301      62.580  11.054  67.252  1.00  0.00           C
ATOM   9320 1C21 POPEp 301      61.110  11.414  67.202  1.00  0.00           C
ATOM   9323 2C21 POPEp 301      60.720  12.586  68.122  1.00  0.00           C
ATOM   9326 3C21 POPEp 301      60.590  12.184  69.602  1.00  0.00           C
ATOM   9329 4C21 POPEp 301      59.980  13.304  70.462  1.00  0.00           C
ATOM   9332 5C21 POPEp 301      59.660  12.874  71.892  1.00  0.00           C
ATOM   9335 6C21 POPEp 301      60.900  12.694  72.782  1.00  0.00           C
ATOM   9338 7C21 POPEp 301      60.560  12.234  74.202  1.00  0.00           C
ATOM   9341 8C21 POPEp 301      61.630  12.604  75.222  1.00  0.00           C
ATOM   9345  C33 POPEp 301      68.920  13.495  58.752  1.00  0.00           C
ATOM   9348  C34 POPEp 301      69.200  14.354  60.002  1.00  0.00           C
ATOM   9351  C35 POPEp 301      70.500  13.974  60.712  1.00  0.00           C
ATOM   9354  C36 POPEp 301      70.829  14.894  61.902  1.00  0.00           C
ATOM   9357  C37 POPEp 301      71.910  14.304  62.842  1.00  0.00           C
ATOM   9360  C38 POPEp 301      72.260  15.205  64.042  1.00  0.00           C
ATOM   9363  C39 POPEp 301      73.200  16.344  63.652  1.00  0.00           C
ATOM   9366 0C31 POPEp 301      73.350  17.485  64.692  1.00  0.00           C
ATOM   9369 1C31 POPEp 301      74.270  18.615  64.182  1.00  0.00           C
ATOM   9372 2C31 POPEp 301      74.670  19.684  65.222  1.00  0.00           C
ATOM   9375 3C31 POPEp 301      73.550  20.654  65.612  1.00  0.00           C
ATOM   9378 4C31 POPEp 301      74.100  22.015  66.082  1.00  0.00           C
ATOM   9381 5C31 POPEp 301      73.000  22.985  66.492  1.00  0.00           C
ATOM   9384 6C31 POPEp 301      73.500  24.395  66.822  1.00  0.00           C
ATOM   9388  NH3 POPEq 302      60.500  35.805  56.582  1.00  0.00           N
ATOM   9392  C12 POPEq 302      60.420  35.835  55.072  1.00  0.00           C
ATOM   9395  C11 POPEq 302      59.910  37.194  54.532  1.00  0.00           C
ATOM   9398  P   POPEq 302      61.010  39.255  55.762  1.00  0.00           P
ATOM   9399  O13 POPEq 302      61.580  40.556  55.312  1.00  0.00           O
ATOM   9400  O14 POPEq 302      59.710  39.344  56.452  1.00  0.00           O
ATOM   9401  O11 POPEq 302      61.980  38.505  56.762  1.00  0.00           O
ATOM   9402  O12 POPEq 302      60.900  38.215  54.592  1.00  0.00           O
ATOM   9403  C1  POPEq 302      62.180  39.085  58.052  1.00  0.00           C
ATOM   9406  C2  POPEq 302      63.100  38.195  58.932  1.00  0.00           C
ATOM   9408  O21 POPEq 302      63.180  38.544  60.332  1.00  0.00           O
ATOM   9409  C21 POPEq 302      62.860  39.704  60.842  1.00  0.00           C
ATOM   9410  O22 POPEq 302      62.590  40.735  60.232  1.00  0.00           O
ATOM   9411  C22 POPEq 302      62.940  39.605  62.382  1.00  0.00           C
ATOM   9414  C3  POPEq 302      64.520  38.045  58.302  1.00  0.00           C
ATOM   9417  O31 POPEq 302      65.369  37.255  59.162  1.00  0.00           O
ATOM   9418  C31 POPEq 302      66.580  37.025  58.642  1.00  0.00           C
ATOM   9419  O32 POPEq 302      66.990  37.465  57.582  1.00  0.00           O
ATOM   9420  C32 POPEq 302      67.430  36.275  59.662  1.00  0.00           C
ATOM   9423  C23 POPEq 302      64.229  38.935  62.922  1.00  0.00           C
ATOM   9426  C24 POPEq 302      64.070  38.415  64.362  1.00  0.00           C
ATOM   9429  C25 POPEq 302      65.340  37.744  64.932  1.00  0.00           C
ATOM   9432  C26 POPEq 302      65.070  36.965  66.232  1.00  0.00           C
ATOM   9435  C27 POPEq 302      66.320  36.435  66.962  1.00  0.00           C
ATOM   9438  C28 POPEq 302      66.300  34.904  67.142  1.00  0.00           C
ATOM   9441  C29 POPEq 302      67.189  34.385  68.242  1.00  0.00           C
ATOM   9443 0C21 POPEq 302      66.810  33.744  69.362  1.00  0.00           C
ATOM   9445 1C21 POPEq 302      65.390  33.355  69.732  1.00  0.00           C
ATOM   9448 2C21 POPEq 302      65.299  32.055  70.572  1.00  0.00           C
ATOM   9451 3C21 POPEq 302      64.860  32.295  72.022  1.00  0.00           C
ATOM   9454 4C21 POPEq 302      63.350  32.545  72.172  1.00  0.00           C
ATOM   9457 5C21 POPEq 302      62.940  32.775  73.632  1.00  0.00           C
ATOM   9460 6C21 POPEq 302      61.430  32.925  73.842  1.00  0.00           C
ATOM   9463 7C21 POPEq 302      60.740  31.614  74.242  1.00  0.00           C
ATOM   9466 8C21 POPEq 302      59.250  31.755  74.532  1.00  0.00           C
ATOM   9470  C33 POPEq 302      68.420  37.224  60.362  1.00  0.00           C
ATOM   9473  C34 POPEq 302      68.830  36.785  61.772  1.00  0.00           C
ATOM   9476  C35 POPEq 302      70.050  37.585  62.262  1.00  0.00           C
ATOM   9479  C36 POPEq 302      70.400  37.306  63.732  1.00  0.00           C
ATOM   9482  C37 POPEq 302      71.500  38.235  64.262  1.00  0.00           C
ATOM   9485  C38 POPEq 302      71.900  37.875  65.692  1.00  0.00           C
ATOM   9488  C39 POPEq 302      73.070  38.684  66.262  1.00  0.00           C
ATOM   9491 0C31 POPEq 302      73.680  37.965  67.472  1.00  0.00           C
ATOM   9494 1C31 POPEq 302      74.969  38.614  67.982  1.00  0.00           C
ATOM   9497 2C31 POPEq 302      75.740  37.715  68.952  1.00  0.00           C
ATOM   9500 3C31 POPEq 302      75.310  37.845  70.422  1.00  0.00           C
ATOM   9503 4C31 POPEq 302      75.770  39.184  71.002  1.00  0.00           C
ATOM   9506 5C31 POPEq 302      75.730  39.265  72.532  1.00  0.00           C
ATOM   9509 6C31 POPEq 302      76.290  40.605  73.002  1.00  0.00           C
ATOM   9513  NH3 POPEr 303     124.240 101.775  46.132  1.00  0.00           N
ATOM   9517  C12 POPEr 303     122.820 101.374  46.382  1.00  0.00           C
ATOM   9520  C11 POPEr 303     122.659 100.905  47.812  1.00  0.00           C
ATOM   9523  P   POPEr 303     120.220 101.665  48.292  1.00  0.00           P
ATOM   9524  O13 POPEr 303     120.840 102.864  48.912  1.00  0.00           O
ATOM   9525  O14 POPEr 303     119.460 101.954  47.052  1.00  0.00           O
ATOM   9526  O11 POPEr 303     119.310 100.965  49.352  1.00  0.00           O
ATOM   9527  O12 POPEr 303     121.300 100.544  48.022  1.00  0.00           O
ATOM   9528  C1  POPEr 303     118.460 101.684  50.252  1.00  0.00           C
ATOM   9531  C2  POPEr 303     118.900 101.474  51.722  1.00  0.00           C
ATOM   9533  O21 POPEr 303     117.720 101.654  52.532  1.00  0.00           O
ATOM   9534  C21 POPEr 303     117.550 100.805  53.532  1.00  0.00           C
ATOM   9535  O22 POPEr 303     118.420 100.124  54.052  1.00  0.00           O
ATOM   9536  C22 POPEr 303     116.049 100.805  53.852  1.00  0.00           C
ATOM   9539  C3  POPEr 303     120.070 102.395  52.172  1.00  0.00           C
ATOM   9542  O31 POPEr 303     121.070 101.635  52.872  1.00  0.00           O
ATOM   9543  C31 POPEr 303     121.249 101.645  54.202  1.00  0.00           C
ATOM   9544  O32 POPEr 303     121.960 100.844  54.782  1.00  0.00           O
ATOM   9545  C32 POPEr 303     120.509 102.745  54.932  1.00  0.00           C
ATOM   9548  C23 POPEr 303     115.740 100.814  55.362  1.00  0.00           C
ATOM   9551  C24 POPEr 303     114.220 100.905  55.612  1.00  0.00           C
ATOM   9554  C25 POPEr 303     113.820 100.635  57.072  1.00  0.00           C
ATOM   9557  C26 POPEr 303     114.150  99.195  57.502  1.00  0.00           C
ATOM   9560  C27 POPEr 303     113.420  98.794  58.792  1.00  0.00           C
ATOM   9563  C28 POPEr 303     113.650  97.314  59.162  1.00  0.00           C
ATOM   9566  C29 POPEr 303     112.620  96.814  60.142  1.00  0.00           C
ATOM   9568 0C21 POPEr 303     112.690  96.915  61.482  1.00  0.00           C
ATOM   9570 1C21 POPEr 303     113.800  97.586  62.252  1.00  0.00           C
ATOM   9573 2C21 POPEr 303     114.710  96.555  62.942  1.00  0.00           C
ATOM   9576 3C21 POPEr 303     115.829  97.215  63.742  1.00  0.00           C
ATOM   9579 4C21 POPEr 303     116.680  96.175  64.462  1.00  0.00           C
ATOM   9582 5C21 POPEr 303     117.729  96.754  65.422  1.00  0.00           C
ATOM   9585 6C21 POPEr 303     118.390  95.614  66.192  1.00  0.00           C
ATOM   9588 7C21 POPEr 303     119.409  96.045  67.242  1.00  0.00           C
ATOM   9591 8C21 POPEr 303     119.950  94.814  67.992  1.00  0.00           C
ATOM   9595  C33 POPEr 303     120.740 102.665  56.462  1.00  0.00           C
ATOM   9598  C34 POPEr 303     120.029 103.825  57.152  1.00  0.00           C
ATOM   9601  C35 POPEr 303     120.050 103.734  58.672  1.00  0.00           C
ATOM   9604  C36 POPEr 303     119.609 105.065  59.292  1.00  0.00           C
ATOM   9607  C37 POPEr 303     119.310 104.954  60.782  1.00  0.00           C
ATOM   9610  C38 POPEr 303     119.100 106.336  61.412  1.00  0.00           C
ATOM   9613  C39 POPEr 303     118.769 106.264  62.912  1.00  0.00           C
ATOM   9616 0C31 POPEr 303     119.439 107.404  63.692  1.00  0.00           C
ATOM   9619 1C31 POPEr 303     119.240 107.306  65.212  1.00  0.00           C
ATOM   9622 2C31 POPEr 303     117.799 107.595  65.662  1.00  0.00           C
ATOM   9625 3C31 POPEr 303     117.009 106.355  66.102  1.00  0.00           C
ATOM   9628 4C31 POPEr 303     117.590 105.685  67.352  1.00  0.00           C
ATOM   9631 5C31 POPEr 303     116.589 104.785  68.092  1.00  0.00           C
ATOM   9634 6C31 POPEr 303     117.160 104.165  69.362  1.00  0.00           C
ATOM   9638  NH3 POPEs 304      41.720  63.436  97.962  1.00  0.00           N
ATOM   9642  C12 POPEs 304      42.990  62.625  97.952  1.00  0.00           C
ATOM   9645  C11 POPEs 304      43.000  61.575  99.062  1.00  0.00           C
ATOM   9648  P   POPEs 304      45.520  60.904  99.392  1.00  0.00           P
ATOM   9649  O13 POPEs 304      45.740  62.365  99.432  1.00  0.00           O
ATOM   9650  O14 POPEs 304      45.670  60.114 100.632  1.00  0.00           O
ATOM   9651  O11 POPEs 304      46.400  60.255  98.262  1.00  0.00           O
ATOM   9652  O12 POPEs 304      44.049  60.634  98.832  1.00  0.00           O
ATOM   9653  C1  POPEs 304      46.010  60.195  96.892  1.00  0.00           C
ATOM   9656  C2  POPEs 304      46.340  61.515  96.152  1.00  0.00           C
ATOM   9658  O21 POPEs 304      46.370  61.245  94.742  1.00  0.00           O
ATOM   9659  C21 POPEs 304      45.240  61.455  94.102  1.00  0.00           C
ATOM   9660  O22 POPEs 304      44.150  61.625  94.602  1.00  0.00           O
ATOM   9661  C22 POPEs 304      45.540  61.494  92.592  1.00  0.00           C
ATOM   9664  C3  POPEs 304      47.720  62.094  96.562  1.00  0.00           C
ATOM   9667  O31 POPEs 304      48.080  63.165  95.662  1.00  0.00           O
ATOM   9668  C31 POPEs 304      49.370  63.424  95.532  1.00  0.00           C
ATOM   9669  O32 POPEs 304      50.270  63.015  96.242  1.00  0.00           O
ATOM   9670  C32 POPEs 304      49.570  64.314  94.322  1.00  0.00           C
ATOM   9673  C23 POPEs 304      46.500  62.654  92.202  1.00  0.00           C
ATOM   9676  C24 POPEs 304      47.300  62.424  90.902  1.00  0.00           C
ATOM   9679  C25 POPEs 304      46.479  62.126  89.642  1.00  0.00           C
ATOM   9682  C26 POPEs 304      46.040  63.384  88.872  1.00  0.00           C
ATOM   9685  C27 POPEs 304      45.330  63.025  87.572  1.00  0.00           C
ATOM   9688  C28 POPEs 304      44.760  64.215  86.782  1.00  0.00           C
ATOM   9691  C29 POPEs 304      45.840  65.035  86.112  1.00  0.00           C
ATOM   9693 0C21 POPEs 304      46.010  65.184  84.782  1.00  0.00           C
ATOM   9695 1C21 POPEs 304      45.140  64.604  83.692  1.00  0.00           C
ATOM   9698 2C21 POPEs 304      45.640  63.225  83.232  1.00  0.00           C
ATOM   9701 3C21 POPEs 304      44.730  62.596  82.162  1.00  0.00           C
ATOM   9704 4C21 POPEs 304      45.070  61.115  81.912  1.00  0.00           C
ATOM   9707 5C21 POPEs 304      44.420  60.504  80.662  1.00  0.00           C
ATOM   9710 6C21 POPEs 304      42.880  60.595  80.632  1.00  0.00           C
ATOM   9713 7C21 POPEs 304      42.320  59.974  79.342  1.00  0.00           C
ATOM   9716 8C21 POPEs 304      40.790  59.946  79.282  1.00  0.00           C
ATOM   9720  C33 POPEs 304      50.110  63.545  93.102  1.00  0.00           C
ATOM   9723  C34 POPEs 304      51.470  64.085  92.652  1.00  0.00           C
ATOM   9726  C35 POPEs 304      52.060  63.306  91.472  1.00  0.00           C
ATOM   9729  C36 POPEs 304      51.260  63.424  90.182  1.00  0.00           C
ATOM   9732  C37 POPEs 304      51.960  62.695  89.032  1.00  0.00           C
ATOM   9735  C38 POPEs 304      51.230  62.835  87.692  1.00  0.00           C
ATOM   9738  C39 POPEs 304      51.040  61.486  86.982  1.00  0.00           C
ATOM   9741 0C31 POPEs 304      52.350  60.795  86.572  1.00  0.00           C
ATOM   9744 1C31 POPEs 304      52.980  61.385  85.302  1.00  0.00           C
ATOM   9747 2C31 POPEs 304      54.040  60.445  84.702  1.00  0.00           C
ATOM   9750 3C31 POPEs 304      54.320  60.704  83.222  1.00  0.00           C
ATOM   9753 4C31 POPEs 304      54.920  59.475  82.542  1.00  0.00           C
ATOM   9756 5C31 POPEs 304      55.090  59.626  81.032  1.00  0.00           C
ATOM   9759 6C31 POPEs 304      55.320  58.285  80.332  1.00  0.00           C
ATOM   9763  NH3 POPEt 305      87.699  49.956  56.852  1.00  0.00           N
ATOM   9767  C12 POPEt 305      88.979  49.704  56.092  1.00  0.00           C
ATOM   9770  C11 POPEt 305      89.030  48.265  55.532  1.00  0.00           C
ATOM   9773  P   POPEt 305      91.359  47.154  55.962  1.00  0.00           P
ATOM   9774  O13 POPEt 305      90.950  45.744  56.092  1.00  0.00           O
ATOM   9775  O14 POPEt 305      92.769  47.386  55.512  1.00  0.00           O
ATOM   9776  O11 POPEt 305      91.090  47.884  57.322  1.00  0.00           O
ATOM   9777  O12 POPEt 305      90.339  47.955  55.052  1.00  0.00           O
ATOM   9778  C1  POPEt 305      91.990  47.975  58.402  1.00  0.00           C
ATOM   9781  C2  POPEt 305      91.249  47.575  59.692  1.00  0.00           C
ATOM   9783  O21 POPEt 305      92.160  47.646  60.802  1.00  0.00           O
ATOM   9784  C21 POPEt 305      93.089  46.715  60.892  1.00  0.00           C
ATOM   9785  O22 POPEt 305      93.250  45.765  60.162  1.00  0.00           O
ATOM   9786  C22 POPEt 305      93.960  47.045  62.102  1.00  0.00           C
ATOM   9789  C3  POPEt 305      90.479  46.215  59.542  1.00  0.00           C
ATOM   9792  O31 POPEt 305      90.509  45.355  60.702  1.00  0.00           O
ATOM   9793  C31 POPEt 305      89.880  45.814  61.752  1.00  0.00           C
ATOM   9794  O32 POPEt 305      89.170  46.806  61.792  1.00  0.00           O
ATOM   9795  C32 POPEt 305      90.169  44.896  62.932  1.00  0.00           C
ATOM   9798  C23 POPEt 305      94.070  45.854  63.082  1.00  0.00           C
ATOM   9801  C24 POPEt 305      95.490  45.736  63.642  1.00  0.00           C
ATOM   9804  C25 POPEt 305      95.820  46.765  64.732  1.00  0.00           C
ATOM   9807  C26 POPEt 305      95.249  46.325  66.082  1.00  0.00           C
ATOM   9810  C27 POPEt 305      95.578  47.285  67.242  1.00  0.00           C
ATOM   9813  C28 POPEt 305      95.560  46.585  68.612  1.00  0.00           C
ATOM   9816  C29 POPEt 305      94.269  45.835  68.852  1.00  0.00           C
ATOM   9818 0C21 POPEt 305      94.139  44.515  69.092  1.00  0.00           C
ATOM   9820 1C21 POPEt 305      95.269  43.516  69.192  1.00  0.00           C
ATOM   9823 2C21 POPEt 305      95.659  43.295  70.662  1.00  0.00           C
ATOM   9826 3C21 POPEt 305      96.899  42.396  70.832  1.00  0.00           C
ATOM   9829 4C21 POPEt 305      97.450  42.435  72.262  1.00  0.00           C
ATOM   9832 5C21 POPEt 305      98.280  43.696  72.552  1.00  0.00           C
ATOM   9835 6C21 POPEt 305      98.499  43.934  74.052  1.00  0.00           C
ATOM   9838 7C21 POPEt 305      99.339  45.184  74.322  1.00  0.00           C
ATOM   9841 8C21 POPEt 305      99.420  45.545  75.812  1.00  0.00           C
ATOM   9845  C33 POPEt 305      90.269  45.704  64.242  1.00  0.00           C
ATOM   9848  C34 POPEt 305      90.750  44.854  65.422  1.00  0.00           C
ATOM   9851  C35 POPEt 305      90.449  45.504  66.782  1.00  0.00           C
ATOM   9854  C36 POPEt 305      90.999  46.935  66.912  1.00  0.00           C
ATOM   9857  C37 POPEt 305      90.640  47.544  68.272  1.00  0.00           C
ATOM   9860  C38 POPEt 305      91.330  48.896  68.522  1.00  0.00           C
ATOM   9863  C39 POPEt 305      91.070  49.426  69.942  1.00  0.00           C
ATOM   9866 0C31 POPEt 305      91.810  48.604  71.002  1.00  0.00           C
ATOM   9869 1C31 POPEt 305      91.330  48.864  72.432  1.00  0.00           C
ATOM   9872 2C31 POPEt 305      91.920  47.835  73.392  1.00  0.00           C
ATOM   9875 3C31 POPEt 305      91.589  48.095  74.872  1.00  0.00           C
ATOM   9878 4C31 POPEt 305      90.109  47.975  75.242  1.00  0.00           C
ATOM   9881 5C31 POPEt 305      89.900  48.144  76.752  1.00  0.00           C
ATOM   9884 6C31 POPEt 305      88.439  48.095  77.202  1.00  0.00           C
ATOM   9888  NH3 POPEu 306      45.220  33.625  55.582  1.00  0.00           N
ATOM   9892  C12 POPEu 306      46.670  33.305  55.372  1.00  0.00           C
ATOM   9895  C11 POPEu 306      47.090  32.115  56.252  1.00  0.00           C
ATOM   9898  P   POPEu 306      49.720  32.295  56.272  1.00  0.00           P
ATOM   9899  O13 POPEu 306      50.580  31.314  56.982  1.00  0.00           O
ATOM   9900  O14 POPEu 306      50.310  32.905  55.062  1.00  0.00           O
ATOM   9901  O11 POPEu 306      49.370  33.494  57.232  1.00  0.00           O
ATOM   9902  O12 POPEu 306      48.360  31.635  55.872  1.00  0.00           O
ATOM   9903  C1  POPEu 306      50.470  33.925  58.062  1.00  0.00           C
ATOM   9906  C2  POPEu 306      50.470  33.205  59.432  1.00  0.00           C
ATOM   9908  O21 POPEu 306      49.350  33.704  60.182  1.00  0.00           O
ATOM   9909  C21 POPEu 306      48.930  32.845  61.112  1.00  0.00           C
ATOM   9910  O22 POPEu 306      49.370  31.725  61.282  1.00  0.00           O
ATOM   9911  C22 POPEu 306      47.830  33.474  61.942  1.00  0.00           C
ATOM   9914  C3  POPEu 306      51.850  33.444  60.122  1.00  0.00           C
ATOM   9917  O31 POPEu 306      51.790  33.365  61.562  1.00  0.00           O
ATOM   9918  C31 POPEu 306      52.220  32.235  62.092  1.00  0.00           C
ATOM   9919  O32 POPEu 306      52.590  31.244  61.492  1.00  0.00           O
ATOM   9920  C32 POPEu 306      52.160  32.384  63.622  1.00  0.00           C
ATOM   9923  C23 POPEu 306      48.270  33.586  63.412  1.00  0.00           C
ATOM   9926  C24 POPEu 306      47.110  34.044  64.292  1.00  0.00           C
ATOM   9929  C25 POPEu 306      47.530  34.845  65.532  1.00  0.00           C
ATOM   9932  C26 POPEu 306      47.300  34.114  66.852  1.00  0.00           C
ATOM   9935  C27 POPEu 306      47.470  35.035  68.072  1.00  0.00           C
ATOM   9938  C28 POPEu 306      47.060  34.344  69.382  1.00  0.00           C
ATOM   9941  C29 POPEu 306      46.970  35.335  70.512  1.00  0.00           C
ATOM   9943 0C21 POPEu 306      47.230  35.096  71.812  1.00  0.00           C
ATOM   9945 1C21 POPEu 306      47.610  33.775  72.432  1.00  0.00           C
ATOM   9948 2C21 POPEu 306      49.119  33.674  72.712  1.00  0.00           C
ATOM   9951 3C21 POPEu 306      49.660  34.736  73.702  1.00  0.00           C
ATOM   9954 4C21 POPEu 306      51.170  34.645  73.932  1.00  0.00           C
ATOM   9957 5C21 POPEu 306      51.610  33.454  74.802  1.00  0.00           C
ATOM   9960 6C21 POPEu 306      53.140  33.325  74.852  1.00  0.00           C
ATOM   9963 7C21 POPEu 306      53.620  32.185  75.762  1.00  0.00           C
ATOM   9966 8C21 POPEu 306      55.140  32.006  75.732  1.00  0.00           C
ATOM   9970  C33 POPEu 306      52.750  31.154  64.322  1.00  0.00           C
ATOM   9973  C34 POPEu 306      52.980  31.355  65.822  1.00  0.00           C
ATOM   9976  C35 POPEu 306      53.720  30.166  66.452  1.00  0.00           C
ATOM   9979  C36 POPEu 306      52.850  29.325  67.402  1.00  0.00           C
ATOM   9982  C37 POPEu 306      53.540  28.005  67.802  1.00  0.00           C
ATOM   9985  C38 POPEu 306      52.590  26.924  68.352  1.00  0.00           C
ATOM   9988  C39 POPEu 306      51.800  27.385  69.592  1.00  0.00           C
ATOM   9991 0C31 POPEu 306      50.730  26.375  70.042  1.00  0.00           C
ATOM   9994 1C31 POPEu 306      51.290  25.134  70.752  1.00  0.00           C
ATOM   9997 2C31 POPEu 306      50.229  24.044  71.042  1.00  0.00           C
ATOM  10000 3C31 POPEu 306      48.970  24.515  71.782  1.00  0.00           C
ATOM  10003 4C31 POPEu 306      49.190  25.084  73.192  1.00  0.00           C
ATOM  10006 5C31 POPEu 306      47.880  25.604  73.802  1.00  0.00           C
ATOM  10009 6C31 POPEu 306      47.980  25.975  75.282  1.00  0.00           C
ATOM  10013  NH3 POPEv 307      86.139 127.026  89.832  1.00  0.00           N
ATOM  10017  C12 POPEv 307      86.380 125.574  90.222  1.00  0.00           C
ATOM  10020  C11 POPEv 307      85.240 124.634  89.742  1.00  0.00           C
ATOM  10023  P   POPEv 307      86.470 122.395  90.522  1.00  0.00           P
ATOM  10024  O13 POPEv 307      87.009 122.705  91.872  1.00  0.00           O
ATOM  10025  O14 POPEv 307      85.920 121.024  90.412  1.00  0.00           O
ATOM  10026  O11 POPEv 307      87.429 122.794  89.352  1.00  0.00           O
ATOM  10027  O12 POPEv 307      85.220 123.344  90.382  1.00  0.00           O
ATOM  10028  C1  POPEv 307      87.600 122.005  88.172  1.00  0.00           C
ATOM  10031  C2  POPEv 307      87.229 122.845  86.912  1.00  0.00           C
ATOM  10033  O21 POPEv 307      86.419 122.055  86.022  1.00  0.00           O
ATOM  10034  C21 POPEv 307      85.130 122.005  86.342  1.00  0.00           C
ATOM  10035  O22 POPEv 307      84.549 122.745  87.122  1.00  0.00           O
ATOM  10036  C22 POPEv 307      84.460 120.854  85.582  1.00  0.00           C
ATOM  10039  C3  POPEv 307      88.510 123.436  86.222  1.00  0.00           C
ATOM  10042  O31 POPEv 307      88.949 122.684  85.082  1.00  0.00           O
ATOM  10043  C31 POPEv 307      88.479 122.904  83.852  1.00  0.00           C
ATOM  10044  O32 POPEv 307      88.769 122.204  82.892  1.00  0.00           O
ATOM  10045  C32 POPEv 307      87.510 124.084  83.712  1.00  0.00           C
ATOM  10048  C23 POPEv 307      84.328 121.115  84.062  1.00  0.00           C
ATOM  10051  C24 POPEv 307      83.299 120.194  83.372  1.00  0.00           C
ATOM  10054  C25 POPEv 307      81.909 120.835  83.392  1.00  0.00           C
ATOM  10057  C26 POPEv 307      80.759 120.054  82.742  1.00  0.00           C
ATOM  10060  C27 POPEv 307      79.420 120.765  83.022  1.00  0.00           C
ATOM  10063  C28 POPEv 307      78.200 120.115  82.342  1.00  0.00           C
ATOM  10066  C29 POPEv 307      78.010 120.555  80.912  1.00  0.00           C
ATOM  10068 0C21 POPEv 307      76.850 120.936  80.352  1.00  0.00           C
ATOM  10070 1C21 POPEv 307      75.490 121.024  81.012  1.00  0.00           C
ATOM  10073 2C21 POPEv 307      74.549 119.874  80.612  1.00  0.00           C
ATOM  10076 3C21 POPEv 307      74.750 118.564  81.392  1.00  0.00           C
ATOM  10079 4C21 POPEv 307      73.700 117.514  80.982  1.00  0.00           C
ATOM  10082 5C21 POPEv 307      73.620 116.304  81.912  1.00  0.00           C
ATOM  10085 6C21 POPEv 307      74.880 115.424  81.892  1.00  0.00           C
ATOM  10088 7C21 POPEv 307      74.680 114.126  82.672  1.00  0.00           C
ATOM  10091 8C21 POPEv 307      75.970 113.335  82.852  1.00  0.00           C
ATOM  10095  C33 POPEv 307      86.850 124.184  82.302  1.00  0.00           C
ATOM  10098  C34 POPEv 307      85.409 124.704  82.332  1.00  0.00           C
ATOM  10101  C35 POPEv 307      84.670 124.494  81.002  1.00  0.00           C
ATOM  10104  C36 POPEv 307      84.469 123.004  80.672  1.00  0.00           C
ATOM  10107  C37 POPEv 307      83.350 122.775  79.652  1.00  0.00           C
ATOM  10110  C38 POPEv 307      83.078 121.285  79.412  1.00  0.00           C
ATOM  10113  C39 POPEv 307      81.619 121.024  79.042  1.00  0.00           C
ATOM  10116 0C31 POPEv 307      81.210 121.605  77.682  1.00  0.00           C
ATOM  10119 1C31 POPEv 307      79.689 121.665  77.572  1.00  0.00           C
ATOM  10122 2C31 POPEv 307      79.188 121.985  76.172  1.00  0.00           C
ATOM  10125 3C31 POPEv 307      77.670 122.145  76.172  1.00  0.00           C
ATOM  10128 4C31 POPEv 307      77.090 122.055  74.762  1.00  0.00           C
ATOM  10131 5C31 POPEv 307      75.560 122.085  74.732  1.00  0.00           C
ATOM  10134 6C31 POPEv 307      74.990 121.505  73.442  1.00  0.00           C
ATOM  10138  NH3 POPEw 308     100.010  52.295  97.052  1.00  0.00           N
ATOM  10142  C12 POPEw 308     101.260  51.994  96.262  1.00  0.00           C
ATOM  10145  C11 POPEw 308     102.490  51.835  97.182  1.00  0.00           C
ATOM  10148  P   POPEw 308     103.779  49.865  96.022  1.00  0.00           P
ATOM  10149  O13 POPEw 308     105.190  49.435  96.172  1.00  0.00           O
ATOM  10150  O14 POPEw 308     102.740  49.056  96.692  1.00  0.00           O
ATOM  10151  O11 POPEw 308     103.469  49.965  94.482  1.00  0.00           O
ATOM  10152  O12 POPEw 308     103.639  51.385  96.472  1.00  0.00           O
ATOM  10153  C1  POPEw 308     104.229  50.876  93.692  1.00  0.00           C
ATOM  10156  C2  POPEw 308     104.229  50.425  92.212  1.00  0.00           C
ATOM  10158  O21 POPEw 308     102.900  50.525  91.662  1.00  0.00           O
ATOM  10159  C21 POPEw 308     102.790  51.035  90.442  1.00  0.00           C
ATOM  10160  O22 POPEw 308     103.689  51.596  89.842  1.00  0.00           O
ATOM  10161  C22 POPEw 308     101.359  50.835  89.942  1.00  0.00           C
ATOM  10164  C3  POPEw 308     104.710  48.945  92.182  1.00  0.00           C
ATOM  10167  O31 POPEw 308     105.029  48.506  90.852  1.00  0.00           O
ATOM  10168  C31 POPEw 308     104.059  47.895  90.192  1.00  0.00           C
ATOM  10169  O32 POPEw 308     102.949  47.635  90.622  1.00  0.00           O
ATOM  10170  C32 POPEw 308     104.509  47.724  88.752  1.00  0.00           C
ATOM  10173  C23 POPEw 308     101.160  51.325  88.502  1.00  0.00           C
ATOM  10176  C24 POPEw 308      99.840  50.825  87.912  1.00  0.00           C
ATOM  10179  C25 POPEw 308      98.560  51.346  88.592  1.00  0.00           C
ATOM  10182  C26 POPEw 308      97.329  50.695  87.942  1.00  0.00           C
ATOM  10185  C27 POPEw 308      96.030  51.505  88.132  1.00  0.00           C
ATOM  10188  C28 POPEw 308      94.780  50.806  87.562  1.00  0.00           C
ATOM  10191  C29 POPEw 308      94.869  50.606  86.072  1.00  0.00           C
ATOM  10193 0C21 POPEw 308      93.859  50.665  85.182  1.00  0.00           C
ATOM  10195 1C21 POPEw 308      92.400  50.884  85.472  1.00  0.00           C
ATOM  10198 2C21 POPEw 308      91.619  49.575  85.332  1.00  0.00           C
ATOM  10201 3C21 POPEw 308      90.109  49.795  85.182  1.00  0.00           C
ATOM  10204 4C21 POPEw 308      89.339  48.485  84.932  1.00  0.00           C
ATOM  10207 5C21 POPEw 308      87.930  48.755  84.422  1.00  0.00           C
ATOM  10210 6C21 POPEw 308      86.939  47.625  84.712  1.00  0.00           C
ATOM  10213 7C21 POPEw 308      85.500  47.994  84.362  1.00  0.00           C
ATOM  10216 8C21 POPEw 308      84.480  46.884  84.642  1.00  0.00           C
ATOM  10220  C33 POPEw 308     103.289  47.776  87.822  1.00  0.00           C
ATOM  10223  C34 POPEw 308     103.679  48.015  86.362  1.00  0.00           C
ATOM  10226  C35 POPEw 308     104.460  46.856  85.732  1.00  0.00           C
ATOM  10229  C36 POPEw 308     103.570  45.915  84.922  1.00  0.00           C
ATOM  10232  C37 POPEw 308     104.360  44.816  84.202  1.00  0.00           C
ATOM  10235  C38 POPEw 308     103.499  44.075  83.162  1.00  0.00           C
ATOM  10238  C39 POPEw 308     102.410  43.195  83.802  1.00  0.00           C
ATOM  10241 0C31 POPEw 308     101.109  43.165  82.992  1.00  0.00           C
ATOM  10244 1C31 POPEw 308     101.240  42.495  81.622  1.00  0.00           C
ATOM  10247 2C31 POPEw 308      99.869  42.386  80.942  1.00  0.00           C
ATOM  10250 3C31 POPEw 308      99.889  41.665  79.582  1.00  0.00           C
ATOM  10253 4C31 POPEw 308      98.490  41.614  78.962  1.00  0.00           C
ATOM  10256 5C31 POPEw 308      98.429  40.835  77.642  1.00  0.00           C
ATOM  10259 6C31 POPEw 308      97.030  40.844  77.012  1.00  0.00           C
ATOM  10263  NH3 POPEx 309     100.799  38.335  92.332  1.00  0.00           N
ATOM  10267  C12 POPEx 309     101.790  38.785  93.372  1.00  0.00           C
ATOM  10270  C11 POPEx 309     103.210  38.305  93.032  1.00  0.00           C
ATOM  10273  P   POPEx 309     104.789  40.375  93.042  1.00  0.00           P
ATOM  10274  O13 POPEx 309     105.269  41.244  94.142  1.00  0.00           O
ATOM  10275  O14 POPEx 309     105.840  39.985  92.082  1.00  0.00           O
ATOM  10276  O11 POPEx 309     103.570  41.005  92.282  1.00  0.00           O
ATOM  10277  O12 POPEx 309     104.188  39.085  93.712  1.00  0.00           O
ATOM  10278  C1  POPEx 309     103.530  42.344  91.822  1.00  0.00           C
ATOM  10281  C2  POPEx 309     102.620  42.484  90.562  1.00  0.00           C
ATOM  10283  O21 POPEx 309     103.070  41.614  89.502  1.00  0.00           O
ATOM  10284  C21 POPEx 309     102.499  40.405  89.422  1.00  0.00           C
ATOM  10285  O22 POPEx 309     101.670  39.954  90.182  1.00  0.00           O
ATOM  10286  C22 POPEx 309     102.930  39.685  88.142  1.00  0.00           C
ATOM  10289  C3  POPEx 309     102.630  43.965  90.072  1.00  0.00           C
ATOM  10292  O31 POPEx 309     101.470  44.295  89.272  1.00  0.00           O
ATOM  10293  C31 POPEx 309     101.580  44.015  87.982  1.00  0.00           C
ATOM  10294  O32 POPEx 309     102.519  43.474  87.452  1.00  0.00           O
ATOM  10295  C32 POPEx 309     100.309  44.435  87.242  1.00  0.00           C
ATOM  10298  C23 POPEx 309     104.409  39.244  88.122  1.00  0.00           C
ATOM  10301  C24 POPEx 309     104.889  39.005  86.682  1.00  0.00           C
ATOM  10304  C25 POPEx 309     106.409  39.105  86.492  1.00  0.00           C
ATOM  10307  C26 POPEx 309     106.790  39.134  85.002  1.00  0.00           C
ATOM  10310  C27 POPEx 309     108.280  39.404  84.732  1.00  0.00           C
ATOM  10313  C28 POPEx 309     108.579  39.704  83.252  1.00  0.00           C
ATOM  10316  C29 POPEx 309     108.499  38.494  82.352  1.00  0.00           C
ATOM  10318 0C21 POPEx 309     109.210  38.294  81.222  1.00  0.00           C
ATOM  10320 1C21 POPEx 309     110.180  39.274  80.602  1.00  0.00           C
ATOM  10323 2C21 POPEx 309     111.659  38.965  80.902  1.00  0.00           C
ATOM  10326 3C21 POPEx 309     112.600  39.985  80.212  1.00  0.00           C
ATOM  10329 4C21 POPEx 309     114.080  39.794  80.592  1.00  0.00           C
ATOM  10332 5C21 POPEx 309     114.999  40.884  80.022  1.00  0.00           C
ATOM  10335 6C21 POPEx 309     115.130  40.875  78.482  1.00  0.00           C
ATOM  10338 7C21 POPEx 309     116.179  41.865  77.972  1.00  0.00           C
ATOM  10341 8C21 POPEx 309     116.279  41.935  76.452  1.00  0.00           C
ATOM  10345  C33 POPEx 309     100.159  45.954  87.052  1.00  0.00           C
ATOM  10348  C34 POPEx 309      98.890  46.315  86.272  1.00  0.00           C
ATOM  10351  C35 POPEx 309      98.949  45.895  84.792  1.00  0.00           C
ATOM  10354  C36 POPEx 309      98.078  46.715  83.822  1.00  0.00           C
ATOM  10357  C37 POPEx 309      98.779  47.955  83.222  1.00  0.00           C
ATOM  10360  C38 POPEx 309      98.609  49.225  84.062  1.00  0.00           C
ATOM  10363  C39 POPEx 309      99.689  50.285  83.822  1.00  0.00           C
ATOM  10366 0C31 POPEx 309      99.350  51.385  82.792  1.00  0.00           C
ATOM  10369 1C31 POPEx 309      99.900  52.744  83.242  1.00  0.00           C
ATOM  10372 2C31 POPEx 309      99.900  53.804  82.142  1.00  0.00           C
ATOM  10375 3C31 POPEx 309     100.100  55.244  82.662  1.00  0.00           C
ATOM  10378 4C31 POPEx 309     101.370  55.465  83.502  1.00  0.00           C
ATOM  10381 5C31 POPEx 309     101.540  56.945  83.892  1.00  0.00           C
ATOM  10384 6C31 POPEx 309     102.839  57.266  84.622  1.00  0.00           C
ATOM  10388  NH3 POPEy 310      36.580  93.125  98.952  1.00  0.00           N
ATOM  10392  C12 POPEy 310      37.820  93.284  99.782  1.00  0.00           C
ATOM  10395  C11 POPEy 310      37.850  92.285 100.932  1.00  0.00           C
ATOM  10398  P   POPEy 310      40.080  91.275 101.902  1.00  0.00           P
ATOM  10399  O13 POPEy 310      41.220  91.785 102.702  1.00  0.00           O
ATOM  10400  O14 POPEy 310      39.360  90.115 102.482  1.00  0.00           O
ATOM  10401  O11 POPEy 310      40.590  90.895 100.452  1.00  0.00           O
ATOM  10402  O12 POPEy 310      39.060  92.465 101.652  1.00  0.00           O
ATOM  10403  C1  POPEy 310      40.250  89.625  99.892  1.00  0.00           C
ATOM  10406  C2  POPEy 310      40.890  89.454  98.492  1.00  0.00           C
ATOM  10408  O21 POPEy 310      40.410  90.504  97.622  1.00  0.00           O
ATOM  10409  C21 POPEy 310      41.200  90.695  96.552  1.00  0.00           C
ATOM  10410  O22 POPEy 310      42.290  90.184  96.382  1.00  0.00           O
ATOM  10411  C22 POPEy 310      40.460  91.584  95.532  1.00  0.00           C
ATOM  10414  C3  POPEy 310      40.540  88.035  97.932  1.00  0.00           C
ATOM  10417  O31 POPEy 310      40.530  87.995  96.482  1.00  0.00           O
ATOM  10418  C31 POPEy 310      41.200  87.005  95.912  1.00  0.00           C
ATOM  10419  O32 POPEy 310      41.760  86.094  96.492  1.00  0.00           O
ATOM  10420  C32 POPEy 310      41.090  87.166  94.402  1.00  0.00           C
ATOM  10423  C23 POPEy 310      40.990  91.385  94.082  1.00  0.00           C
ATOM  10426  C24 POPEy 310      40.270  92.295  93.092  1.00  0.00           C
ATOM  10429  C25 POPEy 310      40.780  92.195  91.642  1.00  0.00           C
ATOM  10432  C26 POPEy 310      40.710  90.784  91.052  1.00  0.00           C
ATOM  10435  C27 POPEy 310      40.850  90.755  89.522  1.00  0.00           C
ATOM  10438  C28 POPEy 310      39.520  90.585  88.752  1.00  0.00           C
ATOM  10441  C29 POPEy 310      38.940  89.195  88.942  1.00  0.00           C
ATOM  10443 0C21 POPEy 310      38.810  88.244  88.012  1.00  0.00           C
ATOM  10445 1C21 POPEy 310      39.180  88.365  86.552  1.00  0.00           C
ATOM  10448 2C21 POPEy 310      40.630  87.964  86.292  1.00  0.00           C
ATOM  10451 3C21 POPEy 310      41.040  88.064  84.812  1.00  0.00           C
ATOM  10454 4C21 POPEy 310      42.540  87.805  84.652  1.00  0.00           C
ATOM  10457 5C21 POPEy 310      43.110  88.344  83.332  1.00  0.00           C
ATOM  10460 6C21 POPEy 310      44.600  88.704  83.482  1.00  0.00           C
ATOM  10463 7C21 POPEy 310      45.190  89.364  82.232  1.00  0.00           C
ATOM  10466 8C21 POPEy 310      46.590  89.925  82.462  1.00  0.00           C
ATOM  10470  C33 POPEy 310      42.490  87.104  93.732  1.00  0.00           C
ATOM  10473  C34 POPEy 310      42.420  87.145  92.192  1.00  0.00           C
ATOM  10476  C35 POPEy 310      41.380  86.164  91.652  1.00  0.00           C
ATOM  10479  C36 POPEy 310      41.530  85.735  90.182  1.00  0.00           C
ATOM  10482  C37 POPEy 310      40.630  84.515  89.972  1.00  0.00           C
ATOM  10485  C38 POPEy 310      40.750  83.704  88.682  1.00  0.00           C
ATOM  10488  C39 POPEy 310      40.290  84.445  87.422  1.00  0.00           C
ATOM  10491 0C31 POPEy 310      39.710  83.524  86.332  1.00  0.00           C
ATOM  10494 1C31 POPEy 310      40.780  82.845  85.482  1.00  0.00           C
ATOM  10497 2C31 POPEy 310      40.180  82.026  84.322  1.00  0.00           C
ATOM  10500 3C31 POPEy 310      41.250  81.544  83.332  1.00  0.00           C
ATOM  10503 4C31 POPEy 310      40.650  80.795  82.132  1.00  0.00           C
ATOM  10506 5C31 POPEy 310      41.690  80.504  81.032  1.00  0.00           C
ATOM  10509 6C31 POPEy 310      41.110  79.705  79.862  1.00  0.00           C
ATOM  10513  NH3 POPEz 311      17.290  37.564  96.972  1.00  0.00           N
ATOM  10517  C12 POPEz 311      17.640  37.204  98.392  1.00  0.00           C
ATOM  10520  C11 POPEz 311      16.670  37.875  99.402  1.00  0.00           C
ATOM  10523  P   POPEz 311      18.180  39.385 100.932  1.00  0.00           P
ATOM  10524  O13 POPEz 311      17.310  40.525 101.322  1.00  0.00           O
ATOM  10525  O14 POPEz 311      19.300  39.035 101.832  1.00  0.00           O
ATOM  10526  O11 POPEz 311      18.760  39.654  99.472  1.00  0.00           O
ATOM  10527  O12 POPEz 311      17.270  38.094 100.682  1.00  0.00           O
ATOM  10528  C1  POPEz 311      18.860  40.975  98.942  1.00  0.00           C
ATOM  10531  C2  POPEz 311      17.890  41.165  97.742  1.00  0.00           C
ATOM  10533  O21 POPEz 311      18.650  41.645  96.622  1.00  0.00           O
ATOM  10534  C21 POPEz 311      18.950  40.774  95.682  1.00  0.00           C
ATOM  10535  O22 POPEz 311      18.640  39.585  95.682  1.00  0.00           O
ATOM  10536  C22 POPEz 311      19.690  41.494  94.562  1.00  0.00           C
ATOM  10539  C3  POPEz 311      16.730  42.145  98.092  1.00  0.00           C
ATOM  10542  O31 POPEz 311      15.740  42.354  97.052  1.00  0.00           O
ATOM  10543  C31 POPEz 311      14.900  41.355  96.802  1.00  0.00           C
ATOM  10544  O32 POPEz 311      14.990  40.224  97.232  1.00  0.00           O
ATOM  10545  C32 POPEz 311      13.840  41.845  95.812  1.00  0.00           C
ATOM  10548  C23 POPEz 311      19.110  41.165  93.172  1.00  0.00           C
ATOM  10551  C24 POPEz 311      19.820  40.026  92.442  1.00  0.00           C
ATOM  10554  C25 POPEz 311      21.220  40.425  91.962  1.00  0.00           C
ATOM  10557  C26 POPEz 311      21.830  39.455  90.942  1.00  0.00           C
ATOM  10560  C27 POPEz 311      21.040  39.385  89.622  1.00  0.00           C
ATOM  10563  C28 POPEz 311      21.740  38.575  88.522  1.00  0.00           C
ATOM  10566  C29 POPEz 311      21.800  37.115  88.862  1.00  0.00           C
ATOM  10568 0C21 POPEz 311      22.310  36.125  88.112  1.00  0.00           C
ATOM  10570 1C21 POPEz 311      22.930  36.275  86.742  1.00  0.00           C
ATOM  10573 2C21 POPEz 311      22.080  35.535  85.692  1.00  0.00           C
ATOM  10576 3C21 POPEz 311      22.660  35.625  84.282  1.00  0.00           C
ATOM  10579 4C21 POPEz 311      21.630  35.255  83.202  1.00  0.00           C
ATOM  10582 5C21 POPEz 311      22.230  35.375  81.792  1.00  0.00           C
ATOM  10585 6C21 POPEz 311      21.210  35.314  80.642  1.00  0.00           C
ATOM  10588 7C21 POPEz 311      21.850  35.775  79.332  1.00  0.00           C
ATOM  10591 8C21 POPEz 311      20.940  35.765  78.102  1.00  0.00           C
ATOM  10595  C33 POPEz 311      13.650  40.865  94.642  1.00  0.00           C
ATOM  10598  C34 POPEz 311      14.770  40.975  93.592  1.00  0.00           C
ATOM  10601  C35 POPEz 311      14.690  39.904  92.492  1.00  0.00           C
ATOM  10604  C36 POPEz 311      15.580  40.215  91.272  1.00  0.00           C
ATOM  10607  C37 POPEz 311      15.570  39.095  90.222  1.00  0.00           C
ATOM  10610  C38 POPEz 311      15.840  39.575  88.792  1.00  0.00           C
ATOM  10613  C39 POPEz 311      14.680  40.405  88.212  1.00  0.00           C
ATOM  10616 0C31 POPEz 311      14.100  39.845  86.912  1.00  0.00           C
ATOM  10619 1C31 POPEz 311      13.000  40.735  86.322  1.00  0.00           C
ATOM  10622 2C31 POPEz 311      12.560  40.285  84.922  1.00  0.00           C
ATOM  10625 3C31 POPEz 311      11.510  41.204  84.282  1.00  0.00           C
ATOM  10628 4C31 POPEz 311      12.040  41.954  83.052  1.00  0.00           C
ATOM  10631 5C31 POPEz 311      10.980  42.835  82.372  1.00  0.00           C
ATOM  10634 6C31 POPEz 311      11.400  43.306  80.972  1.00  0.00           C
ATOM  10638  NH3 POPE0 312     121.370  93.335  50.012  1.00  0.00           N
ATOM  10642  C12 POPE0 312     121.449  92.274  51.082  1.00  0.00           C
ATOM  10645  C11 POPE0 312     122.260  91.045  50.642  1.00  0.00           C
ATOM  10648  P   POPE0 312     123.890  89.925  52.382  1.00  0.00           P
ATOM  10649  O13 POPE0 312     124.710  91.154  52.252  1.00  0.00           O
ATOM  10650  O14 POPE0 312     124.460  88.675  51.852  1.00  0.00           O
ATOM  10651  O11 POPE0 312     123.600  89.774  53.942  1.00  0.00           O
ATOM  10652  O12 POPE0 312     122.480  90.194  51.762  1.00  0.00           O
ATOM  10653  C1  POPE0 312     123.100  90.835  54.782  1.00  0.00           C
ATOM  10656  C2  POPE0 312     121.540  90.835  54.892  1.00  0.00           C
ATOM  10658  O21 POPE0 312     121.109  91.665  56.012  1.00  0.00           O
ATOM  10659  C21 POPE0 312     120.999  92.964  55.672  1.00  0.00           C
ATOM  10660  O22 POPE0 312     121.230  93.395  54.572  1.00  0.00           O
ATOM  10661  C22 POPE0 312     120.670  93.825  56.912  1.00  0.00           C
ATOM  10664  C3  POPE0 312     121.030  89.385  55.102  1.00  0.00           C
ATOM  10667  O31 POPE0 312     119.609  89.354  54.972  1.00  0.00           O
ATOM  10668  C31 POPE0 312     118.749  88.925  55.902  1.00  0.00           C
ATOM  10669  O32 POPE0 312     117.550  88.934  55.752  1.00  0.00           O
ATOM  10670  C32 POPE0 312     119.390  88.405  57.192  1.00  0.00           C
ATOM  10673  C23 POPE0 312     119.829  95.086  56.552  1.00  0.00           C
ATOM  10676  C24 POPE0 312     119.679  96.134  57.672  1.00  0.00           C
ATOM  10679  C25 POPE0 312     118.919  97.384  57.182  1.00  0.00           C
ATOM  10682  C26 POPE0 312     118.909  98.585  58.142  1.00  0.00           C
ATOM  10685  C27 POPE0 312     117.979  98.395  59.352  1.00  0.00           C
ATOM  10688  C28 POPE0 312     117.990  99.555  60.352  1.00  0.00           C
ATOM  10691  C29 POPE0 312     117.260 100.814  59.942  1.00  0.00           C
ATOM  10693 0C21 POPE0 312     116.310 101.455  60.652  1.00  0.00           C
ATOM  10695 1C21 POPE0 312     115.750 101.024  61.992  1.00  0.00           C
ATOM  10698 2C21 POPE0 312     116.419 101.674  63.212  1.00  0.00           C
ATOM  10701 3C21 POPE0 312     116.300 100.814  64.492  1.00  0.00           C
ATOM  10704 4C21 POPE0 312     116.820 101.555  65.732  1.00  0.00           C
ATOM  10707 5C21 POPE0 312     117.020 100.674  66.972  1.00  0.00           C
ATOM  10710 6C21 POPE0 312     115.730 100.065  67.562  1.00  0.00           C
ATOM  10713 7C21 POPE0 312     115.910  99.625  69.022  1.00  0.00           C
ATOM  10716 8C21 POPE0 312     114.710  98.904  69.632  1.00  0.00           C
ATOM  10720  C33 POPE0 312     118.299  87.934  58.192  1.00  0.00           C
ATOM  10723  C34 POPE0 312     118.850  87.195  59.422  1.00  0.00           C
ATOM  10726  C35 POPE0 312     117.740  86.766  60.392  1.00  0.00           C
ATOM  10729  C36 POPE0 312     117.210  87.895  61.282  1.00  0.00           C
ATOM  10732  C37 POPE0 312     116.119  87.374  62.232  1.00  0.00           C
ATOM  10735  C38 POPE0 312     115.529  88.445  63.162  1.00  0.00           C
ATOM  10738  C39 POPE0 312     116.400  88.785  64.372  1.00  0.00           C
ATOM  10741 0C31 POPE0 312     115.578  88.865  65.662  1.00  0.00           C
ATOM  10744 1C31 POPE0 312     116.400  89.266  66.892  1.00  0.00           C
ATOM  10747 2C31 POPE0 312     115.610  89.105  68.202  1.00  0.00           C
ATOM  10750 3C31 POPE0 312     115.560  87.645  68.692  1.00  0.00           C
ATOM  10753 4C31 POPE0 312     114.500  87.425  69.782  1.00  0.00           C
ATOM  10756 5C31 POPE0 312     114.420  85.965  70.222  1.00  0.00           C
ATOM  10759 6C31 POPE0 312     113.350  85.704  71.282  1.00  0.00           C
ATOM  10763  NH3 POPE1 313      79.600  91.215  53.872  1.00  0.00           N
ATOM  10767  C12 POPE1 313      79.010  90.574  52.642  1.00  0.00           C
ATOM  10770  C11 POPE1 313      78.769  89.055  52.772  1.00  0.00           C
ATOM  10773  P   POPE1 313      79.999  86.935  53.672  1.00  0.00           P
ATOM  10774  O13 POPE1 313      78.689  86.754  54.342  1.00  0.00           O
ATOM  10775  O14 POPE1 313      80.460  85.854  52.762  1.00  0.00           O
ATOM  10776  O11 POPE1 313      81.060  87.174  54.832  1.00  0.00           O
ATOM  10777  O12 POPE1 313      79.999  88.344  52.962  1.00  0.00           O
ATOM  10778  C1  POPE1 313      81.039  88.445  55.492  1.00  0.00           C
ATOM  10781  C2  POPE1 313      81.479  88.235  56.962  1.00  0.00           C
ATOM  10783  O21 POPE1 313      81.710  89.406  57.792  1.00  0.00           O
ATOM  10784  C21 POPE1 313      81.249  90.604  57.522  1.00  0.00           C
ATOM  10785  O22 POPE1 313      80.719  90.975  56.482  1.00  0.00           O
ATOM  10786  C22 POPE1 313      81.300  91.444  58.792  1.00  0.00           C
ATOM  10789  C3  POPE1 313      82.710  87.285  56.972  1.00  0.00           C
ATOM  10792  O31 POPE1 313      83.299  87.155  58.272  1.00  0.00           O
ATOM  10793  C31 POPE1 313      82.699  86.336  59.132  1.00  0.00           C
ATOM  10794  O32 POPE1 313      81.729  85.644  58.902  1.00  0.00           O
ATOM  10795  C32 POPE1 313      83.549  86.385  60.402  1.00  0.00           C
ATOM  10798  C23 POPE1 313      82.659  92.134  59.012  1.00  0.00           C
ATOM  10801  C24 POPE1 313      82.570  93.156  60.142  1.00  0.00           C
ATOM  10804  C25 POPE1 313      83.919  93.794  60.452  1.00  0.00           C
ATOM  10807  C26 POPE1 313      83.800  94.965  61.442  1.00  0.00           C
ATOM  10810  C27 POPE1 313      85.140  95.656  61.712  1.00  0.00           C
ATOM  10813  C28 POPE1 313      85.050  96.864  62.652  1.00  0.00           C
ATOM  10816  C29 POPE1 313      84.469  96.514  64.002  1.00  0.00           C
ATOM  10818 0C21 POPE1 313      85.010  96.766  65.202  1.00  0.00           C
ATOM  10820 1C21 POPE1 313      86.300  97.495  65.472  1.00  0.00           C
ATOM  10823 2C21 POPE1 313      87.469  96.525  65.692  1.00  0.00           C
ATOM  10826 3C21 POPE1 313      88.710  97.255  66.242  1.00  0.00           C
ATOM  10829 4C21 POPE1 313      89.859  96.294  66.542  1.00  0.00           C
ATOM  10832 5C21 POPE1 313      91.139  97.034  66.952  1.00  0.00           C
ATOM  10835 6C21 POPE1 313      92.429  96.275  66.602  1.00  0.00           C
ATOM  10838 7C21 POPE1 313      93.650  97.215  66.612  1.00  0.00           C
ATOM  10841 8C21 POPE1 313      94.939  96.555  66.132  1.00  0.00           C
ATOM  10845  C33 POPE1 313      82.850  85.945  61.702  1.00  0.00           C
ATOM  10848  C34 POPE1 313      83.890  85.564  62.772  1.00  0.00           C
ATOM  10851  C35 POPE1 313      84.700  86.724  63.402  1.00  0.00           C
ATOM  10854  C36 POPE1 313      84.070  87.314  64.672  1.00  0.00           C
ATOM  10857  C37 POPE1 313      85.109  87.915  65.622  1.00  0.00           C
ATOM  10860  C38 POPE1 313      84.480  88.556  66.872  1.00  0.00           C
ATOM  10863  C39 POPE1 313      85.490  88.944  67.962  1.00  0.00           C
ATOM  10866 0C31 POPE1 313      85.820  87.764  68.892  1.00  0.00           C
ATOM  10869 1C31 POPE1 313      86.610  88.185  70.142  1.00  0.00           C
ATOM  10872 2C31 POPE1 313      86.670  87.104  71.232  1.00  0.00           C
ATOM  10875 3C31 POPE1 313      87.229  85.744  70.772  1.00  0.00           C
ATOM  10878 4C31 POPE1 313      88.630  85.805  70.152  1.00  0.00           C
ATOM  10881 5C31 POPE1 313      89.729  86.315  71.092  1.00  0.00           C
ATOM  10884 6C31 POPE1 313      91.119  86.264  70.472  1.00  0.00           C
ATOM  10888  NH3 POPE2 314       4.920  71.354  99.162  1.00  0.00           N
ATOM  10892  C12 POPE2 314       5.890  70.556 100.012  1.00  0.00           C
ATOM  10895  C11 POPE2 314       6.860  71.424 100.802  1.00  0.00           C
ATOM  10898  P   POPE2 314       8.770  71.165 102.592  1.00  0.00           P
ATOM  10899  O13 POPE2 314       8.220  72.424 103.142  1.00  0.00           O
ATOM  10900  O14 POPE2 314       9.150  70.134 103.582  1.00  0.00           O
ATOM  10901  O11 POPE2 314      10.100  71.454 101.792  1.00  0.00           O
ATOM  10902  O12 POPE2 314       7.820  70.585 101.462  1.00  0.00           O
ATOM  10903  C1  POPE2 314      10.170  72.564 100.892  1.00  0.00           C
ATOM  10906  C2  POPE2 314      10.350  72.065  99.442  1.00  0.00           C
ATOM  10908  O21 POPE2 314      11.720  71.715  99.182  1.00  0.00           O
ATOM  10909  C21 POPE2 314      12.560  72.725  98.922  1.00  0.00           C
ATOM  10910  O22 POPE2 314      12.320  73.915  98.992  1.00  0.00           O
ATOM  10911  C22 POPE2 314      13.890  72.135  98.442  1.00  0.00           C
ATOM  10914  C3  POPE2 314       9.720  72.986  98.342  1.00  0.00           C
ATOM  10917  O31 POPE2 314      10.230  72.704  97.022  1.00  0.00           O
ATOM  10918  C31 POPE2 314       9.860  71.515  96.532  1.00  0.00           C
ATOM  10919  O32 POPE2 314       9.250  70.655  97.142  1.00  0.00           O
ATOM  10920  C32 POPE2 314      10.290  71.415  95.092  1.00  0.00           C
ATOM  10923  C23 POPE2 314      14.260  72.674  97.032  1.00  0.00           C
ATOM  10926  C24 POPE2 314      15.630  72.174  96.522  1.00  0.00           C
ATOM  10929  C25 POPE2 314      15.580  70.965  95.582  1.00  0.00           C
ATOM  10932  C26 POPE2 314      15.010  71.285  94.182  1.00  0.00           C
ATOM  10935  C27 POPE2 314      14.950  70.016  93.312  1.00  0.00           C
ATOM  10938  C28 POPE2 314      14.450  70.236  91.872  1.00  0.00           C
ATOM  10941  C29 POPE2 314      12.990  70.585  91.852  1.00  0.00           C
ATOM  10943 0C21 POPE2 314      12.270  70.955  90.782  1.00  0.00           C
ATOM  10945 1C21 POPE2 314      12.720  71.035  89.342  1.00  0.00           C
ATOM  10948 2C21 POPE2 314      13.230  69.705  88.752  1.00  0.00           C
ATOM  10951 3C21 POPE2 314      13.010  69.615  87.232  1.00  0.00           C
ATOM  10954 4C21 POPE2 314      13.640  68.365  86.602  1.00  0.00           C
ATOM  10957 5C21 POPE2 314      13.200  68.145  85.142  1.00  0.00           C
ATOM  10960 6C21 POPE2 314      13.800  69.174  84.162  1.00  0.00           C
ATOM  10963 7C21 POPE2 314      12.970  69.314  82.882  1.00  0.00           C
ATOM  10966 8C21 POPE2 314      13.550  70.355  81.932  1.00  0.00           C
ATOM  10970  C33 POPE2 314       9.060  71.655  94.202  1.00  0.00           C
ATOM  10973  C34 POPE2 314       9.460  71.876  92.752  1.00  0.00           C
ATOM  10976  C35 POPE2 314       8.350  72.586  91.982  1.00  0.00           C
ATOM  10979  C36 POPE2 314       8.810  73.155  90.642  1.00  0.00           C
ATOM  10982  C37 POPE2 314       7.680  73.954  89.982  1.00  0.00           C
ATOM  10985  C38 POPE2 314       8.100  74.626  88.672  1.00  0.00           C
ATOM  10988  C39 POPE2 314       9.010  75.836  88.892  1.00  0.00           C
ATOM  10991 0C31 POPE2 314       8.820  76.895  87.812  1.00  0.00           C
ATOM  10994 1C31 POPE2 314       9.530  78.204  88.152  1.00  0.00           C
ATOM  10997 2C31 POPE2 314       9.470  79.225  87.012  1.00  0.00           C
ATOM  11000 3C31 POPE2 314       8.040  79.626  86.642  1.00  0.00           C
ATOM  11003 4C31 POPE2 314       7.980  80.625  85.482  1.00  0.00           C
ATOM  11006 5C31 POPE2 314       6.550  81.115  85.212  1.00  0.00           C
ATOM  11009 6C31 POPE2 314       6.460  82.094  84.042  1.00  0.00           C
ATOM  11013  NH3 POPE3 315      73.930  21.555  96.132  1.00  0.00           N
ATOM  11017  C12 POPE3 315      75.130  20.935  96.782  1.00  0.00           C
ATOM  11020  C11 POPE3 315      75.350  19.475  96.332  1.00  0.00           C
ATOM  11023  P   POPE3 315      73.590  17.455  96.272  1.00  0.00           P
ATOM  11024  O13 POPE3 315      74.390  16.205  96.262  1.00  0.00           O
ATOM  11025  O14 POPE3 315      72.250  17.385  96.892  1.00  0.00           O
ATOM  11026  O11 POPE3 315      73.470  17.955  94.772  1.00  0.00           O
ATOM  11027  O12 POPE3 315      74.369  18.645  96.952  1.00  0.00           O
ATOM  11028  C1  POPE3 315      72.420  18.824  94.352  1.00  0.00           C
ATOM  11031  C2  POPE3 315      71.210  18.016  93.812  1.00  0.00           C
ATOM  11033  O21 POPE3 315      70.890  18.484  92.492  1.00  0.00           O
ATOM  11034  C21 POPE3 315      70.740  17.564  91.562  1.00  0.00           C
ATOM  11035  O22 POPE3 315      71.040  16.385  91.652  1.00  0.00           O
ATOM  11036  C22 POPE3 315      70.140  18.215  90.322  1.00  0.00           C
ATOM  11039  C3  POPE3 315      69.960  18.175  94.712  1.00  0.00           C
ATOM  11042  O31 POPE3 315      68.900  17.365  94.192  1.00  0.00           O
ATOM  11043  C31 POPE3 315      67.720  17.865  93.962  1.00  0.00           C
ATOM  11044  O32 POPE3 315      67.360  19.015  94.102  1.00  0.00           O
ATOM  11045  C32 POPE3 315      66.850  16.724  93.462  1.00  0.00           C
ATOM  11048  C23 POPE3 315      70.520  17.424  89.052  1.00  0.00           C
ATOM  11051  C24 POPE3 315      70.470  18.295  87.792  1.00  0.00           C
ATOM  11054  C25 POPE3 315      70.740  17.506  86.512  1.00  0.00           C
ATOM  11057  C26 POPE3 315      70.410  18.354  85.282  1.00  0.00           C
ATOM  11060  C27 POPE3 315      70.590  17.586  83.972  1.00  0.00           C
ATOM  11063  C28 POPE3 315      70.070  18.416  82.792  1.00  0.00           C
ATOM  11066  C29 POPE3 315      70.549  17.875  81.472  1.00  0.00           C
ATOM  11068 0C21 POPE3 315      70.990  18.606  80.432  1.00  0.00           C
ATOM  11070 1C21 POPE3 315      71.040  20.114  80.332  1.00  0.00           C
ATOM  11073 2C21 POPE3 315      70.090  20.654  79.242  1.00  0.00           C
ATOM  11076 3C21 POPE3 315      68.610  20.535  79.632  1.00  0.00           C
ATOM  11079 4C21 POPE3 315      67.650  20.585  78.432  1.00  0.00           C
ATOM  11082 5C21 POPE3 315      67.610  21.936  77.712  1.00  0.00           C
ATOM  11085 6C21 POPE3 315      66.770  21.834  76.422  1.00  0.00           C
ATOM  11088 7C21 POPE3 315      66.670  23.154  75.652  1.00  0.00           C
ATOM  11091 8C21 POPE3 315      66.090  22.994  74.252  1.00  0.00           C
ATOM  11095  C33 POPE3 315      67.300  16.194  92.092  1.00  0.00           C
ATOM  11098  C34 POPE3 315      66.860  14.734  91.932  1.00  0.00           C
ATOM  11101  C35 POPE3 315      65.340  14.554  91.892  1.00  0.00           C
ATOM  11104  C36 POPE3 315      64.750  14.865  90.512  1.00  0.00           C
ATOM  11107  C37 POPE3 315      63.270  14.484  90.472  1.00  0.00           C
ATOM  11110  C38 POPE3 315      62.760  13.934  89.132  1.00  0.00           C
ATOM  11113  C39 POPE3 315      62.090  12.575  89.332  1.00  0.00           C
ATOM  11116 0C31 POPE3 315      61.190  12.126  88.172  1.00  0.00           C
ATOM  11119 1C31 POPE3 315      60.870  10.634  88.262  1.00  0.00           C
ATOM  11122 2C31 POPE3 315      59.620  10.215  87.472  1.00  0.00           C
ATOM  11125 3C31 POPE3 315      59.500   8.694  87.392  1.00  0.00           C
ATOM  11128 4C31 POPE3 315      58.130   8.205  86.902  1.00  0.00           C
ATOM  11131 5C31 POPE3 315      58.150   6.704  86.572  1.00  0.00           C
ATOM  11134 6C31 POPE3 315      56.770   6.125  86.262  1.00  0.00           C
ATOM  11138  NH3 POPE4 316      -4.429  95.105  93.092  1.00  0.00           N
ATOM  11142  C12 POPE4 316      -2.969  94.904  93.382  1.00  0.00           C
ATOM  11145  C11 POPE4 316      -2.549  93.484  93.012  1.00  0.00           C
ATOM  11148  P   POPE4 316      -0.530  91.854  93.042  1.00  0.00           P
ATOM  11149  O13 POPE4 316       0.150  91.315  94.232  1.00  0.00           O
ATOM  11150  O14 POPE4 316      -1.569  90.984  92.452  1.00  0.00           O
ATOM  11151  O11 POPE4 316       0.530  92.244  91.932  1.00  0.00           O
ATOM  11152  O12 POPE4 316      -1.179  93.276  93.382  1.00  0.00           O
ATOM  11153  C1  POPE4 316       0.060  92.864  90.722  1.00  0.00           C
ATOM  11156  C2  POPE4 316       1.170  93.645  89.962  1.00  0.00           C
ATOM  11158  O21 POPE4 316       0.610  94.126  88.722  1.00  0.00           O
ATOM  11159  C21 POPE4 316      -0.170  95.184  88.822  1.00  0.00           C
ATOM  11160  O22 POPE4 316      -0.290  95.895  89.812  1.00  0.00           O
ATOM  11161  C22 POPE4 316      -0.929  95.455  87.522  1.00  0.00           C
ATOM  11164  C3  POPE4 316       2.380  92.715  89.672  1.00  0.00           C
ATOM  11167  O31 POPE4 316       3.490  93.384  89.002  1.00  0.00           O
ATOM  11168  C31 POPE4 316       3.460  93.284  87.672  1.00  0.00           C
ATOM  11169  O32 POPE4 316       2.580  92.745  87.022  1.00  0.00           O
ATOM  11170  C32 POPE4 316       4.690  93.944  87.062  1.00  0.00           C
ATOM  11173  C23 POPE4 316      -0.030  95.656  86.282  1.00  0.00           C
ATOM  11176  C24 POPE4 316      -0.440  96.894  85.442  1.00  0.00           C
ATOM  11179  C25 POPE4 316      -1.819  96.835  84.772  1.00  0.00           C
ATOM  11182  C26 POPE4 316      -1.859  96.094  83.422  1.00  0.00           C
ATOM  11185  C27 POPE4 316      -0.899  96.635  82.352  1.00  0.00           C
ATOM  11188  C28 POPE4 316      -1.479  96.605  80.912  1.00  0.00           C
ATOM  11191  C29 POPE4 316      -2.559  97.645  80.762  1.00  0.00           C
ATOM  11193 0C21 POPE4 316      -3.469  97.745  79.782  1.00  0.00           C
ATOM  11195 1C21 POPE4 316      -3.619  96.875  78.562  1.00  0.00           C
ATOM  11198 2C21 POPE4 316      -3.379  97.684  77.272  1.00  0.00           C
ATOM  11201 3C21 POPE4 316      -3.779  96.885  76.022  1.00  0.00           C
ATOM  11204 4C21 POPE4 316      -3.259  97.495  74.712  1.00  0.00           C
ATOM  11207 5C21 POPE4 316      -3.649  96.674  73.482  1.00  0.00           C
ATOM  11210 6C21 POPE4 316      -5.139  96.735  73.142  1.00  0.00           C
ATOM  11213 7C21 POPE4 316      -5.469  95.965  71.862  1.00  0.00           C
ATOM  11216 8C21 POPE4 316      -6.969  95.835  71.622  1.00  0.00           C
ATOM  11220  C33 POPE4 316       4.680  93.845  85.512  1.00  0.00           C
ATOM  11223  C34 POPE4 316       4.980  92.454  84.912  1.00  0.00           C
ATOM  11226  C35 POPE4 316       4.920  92.505  83.362  1.00  0.00           C
ATOM  11229  C36 POPE4 316       4.540  91.154  82.732  1.00  0.00           C
ATOM  11232  C37 POPE4 316       4.410  91.164  81.192  1.00  0.00           C
ATOM  11235  C38 POPE4 316       3.790  89.844  80.682  1.00  0.00           C
ATOM  11238  C39 POPE4 316       4.180  89.485  79.242  1.00  0.00           C
ATOM  11241 0C31 POPE4 316       5.690  89.235  79.072  1.00  0.00           C
ATOM  11244 1C31 POPE4 316       6.360  90.194  78.072  1.00  0.00           C
ATOM  11247 2C31 POPE4 316       7.890  90.105  78.132  1.00  0.00           C
ATOM  11250 3C31 POPE4 316       8.590  90.376  76.792  1.00  0.00           C
ATOM  11253 4C31 POPE4 316       8.720  91.854  76.422  1.00  0.00           C
ATOM  11256 5C31 POPE4 316       9.510  92.034  75.112  1.00  0.00           C
ATOM  11259 6C31 POPE4 316       9.790  93.484  74.732  1.00  0.00           C
ATOM  11263  NH3 POPE5 317      36.520 104.855  96.402  1.00  0.00           N
ATOM  11267  C12 POPE5 317      36.580 104.415  97.842  1.00  0.00           C
ATOM  11270  C11 POPE5 317      35.270 103.745  98.242  1.00  0.00           C
ATOM  11273  P   POPE5 317      35.210 101.215  97.512  1.00  0.00           P
ATOM  11274  O13 POPE5 317      34.370 100.695  98.612  1.00  0.00           O
ATOM  11275  O14 POPE5 317      36.670 100.994  97.622  1.00  0.00           O
ATOM  11276  O11 POPE5 317      34.730 100.595  96.132  1.00  0.00           O
ATOM  11277  O12 POPE5 317      34.890 102.735  97.302  1.00  0.00           O
ATOM  11278  C1  POPE5 317      35.030 101.225  94.882  1.00  0.00           C
ATOM  11281  C2  POPE5 317      36.320 100.644  94.212  1.00  0.00           C
ATOM  11283  O21 POPE5 317      36.860 101.584  93.242  1.00  0.00           O
ATOM  11284  C21 POPE5 317      37.460 102.624  93.812  1.00  0.00           C
ATOM  11285  O22 POPE5 317      37.560 102.805  95.022  1.00  0.00           O
ATOM  11286  C22 POPE5 317      37.970 103.654  92.792  1.00  0.00           C
ATOM  11289  C3  POPE5 317      36.000  99.266  93.542  1.00  0.00           C
ATOM  11292  O31 POPE5 317      37.100  98.725  92.752  1.00  0.00           O
ATOM  11293  C31 POPE5 317      36.770  98.156  91.602  1.00  0.00           C
ATOM  11294  O32 POPE5 317      35.630  98.025  91.182  1.00  0.00           O
ATOM  11295  C32 POPE5 317      38.030  97.595  90.922  1.00  0.00           C
ATOM  11298  C23 POPE5 317      39.010 103.144  91.792  1.00  0.00           C
ATOM  11301  C24 POPE5 317      39.710 104.285  91.032  1.00  0.00           C
ATOM  11304  C25 POPE5 317      40.630 103.764  89.922  1.00  0.00           C
ATOM  11307  C26 POPE5 317      41.200 104.884  89.032  1.00  0.00           C
ATOM  11310  C27 POPE5 317      40.590 104.895  87.622  1.00  0.00           C
ATOM  11313  C28 POPE5 317      41.180 106.024  86.762  1.00  0.00           C
ATOM  11316  C29 POPE5 317      40.760 105.905  85.322  1.00  0.00           C
ATOM  11318 0C21 POPE5 317      41.479 105.395  84.302  1.00  0.00           C
ATOM  11320 1C21 POPE5 317      42.880 104.826  84.382  1.00  0.00           C
ATOM  11323 2C21 POPE5 317      43.800 105.315  83.242  1.00  0.00           C
ATOM  11326 3C21 POPE5 317      45.280 104.904  83.432  1.00  0.00           C
ATOM  11329 4C21 POPE5 317      45.510 103.395  83.602  1.00  0.00           C
ATOM  11332 5C21 POPE5 317      46.990 103.044  83.832  1.00  0.00           C
ATOM  11335 6C21 POPE5 317      47.210 101.614  84.352  1.00  0.00           C
ATOM  11338 7C21 POPE5 317      48.620 101.385  84.912  1.00  0.00           C
ATOM  11341 8C21 POPE5 317      48.920  99.925  85.262  1.00  0.00           C
ATOM  11345  C33 POPE5 317      37.760  96.954  89.532  1.00  0.00           C
ATOM  11348  C34 POPE5 317      38.960  96.145  89.012  1.00  0.00           C
ATOM  11351  C35 POPE5 317      38.690  95.385  87.702  1.00  0.00           C
ATOM  11354  C36 POPE5 317      38.530  96.304  86.482  1.00  0.00           C
ATOM  11357  C37 POPE5 317      38.210  95.555  85.182  1.00  0.00           C
ATOM  11360  C38 POPE5 317      38.090  96.495  83.972  1.00  0.00           C
ATOM  11363  C39 POPE5 317      36.750  97.244  83.932  1.00  0.00           C
ATOM  11366 0C31 POPE5 317      36.700  98.325  82.842  1.00  0.00           C
ATOM  11369 1C31 POPE5 317      35.300  98.934  82.722  1.00  0.00           C
ATOM  11372 2C31 POPE5 317      35.280 100.404  82.252  1.00  0.00           C
ATOM  11375 3C31 POPE5 317      35.910 101.365  83.282  1.00  0.00           C
ATOM  11378 4C31 POPE5 317      35.560 102.834  83.022  1.00  0.00           C
ATOM  11381 5C31 POPE5 317      36.310 103.775  83.972  1.00  0.00           C
ATOM  11384 6C31 POPE5 317      35.780 105.215  83.952  1.00  0.00           C
ATOM  11388  NH3 POPE6 318     103.280  33.986  54.472  1.00  0.00           N
ATOM  11392  C12 POPE6 318     103.149  32.695  53.692  1.00  0.00           C
ATOM  11395  C11 POPE6 318     104.369  31.785  53.902  1.00  0.00           C
ATOM  11398  P   POPE6 318     103.390  29.325  53.912  1.00  0.00           P
ATOM  11399  O13 POPE6 318     103.830  28.075  53.252  1.00  0.00           O
ATOM  11400  O14 POPE6 318     101.950  29.634  53.902  1.00  0.00           O
ATOM  11401  O11 POPE6 318     103.930  29.365  55.392  1.00  0.00           O
ATOM  11402  O12 POPE6 318     104.188  30.526  53.262  1.00  0.00           O
ATOM  11403  C1  POPE6 318     103.270  28.545  56.362  1.00  0.00           C
ATOM  11406  C2  POPE6 318     103.619  29.095  57.752  1.00  0.00           C
ATOM  11408  O21 POPE6 318     104.010  28.064  58.682  1.00  0.00           O
ATOM  11409  C21 POPE6 318     103.060  27.225  59.072  1.00  0.00           C
ATOM  11410  O22 POPE6 318     101.899  27.234  58.682  1.00  0.00           O
ATOM  11411  C22 POPE6 318     103.639  26.275  60.122  1.00  0.00           C
ATOM  11414  C3  POPE6 318     102.550  30.105  58.282  1.00  0.00           C
ATOM  11417  O31 POPE6 318     103.119  30.915  59.302  1.00  0.00           O
ATOM  11418  C31 POPE6 318     102.809  30.625  60.552  1.00  0.00           C
ATOM  11419  O32 POPE6 318     102.179  29.655  60.942  1.00  0.00           O
ATOM  11420  C32 POPE6 318     103.499  31.665  61.432  1.00  0.00           C
ATOM  11423  C23 POPE6 318     102.729  26.024  61.352  1.00  0.00           C
ATOM  11426  C24 POPE6 318     103.490  25.266  62.462  1.00  0.00           C
ATOM  11429  C25 POPE6 318     102.609  24.866  63.662  1.00  0.00           C
ATOM  11432  C26 POPE6 318     103.370  24.194  64.812  1.00  0.00           C
ATOM  11435  C27 POPE6 318     102.460  23.314  65.672  1.00  0.00           C
ATOM  11438  C28 POPE6 318     103.130  22.805  66.972  1.00  0.00           C
ATOM  11441  C29 POPE6 318     103.949  21.555  66.772  1.00  0.00           C
ATOM  11443 0C21 POPE6 318     104.630  20.915  67.742  1.00  0.00           C
ATOM  11445 1C21 POPE6 318     104.760  21.385  69.162  1.00  0.00           C
ATOM  11448 2C21 POPE6 318     106.150  21.094  69.772  1.00  0.00           C
ATOM  11451 3C21 POPE6 318     107.329  21.565  68.902  1.00  0.00           C
ATOM  11454 4C21 POPE6 318     108.670  21.586  69.652  1.00  0.00           C
ATOM  11457 5C21 POPE6 318     109.850  21.895  68.722  1.00  0.00           C
ATOM  11460 6C21 POPE6 318     111.200  21.955  69.442  1.00  0.00           C
ATOM  11463 7C21 POPE6 318     112.340  22.304  68.472  1.00  0.00           C
ATOM  11466 8C21 POPE6 318     113.710  22.404  69.142  1.00  0.00           C
ATOM  11470  C33 POPE6 318     103.289  31.425  62.932  1.00  0.00           C
ATOM  11473  C34 POPE6 318     104.310  32.244  63.732  1.00  0.00           C
ATOM  11476  C35 POPE6 318     104.049  32.244  65.232  1.00  0.00           C
ATOM  11479  C36 POPE6 318     104.460  30.954  65.962  1.00  0.00           C
ATOM  11482  C37 POPE6 318     104.250  31.135  67.462  1.00  0.00           C
ATOM  11485  C38 POPE6 318     104.910  30.075  68.352  1.00  0.00           C
ATOM  11488  C39 POPE6 318     105.090  30.575  69.802  1.00  0.00           C
ATOM  11491 0C31 POPE6 318     103.800  31.145  70.422  1.00  0.00           C
ATOM  11494 1C31 POPE6 318     104.019  31.776  71.812  1.00  0.00           C
ATOM  11497 2C31 POPE6 318     104.500  30.814  72.902  1.00  0.00           C
ATOM  11500 3C31 POPE6 318     103.560  29.615  73.092  1.00  0.00           C
ATOM  11503 4C31 POPE6 318     103.930  28.756  74.312  1.00  0.00           C
ATOM  11506 5C31 POPE6 318     103.089  27.474  74.372  1.00  0.00           C
ATOM  11509 6C31 POPE6 318     103.399  26.605  75.582  1.00  0.00           C
ATOM  11513  NH3 POPE7 319      96.828  20.585  94.632  1.00  0.00           N
ATOM  11517  C12 POPE7 319      98.189  20.715  94.022  1.00  0.00           C
ATOM  11520  C11 POPE7 319      99.139  19.715  94.682  1.00  0.00           C
ATOM  11523  P   POPE7 319      99.600  17.155  94.712  1.00  0.00           P
ATOM  11524  O13 POPE7 319     100.330  17.365  95.982  1.00  0.00           O
ATOM  11525  O14 POPE7 319      98.870  15.876  94.532  1.00  0.00           O
ATOM  11526  O11 POPE7 319     100.578  17.264  93.472  1.00  0.00           O
ATOM  11527  O12 POPE7 319      98.639  18.384  94.462  1.00  0.00           O
ATOM  11528  C1  POPE7 319      99.980  17.455  92.172  1.00  0.00           C
ATOM  11531  C2  POPE7 319     100.789  16.715  91.072  1.00  0.00           C
ATOM  11533  O21 POPE7 319     100.169  16.984  89.792  1.00  0.00           O
ATOM  11534  C21 POPE7 319     100.799  17.885  89.042  1.00  0.00           C
ATOM  11535  O22 POPE7 319     101.799  18.494  89.332  1.00  0.00           O
ATOM  11536  C22 POPE7 319     100.019  18.035  87.742  1.00  0.00           C
ATOM  11539  C3  POPE7 319     100.829  15.174  91.342  1.00  0.00           C
ATOM  11542  O31 POPE7 319     100.040  14.346  90.432  1.00  0.00           O
ATOM  11543  C31 POPE7 319     100.600  14.074  89.252  1.00  0.00           C
ATOM  11544  O32 POPE7 319     101.769  14.234  88.982  1.00  0.00           O
ATOM  11545  C32 POPE7 319      99.530  13.564  88.272  1.00  0.00           C
ATOM  11548  C23 POPE7 319     100.920  18.086  86.492  1.00  0.00           C
ATOM  11551  C24 POPE7 319     100.120  17.924  85.182  1.00  0.00           C
ATOM  11554  C25 POPE7 319      99.170  19.094  84.912  1.00  0.00           C
ATOM  11557  C26 POPE7 319      98.650  19.104  83.472  1.00  0.00           C
ATOM  11560  C27 POPE7 319      97.809  20.354  83.162  1.00  0.00           C
ATOM  11563  C28 POPE7 319      97.480  20.535  81.662  1.00  0.00           C
ATOM  11566  C29 POPE7 319      96.869  19.324  81.002  1.00  0.00           C
ATOM  11568 0C21 POPE7 319      95.820  19.266  80.152  1.00  0.00           C
ATOM  11570 1C21 POPE7 319      95.010  20.424  79.622  1.00  0.00           C
ATOM  11573 2C21 POPE7 319      94.960  20.494  78.082  1.00  0.00           C
ATOM  11576 3C21 POPE7 319      94.199  19.336  77.422  1.00  0.00           C
ATOM  11579 4C21 POPE7 319      94.150  19.465  75.892  1.00  0.00           C
ATOM  11582 5C21 POPE7 319      93.340  18.335  75.232  1.00  0.00           C
ATOM  11585 6C21 POPE7 319      93.390  18.395  73.702  1.00  0.00           C
ATOM  11588 7C21 POPE7 319      92.359  17.485  73.032  1.00  0.00           C
ATOM  11591 8C21 POPE7 319      92.460  17.494  71.502  1.00  0.00           C
ATOM  11595  C33 POPE7 319      99.960  13.694  86.792  1.00  0.00           C
ATOM  11598  C34 POPE7 319      98.769  13.694  85.812  1.00  0.00           C
ATOM  11601  C35 POPE7 319      99.240  13.984  84.372  1.00  0.00           C
ATOM  11604  C36 POPE7 319      98.119  14.295  83.372  1.00  0.00           C
ATOM  11607  C37 POPE7 319      98.689  14.865  82.062  1.00  0.00           C
ATOM  11610  C38 POPE7 319      97.650  15.144  80.982  1.00  0.00           C
ATOM  11613  C39 POPE7 319      98.280  15.844  79.772  1.00  0.00           C
ATOM  11616 0C31 POPE7 319      97.350  15.964  78.562  1.00  0.00           C
ATOM  11619 1C31 POPE7 319      97.960  16.865  77.472  1.00  0.00           C
ATOM  11622 2C31 POPE7 319      97.320  16.684  76.092  1.00  0.00           C
ATOM  11625 3C31 POPE7 319      98.089  17.405  74.972  1.00  0.00           C
ATOM  11628 4C31 POPE7 319      99.480  16.815  74.692  1.00  0.00           C
ATOM  11631 5C31 POPE7 319     100.229  17.535  73.572  1.00  0.00           C
ATOM  11634 6C31 POPE7 319     101.610  16.934  73.292  1.00  0.00           C
ATOM  11638  NH3 POPE8 320      72.519  90.725  56.992  1.00  0.00           N
ATOM  11642  C12 POPE8 320      73.410  90.635  55.782  1.00  0.00           C
ATOM  11645  C11 POPE8 320      74.509  91.695  55.812  1.00  0.00           C
ATOM  11648  P   POPE8 320      76.770  90.535  56.342  1.00  0.00           P
ATOM  11649  O13 POPE8 320      77.850  91.465  55.922  1.00  0.00           O
ATOM  11650  O14 POPE8 320      76.380  89.485  55.392  1.00  0.00           O
ATOM  11651  O11 POPE8 320      77.150  89.814  57.692  1.00  0.00           O
ATOM  11652  O12 POPE8 320      75.490  91.355  56.792  1.00  0.00           O
ATOM  11653  C1  POPE8 320      77.710  90.555  58.782  1.00  0.00           C
ATOM  11656  C2  POPE8 320      76.660  91.304  59.662  1.00  0.00           C
ATOM  11658  O21 POPE8 320      77.350  92.085  60.652  1.00  0.00           O
ATOM  11659  C21 POPE8 320      78.030  91.465  61.592  1.00  0.00           C
ATOM  11660  O22 POPE8 320      78.100  90.264  61.772  1.00  0.00           O
ATOM  11661  C22 POPE8 320      78.790  92.495  62.422  1.00  0.00           C
ATOM  11664  C3  POPE8 320      75.580  90.334  60.252  1.00  0.00           C
ATOM  11667  O31 POPE8 320      74.720  90.924  61.252  1.00  0.00           O
ATOM  11668  C31 POPE8 320      73.530  91.355  60.812  1.00  0.00           C
ATOM  11669  O32 POPE8 320      73.170  91.315  59.642  1.00  0.00           O
ATOM  11670  C32 POPE8 320      72.659  91.814  61.992  1.00  0.00           C
ATOM  11673  C23 POPE8 320      78.210  92.575  63.852  1.00  0.00           C
ATOM  11676  C24 POPE8 320      79.080  93.416  64.782  1.00  0.00           C
ATOM  11679  C25 POPE8 320      78.360  93.955  66.032  1.00  0.00           C
ATOM  11682  C26 POPE8 320      77.480  92.904  66.722  1.00  0.00           C
ATOM  11685  C27 POPE8 320      76.840  93.424  68.012  1.00  0.00           C
ATOM  11688  C28 POPE8 320      75.730  92.495  68.542  1.00  0.00           C
ATOM  11691  C29 POPE8 320      74.480  92.586  67.692  1.00  0.00           C
ATOM  11693 0C21 POPE8 320      73.240  92.904  68.092  1.00  0.00           C
ATOM  11695 1C21 POPE8 320      72.780  93.235  69.492  1.00  0.00           C
ATOM  11698 2C21 POPE8 320      71.980  92.064  70.092  1.00  0.00           C
ATOM  11701 3C21 POPE8 320      72.850  90.854  70.482  1.00  0.00           C
ATOM  11704 4C21 POPE8 320      72.060  89.534  70.462  1.00  0.00           C
ATOM  11707 5C21 POPE8 320      72.860  88.344  71.032  1.00  0.00           C
ATOM  11710 6C21 POPE8 320      72.780  88.255  72.562  1.00  0.00           C
ATOM  11713 7C21 POPE8 320      73.579  87.085  73.132  1.00  0.00           C
ATOM  11716 8C21 POPE8 320      73.439  86.954  74.652  1.00  0.00           C
ATOM  11720  C33 POPE8 320      73.060  93.185  62.622  1.00  0.00           C
ATOM  11723  C34 POPE8 320      74.000  93.085  63.832  1.00  0.00           C
ATOM  11726  C35 POPE8 320      74.880  94.324  64.072  1.00  0.00           C
ATOM  11729  C36 POPE8 320      74.200  95.564  64.692  1.00  0.00           C
ATOM  11732  C37 POPE8 320      75.250  96.605  65.122  1.00  0.00           C
ATOM  11735  C38 POPE8 320      74.680  97.815  65.892  1.00  0.00           C
[truncated: 1,805,952 more chars]
