# Supplementary material for: Characterizing Membrane Association and Periplasmic Transfer of Bacterial Lipoproteins through Molecular Dynamics Simulations
Source: Structure. 2020 Apr 7;28(4):475–487.e3. doi: 10.1016/j.str.2020.01.012 (PMC7139219; doi:10.1016/j.str.2020.01.012)
Supplement: Data S2. Final Coordinates from Simulations (A–L), Related to Figure 3 [file mmc4.zip › A-L/AMID-3-atomistic.pdb]

TITLE     Protein
REMARK    THIS IS A SIMULATION BOX
CRYST1  129.210  129.210  185.151  90.00  90.00  90.00 P 1           1
MODEL        1
ATOM      1  N   CYSTA   1      50.905  76.295  91.891  1.00  0.00           N
ATOM      3  CA  CYSTA   1      50.895  77.495  92.740  1.00  0.00           C
ATOM      5  C   CYSTA   1      49.505  78.005  93.131  1.00  0.00           C
ATOM      6  O   CYSTA   1      48.515  77.675  92.490  1.00  0.00           O
ATOM      7  CB  CYSTA   1      51.445  78.725  91.971  1.00  0.00           C
ATOM     10  SG  CYSTA   1      53.035  78.465  91.120  1.00  0.00           S
ATOM     11  C1  CYSTA   1      52.425  79.395  89.440  1.00  0.00           C
ATOM     14  CA1 CYSTA   1      51.565  75.495  92.810  1.00  0.00           C
ATOM     15  OA1 CYSTA   1      52.395  74.615  92.670  1.00  0.00           O
ATOM     16  CA2 CYSTA   1      50.275  75.375  92.050  1.00  0.00           C
ATOM     19  C11 CYSTA   1      52.875  80.845  89.071  1.00  0.00           C
ATOM     21  O11 CYSTA   1      54.105  81.145  89.751  1.00  0.00           O
ATOM     22  CX1 CYSTA   1      53.925  82.175  89.580  1.00  0.00           C
ATOM     23  OX1 CYSTA   1      54.295  83.155  90.190  1.00  0.00           O
ATOM     24  CX2 CYSTA   1      53.645  82.135  88.070  1.00  0.00           C
ATOM     27  C12 CYSTA   1      51.775  81.945  89.300  1.00  0.00           C
ATOM     30  O12 CYSTA   1      52.175  83.005  90.190  1.00  0.00           O
ATOM     31  CD1 CYSTA   1      53.055  83.895  89.300  1.00  0.00           C
ATOM     32  OD1 CYSTA   1      53.915  84.745  89.141  1.00  0.00           O
ATOM     33  CD2 CYSTA   1      52.675  82.855  88.240  1.00  0.00           C
ATOM     36  CA3 CYSTA   1      50.425  75.515  90.520  1.00  0.00           C
ATOM     39  CA4 CYSTA   1      49.115  75.105  89.840  1.00  0.00           C
ATOM     42  CA5 CYSTA   1      48.925  75.605  88.400  1.00  0.00           C
ATOM     45  CA6 CYSTA   1      50.355  75.715  88.810  1.00  0.00           C
ATOM     48  CA7 CYSTA   1      49.975  75.175  87.430  1.00  0.00           C
ATOM     51  CA8 CYSTA   1      51.195  75.035  86.501  1.00  0.00           C
ATOM     54  CA9 CYSTA   1      50.835  74.505  85.111  1.00  0.00           C
ATOM     57 0CA1 CYSTA   1      49.885  75.125  84.611  1.00  0.00           C
ATOM     60 1CA1 CYSTA   1      50.635  74.955  83.280  1.00  0.00           C
ATOM     63 2CA1 CYSTA   1      49.815  75.395  82.060  1.00  0.00           C
ATOM     66 3CA1 CYSTA   1      50.605  75.315  80.751  1.00  0.00           C
ATOM     69 4CA1 CYSTA   1      50.655  74.935  79.020  1.00  0.00           C
ATOM     72 5CA1 CYSTA   1      51.825  74.125  78.440  1.00  0.00           C
ATOM     75 6CA1 CYSTA   1      51.785  73.985  76.910  1.00  0.00           C
ATOM     79  CD3 CYSTA   1      52.315  83.485  86.881  1.00  0.00           C
ATOM     82  CD4 CYSTA   1      50.955  84.205  86.840  1.00  0.00           C
ATOM     85  CD5 CYSTA   1      50.615  84.855  85.480  1.00  0.00           C
ATOM     88  CD6 CYSTA   1      49.945  85.155  85.461  1.00  0.00           C
ATOM     91  CD7 CYSTA   1      50.715  85.685  84.241  1.00  0.00           C
ATOM     94  CD8 CYSTA   1      49.875  86.665  83.411  1.00  0.00           C
ATOM     97  CD9 CYSTA   1      50.695  87.205  82.471  1.00  0.00           C
ATOM    100 0CD1 CYSTA   1      50.165  86.515  81.780  1.00  0.00           C
ATOM    103 1CD1 CYSTA   1      50.765  87.205  80.550  1.00  0.00           C
ATOM    106 2CD1 CYSTA   1      50.035  86.785  79.261  1.00  0.00           C
ATOM    109 3CD1 CYSTA   1      50.705  87.315  78.110  1.00  0.00           C
ATOM    112 4CD1 CYSTA   1      49.895  87.915  77.270  1.00  0.00           C
ATOM    115 5CD1 CYSTA   1      50.575  87.425  75.990  1.00  0.00           C
ATOM    118 6CD1 CYSTA   1      49.905  87.945  74.711  1.00  0.00           C
ATOM    122  CX3 CYSTA   1      54.855  82.675  87.301  1.00  0.00           C
ATOM    125  CX4 CYSTA   1      55.155  81.815  86.060  1.00  0.00           C
ATOM    128  CX5 CYSTA   1      54.095  82.005  85.231  1.00  0.00           C
ATOM    131  CX6 CYSTA   1      54.735  82.745  84.051  1.00  0.00           C
ATOM    134  CX7 CYSTA   1      53.815  82.945  82.840  1.00  0.00           C
ATOM    137  CX8 CYSTA   1      54.325  83.255  81.571  1.00  0.00           C
ATOM    140  CX9 CYSTA   1      53.265  82.615  80.920  1.00  0.00           C
ATOM    142 0CX1 CYSTA   1      52.745  82.655  79.670  1.00  0.00           C
ATOM    144 1CX1 CYSTA   1      53.155  83.625  78.361  1.00  0.00           C
ATOM    147 2CX1 CYSTA   1      52.755  83.185  76.600  1.00  0.00           C
ATOM    150 3CX1 CYSTA   1      52.975  84.305  75.570  1.00  0.00           C
ATOM    153 4CX1 CYSTA   1      52.675  83.645  74.160  1.00  0.00           C
ATOM    156 5CX1 CYSTA   1      52.435  84.465  72.910  1.00  0.00           C
ATOM    159 6CX1 CYSTA   1      52.385  83.445  71.761  1.00  0.00           C
ATOM    162 7CX1 CYSTA   1      51.965  84.085  70.430  1.00  0.00           C
ATOM    165 8CX1 CYSTA   1      51.825  83.105  69.250  1.00  0.00           C
ATOM    169  N   ALA A   2      51.445  77.985  95.350  1.00  0.00           N
ATOM    171  CA  ALA A   2      52.185  78.365  96.501  1.00  0.00           C
ATOM    173  CB  ALA A   2      53.245  79.425  96.320  1.00  0.00           C
ATOM    177  C   ALA A   2      51.255  78.805  97.581  1.00  0.00           C
ATOM    178  O   ALA A   2      50.035  78.985  97.420  1.00  0.00           O
ATOM    179  N   GLY A   3      51.905  78.955  98.740  1.00  0.00           N
ATOM    181  CA  GLY A   3      51.245  79.545  99.850  1.00  0.00           C
ATOM    184  C   GLY A   3      50.895  78.555 100.791  1.00  0.00           C
ATOM    185  O   GLY A   3      50.445  78.855 101.920  1.00  0.00           O
ATOM    186  N   GLU A   4      50.785  77.455 100.140  1.00  0.00           N
ATOM    188  CA  GLU A   4      50.605  76.485 101.110  1.00  0.00           C
ATOM    190  CB  GLU A   4      49.285  75.925 100.870  1.00  0.00           C
ATOM    193  CG  GLU A   4      49.155  74.465 100.780  1.00  0.00           C
ATOM    196  CD  GLU A   4      49.585  74.145  98.820  1.00  0.00           C
ATOM    197  OE1 GLU A   4      49.615  73.025  98.181  1.00  0.00           O
ATOM    198  OE2 GLU A   4      49.885  74.925  97.830  1.00  0.00           O
ATOM    199  C   GLU A   4      51.815  75.635 101.071  1.00  0.00           C
ATOM    200  O   GLU A   4      52.835  75.905 100.410  1.00  0.00           O
ATOM    201  N   LYS A   5      51.745  74.575 101.881  1.00  0.00           N
ATOM    203  CA  LYS A   5      52.665  73.485 101.971  1.00  0.00           C
ATOM    205  CB  LYS A   5      53.335  72.975 100.530  1.00  0.00           C
ATOM    208  CG  LYS A   5      54.385  73.625  99.571  1.00  0.00           C
ATOM    211  CD  LYS A   5      54.915  73.145  97.970  1.00  0.00           C
ATOM    214  CE  LYS A   5      54.885  74.045  96.711  1.00  0.00           C
ATOM    217  NZ  LYS A   5      55.145  73.385  95.340  1.00  0.00           N
ATOM    221  C   LYS A   5      53.725  73.815 102.910  1.00  0.00           C
ATOM    222  O   LYS A   5      54.795  73.155 102.861  1.00  0.00           O
ATOM    223  N   GLY A   6      53.405  74.695 103.870  1.00  0.00           N
ATOM    225  CA  GLY A   6      54.655  74.875 104.501  1.00  0.00           C
ATOM    228  C   GLY A   6      54.775  75.485 105.821  1.00  0.00           C
ATOM    229  O   GLY A   6      55.095  76.665 105.911  1.00  0.00           O
ATOM    230  N   ILE A   7      54.825  74.635 106.850  1.00  0.00           N
ATOM    232  CA  ILE A   7      54.895  73.235 106.611  1.00  0.00           C
ATOM    234  CB  ILE A   7      56.625  72.845 106.931  1.00  0.00           C
ATOM    236  CG2 ILE A   7      57.185  72.925 105.620  1.00  0.00           C
ATOM    240  CG1 ILE A   7      57.595  73.615 108.200  1.00  0.00           C
ATOM    243  CD  ILE A   7      58.935  73.185 108.660  1.00  0.00           C
ATOM    247  C   ILE A   7      53.805  72.425 107.640  1.00  0.00           C
ATOM    248  O   ILE A   7      53.985  71.415 108.181  1.00  0.00           O
ATOM    249  N   VAL A   8      52.755  73.265 108.011  1.00  0.00           N
ATOM    251  CA  VAL A   8      51.775  73.055 108.960  1.00  0.00           C
ATOM    253  CB  VAL A   8      50.545  73.835 108.480  1.00  0.00           C
ATOM    255  CG1 VAL A   8      49.285  73.715 109.340  1.00  0.00           C
ATOM    259  CG2 VAL A   8      50.985  75.315 108.440  1.00  0.00           C
ATOM    263  C   VAL A   8      51.515  71.635 109.220  1.00  0.00           C
ATOM    264  O   VAL A   8      52.275  70.905 109.891  1.00  0.00           O
ATOM    265  N   GLU A   9      50.345  71.225 108.730  1.00  0.00           N
ATOM    267  CA  GLU A   9      50.115  69.845 108.920  1.00  0.00           C
ATOM    269  CB  GLU A   9      49.655  69.625 110.251  1.00  0.00           C
ATOM    272  CG  GLU A   9      49.285  68.595 111.060  1.00  0.00           C
ATOM    275  CD  GLU A   9      49.125  69.995 112.230  1.00  0.00           C
ATOM    276  OE1 GLU A   9      48.755  69.945 113.450  1.00  0.00           O
ATOM    277  OE2 GLU A   9      49.325  71.255 112.080  1.00  0.00           O
ATOM    278  C   GLU A   9      49.095  69.475 107.961  1.00  0.00           C
ATOM    279  O   GLU A   9      47.935  69.955 108.060  1.00  0.00           O
ATOM    280  N   LYS A  10      49.375  68.565 107.030  1.00  0.00           N
ATOM    282  CA  LYS A  10      50.535  68.085 106.411  1.00  0.00           C
ATOM    284  CB  LYS A  10      50.525  66.355 106.431  1.00  0.00           C
ATOM    287  CG  LYS A  10      50.185  65.325 107.541  1.00  0.00           C
ATOM    290  CD  LYS A  10      50.205  63.765 107.751  1.00  0.00           C
ATOM    293  CE  LYS A  10      50.015  63.865 109.200  1.00  0.00           C
ATOM    296  NZ  LYS A  10      49.875  62.685 110.221  1.00  0.00           N
ATOM    300  C   LYS A  10      50.205  68.685 105.020  1.00  0.00           C
ATOM    301  O   LYS A  10      49.045  68.795 104.650  1.00  0.00           O
ATOM    302  N   GLU A  11      51.165  69.195 104.270  1.00  0.00           N
ATOM    304  CA  GLU A  11      52.485  68.955 104.501  1.00  0.00           C
ATOM    306  CB  GLU A  11      52.365  67.615 103.861  1.00  0.00           C
ATOM    309  CG  GLU A  11      52.765  67.385 102.530  1.00  0.00           C
ATOM    312  CD  GLU A  11      51.225  68.625 101.411  1.00  0.00           C
ATOM    313  OE1 GLU A  11      51.145  68.835 100.170  1.00  0.00           O
ATOM    314  OE2 GLU A  11      50.175  69.315 101.670  1.00  0.00           O
ATOM    315  C   GLU A  11      53.045  70.385 104.230  1.00  0.00           C
ATOM    316  O   GLU A  11      52.385  71.415 104.530  1.00  0.00           O
ATOM    317  N   GLY A  12      54.305  70.465 103.841  1.00  0.00           N
ATOM    319  CA  GLY A  12      54.785  69.145 103.900  1.00  0.00           C
ATOM    322  C   GLY A  12      56.055  69.185 104.460  1.00  0.00           C
ATOM    323  O   GLY A  12      55.975  69.435 105.771  1.00  0.00           O
ATOM    324  N   TYR A  13      57.215  68.945 103.911  1.00  0.00           N
ATOM    326  CA  TYR A  13      57.795  69.695 102.790  1.00  0.00           C
ATOM    328  CB  TYR A  13      59.205  70.555 103.070  1.00  0.00           C
ATOM    331  CG  TYR A  13      59.385  72.095 102.751  1.00  0.00           C
ATOM    332  CD1 TYR A  13      59.605  72.845 101.481  1.00  0.00           C
ATOM    334  CE1 TYR A  13      59.775  74.255 101.310  1.00  0.00           C
ATOM    336  CZ  TYR A  13      59.735  75.045 102.430  1.00  0.00           C
ATOM    337  OH  TYR A  13      59.905  76.455 102.290  1.00  0.00           O
ATOM    339  CD2 TYR A  13      59.415  73.115 103.770  1.00  0.00           C
ATOM    341  CE2 TYR A  13      59.565  74.505 103.670  1.00  0.00           C
ATOM    343  C   TYR A  13      57.915  68.665 101.730  1.00  0.00           C
ATOM    344  O   TYR A  13      58.795  67.795 101.680  1.00  0.00           O
ATOM    345  N   GLN A  14      56.995  68.865 100.771  1.00  0.00           N
ATOM    347  CA  GLN A  14      56.795  67.775  99.891  1.00  0.00           C
ATOM    349  CB  GLN A  14      55.535  67.065 100.231  1.00  0.00           C
ATOM    352  CG  GLN A  14      54.895  66.925  98.780  1.00  0.00           C
ATOM    355  CD  GLN A  14      54.215  68.725  97.920  1.00  0.00           C
ATOM    356  OE1 GLN A  14      54.025  69.105  96.810  1.00  0.00           O
ATOM    357  NE2 GLN A  14      54.595  70.115  98.480  1.00  0.00           N
ATOM    360  C   GLN A  14      57.065  67.925  98.470  1.00  0.00           C
ATOM    361  O   GLN A  14      56.445  68.695  97.690  1.00  0.00           O
ATOM    362  N   LEU A  15      57.855  67.325  97.751  1.00  0.00           N
ATOM    364  CA  LEU A  15      58.835  66.495  98.260  1.00  0.00           C
ATOM    366  CB  LEU A  15      58.655  65.635  96.940  1.00  0.00           C
ATOM    369  CG  LEU A  15      58.215  66.385  95.641  1.00  0.00           C
ATOM    371  CD1 LEU A  15      57.505  66.005  94.001  1.00  0.00           C
ATOM    375  CD2 LEU A  15      58.465  68.065  94.891  1.00  0.00           C
ATOM    379  C   LEU A  15      60.025  67.355  98.131  1.00  0.00           C
ATOM    380  O   LEU A  15      59.985  68.425  97.520  1.00  0.00           O
ATOM    381  N   ASP A  16      61.095  66.905  98.760  1.00  0.00           N
ATOM    383  CA  ASP A  16      62.185  67.725  98.571  1.00  0.00           C
ATOM    385  CB  ASP A  16      63.045  67.895  99.930  1.00  0.00           C
ATOM    388  CG  ASP A  16      62.495  68.905 101.200  1.00  0.00           C
ATOM    389  OD1 ASP A  16      63.155  69.105 102.301  1.00  0.00           O
ATOM    390  OD2 ASP A  16      61.385  69.545 101.200  1.00  0.00           O
ATOM    391  C   ASP A  16      62.795  67.195  97.310  1.00  0.00           C
ATOM    392  O   ASP A  16      62.705  66.025  96.931  1.00  0.00           O
ATOM    393  N   THR A  17      63.345  68.155  96.611  1.00  0.00           N
ATOM    395  CA  THR A  17      64.065  67.815  95.480  1.00  0.00           C
ATOM    397  CB  THR A  17      63.865  68.705  94.290  1.00  0.00           C
ATOM    399  OG1 THR A  17      62.925  68.205  93.400  1.00  0.00           O
ATOM    401  CG2 THR A  17      65.155  69.045  93.530  1.00  0.00           C
ATOM    405  C   THR A  17      65.335  67.945  96.060  1.00  0.00           C
ATOM    406  O   THR A  17      66.075  68.925  96.071  1.00  0.00           O
ATOM    407  N   ARG A  18      65.535  66.775  96.551  1.00  0.00           N
ATOM    409  CA  ARG A  18      66.785  66.575  97.010  1.00  0.00           C
ATOM    411  CB  ARG A  18      66.505  65.255  97.880  1.00  0.00           C
ATOM    414  CG  ARG A  18      66.045  63.895  97.310  1.00  0.00           C
ATOM    417  CD  ARG A  18      66.635  62.295  97.681  1.00  0.00           C
ATOM    420  NE  ARG A  18      67.625  61.875  97.060  1.00  0.00           N
ATOM    422  CZ  ARG A  18      68.615  60.845  97.080  1.00  0.00           C
ATOM    423  NH1 ARG A  18      69.485  61.045  95.990  1.00  0.00           N
ATOM    426  NH2 ARG A  18      68.565  59.775  98.011  1.00  0.00           N
ATOM    429  C   ARG A  18      67.465  66.395  95.651  1.00  0.00           C
ATOM    430  O   ARG A  18      66.895  65.905  94.681  1.00  0.00           O
ATOM    431  N   ARG A  19      68.705  66.845  95.520  1.00  0.00           N
ATOM    433  CA  ARG A  19      69.375  66.915  96.741  1.00  0.00           C
ATOM    435  CB  ARG A  19      70.435  65.855  96.530  1.00  0.00           C
ATOM    438  CG  ARG A  19      71.005  65.635  95.050  1.00  0.00           C
ATOM    441  CD  ARG A  19      71.685  64.205  93.950  1.00  0.00           C
ATOM    444  NE  ARG A  19      71.195  63.575  92.661  1.00  0.00           N
ATOM    446  CZ  ARG A  19      71.325  62.515  91.611  1.00  0.00           C
ATOM    447  NH1 ARG A  19      70.685  61.945  90.240  1.00  0.00           N
ATOM    450  NH2 ARG A  19      72.405  61.635  91.831  1.00  0.00           N
ATOM    453  C   ARG A  19      70.075  68.135  97.181  1.00  0.00           C
ATOM    454  O   ARG A  19      71.245  68.385  96.800  1.00  0.00           O
ATOM    455  N   GLN A  20      69.575  68.495  98.361  1.00  0.00           N
ATOM    457  CA  GLN A  20      70.255  69.595  98.820  1.00  0.00           C
ATOM    459  CB  GLN A  20      69.755  70.815  98.120  1.00  0.00           C
ATOM    462  CG  GLN A  20      69.255  71.175  99.641  1.00  0.00           C
ATOM    465  CD  GLN A  20      67.605  69.665 100.970  1.00  0.00           C
ATOM    466  OE1 GLN A  20      67.405  69.545 101.971  1.00  0.00           O
ATOM    467  NE2 GLN A  20      67.145  68.335 100.641  1.00  0.00           N
ATOM    470  C   GLN A  20      70.515  69.805 100.240  1.00  0.00           C
ATOM    471  O   GLN A  20      69.735  69.545 101.200  1.00  0.00           O
ATOM    472  N   ALA A  21      71.595  70.345 100.620  1.00  0.00           N
ATOM    474  CA  ALA A  21      72.715  70.595  99.711  1.00  0.00           C
ATOM    476  CB  ALA A  21      73.005  70.125  98.251  1.00  0.00           C
ATOM    480  C   ALA A  21      73.305  71.885  99.681  1.00  0.00           C
ATOM    481  O   ALA A  21      72.935  72.905  99.040  1.00  0.00           O
ATOM    482  N   GLN A  22      74.535  71.745 100.100  1.00  0.00           N
ATOM    484  CA  GLN A  22      75.415  70.725 100.530  1.00  0.00           C
ATOM    486  CB  GLN A  22      75.795  69.625  99.560  1.00  0.00           C
ATOM    489  CG  GLN A  22      77.115  69.585  99.001  1.00  0.00           C
ATOM    492  CD  GLN A  22      77.185  71.215  97.261  1.00  0.00           C
ATOM    493  OE1 GLN A  22      77.865  71.625  96.590  1.00  0.00           O
ATOM    494  NE2 GLN A  22      76.155  72.265  96.870  1.00  0.00           N
ATOM    497  C   GLN A  22      76.355  71.855 100.430  1.00  0.00           C
ATOM    498  O   GLN A  22      76.595  72.455  99.420  1.00  0.00           O
ATOM    499  N   ALA A  23      76.685  72.465 101.551  1.00  0.00           N
ATOM    501  CA  ALA A  23      76.745  71.715 102.690  1.00  0.00           C
ATOM    503  CB  ALA A  23      77.715  70.745 102.450  1.00  0.00           C
ATOM    507  C   ALA A  23      77.555  72.515 103.520  1.00  0.00           C
ATOM    508  O   ALA A  23      78.515  73.165 103.141  1.00  0.00           O
ATOM    509  N   ALA A  24      77.265  72.215 104.751  1.00  0.00           N
ATOM    511  CA  ALA A  24      76.055  71.725 105.400  1.00  0.00           C
ATOM    513  CB  ALA A  24      75.185  70.475 105.010  1.00  0.00           C
ATOM    517  C   ALA A  24      76.375  71.455 106.770  1.00  0.00           C
ATOM    518  O   ALA A  24      77.165  70.635 107.211  1.00  0.00           O
ATOM    519  N   TYR A  25      76.045  72.085 107.780  1.00  0.00           N
ATOM    521  CA  TYR A  25      75.415  73.235 107.880  1.00  0.00           C
ATOM    523  CB  TYR A  25      74.385  72.825 108.861  1.00  0.00           C
ATOM    526  CG  TYR A  25      74.715  72.405 110.400  1.00  0.00           C
ATOM    527  CD1 TYR A  25      75.385  71.235 111.081  1.00  0.00           C
ATOM    529  CE1 TYR A  25      75.665  71.045 112.471  1.00  0.00           C
ATOM    531  CZ  TYR A  25      75.325  72.035 113.310  1.00  0.00           C
ATOM    532  OH  TYR A  25      75.545  71.895 114.700  1.00  0.00           O
ATOM    534  CD2 TYR A  25      74.365  73.295 111.490  1.00  0.00           C
ATOM    536  CE2 TYR A  25      74.645  73.145 112.830  1.00  0.00           C
ATOM    538  C   TYR A  25      76.355  73.985 108.740  1.00  0.00           C
ATOM    539  O   TYR A  25      77.245  73.585 109.420  1.00  0.00           O
ATOM    540  N   PRO A  26      76.135  74.735 108.240  1.00  0.00           N
ATOM    541  CD  PRO A  26      76.155  75.885 108.620  1.00  0.00           C
ATOM    544  CA  PRO A  26      76.625  76.095 108.911  1.00  0.00           C
ATOM    546  CB  PRO A  26      78.065  76.535 109.111  1.00  0.00           C
ATOM    549  CG  PRO A  26      77.025  76.155 109.401  1.00  0.00           C
ATOM    552  C   PRO A  26      75.615  77.145 108.530  1.00  0.00           C
ATOM    553  O   PRO A  26      75.305  77.575 107.321  1.00  0.00           O
ATOM    554  N   ARG A  27      74.965  77.725 109.580  1.00  0.00           N
ATOM    556  CA  ARG A  27      74.135  78.785 109.490  1.00  0.00           C
ATOM    558  CB  ARG A  27      74.675  79.965 108.721  1.00  0.00           C
ATOM    561  CG  ARG A  27      75.745  80.475 109.580  1.00  0.00           C
ATOM    564  CD  ARG A  27      76.675  81.815 110.700  1.00  0.00           C
ATOM    567  NE  ARG A  27      76.495  81.755 112.150  1.00  0.00           N
ATOM    569  CZ  ARG A  27      76.585  82.275 113.571  1.00  0.00           C
ATOM    570  NH1 ARG A  27      76.245  82.055 115.200  1.00  0.00           N
ATOM    573  NH2 ARG A  27      77.265  83.525 113.651  1.00  0.00           N
ATOM    576  C   ARG A  27      72.755  78.545 109.730  1.00  0.00           C
ATOM    577  O   ARG A  27      71.925  79.385 109.510  1.00  0.00           O
ATOM    578  N   ILE A  28      72.565  77.405 110.200  1.00  0.00           N
ATOM    580  CA  ILE A  28      72.025  77.105 111.221  1.00  0.00           C
ATOM    582  CB  ILE A  28      71.105  77.485 111.291  1.00  0.00           C
ATOM    584  CG2 ILE A  28      71.355  79.585 111.990  1.00  0.00           C
ATOM    588  CG1 ILE A  28      71.175  75.835 110.081  1.00  0.00           C
ATOM    591  CD  ILE A  28      70.465  74.035 109.571  1.00  0.00           C
ATOM    595  C   ILE A  28      70.515  76.905 110.920  1.00  0.00           C
ATOM    596  O   ILE A  28      70.045  77.295 109.720  1.00  0.00           O
ATOM    597  N   LYS A  29      69.785  76.485 112.021  1.00  0.00           N
ATOM    599  CA  LYS A  29      69.965  76.295 113.511  1.00  0.00           C
ATOM    601  CB  LYS A  29      68.955  76.865 114.681  1.00  0.00           C
ATOM    604  CG  LYS A  29      68.145  77.915 114.961  1.00  0.00           C
ATOM    607  CD  LYS A  29      66.725  78.535 115.861  1.00  0.00           C
ATOM    610  CE  LYS A  29      65.075  80.015 115.091  1.00  0.00           C
ATOM    613  NZ  LYS A  29      64.505  81.245 115.780  1.00  0.00           N
ATOM    617  C   LYS A  29      69.955  74.885 113.770  1.00  0.00           C
ATOM    618  O   LYS A  29      69.315  74.025 113.131  1.00  0.00           O
ATOM    619  N   VAL A  30      70.735  74.435 114.650  1.00  0.00           N
ATOM    621  CA  VAL A  30      70.635  73.055 114.860  1.00  0.00           C
ATOM    623  CB  VAL A  30      71.775  72.325 115.391  1.00  0.00           C
ATOM    625  CG1 VAL A  30      71.285  71.005 115.700  1.00  0.00           C
ATOM    629  CG2 VAL A  30      72.725  72.135 114.350  1.00  0.00           C
ATOM    633  C   VAL A  30      69.595  72.955 115.950  1.00  0.00           C
ATOM    634  O   VAL A  30      69.625  73.665 116.971  1.00  0.00           O
ATOM    635  N   LEU A  31      68.545  72.125 115.791  1.00  0.00           N
ATOM    637  CA  LEU A  31      67.565  72.045 116.840  1.00  0.00           C
ATOM    639  CB  LEU A  31      66.185  72.225 116.180  1.00  0.00           C
ATOM    642  CG  LEU A  31      64.865  72.185 116.971  1.00  0.00           C
ATOM    644  CD1 LEU A  31      64.895  73.225 118.070  1.00  0.00           C
ATOM    648  CD2 LEU A  31      63.715  72.435 115.970  1.00  0.00           C
ATOM    652  C   LEU A  31      67.695  70.685 117.450  1.00  0.00           C
ATOM    653  O   LEU A  31      67.735  69.685 116.730  1.00  0.00           O
ATOM    654  N   VAL A  32      67.775  70.605 118.800  1.00  0.00           N
ATOM    656  CA  VAL A  32      67.935  69.365 119.510  1.00  0.00           C
ATOM    658  CB  VAL A  32      69.125  69.365 120.450  1.00  0.00           C
ATOM    660  CG1 VAL A  32      69.415  67.965 120.950  1.00  0.00           C
ATOM    664  CG2 VAL A  32      70.375  69.895 119.681  1.00  0.00           C
ATOM    668  C   VAL A  32      66.665  69.065 120.290  1.00  0.00           C
ATOM    669  O   VAL A  32      66.085  69.945 120.940  1.00  0.00           O
ATOM    670  N   ILE A  33      66.185  67.795 120.221  1.00  0.00           N
ATOM    672  CA  ILE A  33      64.995  67.335 120.891  1.00  0.00           C
ATOM    674  CB  ILE A  33      64.025  66.605 119.961  1.00  0.00           C
ATOM    676  CG2 ILE A  33      62.775  66.195 120.710  1.00  0.00           C
ATOM    680  CG1 ILE A  33      63.675  67.405 118.670  1.00  0.00           C
ATOM    683  CD  ILE A  33      63.115  68.775 118.960  1.00  0.00           C
ATOM    687  C   ILE A  33      65.425  66.355 121.971  1.00  0.00           C
ATOM    688  O   ILE A  33      66.185  65.405 121.730  1.00  0.00           O
ATOM    689  N   HIS A  34      64.945  66.575 123.230  1.00  0.00           N
ATOM    691  CA  HIS A  34      65.255  65.745 124.350  1.00  0.00           C
ATOM    693  CB  HIS A  34      66.215  66.375 125.350  1.00  0.00           C
ATOM    696  ND1 HIS A  34      68.375  67.415 125.140  1.00  0.00           N
ATOM    697  CG  HIS A  34      67.045  67.485 124.850  1.00  0.00           C
ATOM    698  CE1 HIS A  34      68.955  68.425 124.480  1.00  0.00           C
ATOM    700  NE2 HIS A  34      68.085  69.155 123.800  1.00  0.00           N
ATOM    702  CD2 HIS A  34      66.865  68.575 124.051  1.00  0.00           C
ATOM    704  C   HIS A  34      63.985  65.425 125.120  1.00  0.00           C
ATOM    705  O   HIS A  34      62.905  65.945 124.831  1.00  0.00           O
ATOM    706  N   TYR A  35      64.085  64.505 126.120  1.00  0.00           N
ATOM    708  CA  TYR A  35      62.985  64.105 126.940  1.00  0.00           C
ATOM    710  CB  TYR A  35      62.455  62.675 126.580  1.00  0.00           C
ATOM    713  CG  TYR A  35      63.385  61.485 126.820  1.00  0.00           C
ATOM    714  CD1 TYR A  35      64.235  61.255 127.871  1.00  0.00           C
ATOM    716  CE1 TYR A  35      65.035  60.205 128.060  1.00  0.00           C
ATOM    718  CZ  TYR A  35      64.995  59.245 127.111  1.00  0.00           C
ATOM    719  OH  TYR A  35      65.815  58.105 127.321  1.00  0.00           O
ATOM    721  CD2 TYR A  35      63.345  60.445 125.920  1.00  0.00           C
ATOM    723  CE2 TYR A  35      64.135  59.325 126.040  1.00  0.00           C
ATOM    725  C   TYR A  35      63.455  64.175 128.361  1.00  0.00           C
ATOM    726  O   TYR A  35      64.485  63.645 128.750  1.00  0.00           O
ATOM    727  N   THR A  36      62.795  64.975 129.180  1.00  0.00           N
ATOM    729  CA  THR A  36      63.065  65.165 130.540  1.00  0.00           C
ATOM    731  CB  THR A  36      62.205  66.135 131.211  1.00  0.00           C
ATOM    733  OG1 THR A  36      61.035  66.055 131.120  1.00  0.00           O
ATOM    735  CG2 THR A  36      61.865  67.445 130.361  1.00  0.00           C
ATOM    739  C   THR A  36      62.405  64.015 131.200  1.00  0.00           C
ATOM    740  O   THR A  36      61.145  63.905 131.490  1.00  0.00           O
ATOM    741  N   ALA A  37      63.015  62.945 131.490  1.00  0.00           N
ATOM    743  CA  ALA A  37      62.555  61.685 132.041  1.00  0.00           C
ATOM    745  CB  ALA A  37      63.745  60.705 132.041  1.00  0.00           C
ATOM    749  C   ALA A  37      62.075  61.935 133.450  1.00  0.00           C
ATOM    750  O   ALA A  37      62.495  61.285 134.410  1.00  0.00           O
ATOM    751  N   ASP A  38      61.165  62.925 133.620  1.00  0.00           N
ATOM    753  CA  ASP A  38      60.625  63.395 134.831  1.00  0.00           C
ATOM    755  CB  ASP A  38      61.675  64.255 135.560  1.00  0.00           C
ATOM    758  CG  ASP A  38      61.575  64.225 137.060  1.00  0.00           C
ATOM    759  OD1 ASP A  38      60.585  63.645 137.560  1.00  0.00           O
ATOM    760  OD2 ASP A  38      62.515  64.755 137.690  1.00  0.00           O
ATOM    761  C   ASP A  38      59.425  64.275 134.550  1.00  0.00           C
ATOM    762  O   ASP A  38      59.285  64.865 133.470  1.00  0.00           O
ATOM    763  N   ASP A  39      58.535  64.365 135.560  1.00  0.00           N
ATOM    765  CA  ASP A  39      57.345  65.155 135.581  1.00  0.00           C
ATOM    767  CB  ASP A  39      56.555  64.945 136.891  1.00  0.00           C
ATOM    770  CG  ASP A  39      57.285  65.425 138.120  1.00  0.00           C
ATOM    771  OD1 ASP A  39      57.405  66.665 138.310  1.00  0.00           O
ATOM    772  OD2 ASP A  39      57.675  64.535 138.911  1.00  0.00           O
ATOM    773  C   ASP A  39      57.665  66.605 135.350  1.00  0.00           C
ATOM    774  O   ASP A  39      58.795  67.045 135.501  1.00  0.00           O
ATOM    775  N   PHE A  40      56.655  67.395 134.930  1.00  0.00           N
ATOM    777  CA  PHE A  40      56.725  68.785 134.541  1.00  0.00           C
ATOM    779  CB  PHE A  40      55.355  69.365 134.160  1.00  0.00           C
ATOM    782  CG  PHE A  40      55.575  70.705 133.551  1.00  0.00           C
ATOM    783  CD1 PHE A  40      55.675  70.825 132.161  1.00  0.00           C
ATOM    785  CE1 PHE A  40      55.895  72.035 131.530  1.00  0.00           C
ATOM    787  CZ  PHE A  40      56.015  73.185 132.270  1.00  0.00           C
ATOM    789  CD2 PHE A  40      55.705  71.905 134.270  1.00  0.00           C
ATOM    791  CE2 PHE A  40      55.925  73.125 133.641  1.00  0.00           C
ATOM    793  C   PHE A  40      57.365  69.685 135.581  1.00  0.00           C
ATOM    794  O   PHE A  40      58.265  70.455 135.251  1.00  0.00           O
ATOM    795  N   ASP A  41      56.915  69.625 136.850  1.00  0.00           N
ATOM    797  CA  ASP A  41      57.375  70.465 137.920  1.00  0.00           C
ATOM    799  CB  ASP A  41      56.535  70.245 139.191  1.00  0.00           C
ATOM    802  CG  ASP A  41      55.135  70.825 139.030  1.00  0.00           C
ATOM    803  OD1 ASP A  41      54.975  71.965 138.511  1.00  0.00           O
ATOM    804  OD2 ASP A  41      54.195  70.115 139.480  1.00  0.00           O
ATOM    805  C   ASP A  41      58.835  70.185 138.221  1.00  0.00           C
ATOM    806  O   ASP A  41      59.635  71.115 138.350  1.00  0.00           O
ATOM    807  N   SER A  42      59.215  68.895 138.310  1.00  0.00           N
ATOM    809  CA  SER A  42      60.545  68.435 138.590  1.00  0.00           C
ATOM    811  CB  SER A  42      60.555  66.905 138.760  1.00  0.00           C
ATOM    814  OG  SER A  42      59.775  66.535 139.901  1.00  0.00           O
ATOM    816  C   SER A  42      61.505  68.855 137.490  1.00  0.00           C
ATOM    817  O   SER A  42      62.575  69.385 137.751  1.00  0.00           O
ATOM    818  N   SER A  43      61.085  68.665 136.230  1.00  0.00           N
ATOM    820  CA  SER A  43      61.745  68.995 135.020  1.00  0.00           C
ATOM    822  CB  SER A  43      60.795  68.655 133.890  1.00  0.00           C
ATOM    825  OG  SER A  43      60.815  67.285 133.641  1.00  0.00           O
ATOM    827  C   SER A  43      62.055  70.465 134.961  1.00  0.00           C
ATOM    828  O   SER A  43      63.155  70.875 134.590  1.00  0.00           O
ATOM    829  N   LEU A  44      61.035  71.285 135.321  1.00  0.00           N
ATOM    831  CA  LEU A  44      61.055  72.725 135.321  1.00  0.00           C
ATOM    833  CB  LEU A  44      59.665  73.295 135.660  1.00  0.00           C
ATOM    836  CG  LEU A  44      59.575  74.815 135.730  1.00  0.00           C
ATOM    838  CD1 LEU A  44      59.865  75.465 134.360  1.00  0.00           C
ATOM    842  CD2 LEU A  44      58.205  75.265 136.240  1.00  0.00           C
ATOM    846  C   LEU A  44      62.075  73.205 136.310  1.00  0.00           C
ATOM    847  O   LEU A  44      62.905  74.055 135.970  1.00  0.00           O
ATOM    848  N   ALA A  45      62.075  72.635 137.530  1.00  0.00           N
ATOM    850  CA  ALA A  45      62.975  72.965 138.610  1.00  0.00           C
ATOM    852  CB  ALA A  45      62.545  72.225 139.880  1.00  0.00           C
ATOM    856  C   ALA A  45      64.405  72.655 138.251  1.00  0.00           C
ATOM    857  O   ALA A  45      65.325  73.385 138.620  1.00  0.00           O
ATOM    858  N   THR A  46      64.625  71.555 137.480  1.00  0.00           N
ATOM    860  CA  THR A  46      65.925  71.065 137.090  1.00  0.00           C
ATOM    862  CB  THR A  46      65.875  69.655 136.590  1.00  0.00           C
ATOM    864  OG1 THR A  46      65.345  68.775 137.620  1.00  0.00           O
ATOM    866  CG2 THR A  46      67.285  69.225 136.200  1.00  0.00           C
ATOM    870  C   THR A  46      66.495  71.935 135.990  1.00  0.00           C
ATOM    871  O   THR A  46      67.625  72.425 136.100  1.00  0.00           O
ATOM    872  N   LEU A  47      65.705  72.145 134.901  1.00  0.00           N
ATOM    874  CA  LEU A  47      66.015  72.955 133.770  1.00  0.00           C
ATOM    876  CB  LEU A  47      64.895  72.815 132.721  1.00  0.00           C
ATOM    879  CG  LEU A  47      64.885  71.395 132.141  1.00  0.00           C
ATOM    881  CD1 LEU A  47      63.775  71.185 131.090  1.00  0.00           C
ATOM    885  CD2 LEU A  47      66.245  70.895 131.530  1.00  0.00           C
ATOM    889  C   LEU A  47      66.375  74.325 134.261  1.00  0.00           C
ATOM    890  O   LEU A  47      67.315  74.935 133.791  1.00  0.00           O
ATOM    891  N   THR A  48      65.715  74.835 135.310  1.00  0.00           N
ATOM    893  CA  THR A  48      65.965  76.195 135.690  1.00  0.00           C
ATOM    895  CB  THR A  48      64.715  76.815 136.191  1.00  0.00           C
ATOM    897  OG1 THR A  48      64.225  76.085 137.340  1.00  0.00           O
ATOM    899  CG2 THR A  48      63.655  76.785 135.070  1.00  0.00           C
ATOM    903  C   THR A  48      67.095  76.425 136.691  1.00  0.00           C
ATOM    904  O   THR A  48      67.385  77.555 137.071  1.00  0.00           O
ATOM    905  N   ASP A  49      67.775  75.345 137.130  1.00  0.00           N
ATOM    907  CA  ASP A  49      68.815  75.455 138.100  1.00  0.00           C
ATOM    909  CB  ASP A  49      68.895  74.195 139.001  1.00  0.00           C
ATOM    912  CG  ASP A  49      69.405  74.645 140.400  1.00  0.00           C
ATOM    913  OD1 ASP A  49      68.845  75.535 141.090  1.00  0.00           O
ATOM    914  OD2 ASP A  49      70.465  74.075 140.810  1.00  0.00           O
ATOM    915  C   ASP A  49      70.145  75.695 137.420  1.00  0.00           C
ATOM    916  O   ASP A  49      70.265  75.735 136.191  1.00  0.00           O
ATOM    917  N   LYS A  50      71.195  75.845 138.240  1.00  0.00           N
ATOM    919  CA  LYS A  50      72.525  76.225 137.861  1.00  0.00           C
ATOM    921  CB  LYS A  50      73.375  76.765 138.971  1.00  0.00           C
ATOM    924  CG  LYS A  50      72.965  76.635 140.480  1.00  0.00           C
ATOM    927  CD  LYS A  50      72.865  77.925 141.240  1.00  0.00           C
ATOM    930  CE  LYS A  50      72.295  77.555 142.620  1.00  0.00           C
ATOM    933  NZ  LYS A  50      71.025  76.785 142.520  1.00  0.00           N
ATOM    937  C   LYS A  50      73.395  75.215 137.111  1.00  0.00           C
ATOM    938  O   LYS A  50      74.575  75.495 136.850  1.00  0.00           O
ATOM    939  N   GLN A  51      72.835  74.055 136.691  1.00  0.00           N
ATOM    941  CA  GLN A  51      73.635  73.005 136.110  1.00  0.00           C
ATOM    943  CB  GLN A  51      73.555  71.755 136.960  1.00  0.00           C
ATOM    946  CG  GLN A  51      74.365  71.835 138.271  1.00  0.00           C
ATOM    949  CD  GLN A  51      74.125  70.565 139.051  1.00  0.00           C
ATOM    950  OE1 GLN A  51      74.475  69.445 138.641  1.00  0.00           O
ATOM    951  NE2 GLN A  51      73.565  70.745 140.270  1.00  0.00           N
ATOM    954  C   GLN A  51      73.185  72.575 134.711  1.00  0.00           C
ATOM    955  O   GLN A  51      74.015  72.105 133.931  1.00  0.00           O
ATOM    956  N   VAL A  52      71.865  72.695 134.391  1.00  0.00           N
ATOM    958  CA  VAL A  52      71.335  72.215 133.131  1.00  0.00           C
ATOM    960  CB  VAL A  52      70.975  70.755 133.170  1.00  0.00           C
ATOM    962  CG1 VAL A  52      69.845  70.585 134.180  1.00  0.00           C
ATOM    966  CG2 VAL A  52      70.395  70.335 131.810  1.00  0.00           C
ATOM    970  C   VAL A  52      70.025  72.945 132.850  1.00  0.00           C
ATOM    971  O   VAL A  52      69.185  73.185 133.730  1.00  0.00           O
ATOM    972  N   SER A  53      69.815  73.325 131.560  1.00  0.00           N
ATOM    974  CA  SER A  53      68.665  74.065 131.110  1.00  0.00           C
ATOM    976  CB  SER A  53      68.935  75.545 131.191  1.00  0.00           C
ATOM    979  OG  SER A  53      70.015  75.895 130.270  1.00  0.00           O
ATOM    981  C   SER A  53      68.475  73.915 129.630  1.00  0.00           C
ATOM    982  O   SER A  53      69.435  73.715 128.890  1.00  0.00           O
ATOM    983  N   SER A  54      67.235  74.195 129.150  1.00  0.00           N
ATOM    985  CA  SER A  54      66.915  74.195 127.751  1.00  0.00           C
ATOM    987  CB  SER A  54      66.015  72.995 127.420  1.00  0.00           C
ATOM    990  OG  SER A  54      64.875  73.005 128.230  1.00  0.00           O
ATOM    992  C   SER A  54      66.195  75.495 127.391  1.00  0.00           C
ATOM    993  O   SER A  54      65.945  76.345 128.240  1.00  0.00           O
ATOM    994  N   HIS A  55      65.865  75.665 126.090  1.00  0.00           N
ATOM    996  CA  HIS A  55      65.225  76.845 125.590  1.00  0.00           C
ATOM    998  CB  HIS A  55      65.585  77.105 124.130  1.00  0.00           C
ATOM   1001  ND1 HIS A  55      67.965  76.505 123.700  1.00  0.00           N
ATOM   1002  CG  HIS A  55      67.015  77.465 123.940  1.00  0.00           C
ATOM   1003  CE1 HIS A  55      69.145  77.145 123.600  1.00  0.00           C
ATOM   1005  NE2 HIS A  55      69.025  78.465 123.760  1.00  0.00           N
ATOM   1007  CD2 HIS A  55      67.665  78.655 123.971  1.00  0.00           C
ATOM   1009  C   HIS A  55      63.725  76.685 125.740  1.00  0.00           C
ATOM   1010  O   HIS A  55      63.015  77.665 126.001  1.00  0.00           O
ATOM   1011  N   TYR A  56      63.235  75.425 125.620  1.00  0.00           N
ATOM   1013  CA  TYR A  56      61.815  75.205 125.710  1.00  0.00           C
ATOM   1015  CB  TYR A  56      61.175  75.115 124.331  1.00  0.00           C
ATOM   1018  CG  TYR A  56      61.325  76.375 123.501  1.00  0.00           C
ATOM   1019  CD1 TYR A  56      60.475  77.385 123.800  1.00  0.00           C
ATOM   1021  CE1 TYR A  56      60.525  78.525 123.060  1.00  0.00           C
ATOM   1023  CZ  TYR A  56      61.405  78.625 122.021  1.00  0.00           C
ATOM   1024  OH  TYR A  56      61.445  79.815 121.260  1.00  0.00           O
ATOM   1026  CD2 TYR A  56      62.225  76.435 122.471  1.00  0.00           C
ATOM   1028  CE2 TYR A  56      62.275  77.595 121.720  1.00  0.00           C
ATOM   1030  C   TYR A  56      61.495  73.895 126.420  1.00  0.00           C
ATOM   1031  O   TYR A  56      62.225  72.915 126.300  1.00  0.00           O
ATOM   1032  N   LEU A  57      60.395  73.885 127.220  1.00  0.00           N
ATOM   1034  CA  LEU A  57      59.915  72.715 127.910  1.00  0.00           C
ATOM   1036  CB  LEU A  57      60.095  72.915 129.431  1.00  0.00           C
ATOM   1039  CG  LEU A  57      59.515  71.865 130.371  1.00  0.00           C
ATOM   1041  CD1 LEU A  57      60.145  70.515 130.070  1.00  0.00           C
ATOM   1045  CD2 LEU A  57      59.795  72.295 131.820  1.00  0.00           C
ATOM   1049  C   LEU A  57      58.475  72.565 127.520  1.00  0.00           C
ATOM   1050  O   LEU A  57      57.645  73.475 127.721  1.00  0.00           O
ATOM   1051  N   VAL A  58      58.155  71.425 126.870  1.00  0.00           N
ATOM   1053  CA  VAL A  58      56.845  71.125 126.370  1.00  0.00           C
ATOM   1055  CB  VAL A  58      56.805  70.625 124.920  1.00  0.00           C
ATOM   1057  CG1 VAL A  58      55.385  70.495 124.440  1.00  0.00           C
ATOM   1061  CG2 VAL A  58      57.615  71.575 123.971  1.00  0.00           C
ATOM   1065  C   VAL A  58      56.285  69.985 127.211  1.00  0.00           C
ATOM   1066  O   VAL A  58      56.845  68.865 127.150  1.00  0.00           O
ATOM   1067  N   PRO A  59      55.215  70.225 128.001  1.00  0.00           N
ATOM   1068  CD  PRO A  59      54.465  71.455 127.961  1.00  0.00           C
ATOM   1071  CA  PRO A  59      54.575  69.245 128.861  1.00  0.00           C
ATOM   1073  CB  PRO A  59      53.465  69.995 129.590  1.00  0.00           C
ATOM   1076  CG  PRO A  59      53.095  71.115 128.610  1.00  0.00           C
ATOM   1079  C   PRO A  59      53.965  68.115 128.070  1.00  0.00           C
ATOM   1080  O   PRO A  59      53.695  68.265 126.881  1.00  0.00           O
ATOM   1081  N   ALA A  60      53.745  66.965 128.740  1.00  0.00           N
ATOM   1083  CA  ALA A  60      53.185  65.775 128.190  1.00  0.00           C
ATOM   1085  CB  ALA A  60      53.085  64.685 129.280  1.00  0.00           C
ATOM   1089  C   ALA A  60      51.825  66.045 127.570  1.00  0.00           C
ATOM   1090  O   ALA A  60      51.515  65.565 126.481  1.00  0.00           O
ATOM   1091  N   VAL A  61      50.975  66.845 128.251  1.00  0.00           N
ATOM   1093  CA  VAL A  61      49.725  67.305 127.721  1.00  0.00           C
ATOM   1095  CB  VAL A  61      48.535  66.605 128.380  1.00  0.00           C
ATOM   1097  CG1 VAL A  61      47.215  67.165 127.850  1.00  0.00           C
ATOM   1101  CG2 VAL A  61      48.595  65.085 128.110  1.00  0.00           C
ATOM   1105  C   VAL A  61      49.805  68.765 128.060  1.00  0.00           C
ATOM   1106  O   VAL A  61      49.815  69.105 129.251  1.00  0.00           O
ATOM   1107  N   PRO A  62      49.975  69.625 127.041  1.00  0.00           N
ATOM   1108  CD  PRO A  62      50.515  69.205 125.771  1.00  0.00           C
ATOM   1111  CA  PRO A  62      50.105  71.045 127.270  1.00  0.00           C
ATOM   1113  CB  PRO A  62      50.815  71.595 126.001  1.00  0.00           C
ATOM   1116  CG  PRO A  62      51.465  70.355 125.340  1.00  0.00           C
ATOM   1119  C   PRO A  62      48.765  71.665 127.620  1.00  0.00           C
ATOM   1120  O   PRO A  62      47.735  71.175 127.130  1.00  0.00           O
ATOM   1121  N   PRO A  63      48.765  72.655 128.540  1.00  0.00           N
ATOM   1122  CD  PRO A  63      49.875  72.895 129.431  1.00  0.00           C
ATOM   1125  CA  PRO A  63      47.575  73.335 128.981  1.00  0.00           C
ATOM   1127  CB  PRO A  63      47.945  74.085 130.260  1.00  0.00           C
ATOM   1130  CG  PRO A  63      49.215  73.365 130.751  1.00  0.00           C
ATOM   1133  C   PRO A  63      47.135  74.255 127.891  1.00  0.00           C
ATOM   1134  O   PRO A  63      47.925  75.085 127.430  1.00  0.00           O
ATOM   1135  N   ARG A  64      45.885  74.105 127.420  1.00  0.00           N
ATOM   1137  CA  ARG A  64      45.375  74.855 126.320  1.00  0.00           C
ATOM   1139  CB  ARG A  64      44.265  74.105 125.600  1.00  0.00           C
ATOM   1142  CG  ARG A  64      44.625  72.695 125.111  1.00  0.00           C
ATOM   1145  CD  ARG A  64      45.485  72.825 123.880  1.00  0.00           C
ATOM   1148  NE  ARG A  64      44.675  73.315 122.740  1.00  0.00           N
ATOM   1150  CZ  ARG A  64      43.745  72.505 122.141  1.00  0.00           C
ATOM   1151  NH1 ARG A  64      43.515  71.235 122.600  1.00  0.00           N
ATOM   1154  NH2 ARG A  64      43.045  72.985 121.071  1.00  0.00           N
ATOM   1157  C   ARG A  64      44.755  76.165 126.790  1.00  0.00           C
ATOM   1158  O   ARG A  64      44.015  76.235 127.780  1.00  0.00           O
ATOM   1159  N   TYR A  65      45.075  77.265 126.060  1.00  0.00           N
ATOM   1161  CA  TYR A  65      44.615  78.595 126.310  1.00  0.00           C
ATOM   1163  CB  TYR A  65      45.685  79.455 127.001  1.00  0.00           C
ATOM   1166  CG  TYR A  65      46.015  78.945 128.380  1.00  0.00           C
ATOM   1167  CD1 TYR A  65      46.885  77.905 128.571  1.00  0.00           C
ATOM   1169  CE1 TYR A  65      47.175  77.485 129.840  1.00  0.00           C
ATOM   1171  CZ  TYR A  65      46.615  78.135 130.911  1.00  0.00           C
ATOM   1172  OH  TYR A  65      46.905  77.705 132.230  1.00  0.00           O
ATOM   1174  CD2 TYR A  65      45.465  79.585 129.450  1.00  0.00           C
ATOM   1176  CE2 TYR A  65      45.745  79.175 130.721  1.00  0.00           C
ATOM   1178  C   TYR A  65      44.325  79.185 124.961  1.00  0.00           C
ATOM   1179  O   TYR A  65      45.185  79.175 124.060  1.00  0.00           O
ATOM   1180  N   ASN A  66      43.075  79.635 124.770  1.00  0.00           N
ATOM   1182  CA  ASN A  66      42.535  80.235 123.560  1.00  0.00           C
ATOM   1184  CB  ASN A  66      43.165  81.605 123.260  1.00  0.00           C
ATOM   1187  CG  ASN A  66      43.015  82.595 124.381  1.00  0.00           C
ATOM   1188  OD1 ASN A  66      41.855  82.885 124.740  1.00  0.00           O
ATOM   1189  ND2 ASN A  66      44.125  83.175 124.891  1.00  0.00           N
ATOM   1192  C   ASN A  66      42.775  79.315 122.370  1.00  0.00           C
ATOM   1193  O   ASN A  66      43.135  79.745 121.260  1.00  0.00           O
ATOM   1194  N   GLY A  67      42.585  78.005 122.591  1.00  0.00           N
ATOM   1196  CA  GLY A  67      42.715  76.955 121.600  1.00  0.00           C
ATOM   1199  C   GLY A  67      44.145  76.605 121.280  1.00  0.00           C
ATOM   1200  O   GLY A  67      44.385  75.795 120.380  1.00  0.00           O
ATOM   1201  N   LYS A  68      45.115  77.205 122.001  1.00  0.00           N
ATOM   1203  CA  LYS A  68      46.505  76.945 121.790  1.00  0.00           C
ATOM   1205  CB  LYS A  68      47.215  78.285 121.450  1.00  0.00           C
ATOM   1208  CG  LYS A  68      46.725  78.805 120.100  1.00  0.00           C
ATOM   1211  CD  LYS A  68      47.435  80.085 119.620  1.00  0.00           C
ATOM   1214  CE  LYS A  68      47.395  81.145 120.721  1.00  0.00           C
ATOM   1217  NZ  LYS A  68      48.165  82.355 120.350  1.00  0.00           N
ATOM   1221  C   LYS A  68      47.075  76.235 123.011  1.00  0.00           C
ATOM   1222  O   LYS A  68      46.505  76.315 124.100  1.00  0.00           O
ATOM   1223  N   PRO A  69      48.165  75.485 122.810  1.00  0.00           N
ATOM   1224  CD  PRO A  69      48.365  74.785 121.580  1.00  0.00           C
ATOM   1227  CA  PRO A  69      48.815  74.785 123.870  1.00  0.00           C
ATOM   1229  CB  PRO A  69      49.235  73.495 123.181  1.00  0.00           C
ATOM   1232  CG  PRO A  69      49.645  73.985 121.770  1.00  0.00           C
ATOM   1235  C   PRO A  69      50.005  75.585 124.381  1.00  0.00           C
ATOM   1236  O   PRO A  69      50.795  76.065 123.581  1.00  0.00           O
ATOM   1237  N   ARG A  70      50.125  75.745 125.721  1.00  0.00           N
ATOM   1239  CA  ARG A  70      51.145  76.535 126.341  1.00  0.00           C
ATOM   1241  CB  ARG A  70      50.695  77.015 127.731  1.00  0.00           C
ATOM   1244  CG  ARG A  70      51.735  77.885 128.411  1.00  0.00           C
ATOM   1247  CD  ARG A  70      51.285  78.505 129.740  1.00  0.00           C
ATOM   1250  NE  ARG A  70      50.185  79.455 129.440  1.00  0.00           N
ATOM   1252  CZ  ARG A  70      49.655  80.245 130.430  1.00  0.00           C
ATOM   1253  NH1 ARG A  70      50.115  80.185 131.720  1.00  0.00           N
ATOM   1256  NH2 ARG A  70      48.635  81.095 130.111  1.00  0.00           N
ATOM   1259  C   ARG A  70      52.445  75.745 126.440  1.00  0.00           C
ATOM   1260  O   ARG A  70      52.475  74.615 126.950  1.00  0.00           O
ATOM   1261  N   ILE A  71      53.555  76.325 125.920  1.00  0.00           N
ATOM   1263  CA  ILE A  71      54.885  75.805 125.990  1.00  0.00           C
ATOM   1265  CB  ILE A  71      55.505  75.675 124.590  1.00  0.00           C
ATOM   1267  CG2 ILE A  71      56.985  75.265 124.670  1.00  0.00           C
ATOM   1271  CG1 ILE A  71      54.725  74.625 123.780  1.00  0.00           C
ATOM   1274  CD  ILE A  71      55.145  74.455 122.310  1.00  0.00           C
ATOM   1278  C   ILE A  71      55.605  76.775 126.891  1.00  0.00           C
ATOM   1279  O   ILE A  71      55.205  77.925 127.010  1.00  0.00           O
ATOM   1280  N   TRP A  72      56.665  76.325 127.600  1.00  0.00           N
ATOM   1282  CA  TRP A  72      57.385  77.195 128.470  1.00  0.00           C
ATOM   1284  CB  TRP A  72      57.625  76.525 129.821  1.00  0.00           C
ATOM   1287  CG  TRP A  72      56.575  76.785 130.861  1.00  0.00           C
ATOM   1288  CD1 TRP A  72      56.705  77.475 132.030  1.00  0.00           C
ATOM   1290  NE1 TRP A  72      55.505  77.445 132.690  1.00  0.00           N
ATOM   1292  CE2 TRP A  72      54.595  76.715 131.950  1.00  0.00           C
ATOM   1293  CD2 TRP A  72      55.225  76.285 130.800  1.00  0.00           C
ATOM   1294  CE3 TRP A  72      54.575  75.525 129.850  1.00  0.00           C
ATOM   1296  CZ3 TRP A  72      53.245  75.225 130.111  1.00  0.00           C
ATOM   1298  CZ2 TRP A  72      53.285  76.415 132.190  1.00  0.00           C
ATOM   1300  CH2 TRP A  72      52.605  75.655 131.250  1.00  0.00           C
ATOM   1302  C   TRP A  72      58.735  77.465 127.850  1.00  0.00           C
ATOM   1303  O   TRP A  72      59.395  76.555 127.340  1.00  0.00           O
ATOM   1304  N   GLN A  73      59.155  78.745 127.861  1.00  0.00           N
ATOM   1306  CA  GLN A  73      60.415  79.155 127.321  1.00  0.00           C
ATOM   1308  CB  GLN A  73      60.245  80.285 126.291  1.00  0.00           C
ATOM   1311  CG  GLN A  73      61.555  80.895 125.821  1.00  0.00           C
ATOM   1314  CD  GLN A  73      61.385  81.635 124.510  1.00  0.00           C
ATOM   1315  OE1 GLN A  73      60.305  82.175 124.200  1.00  0.00           O
ATOM   1316  NE2 GLN A  73      62.475  81.705 123.700  1.00  0.00           N
ATOM   1319  C   GLN A  73      61.255  79.605 128.490  1.00  0.00           C
ATOM   1320  O   GLN A  73      60.865  80.505 129.241  1.00  0.00           O
ATOM   1321  N   LEU A  74      62.425  78.955 128.691  1.00  0.00           N
ATOM   1323  CA  LEU A  74      63.265  79.185 129.831  1.00  0.00           C
ATOM   1325  CB  LEU A  74      63.715  77.875 130.461  1.00  0.00           C
ATOM   1328  CG  LEU A  74      62.615  76.795 130.560  1.00  0.00           C
ATOM   1330  CD1 LEU A  74      63.245  75.445 130.931  1.00  0.00           C
ATOM   1334  CD2 LEU A  74      61.595  77.265 131.571  1.00  0.00           C
ATOM   1338  C   LEU A  74      64.535  79.955 129.490  1.00  0.00           C
ATOM   1339  O   LEU A  74      65.185  80.525 130.380  1.00  0.00           O
ATOM   1340  N   VAL A  75      64.925  79.985 128.190  1.00  0.00           N
ATOM   1342  CA  VAL A  75      66.075  80.715 127.740  1.00  0.00           C
ATOM   1344  CB  VAL A  75      67.275  79.785 127.510  1.00  0.00           C
ATOM   1346  CG1 VAL A  75      68.535  80.605 127.211  1.00  0.00           C
ATOM   1350  CG2 VAL A  75      67.535  79.005 128.810  1.00  0.00           C
ATOM   1354  C   VAL A  75      65.655  81.485 126.501  1.00  0.00           C
ATOM   1355  O   VAL A  75      64.705  81.055 125.810  1.00  0.00           O
ATOM   1356  N   PRO A  76      66.285  82.645 126.250  1.00  0.00           N
ATOM   1357  CD  PRO A  76      66.785  83.475 127.321  1.00  0.00           C
ATOM   1360  CA  PRO A  76      66.075  83.395 125.041  1.00  0.00           C
ATOM   1362  CB  PRO A  76      66.595  84.815 125.321  1.00  0.00           C
ATOM   1365  CG  PRO A  76      66.525  84.935 126.850  1.00  0.00           C
ATOM   1368  C   PRO A  76      66.885  82.725 123.971  1.00  0.00           C
ATOM   1369  O   PRO A  76      68.005  82.325 124.241  1.00  0.00           O
ATOM   1370  N   GLU A  77      66.345  82.615 122.751  1.00  0.00           N
ATOM   1372  CA  GLU A  77      66.955  81.935 121.630  1.00  0.00           C
ATOM   1374  CB  GLU A  77      66.085  82.025 120.391  1.00  0.00           C
ATOM   1377  CG  GLU A  77      64.665  81.475 120.641  1.00  0.00           C
ATOM   1380  CD  GLU A  77      64.095  80.895 119.370  1.00  0.00           C
ATOM   1381  OE1 GLU A  77      64.395  81.425 118.291  1.00  0.00           O
ATOM   1382  OE2 GLU A  77      63.315  79.935 119.490  1.00  0.00           O
ATOM   1383  C   GLU A  77      68.325  82.485 121.280  1.00  0.00           C
ATOM   1384  O   GLU A  77      69.175  81.795 120.721  1.00  0.00           O
ATOM   1385  N   GLN A  78      68.565  83.765 121.641  1.00  0.00           N
ATOM   1387  CA  GLN A  78      69.785  84.465 121.380  1.00  0.00           C
ATOM   1389  CB  GLN A  78      69.575  85.975 121.450  1.00  0.00           C
ATOM   1392  CG  GLN A  78      68.535  86.515 120.441  1.00  0.00           C
ATOM   1395  CD  GLN A  78      68.615  88.025 120.350  1.00  0.00           C
ATOM   1396  OE1 GLN A  78      67.805  88.605 119.630  1.00  0.00           O
ATOM   1397  NE2 GLN A  78      69.565  88.695 121.060  1.00  0.00           N
ATOM   1400  C   GLN A  78      70.865  84.145 122.391  1.00  0.00           C
ATOM   1401  O   GLN A  78      72.005  84.595 122.280  1.00  0.00           O
ATOM   1402  N   GLU A  79      70.505  83.335 123.411  1.00  0.00           N
ATOM   1404  CA  GLU A  79      71.415  82.895 124.410  1.00  0.00           C
ATOM   1406  CB  GLU A  79      70.895  83.255 125.821  1.00  0.00           C
ATOM   1409  CG  GLU A  79      70.925  84.775 126.071  1.00  0.00           C
ATOM   1412  CD  GLU A  79      70.825  85.075 127.560  1.00  0.00           C
ATOM   1413  OE1 GLU A  79      71.895  85.165 128.221  1.00  0.00           O
ATOM   1414  OE2 GLU A  79      69.675  85.235 128.060  1.00  0.00           O
ATOM   1415  C   GLU A  79      71.475  81.405 124.270  1.00  0.00           C
ATOM   1416  O   GLU A  79      70.585  80.775 123.680  1.00  0.00           O
ATOM   1417  N   LEU A  80      72.555  80.795 124.780  1.00  0.00           N
ATOM   1419  CA  LEU A  80      72.775  79.395 124.650  1.00  0.00           C
ATOM   1421  CB  LEU A  80      74.225  79.145 124.220  1.00  0.00           C
ATOM   1424  CG  LEU A  80      75.305  79.275 125.321  1.00  0.00           C
ATOM   1426  CD1 LEU A  80      75.425  78.175 126.460  1.00  0.00           C
ATOM   1430  CD2 LEU A  80      76.665  79.245 124.650  1.00  0.00           C
ATOM   1434  C   LEU A  80      72.535  78.725 125.980  1.00  0.00           C
ATOM   1435  O   LEU A  80      73.045  79.125 127.030  1.00  0.00           O
ATOM   1436  N   ALA A  81      71.715  77.665 125.980  1.00  0.00           N
ATOM   1438  CA  ALA A  81      71.385  76.925 127.150  1.00  0.00           C
ATOM   1440  CB  ALA A  81      69.885  76.585 127.100  1.00  0.00           C
ATOM   1444  C   ALA A  81      72.235  75.675 127.240  1.00  0.00           C
ATOM   1445  O   ALA A  81      72.875  75.245 126.280  1.00  0.00           O
ATOM   1446  N   TRP A  82      72.255  75.045 128.450  1.00  0.00           N
ATOM   1448  CA  TRP A  82      73.115  73.935 128.760  1.00  0.00           C
ATOM   1450  CB  TRP A  82      73.635  74.085 130.190  1.00  0.00           C
ATOM   1453  CG  TRP A  82      74.835  74.985 130.301  1.00  0.00           C
ATOM   1454  CD1 TRP A  82      75.455  75.625 129.280  1.00  0.00           C
ATOM   1456  NE1 TRP A  82      76.475  76.385 129.780  1.00  0.00           N
ATOM   1458  CE2 TRP A  82      76.535  76.225 131.160  1.00  0.00           C
ATOM   1459  CD2 TRP A  82      75.515  75.355 131.520  1.00  0.00           C
ATOM   1460  CE3 TRP A  82      75.305  74.995 132.840  1.00  0.00           C
ATOM   1462  CZ3 TRP A  82      76.175  75.555 133.780  1.00  0.00           C
ATOM   1464  CZ2 TRP A  82      77.365  76.765 132.080  1.00  0.00           C
ATOM   1466  CH2 TRP A  82      77.185  76.425 133.411  1.00  0.00           C
ATOM   1468  C   TRP A  82      72.495  72.545 128.590  1.00  0.00           C
ATOM   1469  O   TRP A  82      72.625  71.675 129.460  1.00  0.00           O
ATOM   1470  N   HIS A  83      71.925  72.245 127.401  1.00  0.00           N
ATOM   1472  CA  HIS A  83      71.225  71.015 127.130  1.00  0.00           C
ATOM   1474  CB  HIS A  83      70.005  71.315 126.280  1.00  0.00           C
ATOM   1477  ND1 HIS A  83      70.075  71.235 123.820  1.00  0.00           N
ATOM   1478  CG  HIS A  83      70.305  71.945 124.961  1.00  0.00           C
ATOM   1479  CE1 HIS A  83      70.465  72.005 122.780  1.00  0.00           C
ATOM   1481  NE2 HIS A  83      70.935  73.185 123.181  1.00  0.00           N
ATOM   1483  CD2 HIS A  83      70.825  73.155 124.560  1.00  0.00           C
ATOM   1485  C   HIS A  83      72.075  69.905 126.490  1.00  0.00           C
ATOM   1486  O   HIS A  83      71.915  68.735 126.831  1.00  0.00           O
ATOM   1487  N   ALA A  84      72.985  70.235 125.550  1.00  0.00           N
ATOM   1489  CA  ALA A  84      73.645  69.275 124.720  1.00  0.00           C
ATOM   1491  CB  ALA A  84      73.965  69.885 123.361  1.00  0.00           C
ATOM   1495  C   ALA A  84      74.925  68.645 125.251  1.00  0.00           C
ATOM   1496  O   ALA A  84      75.355  67.645 124.681  1.00  0.00           O
ATOM   1497  N   GLY A  85      75.545  69.215 126.310  1.00  0.00           N
ATOM   1499  CA  GLY A  85      76.755  68.825 127.010  1.00  0.00           C
ATOM   1502  C   GLY A  85      77.595  67.815 126.380  1.00  0.00           C
ATOM   1503  O   GLY A  85      77.155  66.685 126.300  1.00  0.00           O
ATOM   1504  N   ILE A  86      78.785  68.035 125.961  1.00  0.00           N
ATOM   1506  CA  ILE A  86      79.795  67.145 125.400  1.00  0.00           C
ATOM   1508  CB  ILE A  86      80.545  66.095 126.130  1.00  0.00           C
ATOM   1510  CG2 ILE A  86      81.615  65.685 125.190  1.00  0.00           C
ATOM   1514  CG1 ILE A  86      81.445  66.635 127.331  1.00  0.00           C
ATOM   1517  CD  ILE A  86      82.325  67.815 126.960  1.00  0.00           C
ATOM   1521  C   ILE A  86      79.415  66.425 124.111  1.00  0.00           C
ATOM   1522  O   ILE A  86      79.455  65.185 123.911  1.00  0.00           O
ATOM   1523  N   SER A  87      79.095  67.225 123.081  1.00  0.00           N
ATOM   1525  CA  SER A  87      78.515  66.725 121.870  1.00  0.00           C
ATOM   1527  CB  SER A  87      77.185  67.395 121.800  1.00  0.00           C
ATOM   1530  OG  SER A  87      77.405  68.725 121.800  1.00  0.00           O
ATOM   1532  C   SER A  87      79.265  67.135 120.600  1.00  0.00           C
ATOM   1533  O   SER A  87      80.025  68.125 120.600  1.00  0.00           O
ATOM   1534  N   ALA A  88      78.975  66.405 119.480  1.00  0.00           N
ATOM   1536  CA  ALA A  88      79.535  66.635 118.170  1.00  0.00           C
ATOM   1538  CB  ALA A  88      80.895  65.955 118.011  1.00  0.00           C
ATOM   1542  C   ALA A  88      78.615  66.165 117.060  1.00  0.00           C
ATOM   1543  O   ALA A  88      78.125  65.025 117.041  1.00  0.00           O
ATOM   1544  N   TRP A  89      78.395  67.065 116.060  1.00  0.00           N
ATOM   1546  CA  TRP A  89      77.545  66.775 114.941  1.00  0.00           C
ATOM   1548  CB  TRP A  89      76.125  67.145 115.290  1.00  0.00           C
ATOM   1551  CG  TRP A  89      75.135  66.985 114.200  1.00  0.00           C
ATOM   1552  CD1 TRP A  89      74.515  67.925 113.450  1.00  0.00           C
ATOM   1554  NE1 TRP A  89      73.675  67.305 112.570  1.00  0.00           N
ATOM   1556  CE2 TRP A  89      73.745  65.925 112.770  1.00  0.00           C
ATOM   1557  CD2 TRP A  89      74.645  65.695 113.791  1.00  0.00           C
ATOM   1558  CE3 TRP A  89      74.945  64.425 114.220  1.00  0.00           C
ATOM   1560  CZ3 TRP A  89      74.285  63.375 113.590  1.00  0.00           C
ATOM   1562  CZ2 TRP A  89      73.095  64.895 112.150  1.00  0.00           C
ATOM   1564  CH2 TRP A  89      73.375  63.605 112.570  1.00  0.00           C
ATOM   1566  C   TRP A  89      78.005  67.525 113.700  1.00  0.00           C
ATOM   1567  O   TRP A  89      78.215  68.735 113.730  1.00  0.00           O
ATOM   1568  N   ARG A  90      78.145  66.745 112.600  1.00  0.00           N
ATOM   1570  CA  ARG A  90      78.525  67.135 111.291  1.00  0.00           C
ATOM   1572  CB  ARG A  90      77.435  67.895 110.540  1.00  0.00           C
ATOM   1575  CG  ARG A  90      75.945  67.495 110.740  1.00  0.00           C
ATOM   1578  CD  ARG A  90      75.555  66.655 109.550  1.00  0.00           C
ATOM   1581  NE  ARG A  90      75.475  67.515 108.340  1.00  0.00           N
ATOM   1583  CZ  ARG A  90      74.965  66.965 107.190  1.00  0.00           C
ATOM   1584  NH1 ARG A  90      74.545  65.655 107.161  1.00  0.00           N
ATOM   1587  NH2 ARG A  90      74.875  67.735 106.071  1.00  0.00           N
ATOM   1590  C   ARG A  90      79.745  68.055 111.361  1.00  0.00           C
ATOM   1591  O   ARG A  90      79.795  69.125 110.780  1.00  0.00           O
ATOM   1592  N   GLY A  91      80.775  67.625 112.141  1.00  0.00           N
ATOM   1594  CA  GLY A  91      82.015  68.375 112.230  1.00  0.00           C
ATOM   1597  C   GLY A  91      82.135  69.305 113.420  1.00  0.00           C
ATOM   1598  O   GLY A  91      83.245  69.655 113.800  1.00  0.00           O
ATOM   1599  N   ALA A  92      80.995  69.745 114.001  1.00  0.00           N
ATOM   1601  CA  ALA A  92      81.005  70.715 115.060  1.00  0.00           C
ATOM   1603  CB  ALA A  92      79.895  71.725 114.831  1.00  0.00           C
ATOM   1607  C   ALA A  92      80.855  70.075 116.420  1.00  0.00           C
ATOM   1608  O   ALA A  92      80.145  69.075 116.611  1.00  0.00           O
ATOM   1609  N   THR A  93      81.535  70.665 117.430  1.00  0.00           N
ATOM   1611  CA  THR A  93      81.475  70.225 118.791  1.00  0.00           C
ATOM   1613  CB  THR A  93      82.825  69.915 119.370  1.00  0.00           C
ATOM   1615  OG1 THR A  93      83.665  71.035 119.340  1.00  0.00           O
ATOM   1617  CG2 THR A  93      83.495  68.745 118.571  1.00  0.00           C
ATOM   1621  C   THR A  93      80.905  71.395 119.560  1.00  0.00           C
ATOM   1622  O   THR A  93      80.795  72.495 119.010  1.00  0.00           O
ATOM   1623  N   ARG A  94      80.525  71.195 120.850  1.00  0.00           N
ATOM   1625  CA  ARG A  94      79.935  72.175 121.720  1.00  0.00           C
ATOM   1627  CB  ARG A  94      80.855  73.335 122.080  1.00  0.00           C
ATOM   1630  CG  ARG A  94      82.275  72.975 122.570  1.00  0.00           C
ATOM   1633  CD  ARG A  94      83.065  74.265 122.740  1.00  0.00           C
ATOM   1636  NE  ARG A  94      84.335  73.825 123.361  1.00  0.00           N
ATOM   1638  CZ  ARG A  94      85.245  74.745 123.810  1.00  0.00           C
ATOM   1639  NH1 ARG A  94      85.005  76.095 123.711  1.00  0.00           N
ATOM   1642  NH2 ARG A  94      86.425  74.305 124.340  1.00  0.00           N
ATOM   1645  C   ARG A  94      78.685  72.745 121.081  1.00  0.00           C
ATOM   1646  O   ARG A  94      78.515  73.955 120.911  1.00  0.00           O
ATOM   1647  N   LEU A  95      77.745  71.835 120.751  1.00  0.00           N
ATOM   1649  CA  LEU A  95      76.495  72.045 120.070  1.00  0.00           C
ATOM   1651  CB  LEU A  95      75.765  70.705 119.860  1.00  0.00           C
ATOM   1654  CG  LEU A  95      76.005  70.165 118.440  1.00  0.00           C
ATOM   1656  CD1 LEU A  95      75.455  71.055 117.321  1.00  0.00           C
ATOM   1660  CD2 LEU A  95      77.505  69.895 118.151  1.00  0.00           C
ATOM   1664  C   LEU A  95      75.635  73.105 120.700  1.00  0.00           C
ATOM   1665  O   LEU A  95      74.895  73.795 120.000  1.00  0.00           O
ATOM   1666  N   ASN A  96      75.775  73.305 122.030  1.00  0.00           N
ATOM   1668  CA  ASN A  96      75.085  74.265 122.850  1.00  0.00           C
ATOM   1670  CB  ASN A  96      75.665  74.265 124.261  1.00  0.00           C
ATOM   1673  CG  ASN A  96      74.995  73.375 125.240  1.00  0.00           C
ATOM   1674  OD1 ASN A  96      73.935  72.785 124.920  1.00  0.00           O
ATOM   1675  ND2 ASN A  96      75.625  73.275 126.420  1.00  0.00           N
ATOM   1678  C   ASN A  96      75.275  75.665 122.290  1.00  0.00           C
ATOM   1679  O   ASN A  96      74.395  76.525 122.391  1.00  0.00           O
ATOM   1680  N   ASP A  97      76.435  75.895 121.630  1.00  0.00           N
ATOM   1682  CA  ASP A  97      76.835  77.135 121.040  1.00  0.00           C
ATOM   1684  CB  ASP A  97      78.295  77.125 120.600  1.00  0.00           C
ATOM   1687  CG  ASP A  97      79.315  76.825 121.670  1.00  0.00           C
ATOM   1688  OD1 ASP A  97      78.935  76.855 122.871  1.00  0.00           O
ATOM   1689  OD2 ASP A  97      80.485  76.605 121.270  1.00  0.00           O
ATOM   1690  C   ASP A  97      76.035  77.485 119.790  1.00  0.00           C
ATOM   1691  O   ASP A  97      75.765  78.665 119.541  1.00  0.00           O
ATOM   1692  N   THR A  98      75.635  76.475 118.960  1.00  0.00           N
ATOM   1694  CA  THR A  98      74.975  76.755 117.710  1.00  0.00           C
ATOM   1696  CB  THR A  98      75.765  76.295 116.540  1.00  0.00           C
ATOM   1698  OG1 THR A  98      76.205  74.995 116.680  1.00  0.00           O
ATOM   1700  CG2 THR A  98      77.005  77.235 116.240  1.00  0.00           C
ATOM   1704  C   THR A  98      73.615  76.025 117.600  1.00  0.00           C
ATOM   1705  O   THR A  98      73.115  75.735 116.490  1.00  0.00           O
ATOM   1706  N   SER A  99      72.945  75.785 118.750  1.00  0.00           N
ATOM   1708  CA  SER A  99      71.765  74.975 118.780  1.00  0.00           C
ATOM   1710  CB  SER A  99      72.195  73.575 119.111  1.00  0.00           C
ATOM   1713  OG  SER A  99      71.945  73.245 120.501  1.00  0.00           O
ATOM   1715  C   SER A  99      70.755  75.405 119.821  1.00  0.00           C
ATOM   1716  O   SER A  99      71.095  75.895 120.900  1.00  0.00           O
ATOM   1717  N   ILE A 100      69.455  75.145 119.521  1.00  0.00           N
ATOM   1719  CA  ILE A 100      68.355  75.335 120.410  1.00  0.00           C
ATOM   1721  CB  ILE A 100      67.215  76.035 119.681  1.00  0.00           C
ATOM   1723  CG2 ILE A 100      65.845  75.795 120.371  1.00  0.00           C
ATOM   1727  CG1 ILE A 100      67.555  77.515 119.641  1.00  0.00           C
ATOM   1730  CD  ILE A 100      66.685  78.435 118.810  1.00  0.00           C
ATOM   1734  C   ILE A 100      68.025  73.985 120.970  1.00  0.00           C
ATOM   1735  O   ILE A 100      68.245  72.965 120.330  1.00  0.00           O
ATOM   1736  N   GLY A 101      67.545  73.965 122.240  1.00  0.00           N
ATOM   1738  CA  GLY A 101      67.185  72.745 122.910  1.00  0.00           C
ATOM   1741  C   GLY A 101      65.735  72.815 123.291  1.00  0.00           C
ATOM   1742  O   GLY A 101      65.265  73.805 123.850  1.00  0.00           O
ATOM   1743  N   ILE A 102      64.995  71.725 122.991  1.00  0.00           N
ATOM   1745  CA  ILE A 102      63.605  71.585 123.280  1.00  0.00           C
ATOM   1747  CB  ILE A 102      62.735  71.515 122.030  1.00  0.00           C
ATOM   1749  CG2 ILE A 102      61.305  71.215 122.420  1.00  0.00           C
ATOM   1753  CG1 ILE A 102      62.855  72.815 121.180  1.00  0.00           C
ATOM   1756  CD  ILE A 102      61.955  72.815 119.950  1.00  0.00           C
ATOM   1760  C   ILE A 102      63.455  70.305 124.051  1.00  0.00           C
ATOM   1761  O   ILE A 102      63.715  69.195 123.530  1.00  0.00           O
ATOM   1762  N   GLU A 103      63.055  70.425 125.340  1.00  0.00           N
ATOM   1764  CA  GLU A 103      62.885  69.365 126.291  1.00  0.00           C
ATOM   1766  CB  GLU A 103      63.255  69.795 127.700  1.00  0.00           C
ATOM   1769  CG  GLU A 103      64.765  69.875 128.070  1.00  0.00           C
ATOM   1772  CD  GLU A 103      65.275  68.485 128.310  1.00  0.00           C
ATOM   1773  OE1 GLU A 103      64.505  67.485 128.391  1.00  0.00           O
ATOM   1774  OE2 GLU A 103      66.525  68.425 128.431  1.00  0.00           O
ATOM   1775  C   GLU A 103      61.415  69.015 126.370  1.00  0.00           C
ATOM   1776  O   GLU A 103      60.565  69.875 126.680  1.00  0.00           O
ATOM   1777  N   LEU A 104      61.085  67.735 126.060  1.00  0.00           N
ATOM   1779  CA  LEU A 104      59.755  67.215 126.051  1.00  0.00           C
ATOM   1781  CB  LEU A 104      59.525  66.285 124.860  1.00  0.00           C
ATOM   1784  CG  LEU A 104      59.855  66.885 123.470  1.00  0.00           C
ATOM   1786  CD1 LEU A 104      59.595  65.805 122.420  1.00  0.00           C
ATOM   1790  CD2 LEU A 104      59.025  68.135 123.210  1.00  0.00           C
ATOM   1794  C   LEU A 104      59.545  66.435 127.340  1.00  0.00           C
ATOM   1795  O   LEU A 104      60.415  65.705 127.780  1.00  0.00           O
ATOM   1796  N   GLU A 105      58.375  66.605 128.020  1.00  0.00           N
ATOM   1798  CA  GLU A 105      58.175  65.945 129.280  1.00  0.00           C
ATOM   1800  CB  GLU A 105      57.205  66.765 130.161  1.00  0.00           C
ATOM   1803  CG  GLU A 105      56.885  66.095 131.501  1.00  0.00           C
ATOM   1806  CD  GLU A 105      55.415  66.155 131.960  1.00  0.00           C
ATOM   1807  OE1 GLU A 105      54.645  67.025 131.481  1.00  0.00           O
ATOM   1808  OE2 GLU A 105      55.055  65.315 132.840  1.00  0.00           O
ATOM   1809  C   GLU A 105      57.685  64.525 129.080  1.00  0.00           C
ATOM   1810  O   GLU A 105      56.485  64.265 128.931  1.00  0.00           O
ATOM   1811  N   ASN A 106      58.635  63.545 129.090  1.00  0.00           N
ATOM   1813  CA  ASN A 106      58.285  62.145 128.850  1.00  0.00           C
ATOM   1815  CB  ASN A 106      58.795  61.845 127.450  1.00  0.00           C
ATOM   1818  CG  ASN A 106      58.555  60.485 126.931  1.00  0.00           C
ATOM   1819  OD1 ASN A 106      59.485  59.675 127.021  1.00  0.00           O
ATOM   1820  ND2 ASN A 106      57.375  60.265 126.320  1.00  0.00           N
ATOM   1823  C   ASN A 106      59.035  61.305 129.870  1.00  0.00           C
ATOM   1824  O   ASN A 106      59.935  61.845 130.491  1.00  0.00           O
ATOM   1825  N   ARG A 107      58.735  60.005 130.111  1.00  0.00           N
ATOM   1827  CA  ARG A 107      59.435  59.345 131.191  1.00  0.00           C
ATOM   1829  CB  ARG A 107      58.455  58.335 131.761  1.00  0.00           C
ATOM   1832  CG  ARG A 107      58.955  57.315 132.751  1.00  0.00           C
ATOM   1835  CD  ARG A 107      59.285  58.035 134.040  1.00  0.00           C
ATOM   1838  NE  ARG A 107      60.745  58.325 134.071  1.00  0.00           N
ATOM   1840  CZ  ARG A 107      61.615  57.485 134.700  1.00  0.00           C
ATOM   1841  NH1 ARG A 107      61.185  56.335 135.301  1.00  0.00           N
ATOM   1844  NH2 ARG A 107      62.945  57.795 134.700  1.00  0.00           N
ATOM   1847  C   ARG A 107      60.705  58.655 130.740  1.00  0.00           C
ATOM   1848  O   ARG A 107      61.555  58.235 131.551  1.00  0.00           O
ATOM   1849  N   GLY A 108      60.845  58.495 129.401  1.00  0.00           N
ATOM   1851  CA  GLY A 108      62.065  58.065 128.750  1.00  0.00           C
ATOM   1854  C   GLY A 108      62.195  56.615 128.490  1.00  0.00           C
ATOM   1855  O   GLY A 108      61.975  56.205 127.350  1.00  0.00           O
ATOM   1856  N   TRP A 109      62.695  55.815 129.440  1.00  0.00           N
ATOM   1858  CA  TRP A 109      62.985  54.425 129.310  1.00  0.00           C
ATOM   1860  CB  TRP A 109      64.135  54.125 128.370  1.00  0.00           C
ATOM   1863  CG  TRP A 109      65.525  54.175 128.841  1.00  0.00           C
ATOM   1864  CD1 TRP A 109      66.335  55.045 128.230  1.00  0.00           C
ATOM   1866  NE1 TRP A 109      67.465  55.125 128.931  1.00  0.00           N
ATOM   1868  CE2 TRP A 109      67.425  54.205 129.980  1.00  0.00           C
ATOM   1869  CD2 TRP A 109      66.225  53.565 129.941  1.00  0.00           C
ATOM   1870  CE3 TRP A 109      65.845  52.595 130.840  1.00  0.00           C
ATOM   1872  CZ3 TRP A 109      66.805  52.305 131.820  1.00  0.00           C
ATOM   1874  CZ2 TRP A 109      68.335  53.935 130.950  1.00  0.00           C
ATOM   1876  CH2 TRP A 109      68.015  52.965 131.881  1.00  0.00           C
ATOM   1878  C   TRP A 109      63.175  53.835 130.660  1.00  0.00           C
ATOM   1879  O   TRP A 109      63.885  54.395 131.490  1.00  0.00           O
ATOM   1880  N   GLN A 110      62.485  52.705 130.931  1.00  0.00           N
ATOM   1882  CA  GLN A 110      62.565  51.995 132.181  1.00  0.00           C
ATOM   1884  CB  GLN A 110      61.275  52.205 133.030  1.00  0.00           C
ATOM   1887  CG  GLN A 110      61.115  53.665 133.501  1.00  0.00           C
ATOM   1890  CD  GLN A 110      59.955  53.805 134.490  1.00  0.00           C
ATOM   1891  OE1 GLN A 110      60.005  53.295 135.620  1.00  0.00           O
ATOM   1892  NE2 GLN A 110      58.875  54.505 134.060  1.00  0.00           N
ATOM   1895  C   GLN A 110      62.725  50.535 131.870  1.00  0.00           C
ATOM   1896  O   GLN A 110      62.085  50.015 130.961  1.00  0.00           O
ATOM   1897  N   LYS A 111      63.605  49.815 132.611  1.00  0.00           N
ATOM   1899  CA  LYS A 111      63.795  48.415 132.401  1.00  0.00           C
ATOM   1901  CB  LYS A 111      65.205  47.985 132.861  1.00  0.00           C
ATOM   1904  CG  LYS A 111      66.315  48.475 131.940  1.00  0.00           C
ATOM   1907  CD  LYS A 111      67.705  48.345 132.570  1.00  0.00           C
ATOM   1910  CE  LYS A 111      68.805  48.785 131.600  1.00  0.00           C
ATOM   1913  NZ  LYS A 111      70.155  48.725 132.220  1.00  0.00           N
ATOM   1917  C   LYS A 111      62.695  47.745 133.170  1.00  0.00           C
ATOM   1918  O   LYS A 111      62.655  47.805 134.401  1.00  0.00           O
ATOM   1919  N   SER A 112      61.705  47.165 132.450  1.00  0.00           N
ATOM   1921  CA  SER A 112      60.595  46.445 132.991  1.00  0.00           C
ATOM   1923  CB  SER A 112      59.235  47.005 132.490  1.00  0.00           C
ATOM   1926  OG  SER A 112      58.175  46.155 132.861  1.00  0.00           O
ATOM   1928  C   SER A 112      60.845  45.055 132.510  1.00  0.00           C
ATOM   1929  O   SER A 112      60.975  44.815 131.300  1.00  0.00           O
ATOM   1930  N   ALA A 113      61.055  44.105 133.440  1.00  0.00           N
ATOM   1932  CA  ALA A 113      61.335  42.705 133.221  1.00  0.00           C
ATOM   1934  CB  ALA A 113      60.065  41.965 132.740  1.00  0.00           C
ATOM   1938  C   ALA A 113      62.515  42.475 132.290  1.00  0.00           C
ATOM   1939  O   ALA A 113      62.505  41.595 131.411  1.00  0.00           O
ATOM   1940  N   GLY A 114      63.585  43.275 132.471  1.00  0.00           N
ATOM   1942  CA  GLY A 114      64.805  43.195 131.711  1.00  0.00           C
ATOM   1945  C   GLY A 114      64.695  43.845 130.350  1.00  0.00           C
ATOM   1946  O   GLY A 114      65.715  44.175 129.751  1.00  0.00           O
ATOM   1947  N   VAL A 115      63.455  43.995 129.821  1.00  0.00           N
ATOM   1949  CA  VAL A 115      63.195  44.645 128.560  1.00  0.00           C
ATOM   1951  CB  VAL A 115      61.855  44.185 127.961  1.00  0.00           C
ATOM   1953  CG1 VAL A 115      61.645  44.785 126.571  1.00  0.00           C
ATOM   1957  CG2 VAL A 115      61.825  42.645 127.861  1.00  0.00           C
ATOM   1961  C   VAL A 115      63.165  46.105 128.931  1.00  0.00           C
ATOM   1962  O   VAL A 115      62.405  46.515 129.810  1.00  0.00           O
ATOM   1963  N   LYS A 116      64.075  46.925 128.330  1.00  0.00           N
ATOM   1965  CA  LYS A 116      64.165  48.335 128.571  1.00  0.00           C
ATOM   1967  CB  LYS A 116      65.575  48.875 128.240  1.00  0.00           C
ATOM   1970  CG  LYS A 116      65.635  50.385 128.210  1.00  0.00           C
ATOM   1973  CD  LYS A 116      66.975  50.935 127.731  1.00  0.00           C
ATOM   1976  CE  LYS A 116      68.095  50.675 128.740  1.00  0.00           C
ATOM   1979  NZ  LYS A 116      69.275  51.485 128.370  1.00  0.00           N
ATOM   1983  C   LYS A 116      63.135  48.925 127.650  1.00  0.00           C
ATOM   1984  O   LYS A 116      63.285  48.935 126.440  1.00  0.00           O
ATOM   1985  N   TYR A 117      61.995  49.345 128.260  1.00  0.00           N
ATOM   1987  CA  TYR A 117      60.835  49.825 127.550  1.00  0.00           C
ATOM   1989  CB  TYR A 117      59.515  49.345 128.230  1.00  0.00           C
ATOM   1992  CG  TYR A 117      59.125  47.955 127.790  1.00  0.00           C
ATOM   1993  CD1 TYR A 117      58.685  47.665 126.490  1.00  0.00           C
ATOM   1995  CE1 TYR A 117      58.305  46.385 126.120  1.00  0.00           C
ATOM   1997  CZ  TYR A 117      58.365  45.365 127.050  1.00  0.00           C
ATOM   1998  OH  TYR A 117      57.965  44.055 126.691  1.00  0.00           O
ATOM   2000  CD2 TYR A 117      59.165  46.895 128.680  1.00  0.00           C
ATOM   2002  CE2 TYR A 117      58.785  45.625 128.330  1.00  0.00           C
ATOM   2004  C   TYR A 117      60.845  51.335 127.530  1.00  0.00           C
ATOM   2005  O   TYR A 117      61.305  51.955 128.501  1.00  0.00           O
ATOM   2006  N   PHE A 118      60.345  51.975 126.450  1.00  0.00           N
ATOM   2008  CA  PHE A 118      60.355  53.405 126.341  1.00  0.00           C
ATOM   2010  CB  PHE A 118      60.955  53.855 124.971  1.00  0.00           C
ATOM   2013  CG  PHE A 118      62.465  53.995 124.990  1.00  0.00           C
ATOM   2014  CD1 PHE A 118      63.035  55.185 125.251  1.00  0.00           C
ATOM   2016  CE1 PHE A 118      64.365  55.385 125.310  1.00  0.00           C
ATOM   2018  CZ  PHE A 118      65.175  54.325 125.010  1.00  0.00           C
ATOM   2020  CD2 PHE A 118      63.255  52.965 124.620  1.00  0.00           C
ATOM   2022  CE2 PHE A 118      64.615  53.125 124.630  1.00  0.00           C
ATOM   2024  C   PHE A 118      58.905  53.875 126.361  1.00  0.00           C
ATOM   2025  O   PHE A 118      58.005  53.185 125.891  1.00  0.00           O
ATOM   2026  N   ALA A 119      58.645  55.085 126.931  1.00  0.00           N
ATOM   2028  CA  ALA A 119      57.335  55.655 127.030  1.00  0.00           C
ATOM   2030  CB  ALA A 119      57.285  56.675 128.190  1.00  0.00           C
ATOM   2034  C   ALA A 119      56.955  56.315 125.721  1.00  0.00           C
ATOM   2035  O   ALA A 119      57.805  56.965 125.081  1.00  0.00           O
ATOM   2036  N   PRO A 120      55.675  56.105 125.280  1.00  0.00           N
ATOM   2037  CD  PRO A 120      54.815  55.015 125.690  1.00  0.00           C
ATOM   2040  CA  PRO A 120      55.165  56.715 124.080  1.00  0.00           C
ATOM   2042  CB  PRO A 120      53.915  55.925 123.700  1.00  0.00           C
ATOM   2045  CG  PRO A 120      53.445  55.325 125.030  1.00  0.00           C
ATOM   2048  C   PRO A 120      54.795  58.165 124.300  1.00  0.00           C
ATOM   2049  O   PRO A 120      54.325  58.515 125.380  1.00  0.00           O
ATOM   2050  N   PHE A 121      54.985  59.005 123.271  1.00  0.00           N
ATOM   2052  CA  PHE A 121      54.745  60.415 123.321  1.00  0.00           C
ATOM   2054  CB  PHE A 121      55.605  61.155 122.261  1.00  0.00           C
ATOM   2057  CG  PHE A 121      57.065  61.135 122.681  1.00  0.00           C
ATOM   2058  CD1 PHE A 121      57.825  60.005 122.450  1.00  0.00           C
ATOM   2060  CE1 PHE A 121      59.145  59.935 122.810  1.00  0.00           C
ATOM   2062  CZ  PHE A 121      59.745  61.025 123.411  1.00  0.00           C
ATOM   2064  CD2 PHE A 121      57.685  62.225 123.271  1.00  0.00           C
ATOM   2066  CE2 PHE A 121      59.015  62.165 123.641  1.00  0.00           C
ATOM   2068  C   PHE A 121      53.275  60.705 123.081  1.00  0.00           C
ATOM   2069  O   PHE A 121      52.675  60.225 122.111  1.00  0.00           O
ATOM   2070  N   GLU A 122      52.675  61.505 123.990  1.00  0.00           N
ATOM   2072  CA  GLU A 122      51.315  61.925 123.911  1.00  0.00           C
ATOM   2074  CB  GLU A 122      50.885  62.745 125.150  1.00  0.00           C
ATOM   2077  CG  GLU A 122      50.525  61.965 126.440  1.00  0.00           C
ATOM   2080  CD  GLU A 122      49.165  61.295 126.300  1.00  0.00           C
ATOM   2081  OE1 GLU A 122      48.375  61.595 125.371  1.00  0.00           O
ATOM   2082  OE2 GLU A 122      48.915  60.435 127.170  1.00  0.00           O
ATOM   2083  C   GLU A 122      51.185  62.755 122.661  1.00  0.00           C
ATOM   2084  O   GLU A 122      52.055  63.615 122.370  1.00  0.00           O
ATOM   2085  N   PRO A 123      50.145  62.465 121.850  1.00  0.00           N
ATOM   2086  CD  PRO A 123      49.325  61.265 121.971  1.00  0.00           C
ATOM   2089  CA  PRO A 123      49.885  63.145 120.590  1.00  0.00           C
ATOM   2091  CB  PRO A 123      48.615  62.485 120.050  1.00  0.00           C
ATOM   2094  CG  PRO A 123      48.765  61.055 120.530  1.00  0.00           C
ATOM   2097  C   PRO A 123      49.755  64.615 120.751  1.00  0.00           C
ATOM   2098  O   PRO A 123      50.165  65.365 119.870  1.00  0.00           O
ATOM   2099  N   ALA A 124      49.185  65.035 121.891  1.00  0.00           N
ATOM   2101  CA  ALA A 124      48.965  66.415 122.251  1.00  0.00           C
ATOM   2103  CB  ALA A 124      48.225  66.475 123.600  1.00  0.00           C
ATOM   2107  C   ALA A 124      50.265  67.175 122.301  1.00  0.00           C
ATOM   2108  O   ALA A 124      50.385  68.265 121.741  1.00  0.00           O
ATOM   2109  N   GLN A 125      51.295  66.585 122.941  1.00  0.00           N
ATOM   2111  CA  GLN A 125      52.605  67.145 123.090  1.00  0.00           C
ATOM   2113  CB  GLN A 125      53.475  66.245 123.981  1.00  0.00           C
ATOM   2116  CG  GLN A 125      54.885  66.775 124.180  1.00  0.00           C
ATOM   2119  CD  GLN A 125      55.685  65.805 125.020  1.00  0.00           C
ATOM   2120  OE1 GLN A 125      55.905  64.645 124.630  1.00  0.00           O
ATOM   2121  NE2 GLN A 125      56.145  66.275 126.211  1.00  0.00           N
ATOM   2124  C   GLN A 125      53.255  67.345 121.741  1.00  0.00           C
ATOM   2125  O   GLN A 125      53.835  68.385 121.460  1.00  0.00           O
ATOM   2126  N   ILE A 126      53.125  66.335 120.850  1.00  0.00           N
ATOM   2128  CA  ILE A 126      53.675  66.325 119.521  1.00  0.00           C
ATOM   2130  CB  ILE A 126      53.455  65.015 118.820  1.00  0.00           C
ATOM   2132  CG2 ILE A 126      53.965  65.095 117.401  1.00  0.00           C
ATOM   2136  CG1 ILE A 126      54.125  63.845 119.611  1.00  0.00           C
ATOM   2139  CD  ILE A 126      55.555  64.155 119.961  1.00  0.00           C
ATOM   2143  C   ILE A 126      53.045  67.405 118.660  1.00  0.00           C
ATOM   2144  O   ILE A 126      53.735  68.065 117.871  1.00  0.00           O
ATOM   2145  N   GLN A 127      51.725  67.625 118.820  1.00  0.00           N
ATOM   2147  CA  GLN A 127      50.935  68.575 118.100  1.00  0.00           C
ATOM   2149  CB  GLN A 127      49.445  68.335 118.370  1.00  0.00           C
ATOM   2152  CG  GLN A 127      48.915  67.155 117.541  1.00  0.00           C
ATOM   2155  CD  GLN A 127      49.315  67.195 116.060  1.00  0.00           C
ATOM   2156  OE1 GLN A 127      49.885  66.275 115.491  1.00  0.00           O
ATOM   2157  NE2 GLN A 127      48.975  68.305 115.430  1.00  0.00           N
ATOM   2160  C   GLN A 127      51.345  69.985 118.440  1.00  0.00           C
ATOM   2161  O   GLN A 127      51.365  70.855 117.581  1.00  0.00           O
ATOM   2162  N   ALA A 128      51.725  70.215 119.711  1.00  0.00           N
ATOM   2164  CA  ALA A 128      52.195  71.465 120.221  1.00  0.00           C
ATOM   2166  CB  ALA A 128      52.235  71.415 121.751  1.00  0.00           C
ATOM   2170  C   ALA A 128      53.575  71.775 119.681  1.00  0.00           C
ATOM   2171  O   ALA A 128      53.875  72.905 119.290  1.00  0.00           O
ATOM   2172  N   LEU A 129      54.445  70.745 119.641  1.00  0.00           N
ATOM   2174  CA  LEU A 129      55.825  70.785 119.241  1.00  0.00           C
ATOM   2176  CB  LEU A 129      56.535  69.445 119.530  1.00  0.00           C
ATOM   2179  CG  LEU A 129      57.955  69.295 119.001  1.00  0.00           C
ATOM   2181  CD1 LEU A 129      58.905  70.235 119.761  1.00  0.00           C
ATOM   2185  CD2 LEU A 129      58.485  67.845 119.100  1.00  0.00           C
ATOM   2189  C   LEU A 129      56.055  71.125 117.780  1.00  0.00           C
ATOM   2190  O   LEU A 129      57.045  71.775 117.450  1.00  0.00           O
ATOM   2191  N   ILE A 130      55.155  70.675 116.870  1.00  0.00           N
ATOM   2193  CA  ILE A 130      55.215  70.855 115.430  1.00  0.00           C
ATOM   2195  CB  ILE A 130      54.045  70.195 114.751  1.00  0.00           C
ATOM   2197  CG2 ILE A 130      53.905  70.705 113.330  1.00  0.00           C
ATOM   2201  CG1 ILE A 130      54.265  68.665 114.761  1.00  0.00           C
ATOM   2204  CD  ILE A 130      53.015  67.905 114.320  1.00  0.00           C
ATOM   2208  C   ILE A 130      55.285  72.335 115.050  1.00  0.00           C
ATOM   2209  O   ILE A 130      56.185  72.725 114.280  1.00  0.00           O
ATOM   2210  N   PRO A 131      54.365  73.175 115.590  1.00  0.00           N
ATOM   2211  CD  PRO A 131      53.225  72.735 116.380  1.00  0.00           C
ATOM   2214  CA  PRO A 131      54.295  74.605 115.330  1.00  0.00           C
ATOM   2216  CB  PRO A 131      53.065  75.115 116.100  1.00  0.00           C
ATOM   2219  CG  PRO A 131      52.185  73.865 116.211  1.00  0.00           C
ATOM   2222  C   PRO A 131      55.535  75.325 115.760  1.00  0.00           C
ATOM   2223  O   PRO A 131      56.065  76.165 115.030  1.00  0.00           O
ATOM   2224  N   LEU A 132      56.015  74.965 116.950  1.00  0.00           N
ATOM   2226  CA  LEU A 132      57.175  75.525 117.591  1.00  0.00           C
ATOM   2228  CB  LEU A 132      57.295  74.955 119.001  1.00  0.00           C
ATOM   2231  CG  LEU A 132      58.045  75.815 120.030  1.00  0.00           C
ATOM   2233  CD1 LEU A 132      58.875  74.925 120.961  1.00  0.00           C
ATOM   2237  CD2 LEU A 132      58.915  76.895 119.391  1.00  0.00           C
ATOM   2241  C   LEU A 132      58.435  75.255 116.800  1.00  0.00           C
ATOM   2242  O   LEU A 132      59.245  76.155 116.580  1.00  0.00           O
ATOM   2243  N   ALA A 133      58.605  73.995 116.341  1.00  0.00           N
ATOM   2245  CA  ALA A 133      59.725  73.515 115.590  1.00  0.00           C
ATOM   2247  CB  ALA A 133      59.615  72.005 115.361  1.00  0.00           C
ATOM   2251  C   ALA A 133      59.835  74.245 114.280  1.00  0.00           C
ATOM   2252  O   ALA A 133      60.935  74.615 113.861  1.00  0.00           O
ATOM   2253  N   LYS A 134      58.685  74.495 113.630  1.00  0.00           N
ATOM   2255  CA  LYS A 134      58.545  75.165 112.370  1.00  0.00           C
ATOM   2257  CB  LYS A 134      57.105  75.105 111.891  1.00  0.00           C
ATOM   2260  CG  LYS A 134      56.805  73.755 111.310  1.00  0.00           C
ATOM   2263  CD  LYS A 134      55.345  73.675 110.980  1.00  0.00           C
ATOM   2266  CE  LYS A 134      55.195  72.575 110.290  1.00  0.00           C
ATOM   2269  NZ  LYS A 134      55.805  72.885 109.410  1.00  0.00           N
ATOM   2273  C   LYS A 134      59.035  76.585 112.430  1.00  0.00           C
ATOM   2274  O   LYS A 134      59.775  77.015 111.551  1.00  0.00           O
ATOM   2275  N   ASP A 135      58.625  77.335 113.480  1.00  0.00           N
ATOM   2277  CA  ASP A 135      58.975  78.705 113.700  1.00  0.00           C
ATOM   2279  CB  ASP A 135      58.295  79.255 114.961  1.00  0.00           C
ATOM   2282  CG  ASP A 135      56.775  79.255 114.870  1.00  0.00           C
ATOM   2283  OD1 ASP A 135      56.215  79.315 113.740  1.00  0.00           O
ATOM   2284  OD2 ASP A 135      56.165  79.215 115.961  1.00  0.00           O
ATOM   2285  C   ASP A 135      60.475  78.825 113.850  1.00  0.00           C
ATOM   2286  O   ASP A 135      61.105  79.665 113.200  1.00  0.00           O
ATOM   2287  N   ILE A 136      61.095  77.945 114.670  1.00  0.00           N
ATOM   2289  CA  ILE A 136      62.525  77.925 114.950  1.00  0.00           C
ATOM   2291  CB  ILE A 136      62.885  76.875 115.950  1.00  0.00           C
ATOM   2293  CG2 ILE A 136      64.365  76.915 116.211  1.00  0.00           C
ATOM   2297  CG1 ILE A 136      62.065  77.045 117.270  1.00  0.00           C
ATOM   2300  CD  ILE A 136      62.325  75.875 118.230  1.00  0.00           C
ATOM   2304  C   ILE A 136      63.315  77.655 113.680  1.00  0.00           C
ATOM   2305  O   ILE A 136      64.275  78.365 113.350  1.00  0.00           O
ATOM   2306  N   ILE A 137      62.905  76.605 112.930  1.00  0.00           N
ATOM   2308  CA  ILE A 137      63.505  76.135 111.711  1.00  0.00           C
ATOM   2310  CB  ILE A 137      62.835  74.905 111.170  1.00  0.00           C
ATOM   2312  CG2 ILE A 137      63.425  74.575 109.821  1.00  0.00           C
ATOM   2316  CG1 ILE A 137      63.025  73.725 112.170  1.00  0.00           C
ATOM   2319  CD  ILE A 137      62.275  72.475 111.741  1.00  0.00           C
ATOM   2323  C   ILE A 137      63.505  77.235 110.690  1.00  0.00           C
ATOM   2324  O   ILE A 137      64.535  77.555 110.091  1.00  0.00           O
ATOM   2325  N   ALA A 138      62.335  77.895 110.511  1.00  0.00           N
ATOM   2327  CA  ALA A 138      62.105  78.935 109.560  1.00  0.00           C
ATOM   2329  CB  ALA A 138      60.595  79.135 109.370  1.00  0.00           C
ATOM   2333  C   ALA A 138      62.755  80.245 109.941  1.00  0.00           C
ATOM   2334  O   ALA A 138      63.075  81.065 109.080  1.00  0.00           O
ATOM   2335  N   ARG A 139      62.985  80.455 111.260  1.00  0.00           N
ATOM   2337  CA  ARG A 139      63.585  81.645 111.800  1.00  0.00           C
ATOM   2339  CB  ARG A 139      63.335  81.695 113.310  1.00  0.00           C
ATOM   2342  CG  ARG A 139      63.755  83.035 113.940  1.00  0.00           C
ATOM   2345  CD  ARG A 139      62.895  83.465 115.181  1.00  0.00           C
ATOM   2348  NE  ARG A 139      62.645  82.415 116.211  1.00  0.00           N
ATOM   2350  CZ  ARG A 139      61.525  81.775 116.460  1.00  0.00           C
ATOM   2351  NH1 ARG A 139      60.415  82.205 115.821  1.00  0.00           N
ATOM   2354  NH2 ARG A 139      61.475  80.795 117.401  1.00  0.00           N
ATOM   2357  C   ARG A 139      65.065  81.715 111.471  1.00  0.00           C
ATOM   2358  O   ARG A 139      65.595  82.805 111.250  1.00  0.00           O
ATOM   2359  N   TYR A 140      65.745  80.545 111.400  1.00  0.00           N
ATOM   2361  CA  TYR A 140      67.165  80.525 111.211  1.00  0.00           C
ATOM   2363  CB  TYR A 140      67.855  79.895 112.391  1.00  0.00           C
ATOM   2366  CG  TYR A 140      67.635  80.695 113.530  1.00  0.00           C
ATOM   2367  CD1 TYR A 140      68.035  81.945 113.870  1.00  0.00           C
ATOM   2369  CE1 TYR A 140      67.685  82.665 115.020  1.00  0.00           C
ATOM   2371  CZ  TYR A 140      67.165  82.035 116.141  1.00  0.00           C
ATOM   2372  OH  TYR A 140      66.625  82.695 117.301  1.00  0.00           O
ATOM   2374  CD2 TYR A 140      67.145  79.985 114.360  1.00  0.00           C
ATOM   2376  CE2 TYR A 140      66.945  80.685 116.160  1.00  0.00           C
ATOM   2378  C   TYR A 140      67.595  79.745 109.961  1.00  0.00           C
ATOM   2379  O   TYR A 140      68.785  79.725 109.611  1.00  0.00           O
ATOM   2380  N   HIS A 141      66.605  79.155 109.261  1.00  0.00           N
ATOM   2382  CA  HIS A 141      66.725  78.415 108.030  1.00  0.00           C
ATOM   2384  CB  HIS A 141      67.355  79.185 106.881  1.00  0.00           C
ATOM   2387  ND1 HIS A 141      66.445  81.505 107.090  1.00  0.00           N
ATOM   2388  CG  HIS A 141      66.585  80.335 106.400  1.00  0.00           C
ATOM   2389  CE1 HIS A 141      65.625  82.265 106.350  1.00  0.00           C
ATOM   2391  NE2 HIS A 141      65.245  81.655 105.231  1.00  0.00           N
ATOM   2393  CD2 HIS A 141      65.865  80.445 105.260  1.00  0.00           C
ATOM   2395  C   HIS A 141      67.515  77.145 108.230  1.00  0.00           C
ATOM   2396  O   HIS A 141      68.265  76.675 107.370  1.00  0.00           O
ATOM   2397  N   ILE A 142      67.275  76.545 109.401  1.00  0.00           N
ATOM   2399  CA  ILE A 142      67.695  75.285 109.891  1.00  0.00           C
ATOM   2401  CB  ILE A 142      67.055  74.865 111.151  1.00  0.00           C
ATOM   2403  CG2 ILE A 142      67.565  73.545 111.440  1.00  0.00           C
ATOM   2407  CG1 ILE A 142      67.225  75.875 112.181  1.00  0.00           C
ATOM   2410  CD  ILE A 142      66.805  75.485 113.590  1.00  0.00           C
ATOM   2414  C   ILE A 142      67.415  74.195 108.890  1.00  0.00           C
ATOM   2415  O   ILE A 142      66.275  73.845 108.660  1.00  0.00           O
ATOM   2416  N   LYS A 143      68.295  73.515 108.210  1.00  0.00           N
ATOM   2418  CA  LYS A 143      68.315  72.385 107.420  1.00  0.00           C
ATOM   2420  CB  LYS A 143      69.705  72.015 106.901  1.00  0.00           C
ATOM   2423  CG  LYS A 143      70.455  73.165 106.260  1.00  0.00           C
ATOM   2426  CD  LYS A 143      71.815  72.705 105.791  1.00  0.00           C
ATOM   2429  CE  LYS A 143      72.725  73.905 105.581  1.00  0.00           C
ATOM   2432  NZ  LYS A 143      73.995  73.515 104.990  1.00  0.00           N
ATOM   2436  C   LYS A 143      67.705  71.235 108.160  1.00  0.00           C
ATOM   2437  O   LYS A 143      67.815  71.105 109.391  1.00  0.00           O
ATOM   2438  N   PRO A 144      67.005  70.375 107.391  1.00  0.00           N
ATOM   2439  CD  PRO A 144      66.665  70.615 106.011  1.00  0.00           C
ATOM   2442  CA  PRO A 144      66.325  69.195 107.880  1.00  0.00           C
ATOM   2444  CB  PRO A 144      65.755  68.505 106.660  1.00  0.00           C
ATOM   2447  CG  PRO A 144      66.385  69.225 105.430  1.00  0.00           C
ATOM   2450  C   PRO A 144      67.205  68.225 108.651  1.00  0.00           C
ATOM   2451  O   PRO A 144      66.795  67.705 109.690  1.00  0.00           O
ATOM   2452  N   GLU A 145      68.415  67.975 108.131  1.00  0.00           N
ATOM   2454  CA  GLU A 145      69.375  67.055 108.680  1.00  0.00           C
ATOM   2456  CB  GLU A 145      70.495  66.805 107.661  1.00  0.00           C
ATOM   2459  CG  GLU A 145      71.465  67.985 107.500  1.00  0.00           C
ATOM   2462  CD  GLU A 145      71.075  68.795 106.270  1.00  0.00           C
ATOM   2463  OE1 GLU A 145      69.875  68.805 105.900  1.00  0.00           O
ATOM   2464  OE2 GLU A 145      71.995  69.425 105.690  1.00  0.00           O
ATOM   2465  C   GLU A 145      69.965  67.545 109.990  1.00  0.00           C
ATOM   2466  O   GLU A 145      70.545  66.775 110.751  1.00  0.00           O
ATOM   2467  N   ASN A 146      69.755  68.845 110.301  1.00  0.00           N
ATOM   2469  CA  ASN A 146      70.245  69.505 111.481  1.00  0.00           C
ATOM   2471  CB  ASN A 146      70.625  70.945 111.120  1.00  0.00           C
ATOM   2474  CG  ASN A 146      72.055  70.825 110.520  1.00  0.00           C
ATOM   2475  OD1 ASN A 146      72.945  70.055 110.821  1.00  0.00           O
ATOM   2476  ND2 ASN A 146      72.145  71.655 109.480  1.00  0.00           N
ATOM   2479  C   ASN A 146      69.285  69.415 112.650  1.00  0.00           C
ATOM   2480  O   ASN A 146      69.685  69.695 113.780  1.00  0.00           O
ATOM   2481  N   VAL A 147      68.015  69.005 112.420  1.00  0.00           N
ATOM   2483  CA  VAL A 147      67.045  68.785 113.461  1.00  0.00           C
ATOM   2485  CB  VAL A 147      65.615  68.865 112.941  1.00  0.00           C
ATOM   2487  CG1 VAL A 147      64.605  68.705 114.080  1.00  0.00           C
ATOM   2491  CG2 VAL A 147      65.395  70.215 112.230  1.00  0.00           C
ATOM   2495  C   VAL A 147      67.385  67.405 113.940  1.00  0.00           C
ATOM   2496  O   VAL A 147      67.235  66.415 113.210  1.00  0.00           O
ATOM   2497  N   VAL A 148      67.955  67.325 115.181  1.00  0.00           N
ATOM   2499  CA  VAL A 148      68.505  66.085 115.670  1.00  0.00           C
ATOM   2501  CB  VAL A 148      70.015  66.105 115.721  1.00  0.00           C
ATOM   2503  CG1 VAL A 148      70.565  66.365 114.290  1.00  0.00           C
ATOM   2507  CG2 VAL A 148      70.495  67.195 116.660  1.00  0.00           C
ATOM   2511  C   VAL A 148      68.005  65.675 117.071  1.00  0.00           C
ATOM   2512  O   VAL A 148      67.355  66.425 117.821  1.00  0.00           O
ATOM   2513  N   ALA A 149      68.325  64.405 117.410  1.00  0.00           N
ATOM   2515  CA  ALA A 149      68.055  63.795 118.670  1.00  0.00           C
ATOM   2517  CB  ALA A 149      67.715  62.285 118.501  1.00  0.00           C
ATOM   2521  C   ALA A 149      69.315  63.935 119.460  1.00  0.00           C
ATOM   2522  O   ALA A 149      70.405  63.835 118.900  1.00  0.00           O
ATOM   2523  N   HIS A 150      69.185  64.205 120.780  1.00  0.00           N
ATOM   2525  CA  HIS A 150      70.265  64.385 121.700  1.00  0.00           C
ATOM   2527  CB  HIS A 150      69.795  64.515 123.151  1.00  0.00           C
ATOM   2530  ND1 HIS A 150      70.755  65.105 125.410  1.00  0.00           N
ATOM   2531  CG  HIS A 150      70.905  64.985 124.040  1.00  0.00           C
ATOM   2532  CE1 HIS A 150      71.955  65.555 125.911  1.00  0.00           C
ATOM   2534  NE2 HIS A 150      72.855  65.735 124.971  1.00  0.00           N
ATOM   2536  CD2 HIS A 150      72.195  65.375 123.791  1.00  0.00           C
ATOM   2538  C   HIS A 150      71.275  63.265 121.580  1.00  0.00           C
ATOM   2539  O   HIS A 150      72.485  63.465 121.611  1.00  0.00           O
ATOM   2540  N   ALA A 151      70.765  62.045 121.370  1.00  0.00           N
ATOM   2542  CA  ALA A 151      71.435  60.805 121.090  1.00  0.00           C
ATOM   2544  CB  ALA A 151      70.385  59.805 120.660  1.00  0.00           C
ATOM   2548  C   ALA A 151      72.385  60.895 119.930  1.00  0.00           C
ATOM   2549  O   ALA A 151      73.465  60.305 119.930  1.00  0.00           O
ATOM   2550  N   ASP A 152      71.925  61.585 118.870  1.00  0.00           N
ATOM   2552  CA  ASP A 152      72.595  61.765 117.600  1.00  0.00           C
ATOM   2554  CB  ASP A 152      71.695  62.545 116.630  1.00  0.00           C
ATOM   2557  CG  ASP A 152      70.515  61.695 116.191  1.00  0.00           C
ATOM   2558  OD1 ASP A 152      70.545  60.435 116.341  1.00  0.00           O
ATOM   2559  OD2 ASP A 152      69.535  62.315 115.700  1.00  0.00           O
ATOM   2560  C   ASP A 152      73.915  62.475 117.801  1.00  0.00           C
ATOM   2561  O   ASP A 152      74.935  62.075 117.240  1.00  0.00           O
ATOM   2562  N   ILE A 153      73.925  63.515 118.641  1.00  0.00           N
ATOM   2564  CA  ILE A 153      75.045  64.355 118.920  1.00  0.00           C
ATOM   2566  CB  ILE A 153      74.585  65.775 119.180  1.00  0.00           C
ATOM   2568  CG2 ILE A 153      73.895  66.325 117.950  1.00  0.00           C
ATOM   2572  CG1 ILE A 153      73.775  65.965 120.501  1.00  0.00           C
ATOM   2575  CD  ILE A 153      73.255  67.405 120.631  1.00  0.00           C
ATOM   2579  C   ILE A 153      75.965  63.765 119.980  1.00  0.00           C
ATOM   2580  O   ILE A 153      77.185  63.985 119.950  1.00  0.00           O
ATOM   2581  N   ALA A 154      75.395  62.965 120.911  1.00  0.00           N
ATOM   2583  CA  ALA A 154      76.115  62.315 121.960  1.00  0.00           C
ATOM   2585  CB  ALA A 154      75.905  63.095 123.291  1.00  0.00           C
ATOM   2589  C   ALA A 154      75.635  60.875 122.060  1.00  0.00           C
ATOM   2590  O   ALA A 154      74.935  60.505 123.030  1.00  0.00           O
ATOM   2591  N   PRO A 155      76.045  60.035 121.071  1.00  0.00           N
ATOM   2592  CD  PRO A 155      76.815  60.485 119.930  1.00  0.00           C
ATOM   2595  CA  PRO A 155      75.675  58.635 120.920  1.00  0.00           C
ATOM   2597  CB  PRO A 155      76.305  58.165 119.611  1.00  0.00           C
ATOM   2600  CG  PRO A 155      76.505  59.455 118.810  1.00  0.00           C
ATOM   2603  C   PRO A 155      76.125  57.745 122.030  1.00  0.00           C
ATOM   2604  O   PRO A 155      75.485  56.735 122.261  1.00  0.00           O
ATOM   2605  N   GLN A 156      77.205  58.095 122.710  1.00  0.00           N
ATOM   2607  CA  GLN A 156      77.795  57.315 123.760  1.00  0.00           C
ATOM   2609  CB  GLN A 156      79.295  57.595 123.841  1.00  0.00           C
ATOM   2612  CG  GLN A 156      80.155  57.165 122.620  1.00  0.00           C
ATOM   2615  CD  GLN A 156      79.875  55.755 122.181  1.00  0.00           C
ATOM   2616  OE1 GLN A 156      79.925  54.785 122.961  1.00  0.00           O
ATOM   2617  NE2 GLN A 156      79.615  55.595 120.861  1.00  0.00           N
ATOM   2620  C   GLN A 156      77.165  57.585 125.120  1.00  0.00           C
ATOM   2621  O   GLN A 156      77.465  56.875 126.090  1.00  0.00           O
ATOM   2622  N   ARG A 157      76.225  58.575 125.210  1.00  0.00           N
ATOM   2624  CA  ARG A 157      75.705  59.005 126.481  1.00  0.00           C
ATOM   2626  CB  ARG A 157      76.275  60.345 126.881  1.00  0.00           C
ATOM   2629  CG  ARG A 157      77.815  60.425 126.870  1.00  0.00           C
ATOM   2632  CD  ARG A 157      78.275  61.785 127.391  1.00  0.00           C
ATOM   2635  NE  ARG A 157      77.785  62.875 126.501  1.00  0.00           N
ATOM   2637  CZ  ARG A 157      76.885  63.755 126.990  1.00  0.00           C
ATOM   2638  NH1 ARG A 157      76.385  63.705 128.230  1.00  0.00           N
ATOM   2641  NH2 ARG A 157      76.355  64.585 126.090  1.00  0.00           N
ATOM   2644  C   ARG A 157      74.175  59.175 126.571  1.00  0.00           C
ATOM   2645  O   ARG A 157      73.635  59.085 127.690  1.00  0.00           O
ATOM   2646  N   LYS A 158      73.455  59.445 125.450  1.00  0.00           N
ATOM   2648  CA  LYS A 158      72.045  59.695 125.530  1.00  0.00           C
ATOM   2650  CB  LYS A 158      71.665  61.165 125.391  1.00  0.00           C
ATOM   2653  CG  LYS A 158      72.725  62.185 125.830  1.00  0.00           C
ATOM   2656  CD  LYS A 158      72.785  62.105 127.321  1.00  0.00           C
ATOM   2659  CE  LYS A 158      71.445  62.415 128.001  1.00  0.00           C
ATOM   2662  NZ  LYS A 158      71.685  62.895 129.370  1.00  0.00           N
ATOM   2666  C   LYS A 158      71.255  58.875 124.521  1.00  0.00           C
ATOM   2667  O   LYS A 158      71.755  58.455 123.470  1.00  0.00           O
ATOM   2668  N   ASP A 159      69.995  58.535 124.880  1.00  0.00           N
ATOM   2670  CA  ASP A 159      69.055  57.915 124.040  1.00  0.00           C
ATOM   2672  CB  ASP A 159      68.675  56.455 124.241  1.00  0.00           C
ATOM   2675  CG  ASP A 159      69.405  55.445 125.000  1.00  0.00           C
ATOM   2676  OD1 ASP A 159      70.505  55.475 124.410  1.00  0.00           O
ATOM   2677  OD2 ASP A 159      68.945  54.695 125.891  1.00  0.00           O
ATOM   2678  C   ASP A 159      67.815  58.645 124.360  1.00  0.00           C
ATOM   2679  O   ASP A 159      67.055  58.255 125.240  1.00  0.00           O
ATOM   2680  N   ASP A 160      67.655  59.825 123.791  1.00  0.00           N
ATOM   2682  CA  ASP A 160      66.605  60.745 123.931  1.00  0.00           C
ATOM   2684  CB  ASP A 160      66.635  61.655 125.161  1.00  0.00           C
ATOM   2687  CG  ASP A 160      67.725  62.615 125.380  1.00  0.00           C
ATOM   2688  OD1 ASP A 160      68.745  61.995 125.730  1.00  0.00           O
ATOM   2689  OD2 ASP A 160      67.485  63.845 125.380  1.00  0.00           O
ATOM   2690  C   ASP A 160      66.565  61.485 122.630  1.00  0.00           C
ATOM   2691  O   ASP A 160      67.625  61.825 122.120  1.00  0.00           O
ATOM   2692  N   PRO A 161      65.415  61.695 122.021  1.00  0.00           N
ATOM   2693  CD  PRO A 161      65.375  62.375 120.730  1.00  0.00           C
ATOM   2696  CA  PRO A 161      64.065  61.445 122.541  1.00  0.00           C
ATOM   2698  CB  PRO A 161      63.265  62.485 121.810  1.00  0.00           C
ATOM   2701  CG  PRO A 161      63.855  62.325 120.441  1.00  0.00           C
ATOM   2704  C   PRO A 161      63.535  60.075 122.080  1.00  0.00           C
ATOM   2705  O   PRO A 161      62.375  59.965 121.650  1.00  0.00           O
ATOM   2706  N   GLY A 162      64.375  59.025 122.141  1.00  0.00           N
ATOM   2708  CA  GLY A 162      64.115  57.615 121.881  1.00  0.00           C
ATOM   2711  C   GLY A 162      63.325  57.175 120.641  1.00  0.00           C
ATOM   2712  O   GLY A 162      62.645  57.965 119.941  1.00  0.00           O
ATOM   2713  N   PRO A 163      63.325  55.825 120.491  1.00  0.00           N
ATOM   2714  CD  PRO A 163      63.845  54.955 121.520  1.00  0.00           C
ATOM   2717  CA  PRO A 163      62.635  55.005 119.501  1.00  0.00           C
ATOM   2719  CB  PRO A 163      62.675  53.645 120.140  1.00  0.00           C
ATOM   2722  CG  PRO A 163      64.035  53.605 120.800  1.00  0.00           C
ATOM   2725  C   PRO A 163      61.185  55.265 119.191  1.00  0.00           C
ATOM   2726  O   PRO A 163      60.685  54.915 118.120  1.00  0.00           O
ATOM   2727  N   LEU A 164      60.475  55.755 120.221  1.00  0.00           N
ATOM   2729  CA  LEU A 164      59.065  55.965 120.190  1.00  0.00           C
ATOM   2731  CB  LEU A 164      58.465  55.725 121.590  1.00  0.00           C
ATOM   2734  CG  LEU A 164      57.855  54.325 121.741  1.00  0.00           C
ATOM   2736  CD1 LEU A 164      58.745  53.215 121.141  1.00  0.00           C
ATOM   2740  CD2 LEU A 164      57.575  53.995 123.210  1.00  0.00           C
ATOM   2744  C   LEU A 164      58.725  57.355 119.700  1.00  0.00           C
ATOM   2745  O   LEU A 164      57.555  57.645 119.410  1.00  0.00           O
ATOM   2746  N   PHE A 165      59.735  58.235 119.560  1.00  0.00           N
ATOM   2748  CA  PHE A 165      59.575  59.565 119.071  1.00  0.00           C
ATOM   2750  CB  PHE A 165      60.855  60.425 119.391  1.00  0.00           C
ATOM   2753  CG  PHE A 165      60.585  61.855 119.040  1.00  0.00           C
ATOM   2754  CD1 PHE A 165      59.915  62.705 119.910  1.00  0.00           C
ATOM   2756  CE1 PHE A 165      59.645  64.015 119.571  1.00  0.00           C
ATOM   2758  CZ  PHE A 165      60.085  64.515 118.370  1.00  0.00           C
ATOM   2760  CD2 PHE A 165      61.015  62.385 117.830  1.00  0.00           C
ATOM   2762  CE2 PHE A 165      60.755  63.695 117.490  1.00  0.00           C
ATOM   2764  C   PHE A 165      59.255  59.565 117.611  1.00  0.00           C
ATOM   2765  O   PHE A 165      59.955  58.975 116.800  1.00  0.00           O
ATOM   2766  N   PRO A 166      58.215  60.185 117.141  1.00  0.00           N
ATOM   2767  CD  PRO A 166      57.305  60.875 118.020  1.00  0.00           C
ATOM   2770  CA  PRO A 166      57.715  60.195 115.771  1.00  0.00           C
ATOM   2772  CB  PRO A 166      56.265  60.635 115.880  1.00  0.00           C
ATOM   2775  CG  PRO A 166      56.325  61.605 117.080  1.00  0.00           C
ATOM   2778  C   PRO A 166      58.435  61.085 114.751  1.00  0.00           C
ATOM   2779  O   PRO A 166      57.885  62.075 114.261  1.00  0.00           O
ATOM   2780  N   TRP A 167      59.645  60.675 114.340  1.00  0.00           N
ATOM   2782  CA  TRP A 167      60.485  61.385 113.431  1.00  0.00           C
ATOM   2784  CB  TRP A 167      61.885  60.765 113.391  1.00  0.00           C
ATOM   2787  CG  TRP A 167      62.725  61.105 114.620  1.00  0.00           C
ATOM   2788  CD1 TRP A 167      63.085  60.215 115.590  1.00  0.00           C
ATOM   2790  NE1 TRP A 167      63.855  60.825 116.551  1.00  0.00           N
ATOM   2792  CE2 TRP A 167      64.015  62.155 116.211  1.00  0.00           C
ATOM   2793  CD2 TRP A 167      63.335  62.375 115.010  1.00  0.00           C
ATOM   2794  CE3 TRP A 167      63.325  63.625 114.431  1.00  0.00           C
ATOM   2796  CZ3 TRP A 167      64.015  64.645 115.081  1.00  0.00           C
ATOM   2798  CZ2 TRP A 167      64.695  63.165 116.850  1.00  0.00           C
ATOM   2800  CH2 TRP A 167      64.695  64.425 116.270  1.00  0.00           C
ATOM   2802  C   TRP A 167      59.895  61.475 112.041  1.00  0.00           C
ATOM   2803  O   TRP A 167      59.925  62.535 111.411  1.00  0.00           O
ATOM   2804  N   GLN A 168      59.325  60.365 111.540  1.00  0.00           N
ATOM   2806  CA  GLN A 168      58.745  60.265 110.231  1.00  0.00           C
ATOM   2808  CB  GLN A 168      58.425  58.815 109.910  1.00  0.00           C
ATOM   2811  CG  GLN A 168      58.085  58.705 108.440  1.00  0.00           C
ATOM   2814  CD  GLN A 168      57.595  57.315 108.141  1.00  0.00           C
ATOM   2815  OE1 GLN A 168      58.115  56.315 108.670  1.00  0.00           O
ATOM   2816  NE2 GLN A 168      56.575  57.225 107.270  1.00  0.00           N
ATOM   2819  C   GLN A 168      57.525  61.145 110.100  1.00  0.00           C
ATOM   2820  O   GLN A 168      57.325  61.815 109.090  1.00  0.00           O
ATOM   2821  N   GLN A 169      56.705  61.185 111.170  1.00  0.00           N
ATOM   2823  CA  GLN A 169      55.495  61.945 111.260  1.00  0.00           C
ATOM   2825  CB  GLN A 169      54.715  61.625 112.541  1.00  0.00           C
ATOM   2828  CG  GLN A 169      53.855  62.795 112.980  1.00  0.00           C
ATOM   2831  CD  GLN A 169      53.085  62.515 114.261  1.00  0.00           C
ATOM   2832  OE1 GLN A 169      52.325  63.345 114.770  1.00  0.00           O
ATOM   2833  NE2 GLN A 169      53.295  61.295 114.821  1.00  0.00           N
ATOM   2836  C   GLN A 169      55.785  63.425 111.191  1.00  0.00           C
ATOM   2837  O   GLN A 169      55.035  64.185 110.590  1.00  0.00           O
ATOM   2838  N   LEU A 170      56.915  63.855 111.800  1.00  0.00           N
ATOM   2840  CA  LEU A 170      57.335  65.235 111.840  1.00  0.00           C
ATOM   2842  CB  LEU A 170      58.365  65.445 112.950  1.00  0.00           C
ATOM   2845  CG  LEU A 170      57.815  65.985 114.261  1.00  0.00           C
ATOM   2847  CD1 LEU A 170      56.525  65.275 114.661  1.00  0.00           C
ATOM   2851  CD2 LEU A 170      58.885  65.835 115.350  1.00  0.00           C
ATOM   2855  C   LEU A 170      57.915  65.645 110.501  1.00  0.00           C
ATOM   2856  O   LEU A 170      57.675  66.745 110.010  1.00  0.00           O
ATOM   2857  N   ALA A 171      58.665  64.725 109.880  1.00  0.00           N
ATOM   2859  CA  ALA A 171      59.325  64.875 108.620  1.00  0.00           C
ATOM   2861  CB  ALA A 171      60.155  63.645 108.400  1.00  0.00           C
ATOM   2865  C   ALA A 171      58.365  65.155 107.510  1.00  0.00           C
ATOM   2866  O   ALA A 171      58.645  65.975 106.630  1.00  0.00           O
ATOM   2867  N   GLN A 172      57.185  64.515 107.550  1.00  0.00           N
ATOM   2869  CA  GLN A 172      56.115  64.695 106.611  1.00  0.00           C
ATOM   2871  CB  GLN A 172      55.055  63.625 106.810  1.00  0.00           C
ATOM   2874  CG  GLN A 172      55.685  62.245 106.660  1.00  0.00           C
ATOM   2877  CD  GLN A 172      54.675  61.165 106.971  1.00  0.00           C
ATOM   2878  OE1 GLN A 172      53.845  61.305 107.880  1.00  0.00           O
ATOM   2879  NE2 GLN A 172      54.745  60.035 106.211  1.00  0.00           N
ATOM   2882  C   GLN A 172      55.535  66.055 106.780  1.00  0.00           C
ATOM   2883  O   GLN A 172      54.875  66.575 105.870  1.00  0.00           O
ATOM   2884  N   GLN A 173      55.815  66.685 107.930  1.00  0.00           N
ATOM   2886  CA  GLN A 173      55.415  68.025 108.280  1.00  0.00           C
ATOM   2888  CB  GLN A 173      54.975  68.065 109.740  1.00  0.00           C
ATOM   2891  CG  GLN A 173      54.025  66.915 110.140  1.00  0.00           C
ATOM   2894  CD  GLN A 173      52.725  67.335 109.580  1.00  0.00           C
ATOM   2895  OE1 GLN A 173      52.075  68.285 110.000  1.00  0.00           O
ATOM   2896  NE2 GLN A 173      52.355  66.585 108.571  1.00  0.00           N
ATOM   2899  C   GLN A 173      56.635  68.925 108.221  1.00  0.00           C
ATOM   2900  O   GLN A 173      56.685  69.995 108.890  1.00  0.00           O
ATOM   2901  N   GLY A 174      57.675  68.585 107.461  1.00  0.00           N
ATOM   2903  CA  GLY A 174      58.655  69.565 107.060  1.00  0.00           C
ATOM   2906  C   GLY A 174      59.645  69.835 108.160  1.00  0.00           C
ATOM   2907  O   GLY A 174      60.365  70.835 108.141  1.00  0.00           O
ATOM   2908  N   ILE A 175      59.665  68.945 109.170  1.00  0.00           N
ATOM   2910  CA  ILE A 175      60.565  68.985 110.280  1.00  0.00           C
ATOM   2912  CB  ILE A 175      59.785  69.065 111.571  1.00  0.00           C
ATOM   2914  CG2 ILE A 175      60.745  69.275 112.770  1.00  0.00           C
ATOM   2918  CG1 ILE A 175      58.855  70.265 111.471  1.00  0.00           C
ATOM   2921  CD  ILE A 175      57.885  70.485 112.640  1.00  0.00           C
ATOM   2925  C   ILE A 175      61.425  67.785 110.091  1.00  0.00           C
ATOM   2926  O   ILE A 175      60.935  66.725 109.700  1.00  0.00           O
ATOM   2927  N   GLY A 176      62.745  67.915 110.251  1.00  0.00           N
ATOM   2929  CA  GLY A 176      63.725  66.845 110.210  1.00  0.00           C
ATOM   2932  C   GLY A 176      63.885  66.075 108.911  1.00  0.00           C
ATOM   2933  O   GLY A 176      62.945  65.875 108.120  1.00  0.00           O
ATOM   2934  N   ALA A 177      65.125  65.545 108.691  1.00  0.00           N
ATOM   2936  CA  ALA A 177      65.435  64.765 107.520  1.00  0.00           C
ATOM   2938  CB  ALA A 177      66.935  64.495 107.251  1.00  0.00           C
ATOM   2942  C   ALA A 177      64.895  63.375 107.591  1.00  0.00           C
ATOM   2943  O   ALA A 177      64.945  62.685 108.610  1.00  0.00           O
ATOM   2944  N   TRP A 178      64.405  62.905 106.420  1.00  0.00           N
ATOM   2946  CA  TRP A 178      64.015  61.535 106.211  1.00  0.00           C
ATOM   2948  CB  TRP A 178      62.485  61.415 106.341  1.00  0.00           C
ATOM   2951  CG  TRP A 178      61.965  60.155 106.940  1.00  0.00           C
ATOM   2952  CD1 TRP A 178      61.215  59.365 106.160  1.00  0.00           C
ATOM   2954  NE1 TRP A 178      61.005  58.195 106.780  1.00  0.00           N
ATOM   2956  CE2 TRP A 178      61.565  58.235 108.050  1.00  0.00           C
ATOM   2957  CD2 TRP A 178      62.165  59.465 108.200  1.00  0.00           C
ATOM   2958  CE3 TRP A 178      62.815  59.825 109.370  1.00  0.00           C
ATOM   2960  CZ3 TRP A 178      62.845  58.855 110.371  1.00  0.00           C
ATOM   2962  CZ2 TRP A 178      61.615  57.285 109.030  1.00  0.00           C
ATOM   2964  CH2 TRP A 178      62.255  57.605 110.210  1.00  0.00           C
ATOM   2966  C   TRP A 178      64.345  61.155 104.790  1.00  0.00           C
ATOM   2967  O   TRP A 178      64.355  62.015 103.900  1.00  0.00           O
ATOM   2968  N   PRO A 179      64.625  59.855 104.590  1.00  0.00           N
ATOM   2969  CD  PRO A 179      65.065  58.985 105.651  1.00  0.00           C
ATOM   2972  CA  PRO A 179      64.975  59.295 103.310  1.00  0.00           C
ATOM   2974  CB  PRO A 179      65.755  58.035 103.590  1.00  0.00           C
ATOM   2977  CG  PRO A 179      66.155  58.075 105.100  1.00  0.00           C
ATOM   2980  C   PRO A 179      63.785  58.865 102.480  1.00  0.00           C
ATOM   2981  O   PRO A 179      62.765  58.475 103.050  1.00  0.00           O
ATOM   2982  N   ASP A 180      63.925  58.885 101.141  1.00  0.00           N
ATOM   2984  CA  ASP A 180      62.895  58.515 100.221  1.00  0.00           C
ATOM   2986  CB  ASP A 180      63.175  59.125  98.841  1.00  0.00           C
ATOM   2989  CG  ASP A 180      63.125  60.635  99.010  1.00  0.00           C
ATOM   2990  OD1 ASP A 180      62.345  61.205  99.770  1.00  0.00           O
ATOM   2991  OD2 ASP A 180      63.885  61.305  98.240  1.00  0.00           O
ATOM   2992  C   ASP A 180      62.795  57.015 100.130  1.00  0.00           C
ATOM   2993  O   ASP A 180      63.795  56.305 100.100  1.00  0.00           O
ATOM   2994  N   ALA A 181      61.545  56.505 100.041  1.00  0.00           N
ATOM   2996  CA  ALA A 181      61.175  55.115 100.000  1.00  0.00           C
ATOM   2998  CB  ALA A 181      59.655  54.995  99.990  1.00  0.00           C
ATOM   3002  C   ALA A 181      61.805  54.375  98.841  1.00  0.00           C
ATOM   3003  O   ALA A 181      62.385  53.325  98.990  1.00  0.00           O
ATOM   3004  N   GLN A 182      61.715  54.915  97.630  1.00  0.00           N
ATOM   3006  CA  GLN A 182      62.215  54.435  96.380  1.00  0.00           C
ATOM   3008  CB  GLN A 182      61.755  55.255  95.170  1.00  0.00           C
ATOM   3011  CG  GLN A 182      60.345  55.895  95.251  1.00  0.00           C
ATOM   3014  CD  GLN A 182      60.285  56.985  96.300  1.00  0.00           C
ATOM   3015  OE1 GLN A 182      59.185  57.475  96.580  1.00  0.00           O
ATOM   3016  NE2 GLN A 182      61.425  57.445  96.891  1.00  0.00           N
ATOM   3019  C   GLN A 182      63.725  54.375  96.411  1.00  0.00           C
ATOM   3020  O   GLN A 182      64.335  53.415  95.940  1.00  0.00           O
ATOM   3021  N   ARG A 183      64.365  55.385  97.030  1.00  0.00           N
ATOM   3023  CA  ARG A 183      65.795  55.495  97.161  1.00  0.00           C
ATOM   3025  CB  ARG A 183      66.155  56.905  97.640  1.00  0.00           C
ATOM   3028  CG  ARG A 183      65.735  57.975  96.630  1.00  0.00           C
ATOM   3031  CD  ARG A 183      66.035  57.545  95.181  1.00  0.00           C
ATOM   3034  NE  ARG A 183      67.465  57.215  95.120  1.00  0.00           N
ATOM   3036  CZ  ARG A 183      68.015  56.585  94.040  1.00  0.00           C
ATOM   3037  NH1 ARG A 183      67.235  56.205  92.980  1.00  0.00           N
ATOM   3040  NH2 ARG A 183      69.355  56.335  94.020  1.00  0.00           N
ATOM   3043  C   ARG A 183      66.365  54.465  98.100  1.00  0.00           C
ATOM   3044  O   ARG A 183      67.385  53.845  97.801  1.00  0.00           O
ATOM   3045  N   VAL A 184      65.695  54.255  99.261  1.00  0.00           N
ATOM   3047  CA  VAL A 184      66.045  53.325 100.310  1.00  0.00           C
ATOM   3049  CB  VAL A 184      65.105  53.395 101.501  1.00  0.00           C
ATOM   3051  CG1 VAL A 184      65.685  52.555 102.620  1.00  0.00           C
ATOM   3055  CG2 VAL A 184      65.015  54.855 102.010  1.00  0.00           C
ATOM   3059  C   VAL A 184      66.085  51.925  99.730  1.00  0.00           C
ATOM   3060  O   VAL A 184      67.055  51.185  99.910  1.00  0.00           O
ATOM   3061  N   ASN A 185      65.045  51.545  98.971  1.00  0.00           N
ATOM   3063  CA  ASN A 185      64.905  50.255  98.361  1.00  0.00           C
ATOM   3065  CB  ASN A 185      63.555  50.095  97.681  1.00  0.00           C
ATOM   3068  CG  ASN A 185      62.375  50.285  98.590  1.00  0.00           C
ATOM   3069  OD1 ASN A 185      61.255  50.425  98.100  1.00  0.00           O
ATOM   3070  ND2 ASN A 185      62.655  50.225  99.901  1.00  0.00           N
ATOM   3073  C   ASN A 185      65.935  50.035  97.270  1.00  0.00           C
ATOM   3074  O   ASN A 185      66.415  48.905  97.100  1.00  0.00           O
ATOM   3075  N   PHE A 186      66.295  51.095  96.510  1.00  0.00           N
ATOM   3077  CA  PHE A 186      67.275  51.065  95.450  1.00  0.00           C
ATOM   3079  CB  PHE A 186      67.325  52.435  94.720  1.00  0.00           C
ATOM   3082  CG  PHE A 186      68.635  52.615  94.020  1.00  0.00           C
ATOM   3083  CD1 PHE A 186      68.815  52.035  92.780  1.00  0.00           C
ATOM   3085  CE1 PHE A 186      69.995  52.165  92.080  1.00  0.00           C
ATOM   3087  CZ  PHE A 186      71.035  52.895  92.611  1.00  0.00           C
ATOM   3089  CD2 PHE A 186      69.705  53.365  94.541  1.00  0.00           C
ATOM   3091  CE2 PHE A 186      70.895  53.495  93.841  1.00  0.00           C
ATOM   3093  C   PHE A 186      68.615  50.695  96.030  1.00  0.00           C
ATOM   3094  O   PHE A 186      69.295  49.785  95.530  1.00  0.00           O
ATOM   3095  N   TYR A 187      68.995  51.335  97.141  1.00  0.00           N
ATOM   3097  CA  TYR A 187      70.265  51.175  97.810  1.00  0.00           C
ATOM   3099  CB  TYR A 187      70.495  52.335  98.800  1.00  0.00           C
ATOM   3102  CG  TYR A 187      71.195  53.465  98.081  1.00  0.00           C
ATOM   3103  CD1 TYR A 187      72.465  53.325  97.541  1.00  0.00           C
ATOM   3105  CE1 TYR A 187      73.075  54.375  96.901  1.00  0.00           C
ATOM   3107  CZ  TYR A 187      72.425  55.585  96.810  1.00  0.00           C
ATOM   3108  OH  TYR A 187      73.065  56.635  96.141  1.00  0.00           O
ATOM   3110  CD2 TYR A 187      70.565  54.685  97.991  1.00  0.00           C
ATOM   3112  CE2 TYR A 187      71.165  55.745  97.350  1.00  0.00           C
ATOM   3114  C   TYR A 187      70.395  49.855  98.551  1.00  0.00           C
ATOM   3115  O   TYR A 187      71.505  49.415  98.841  1.00  0.00           O
ATOM   3116  N   LEU A 188      69.255  49.195  98.831  1.00  0.00           N
ATOM   3118  CA  LEU A 188      69.165  47.935  99.510  1.00  0.00           C
ATOM   3120  CB  LEU A 188      67.685  47.615  99.761  1.00  0.00           C
ATOM   3123  CG  LEU A 188      67.175  47.655 101.230  1.00  0.00           C
ATOM   3125  CD1 LEU A 188      65.665  47.435 101.211  1.00  0.00           C
ATOM   3129  CD2 LEU A 188      67.885  46.635 102.100  1.00  0.00           C
ATOM   3133  C   LEU A 188      69.725  46.825  98.641  1.00  0.00           C
ATOM   3134  O   LEU A 188      69.995  45.725  99.141  1.00  0.00           O
ATOM   3135  N   ALA A 189      69.915  47.115  97.331  1.00  0.00           N
ATOM   3137  CA  ALA A 189      70.485  46.335  96.260  1.00  0.00           C
ATOM   3139  CB  ALA A 189      72.025  46.445  96.280  1.00  0.00           C
ATOM   3143  C   ALA A 189      70.025  44.895  96.260  1.00  0.00           C
ATOM   3144  O   ALA A 189      70.785  43.965  96.001  1.00  0.00           O
ATOM   3145  N   GLY A 190      68.725  44.675  96.590  1.00  0.00           N
ATOM   3147  CA  GLY A 190      68.105  43.365  96.510  1.00  0.00           C
ATOM   3150  C   GLY A 190      68.235  42.475  97.731  1.00  0.00           C
ATOM   3151  O   GLY A 190      67.935  41.285  97.630  1.00  0.00           O
ATOM   3152  N   ARG A 191      68.605  43.025  98.911  1.00  0.00           N
ATOM   3154  CA  ARG A 191      68.835  42.235 100.081  1.00  0.00           C
ATOM   3156  CB  ARG A 191      70.165  42.635 100.710  1.00  0.00           C
ATOM   3159  CG  ARG A 191      71.315  42.695  99.700  1.00  0.00           C
ATOM   3162  CD  ARG A 191      72.545  43.425 100.270  1.00  0.00           C
ATOM   3165  NE  ARG A 191      72.195  44.875 100.350  1.00  0.00           N
ATOM   3167  CZ  ARG A 191      73.035  45.765 100.970  1.00  0.00           C
ATOM   3168  NH1 ARG A 191      74.215  45.355 101.540  1.00  0.00           N
ATOM   3171  NH2 ARG A 191      72.685  47.085 101.001  1.00  0.00           N
ATOM   3174  C   ARG A 191      67.725  42.345 101.110  1.00  0.00           C
ATOM   3175  O   ARG A 191      66.905  43.275 101.081  1.00  0.00           O
ATOM   3176  N   ALA A 192      67.685  41.365 102.050  1.00  0.00           N
ATOM   3178  CA  ALA A 192      66.775  41.335 103.141  1.00  0.00           C
ATOM   3180  CB  ALA A 192      66.855  39.995 103.931  1.00  0.00           C
ATOM   3184  C   ALA A 192      67.145  42.455 104.060  1.00  0.00           C
ATOM   3185  O   ALA A 192      68.345  42.655 104.290  1.00  0.00           O
ATOM   3186  N   PRO A 193      66.165  43.225 104.580  1.00  0.00           N
ATOM   3187  CD  PRO A 193      64.765  42.935 104.471  1.00  0.00           C
ATOM   3190  CA  PRO A 193      66.395  44.385 105.420  1.00  0.00           C
ATOM   3192  CB  PRO A 193      65.035  44.785 105.961  1.00  0.00           C
ATOM   3195  CG  PRO A 193      64.185  43.515 105.780  1.00  0.00           C
ATOM   3198  C   PRO A 193      67.355  44.125 106.551  1.00  0.00           C
ATOM   3199  O   PRO A 193      68.065  45.035 106.971  1.00  0.00           O
ATOM   3200  N   HIS A 194      67.405  42.875 107.041  1.00  0.00           N
ATOM   3202  CA  HIS A 194      68.225  42.535 108.170  1.00  0.00           C
ATOM   3204  CB  HIS A 194      67.425  41.675 109.130  1.00  0.00           C
ATOM   3207  ND1 HIS A 194      66.255  43.775 109.920  1.00  0.00           N
ATOM   3208  CG  HIS A 194      66.295  42.415 109.761  1.00  0.00           C
ATOM   3209  CE1 HIS A 194      65.065  44.065 110.501  1.00  0.00           C
ATOM   3211  NE2 HIS A 194      64.345  42.975 110.721  1.00  0.00           N
ATOM   3213  CD2 HIS A 194      65.125  41.935 110.270  1.00  0.00           C
ATOM   3215  C   HIS A 194      69.485  41.775 107.770  1.00  0.00           C
ATOM   3216  O   HIS A 194      70.125  41.165 108.641  1.00  0.00           O
ATOM   3217  N   THR A 195      69.895  41.855 106.490  1.00  0.00           N
ATOM   3219  CA  THR A 195      71.045  41.145 105.970  1.00  0.00           C
ATOM   3221  CB  THR A 195      71.115  41.235 104.440  1.00  0.00           C
ATOM   3223  OG1 THR A 195      69.935  40.675 103.870  1.00  0.00           O
ATOM   3225  CG2 THR A 195      72.335  40.475 103.900  1.00  0.00           C
ATOM   3229  C   THR A 195      72.315  41.755 106.520  1.00  0.00           C
ATOM   3230  O   THR A 195      72.505  42.935 106.300  1.00  0.00           O
ATOM   3231  N   PRO A 196      73.195  41.075 107.211  1.00  0.00           N
ATOM   3232  CD  PRO A 196      72.935  39.715 107.681  1.00  0.00           C
ATOM   3235  CA  PRO A 196      74.385  41.655 107.821  1.00  0.00           C
ATOM   3237  CB  PRO A 196      75.115  40.495 108.461  1.00  0.00           C
ATOM   3240  CG  PRO A 196      73.965  39.565 108.820  1.00  0.00           C
ATOM   3243  C   PRO A 196      75.205  42.425 106.850  1.00  0.00           C
ATOM   3244  O   PRO A 196      75.305  42.025 105.690  1.00  0.00           O
ATOM   3245  N   VAL A 197      75.805  43.565 107.280  1.00  0.00           N
ATOM   3247  CA  VAL A 197      76.605  44.385 106.431  1.00  0.00           C
ATOM   3249  CB  VAL A 197      75.925  45.695 106.081  1.00  0.00           C
ATOM   3251  CG1 VAL A 197      76.835  46.595 105.251  1.00  0.00           C
ATOM   3255  CG2 VAL A 197      74.665  45.405 105.231  1.00  0.00           C
ATOM   3259  C   VAL A 197      77.925  44.645 107.130  1.00  0.00           C
ATOM   3260  O   VAL A 197      78.085  44.325 108.310  1.00  0.00           O
ATOM   3261  N   ASP A 198      78.925  45.195 106.411  1.00  0.00           N
ATOM   3263  CA  ASP A 198      80.205  45.565 106.901  1.00  0.00           C
ATOM   3265  CB  ASP A 198      81.145  45.925 105.730  1.00  0.00           C
ATOM   3268  CG  ASP A 198      82.545  46.265 106.230  1.00  0.00           C
ATOM   3269  OD1 ASP A 198      82.745  46.625 107.420  1.00  0.00           O
ATOM   3270  OD2 ASP A 198      83.475  46.125 105.380  1.00  0.00           O
ATOM   3271  C   ASP A 198      80.025  46.725 107.840  1.00  0.00           C
ATOM   3272  O   ASP A 198      79.615  47.825 107.471  1.00  0.00           O
ATOM   3273  N   THR A 199      80.335  46.465 109.141  1.00  0.00           N
ATOM   3275  CA  THR A 199      80.175  47.375 110.260  1.00  0.00           C
ATOM   3277  CB  THR A 199      80.725  46.815 111.560  1.00  0.00           C
ATOM   3279  OG1 THR A 199      80.005  45.595 111.971  1.00  0.00           O
ATOM   3281  CG2 THR A 199      80.585  47.865 112.630  1.00  0.00           C
ATOM   3285  C   THR A 199      80.925  48.675 110.020  1.00  0.00           C
ATOM   3286  O   THR A 199      80.415  49.765 110.270  1.00  0.00           O
ATOM   3287  N   ALA A 200      82.165  48.585 109.490  1.00  0.00           N
ATOM   3289  CA  ALA A 200      83.025  49.705 109.230  1.00  0.00           C
ATOM   3291  CB  ALA A 200      84.435  49.215 108.911  1.00  0.00           C
ATOM   3295  C   ALA A 200      82.495  50.575 108.110  1.00  0.00           C
ATOM   3296  O   ALA A 200      82.555  51.805 108.190  1.00  0.00           O
ATOM   3297  N   SER A 201      81.925  49.955 107.060  1.00  0.00           N
ATOM   3299  CA  SER A 201      81.355  50.605 105.911  1.00  0.00           C
ATOM   3301  CB  SER A 201      80.955  49.545 104.870  1.00  0.00           C
ATOM   3304  OG  SER A 201      82.125  48.975 104.280  1.00  0.00           O
ATOM   3306  C   SER A 201      80.175  51.465 106.310  1.00  0.00           C
ATOM   3307  O   SER A 201      79.985  52.585 105.821  1.00  0.00           O
ATOM   3308  N   LEU A 202      79.385  50.985 107.280  1.00  0.00           N
ATOM   3310  CA  LEU A 202      78.225  51.665 107.790  1.00  0.00           C
ATOM   3312  CB  LEU A 202      77.315  50.725 108.590  1.00  0.00           C
ATOM   3315  CG  LEU A 202      76.145  51.425 109.251  1.00  0.00           C
ATOM   3317  CD1 LEU A 202      75.125  51.905 108.200  1.00  0.00           C
ATOM   3321  CD2 LEU A 202      75.435  50.535 110.290  1.00  0.00           C
ATOM   3325  C   LEU A 202      78.615  52.825 108.670  1.00  0.00           C
ATOM   3326  O   LEU A 202      77.985  53.885 108.630  1.00  0.00           O
ATOM   3327  N   LEU A 203      79.665  52.655 109.501  1.00  0.00           N
ATOM   3329  CA  LEU A 203      80.195  53.635 110.400  1.00  0.00           C
ATOM   3331  CB  LEU A 203      81.315  53.045 111.250  1.00  0.00           C
ATOM   3334  CG  LEU A 203      80.815  52.155 112.401  1.00  0.00           C
ATOM   3336  CD1 LEU A 203      81.995  51.475 113.081  1.00  0.00           C
ATOM   3340  CD2 LEU A 203      80.005  52.985 113.400  1.00  0.00           C
ATOM   3344  C   LEU A 203      80.705  54.815 109.620  1.00  0.00           C
ATOM   3345  O   LEU A 203      80.555  55.955 110.060  1.00  0.00           O
ATOM   3346  N   GLU A 204      81.285  54.555 108.431  1.00  0.00           N
ATOM   3348  CA  GLU A 204      81.815  55.525 107.510  1.00  0.00           C
ATOM   3350  CB  GLU A 204      82.505  54.845 106.300  1.00  0.00           C
ATOM   3353  CG  GLU A 204      83.205  55.865 105.391  1.00  0.00           C
ATOM   3356  CD  GLU A 204      83.515  55.315 103.990  1.00  0.00           C
ATOM   3357  OE1 GLU A 204      83.645  54.065 103.880  1.00  0.00           O
ATOM   3358  OE2 GLU A 204      83.645  56.115 103.030  1.00  0.00           O
ATOM   3359  C   GLU A 204      80.705  56.435 107.050  1.00  0.00           C
ATOM   3360  O   GLU A 204      80.825  57.665 107.100  1.00  0.00           O
ATOM   3361  N   LEU A 205      79.565  55.855 106.630  1.00  0.00           N
ATOM   3363  CA  LEU A 205      78.405  56.555 106.160  1.00  0.00           C
ATOM   3365  CB  LEU A 205      77.335  55.575 105.681  1.00  0.00           C
ATOM   3368  CG  LEU A 205      77.685  54.775 104.410  1.00  0.00           C
ATOM   3370  CD1 LEU A 205      76.475  53.915 104.001  1.00  0.00           C
ATOM   3374  CD2 LEU A 205      78.095  55.695 103.260  1.00  0.00           C
ATOM   3378  C   LEU A 205      77.835  57.435 107.270  1.00  0.00           C
ATOM   3379  O   LEU A 205      77.505  58.605 107.071  1.00  0.00           O
ATOM   3380  N   LEU A 206      77.755  56.885 108.490  1.00  0.00           N
ATOM   3382  CA  LEU A 206      77.255  57.525 109.670  1.00  0.00           C
ATOM   3384  CB  LEU A 206      77.205  56.525 110.830  1.00  0.00           C
ATOM   3387  CG  LEU A 206      76.125  55.425 110.670  1.00  0.00           C
ATOM   3389  CD1 LEU A 206      75.885  54.675 111.990  1.00  0.00           C
ATOM   3393  CD2 LEU A 206      74.795  55.955 110.111  1.00  0.00           C
ATOM   3397  C   LEU A 206      78.065  58.745 110.041  1.00  0.00           C
ATOM   3398  O   LEU A 206      77.515  59.795 110.361  1.00  0.00           O
ATOM   3399  N   ALA A 207      79.415  58.615 109.990  1.00  0.00           N
ATOM   3401  CA  ALA A 207      80.375  59.645 110.260  1.00  0.00           C
ATOM   3403  CB  ALA A 207      81.785  59.115 110.060  1.00  0.00           C
ATOM   3407  C   ALA A 207      80.175  60.785 109.310  1.00  0.00           C
ATOM   3408  O   ALA A 207      80.205  61.955 109.681  1.00  0.00           O
ATOM   3409  N   ARG A 208      79.945  60.445 108.020  1.00  0.00           N
ATOM   3411  CA  ARG A 208      79.745  61.365 106.940  1.00  0.00           C
ATOM   3413  CB  ARG A 208      79.785  60.615 105.600  1.00  0.00           C
ATOM   3416  CG  ARG A 208      81.215  60.305 105.100  1.00  0.00           C
ATOM   3419  CD  ARG A 208      82.155  61.505 104.930  1.00  0.00           C
ATOM   3422  NE  ARG A 208      82.645  61.965 106.270  1.00  0.00           N
ATOM   3424  CZ  ARG A 208      83.575  61.255 106.971  1.00  0.00           C
ATOM   3425  NH1 ARG A 208      84.085  60.085 106.490  1.00  0.00           N
ATOM   3428  NH2 ARG A 208      83.975  61.715 108.190  1.00  0.00           N
ATOM   3431  C   ARG A 208      78.445  62.125 107.080  1.00  0.00           C
ATOM   3432  O   ARG A 208      78.355  63.295 106.691  1.00  0.00           O
ATOM   3433  N   TYR A 209      77.425  61.485 107.700  1.00  0.00           N
ATOM   3435  CA  TYR A 209      76.115  62.055 107.900  1.00  0.00           C
ATOM   3437  CB  TYR A 209      75.025  60.935 107.961  1.00  0.00           C
ATOM   3440  CG  TYR A 209      73.665  61.565 108.120  1.00  0.00           C
ATOM   3441  CD1 TYR A 209      73.065  62.085 106.990  1.00  0.00           C
ATOM   3443  CE1 TYR A 209      71.835  62.705 107.021  1.00  0.00           C
ATOM   3445  CZ  TYR A 209      71.175  62.845 108.210  1.00  0.00           C
ATOM   3446  OH  TYR A 209      69.905  63.485 108.240  1.00  0.00           O
ATOM   3448  CD2 TYR A 209      72.955  61.725 109.331  1.00  0.00           C
ATOM   3450  CE2 TYR A 209      71.715  62.355 109.381  1.00  0.00           C
ATOM   3452  C   TYR A 209      76.055  62.845 109.200  1.00  0.00           C
ATOM   3453  O   TYR A 209      75.045  63.485 109.510  1.00  0.00           O
ATOM   3454  N   GLY A 210      77.145  62.855 110.000  1.00  0.00           N
ATOM   3456  CA  GLY A 210      77.185  63.705 111.170  1.00  0.00           C
ATOM   3459  C   GLY A 210      77.395  63.015 112.510  1.00  0.00           C
ATOM   3460  O   GLY A 210      77.515  63.735 113.501  1.00  0.00           O
ATOM   3461  N   TYR A 211      77.445  61.665 112.581  1.00  0.00           N
ATOM   3463  CA  TYR A 211      77.635  60.975 113.820  1.00  0.00           C
ATOM   3465  CB  TYR A 211      77.115  59.515 113.740  1.00  0.00           C
ATOM   3468  CG  TYR A 211      75.595  59.515 113.711  1.00  0.00           C
ATOM   3469  CD1 TYR A 211      74.885  59.395 114.880  1.00  0.00           C
ATOM   3471  CE1 TYR A 211      73.515  59.395 114.870  1.00  0.00           C
ATOM   3473  CZ  TYR A 211      72.845  59.485 113.670  1.00  0.00           C
ATOM   3474  OH  TYR A 211      71.425  59.495 113.651  1.00  0.00           O
ATOM   3476  CD2 TYR A 211      74.915  59.585 112.510  1.00  0.00           C
ATOM   3478  CE2 TYR A 211      73.545  59.585 112.490  1.00  0.00           C
ATOM   3480  C   TYR A 211      79.105  60.985 114.170  1.00  0.00           C
ATOM   3481  O   TYR A 211      79.965  60.845 113.300  1.00  0.00           O
ATOM   3482  N   ASP A 212      79.415  61.195 115.470  1.00  0.00           N
ATOM   3484  CA  ASP A 212      80.755  61.205 115.980  1.00  0.00           C
ATOM   3486  CB  ASP A 212      80.745  61.805 117.401  1.00  0.00           C
ATOM   3489  CG  ASP A 212      82.125  62.085 117.970  1.00  0.00           C
ATOM   3490  OD1 ASP A 212      83.085  62.385 117.211  1.00  0.00           O
ATOM   3491  OD2 ASP A 212      82.225  62.005 119.220  1.00  0.00           O
ATOM   3492  C   ASP A 212      81.195  59.775 115.961  1.00  0.00           C
ATOM   3493  O   ASP A 212      80.625  58.905 116.630  1.00  0.00           O
ATOM   3494  N   VAL A 213      82.175  59.465 115.070  1.00  0.00           N
ATOM   3496  CA  VAL A 213      82.735  58.145 114.961  1.00  0.00           C
ATOM   3498  CB  VAL A 213      82.445  57.465 113.600  1.00  0.00           C
ATOM   3500  CG1 VAL A 213      83.175  56.125 113.490  1.00  0.00           C
ATOM   3504  CG2 VAL A 213      80.925  57.275 113.391  1.00  0.00           C
ATOM   3508  C   VAL A 213      84.215  58.385 115.140  1.00  0.00           C
ATOM   3509  O   VAL A 213      84.835  59.185 114.420  1.00  0.00           O
ATOM   3510  N   LYS A 214      84.795  57.775 116.191  1.00  0.00           N
ATOM   3512  CA  LYS A 214      86.195  57.855 116.490  1.00  0.00           C
ATOM   3514  CB  LYS A 214      86.415  57.685 118.020  1.00  0.00           C
ATOM   3517  CG  LYS A 214      85.665  58.765 118.800  1.00  0.00           C
ATOM   3520  CD  LYS A 214      86.075  60.195 118.420  1.00  0.00           C
ATOM   3523  CE  LYS A 214      85.425  61.215 119.350  1.00  0.00           C
ATOM   3526  NZ  LYS A 214      85.835  60.955 120.751  1.00  0.00           N
ATOM   3530  C   LYS A 214      86.895  56.775 115.700  1.00  0.00           C
ATOM   3531  O   LYS A 214      86.235  55.805 115.280  1.00  0.00           O
ATOM   3532  N   PRO A 215      88.215  56.935 115.450  1.00  0.00           N
ATOM   3533  CD  PRO A 215      88.895  58.195 115.540  1.00  0.00           C
ATOM   3536  CA  PRO A 215      88.975  55.995 114.661  1.00  0.00           C
ATOM   3538  CB  PRO A 215      90.295  56.635 114.300  1.00  0.00           C
ATOM   3541  CG  PRO A 215      90.345  58.005 115.050  1.00  0.00           C
ATOM   3544  C   PRO A 215      89.295  54.685 115.340  1.00  0.00           C
ATOM   3545  O   PRO A 215      89.695  53.735 114.650  1.00  0.00           O
ATOM   3546  N   ASP A 216      89.125  54.625 116.680  1.00  0.00           N
ATOM   3548  CA  ASP A 216      89.465  53.445 117.430  1.00  0.00           C
ATOM   3550  CB  ASP A 216      90.815  53.815 117.941  1.00  0.00           C
ATOM   3553  CG  ASP A 216      90.525  55.425 118.411  1.00  0.00           C
ATOM   3554  OD1 ASP A 216      89.575  56.005 119.020  1.00  0.00           O
ATOM   3555  OD2 ASP A 216      91.345  56.345 118.120  1.00  0.00           O
ATOM   3556  C   ASP A 216      88.645  53.335 118.711  1.00  0.00           C
ATOM   3557  O   ASP A 216      88.005  54.285 119.200  1.00  0.00           O
ATOM   3558  N   MET A 217      88.575  52.135 119.251  1.00  0.00           N
ATOM   3560  CA  MET A 217      88.095  51.625 120.480  1.00  0.00           C
ATOM   3562  CB  MET A 217      86.915  52.125 121.130  1.00  0.00           C
ATOM   3565  CG  MET A 217      85.715  51.575 121.060  1.00  0.00           C
ATOM   3568  SD  MET A 217      84.275  50.475 120.190  1.00  0.00           S
ATOM   3569  CE  MET A 217      82.945  48.935 121.730  1.00  0.00           C
ATOM   3573  C   MET A 217      87.575  50.395 120.060  1.00  0.00           C
ATOM   3574  O   MET A 217      87.695  49.475 119.410  1.00  0.00           O
ATOM   3575  N   THR A 218      86.645  50.225 120.600  1.00  0.00           N
ATOM   3577  CA  THR A 218      85.635  48.835 121.020  1.00  0.00           C
ATOM   3579  CB  THR A 218      85.115  49.325 122.850  1.00  0.00           C
ATOM   3581  OG1 THR A 218      83.755  50.165 123.181  1.00  0.00           O
ATOM   3583  CG2 THR A 218      86.195  50.015 123.310  1.00  0.00           C
ATOM   3587  C   THR A 218      83.915  48.555 119.420  1.00  0.00           C
ATOM   3588  O   THR A 218      83.165  49.645 118.861  1.00  0.00           O
ATOM   3589  N   PRO A 219      83.605  47.345 119.950  1.00  0.00           N
ATOM   3590  CD  PRO A 219      84.565  46.505 120.480  1.00  0.00           C
ATOM   3593  CA  PRO A 219      82.385  47.005 119.541  1.00  0.00           C
ATOM   3595  CB  PRO A 219      82.505  45.595 119.780  1.00  0.00           C
ATOM   3598  CG  PRO A 219      84.025  45.325 119.720  1.00  0.00           C
ATOM   3601  C   PRO A 219      81.185  47.705 120.161  1.00  0.00           C
ATOM   3602  O   PRO A 219      80.265  48.055 119.501  1.00  0.00           O
ATOM   3603  N   ARG A 220      81.115  47.825 121.490  1.00  0.00           N
ATOM   3605  CA  ARG A 220      80.235  48.535 122.360  1.00  0.00           C
ATOM   3607  CB  ARG A 220      80.715  48.515 123.820  1.00  0.00           C
ATOM   3610  CG  ARG A 220      79.615  48.915 124.790  1.00  0.00           C
ATOM   3613  CD  ARG A 220      80.115  49.595 126.071  1.00  0.00           C
ATOM   3616  NE  ARG A 220      80.415  51.045 125.810  1.00  0.00           N
ATOM   3618  CZ  ARG A 220      79.425  51.995 125.800  1.00  0.00           C
ATOM   3619  NH1 ARG A 220      78.115  51.665 126.001  1.00  0.00           N
ATOM   3622  NH2 ARG A 220      79.765  53.295 125.570  1.00  0.00           N
ATOM   3625  C   ARG A 220      79.965  49.945 121.881  1.00  0.00           C
ATOM   3626  O   ARG A 220      78.805  50.295 121.660  1.00  0.00           O
ATOM   3627  N   GLU A 221      80.995  50.775 121.670  1.00  0.00           N
ATOM   3629  CA  GLU A 221      80.885  52.135 121.240  1.00  0.00           C
ATOM   3631  CB  GLU A 221      82.245  52.835 121.331  1.00  0.00           C
ATOM   3634  CG  GLU A 221      82.825  52.675 122.751  1.00  0.00           C
ATOM   3637  CD  GLU A 221      84.145  53.345 122.861  1.00  0.00           C
ATOM   3638  OE1 GLU A 221      84.835  53.335 121.850  1.00  0.00           O
ATOM   3639  OE2 GLU A 221      84.465  53.915 123.911  1.00  0.00           O
ATOM   3640  C   GLU A 221      80.345  52.235 119.831  1.00  0.00           C
ATOM   3641  O   GLU A 221      79.535  53.105 119.510  1.00  0.00           O
ATOM   3642  N   GLN A 222      80.775  51.295 118.960  1.00  0.00           N
ATOM   3644  CA  GLN A 222      80.365  51.215 117.591  1.00  0.00           C
ATOM   3646  CB  GLN A 222      81.185  50.155 116.850  1.00  0.00           C
ATOM   3649  CG  GLN A 222      82.585  50.705 116.520  1.00  0.00           C
ATOM   3652  CD  GLN A 222      83.445  49.625 115.900  1.00  0.00           C
ATOM   3653  OE1 GLN A 222      83.065  48.975 114.910  1.00  0.00           O
ATOM   3654  NE2 GLN A 222      84.665  49.435 116.460  1.00  0.00           N
ATOM   3657  C   GLN A 222      78.895  50.915 117.490  1.00  0.00           C
ATOM   3658  O   GLN A 222      78.195  51.475 116.650  1.00  0.00           O
ATOM   3659  N   ARG A 223      78.395  50.055 118.400  1.00  0.00           N
ATOM   3661  CA  ARG A 223      77.015  49.655 118.501  1.00  0.00           C
ATOM   3663  CB  ARG A 223      76.875  48.505 119.490  1.00  0.00           C
ATOM   3666  CG  ARG A 223      76.955  47.115 118.861  1.00  0.00           C
ATOM   3669  CD  ARG A 223      76.425  46.025 119.790  1.00  0.00           C
ATOM   3672  NE  ARG A 223      77.205  45.955 121.060  1.00  0.00           N
ATOM   3674  CZ  ARG A 223      78.425  45.335 121.141  1.00  0.00           C
ATOM   3675  NH1 ARG A 223      79.015  44.795 120.030  1.00  0.00           N
ATOM   3678  NH2 ARG A 223      79.055  45.255 122.340  1.00  0.00           N
ATOM   3681  C   ARG A 223      76.165  50.825 118.911  1.00  0.00           C
ATOM   3682  O   ARG A 223      75.055  51.015 118.420  1.00  0.00           O
ATOM   3683  N   ARG A 224      76.715  51.695 119.801  1.00  0.00           N
ATOM   3685  CA  ARG A 224      76.095  52.865 120.340  1.00  0.00           C
ATOM   3687  CB  ARG A 224      77.015  53.525 121.350  1.00  0.00           C
ATOM   3690  CG  ARG A 224      76.945  53.045 122.801  1.00  0.00           C
ATOM   3693  CD  ARG A 224      75.525  53.055 123.321  1.00  0.00           C
ATOM   3696  NE  ARG A 224      74.935  54.375 123.081  1.00  0.00           N
ATOM   3698  CZ  ARG A 224      73.675  54.695 123.490  1.00  0.00           C
ATOM   3699  NH1 ARG A 224      72.895  53.775 124.141  1.00  0.00           N
ATOM   3702  NH2 ARG A 224      73.155  55.935 123.251  1.00  0.00           N
ATOM   3705  C   ARG A 224      75.815  53.895 119.261  1.00  0.00           C
ATOM   3706  O   ARG A 224      74.785  54.565 119.280  1.00  0.00           O
ATOM   3707  N   VAL A 225      76.745  54.025 118.280  1.00  0.00           N
ATOM   3709  CA  VAL A 225      76.605  55.015 117.240  1.00  0.00           C
ATOM   3711  CB  VAL A 225      77.805  55.525 116.590  1.00  0.00           C
ATOM   3713  CG1 VAL A 225      77.925  56.155 115.330  1.00  0.00           C
ATOM   3717  CG2 VAL A 225      79.155  55.855 117.410  1.00  0.00           C
ATOM   3721  C   VAL A 225      76.015  54.325 115.980  1.00  0.00           C
ATOM   3722  O   VAL A 225      76.045  54.695 114.761  1.00  0.00           O
ATOM   3723  N   ILE A 226      75.255  53.245 116.120  1.00  0.00           N
ATOM   3725  CA  ILE A 226      74.735  52.545 114.950  1.00  0.00           C
ATOM   3727  CB  ILE A 226      75.195  51.115 114.711  1.00  0.00           C
ATOM   3729  CG2 ILE A 226      74.195  50.415 113.890  1.00  0.00           C
ATOM   3733  CG1 ILE A 226      76.545  51.185 113.820  1.00  0.00           C
ATOM   3736  CD  ILE A 226      77.135  49.785 113.651  1.00  0.00           C
ATOM   3740  C   ILE A 226      73.225  52.675 114.910  1.00  0.00           C
ATOM   3741  O   ILE A 226      72.755  53.665 114.331  1.00  0.00           O
ATOM   3742  N   MET A 227      72.535  51.755 115.501  1.00  0.00           N
ATOM   3744  CA  MET A 227      71.355  52.255 115.880  1.00  0.00           C
ATOM   3746  CB  MET A 227      70.165  51.575 116.741  1.00  0.00           C
ATOM   3749  CG  MET A 227      68.765  52.585 117.150  1.00  0.00           C
ATOM   3752  SD  MET A 227      68.235  55.165 116.980  1.00  0.00           S
ATOM   3753  CE  MET A 227      66.835  54.785 117.630  1.00  0.00           C
ATOM   3757  C   MET A 227      70.975  53.455 116.560  1.00  0.00           C
ATOM   3758  O   MET A 227      70.135  54.115 116.230  1.00  0.00           O
ATOM   3759  N   ALA A 228      71.515  54.295 117.420  1.00  0.00           N
ATOM   3761  CA  ALA A 228      71.405  55.685 117.941  1.00  0.00           C
ATOM   3763  CB  ALA A 228      72.815  56.325 118.520  1.00  0.00           C
ATOM   3767  C   ALA A 228      71.005  56.555 116.810  1.00  0.00           C
ATOM   3768  O   ALA A 228      70.205  57.525 116.810  1.00  0.00           O
ATOM   3769  N   PHE A 229      71.485  55.965 115.710  1.00  0.00           N
ATOM   3771  CA  PHE A 229      71.165  56.125 114.320  1.00  0.00           C
ATOM   3773  CB  PHE A 229      72.405  56.145 113.380  1.00  0.00           C
ATOM   3776  CG  PHE A 229      72.075  55.915 111.901  1.00  0.00           C
ATOM   3777  CD1 PHE A 229      71.505  57.015 111.291  1.00  0.00           C
ATOM   3779  CE1 PHE A 229      71.065  57.075 110.000  1.00  0.00           C
ATOM   3781  CZ  PHE A 229      70.985  55.945 109.230  1.00  0.00           C
ATOM   3783  CD2 PHE A 229      71.885  54.675 111.060  1.00  0.00           C
ATOM   3785  CE2 PHE A 229      71.395  54.725 109.740  1.00  0.00           C
ATOM   3787  C   PHE A 229      70.285  55.115 113.660  1.00  0.00           C
ATOM   3788  O   PHE A 229      69.895  54.785 112.630  1.00  0.00           O
ATOM   3789  N   GLN A 230      69.265  54.555 114.170  1.00  0.00           N
ATOM   3791  CA  GLN A 230      68.575  53.335 113.900  1.00  0.00           C
ATOM   3793  CB  GLN A 230      69.045  52.045 114.160  1.00  0.00           C
ATOM   3796  CG  GLN A 230      69.865  51.205 113.420  1.00  0.00           C
ATOM   3799  CD  GLN A 230      70.405  49.745 113.990  1.00  0.00           C
ATOM   3800  OE1 GLN A 230      70.735  49.235 115.000  1.00  0.00           O
ATOM   3801  NE2 GLN A 230      70.545  48.885 112.910  1.00  0.00           N
ATOM   3804  C   GLN A 230      67.185  53.425 114.450  1.00  0.00           C
ATOM   3805  O   GLN A 230      66.725  54.115 113.571  1.00  0.00           O
ATOM   3806  N   MET A 231      66.485  53.025 115.450  1.00  0.00           N
ATOM   3808  CA  MET A 231      65.245  53.615 115.740  1.00  0.00           C
ATOM   3810  CB  MET A 231      64.375  53.515 116.980  1.00  0.00           C
ATOM   3813  CG  MET A 231      63.375  54.825 116.931  1.00  0.00           C
ATOM   3816  SD  MET A 231      62.795  57.125 115.870  1.00  0.00           S
ATOM   3817  CE  MET A 231      61.415  57.015 116.730  1.00  0.00           C
ATOM   3821  C   MET A 231      65.025  55.085 115.380  1.00  0.00           C
ATOM   3822  O   MET A 231      63.995  55.345 114.650  1.00  0.00           O
ATOM   3823  N   HIS A 232      65.895  56.135 115.330  1.00  0.00           N
ATOM   3825  CA  HIS A 232      66.065  57.595 114.901  1.00  0.00           C
ATOM   3827  CB  HIS A 232      67.415  58.545 114.880  1.00  0.00           C
ATOM   3830  ND1 HIS A 232      66.055  60.305 113.181  1.00  0.00           N
ATOM   3832  CG  HIS A 232      67.005  59.985 114.150  1.00  0.00           C
ATOM   3833  CE1 HIS A 232      65.875  61.615 112.810  1.00  0.00           C
ATOM   3835  NE2 HIS A 232      66.675  62.245 113.480  1.00  0.00           N
ATOM   3836  CD2 HIS A 232      67.405  61.265 114.331  1.00  0.00           C
ATOM   3838  C   HIS A 232      65.685  57.645 113.450  1.00  0.00           C
ATOM   3839  O   HIS A 232      64.885  58.395 112.920  1.00  0.00           O
ATOM   3840  N   PHE A 233      66.075  56.595 112.731  1.00  0.00           N
ATOM   3842  CA  PHE A 233      65.695  56.375 111.361  1.00  0.00           C
ATOM   3844  CB  PHE A 233      66.895  56.635 110.420  1.00  0.00           C
ATOM   3847  CG  PHE A 233      67.215  58.115 110.420  1.00  0.00           C
ATOM   3848  CD1 PHE A 233      66.535  59.155 109.730  1.00  0.00           C
ATOM   3850  CE1 PHE A 233      66.945  60.495 109.831  1.00  0.00           C
ATOM   3852  CZ  PHE A 233      68.035  60.825 110.610  1.00  0.00           C
ATOM   3854  CD2 PHE A 233      68.285  58.525 111.191  1.00  0.00           C
ATOM   3856  CE2 PHE A 233      68.705  59.835 111.291  1.00  0.00           C
ATOM   3858  C   PHE A 233      65.075  54.995 111.120  1.00  0.00           C
ATOM   3859  O   PHE A 233      64.255  54.785 110.280  1.00  0.00           O
ATOM   3860  N   ARG A 234      65.405  53.975 111.840  1.00  0.00           N
ATOM   3862  CA  ARG A 234      65.085  52.595 111.891  1.00  0.00           C
ATOM   3864  CB  ARG A 234      66.305  51.855 111.370  1.00  0.00           C
ATOM   3867  CG  ARG A 234      66.025  50.645 110.470  1.00  0.00           C
ATOM   3870  CD  ARG A 234      65.305  49.595 111.260  1.00  0.00           C
ATOM   3873  NE  ARG A 234      65.795  48.305 110.710  1.00  0.00           N
ATOM   3875  CZ  ARG A 234      66.945  47.775 111.151  1.00  0.00           C
ATOM   3876  NH1 ARG A 234      67.725  48.345 112.100  1.00  0.00           N
ATOM   3879  NH2 ARG A 234      67.295  46.615 110.590  1.00  0.00           N
ATOM   3882  C   ARG A 234      64.685  52.085 113.280  1.00  0.00           C
ATOM   3883  O   ARG A 234      65.295  51.145 113.841  1.00  0.00           O
ATOM   3884  N   PRO A 235      63.585  52.695 113.810  1.00  0.00           N
ATOM   3885  CD  PRO A 235      62.835  53.685 113.151  1.00  0.00           C
ATOM   3888  CA  PRO A 235      62.865  52.325 115.000  1.00  0.00           C
ATOM   3890  CB  PRO A 235      61.805  53.245 115.330  1.00  0.00           C
ATOM   3893  CG  PRO A 235      61.525  53.815 114.001  1.00  0.00           C
ATOM   3896  C   PRO A 235      62.535  51.025 115.420  1.00  0.00           C
ATOM   3897  O   PRO A 235      62.425  50.675 116.600  1.00  0.00           O
ATOM   3898  N   THR A 236      62.255  50.325 114.360  1.00  0.00           N
ATOM   3900  CA  THR A 236      61.735  48.995 114.340  1.00  0.00           C
ATOM   3902  CB  THR A 236      61.375  48.505 112.950  1.00  0.00           C
ATOM   3904  OG1 THR A 236      62.495  48.525 112.050  1.00  0.00           O
ATOM   3906  CG2 THR A 236      60.165  49.275 112.370  1.00  0.00           C
ATOM   3910  C   THR A 236      62.735  48.075 115.010  1.00  0.00           C
ATOM   3911  O   THR A 236      62.365  47.115 115.700  1.00  0.00           O
ATOM   3912  N   LEU A 237      64.035  48.435 114.880  1.00  0.00           N
ATOM   3914  CA  LEU A 237      65.075  47.565 115.340  1.00  0.00           C
ATOM   3916  CB  LEU A 237      65.925  46.935 114.270  1.00  0.00           C
ATOM   3919  CG  LEU A 237      66.615  45.645 114.840  1.00  0.00           C
ATOM   3921  CD1 LEU A 237      66.255  44.985 116.260  1.00  0.00           C
ATOM   3925  CD2 LEU A 237      66.805  44.475 113.861  1.00  0.00           C
ATOM   3929  C   LEU A 237      66.005  47.995 116.450  1.00  0.00           C
ATOM   3930  O   LEU A 237      65.975  47.385 117.530  1.00  0.00           O
ATOM   3931  N   TYR A 238      66.955  48.895 116.160  1.00  0.00           N
ATOM   3933  CA  TYR A 238      67.905  49.395 117.111  1.00  0.00           C
ATOM   3935  CB  TYR A 238      67.535  50.465 118.050  1.00  0.00           C
ATOM   3938  CG  TYR A 238      66.305  50.395 118.940  1.00  0.00           C
ATOM   3939  CD1 TYR A 238      65.085  50.465 118.470  1.00  0.00           C
ATOM   3941  CE1 TYR A 238      64.175  50.295 119.450  1.00  0.00           C
ATOM   3943  CZ  TYR A 238      64.585  50.385 120.791  1.00  0.00           C
ATOM   3944  OH  TYR A 238      63.635  50.135 121.820  1.00  0.00           O
ATOM   3946  CD2 TYR A 238      66.825  50.515 120.130  1.00  0.00           C
ATOM   3948  CE2 TYR A 238      65.935  50.335 121.110  1.00  0.00           C
ATOM   3950  C   TYR A 238      68.795  48.585 117.991  1.00  0.00           C
ATOM   3951  O   TYR A 238      69.155  48.935 119.150  1.00  0.00           O
ATOM   3952  N   ASN A 239      69.405  47.555 117.500  1.00  0.00           N
ATOM   3954  CA  ASN A 239      70.285  46.725 118.271  1.00  0.00           C
ATOM   3956  CB  ASN A 239      70.065  45.265 117.880  1.00  0.00           C
ATOM   3959  CG  ASN A 239      70.235  45.075 116.361  1.00  0.00           C
ATOM   3960  OD1 ASN A 239      70.135  43.955 115.840  1.00  0.00           O
ATOM   3961  ND2 ASN A 239      70.495  46.145 115.550  1.00  0.00           N
ATOM   3964  C   ASN A 239      71.765  47.055 118.110  1.00  0.00           C
ATOM   3965  O   ASN A 239      72.645  46.455 118.760  1.00  0.00           O
ATOM   3966  N   GLY A 240      72.065  48.035 117.230  1.00  0.00           N
ATOM   3968  CA  GLY A 240      73.365  48.565 116.950  1.00  0.00           C
ATOM   3971  C   GLY A 240      74.125  47.675 116.020  1.00  0.00           C
ATOM   3972  O   GLY A 240      75.345  47.785 115.900  1.00  0.00           O
ATOM   3973  N   GLU A 241      73.405  46.755 115.330  1.00  0.00           N
ATOM   3975  CA  GLU A 241      73.995  45.835 114.410  1.00  0.00           C
ATOM   3977  CB  GLU A 241      73.345  44.455 114.501  1.00  0.00           C
ATOM   3980  CG  GLU A 241      73.385  43.835 115.911  1.00  0.00           C
ATOM   3983  CD  GLU A 241      74.825  43.695 116.350  1.00  0.00           C
ATOM   3984  OE1 GLU A 241      75.745  43.785 115.491  1.00  0.00           O
ATOM   3985  OE2 GLU A 241      75.015  43.475 117.570  1.00  0.00           O
ATOM   3986  C   GLU A 241      73.785  46.375 113.030  1.00  0.00           C
ATOM   3987  O   GLU A 241      72.705  46.875 112.690  1.00  0.00           O
ATOM   3988  N   ALA A 242      74.855  46.335 112.200  1.00  0.00           N
ATOM   3990  CA  ALA A 242      74.825  46.785 110.850  1.00  0.00           C
ATOM   3992  CB  ALA A 242      76.255  46.985 110.310  1.00  0.00           C
ATOM   3996  C   ALA A 242      74.095  45.735 110.041  1.00  0.00           C
ATOM   3997  O   ALA A 242      74.205  44.535 110.310  1.00  0.00           O
ATOM   3998  N   ASP A 243      73.305  46.205 109.051  1.00  0.00           N
ATOM   4000  CA  ASP A 243      72.465  45.425 108.221  1.00  0.00           C
ATOM   4002  CB  ASP A 243      71.255  44.915 108.981  1.00  0.00           C
ATOM   4005  CG  ASP A 243      70.175  45.825 109.350  1.00  0.00           C
ATOM   4006  OD1 ASP A 243      70.265  46.975 108.890  1.00  0.00           O
ATOM   4007  OD2 ASP A 243      69.335  45.275 110.081  1.00  0.00           O
ATOM   4008  C   ASP A 243      72.155  46.205 107.001  1.00  0.00           C
ATOM   4009  O   ASP A 243      72.455  47.395 106.940  1.00  0.00           O
ATOM   4010  N   ALA A 244      71.525  45.545 105.990  1.00  0.00           N
ATOM   4012  CA  ALA A 244      71.195  46.065 104.681  1.00  0.00           C
ATOM   4014  CB  ALA A 244      70.585  44.985 103.760  1.00  0.00           C
ATOM   4018  C   ALA A 244      70.295  47.265 104.761  1.00  0.00           C
ATOM   4019  O   ALA A 244      70.595  48.265 104.111  1.00  0.00           O
ATOM   4020  N   GLU A 245      69.205  47.225 105.560  1.00  0.00           N
ATOM   4022  CA  GLU A 245      68.295  48.335 105.670  1.00  0.00           C
ATOM   4024  CB  GLU A 245      67.075  47.955 106.501  1.00  0.00           C
ATOM   4027  CG  GLU A 245      65.985  49.035 106.501  1.00  0.00           C
ATOM   4030  CD  GLU A 245      64.905  48.615 107.471  1.00  0.00           C
ATOM   4031  OE1 GLU A 245      65.055  47.585 108.181  1.00  0.00           O
ATOM   4032  OE2 GLU A 245      63.895  49.365 107.510  1.00  0.00           O
ATOM   4033  C   GLU A 245      68.925  49.565 106.280  1.00  0.00           C
ATOM   4034  O   GLU A 245      68.725  50.665 105.771  1.00  0.00           O
ATOM   4035  N   THR A 246      69.685  49.395 107.391  1.00  0.00           N
ATOM   4037  CA  THR A 246      70.365  50.445 108.131  1.00  0.00           C
ATOM   4039  CB  THR A 246      71.135  49.885 109.310  1.00  0.00           C
ATOM   4041  OG1 THR A 246      70.235  49.355 110.290  1.00  0.00           O
ATOM   4043  CG2 THR A 246      71.985  50.965 109.971  1.00  0.00           C
ATOM   4047  C   THR A 246      71.285  51.195 107.181  1.00  0.00           C
ATOM   4048  O   THR A 246      71.265  52.425 107.090  1.00  0.00           O
ATOM   4049  N   GLN A 247      72.075  50.445 106.400  1.00  0.00           N
ATOM   4051  CA  GLN A 247      73.025  50.955 105.461  1.00  0.00           C
ATOM   4053  CB  GLN A 247      73.965  49.845 104.990  1.00  0.00           C
ATOM   4056  CG  GLN A 247      74.985  50.385 104.001  1.00  0.00           C
ATOM   4059  CD  GLN A 247      75.665  49.255 103.271  1.00  0.00           C
ATOM   4060  OE1 GLN A 247      75.095  48.645 102.350  1.00  0.00           O
ATOM   4061  NE2 GLN A 247      76.935  48.955 103.660  1.00  0.00           N
ATOM   4064  C   GLN A 247      72.345  51.615 104.270  1.00  0.00           C
ATOM   4065  O   GLN A 247      72.805  52.645 103.780  1.00  0.00           O
ATOM   4066  N   ALA A 248      71.225  51.025 103.810  1.00  0.00           N
ATOM   4068  CA  ALA A 248      70.405  51.465 102.710  1.00  0.00           C
ATOM   4070  CB  ALA A 248      69.295  50.435 102.461  1.00  0.00           C
ATOM   4074  C   ALA A 248      69.825  52.825 103.011  1.00  0.00           C
ATOM   4075  O   ALA A 248      69.775  53.715 102.150  1.00  0.00           O
ATOM   4076  N   ILE A 249      69.425  53.035 104.280  1.00  0.00           N
ATOM   4078  CA  ILE A 249      68.835  54.245 104.810  1.00  0.00           C
ATOM   4080  CB  ILE A 249      68.225  54.045 106.191  1.00  0.00           C
ATOM   4082  CG2 ILE A 249      67.775  55.375 106.761  1.00  0.00           C
ATOM   4086  CG1 ILE A 249      66.995  53.105 106.090  1.00  0.00           C
ATOM   4089  CD  ILE A 249      66.275  52.845 107.420  1.00  0.00           C
ATOM   4093  C   ILE A 249      69.855  55.365 104.840  1.00  0.00           C
ATOM   4094  O   ILE A 249      69.565  56.485 104.440  1.00  0.00           O
ATOM   4095  N   ALA A 250      71.085  55.055 105.321  1.00  0.00           N
ATOM   4097  CA  ALA A 250      72.185  55.965 105.450  1.00  0.00           C
ATOM   4099  CB  ALA A 250      73.375  55.265 106.120  1.00  0.00           C
ATOM   4103  C   ALA A 250      72.595  56.505 104.100  1.00  0.00           C
ATOM   4104  O   ALA A 250      72.845  57.705 103.971  1.00  0.00           O
ATOM   4105  N   GLU A 251      72.645  55.625 103.081  1.00  0.00           N
ATOM   4107  CA  GLU A 251      72.985  55.935 101.720  1.00  0.00           C
ATOM   4109  CB  GLU A 251      73.055  54.655 100.870  1.00  0.00           C
ATOM   4112  CG  GLU A 251      74.165  53.715 101.380  1.00  0.00           C
ATOM   4115  CD  GLU A 251      74.385  52.515 100.450  1.00  0.00           C
ATOM   4116  OE1 GLU A 251      73.405  51.795 100.150  1.00  0.00           O
ATOM   4117  OE2 GLU A 251      75.565  52.285 100.060  1.00  0.00           O
ATOM   4118  C   GLU A 251      71.995  56.925 101.151  1.00  0.00           C
ATOM   4119  O   GLU A 251      72.395  57.935 100.570  1.00  0.00           O
ATOM   4120  N   ALA A 252      70.685  56.675 101.341  1.00  0.00           N
ATOM   4122  CA  ALA A 252      69.615  57.485 100.861  1.00  0.00           C
ATOM   4124  CB  ALA A 252      68.285  56.715 101.011  1.00  0.00           C
ATOM   4128  C   ALA A 252      69.635  58.865 101.510  1.00  0.00           C
ATOM   4129  O   ALA A 252      69.475  59.875 100.821  1.00  0.00           O
ATOM   4130  N   LEU A 253      69.935  58.935 102.821  1.00  0.00           N
ATOM   4132  CA  LEU A 253      70.025  60.125 103.610  1.00  0.00           C
ATOM   4134  CB  LEU A 253      70.225  59.785 105.081  1.00  0.00           C
ATOM   4137  CG  LEU A 253      68.945  59.545 105.900  1.00  0.00           C
ATOM   4139  CD1 LEU A 253      69.315  58.925 107.251  1.00  0.00           C
ATOM   4143  CD2 LEU A 253      68.155  60.845 106.090  1.00  0.00           C
ATOM   4147  C   LEU A 253      71.175  61.005 103.151  1.00  0.00           C
ATOM   4148  O   LEU A 253      70.985  62.205 103.001  1.00  0.00           O
ATOM   4149  N   LEU A 254      72.365  60.395 102.920  1.00  0.00           N
ATOM   4151  CA  LEU A 254      73.565  61.055 102.480  1.00  0.00           C
ATOM   4153  CB  LEU A 254      74.745  60.085 102.500  1.00  0.00           C
ATOM   4156  CG  LEU A 254      75.495  60.055 103.841  1.00  0.00           C
ATOM   4158  CD1 LEU A 254      76.505  58.905 103.870  1.00  0.00           C
ATOM   4162  CD2 LEU A 254      76.175  61.405 104.141  1.00  0.00           C
ATOM   4166  C   LEU A 254      73.345  61.615 101.110  1.00  0.00           C
ATOM   4167  O   LEU A 254      73.725  62.745 100.810  1.00  0.00           O
ATOM   4168  N   GLU A 255      72.645  60.825 100.260  1.00  0.00           N
ATOM   4170  CA  GLU A 255      72.305  61.115  98.920  1.00  0.00           C
ATOM   4172  CB  GLU A 255      71.645  59.935  98.260  1.00  0.00           C
ATOM   4175  CG  GLU A 255      71.795  60.185  96.870  1.00  0.00           C
ATOM   4178  CD  GLU A 255      70.735  58.835  96.051  1.00  0.00           C
ATOM   4179  OE1 GLU A 255      69.595  58.415  95.840  1.00  0.00           O
ATOM   4180  OE2 GLU A 255      71.585  58.265  95.170  1.00  0.00           O
ATOM   4181  C   GLU A 255      71.455  62.355  98.850  1.00  0.00           C
ATOM   4182  O   GLU A 255      71.745  63.245  98.060  1.00  0.00           O
ATOM   4183  N   LYS A 256      70.425  62.455  99.730  1.00  0.00           N
ATOM   4185  CA  LYS A 256      69.455  63.495  99.810  1.00  0.00           C
ATOM   4187  CB  LYS A 256      68.195  62.985 100.511  1.00  0.00           C
ATOM   4190  CG  LYS A 256      67.025  63.885 100.380  1.00  0.00           C
ATOM   4193  CD  LYS A 256      65.725  63.265 100.891  1.00  0.00           C
ATOM   4196  CE  LYS A 256      64.585  64.265 101.051  1.00  0.00           C
ATOM   4199  NZ  LYS A 256      63.375  63.605 101.560  1.00  0.00           N
ATOM   4203  C   LYS A 256      69.935  64.755 100.520  1.00  0.00           C
ATOM   4204  O   LYS A 256      69.645  65.875 100.091  1.00  0.00           O
ATOM   4205  N   TYR A 257      70.645  64.585 101.660  1.00  0.00           N
ATOM   4207  CA  TYR A 257      71.165  65.675 102.450  1.00  0.00           C
ATOM   4209  CB  TYR A 257      70.485  65.885 103.820  1.00  0.00           C
ATOM   4212  CG  TYR A 257      69.085  65.305 103.861  1.00  0.00           C
ATOM   4213  CD1 TYR A 257      68.375  66.395 104.020  1.00  0.00           C
ATOM   4215  CE1 TYR A 257      67.055  66.315 104.080  1.00  0.00           C
ATOM   4217  CZ  TYR A 257      66.455  65.085 104.111  1.00  0.00           C
ATOM   4218  OH  TYR A 257      65.035  65.025 104.141  1.00  0.00           O
ATOM   4220  CD2 TYR A 257      68.605  64.005 103.981  1.00  0.00           C
ATOM   4222  CE2 TYR A 257      67.215  63.925 104.040  1.00  0.00           C
ATOM   4224  C   TYR A 257      72.585  65.325 102.801  1.00  0.00           C
ATOM   4225  O   TYR A 257      72.915  64.835 103.880  1.00  0.00           O
ATOM   4226  N   GLY A 258      73.485  65.585 101.850  1.00  0.00           N
ATOM   4228  CA  GLY A 258      74.875  65.275 101.660  1.00  0.00           C
ATOM   4231  C   GLY A 258      75.905  65.165 102.700  1.00  0.00           C
ATOM   4232  O   GLY A 258      76.565  64.115 102.510  1.00  0.00           O
ATOM   4233  N   GLN A 259      76.225  66.225 103.520  1.00  0.00           N
ATOM   4235  CA  GLN A 259      77.225  66.155 104.600  1.00  0.00           C
ATOM   4237  CB  GLN A 259      78.545  65.525 104.370  1.00  0.00           C
ATOM   4240  CG  GLN A 259      78.915  64.735 103.131  1.00  0.00           C
ATOM   4243  CD  GLN A 259      80.335  64.635 103.151  1.00  0.00           C
ATOM   4244  OE1 GLN A 259      80.895  64.225 102.150  1.00  0.00           O
ATOM   4245  NE2 GLN A 259      80.985  65.025 104.280  1.00  0.00           N
ATOM   4248  C   GLN A 259      77.785  67.475 104.980  1.00  0.00           C
ATOM   4249  O   GLN A 259      77.265  68.475 104.340  1.00  0.00           O
ATOM   4250  N   ASP A 260      78.825  67.625 105.830  1.00  0.00           N
ATOM   4252  CA  ASP A 260      79.305  68.855 106.230  1.00  0.00           C
ATOM   4254  CB  ASP A 260      79.645  69.325 107.461  1.00  0.00           C
ATOM   4257  CG  ASP A 260      79.145  71.225 107.161  1.00  0.00           C
ATOM   4258  OD1 ASP A 260      80.305  72.065 107.100  1.00  0.00           O
ATOM   4259  OD2 ASP A 260      78.755  72.405 106.831  1.00  0.00           O
ATOM   4260  C   ASP A 260      80.375  69.745 105.530  1.00  0.00           C
ATOM   4261  OT1 ASP A 260      80.405  70.195 104.381  1.00  0.00           O
ATOM   4262  OT2 ASP A 260      80.675  70.925 106.120  1.00  0.00           O
ATOM   4263  NH3 POPEB 261      92.915 106.335  94.220  1.00  0.00           N
ATOM   4267  C12 POPEB 261      92.165 105.135  94.711  1.00  0.00           C
ATOM   4270  C11 POPEB 261      92.945 103.865  94.530  1.00  0.00           C
ATOM   4273  P   POPEB 261      91.365 102.145  95.931  1.00  0.00           P
ATOM   4274  O13 POPEB 261      91.355 100.655  95.721  1.00  0.00           O
ATOM   4275  O14 POPEB 261      91.795 102.615  97.270  1.00  0.00           O
ATOM   4276  O11 POPEB 261      89.945 102.795  95.641  1.00  0.00           O
ATOM   4277  O12 POPEB 261      92.195 102.715  94.720  1.00  0.00           O
ATOM   4278  C1  POPEB 261      88.975 101.995  94.941  1.00  0.00           C
ATOM   4281  C2  POPEB 261      88.805 102.225  93.340  1.00  0.00           C
ATOM   4283  O21 POPEB 261      87.855 101.325  92.801  1.00  0.00           O
ATOM   4284  C21 POPEB 261      86.595 101.615  92.980  1.00  0.00           C
ATOM   4285  O22 POPEB 261      86.135 102.635  93.511  1.00  0.00           O
ATOM   4286  C22 POPEB 261      85.715 100.405  92.461  1.00  0.00           C
ATOM   4289  C3  POPEB 261      90.095 102.095  92.500  1.00  0.00           C
ATOM   4292  O31 POPEB 261      89.975 102.595  91.180  1.00  0.00           O
ATOM   4293  C31 POPEB 261      90.785 103.545  90.791  1.00  0.00           C
ATOM   4294  O32 POPEB 261      91.475 104.305  91.481  1.00  0.00           O
ATOM   4295  C32 POPEB 261      90.735 103.715  89.261  1.00  0.00           C
ATOM   4298  C23 POPEB 261      85.015 100.565  91.071  1.00  0.00           C
ATOM   4301  C24 POPEB 261      85.915 100.085  89.891  1.00  0.00           C
ATOM   4304  C25 POPEB 261      85.265 100.175  88.511  1.00  0.00           C
ATOM   4307  C26 POPEB 261      86.285 100.185  87.401  1.00  0.00           C
ATOM   4310  C27 POPEB 261      85.725 100.735  86.110  1.00  0.00           C
ATOM   4313  C28 POPEB 261      86.425 100.145  84.880  1.00  0.00           C
ATOM   4316  C29 POPEB 261      85.645 100.435  83.620  1.00  0.00           C
ATOM   4318 0C21 POPEB 261      85.415  99.545  82.681  1.00  0.00           C
ATOM   4320 1C21 POPEB 261      85.865  98.085  82.700  1.00  0.00           C
ATOM   4323 2C21 POPEB 261      87.285  97.955  82.130  1.00  0.00           C
ATOM   4326 3C21 POPEB 261      87.515  98.145  80.620  1.00  0.00           C
ATOM   4329 4C21 POPEB 261      86.775  97.085  79.761  1.00  0.00           C
ATOM   4332 5C21 POPEB 261      87.785  96.015  79.220  1.00  0.00           C
ATOM   4335 6C21 POPEB 261      87.085  95.065  78.300  1.00  0.00           C
ATOM   4338 7C21 POPEB 261      88.085  93.955  77.941  1.00  0.00           C
ATOM   4341 8C21 POPEB 261      87.795  93.145  76.711  1.00  0.00           C
ATOM   4345  C33 POPEB 261      91.675 104.845  88.760  1.00  0.00           C
ATOM   4348  C34 POPEB 261      91.655 104.975  87.211  1.00  0.00           C
ATOM   4351  C35 POPEB 261      90.295 104.715  86.510  1.00  0.00           C
ATOM   4354  C36 POPEB 261      90.365 104.045  85.091  1.00  0.00           C
ATOM   4357  C37 POPEB 261      89.125 104.345  84.211  1.00  0.00           C
ATOM   4360  C38 POPEB 261      88.985 103.335  83.050  1.00  0.00           C
ATOM   4363  C39 POPEB 261      87.665 103.635  82.190  1.00  0.00           C
ATOM   4366 0C31 POPEB 261      87.915 104.225  80.760  1.00  0.00           C
ATOM   4369 1C31 POPEB 261      88.855 103.455  79.790  1.00  0.00           C
ATOM   4372 2C31 POPEB 261      88.665 103.885  78.291  1.00  0.00           C
ATOM   4375 3C31 POPEB 261      87.535 103.185  77.570  1.00  0.00           C
ATOM   4378 4C31 POPEB 261      86.215 103.895  77.410  1.00  0.00           C
ATOM   4381 5C31 POPEB 261      85.355 103.145  76.390  1.00  0.00           C
ATOM   4384 6C31 POPEB 261      84.045 103.935  76.081  1.00  0.00           C
ATOM   4388  NH3 POPEC 262      10.855  44.915  55.350  1.00  0.00           N
ATOM   4392  C12 POPEC 262      12.055  45.065  54.411  1.00  0.00           C
ATOM   4395  C11 POPEC 262      13.135  43.955  54.471  1.00  0.00           C
ATOM   4398  P   POPEC 262      15.565  45.165  54.590  1.00  0.00           P
ATOM   4399  O13 POPEC 262      16.455  44.015  54.910  1.00  0.00           O
ATOM   4400  O14 POPEC 262      16.175  46.145  53.650  1.00  0.00           O
ATOM   4401  O11 POPEC 262      14.825  45.865  55.750  1.00  0.00           O
ATOM   4402  O12 POPEC 262      14.315  44.475  53.840  1.00  0.00           O
ATOM   4403  C1  POPEC 262      15.185  46.945  56.500  1.00  0.00           C
ATOM   4406  C2  POPEC 262      15.885  46.435  57.830  1.00  0.00           C
ATOM   4408  O21 POPEC 262      15.905  47.485  58.860  1.00  0.00           O
ATOM   4409  C21 POPEC 262      16.805  48.475  58.630  1.00  0.00           C
ATOM   4410  O22 POPEC 262      17.425  48.645  57.610  1.00  0.00           O
ATOM   4411  C22 POPEC 262      16.885  49.525  59.861  1.00  0.00           C
ATOM   4414  C3  POPEC 262      17.315  45.735  57.650  1.00  0.00           C
ATOM   4417  O31 POPEC 262      17.735  45.025  58.800  1.00  0.00           O
ATOM   4418  C31 POPEC 262      19.015  44.565  58.800  1.00  0.00           C
ATOM   4419  O32 POPEC 262      19.845  44.815  57.910  1.00  0.00           O
ATOM   4420  C32 POPEC 262      19.335  43.845  60.090  1.00  0.00           C
ATOM   4423  C23 POPEC 262      18.095  49.375  60.871  1.00  0.00           C
ATOM   4426  C24 POPEC 262      18.285  50.505  61.890  1.00  0.00           C
ATOM   4429  C25 POPEC 262      17.465  50.245  63.151  1.00  0.00           C
ATOM   4432  C26 POPEC 262      17.565  51.445  64.141  1.00  0.00           C
ATOM   4435  C27 POPEC 262      16.475  51.385  65.260  1.00  0.00           C
ATOM   4438  C28 POPEC 262      16.645  52.355  66.431  1.00  0.00           C
ATOM   4441  C29 POPEC 262      15.885  52.095  67.690  1.00  0.00           C
ATOM   4443 0C21 POPEC 262      16.335  52.005  68.940  1.00  0.00           C
ATOM   4445 1C21 POPEC 262      17.765  52.195  69.420  1.00  0.00           C
ATOM   4448 2C21 POPEC 262      18.575  50.975  69.790  1.00  0.00           C
ATOM   4451 3C21 POPEC 262      18.005  50.075  70.880  1.00  0.00           C
ATOM   4454 4C21 POPEC 262      18.925  49.455  71.910  1.00  0.00           C
ATOM   4457 5C21 POPEC 262      18.145  48.905  73.140  1.00  0.00           C
ATOM   4460 6C21 POPEC 262      18.915  48.895  74.431  1.00  0.00           C
ATOM   4463 7C21 POPEC 262      20.035  47.855  74.440  1.00  0.00           C
ATOM   4466 8C21 POPEC 262      21.175  48.355  75.330  1.00  0.00           C
ATOM   4470  C33 POPEC 262      19.355  44.785  61.300  1.00  0.00           C
ATOM   4473  C34 POPEC 262      19.895  44.065  62.550  1.00  0.00           C
ATOM   4476  C35 POPEC 262      20.635  45.055  63.481  1.00  0.00           C
ATOM   4479  C36 POPEC 262      21.635  44.355  64.431  1.00  0.00           C
ATOM   4482  C37 POPEC 262      21.005  43.185  65.210  1.00  0.00           C
ATOM   4485  C38 POPEC 262      22.095  42.495  66.051  1.00  0.00           C
ATOM   4488  C39 POPEC 262      21.725  41.565  67.211  1.00  0.00           C
ATOM   4491 0C31 POPEC 262      21.135  42.245  68.450  1.00  0.00           C
ATOM   4494 1C31 POPEC 262      19.885  41.505  68.970  1.00  0.00           C
ATOM   4497 2C31 POPEC 262      19.205  42.385  70.030  1.00  0.00           C
ATOM   4500 3C31 POPEC 262      18.095  41.685  70.810  1.00  0.00           C
ATOM   4503 4C31 POPEC 262      17.425  42.565  71.890  1.00  0.00           C
ATOM   4506 5C31 POPEC 262      16.095  41.955  72.360  1.00  0.00           C
ATOM   4509 6C31 POPEC 262      15.425  42.935  73.350  1.00  0.00           C
ATOM   4513  NH3 POPED 263      77.715  61.865  52.440  1.00  0.00           N
ATOM   4517  C12 POPED 263      77.655  61.005  51.160  1.00  0.00           C
ATOM   4520  C11 POPED 263      78.725  61.395  50.200  1.00  0.00           C
ATOM   4523  P   POPED 263      80.565  59.525  49.990  1.00  0.00           P
ATOM   4524  O13 POPED 263      80.495  58.185  49.360  1.00  0.00           O
ATOM   4525  O14 POPED 263      81.675  60.455  49.650  1.00  0.00           O
ATOM   4526  O11 POPED 263      80.425  59.315  51.571  1.00  0.00           O
ATOM   4527  O12 POPED 263      79.175  60.215  49.570  1.00  0.00           O
ATOM   4528  C1  POPED 263      80.745  58.145  52.321  1.00  0.00           C
ATOM   4531  C2  POPED 263      82.205  58.105  52.790  1.00  0.00           C
ATOM   4533  O21 POPED 263      82.425  57.545  54.040  1.00  0.00           O
ATOM   4534  C21 POPED 263      82.435  56.265  54.150  1.00  0.00           C
ATOM   4535  O22 POPED 263      82.145  55.475  53.210  1.00  0.00           O
ATOM   4536  C22 POPED 263      83.155  55.985  55.451  1.00  0.00           C
ATOM   4539  C3  POPED 263      82.855  59.505  52.920  1.00  0.00           C
ATOM   4542  O31 POPED 263      84.255  59.245  53.030  1.00  0.00           O
ATOM   4543  C31 POPED 263      84.935  60.105  53.760  1.00  0.00           C
ATOM   4544  O32 POPED 263      84.425  61.065  54.330  1.00  0.00           O
ATOM   4545  C32 POPED 263      86.365  59.615  54.000  1.00  0.00           C
ATOM   4548  C23 POPED 263      82.365  55.415  56.620  1.00  0.00           C
ATOM   4551  C24 POPED 263      83.205  55.175  57.880  1.00  0.00           C
ATOM   4554  C25 POPED 263      82.245  54.695  59.040  1.00  0.00           C
ATOM   4557  C26 POPED 263      82.785  54.945  60.430  1.00  0.00           C
ATOM   4560  C27 POPED 263      84.235  54.435  60.680  1.00  0.00           C
ATOM   4563  C28 POPED 263      84.855  54.935  61.960  1.00  0.00           C
ATOM   4566  C29 POPED 263      84.925  53.835  62.961  1.00  0.00           C
ATOM   4568 0C21 POPED 263      85.495  53.975  64.160  1.00  0.00           C
ATOM   4570 1C21 POPED 263      85.905  55.285  64.720  1.00  0.00           C
ATOM   4573 2C21 POPED 263      85.115  55.395  66.040  1.00  0.00           C
ATOM   4576 3C21 POPED 263      85.195  56.765  66.750  1.00  0.00           C
ATOM   4579 4C21 POPED 263      84.305  56.915  68.000  1.00  0.00           C
ATOM   4582 5C21 POPED 263      83.975  58.345  68.391  1.00  0.00           C
ATOM   4585 6C21 POPED 263      82.795  58.365  69.401  1.00  0.00           C
ATOM   4588 7C21 POPED 263      83.055  59.035  70.771  1.00  0.00           C
ATOM   4591 8C21 POPED 263      81.935  59.095  71.750  1.00  0.00           C
ATOM   4595  C33 POPED 263      86.525  58.555  55.150  1.00  0.00           C
ATOM   4598  C34 POPED 263      86.675  59.345  56.440  1.00  0.00           C
ATOM   4601  C35 POPED 263      87.175  58.475  57.620  1.00  0.00           C
ATOM   4604  C36 POPED 263      86.985  59.245  58.980  1.00  0.00           C
ATOM   4607  C37 POPED 263      86.785  58.255  60.141  1.00  0.00           C
ATOM   4610  C38 POPED 263      86.995  58.835  61.490  1.00  0.00           C
ATOM   4613  C39 POPED 263      86.035  59.965  61.820  1.00  0.00           C
ATOM   4616 0C31 POPED 263      85.975  60.405  63.250  1.00  0.00           C
ATOM   4619 1C31 POPED 263      84.925  61.475  63.551  1.00  0.00           C
ATOM   4622 2C31 POPED 263      84.935  61.855  65.030  1.00  0.00           C
ATOM   4625 3C31 POPED 263      83.715  62.675  65.450  1.00  0.00           C
ATOM   4628 4C31 POPED 263      82.455  61.805  65.430  1.00  0.00           C
ATOM   4631 5C31 POPED 263      81.735  61.585  66.750  1.00  0.00           C
ATOM   4634 6C31 POPED 263      80.645  60.515  66.730  1.00  0.00           C
ATOM   4638  NH3 POPEE 264      47.835  52.385  54.341  1.00  0.00           N
ATOM   4642  C12 POPEE 264      47.515  51.725  53.070  1.00  0.00           C
ATOM   4645  C11 POPEE 264      48.385  52.235  51.971  1.00  0.00           C
ATOM   4648  P   POPEE 264      47.475  54.205  50.410  1.00  0.00           P
ATOM   4649  O13 POPEE 264      48.725  54.545  49.740  1.00  0.00           O
ATOM   4650  O14 POPEE 264      46.205  54.365  49.661  1.00  0.00           O
ATOM   4651  O11 POPEE 264      47.455  55.205  51.670  1.00  0.00           O
ATOM   4652  O12 POPEE 264      47.625  52.755  50.911  1.00  0.00           O
ATOM   4653  C1  POPEE 264      46.285  55.555  52.330  1.00  0.00           C
ATOM   4656  C2  POPEE 264      46.635  56.295  53.641  1.00  0.00           C
ATOM   4658  O21 POPEE 264      45.475  56.625  54.430  1.00  0.00           O
ATOM   4659  C21 POPEE 264      45.795  56.735  55.740  1.00  0.00           C
ATOM   4660  O22 POPEE 264      46.675  56.065  56.280  1.00  0.00           O
ATOM   4661  C22 POPEE 264      44.985  57.835  56.380  1.00  0.00           C
ATOM   4664  C3  POPEE 264      47.445  57.605  53.260  1.00  0.00           C
ATOM   4667  O31 POPEE 264      48.315  58.075  54.341  1.00  0.00           O
ATOM   4668  C31 POPEE 264      49.505  57.415  54.350  1.00  0.00           C
ATOM   4669  O32 POPEE 264      49.815  56.495  53.630  1.00  0.00           O
ATOM   4670  C32 POPEE 264      50.395  57.915  55.490  1.00  0.00           C
ATOM   4673  C23 POPEE 264      44.095  57.445  57.600  1.00  0.00           C
ATOM   4676  C24 POPEE 264      44.895  57.325  58.930  1.00  0.00           C
ATOM   4679  C25 POPEE 264      43.855  57.595  60.060  1.00  0.00           C
ATOM   4682  C26 POPEE 264      44.375  57.975  61.461  1.00  0.00           C
ATOM   4685  C27 POPEE 264      44.635  56.775  62.461  1.00  0.00           C
ATOM   4688  C28 POPEE 264      44.715  57.205  63.950  1.00  0.00           C
ATOM   4691  C29 POPEE 264      45.245  56.265  65.020  1.00  0.00           C
ATOM   4693 0C21 POPEE 264      45.605  56.605  66.291  1.00  0.00           C
ATOM   4695 1C21 POPEE 264      45.395  57.915  67.010  1.00  0.00           C
ATOM   4698 2C21 POPEE 264      44.085  57.845  67.860  1.00  0.00           C
ATOM   4701 3C21 POPEE 264      44.215  56.835  69.060  1.00  0.00           C
ATOM   4704 4C21 POPEE 264      42.975  56.915  70.010  1.00  0.00           C
ATOM   4707 5C21 POPEE 264      42.995  55.855  71.160  1.00  0.00           C
ATOM   4710 6C21 POPEE 264      42.215  54.585  70.710  1.00  0.00           C
ATOM   4713 7C21 POPEE 264      41.845  53.675  71.890  1.00  0.00           C
ATOM   4716 8C21 POPEE 264      41.145  52.355  71.590  1.00  0.00           C
ATOM   4720  C33 POPEE 264      49.975  57.355  56.911  1.00  0.00           C
ATOM   4723  C34 POPEE 264      50.345  58.505  57.870  1.00  0.00           C
ATOM   4726  C35 POPEE 264      50.015  58.285  59.350  1.00  0.00           C
ATOM   4729  C36 POPEE 264      51.335  58.045  60.130  1.00  0.00           C
ATOM   4732  C37 POPEE 264      51.135  58.175  61.620  1.00  0.00           C
ATOM   4735  C38 POPEE 264      52.455  58.465  62.391  1.00  0.00           C
ATOM   4738  C39 POPEE 264      52.095  58.815  63.841  1.00  0.00           C
ATOM   4741 0C31 POPEE 264      53.135  59.375  64.790  1.00  0.00           C
ATOM   4744 1C31 POPEE 264      52.515  59.875  66.121  1.00  0.00           C
ATOM   4747 2C31 POPEE 264      53.465  60.685  67.001  1.00  0.00           C
ATOM   4750 3C31 POPEE 264      52.785  61.465  68.120  1.00  0.00           C
ATOM   4753 4C31 POPEE 264      53.735  62.265  69.051  1.00  0.00           C
ATOM   4756 5C31 POPEE 264      53.185  62.625  70.480  1.00  0.00           C
ATOM   4759 6C31 POPEE 264      54.265  63.325  71.361  1.00  0.00           C
ATOM   4763  NH3 POPEF 265      37.535  38.935  53.151  1.00  0.00           N
ATOM   4767  C12 POPEF 265      37.455  37.555  52.461  1.00  0.00           C
ATOM   4770  C11 POPEF 265      35.965  37.245  52.070  1.00  0.00           C
ATOM   4773  P   POPEF 265      34.765  35.055  51.240  1.00  0.00           P
ATOM   4774  O13 POPEF 265      33.555  35.635  50.540  1.00  0.00           O
ATOM   4775  O14 POPEF 265      35.135  33.695  50.820  1.00  0.00           O
ATOM   4776  O11 POPEF 265      34.305  34.905  52.770  1.00  0.00           O
ATOM   4777  O12 POPEF 265      36.025  36.065  51.240  1.00  0.00           O
ATOM   4778  C1  POPEF 265      35.215  34.355  53.720  1.00  0.00           C
ATOM   4781  C2  POPEF 265      34.685  34.625  55.150  1.00  0.00           C
ATOM   4783  O21 POPEF 265      35.575  34.405  56.310  1.00  0.00           O
ATOM   4784  C21 POPEF 265      36.595  35.225  56.321  1.00  0.00           C
ATOM   4785  O22 POPEF 265      36.815  36.095  55.461  1.00  0.00           O
ATOM   4786  C22 POPEF 265      37.485  34.895  57.580  1.00  0.00           C
ATOM   4789  C3  POPEF 265      33.405  33.835  55.360  1.00  0.00           C
ATOM   4792  O31 POPEF 265      33.775  32.395  55.490  1.00  0.00           O
ATOM   4793  C31 POPEF 265      33.755  31.715  56.650  1.00  0.00           C
ATOM   4794  O32 POPEF 265      34.505  30.825  56.901  1.00  0.00           O
ATOM   4795  C32 POPEF 265      32.685  32.215  57.641  1.00  0.00           C
ATOM   4798  C23 POPEF 265      36.865  34.055  58.770  1.00  0.00           C
ATOM   4801  C24 POPEF 265      35.805  34.765  59.471  1.00  0.00           C
ATOM   4804  C25 POPEF 265      36.115  35.395  60.850  1.00  0.00           C
ATOM   4807  C26 POPEF 265      37.115  34.565  61.660  1.00  0.00           C
ATOM   4810  C27 POPEF 265      36.985  34.975  63.151  1.00  0.00           C
ATOM   4813  C28 POPEF 265      38.095  34.455  64.110  1.00  0.00           C
ATOM   4816  C29 POPEF 265      39.185  35.485  64.360  1.00  0.00           C
ATOM   4818 0C21 POPEF 265      39.855  35.765  65.480  1.00  0.00           C
ATOM   4820 1C21 POPEF 265      39.685  35.085  66.780  1.00  0.00           C
ATOM   4823 2C21 POPEF 265      39.535  36.015  68.040  1.00  0.00           C
ATOM   4826 3C21 POPEF 265      38.425  37.095  67.970  1.00  0.00           C
ATOM   4829 4C21 POPEF 265      39.045  38.465  67.760  1.00  0.00           C
ATOM   4832 5C21 POPEF 265      39.625  39.115  68.990  1.00  0.00           C
ATOM   4835 6C21 POPEF 265      38.655  40.095  69.670  1.00  0.00           C
ATOM   4838 7C21 POPEF 265      39.225  40.575  71.020  1.00  0.00           C
ATOM   4841 8C21 POPEF 265      38.215  41.485  71.680  1.00  0.00           C
ATOM   4845  C33 POPEF 265      32.425  31.205  58.760  1.00  0.00           C
ATOM   4848  C34 POPEF 265      31.335  31.765  59.731  1.00  0.00           C
ATOM   4851  C35 POPEF 265      31.635  33.195  60.170  1.00  0.00           C
ATOM   4854  C36 POPEF 265      30.915  33.775  61.410  1.00  0.00           C
ATOM   4857  C37 POPEF 265      31.535  35.095  61.911  1.00  0.00           C
ATOM   4860  C38 POPEF 265      30.665  36.025  62.760  1.00  0.00           C
ATOM   4863  C39 POPEF 265      30.005  35.345  64.001  1.00  0.00           C
ATOM   4866 0C31 POPEF 265      30.185  36.215  65.251  1.00  0.00           C
ATOM   4869 1C31 POPEF 265      29.395  35.615  66.450  1.00  0.00           C
ATOM   4872 2C31 POPEF 265      29.045  36.665  67.520  1.00  0.00           C
ATOM   4875 3C31 POPEF 265      30.235  36.955  68.481  1.00  0.00           C
ATOM   4878 4C31 POPEF 265      29.745  37.685  69.751  1.00  0.00           C
ATOM   4881 5C31 POPEF 265      30.845  37.725  70.861  1.00  0.00           C
ATOM   4884 6C31 POPEF 265      30.335  38.315  72.190  1.00  0.00           C
ATOM   4888  NH3 POPEG 266       3.845  58.725  54.760  1.00  0.00           N
ATOM   4892  C12 POPEG 266       4.165  57.245  54.460  1.00  0.00           C
ATOM   4895  C11 POPEG 266       4.965  56.995  53.180  1.00  0.00           C
ATOM   4898  P   POPEG 266       6.035  54.555  53.840  1.00  0.00           P
ATOM   4899  O13 POPEG 266       6.955  55.295  54.731  1.00  0.00           O
ATOM   4900  O14 POPEG 266       6.605  53.545  52.910  1.00  0.00           O
ATOM   4901  O11 POPEG 266       5.085  53.855  54.731  1.00  0.00           O
ATOM   4902  O12 POPEG 266       5.215  55.605  52.970  1.00  0.00           O
ATOM   4903  C1  POPEG 266       4.735  54.215  56.141  1.00  0.00           C
ATOM   4906  C2  POPEG 266       4.415  52.895  56.960  1.00  0.00           C
ATOM   4908  O21 POPEG 266       3.825  53.255  58.210  1.00  0.00           O
ATOM   4909  C21 POPEG 266       3.035  52.375  58.730  1.00  0.00           C
ATOM   4910  O22 POPEG 266       2.535  51.405  58.170  1.00  0.00           O
ATOM   4911  C22 POPEG 266       2.685  52.815  60.170  1.00  0.00           C
ATOM   4914  C3  POPEG 266       5.725  52.015  57.140  1.00  0.00           C
ATOM   4917  O31 POPEG 266       5.575  50.625  57.571  1.00  0.00           O
ATOM   4918  C31 POPEG 266       5.825  50.475  58.860  1.00  0.00           C
ATOM   4919  O32 POPEG 266       6.215  51.315  59.670  1.00  0.00           O
ATOM   4920  C32 POPEG 266       5.625  48.995  59.180  1.00  0.00           C
ATOM   4923  C23 POPEG 266       3.795  53.645  60.850  1.00  0.00           C
ATOM   4926  C24 POPEG 266       3.345  54.275  62.170  1.00  0.00           C
ATOM   4929  C25 POPEG 266       4.075  53.705  63.350  1.00  0.00           C
ATOM   4932  C26 POPEG 266       3.415  54.035  64.641  1.00  0.00           C
ATOM   4935  C27 POPEG 266       3.765  53.205  65.870  1.00  0.00           C
ATOM   4938  C28 POPEG 266       2.955  53.645  67.181  1.00  0.00           C
ATOM   4941  C29 POPEG 266       1.475  53.365  67.200  1.00  0.00           C
ATOM   4943 0C21 POPEG 266       0.755  52.675  68.070  1.00  0.00           C
ATOM   4945 1C21 POPEG 266       1.245  51.845  69.241  1.00  0.00           C
ATOM   4948 2C21 POPEG 266       0.395  52.365  70.450  1.00  0.00           C
ATOM   4951 3C21 POPEG 266       1.125  52.005  71.770  1.00  0.00           C
ATOM   4954 4C21 POPEG 266       0.245  52.395  73.000  1.00  0.00           C
ATOM   4957 5C21 POPEG 266       1.045  52.805  74.211  1.00  0.00           C
ATOM   4960 6C21 POPEG 266       2.035  51.725  74.600  1.00  0.00           C
ATOM   4963 7C21 POPEG 266       2.805  52.015  75.920  1.00  0.00           C
ATOM   4966 8C21 POPEG 266       3.745  50.905  76.280  1.00  0.00           C
ATOM   4970  C33 POPEG 266       4.365  48.775  60.060  1.00  0.00           C
ATOM   4973  C34 POPEG 266       3.085  48.245  59.390  1.00  0.00           C
ATOM   4976  C35 POPEG 266       1.825  48.705  60.160  1.00  0.00           C
ATOM   4979  C36 POPEG 266       1.855  48.435  61.690  1.00  0.00           C
ATOM   4982  C37 POPEG 266       0.705  49.305  62.260  1.00  0.00           C
ATOM   4985  C38 POPEG 266       0.795  49.525  63.800  1.00  0.00           C
ATOM   4988  C39 POPEG 266      -0.545  49.175  64.431  1.00  0.00           C
ATOM   4991 0C31 POPEG 266      -0.705  49.645  65.891  1.00  0.00           C
ATOM   4994 1C31 POPEG 266      -1.755  48.785  66.680  1.00  0.00           C
ATOM   4997 2C31 POPEG 266      -2.055  49.265  68.090  1.00  0.00           C
ATOM   5000 3C31 POPEG 266      -2.665  50.695  68.131  1.00  0.00           C
ATOM   5003 4C31 POPEG 266      -3.055  51.185  69.510  1.00  0.00           C
ATOM   5006 5C31 POPEG 266      -3.195  52.685  69.790  1.00  0.00           C
ATOM   5009 6C31 POPEG 266      -3.615  52.955  71.250  1.00  0.00           C
ATOM   5013  NH3 POPEH 267      94.505  25.485  53.490  1.00  0.00           N
ATOM   5017  C12 POPEH 267      94.235  24.585  54.740  1.00  0.00           C
ATOM   5020  C11 POPEH 267      92.835  24.125  54.670  1.00  0.00           C
ATOM   5023  P   POPEH 267      91.365  22.725  53.180  1.00  0.00           P
ATOM   5024  O13 POPEH 267      90.205  23.495  53.660  1.00  0.00           O
ATOM   5025  O14 POPEH 267      91.245  22.065  51.850  1.00  0.00           O
ATOM   5026  O11 POPEH 267      91.565  21.655  54.260  1.00  0.00           O
ATOM   5027  O12 POPEH 267      92.655  23.645  53.330  1.00  0.00           O
ATOM   5028  C1  POPEH 267      92.535  20.585  54.401  1.00  0.00           C
ATOM   5031  C2  POPEH 267      92.215  19.855  55.740  1.00  0.00           C
ATOM   5033  O21 POPEH 267      92.645  20.815  56.750  1.00  0.00           O
ATOM   5034  C21 POPEH 267      91.765  21.155  57.650  1.00  0.00           C
ATOM   5035  O22 POPEH 267      90.605  20.805  57.670  1.00  0.00           O
ATOM   5036  C22 POPEH 267      92.415  21.995  58.700  1.00  0.00           C
ATOM   5039  C3  POPEH 267      92.845  18.515  56.040  1.00  0.00           C
ATOM   5042  O31 POPEH 267      92.135  17.745  57.030  1.00  0.00           O
ATOM   5043  C31 POPEH 267      92.485  17.915  58.260  1.00  0.00           C
ATOM   5044  O32 POPEH 267      93.075  18.825  58.751  1.00  0.00           O
ATOM   5045  C32 POPEH 267      91.845  16.845  59.110  1.00  0.00           C
ATOM   5048  C23 POPEH 267      91.445  22.555  59.751  1.00  0.00           C
ATOM   5051  C24 POPEH 267      92.035  23.435  60.810  1.00  0.00           C
ATOM   5054  C25 POPEH 267      91.025  24.045  61.790  1.00  0.00           C
ATOM   5057  C26 POPEH 267      90.665  23.195  62.961  1.00  0.00           C
ATOM   5060  C27 POPEH 267      89.495  23.725  63.730  1.00  0.00           C
ATOM   5063  C28 POPEH 267      89.115  22.815  64.920  1.00  0.00           C
ATOM   5066  C29 POPEH 267      88.025  23.465  65.670  1.00  0.00           C
ATOM   5068 0C21 POPEH 267      87.575  23.085  66.881  1.00  0.00           C
ATOM   5070 1C21 POPEH 267      87.995  21.985  67.840  1.00  0.00           C
ATOM   5073 2C21 POPEH 267      87.195  22.015  69.180  1.00  0.00           C
ATOM   5076 3C21 POPEH 267      85.695  21.705  69.020  1.00  0.00           C
ATOM   5079 4C21 POPEH 267      84.925  22.645  69.901  1.00  0.00           C
ATOM   5082 5C21 POPEH 267      84.145  21.925  71.040  1.00  0.00           C
ATOM   5085 6C21 POPEH 267      84.935  21.025  72.030  1.00  0.00           C
ATOM   5088 7C21 POPEH 267      84.025  20.125  72.840  1.00  0.00           C
ATOM   5091 8C21 POPEH 267      84.735  19.105  73.740  1.00  0.00           C
ATOM   5095  C33 POPEH 267      91.185  17.545  60.380  1.00  0.00           C
ATOM   5098  C34 POPEH 267      90.875  16.545  61.520  1.00  0.00           C
ATOM   5101  C35 POPEH 267      89.935  17.195  62.550  1.00  0.00           C
ATOM   5104  C36 POPEH 267      89.205  16.245  63.530  1.00  0.00           C
ATOM   5107  C37 POPEH 267      88.855  16.945  64.891  1.00  0.00           C
ATOM   5110  C38 POPEH 267      87.805  16.225  65.800  1.00  0.00           C
ATOM   5113  C39 POPEH 267      87.565  16.985  67.120  1.00  0.00           C
ATOM   5116 0C31 POPEH 267      88.785  17.615  67.900  1.00  0.00           C
ATOM   5119 1C31 POPEH 267      88.305  18.595  69.001  1.00  0.00           C
ATOM   5122 2C31 POPEH 267      88.385  18.185  70.480  1.00  0.00           C
ATOM   5125 3C31 POPEH 267      89.575  18.655  71.370  1.00  0.00           C
ATOM   5128 4C31 POPEH 267      89.465  18.185  72.850  1.00  0.00           C
ATOM   5131 5C31 POPEH 267      90.855  18.255  73.641  1.00  0.00           C
ATOM   5134 6C31 POPEH 267      90.715  17.925  75.130  1.00  0.00           C
ATOM   5138  NH3 POPEI 268      95.825  36.675  55.330  1.00  0.00           N
ATOM   5142  C12 POPEI 268      96.245  37.835  54.440  1.00  0.00           C
ATOM   5145  C11 POPEI 268      95.225  38.995  54.580  1.00  0.00           C
ATOM   5148  P   POPEI 268      96.845  40.785  53.800  1.00  0.00           P
ATOM   5149  O13 POPEI 268      97.765  40.045  52.900  1.00  0.00           O
ATOM   5150  O14 POPEI 268      96.695  42.265  53.600  1.00  0.00           O
ATOM   5151  O11 POPEI 268      97.305  40.615  55.360  1.00  0.00           O
ATOM   5152  O12 POPEI 268      95.495  40.045  53.600  1.00  0.00           O
ATOM   5153  C1  POPEI 268      98.315  41.485  55.850  1.00  0.00           C
ATOM   5156  C2  POPEI 268      98.305  41.395  57.410  1.00  0.00           C
ATOM   5158  O21 POPEI 268      99.395  42.095  57.970  1.00  0.00           O
ATOM   5159  C21 POPEI 268      99.795  41.875  59.190  1.00  0.00           C
ATOM   5160  O22 POPEI 268     100.895  41.425  59.481  1.00  0.00           O
ATOM   5161  C22 POPEI 268      98.615  42.095  60.240  1.00  0.00           C
ATOM   5164  C3  POPEI 268      98.215  39.835  57.830  1.00  0.00           C
ATOM   5167  O31 POPEI 268      97.055  39.785  58.660  1.00  0.00           O
ATOM   5168  C31 POPEI 268      96.785  38.495  59.050  1.00  0.00           C
ATOM   5169  O32 POPEI 268      97.325  37.535  58.551  1.00  0.00           O
ATOM   5170  C32 POPEI 268      95.765  38.505  60.150  1.00  0.00           C
ATOM   5173  C23 POPEI 268      99.045  42.105  61.720  1.00  0.00           C
ATOM   5176  C24 POPEI 268      97.755  42.235  62.590  1.00  0.00           C
ATOM   5179  C25 POPEI 268      97.965  42.485  64.060  1.00  0.00           C
ATOM   5182  C26 POPEI 268      98.495  41.195  64.801  1.00  0.00           C
ATOM   5185  C27 POPEI 268      98.545  41.315  66.291  1.00  0.00           C
ATOM   5188  C28 POPEI 268      99.065  40.145  67.100  1.00  0.00           C
ATOM   5191  C29 POPEI 268     100.515  40.245  67.611  1.00  0.00           C
ATOM   5193 0C21 POPEI 268     100.875  40.645  68.850  1.00  0.00           C
ATOM   5195 1C21 POPEI 268      99.985  41.155  69.961  1.00  0.00           C
ATOM   5198 2C21 POPEI 268      99.395  40.085  70.920  1.00  0.00           C
ATOM   5201 3C21 POPEI 268      98.175  40.585  71.671  1.00  0.00           C
ATOM   5204 4C21 POPEI 268      97.825  39.725  72.891  1.00  0.00           C
ATOM   5207 5C21 POPEI 268      96.445  40.005  73.481  1.00  0.00           C
ATOM   5210 6C21 POPEI 268      96.215  41.455  73.950  1.00  0.00           C
ATOM   5213 7C21 POPEI 268      94.835  41.575  74.560  1.00  0.00           C
ATOM   5216 8C21 POPEI 268      94.445  43.035  74.901  1.00  0.00           C
ATOM   5220  C33 POPEI 268      95.955  37.375  61.200  1.00  0.00           C
ATOM   5223  C34 POPEI 268      94.605  37.155  61.920  1.00  0.00           C
ATOM   5226  C35 POPEI 268      93.935  38.355  62.630  1.00  0.00           C
ATOM   5229  C36 POPEI 268      92.625  37.975  63.240  1.00  0.00           C
ATOM   5232  C37 POPEI 268      91.945  39.105  64.141  1.00  0.00           C
ATOM   5235  C38 POPEI 268      90.875  38.625  65.060  1.00  0.00           C
ATOM   5238  C39 POPEI 268      90.425  39.545  66.211  1.00  0.00           C
ATOM   5241 0C31 POPEI 268      90.205  38.645  67.410  1.00  0.00           C
ATOM   5244 1C31 POPEI 268      90.355  39.395  68.730  1.00  0.00           C
ATOM   5247 2C31 POPEI 268      90.295  38.435  69.961  1.00  0.00           C
ATOM   5250 3C31 POPEI 268      90.455  39.135  71.300  1.00  0.00           C
ATOM   5253 4C31 POPEI 268      90.275  38.145  72.450  1.00  0.00           C
ATOM   5256 5C31 POPEI 268      90.405  38.835  73.780  1.00  0.00           C
ATOM   5259 6C31 POPEI 268      89.915  38.115  75.060  1.00  0.00           C
ATOM   5263  NH3 POPEJ 269     129.695  90.745  92.801  1.00  0.00           N
ATOM   5267  C12 POPEJ 269     128.735  91.925  92.480  1.00  0.00           C
ATOM   5270  C11 POPEJ 269     128.385  92.095  90.980  1.00  0.00           C
ATOM   5273  P   POPEJ 269     125.725  91.605  90.840  1.00  0.00           P
ATOM   5274  O13 POPEJ 269     126.095  90.515  89.961  1.00  0.00           O
ATOM   5275  O14 POPEJ 269     125.355  91.235  92.230  1.00  0.00           O
ATOM   5276  O11 POPEJ 269     124.625  92.405  90.111  1.00  0.00           O
ATOM   5277  O12 POPEJ 269     127.035  92.585  90.931  1.00  0.00           O
ATOM   5278  C1  POPEJ 269     124.635  92.965  88.831  1.00  0.00           C
ATOM   5281  C2  POPEJ 269     123.735  92.085  87.810  1.00  0.00           C
ATOM   5283  O21 POPEJ 269     124.235  92.205  86.440  1.00  0.00           O
ATOM   5284  C21 POPEJ 269     125.155  91.355  86.081  1.00  0.00           C
ATOM   5285  O22 POPEJ 269     125.645  90.405  86.720  1.00  0.00           O
ATOM   5286  C22 POPEJ 269     125.685  91.765  84.700  1.00  0.00           C
ATOM   5289  C3  POPEJ 269     122.215  92.435  88.020  1.00  0.00           C
ATOM   5292  O31 POPEJ 269     121.325  91.515  87.360  1.00  0.00           O
ATOM   5293  C31 POPEJ 269     120.945  91.815  86.110  1.00  0.00           C
ATOM   5294  O32 POPEJ 269     121.335  92.715  85.441  1.00  0.00           O
ATOM   5295  C32 POPEJ 269     119.985  90.765  85.620  1.00  0.00           C
ATOM   5298  C23 POPEJ 269     125.895  90.475  83.950  1.00  0.00           C
ATOM   5301  C24 POPEJ 269     125.645  90.645  82.420  1.00  0.00           C
ATOM   5304  C25 POPEJ 269     126.405  91.745  81.691  1.00  0.00           C
ATOM   5307  C26 POPEJ 269     126.125  91.755  80.181  1.00  0.00           C
ATOM   5310  C27 POPEJ 269     126.275  93.175  79.700  1.00  0.00           C
ATOM   5313  C28 POPEJ 269     126.125  93.365  78.141  1.00  0.00           C
ATOM   5316  C29 POPEJ 269     127.345  93.925  77.401  1.00  0.00           C
ATOM   5318 0C21 POPEJ 269     127.495  95.195  77.111  1.00  0.00           C
ATOM   5320 1C21 POPEJ 269     126.605  96.295  77.600  1.00  0.00           C
ATOM   5323 2C21 POPEJ 269     125.505  96.765  76.621  1.00  0.00           C
ATOM   5326 3C21 POPEJ 269     124.745  97.995  77.130  1.00  0.00           C
ATOM   5329 4C21 POPEJ 269     123.785  98.505  76.110  1.00  0.00           C
ATOM   5332 5C21 POPEJ 269     122.835  99.585  76.610  1.00  0.00           C
ATOM   5335 6C21 POPEJ 269     122.335 100.435  75.480  1.00  0.00           C
ATOM   5338 7C21 POPEJ 269     121.425 101.605  75.940  1.00  0.00           C
ATOM   5341 8C21 POPEJ 269     121.185 102.685  74.880  1.00  0.00           C
ATOM   5345  C33 POPEJ 269     119.845  90.665  84.060  1.00  0.00           C
ATOM   5348  C34 POPEJ 269     119.335  89.285  83.560  1.00  0.00           C
ATOM   5351  C35 POPEJ 269     118.565  89.425  82.261  1.00  0.00           C
ATOM   5354  C36 POPEJ 269     118.275  88.175  81.471  1.00  0.00           C
ATOM   5357  C37 POPEJ 269     117.775  88.545  80.081  1.00  0.00           C
ATOM   5360  C38 POPEJ 269     117.135  87.475  79.211  1.00  0.00           C
ATOM   5363  C39 POPEJ 269     117.085  87.815  77.670  1.00  0.00           C
ATOM   5366 0C31 POPEJ 269     116.135  86.945  76.811  1.00  0.00           C
ATOM   5369 1C31 POPEJ 269     116.035  87.285  75.330  1.00  0.00           C
ATOM   5372 2C31 POPEJ 269     114.965  86.565  74.420  1.00  0.00           C
ATOM   5375 3C31 POPEJ 269     114.795  87.115  72.991  1.00  0.00           C
ATOM   5378 4C31 POPEJ 269     116.045  87.185  72.120  1.00  0.00           C
ATOM   5381 5C31 POPEJ 269     115.805  88.025  70.870  1.00  0.00           C
ATOM   5384 6C31 POPEJ 269     116.965  87.955  69.860  1.00  0.00           C
ATOM   5388  NH3 POPEK 270      17.095  26.315  52.850  1.00  0.00           N
ATOM   5392  C12 POPEK 270      15.695  26.685  52.920  1.00  0.00           C
ATOM   5395  C11 POPEK 270      15.325  28.225  52.900  1.00  0.00           C
ATOM   5398  P   POPEK 270      12.615  28.155  53.231  1.00  0.00           P
ATOM   5399  O13 POPEK 270      12.305  29.185  54.230  1.00  0.00           O
ATOM   5400  O14 POPEK 270      11.625  27.945  52.150  1.00  0.00           O
ATOM   5401  O11 POPEK 270      12.775  26.875  54.040  1.00  0.00           O
ATOM   5402  O12 POPEK 270      13.995  28.465  52.600  1.00  0.00           O
ATOM   5403  C1  POPEK 270      12.005  26.585  55.190  1.00  0.00           C
ATOM   5406  C2  POPEK 270      12.945  25.975  56.220  1.00  0.00           C
ATOM   5408  O21 POPEK 270      12.275  25.105  57.100  1.00  0.00           O
ATOM   5409  C21 POPEK 270      12.985  24.055  57.490  1.00  0.00           C
ATOM   5410  O22 POPEK 270      14.125  23.755  57.181  1.00  0.00           O
ATOM   5411  C22 POPEK 270      12.095  23.105  58.280  1.00  0.00           C
ATOM   5414  C3  POPEK 270      13.725  27.045  57.000  1.00  0.00           C
ATOM   5417  O31 POPEK 270      14.755  26.395  57.821  1.00  0.00           O
ATOM   5418  C31 POPEK 270      14.725  26.535  59.141  1.00  0.00           C
ATOM   5419  O32 POPEK 270      14.045  27.345  59.760  1.00  0.00           O
ATOM   5420  C32 POPEK 270      15.585  25.495  59.790  1.00  0.00           C
ATOM   5423  C23 POPEK 270      12.455  22.805  59.720  1.00  0.00           C
ATOM   5426  C24 POPEK 270      11.815  23.795  60.740  1.00  0.00           C
ATOM   5429  C25 POPEK 270      12.415  23.645  62.130  1.00  0.00           C
ATOM   5432  C26 POPEK 270      11.885  22.385  62.891  1.00  0.00           C
ATOM   5435  C27 POPEK 270      12.595  22.145  64.211  1.00  0.00           C
ATOM   5438  C28 POPEK 270      12.165  21.025  65.130  1.00  0.00           C
ATOM   5441  C29 POPEK 270      13.335  20.145  65.660  1.00  0.00           C
ATOM   5443 0C21 POPEK 270      13.785  20.065  66.901  1.00  0.00           C
ATOM   5445 1C21 POPEK 270      13.145  20.945  67.980  1.00  0.00           C
ATOM   5448 2C21 POPEK 270      12.205  20.105  68.950  1.00  0.00           C
ATOM   5451 3C21 POPEK 270      13.015  19.085  69.790  1.00  0.00           C
ATOM   5454 4C21 POPEK 270      12.125  18.465  70.791  1.00  0.00           C
ATOM   5457 5C21 POPEK 270      12.905  17.555  71.750  1.00  0.00           C
ATOM   5460 6C21 POPEK 270      12.005  16.985  72.850  1.00  0.00           C
ATOM   5463 7C21 POPEK 270      12.795  16.145  73.900  1.00  0.00           C
ATOM   5466 8C21 POPEK 270      12.195  15.835  75.301  1.00  0.00           C
ATOM   5470  C33 POPEK 270      15.635  25.485  61.350  1.00  0.00           C
ATOM   5473  C34 POPEK 270      16.835  26.205  61.890  1.00  0.00           C
ATOM   5476  C35 POPEK 270      17.155  25.935  63.390  1.00  0.00           C
ATOM   5479  C36 POPEK 270      16.075  26.465  64.261  1.00  0.00           C
ATOM   5482  C37 POPEK 270      15.345  25.395  65.091  1.00  0.00           C
ATOM   5485  C38 POPEK 270      14.445  26.095  66.090  1.00  0.00           C
ATOM   5488  C39 POPEK 270      13.695  25.155  67.120  1.00  0.00           C
ATOM   5491 0C31 POPEK 270      12.835  26.005  68.020  1.00  0.00           C
ATOM   5494 1C31 POPEK 270      12.015  25.285  69.060  1.00  0.00           C
ATOM   5497 2C31 POPEK 270      11.265  26.265  69.930  1.00  0.00           C
ATOM   5500 3C31 POPEK 270      10.595  25.625  71.151  1.00  0.00           C
ATOM   5503 4C31 POPEK 270       9.525  26.545  71.680  1.00  0.00           C
ATOM   5506 5C31 POPEK 270       8.825  25.855  72.810  1.00  0.00           C
ATOM   5509 6C31 POPEK 270       7.635  26.695  73.260  1.00  0.00           C
ATOM   5513  NH3 POPEL 271     131.355   0.535  52.891  1.00  0.00           N
ATOM   5517  C12 POPEL 271     131.195   1.585  53.970  1.00  0.00           C
ATOM   5520  C11 POPEL 271     130.935   3.025  53.420  1.00  0.00           C
ATOM   5523  P   POPEL 271     132.105   5.385  53.930  1.00  0.00           P
ATOM   5524  O13 POPEL 271     133.075   5.035  52.850  1.00  0.00           O
ATOM   5525  O14 POPEL 271     131.245   6.555  53.650  1.00  0.00           O
ATOM   5526  O11 POPEL 271     133.015   5.615  55.240  1.00  0.00           O
ATOM   5527  O12 POPEL 271     131.295   4.075  54.330  1.00  0.00           O
ATOM   5528  C1  POPEL 271     132.565   5.415  56.540  1.00  0.00           C
ATOM   5531  C2  POPEL 271     133.295   6.525  57.380  1.00  0.00           C
ATOM   5533  O21 POPEL 271     133.335   6.245  58.770  1.00  0.00           O
ATOM   5534  C21 POPEL 271     132.185   6.235  59.380  1.00  0.00           C
ATOM   5535  O22 POPEL 271     131.085   6.335  58.891  1.00  0.00           O
ATOM   5536  C22 POPEL 271     132.425   6.135  60.850  1.00  0.00           C
ATOM   5539  C3  POPEL 271     132.645   7.905  57.020  1.00  0.00           C
ATOM   5542  O31 POPEL 271     132.655   8.915  58.091  1.00  0.00           O
ATOM   5543  C31 POPEL 271     131.835   9.945  57.750  1.00  0.00           C
ATOM   5544  O32 POPEL 271     131.385  10.105  56.620  1.00  0.00           O
ATOM   5545  C32 POPEL 271     131.505  10.885  58.940  1.00  0.00           C
ATOM   5548  C23 POPEL 271     131.505   7.135  61.520  1.00  0.00           C
ATOM   5551  C24 POPEL 271     131.165   6.635  62.930  1.00  0.00           C
ATOM   5554  C25 POPEL 271     130.335   7.585  63.841  1.00  0.00           C
ATOM   5557  C26 POPEL 271     128.985   7.755  63.140  1.00  0.00           C
ATOM   5560  C27 POPEL 271     128.055   8.695  63.870  1.00  0.00           C
ATOM   5563  C28 POPEL 271     126.885   8.975  62.880  1.00  0.00           C
ATOM   5566  C29 POPEL 271     125.905   9.955  63.510  1.00  0.00           C
ATOM   5568 0C21 POPEL 271     124.715   9.715  64.020  1.00  0.00           C
ATOM   5570 1C21 POPEL 271     123.975   8.475  63.920  1.00  0.00           C
ATOM   5573 2C21 POPEL 271     122.405   8.655  63.950  1.00  0.00           C
ATOM   5576 3C21 POPEL 271     121.765   8.425  65.350  1.00  0.00           C
ATOM   5579 4C21 POPEL 271     120.245   8.375  65.280  1.00  0.00           C
ATOM   5582 5C21 POPEL 271     119.555   7.455  66.341  1.00  0.00           C
ATOM   5585 6C21 POPEL 271     119.875   7.905  67.710  1.00  0.00           C
ATOM   5588 7C21 POPEL 271     119.465   6.985  68.810  1.00  0.00           C
ATOM   5591 8C21 POPEL 271     119.955   7.425  70.150  1.00  0.00           C
ATOM   5595  C33 POPEL 271     129.945  11.075  59.100  1.00  0.00           C
ATOM   5598  C34 POPEL 271     129.725  11.695  60.490  1.00  0.00           C
ATOM   5601  C35 POPEL 271     128.325  12.275  60.750  1.00  0.00           C
ATOM   5604  C36 POPEL 271     128.315  13.205  61.960  1.00  0.00           C
ATOM   5607  C37 POPEL 271     126.945  13.725  62.181  1.00  0.00           C
ATOM   5610  C38 POPEL 271     126.805  14.455  63.490  1.00  0.00           C
ATOM   5613  C39 POPEL 271     126.735  13.465  64.661  1.00  0.00           C
ATOM   5616 0C31 POPEL 271     126.985  14.085  66.020  1.00  0.00           C
ATOM   5619 1C31 POPEL 271     127.405  13.025  67.050  1.00  0.00           C
ATOM   5622 2C31 POPEL 271     126.345  11.915  67.170  1.00  0.00           C
ATOM   5625 3C31 POPEL 271     125.955  11.575  68.590  1.00  0.00           C
ATOM   5628 4C31 POPEL 271     125.335  10.125  68.630  1.00  0.00           C
ATOM   5631 5C31 POPEL 271     124.635   9.865  69.990  1.00  0.00           C
ATOM   5634 6C31 POPEL 271     124.115   8.495  70.181  1.00  0.00           C
ATOM   5638  NH3 POPEM 272       8.525  79.485  48.180  1.00  0.00           N
ATOM   5642  C12 POPEM 272       7.715  78.405  47.520  1.00  0.00           C
ATOM   5645  C11 POPEM 272       7.185  78.745  46.060  1.00  0.00           C
ATOM   5648  P   POPEM 272       5.775  76.505  45.830  1.00  0.00           P
ATOM   5649  O13 POPEM 272       4.805  76.275  44.740  1.00  0.00           O
ATOM   5650  O14 POPEM 272       7.025  75.685  46.100  1.00  0.00           O
ATOM   5651  O11 POPEM 272       5.055  76.615  47.181  1.00  0.00           O
ATOM   5652  O12 POPEM 272       6.025  78.055  45.810  1.00  0.00           O
ATOM   5653  C1  POPEM 272       4.005  75.695  47.510  1.00  0.00           C
ATOM   5656  C2  POPEM 272       3.155  76.445  48.450  1.00  0.00           C
ATOM   5658  O21 POPEM 272       2.415  77.445  47.711  1.00  0.00           O
ATOM   5659  C21 POPEM 272       1.295  78.085  48.180  1.00  0.00           C
ATOM   5660  O22 POPEM 272       0.845  79.095  47.660  1.00  0.00           O
ATOM   5661  C22 POPEM 272       0.435  77.305  49.240  1.00  0.00           C
ATOM   5664  C3  POPEM 272       4.105  77.035  49.611  1.00  0.00           C
ATOM   5667  O31 POPEM 272       3.375  77.295  50.820  1.00  0.00           O
ATOM   5668  C31 POPEM 272       4.255  77.285  51.800  1.00  0.00           C
ATOM   5669  O32 POPEM 272       5.445  77.355  51.690  1.00  0.00           O
ATOM   5670  C32 POPEM 272       3.445  77.275  53.030  1.00  0.00           C
ATOM   5673  C23 POPEM 272      -0.475  78.385  50.040  1.00  0.00           C
ATOM   5676  C24 POPEM 272      -0.285  78.275  51.520  1.00  0.00           C
ATOM   5679  C25 POPEM 272      -0.885  79.405  52.420  1.00  0.00           C
ATOM   5682  C26 POPEM 272      -0.815  78.995  53.920  1.00  0.00           C
ATOM   5685  C27 POPEM 272      -1.825  79.695  54.920  1.00  0.00           C
ATOM   5688  C28 POPEM 272      -1.925  79.045  56.310  1.00  0.00           C
ATOM   5691  C29 POPEM 272      -3.125  79.555  57.030  1.00  0.00           C
ATOM   5693 0C21 POPEM 272      -3.285  80.285  58.140  1.00  0.00           C
ATOM   5695 1C21 POPEM 272      -2.135  80.645  59.080  1.00  0.00           C
ATOM   5698 2C21 POPEM 272      -2.375  81.865  60.050  1.00  0.00           C
ATOM   5701 3C21 POPEM 272      -1.245  82.015  61.121  1.00  0.00           C
ATOM   5704 4C21 POPEM 272      -1.315  83.265  61.940  1.00  0.00           C
ATOM   5707 5C21 POPEM 272      -0.115  83.485  62.870  1.00  0.00           C
ATOM   5710 6C21 POPEM 272      -0.325  84.605  63.950  1.00  0.00           C
ATOM   5713 7C21 POPEM 272       0.915  85.135  64.641  1.00  0.00           C
ATOM   5716 8C21 POPEM 272       0.755  86.505  65.231  1.00  0.00           C
ATOM   5720  C33 POPEM 272       3.815  78.015  54.310  1.00  0.00           C
ATOM   5723  C34 POPEM 272       2.765  77.585  55.321  1.00  0.00           C
ATOM   5726  C35 POPEM 272       2.485  78.675  56.400  1.00  0.00           C
ATOM   5729  C36 POPEM 272       2.565  78.005  57.760  1.00  0.00           C
ATOM   5732  C37 POPEM 272       2.005  78.855  58.870  1.00  0.00           C
ATOM   5735  C38 POPEM 272       2.185  78.115  60.230  1.00  0.00           C
ATOM   5738  C39 POPEM 272       1.475  78.865  61.400  1.00  0.00           C
ATOM   5741 0C31 POPEM 272       2.265  79.935  62.161  1.00  0.00           C
ATOM   5744 1C31 POPEM 272       1.565  80.255  63.470  1.00  0.00           C
ATOM   5747 2C31 POPEM 272       2.315  81.305  64.220  1.00  0.00           C
ATOM   5750 3C31 POPEM 272       3.635  80.835  64.901  1.00  0.00           C
ATOM   5753 4C31 POPEM 272       4.525  82.025  65.441  1.00  0.00           C
ATOM   5756 5C31 POPEM 272       5.615  81.625  66.450  1.00  0.00           C
ATOM   5759 6C31 POPEM 272       6.295  82.875  67.111  1.00  0.00           C
ATOM   5763  NH3 POPEN 273     127.505  83.775  91.590  1.00  0.00           N
ATOM   5767  C12 POPEN 273     127.885  82.655  92.490  1.00  0.00           C
ATOM   5770  C11 POPEN 273     126.715  81.785  92.420  1.00  0.00           C
ATOM   5773  P   POPEN 273     125.265  81.575  90.240  1.00  0.00           P
ATOM   5774  O13 POPEN 273     124.525  80.345  90.301  1.00  0.00           O
ATOM   5775  O14 POPEN 273     124.605  82.845  90.690  1.00  0.00           O
ATOM   5776  O11 POPEN 273     125.895  81.955  88.841  1.00  0.00           O
ATOM   5777  O12 POPEN 273     126.655  81.415  91.040  1.00  0.00           O
ATOM   5778  C1  POPEN 273     126.795  81.375  87.900  1.00  0.00           C
ATOM   5781  C2  POPEN 273     126.755  82.495  86.820  1.00  0.00           C
ATOM   5783  O21 POPEN 273     127.885  82.385  85.920  1.00  0.00           O
ATOM   5784  C21 POPEN 273     127.645  81.505  84.920  1.00  0.00           C
ATOM   5785  O22 POPEN 273     128.135  80.415  84.831  1.00  0.00           O
ATOM   5786  C22 POPEN 273     126.705  82.065  83.870  1.00  0.00           C
ATOM   5789  C3  POPEN 273     126.925  83.885  87.461  1.00  0.00           C
ATOM   5792  O31 POPEN 273     127.165  84.825  86.431  1.00  0.00           O
ATOM   5793  C31 POPEN 273     126.705  86.045  86.590  1.00  0.00           C
ATOM   5794  O32 POPEN 273     126.215  86.545  87.570  1.00  0.00           O
ATOM   5795  C32 POPEN 273     127.025  86.855  85.350  1.00  0.00           C
ATOM   5798  C23 POPEN 273     127.065  83.465  83.330  1.00  0.00           C
ATOM   5801  C24 POPEN 273     126.055  83.925  82.270  1.00  0.00           C
ATOM   5804  C25 POPEN 273     126.445  83.635  80.821  1.00  0.00           C
ATOM   5807  C26 POPEN 273     125.475  82.655  80.091  1.00  0.00           C
ATOM   5810  C27 POPEN 273     124.095  83.235  80.170  1.00  0.00           C
ATOM   5813  C28 POPEN 273     123.015  82.725  79.160  1.00  0.00           C
ATOM   5816  C29 POPEN 273     122.445  81.535  79.891  1.00  0.00           C
ATOM   5818 0C21 POPEN 273     121.395  80.845  79.450  1.00  0.00           C
ATOM   5820 1C21 POPEN 273     120.455  81.105  78.291  1.00  0.00           C
ATOM   5823 2C21 POPEN 273     120.985  80.345  77.050  1.00  0.00           C
ATOM   5826 3C21 POPEN 273     120.105  80.605  75.841  1.00  0.00           C
ATOM   5829 4C21 POPEN 273     120.855  80.735  74.471  1.00  0.00           C
ATOM   5832 5C21 POPEN 273     121.535  79.375  74.191  1.00  0.00           C
ATOM   5835 6C21 POPEN 273     122.035  79.375  72.790  1.00  0.00           C
ATOM   5838 7C21 POPEN 273     123.145  78.275  72.580  1.00  0.00           C
ATOM   5841 8C21 POPEN 273     123.655  78.135  71.100  1.00  0.00           C
ATOM   5845  C33 POPEN 273     128.555  87.065  85.380  1.00  0.00           C
ATOM   5848  C34 POPEN 273     129.195  87.725  84.180  1.00  0.00           C
ATOM   5851  C35 POPEN 273     128.955  87.005  82.861  1.00  0.00           C
ATOM   5854  C36 POPEN 273     130.285  86.425  82.240  1.00  0.00           C
ATOM   5857  C37 POPEN 273     130.125  85.635  80.891  1.00  0.00           C
ATOM   5860  C38 POPEN 273     131.395  84.885  80.550  1.00  0.00           C
ATOM   5863  C39 POPEN 273     131.615  84.445  79.100  1.00  0.00           C
ATOM   5866 0C31 POPEN 273     132.965  83.865  78.960  1.00  0.00           C
ATOM   5869 1C31 POPEN 273     133.175  83.295  77.510  1.00  0.00           C
ATOM   5872 2C31 POPEN 273     134.605  83.025  77.041  1.00  0.00           C
ATOM   5875 3C31 POPEN 273     134.755  82.395  75.570  1.00  0.00           C
ATOM   5878 4C31 POPEN 273     136.145  81.705  75.520  1.00  0.00           C
ATOM   5881 5C31 POPEN 273     136.455  81.105  74.180  1.00  0.00           C
ATOM   5884 6C31 POPEN 273     137.795  80.505  74.110  1.00  0.00           C
ATOM   5888  NH3 POPEO 274       3.725  38.675  96.520  1.00  0.00           N
ATOM   5892  C12 POPEO 274       2.885  37.605  97.220  1.00  0.00           C
ATOM   5895  C11 POPEO 274       2.605  36.575  96.120  1.00  0.00           C
ATOM   5898  P   POPEO 274       1.035  34.275  95.891  1.00  0.00           P
ATOM   5899  O13 POPEO 274       2.135  33.365  95.511  1.00  0.00           O
ATOM   5900  O14 POPEO 274       0.065  33.745  96.840  1.00  0.00           O
ATOM   5901  O11 POPEO 274       0.295  34.705  94.580  1.00  0.00           O
ATOM   5902  O12 POPEO 274       1.635  35.645  96.621  1.00  0.00           O
ATOM   5903  C1  POPEO 274      -0.995  35.275  94.460  1.00  0.00           C
ATOM   5906  C2  POPEO 274      -1.115  35.705  92.950  1.00  0.00           C
ATOM   5908  O21 POPEO 274      -0.035  36.605  92.661  1.00  0.00           O
ATOM   5909  C21 POPEO 274       0.905  36.025  91.990  1.00  0.00           C
ATOM   5910  O22 POPEO 274       1.265  34.845  92.100  1.00  0.00           O
ATOM   5911  C22 POPEO 274       1.365  36.915  90.861  1.00  0.00           C
ATOM   5914  C3  POPEO 274      -2.505  36.375  92.570  1.00  0.00           C
ATOM   5917  O31 POPEO 274      -2.205  37.025  91.280  1.00  0.00           O
ATOM   5918  C31 POPEO 274      -3.185  37.625  90.641  1.00  0.00           C
ATOM   5919  O32 POPEO 274      -4.305  37.745  91.071  1.00  0.00           O
ATOM   5920  C32 POPEO 274      -2.585  37.995  89.280  1.00  0.00           C
ATOM   5923  C23 POPEO 274       1.465  35.995  89.641  1.00  0.00           C
ATOM   5926  C24 POPEO 274       1.645  36.745  88.271  1.00  0.00           C
ATOM   5929  C25 POPEO 274       1.505  35.755  87.060  1.00  0.00           C
ATOM   5932  C26 POPEO 274       2.425  34.515  87.170  1.00  0.00           C
ATOM   5935  C27 POPEO 274       3.035  34.025  85.800  1.00  0.00           C
ATOM   5938  C28 POPEO 274       4.295  33.215  86.130  1.00  0.00           C
ATOM   5941  C29 POPEO 274       4.845  32.525  84.860  1.00  0.00           C
ATOM   5943 0C21 POPEO 274       6.025  32.795  84.230  1.00  0.00           C
ATOM   5945 1C21 POPEO 274       6.875  34.005  84.501  1.00  0.00           C
ATOM   5948 2C21 POPEO 274       7.905  33.845  85.620  1.00  0.00           C
ATOM   5951 3C21 POPEO 274       8.655  35.185  85.880  1.00  0.00           C
ATOM   5954 4C21 POPEO 274       8.875  35.585  87.360  1.00  0.00           C
ATOM   5957 5C21 POPEO 274      10.025  34.885  88.070  1.00  0.00           C
ATOM   5960 6C21 POPEO 274       9.965  35.055  89.611  1.00  0.00           C
ATOM   5963 7C21 POPEO 274      11.275  34.505  90.290  1.00  0.00           C
ATOM   5966 8C21 POPEO 274      11.275  34.255  91.770  1.00  0.00           C
ATOM   5970  C33 POPEO 274      -3.605  38.685  88.340  1.00  0.00           C
ATOM   5973  C34 POPEO 274      -2.855  39.515  87.230  1.00  0.00           C
ATOM   5976  C35 POPEO 274      -2.265  38.605  86.191  1.00  0.00           C
ATOM   5979  C36 POPEO 274      -1.245  39.305  85.251  1.00  0.00           C
ATOM   5982  C37 POPEO 274      -0.995  38.465  83.981  1.00  0.00           C
ATOM   5985  C38 POPEO 274       0.305  38.995  83.330  1.00  0.00           C
ATOM   5988  C39 POPEO 274       0.505  38.505  81.840  1.00  0.00           C
ATOM   5991 0C31 POPEO 274       1.765  39.085  81.221  1.00  0.00           C
ATOM   5994 1C31 POPEO 274       1.985  38.635  79.810  1.00  0.00           C
ATOM   5997 2C31 POPEO 274       0.935  39.065  78.770  1.00  0.00           C
ATOM   6000 3C31 POPEO 274       1.195  40.445  78.141  1.00  0.00           C
ATOM   6003 4C31 POPEO 274       0.305  40.895  76.990  1.00  0.00           C
ATOM   6006 5C31 POPEO 274       0.985  42.055  76.190  1.00  0.00           C
ATOM   6009 6C31 POPEO 274       0.245  42.535  74.930  1.00  0.00           C
ATOM   6013  NH3 POPEP 275      14.425  79.665  46.270  1.00  0.00           N
ATOM   6017  C12 POPEP 275      13.315  78.645  46.220  1.00  0.00           C
ATOM   6020  C11 POPEP 275      13.325  77.665  47.431  1.00  0.00           C
ATOM   6023  P   POPEP 275      15.365  77.825  49.080  1.00  0.00           P
ATOM   6024  O13 POPEP 275      16.165  78.425  48.030  1.00  0.00           O
ATOM   6025  O14 POPEP 275      15.585  76.385  49.411  1.00  0.00           O
ATOM   6026  O11 POPEP 275      15.615  78.605  50.430  1.00  0.00           O
ATOM   6027  O12 POPEP 275      13.885  78.105  48.670  1.00  0.00           O
ATOM   6028  C1  POPEP 275      15.185  77.765  51.600  1.00  0.00           C
ATOM   6031  C2  POPEP 275      15.675  78.185  53.091  1.00  0.00           C
ATOM   6033  O21 POPEP 275      14.915  79.325  53.490  1.00  0.00           O
ATOM   6034  C21 POPEP 275      13.765  79.235  54.201  1.00  0.00           C
ATOM   6035  O22 POPEP 275      12.815  79.955  53.961  1.00  0.00           O
ATOM   6036  C22 POPEP 275      13.645  78.145  55.240  1.00  0.00           C
ATOM   6039  C3  POPEP 275      17.175  78.405  53.050  1.00  0.00           C
ATOM   6042  O31 POPEP 275      17.865  78.405  54.341  1.00  0.00           O
ATOM   6043  C31 POPEP 275      18.015  79.545  54.940  1.00  0.00           C
ATOM   6044  O32 POPEP 275      17.655  80.645  54.490  1.00  0.00           O
ATOM   6045  C32 POPEP 275      18.585  79.325  56.400  1.00  0.00           C
ATOM   6048  C23 POPEP 275      12.235  78.025  55.690  1.00  0.00           C
ATOM   6051  C24 POPEP 275      11.815  76.885  56.641  1.00  0.00           C
ATOM   6054  C25 POPEP 275      11.795  77.255  58.140  1.00  0.00           C
ATOM   6057  C26 POPEP 275      13.135  77.445  58.800  1.00  0.00           C
ATOM   6060  C27 POPEP 275      12.855  78.045  60.190  1.00  0.00           C
ATOM   6063  C28 POPEP 275      14.165  78.405  61.010  1.00  0.00           C
ATOM   6066  C29 POPEP 275      13.925  78.975  62.440  1.00  0.00           C
ATOM   6068 0C21 POPEP 275      14.135  78.365  63.600  1.00  0.00           C
ATOM   6070 1C21 POPEP 275      14.775  76.985  63.931  1.00  0.00           C
ATOM   6073 2C21 POPEP 275      15.485  77.075  65.310  1.00  0.00           C
ATOM   6076 3C21 POPEP 275      16.005  75.725  65.841  1.00  0.00           C
ATOM   6079 4C21 POPEP 275      16.645  75.915  67.211  1.00  0.00           C
ATOM   6082 5C21 POPEP 275      15.625  76.165  68.361  1.00  0.00           C
ATOM   6085 6C21 POPEP 275      16.265  76.905  69.560  1.00  0.00           C
ATOM   6088 7C21 POPEP 275      15.265  77.005  70.780  1.00  0.00           C
ATOM   6091 8C21 POPEP 275      16.045  77.605  72.030  1.00  0.00           C
ATOM   6095  C33 POPEP 275      17.785  80.215  57.431  1.00  0.00           C
ATOM   6098  C34 POPEP 275      18.155  80.025  58.940  1.00  0.00           C
ATOM   6101  C35 POPEP 275      19.585  80.405  59.401  1.00  0.00           C
ATOM   6104  C36 POPEP 275      20.015  81.875  59.560  1.00  0.00           C
ATOM   6107  C37 POPEP 275      21.495  82.015  60.050  1.00  0.00           C
ATOM   6110  C38 POPEP 275      21.945  83.445  60.330  1.00  0.00           C
ATOM   6113  C39 POPEP 275      21.745  83.965  61.780  1.00  0.00           C
ATOM   6116 0C31 POPEP 275      22.485  83.265  62.891  1.00  0.00           C
ATOM   6119 1C31 POPEP 275      22.215  84.085  64.200  1.00  0.00           C
ATOM   6122 2C31 POPEP 275      23.165  83.715  65.380  1.00  0.00           C
ATOM   6125 3C31 POPEP 275      22.895  82.335  65.961  1.00  0.00           C
ATOM   6128 4C31 POPEP 275      24.105  81.895  66.840  1.00  0.00           C
ATOM   6131 5C31 POPEP 275      23.735  80.605  67.600  1.00  0.00           C
ATOM   6134 6C31 POPEP 275      24.505  80.615  68.931  1.00  0.00           C
ATOM   6138  NH3 POPEQ 276       5.605   6.255  95.530  1.00  0.00           N
ATOM   6142  C12 POPEQ 276       5.325   7.415  96.460  1.00  0.00           C
ATOM   6145  C11 POPEQ 276       4.895   8.605  95.511  1.00  0.00           C
ATOM   6148  P   POPEQ 276       4.825  11.265  95.380  1.00  0.00           P
ATOM   6149  O13 POPEQ 276       4.075  12.275  96.141  1.00  0.00           O
ATOM   6150  O14 POPEQ 276       6.235  11.595  95.100  1.00  0.00           O
ATOM   6151  O11 POPEQ 276       4.105  11.015  93.960  1.00  0.00           O
ATOM   6152  O12 POPEQ 276       4.745   9.855  96.180  1.00  0.00           O
ATOM   6153  C1  POPEQ 276       4.865  10.705  92.751  1.00  0.00           C
ATOM   6156  C2  POPEQ 276       4.085  10.815  91.390  1.00  0.00           C
ATOM   6158  O21 POPEQ 276       4.845  10.225  90.310  1.00  0.00           O
ATOM   6159  C21 POPEQ 276       4.665   8.975  90.020  1.00  0.00           C
ATOM   6160  O22 POPEQ 276       4.005   8.145  90.620  1.00  0.00           O
ATOM   6161  C22 POPEQ 276       5.585   8.685  88.861  1.00  0.00           C
ATOM   6164  C3  POPEQ 276       3.815  12.225  91.001  1.00  0.00           C
ATOM   6167  O31 POPEQ 276       3.085  12.235  89.751  1.00  0.00           O
ATOM   6168  C31 POPEQ 276       1.825  12.265  89.810  1.00  0.00           C
ATOM   6169  O32 POPEQ 276       1.125  12.215  90.821  1.00  0.00           O
ATOM   6170  C32 POPEQ 276       1.165  12.545  88.480  1.00  0.00           C
ATOM   6173  C23 POPEQ 276       5.555   7.215  88.291  1.00  0.00           C
ATOM   6176  C24 POPEQ 276       6.455   7.165  87.001  1.00  0.00           C
ATOM   6179  C25 POPEQ 276       6.575   5.865  86.270  1.00  0.00           C
ATOM   6182  C26 POPEQ 276       7.665   5.875  85.170  1.00  0.00           C
ATOM   6185  C27 POPEQ 276       8.575   4.645  85.070  1.00  0.00           C
ATOM   6188  C28 POPEQ 276       9.535   4.805  83.870  1.00  0.00           C
ATOM   6191  C29 POPEQ 276      10.685   3.815  83.950  1.00  0.00           C
ATOM   6193 0C21 POPEQ 276      10.895   2.915  83.011  1.00  0.00           C
ATOM   6195 1C21 POPEQ 276      10.205   2.815  81.670  1.00  0.00           C
ATOM   6198 2C21 POPEQ 276      10.705   2.005  80.491  1.00  0.00           C
ATOM   6201 3C21 POPEQ 276      12.155   2.045  80.130  1.00  0.00           C
ATOM   6204 4C21 POPEQ 276      12.465   2.055  78.620  1.00  0.00           C
ATOM   6207 5C21 POPEQ 276      11.945   0.815  77.910  1.00  0.00           C
ATOM   6210 6C21 POPEQ 276      12.735   0.535  76.660  1.00  0.00           C
ATOM   6213 7C21 POPEQ 276      11.965  -0.465  75.850  1.00  0.00           C
ATOM   6216 8C21 POPEQ 276      12.555  -0.675  74.471  1.00  0.00           C
ATOM   6220  C33 POPEQ 276       1.395  11.415  87.430  1.00  0.00           C
ATOM   6223  C34 POPEQ 276       2.755  11.575  86.630  1.00  0.00           C
ATOM   6226  C35 POPEQ 276       3.125  10.595  85.461  1.00  0.00           C
ATOM   6229  C36 POPEQ 276       4.615  10.765  85.050  1.00  0.00           C
ATOM   6232  C37 POPEQ 276       5.085   9.595  84.170  1.00  0.00           C
ATOM   6235  C38 POPEQ 276       6.605   9.545  83.700  1.00  0.00           C
ATOM   6238  C39 POPEQ 276       6.755   8.425  82.670  1.00  0.00           C
ATOM   6241 0C31 POPEQ 276       8.185   8.135  82.310  1.00  0.00           C
ATOM   6244 1C31 POPEQ 276       8.195   7.035  81.211  1.00  0.00           C
ATOM   6247 2C31 POPEQ 276       9.525   6.665  80.590  1.00  0.00           C
ATOM   6250 3C31 POPEQ 276       9.445   5.935  79.261  1.00  0.00           C
ATOM   6253 4C31 POPEQ 276      10.785   5.915  78.540  1.00  0.00           C
ATOM   6256 5C31 POPEQ 276      10.595   5.365  77.141  1.00  0.00           C
ATOM   6259 6C31 POPEQ 276      11.765   5.785  76.280  1.00  0.00           C
ATOM   6263  NH3 POPER 277      74.655  94.475  93.380  1.00  0.00           N
ATOM   6267  C12 POPER 277      73.965  95.405  94.401  1.00  0.00           C
ATOM   6270  C11 POPER 277      72.405  95.615  94.290  1.00  0.00           C
ATOM   6273  P   POPER 277      71.765  97.915  95.450  1.00  0.00           P
ATOM   6274  O13 POPER 277      70.345  98.375  95.420  1.00  0.00           O
ATOM   6275  O14 POPER 277      72.485  98.385  96.660  1.00  0.00           O
ATOM   6276  O11 POPER 277      72.555  98.495  94.211  1.00  0.00           O
ATOM   6277  O12 POPER 277      71.895  96.325  95.420  1.00  0.00           O
ATOM   6278  C1  POPER 277      71.895  98.895  93.011  1.00  0.00           C
ATOM   6281  C2  POPER 277      72.835  99.745  92.141  1.00  0.00           C
ATOM   6283  O21 POPER 277      72.055 100.355  91.051  1.00  0.00           O
ATOM   6284  C21 POPER 277      72.495 101.485  90.511  1.00  0.00           C
ATOM   6285  O22 POPER 277      73.555 102.035  90.740  1.00  0.00           O
ATOM   6286  C22 POPER 277      71.395 102.175  89.670  1.00  0.00           C
ATOM   6289  C3  POPER 277      73.935  98.845  91.571  1.00  0.00           C
ATOM   6292  O31 POPER 277      74.855  99.565  90.721  1.00  0.00           O
ATOM   6293  C31 POPER 277      74.725  99.435  89.401  1.00  0.00           C
ATOM   6294  O32 POPER 277      73.985  98.655  88.841  1.00  0.00           O
ATOM   6295  C32 POPER 277      75.605 100.475  88.691  1.00  0.00           C
ATOM   6298  C23 POPER 277      71.805 102.505  88.260  1.00  0.00           C
ATOM   6301  C24 POPER 277      70.875 103.525  87.661  1.00  0.00           C
ATOM   6304  C25 POPER 277      69.605 102.885  87.170  1.00  0.00           C
ATOM   6307  C26 POPER 277      68.725 103.905  86.450  1.00  0.00           C
ATOM   6310  C27 POPER 277      67.245 103.635  86.471  1.00  0.00           C
ATOM   6313  C28 POPER 277      66.595 104.815  85.620  1.00  0.00           C
ATOM   6316  C29 POPER 277      65.145 104.485  85.491  1.00  0.00           C
ATOM   6318 0C21 POPER 277      64.405 104.745  84.420  1.00  0.00           C
ATOM   6320 1C21 POPER 277      64.915 105.305  83.081  1.00  0.00           C
ATOM   6323 2C21 POPER 277      63.975 104.615  82.130  1.00  0.00           C
ATOM   6326 3C21 POPER 277      64.345 104.585  80.550  1.00  0.00           C
ATOM   6329 4C21 POPER 277      63.185 104.015  79.751  1.00  0.00           C
ATOM   6332 5C21 POPER 277      63.145 104.615  78.310  1.00  0.00           C
ATOM   6335 6C21 POPER 277      62.235 103.975  77.251  1.00  0.00           C
ATOM   6338 7C21 POPER 277      62.355 104.435  75.821  1.00  0.00           C
ATOM   6341 8C21 POPER 277      61.065 104.035  75.030  1.00  0.00           C
ATOM   6345  C33 POPER 277      75.405 100.345  87.141  1.00  0.00           C
ATOM   6348  C34 POPER 277      75.745 101.655  86.440  1.00  0.00           C
ATOM   6351  C35 POPER 277      75.805 101.545  84.930  1.00  0.00           C
ATOM   6354  C36 POPER 277      74.405 101.545  84.270  1.00  0.00           C
ATOM   6357  C37 POPER 277      74.445 101.225  82.790  1.00  0.00           C
ATOM   6360  C38 POPER 277      73.105 101.495  82.071  1.00  0.00           C
ATOM   6363  C39 POPER 277      72.995 102.975  81.571  1.00  0.00           C
ATOM   6366 0C31 POPER 277      73.065 103.005  80.060  1.00  0.00           C
ATOM   6369 1C31 POPER 277      72.905 104.405  79.350  1.00  0.00           C
ATOM   6372 2C31 POPER 277      73.515 104.365  77.930  1.00  0.00           C
ATOM   6375 3C31 POPER 277      73.505 105.845  77.380  1.00  0.00           C
ATOM   6378 4C31 POPER 277      73.715 105.925  75.830  1.00  0.00           C
ATOM   6381 5C31 POPER 277      73.485 107.365  75.330  1.00  0.00           C
ATOM   6384 6C31 POPER 277      73.425 107.505  73.780  1.00  0.00           C
ATOM   6388  NH3 POPES 278      97.195 122.995  52.711  1.00  0.00           N
ATOM   6392  C12 POPES 278      98.605 122.625  53.200  1.00  0.00           C
ATOM   6395  C11 POPES 278      98.565 121.305  53.920  1.00  0.00           C
ATOM   6398  P   POPES 278     100.415 119.845  54.931  1.00  0.00           P
ATOM   6399  O13 POPES 278      99.235 119.395  55.640  1.00  0.00           O
ATOM   6400  O14 POPES 278     101.425 118.865  54.460  1.00  0.00           O
ATOM   6401  O11 POPES 278     101.075 121.085  55.710  1.00  0.00           O
ATOM   6402  O12 POPES 278      99.845 120.635  53.681  1.00  0.00           O
ATOM   6403  C1  POPES 278     101.365 121.005  57.100  1.00  0.00           C
ATOM   6406  C2  POPES 278     100.965 122.305  57.880  1.00  0.00           C
ATOM   6408  O21 POPES 278      99.865 122.155  58.760  1.00  0.00           O
ATOM   6409  C21 POPES 278     100.095 121.715  59.940  1.00  0.00           C
ATOM   6410  O22 POPES 278     101.205 121.655  60.461  1.00  0.00           O
ATOM   6411  C22 POPES 278      98.745 121.595  60.690  1.00  0.00           C
ATOM   6414  C3  POPES 278     100.615 123.585  57.030  1.00  0.00           C
ATOM   6417  O31 POPES 278     100.705 124.785  57.770  1.00  0.00           O
ATOM   6418  C31 POPES 278      99.595 125.585  57.860  1.00  0.00           C
ATOM   6419  O32 POPES 278      98.495 125.345  57.380  1.00  0.00           O
ATOM   6420  C32 POPES 278      99.935 126.845  58.751  1.00  0.00           C
ATOM   6423  C23 POPES 278      99.015 121.295  62.231  1.00  0.00           C
ATOM   6426  C24 POPES 278      97.745 121.135  63.091  1.00  0.00           C
ATOM   6429  C25 POPES 278      97.985 121.235  64.530  1.00  0.00           C
ATOM   6432  C26 POPES 278      99.285 120.385  65.030  1.00  0.00           C
ATOM   6435  C27 POPES 278      99.555 120.685  66.510  1.00  0.00           C
ATOM   6438  C28 POPES 278     100.875 120.195  67.111  1.00  0.00           C
ATOM   6441  C29 POPES 278     101.425 121.015  68.291  1.00  0.00           C
ATOM   6443 0C21 POPES 278     100.725 121.585  69.250  1.00  0.00           C
ATOM   6445 1C21 POPES 278      99.225 121.805  69.530  1.00  0.00           C
ATOM   6448 2C21 POPES 278      99.075 123.175  70.301  1.00  0.00           C
ATOM   6451 3C21 POPES 278      97.585 123.525  70.610  1.00  0.00           C
ATOM   6454 4C21 POPES 278      97.535 124.905  71.180  1.00  0.00           C
ATOM   6457 5C21 POPES 278      96.145 125.565  71.230  1.00  0.00           C
ATOM   6460 6C21 POPES 278      96.065 127.075  71.660  1.00  0.00           C
ATOM   6463 7C21 POPES 278      94.635 127.735  71.520  1.00  0.00           C
ATOM   6466 8C21 POPES 278      94.675 129.305  71.470  1.00  0.00           C
ATOM   6470  C33 POPES 278     101.235 127.645  58.440  1.00  0.00           C
ATOM   6473  C34 POPES 278     101.595 128.785  59.430  1.00  0.00           C
ATOM   6476  C35 POPES 278     101.935 128.445  60.861  1.00  0.00           C
ATOM   6479  C36 POPES 278     101.875 129.655  61.820  1.00  0.00           C
ATOM   6482  C37 POPES 278     101.845 129.215  63.301  1.00  0.00           C
ATOM   6485  C38 POPES 278     102.225 130.245  64.370  1.00  0.00           C
ATOM   6488  C39 POPES 278     102.435 129.685  65.760  1.00  0.00           C
ATOM   6491 0C31 POPES 278     101.185 129.475  66.630  1.00  0.00           C
ATOM   6494 1C31 POPES 278     101.625 128.915  67.970  1.00  0.00           C
ATOM   6497 2C31 POPES 278     100.465 128.725  68.970  1.00  0.00           C
ATOM   6500 3C31 POPES 278     100.845 128.095  70.290  1.00  0.00           C
ATOM   6503 4C31 POPES 278     101.995 128.765  71.051  1.00  0.00           C
ATOM   6506 5C31 POPES 278     102.305 128.095  72.461  1.00  0.00           C
ATOM   6509 6C31 POPES 278     103.475 128.815  73.151  1.00  0.00           C
ATOM   6513  NH3 POPET 279     118.915  32.005  94.901  1.00  0.00           N
ATOM   6517  C12 POPET 279     118.595  33.255  95.730  1.00  0.00           C
ATOM   6520  C11 POPET 279     119.575  33.405  96.950  1.00  0.00           C
ATOM   6523  P   POPET 279     121.995  33.145  95.810  1.00  0.00           P
ATOM   6524  O13 POPET 279     123.305  33.265  96.501  1.00  0.00           O
ATOM   6525  O14 POPET 279     121.385  31.925  95.270  1.00  0.00           O
ATOM   6526  O11 POPET 279     121.815  34.205  94.600  1.00  0.00           O
ATOM   6527  O12 POPET 279     120.905  33.835  96.761  1.00  0.00           O
ATOM   6528  C1  POPET 279     122.435  34.155  93.321  1.00  0.00           C
ATOM   6531  C2  POPET 279     121.495  33.915  92.150  1.00  0.00           C
ATOM   6533  O21 POPET 279     121.795  34.825  91.060  1.00  0.00           O
ATOM   6534  C21 POPET 279     122.915  34.525  90.450  1.00  0.00           C
ATOM   6535  O22 POPET 279     123.665  33.625  90.740  1.00  0.00           O
ATOM   6536  C22 POPET 279     123.085  35.495  89.211  1.00  0.00           C
ATOM   6539  C3  POPET 279     120.005  34.005  92.420  1.00  0.00           C
ATOM   6542  O31 POPET 279     119.135  34.485  91.400  1.00  0.00           O
ATOM   6543  C31 POPET 279     119.105  33.925  90.190  1.00  0.00           C
ATOM   6544  O32 POPET 279     119.645  32.885  89.850  1.00  0.00           O
ATOM   6545  C32 POPET 279     118.295  34.875  89.310  1.00  0.00           C
ATOM   6548  C23 POPET 279     123.815  34.885  87.991  1.00  0.00           C
ATOM   6551  C24 POPET 279     123.515  35.555  86.611  1.00  0.00           C
ATOM   6554  C25 POPET 279     123.765  34.735  85.350  1.00  0.00           C
ATOM   6557  C26 POPET 279     122.975  35.295  84.121  1.00  0.00           C
ATOM   6560  C27 POPET 279     123.825  36.395  83.450  1.00  0.00           C
ATOM   6563  C28 POPET 279     123.515  36.535  81.990  1.00  0.00           C
ATOM   6566  C29 POPET 279     124.515  37.345  81.191  1.00  0.00           C
ATOM   6568 0C21 POPET 279     125.045  38.525  81.530  1.00  0.00           C
ATOM   6570 1C21 POPET 279     124.615  39.435  82.690  1.00  0.00           C
ATOM   6573 2C21 POPET 279     125.075  40.905  82.510  1.00  0.00           C
ATOM   6576 3C21 POPET 279     126.495  41.215  82.050  1.00  0.00           C
ATOM   6579 4C21 POPET 279     126.745  42.755  81.891  1.00  0.00           C
ATOM   6582 5C21 POPET 279     126.855  43.405  83.240  1.00  0.00           C
ATOM   6585 6C21 POPET 279     126.685  44.905  83.361  1.00  0.00           C
ATOM   6588 7C21 POPET 279     127.585  45.435  84.471  1.00  0.00           C
ATOM   6591 8C21 POPET 279     127.155  46.865  84.990  1.00  0.00           C
ATOM   6595  C33 POPET 279     118.185  34.295  87.880  1.00  0.00           C
ATOM   6598  C34 POPET 279     117.375  35.315  87.060  1.00  0.00           C
ATOM   6601  C35 POPET 279     117.315  35.025  85.540  1.00  0.00           C
ATOM   6604  C36 POPET 279     116.415  36.015  84.821  1.00  0.00           C
ATOM   6607  C37 POPET 279     116.095  35.625  83.321  1.00  0.00           C
ATOM   6610  C38 POPET 279     114.875  36.335  82.751  1.00  0.00           C
ATOM   6613  C39 POPET 279     114.485  35.845  81.361  1.00  0.00           C
ATOM   6616 0C31 POPET 279     115.435  36.325  80.240  1.00  0.00           C
ATOM   6619 1C31 POPET 279     114.725  35.995  78.911  1.00  0.00           C
ATOM   6622 2C31 POPET 279     115.705  36.395  77.780  1.00  0.00           C
ATOM   6625 3C31 POPET 279     115.175  36.075  76.380  1.00  0.00           C
ATOM   6628 4C31 POPET 279     115.995  36.435  75.130  1.00  0.00           C
ATOM   6631 5C31 POPET 279     115.135  36.245  73.890  1.00  0.00           C
ATOM   6634 6C31 POPET 279     115.805  36.285  72.510  1.00  0.00           C
ATOM   6638  NH3 POPEU 280      89.605  49.055  49.760  1.00  0.00           N
ATOM   6642  C12 POPEU 280      90.895  49.775  49.810  1.00  0.00           C
ATOM   6645  C11 POPEU 280      91.785  48.815  50.530  1.00  0.00           C
ATOM   6648  P   POPEU 280      91.855  46.245  49.990  1.00  0.00           P
ATOM   6649  O13 POPEU 280      90.405  45.985  50.071  1.00  0.00           O
ATOM   6650  O14 POPEU 280      92.575  45.195  49.220  1.00  0.00           O
ATOM   6651  O11 POPEU 280      92.335  46.265  51.480  1.00  0.00           O
ATOM   6652  O12 POPEU 280      92.015  47.755  49.570  1.00  0.00           O
ATOM   6653  C1  POPEU 280      93.715  46.195  51.890  1.00  0.00           C
ATOM   6656  C2  POPEU 280      93.835  45.905  53.470  1.00  0.00           C
ATOM   6658  O21 POPEU 280      93.965  47.155  54.201  1.00  0.00           O
ATOM   6659  C21 POPEU 280      93.175  48.265  54.130  1.00  0.00           C
ATOM   6660  O22 POPEU 280      92.215  48.485  53.431  1.00  0.00           O
ATOM   6661  C22 POPEU 280      93.495  49.175  55.321  1.00  0.00           C
ATOM   6664  C3  POPEU 280      95.055  45.075  53.730  1.00  0.00           C
ATOM   6667  O31 POPEU 280      95.635  44.975  55.040  1.00  0.00           O
ATOM   6668  C31 POPEU 280      94.955  44.495  56.051  1.00  0.00           C
ATOM   6669  O32 POPEU 280      93.765  44.305  56.190  1.00  0.00           O
ATOM   6670  C32 POPEU 280      95.965  43.925  56.981  1.00  0.00           C
ATOM   6673  C23 POPEU 280      92.175  49.595  56.080  1.00  0.00           C
ATOM   6676  C24 POPEU 280      92.105  51.065  56.610  1.00  0.00           C
ATOM   6679  C25 POPEU 280      93.435  51.565  57.140  1.00  0.00           C
ATOM   6682  C26 POPEU 280      93.695  51.065  58.580  1.00  0.00           C
ATOM   6685  C27 POPEU 280      95.175  51.195  59.050  1.00  0.00           C
ATOM   6688  C28 POPEU 280      95.445  50.925  60.550  1.00  0.00           C
ATOM   6691  C29 POPEU 280      94.945  49.595  60.990  1.00  0.00           C
ATOM   6693 0C21 POPEU 280      94.425  49.355  62.190  1.00  0.00           C
ATOM   6695 1C21 POPEU 280      94.135  50.275  63.330  1.00  0.00           C
ATOM   6698 2C21 POPEU 280      95.335  50.415  64.261  1.00  0.00           C
ATOM   6701 3C21 POPEU 280      95.035  51.165  65.581  1.00  0.00           C
ATOM   6704 4C21 POPEU 280      96.255  51.345  66.501  1.00  0.00           C
ATOM   6707 5C21 POPEU 280      96.475  50.125  67.350  1.00  0.00           C
ATOM   6710 6C21 POPEU 280      97.715  50.285  68.201  1.00  0.00           C
ATOM   6713 7C21 POPEU 280      97.865  49.105  69.071  1.00  0.00           C
ATOM   6716 8C21 POPEU 280      98.985  49.195  70.150  1.00  0.00           C
ATOM   6720  C33 POPEU 280      95.285  43.635  58.390  1.00  0.00           C
ATOM   6723  C34 POPEU 280      95.035  44.885  59.220  1.00  0.00           C
ATOM   6726  C35 POPEU 280      94.815  44.665  60.710  1.00  0.00           C
ATOM   6729  C36 POPEU 280      93.555  43.915  61.141  1.00  0.00           C
ATOM   6732  C37 POPEU 280      93.065  44.505  62.470  1.00  0.00           C
ATOM   6735  C38 POPEU 280      92.085  43.625  63.301  1.00  0.00           C
ATOM   6738  C39 POPEU 280      91.585  44.355  64.580  1.00  0.00           C
ATOM   6741 0C31 POPEU 280      90.765  43.425  65.500  1.00  0.00           C
ATOM   6744 1C31 POPEU 280      89.805  44.215  66.390  1.00  0.00           C
ATOM   6747 2C31 POPEU 280      89.605  43.635  67.840  1.00  0.00           C
ATOM   6750 3C31 POPEU 280      90.895  43.425  68.730  1.00  0.00           C
ATOM   6753 4C31 POPEU 280      90.505  43.145  70.170  1.00  0.00           C
ATOM   6756 5C31 POPEU 280      91.735  42.675  71.011  1.00  0.00           C
ATOM   6759 6C31 POPEU 280      91.545  42.645  72.550  1.00  0.00           C
ATOM   6763  NH3 POPEV 281      37.945  -2.765  94.901  1.00  0.00           N
ATOM   6767  C12 POPEV 281      37.945  -2.185  96.331  1.00  0.00           C
ATOM   6770  C11 POPEV 281      37.405  -0.765  96.280  1.00  0.00           C
ATOM   6773  P   POPEV 281      37.415   1.455  97.740  1.00  0.00           P
ATOM   6774  O13 POPEV 281      36.085   1.795  98.271  1.00  0.00           O
ATOM   6775  O14 POPEV 281      38.595   1.885  98.511  1.00  0.00           O
ATOM   6776  O11 POPEV 281      37.615   1.935  96.211  1.00  0.00           O
ATOM   6777  O12 POPEV 281      37.465  -0.085  97.560  1.00  0.00           O
ATOM   6778  C1  POPEV 281      36.795   2.745  95.410  1.00  0.00           C
ATOM   6781  C2  POPEV 281      37.645   3.365  94.300  1.00  0.00           C
ATOM   6783  O21 POPEV 281      37.035   4.335  93.431  1.00  0.00           O
ATOM   6784  C21 POPEV 281      36.435   5.415  93.791  1.00  0.00           C
ATOM   6785  O22 POPEV 281      35.925   5.675  94.870  1.00  0.00           O
ATOM   6786  C22 POPEV 281      36.675   6.375  92.630  1.00  0.00           C
ATOM   6789  C3  POPEV 281      38.335   2.305  93.391  1.00  0.00           C
ATOM   6792  O31 POPEV 281      37.555   2.015  92.251  1.00  0.00           O
ATOM   6793  C31 POPEV 281      37.825   2.695  91.141  1.00  0.00           C
ATOM   6794  O32 POPEV 281      38.615   3.605  90.990  1.00  0.00           O
ATOM   6795  C32 POPEV 281      37.015   2.175  90.041  1.00  0.00           C
ATOM   6798  C23 POPEV 281      35.875   7.685  92.560  1.00  0.00           C
ATOM   6801  C24 POPEV 281      36.285   8.495  91.291  1.00  0.00           C
ATOM   6804  C25 POPEV 281      35.485   8.165  90.010  1.00  0.00           C
ATOM   6807  C26 POPEV 281      35.965   6.915  89.180  1.00  0.00           C
ATOM   6810  C27 POPEV 281      35.355   6.915  87.751  1.00  0.00           C
ATOM   6813  C28 POPEV 281      36.255   6.185  86.720  1.00  0.00           C
ATOM   6816  C29 POPEV 281      36.255   6.765  85.321  1.00  0.00           C
ATOM   6818 0C21 POPEV 281      37.125   7.675  84.901  1.00  0.00           C
ATOM   6820 1C21 POPEV 281      38.205   8.355  85.730  1.00  0.00           C
ATOM   6823 2C21 POPEV 281      38.225   9.915  85.610  1.00  0.00           C
ATOM   6826 3C21 POPEV 281      36.865  10.545  85.911  1.00  0.00           C
ATOM   6829 4C21 POPEV 281      36.965  12.095  86.100  1.00  0.00           C
ATOM   6832 5C21 POPEV 281      35.575  12.745  86.110  1.00  0.00           C
ATOM   6835 6C21 POPEV 281      35.635  14.305  86.001  1.00  0.00           C
ATOM   6838 7C21 POPEV 281      36.115  14.925  87.290  1.00  0.00           C
ATOM   6841 8C21 POPEV 281      36.355  16.415  87.161  1.00  0.00           C
ATOM   6845  C33 POPEV 281      37.795   2.255  88.721  1.00  0.00           C
ATOM   6848  C34 POPEV 281      37.685   1.055  87.821  1.00  0.00           C
ATOM   6851  C35 POPEV 281      38.025   1.465  86.400  1.00  0.00           C
ATOM   6854  C36 POPEV 281      36.975   2.365  85.810  1.00  0.00           C
ATOM   6857  C37 POPEV 281      37.145   2.565  84.290  1.00  0.00           C
ATOM   6860  C38 POPEV 281      35.955   3.435  83.870  1.00  0.00           C
ATOM   6863  C39 POPEV 281      36.235   4.225  82.591  1.00  0.00           C
ATOM   6866 0C31 POPEV 281      36.295   3.425  81.350  1.00  0.00           C
ATOM   6869 1C31 POPEV 281      35.985   4.255  80.091  1.00  0.00           C
ATOM   6872 2C31 POPEV 281      35.905   3.275  78.950  1.00  0.00           C
ATOM   6875 3C31 POPEV 281      34.995   3.805  77.861  1.00  0.00           C
ATOM   6878 4C31 POPEV 281      34.735   2.705  76.831  1.00  0.00           C
ATOM   6881 5C31 POPEV 281      33.435   2.955  76.060  1.00  0.00           C
ATOM   6884 6C31 POPEV 281      33.125   1.825  75.050  1.00  0.00           C
ATOM   6888  NH3 POPEW 282      76.965  12.095  95.060  1.00  0.00           N
ATOM   6892  C12 POPEW 282      75.845  13.145  95.290  1.00  0.00           C
ATOM   6895  C11 POPEW 282      75.035  12.915  96.590  1.00  0.00           C
ATOM   6898  P   POPEW 282      74.275  15.245  97.650  1.00  0.00           P
ATOM   6899  O13 POPEW 282      73.395  15.005  98.780  1.00  0.00           O
ATOM   6900  O14 POPEW 282      75.685  15.445  97.961  1.00  0.00           O
ATOM   6901  O11 POPEW 282      73.735  16.535  96.741  1.00  0.00           O
ATOM   6902  O12 POPEW 282      74.085  13.965  96.650  1.00  0.00           O
ATOM   6903  C1  POPEW 282      72.825  16.215  95.631  1.00  0.00           C
ATOM   6906  C2  POPEW 282      73.205  16.965  94.331  1.00  0.00           C
ATOM   6908  O21 POPEW 282      72.125  16.995  93.370  1.00  0.00           O
ATOM   6909  C21 POPEW 282      71.115  17.845  93.670  1.00  0.00           C
ATOM   6910  O22 POPEW 282      70.965  18.535  94.650  1.00  0.00           O
ATOM   6911  C22 POPEW 282      70.235  17.885  92.450  1.00  0.00           C
ATOM   6914  C3  POPEW 282      74.385  16.365  93.610  1.00  0.00           C
ATOM   6917  O31 POPEW 282      74.575  16.995  92.321  1.00  0.00           O
ATOM   6918  C31 POPEW 282      74.725  16.235  91.230  1.00  0.00           C
ATOM   6919  O32 POPEW 282      75.775  16.035  90.651  1.00  0.00           O
ATOM   6920  C32 POPEW 282      73.405  15.665  90.670  1.00  0.00           C
ATOM   6923  C23 POPEW 282      70.695  19.055  91.551  1.00  0.00           C
ATOM   6926  C24 POPEW 282      70.515  18.795  90.030  1.00  0.00           C
ATOM   6929  C25 POPEW 282      69.015  18.765  89.630  1.00  0.00           C
ATOM   6932  C26 POPEW 282      68.745  18.545  88.120  1.00  0.00           C
ATOM   6935  C27 POPEW 282      69.215  17.205  87.670  1.00  0.00           C
ATOM   6938  C28 POPEW 282      69.025  17.175  86.130  1.00  0.00           C
ATOM   6941  C29 POPEW 282      69.885  16.075  85.590  1.00  0.00           C
ATOM   6943 0C21 POPEW 282      70.535  15.985  84.450  1.00  0.00           C
ATOM   6945 1C21 POPEW 282      70.625  16.935  83.321  1.00  0.00           C
ATOM   6948 2C21 POPEW 282      70.605  16.245  81.950  1.00  0.00           C
ATOM   6951 3C21 POPEW 282      69.865  14.905  81.820  1.00  0.00           C
ATOM   6954 4C21 POPEW 282      69.915  14.185  80.441  1.00  0.00           C
ATOM   6957 5C21 POPEW 282      69.165  14.955  79.381  1.00  0.00           C
ATOM   6960 6C21 POPEW 282      69.315  14.325  78.030  1.00  0.00           C
ATOM   6963 7C21 POPEW 282      68.155  14.745  77.141  1.00  0.00           C
ATOM   6966 8C21 POPEW 282      68.225  14.175  75.721  1.00  0.00           C
ATOM   6970  C33 POPEW 282      73.685  14.655  89.510  1.00  0.00           C
ATOM   6973  C34 POPEW 282      72.425  13.985  88.950  1.00  0.00           C
ATOM   6976  C35 POPEW 282      72.465  12.465  89.001  1.00  0.00           C
ATOM   6979  C36 POPEW 282      71.145  11.755  88.470  1.00  0.00           C
ATOM   6982  C37 POPEW 282      71.045  10.355  89.111  1.00  0.00           C
ATOM   6985  C38 POPEW 282      69.685   9.605  88.721  1.00  0.00           C
ATOM   6988  C39 POPEW 282      69.475   9.435  87.261  1.00  0.00           C
ATOM   6991 0C31 POPEW 282      68.435   8.345  86.980  1.00  0.00           C
ATOM   6994 1C31 POPEW 282      68.305   7.995  85.480  1.00  0.00           C
ATOM   6997 2C31 POPEW 282      67.425   6.715  85.330  1.00  0.00           C
ATOM   7000 3C31 POPEW 282      66.975   6.575  83.950  1.00  0.00           C
ATOM   7003 4C31 POPEW 282      68.075   6.095  83.001  1.00  0.00           C
ATOM   7006 5C31 POPEW 282      67.715   6.235  81.530  1.00  0.00           C
ATOM   7009 6C31 POPEW 282      68.955   6.075  80.600  1.00  0.00           C
ATOM   7013  NH3 POPEX 283     116.505  86.585  90.950  1.00  0.00           N
ATOM   7017  C12 POPEX 283     118.005  86.725  91.071  1.00  0.00           C
ATOM   7020  C11 POPEX 283     118.405  88.215  90.911  1.00  0.00           C
ATOM   7023  P   POPEX 283     121.005  88.415  90.931  1.00  0.00           P
ATOM   7024  O13 POPEX 283     121.375  89.675  90.161  1.00  0.00           O
ATOM   7025  O14 POPEX 283     122.115  87.815  91.650  1.00  0.00           O
ATOM   7026  O11 POPEX 283     120.725  87.245  89.891  1.00  0.00           O
ATOM   7027  O12 POPEX 283     119.615  88.425  91.680  1.00  0.00           O
ATOM   7028  C1  POPEX 283     120.815  87.405  88.450  1.00  0.00           C
ATOM   7031  C2  POPEX 283     121.825  86.385  87.961  1.00  0.00           C
ATOM   7033  O21 POPEX 283     122.645  86.775  86.831  1.00  0.00           O
ATOM   7034  C21 POPEX 283     122.115  86.995  85.660  1.00  0.00           C
ATOM   7035  O22 POPEX 283     120.985  87.255  85.391  1.00  0.00           O
ATOM   7036  C22 POPEX 283     123.285  87.065  84.770  1.00  0.00           C
ATOM   7039  C3  POPEX 283     121.085  84.965  88.001  1.00  0.00           C
ATOM   7042  O31 POPEX 283     120.395  84.575  86.790  1.00  0.00           O
ATOM   7043  C31 POPEX 283     120.945  83.545  86.120  1.00  0.00           C
ATOM   7044  O32 POPEX 283     122.055  83.135  86.250  1.00  0.00           O
ATOM   7045  C32 POPEX 283     119.835  82.895  85.170  1.00  0.00           C
ATOM   7048  C23 POPEX 283     122.835  86.935  83.271  1.00  0.00           C
ATOM   7051  C24 POPEX 283     123.805  87.715  82.331  1.00  0.00           C
ATOM   7054  C25 POPEX 283     123.675  87.185  80.891  1.00  0.00           C
ATOM   7057  C26 POPEX 283     124.935  87.595  80.120  1.00  0.00           C
ATOM   7060  C27 POPEX 283     125.035  87.385  78.610  1.00  0.00           C
ATOM   7063  C28 POPEX 283     126.495  87.615  78.141  1.00  0.00           C
ATOM   7066  C29 POPEX 283     126.625  87.625  76.621  1.00  0.00           C
ATOM   7068 0C21 POPEX 283     127.635  87.095  75.821  1.00  0.00           C
ATOM   7070 1C21 POPEX 283     128.825  86.375  76.420  1.00  0.00           C
ATOM   7073 2C21 POPEX 283     129.595  85.385  75.540  1.00  0.00           C
ATOM   7076 3C21 POPEX 283     130.525  85.975  74.440  1.00  0.00           C
ATOM   7079 4C21 POPEX 283     131.515  84.905  73.780  1.00  0.00           C
ATOM   7082 5C21 POPEX 283     132.755  85.555  73.090  1.00  0.00           C
ATOM   7085 6C21 POPEX 283     133.575  84.605  72.200  1.00  0.00           C
ATOM   7088 7C21 POPEX 283     135.035  85.065  72.100  1.00  0.00           C
ATOM   7091 8C21 POPEX 283     135.925  84.125  71.250  1.00  0.00           C
ATOM   7095  C33 POPEX 283     119.705  83.515  83.721  1.00  0.00           C
ATOM   7098  C34 POPEX 283     119.115  82.515  82.751  1.00  0.00           C
ATOM   7101  C35 POPEX 283     118.325  83.155  81.560  1.00  0.00           C
ATOM   7104  C36 POPEX 283     117.775  82.195  80.560  1.00  0.00           C
ATOM   7107  C37 POPEX 283     117.505  82.845  79.261  1.00  0.00           C
ATOM   7110  C38 POPEX 283     116.755  81.905  78.230  1.00  0.00           C
ATOM   7113  C39 POPEX 283     116.365  82.715  77.050  1.00  0.00           C
ATOM   7116 0C31 POPEX 283     115.585  81.905  75.950  1.00  0.00           C
ATOM   7119 1C31 POPEX 283     115.015  82.885  74.860  1.00  0.00           C
ATOM   7122 2C31 POPEX 283     113.965  82.355  73.791  1.00  0.00           C
ATOM   7125 3C31 POPEX 283     113.505  83.365  72.740  1.00  0.00           C
ATOM   7128 4C31 POPEX 283     114.395  83.485  71.440  1.00  0.00           C
ATOM   7131 5C31 POPEX 283     113.795  84.285  70.220  1.00  0.00           C
ATOM   7134 6C31 POPEX 283     113.925  83.665  68.880  1.00  0.00           C
ATOM   7138  NH3 POPEY 284     108.355 131.795  51.890  1.00  0.00           N
ATOM   7142  C12 POPEY 284     107.515 130.655  52.361  1.00  0.00           C
ATOM   7145  C11 POPEY 284     106.415 131.105  53.320  1.00  0.00           C
ATOM   7148  P   POPEY 284     106.075 129.135  55.071  1.00  0.00           P
ATOM   7149  O13 POPEY 284     107.375 128.475  54.850  1.00  0.00           O
ATOM   7150  O14 POPEY 284     105.885 129.985  56.260  1.00  0.00           O
ATOM   7151  O11 POPEY 284     104.915 128.095  54.880  1.00  0.00           O
ATOM   7152  O12 POPEY 284     105.735 129.985  53.830  1.00  0.00           O
ATOM   7153  C1  POPEY 284     103.915 127.615  55.791  1.00  0.00           C
ATOM   7156  C2  POPEY 284     104.345 126.565  56.830  1.00  0.00           C
ATOM   7158  O21 POPEY 284     104.645 127.275  58.050  1.00  0.00           O
ATOM   7159  C21 POPEY 284     105.855 127.575  58.481  1.00  0.00           C
ATOM   7160  O22 POPEY 284     106.895 127.375  57.930  1.00  0.00           O
ATOM   7161  C22 POPEY 284     105.705 128.005  59.990  1.00  0.00           C
ATOM   7164  C3  POPEY 284     105.415 125.575  56.350  1.00  0.00           C
ATOM   7167  O31 POPEY 284     105.875 124.535  57.310  1.00  0.00           O
ATOM   7168  C31 POPEY 284     105.035 123.565  57.540  1.00  0.00           C
ATOM   7169  O32 POPEY 284     103.875 123.545  57.181  1.00  0.00           O
ATOM   7170  C32 POPEY 284     105.615 122.585  58.551  1.00  0.00           C
ATOM   7173  C23 POPEY 284     107.055 128.355  60.651  1.00  0.00           C
ATOM   7176  C24 POPEY 284     107.035 128.205  62.270  1.00  0.00           C
ATOM   7179  C25 POPEY 284     106.585 129.485  63.080  1.00  0.00           C
ATOM   7182  C26 POPEY 284     106.555 129.415  64.611  1.00  0.00           C
ATOM   7185  C27 POPEY 284     106.345 130.765  65.260  1.00  0.00           C
ATOM   7188  C28 POPEY 284     106.855 130.745  66.750  1.00  0.00           C
ATOM   7191  C29 POPEY 284     106.035 129.745  67.650  1.00  0.00           C
ATOM   7193 0C21 POPEY 284     105.615 129.935  68.890  1.00  0.00           C
ATOM   7195 1C21 POPEY 284     105.785 131.185  69.740  1.00  0.00           C
ATOM   7198 2C21 POPEY 284     104.435 131.435  70.520  1.00  0.00           C
ATOM   7201 3C21 POPEY 284     104.485 132.705  71.370  1.00  0.00           C
ATOM   7204 4C21 POPEY 284     103.175 132.885  72.190  1.00  0.00           C
ATOM   7207 5C21 POPEY 284     103.245 133.985  73.201  1.00  0.00           C
ATOM   7210 6C21 POPEY 284     103.815 135.265  72.620  1.00  0.00           C
ATOM   7213 7C21 POPEY 284     103.585 136.475  73.520  1.00  0.00           C
ATOM   7216 8C21 POPEY 284     104.535 137.615  73.190  1.00  0.00           C
ATOM   7220  C33 POPEY 284     106.615 123.325  59.520  1.00  0.00           C
ATOM   7223  C34 POPEY 284     106.915 122.515  60.710  1.00  0.00           C
ATOM   7226  C35 POPEY 284     105.765 122.435  61.771  1.00  0.00           C
ATOM   7229  C36 POPEY 284     106.205 121.625  62.980  1.00  0.00           C
ATOM   7232  C37 POPEY 284     105.375 121.935  64.220  1.00  0.00           C
ATOM   7235  C38 POPEY 284     105.235 120.925  65.391  1.00  0.00           C
ATOM   7238  C39 POPEY 284     106.545 120.815  66.200  1.00  0.00           C
ATOM   7241 0C31 POPEY 284     106.495 119.595  67.190  1.00  0.00           C
ATOM   7244 1C31 POPEY 284     105.365 119.675  68.240  1.00  0.00           C
ATOM   7247 2C31 POPEY 284     105.655 118.745  69.440  1.00  0.00           C
ATOM   7250 3C31 POPEY 284     106.455 119.315  70.610  1.00  0.00           C
ATOM   7253 4C31 POPEY 284     105.725 120.455  71.350  1.00  0.00           C
ATOM   7256 5C31 POPEY 284     106.685 121.045  72.461  1.00  0.00           C
ATOM   7259 6C31 POPEY 284     106.165 122.355  73.100  1.00  0.00           C
ATOM   7263  NH3 POPEZ 285      51.045  81.955  52.340  1.00  0.00           N
ATOM   7267  C12 POPEZ 285      50.425  82.875  51.321  1.00  0.00           C
ATOM   7270  C11 POPEZ 285      51.485  83.585  50.570  1.00  0.00           C
ATOM   7273  P   POPEZ 285      53.235  85.325  50.970  1.00  0.00           P
ATOM   7274  O13 POPEZ 285      54.135  84.255  50.490  1.00  0.00           O
ATOM   7275  O14 POPEZ 285      52.895  86.365  49.961  1.00  0.00           O
ATOM   7276  O11 POPEZ 285      53.725  85.895  52.350  1.00  0.00           O
ATOM   7277  O12 POPEZ 285      51.945  84.645  51.430  1.00  0.00           O
ATOM   7278  C1  POPEZ 285      53.705  85.115  53.560  1.00  0.00           C
ATOM   7281  C2  POPEZ 285      54.655  85.735  54.690  1.00  0.00           C
ATOM   7283  O21 POPEZ 285      54.235  85.215  56.020  1.00  0.00           O
ATOM   7284  C21 POPEZ 285      55.235  85.145  56.830  1.00  0.00           C
ATOM   7285  O22 POPEZ 285      56.415  85.205  56.560  1.00  0.00           O
ATOM   7286  C22 POPEZ 285      54.865  84.665  58.240  1.00  0.00           C
ATOM   7289  C3  POPEZ 285      54.545  87.305  54.690  1.00  0.00           C
ATOM   7292  O31 POPEZ 285      55.315  88.035  55.710  1.00  0.00           O
ATOM   7293  C31 POPEZ 285      54.555  88.685  56.540  1.00  0.00           C
ATOM   7294  O32 POPEZ 285      53.345  88.635  56.540  1.00  0.00           O
ATOM   7295  C32 POPEZ 285      55.395  89.405  57.620  1.00  0.00           C
ATOM   7298  C23 POPEZ 285      55.025  85.835  59.250  1.00  0.00           C
ATOM   7301  C24 POPEZ 285      55.195  85.245  60.661  1.00  0.00           C
ATOM   7304  C25 POPEZ 285      55.785  86.175  61.790  1.00  0.00           C
ATOM   7307  C26 POPEZ 285      55.655  85.405  63.151  1.00  0.00           C
ATOM   7310  C27 POPEZ 285      56.515  85.965  64.280  1.00  0.00           C
ATOM   7313  C28 POPEZ 285      56.245  85.345  65.670  1.00  0.00           C
ATOM   7316  C29 POPEZ 285      56.455  83.845  65.751  1.00  0.00           C
ATOM   7318 0C21 POPEZ 285      57.165  83.185  66.680  1.00  0.00           C
ATOM   7320 1C21 POPEZ 285      58.015  83.775  67.790  1.00  0.00           C
ATOM   7323 2C21 POPEZ 285      58.375  82.775  68.920  1.00  0.00           C
ATOM   7326 3C21 POPEZ 285      57.175  82.515  69.880  1.00  0.00           C
ATOM   7329 4C21 POPEZ 285      57.535  81.775  71.180  1.00  0.00           C
ATOM   7332 5C21 POPEZ 285      57.815  80.335  70.740  1.00  0.00           C
ATOM   7335 6C21 POPEZ 285      58.185  79.395  71.901  1.00  0.00           C
ATOM   7338 7C21 POPEZ 285      58.885  78.085  71.540  1.00  0.00           C
ATOM   7341 8C21 POPEZ 285      58.855  76.965  72.600  1.00  0.00           C
ATOM   7345  C33 POPEZ 285      54.395  90.375  58.371  1.00  0.00           C
ATOM   7348  C34 POPEZ 285      55.075  91.095  59.510  1.00  0.00           C
ATOM   7351  C35 POPEZ 285      55.215  90.265  60.760  1.00  0.00           C
ATOM   7354  C36 POPEZ 285      55.855  91.085  61.880  1.00  0.00           C
ATOM   7357  C37 POPEZ 285      56.695  90.215  62.780  1.00  0.00           C
ATOM   7360  C38 POPEZ 285      57.555  91.055  63.700  1.00  0.00           C
ATOM   7363  C39 POPEZ 285      58.745  90.365  64.431  1.00  0.00           C
ATOM   7366 0C31 POPEZ 285      58.285  89.355  65.491  1.00  0.00           C
ATOM   7369 1C31 POPEZ 285      59.425  88.835  66.400  1.00  0.00           C
ATOM   7372 2C31 POPEZ 285      59.145  87.575  67.190  1.00  0.00           C
ATOM   7375 3C31 POPEZ 285      58.325  87.755  68.470  1.00  0.00           C
ATOM   7378 4C31 POPEZ 285      57.055  88.605  68.370  1.00  0.00           C
ATOM   7381 5C31 POPEZ 285      56.025  88.385  69.550  1.00  0.00           C
ATOM   7384 6C31 POPEZ 285      54.845  89.335  69.541  1.00  0.00           C
ATOM   7388  NH3 POPEa 286      55.945   1.365  96.770  1.00  0.00           N
ATOM   7392  C12 POPEa 286      56.145   2.275  97.880  1.00  0.00           C
ATOM   7395  C11 POPEa 286      57.365   2.055  98.820  1.00  0.00           C
ATOM   7398  P   POPEa 286      58.555   3.435 100.900  1.00  0.00           P
ATOM   7399  O13 POPEa 286      58.135   2.975 102.230  1.00  0.00           O
ATOM   7400  O14 POPEa 286      59.885   2.875 100.461  1.00  0.00           O
ATOM   7401  O11 POPEa 286      58.595   5.055 100.891  1.00  0.00           O
ATOM   7402  O12 POPEa 286      57.365   3.065  99.860  1.00  0.00           O
ATOM   7403  C1  POPEa 286      59.545   5.845 100.120  1.00  0.00           C
ATOM   7406  C2  POPEa 286      58.945   5.995  98.691  1.00  0.00           C
ATOM   7408  O21 POPEa 286      59.905   6.215  97.760  1.00  0.00           O
ATOM   7409  C21 POPEa 286      59.925   7.195  96.891  1.00  0.00           C
ATOM   7410  O22 POPEa 286      59.685   8.355  97.120  1.00  0.00           O
ATOM   7411  C22 POPEa 286      60.285   6.715  95.501  1.00  0.00           C
ATOM   7414  C3  POPEa 286      57.705   6.875  98.620  1.00  0.00           C
ATOM   7417  O31 POPEa 286      57.035   6.515  97.410  1.00  0.00           O
ATOM   7418  C31 POPEa 286      56.305   7.435  96.870  1.00  0.00           C
ATOM   7419  O32 POPEa 286      56.265   8.625  97.181  1.00  0.00           O
ATOM   7420  C32 POPEa 286      55.595   6.795  95.620  1.00  0.00           C
ATOM   7423  C23 POPEa 286      59.185   5.745  95.060  1.00  0.00           C
ATOM   7426  C24 POPEa 286      59.515   5.005  93.770  1.00  0.00           C
ATOM   7429  C25 POPEa 286      58.215   4.705  92.980  1.00  0.00           C
ATOM   7432  C26 POPEa 286      58.475   3.985  91.711  1.00  0.00           C
ATOM   7435  C27 POPEa 286      57.185   3.535  91.001  1.00  0.00           C
ATOM   7438  C28 POPEa 286      57.385   2.515  89.891  1.00  0.00           C
ATOM   7441  C29 POPEa 286      58.325   2.935  88.780  1.00  0.00           C
ATOM   7443 0C21 POPEa 286      58.005   3.065  87.500  1.00  0.00           C
ATOM   7445 1C21 POPEa 286      56.585   2.895  86.980  1.00  0.00           C
ATOM   7448 2C21 POPEa 286      56.275   4.055  85.980  1.00  0.00           C
ATOM   7451 3C21 POPEa 286      54.835   3.965  85.590  1.00  0.00           C
ATOM   7454 4C21 POPEa 286      54.515   2.925  84.420  1.00  0.00           C
ATOM   7457 5C21 POPEa 286      54.165   3.475  83.040  1.00  0.00           C
ATOM   7460 6C21 POPEa 286      53.955   2.395  81.950  1.00  0.00           C
ATOM   7463 7C21 POPEa 286      53.225   2.925  80.700  1.00  0.00           C
ATOM   7466 8C21 POPEa 286      52.955   1.865  79.630  1.00  0.00           C
ATOM   7470  C33 POPEa 286      55.005   7.785  94.541  1.00  0.00           C
ATOM   7473  C34 POPEa 286      54.965   7.095  93.190  1.00  0.00           C
ATOM   7476  C35 POPEa 286      54.075   7.755  92.041  1.00  0.00           C
ATOM   7479  C36 POPEa 286      54.155   7.015  90.721  1.00  0.00           C
ATOM   7482  C37 POPEa 286      52.885   6.825  89.920  1.00  0.00           C
ATOM   7485  C38 POPEa 286      53.175   6.405  88.490  1.00  0.00           C
ATOM   7488  C39 POPEa 286      51.975   5.955  87.620  1.00  0.00           C
ATOM   7491 0C31 POPEa 286      51.005   7.065  87.161  1.00  0.00           C
ATOM   7494 1C31 POPEa 286      50.205   6.525  85.931  1.00  0.00           C
ATOM   7497 2C31 POPEa 286      49.495   7.585  85.190  1.00  0.00           C
ATOM   7500 3C31 POPEa 286      48.395   7.085  84.261  1.00  0.00           C
ATOM   7503 4C31 POPEa 286      48.965   6.445  82.980  1.00  0.00           C
ATOM   7506 5C31 POPEa 286      47.875   6.235  81.931  1.00  0.00           C
ATOM   7509 6C31 POPEa 286      48.405   5.845  80.520  1.00  0.00           C
ATOM   7513  NH3 POPEb 287      39.585 120.455  94.261  1.00  0.00           N
ATOM   7517  C12 POPEb 287      38.065 120.525  94.501  1.00  0.00           C
ATOM   7520  C11 POPEb 287      37.315 121.815  94.030  1.00  0.00           C
ATOM   7523  P   POPEb 287      35.475 123.755  94.641  1.00  0.00           P
ATOM   7524  O13 POPEb 287      34.045 123.315  94.661  1.00  0.00           O
ATOM   7525  O14 POPEb 287      35.745 124.825  95.700  1.00  0.00           O
ATOM   7526  O11 POPEb 287      35.945 124.205  93.240  1.00  0.00           O
ATOM   7527  O12 POPEb 287      36.405 122.455  95.000  1.00  0.00           O
ATOM   7528  C1  POPEb 287      35.375 125.275  92.461  1.00  0.00           C
ATOM   7531  C2  POPEb 287      35.285 124.755  91.011  1.00  0.00           C
ATOM   7533  O21 POPEb 287      35.475 125.855  90.060  1.00  0.00           O
ATOM   7534  C21 POPEb 287      34.375 126.545  89.681  1.00  0.00           C
ATOM   7535  O22 POPEb 287      33.235 126.335  90.091  1.00  0.00           O
ATOM   7536  C22 POPEb 287      34.715 127.615  88.620  1.00  0.00           C
ATOM   7539  C3  POPEb 287      34.075 123.805  90.760  1.00  0.00           C
ATOM   7542  O31 POPEb 287      34.035 123.455  89.370  1.00  0.00           O
ATOM   7543  C31 POPEb 287      34.975 122.665  88.940  1.00  0.00           C
ATOM   7544  O32 POPEb 287      35.845 122.145  89.661  1.00  0.00           O
ATOM   7545  C32 POPEb 287      34.855 122.615  87.380  1.00  0.00           C
ATOM   7548  C23 POPEb 287      33.705 127.745  87.430  1.00  0.00           C
ATOM   7551  C24 POPEb 287      34.165 126.905  86.221  1.00  0.00           C
ATOM   7554  C25 POPEb 287      33.255 127.105  85.020  1.00  0.00           C
ATOM   7557  C26 POPEb 287      33.085 128.605  84.661  1.00  0.00           C
ATOM   7560  C27 POPEb 287      32.275 128.825  83.380  1.00  0.00           C
ATOM   7563  C28 POPEb 287      32.335 130.275  82.810  1.00  0.00           C
ATOM   7566  C29 POPEb 287      31.215 130.525  81.840  1.00  0.00           C
ATOM   7568 0C21 POPEb 287      31.285 130.515  80.491  1.00  0.00           C
ATOM   7570 1C21 POPEb 287      32.495 130.075  79.720  1.00  0.00           C
ATOM   7573 2C21 POPEb 287      32.185 129.015  78.620  1.00  0.00           C
ATOM   7576 3C21 POPEb 287      31.535 127.755  79.170  1.00  0.00           C
ATOM   7579 4C21 POPEb 287      30.745 126.985  78.100  1.00  0.00           C
ATOM   7582 5C21 POPEb 287      31.595 126.615  76.840  1.00  0.00           C
ATOM   7585 6C21 POPEb 287      32.705 125.555  77.200  1.00  0.00           C
ATOM   7588 7C21 POPEb 287      33.575 125.195  76.020  1.00  0.00           C
ATOM   7591 8C21 POPEb 287      34.675 124.215  76.380  1.00  0.00           C
ATOM   7595  C33 POPEb 287      36.215 123.035  86.761  1.00  0.00           C
ATOM   7598  C34 POPEb 287      36.455 122.205  85.511  1.00  0.00           C
ATOM   7601  C35 POPEb 287      37.885 122.395  84.971  1.00  0.00           C
ATOM   7604  C36 POPEb 287      38.065 122.185  83.490  1.00  0.00           C
ATOM   7607  C37 POPEb 287      39.625 122.065  83.160  1.00  0.00           C
ATOM   7610  C38 POPEb 287      40.045 122.155  81.670  1.00  0.00           C
ATOM   7613  C39 POPEb 287      39.585 120.945  80.911  1.00  0.00           C
ATOM   7616 0C31 POPEb 287      39.995 121.045  79.450  1.00  0.00           C
ATOM   7619 1C31 POPEb 287      39.445 119.815  78.620  1.00  0.00           C
ATOM   7622 2C31 POPEb 287      39.815 119.945  77.130  1.00  0.00           C
ATOM   7625 3C31 POPEb 287      41.325 119.805  76.940  1.00  0.00           C
ATOM   7628 4C31 POPEb 287      41.735 119.615  75.480  1.00  0.00           C
ATOM   7631 5C31 POPEb 287      43.155 119.035  75.310  1.00  0.00           C
ATOM   7634 6C31 POPEb 287      43.545 118.925  73.841  1.00  0.00           C
ATOM   7638  NH3 POPEc 288      73.475 120.475  55.370  1.00  0.00           N
ATOM   7642  C12 POPEc 288      73.635 120.265  53.880  1.00  0.00           C
ATOM   7645  C11 POPEc 288      75.045 119.695  53.580  1.00  0.00           C
ATOM   7648  P   POPEc 288      77.085 120.515  54.880  1.00  0.00           P
ATOM   7649  O13 POPEc 288      77.195 119.245  55.651  1.00  0.00           O
ATOM   7650  O14 POPEc 288      78.285 121.115  54.280  1.00  0.00           O
ATOM   7651  O11 POPEc 288      76.485 121.535  55.950  1.00  0.00           O
ATOM   7652  O12 POPEc 288      76.045 120.585  53.760  1.00  0.00           O
ATOM   7653  C1  POPEc 288      76.585 121.275  57.340  1.00  0.00           C
ATOM   7656  C2  POPEc 288      75.875 122.375  58.110  1.00  0.00           C
ATOM   7658  O21 POPEc 288      75.955 121.995  59.490  1.00  0.00           O
ATOM   7659  C21 POPEc 288      76.185 123.055  60.300  1.00  0.00           C
ATOM   7660  O22 POPEc 288      76.485 124.185  59.910  1.00  0.00           O
ATOM   7661  C22 POPEc 288      76.025 122.565  61.750  1.00  0.00           C
ATOM   7664  C3  POPEc 288      74.345 122.455  57.780  1.00  0.00           C
ATOM   7667  O31 POPEc 288      73.445 123.355  58.501  1.00  0.00           O
ATOM   7668  C31 POPEc 288      73.105 123.215  59.710  1.00  0.00           C
ATOM   7669  O32 POPEc 288      73.055 124.065  60.591  1.00  0.00           O
ATOM   7670  C32 POPEc 288      72.765 121.735  60.060  1.00  0.00           C
ATOM   7673  C23 POPEc 288      75.895 123.705  62.760  1.00  0.00           C
ATOM   7676  C24 POPEc 288      76.315 123.425  64.200  1.00  0.00           C
ATOM   7679  C25 POPEc 288      75.625 122.175  64.751  1.00  0.00           C
ATOM   7682  C26 POPEc 288      74.285 122.495  65.520  1.00  0.00           C
ATOM   7685  C27 POPEc 288      73.295 121.425  65.330  1.00  0.00           C
ATOM   7688  C28 POPEc 288      72.115 121.595  66.280  1.00  0.00           C
ATOM   7691  C29 POPEc 288      71.195 120.435  66.380  1.00  0.00           C
ATOM   7693 0C21 POPEc 288      70.935 119.715  67.471  1.00  0.00           C
ATOM   7695 1C21 POPEc 288      71.335 120.025  68.880  1.00  0.00           C
ATOM   7698 2C21 POPEc 288      70.075 120.365  69.700  1.00  0.00           C
ATOM   7701 3C21 POPEc 288      68.955 119.275  69.810  1.00  0.00           C
ATOM   7704 4C21 POPEc 288      68.305 119.295  71.211  1.00  0.00           C
ATOM   7707 5C21 POPEc 288      67.255 120.365  71.490  1.00  0.00           C
ATOM   7710 6C21 POPEc 288      65.985 120.265  70.701  1.00  0.00           C
ATOM   7713 7C21 POPEc 288      64.995 121.295  71.151  1.00  0.00           C
ATOM   7716 8C21 POPEc 288      63.775 121.475  70.290  1.00  0.00           C
ATOM   7720  C33 POPEc 288      71.525 121.165  59.320  1.00  0.00           C
ATOM   7723  C34 POPEc 288      71.345 119.655  59.611  1.00  0.00           C
ATOM   7726  C35 POPEc 288      69.825 119.415  59.650  1.00  0.00           C
ATOM   7729  C36 POPEc 288      69.315 119.705  61.111  1.00  0.00           C
ATOM   7732  C37 POPEc 288      67.775 119.565  61.211  1.00  0.00           C
ATOM   7735  C38 POPEc 288      67.275 119.655  62.641  1.00  0.00           C
ATOM   7738  C39 POPEc 288      67.345 118.295  63.330  1.00  0.00           C
ATOM   7741 0C31 POPEc 288      66.685 118.235  64.711  1.00  0.00           C
ATOM   7744 1C31 POPEc 288      66.625 116.835  65.280  1.00  0.00           C
ATOM   7747 2C31 POPEc 288      65.755 116.655  66.551  1.00  0.00           C
ATOM   7750 3C31 POPEc 288      66.045 115.495  67.480  1.00  0.00           C
ATOM   7753 4C31 POPEc 288      67.135 115.855  68.551  1.00  0.00           C
ATOM   7756 5C31 POPEc 288      67.225 114.765  69.620  1.00  0.00           C
ATOM   7759 6C31 POPEc 288      68.115 115.125  70.810  1.00  0.00           C
ATOM   7763  NH3 POPEd 289      98.885  22.035  53.460  1.00  0.00           N
ATOM   7767  C12 POPEd 289      97.355  22.185  53.501  1.00  0.00           C
ATOM   7770  C11 POPEd 289      96.705  20.925  54.080  1.00  0.00           C
ATOM   7773  P   POPEd 289      96.755  18.295  53.470  1.00  0.00           P
ATOM   7774  O13 POPEd 289      95.295  18.345  53.810  1.00  0.00           O
ATOM   7775  O14 POPEd 289      97.115  17.735  52.121  1.00  0.00           O
ATOM   7776  O11 POPEd 289      97.515  17.565  54.690  1.00  0.00           O
ATOM   7777  O12 POPEd 289      97.325  19.805  53.420  1.00  0.00           O
ATOM   7778  C1  POPEd 289      97.685  18.235  55.960  1.00  0.00           C
ATOM   7781  C2  POPEd 289      98.415  17.325  56.971  1.00  0.00           C
ATOM   7783  O21 POPEd 289      97.725  16.995  58.180  1.00  0.00           O
ATOM   7784  C21 POPEd 289      96.925  17.815  58.810  1.00  0.00           C
ATOM   7785  O22 POPEd 289      96.735  18.995  58.590  1.00  0.00           O
ATOM   7786  C22 POPEd 289      96.295  16.995  59.950  1.00  0.00           C
ATOM   7789  C3  POPEd 289      99.815  17.965  57.310  1.00  0.00           C
ATOM   7792  O31 POPEd 289     100.545  16.905  57.930  1.00  0.00           O
ATOM   7793  C31 POPEd 289     100.715  16.925  59.280  1.00  0.00           C
ATOM   7794  O32 POPEd 289     101.045  15.905  59.861  1.00  0.00           O
ATOM   7795  C32 POPEd 289     100.535  18.285  59.990  1.00  0.00           C
ATOM   7798  C23 POPEd 289      95.745  17.895  61.100  1.00  0.00           C
ATOM   7801  C24 POPEd 289      95.265  17.035  62.210  1.00  0.00           C
ATOM   7804  C25 POPEd 289      94.595  17.845  63.371  1.00  0.00           C
ATOM   7807  C26 POPEd 289      93.855  16.935  64.360  1.00  0.00           C
ATOM   7810  C27 POPEd 289      93.355  17.775  65.590  1.00  0.00           C
ATOM   7813  C28 POPEd 289      93.385  16.755  66.750  1.00  0.00           C
ATOM   7816  C29 POPEd 289      92.575  17.245  67.921  1.00  0.00           C
ATOM   7818 0C21 POPEd 289      92.825  16.835  69.180  1.00  0.00           C
ATOM   7820 1C21 POPEd 289      93.735  15.775  69.720  1.00  0.00           C
ATOM   7823 2C21 POPEd 289      93.035  14.455  70.190  1.00  0.00           C
ATOM   7826 3C21 POPEd 289      92.395  14.565  71.600  1.00  0.00           C
ATOM   7829 4C21 POPEd 289      91.515  13.275  72.030  1.00  0.00           C
ATOM   7832 5C21 POPEd 289      90.105  13.325  71.501  1.00  0.00           C
ATOM   7835 6C21 POPEd 289      89.165  14.255  72.321  1.00  0.00           C
ATOM   7838 7C21 POPEd 289      87.785  14.265  71.741  1.00  0.00           C
ATOM   7841 8C21 POPEd 289      86.885  15.155  72.630  1.00  0.00           C
ATOM   7845  C33 POPEd 289     100.645  18.155  61.550  1.00  0.00           C
ATOM   7848  C34 POPEd 289     100.545  19.595  62.210  1.00  0.00           C
ATOM   7851  C35 POPEd 289      99.415  19.725  63.320  1.00  0.00           C
ATOM   7854  C36 POPEd 289      99.655  18.965  64.641  1.00  0.00           C
ATOM   7857  C37 POPEd 289      98.805  19.565  65.791  1.00  0.00           C
ATOM   7860  C38 POPEd 289      98.875  18.935  67.141  1.00  0.00           C
ATOM   7863  C39 POPEd 289      98.315  19.775  68.251  1.00  0.00           C
ATOM   7866 0C31 POPEd 289      96.935  19.245  68.740  1.00  0.00           C
ATOM   7869 1C31 POPEd 289      96.585  19.845  70.140  1.00  0.00           C
ATOM   7872 2C31 POPEd 289      95.425  19.165  70.841  1.00  0.00           C
ATOM   7875 3C31 POPEd 289      95.545  19.185  72.391  1.00  0.00           C
ATOM   7878 4C31 POPEd 289      95.605  20.585  72.910  1.00  0.00           C
ATOM   7881 5C31 POPEd 289      95.705  20.625  74.451  1.00  0.00           C
ATOM   7884 6C31 POPEd 289      96.105  22.065  74.961  1.00  0.00           C
ATOM   7888  NH3 POPEe 290      69.485  98.285  50.680  1.00  0.00           N
ATOM   7892  C12 POPEe 290      70.935  98.805  50.330  1.00  0.00           C
ATOM   7895  C11 POPEe 290      71.245 100.095  51.100  1.00  0.00           C
ATOM   7898  P   POPEe 290      73.305 101.795  51.251  1.00  0.00           P
ATOM   7899  O13 POPEe 290      74.775 101.605  51.391  1.00  0.00           O
ATOM   7900  O14 POPEe 290      72.825 102.725  50.190  1.00  0.00           O
ATOM   7901  O11 POPEe 290      72.785 102.235  52.670  1.00  0.00           O
ATOM   7902  O12 POPEe 290      72.645 100.335  51.290  1.00  0.00           O
ATOM   7903  C1  POPEe 290      71.915 101.635  53.600  1.00  0.00           C
ATOM   7906  C2  POPEe 290      71.765 102.405  54.980  1.00  0.00           C
ATOM   7908  O21 POPEe 290      70.965 101.625  55.850  1.00  0.00           O
ATOM   7909  C21 POPEe 290      71.305 100.935  56.880  1.00  0.00           C
ATOM   7910  O22 POPEe 290      70.495 100.515  57.690  1.00  0.00           O
ATOM   7911  C22 POPEe 290      72.815 100.825  57.161  1.00  0.00           C
ATOM   7914  C3  POPEe 290      71.085 103.795  54.710  1.00  0.00           C
ATOM   7917  O31 POPEe 290      70.675 104.435  55.890  1.00  0.00           O
ATOM   7918  C31 POPEe 290      70.945 105.745  56.121  1.00  0.00           C
ATOM   7919  O32 POPEe 290      71.285 106.585  55.310  1.00  0.00           O
ATOM   7920  C32 POPEe 290      70.665 106.155  57.630  1.00  0.00           C
ATOM   7923  C23 POPEe 290      73.235  99.455  57.790  1.00  0.00           C
ATOM   7926  C24 POPEe 290      74.615  99.605  58.490  1.00  0.00           C
ATOM   7929  C25 POPEe 290      74.445 100.245  59.871  1.00  0.00           C
ATOM   7932  C26 POPEe 290      73.905  99.255  60.920  1.00  0.00           C
ATOM   7935  C27 POPEe 290      74.525  99.335  62.301  1.00  0.00           C
ATOM   7938  C28 POPEe 290      73.905  98.335  63.260  1.00  0.00           C
ATOM   7941  C29 POPEe 290      74.455  96.945  62.940  1.00  0.00           C
ATOM   7943 0C21 POPEe 290      75.535  96.525  63.611  1.00  0.00           C
ATOM   7945 1C21 POPEe 290      76.195  97.235  64.751  1.00  0.00           C
ATOM   7948 2C21 POPEe 290      75.435  97.065  66.060  1.00  0.00           C
ATOM   7951 3C21 POPEe 290      76.205  96.055  66.920  1.00  0.00           C
ATOM   7954 4C21 POPEe 290      75.675  95.935  68.400  1.00  0.00           C
ATOM   7957 5C21 POPEe 290      76.645  95.095  69.230  1.00  0.00           C
ATOM   7960 6C21 POPEe 290      77.455  96.065  70.130  1.00  0.00           C
ATOM   7963 7C21 POPEe 290      78.725  95.365  70.660  1.00  0.00           C
ATOM   7966 8C21 POPEe 290      79.785  96.375  71.130  1.00  0.00           C
ATOM   7970  C33 POPEe 290      69.265 105.825  58.301  1.00  0.00           C
ATOM   7973  C34 POPEe 290      69.025 106.555  59.640  1.00  0.00           C
ATOM   7976  C35 POPEe 290      69.295 105.735  60.970  1.00  0.00           C
ATOM   7979  C36 POPEe 290      69.215 106.595  62.231  1.00  0.00           C
ATOM   7982  C37 POPEe 290      70.065 107.925  62.260  1.00  0.00           C
ATOM   7985  C38 POPEe 290      69.935 108.635  63.611  1.00  0.00           C
ATOM   7988  C39 POPEe 290      71.225 109.285  64.141  1.00  0.00           C
ATOM   7991 0C31 POPEe 290      71.675 110.605  63.411  1.00  0.00           C
ATOM   7994 1C31 POPEe 290      72.915 111.285  64.071  1.00  0.00           C
ATOM   7997 2C31 POPEe 290      73.355 112.605  63.280  1.00  0.00           C
ATOM   8000 3C31 POPEe 290      73.455 113.855  64.261  1.00  0.00           C
ATOM   8003 4C31 POPEe 290      72.185 114.245  65.030  1.00  0.00           C
ATOM   8006 5C31 POPEe 290      72.325 115.395  65.931  1.00  0.00           C
ATOM   8009 6C31 POPEe 290      70.985 115.845  66.490  1.00  0.00           C
ATOM   8013  NH3 POPEf 291     102.555   6.735  50.250  1.00  0.00           N
ATOM   8017  C12 POPEf 291     102.555   5.205  50.521  1.00  0.00           C
ATOM   8020  C11 POPEf 291     103.865   4.545  50.120  1.00  0.00           C
ATOM   8023  P   POPEf 291     106.065   5.655  51.111  1.00  0.00           P
ATOM   8024  O13 POPEf 291     105.755   6.835  50.220  1.00  0.00           O
ATOM   8025  O14 POPEf 291     107.255   4.755  51.010  1.00  0.00           O
ATOM   8026  O11 POPEf 291     106.095   6.095  52.660  1.00  0.00           O
ATOM   8027  O12 POPEf 291     104.805   4.815  51.150  1.00  0.00           O
ATOM   8028  C1  POPEf 291     106.415   5.415  53.830  1.00  0.00           C
ATOM   8031  C2  POPEf 291     105.135   4.955  54.661  1.00  0.00           C
ATOM   8033  O21 POPEf 291     104.135   6.025  54.900  1.00  0.00           O
ATOM   8034  C21 POPEf 291     104.495   6.925  55.861  1.00  0.00           C
ATOM   8035  O22 POPEf 291     105.595   7.455  56.020  1.00  0.00           O
ATOM   8036  C22 POPEf 291     103.235   7.365  56.641  1.00  0.00           C
ATOM   8039  C3  POPEf 291     105.405   4.275  56.051  1.00  0.00           C
ATOM   8042  O31 POPEf 291     104.265   4.015  56.830  1.00  0.00           O
ATOM   8043  C31 POPEf 291     104.585   3.235  57.830  1.00  0.00           C
ATOM   8044  O32 POPEf 291     105.705   2.965  58.180  1.00  0.00           O
ATOM   8045  C32 POPEf 291     103.255   3.015  58.590  1.00  0.00           C
ATOM   8048  C23 POPEf 291     103.725   8.425  57.690  1.00  0.00           C
ATOM   8051  C24 POPEf 291     102.625   9.015  58.660  1.00  0.00           C
ATOM   8054  C25 POPEf 291     103.255   9.745  59.830  1.00  0.00           C
ATOM   8057  C26 POPEf 291     102.625   9.555  61.211  1.00  0.00           C
ATOM   8060  C27 POPEf 291     102.715  10.835  62.030  1.00  0.00           C
ATOM   8063  C28 POPEf 291     102.285  10.745  63.540  1.00  0.00           C
ATOM   8066  C29 POPEf 291     101.065   9.845  63.850  1.00  0.00           C
ATOM   8068 0C21 POPEf 291     100.055  10.075  64.720  1.00  0.00           C
ATOM   8070 1C21 POPEf 291      99.755  11.365  65.480  1.00  0.00           C
ATOM   8073 2C21 POPEf 291     100.655  11.725  66.711  1.00  0.00           C
ATOM   8076 3C21 POPEf 291     100.785  10.655  67.720  1.00  0.00           C
ATOM   8079 4C21 POPEf 291     101.685  11.015  68.890  1.00  0.00           C
ATOM   8082 5C21 POPEf 291     101.025  11.865  69.980  1.00  0.00           C
ATOM   8085 6C21 POPEf 291     102.125  12.185  71.040  1.00  0.00           C
ATOM   8088 7C21 POPEf 291     101.655  13.085  72.141  1.00  0.00           C
ATOM   8091 8C21 POPEf 291     102.885  13.715  72.780  1.00  0.00           C
ATOM   8095  C33 POPEf 291     102.695   4.335  59.150  1.00  0.00           C
ATOM   8098  C34 POPEf 291     102.465   4.245  60.680  1.00  0.00           C
ATOM   8101  C35 POPEf 291     102.505   5.675  61.240  1.00  0.00           C
ATOM   8104  C36 POPEf 291     102.165   5.785  62.780  1.00  0.00           C
ATOM   8107  C37 POPEf 291     100.695   5.485  63.120  1.00  0.00           C
ATOM   8110  C38 POPEf 291     100.305   4.045  63.611  1.00  0.00           C
ATOM   8113  C39 POPEf 291      98.905   4.075  64.320  1.00  0.00           C
ATOM   8116 0C31 POPEf 291      98.405   2.715  64.910  1.00  0.00           C
ATOM   8119 1C31 POPEf 291      97.295   2.995  65.970  1.00  0.00           C
ATOM   8122 2C31 POPEf 291      96.665   1.755  66.650  1.00  0.00           C
ATOM   8125 3C31 POPEf 291      95.615   1.035  65.850  1.00  0.00           C
ATOM   8128 4C31 POPEf 291      95.255  -0.355  66.530  1.00  0.00           C
ATOM   8131 5C31 POPEf 291      95.815  -1.535  65.730  1.00  0.00           C
ATOM   8134 6C31 POPEf 291      95.595  -2.885  66.400  1.00  0.00           C
ATOM   8138  NH3 POPEg 292      31.325  33.855  95.450  1.00  0.00           N
ATOM   8142  C12 POPEg 292      32.555  33.655  94.620  1.00  0.00           C
ATOM   8145  C11 POPEg 292      32.595  34.455  93.240  1.00  0.00           C
ATOM   8148  P   POPEg 292      32.675  36.895  94.401  1.00  0.00           P
ATOM   8149  O13 POPEg 292      31.825  38.075  94.200  1.00  0.00           O
ATOM   8150  O14 POPEg 292      32.365  36.265  95.721  1.00  0.00           O
ATOM   8151  O11 POPEg 292      34.215  37.335  94.490  1.00  0.00           O
ATOM   8152  O12 POPEg 292      32.655  35.855  93.181  1.00  0.00           O
ATOM   8153  C1  POPEg 292      35.155  37.445  93.431  1.00  0.00           C
ATOM   8156  C2  POPEg 292      34.585  38.245  92.211  1.00  0.00           C
ATOM   8158  O21 POPEg 292      35.435  37.865  91.120  1.00  0.00           O
ATOM   8159  C21 POPEg 292      34.965  36.705  90.550  1.00  0.00           C
ATOM   8160  O22 POPEg 292      33.815  36.275  90.710  1.00  0.00           O
ATOM   8161  C22 POPEg 292      35.975  36.075  89.611  1.00  0.00           C
ATOM   8164  C3  POPEg 292      34.715  39.795  92.280  1.00  0.00           C
ATOM   8167  O31 POPEg 292      34.185  40.505  91.141  1.00  0.00           O
ATOM   8168  C31 POPEg 292      34.905  40.845  90.030  1.00  0.00           C
ATOM   8169  O32 POPEg 292      34.355  41.155  88.981  1.00  0.00           O
ATOM   8170  C32 POPEg 292      36.395  40.745  90.170  1.00  0.00           C
ATOM   8173  C23 POPEg 292      35.065  35.615  88.400  1.00  0.00           C
ATOM   8176  C24 POPEg 292      35.875  35.665  87.111  1.00  0.00           C
ATOM   8179  C25 POPEg 292      34.875  35.535  85.961  1.00  0.00           C
ATOM   8182  C26 POPEg 292      35.565  35.525  84.620  1.00  0.00           C
ATOM   8185  C27 POPEg 292      34.535  35.745  83.520  1.00  0.00           C
ATOM   8188  C28 POPEg 292      35.165  35.395  82.170  1.00  0.00           C
ATOM   8191  C29 POPEg 292      34.085  35.525  81.081  1.00  0.00           C
ATOM   8193 0C21 POPEg 292      34.365  35.495  79.801  1.00  0.00           C
ATOM   8195 1C21 POPEg 292      35.665  35.075  79.220  1.00  0.00           C
ATOM   8198 2C21 POPEg 292      35.885  33.585  79.560  1.00  0.00           C
ATOM   8201 3C21 POPEg 292      37.165  33.035  78.920  1.00  0.00           C
ATOM   8204 4C21 POPEg 292      37.325  31.505  79.090  1.00  0.00           C
ATOM   8207 5C21 POPEg 292      38.665  31.085  78.551  1.00  0.00           C
ATOM   8210 6C21 POPEg 292      38.915  29.525  78.590  1.00  0.00           C
ATOM   8213 7C21 POPEg 292      40.415  29.195  78.501  1.00  0.00           C
ATOM   8216 8C21 POPEg 292      40.805  27.645  78.420  1.00  0.00           C
ATOM   8220  C33 POPEg 292      37.125  41.415  88.971  1.00  0.00           C
ATOM   8223  C34 POPEg 292      38.385  40.685  88.530  1.00  0.00           C
ATOM   8226  C35 POPEg 292      38.025  39.485  87.650  1.00  0.00           C
ATOM   8229  C36 POPEg 292      38.705  39.705  86.320  1.00  0.00           C
ATOM   8232  C37 POPEg 292      38.215  38.775  85.181  1.00  0.00           C
ATOM   8235  C38 POPEg 292      39.145  38.995  84.040  1.00  0.00           C
ATOM   8238  C39 POPEg 292      38.865  38.015  82.840  1.00  0.00           C
ATOM   8241 0C31 POPEg 292      39.815  38.215  81.680  1.00  0.00           C
ATOM   8244 1C31 POPEg 292      39.575  37.115  80.660  1.00  0.00           C
ATOM   8247 2C31 POPEg 292      40.415  37.275  79.370  1.00  0.00           C
ATOM   8250 3C31 POPEg 292      39.955  38.395  78.411  1.00  0.00           C
ATOM   8253 4C31 POPEg 292      40.985  38.455  77.181  1.00  0.00           C
ATOM   8256 5C31 POPEg 292      40.935  39.595  76.221  1.00  0.00           C
ATOM   8259 6C31 POPEg 292      41.935  39.545  75.100  1.00  0.00           C
ATOM   8263  NH3 POPEh 293      54.265  16.335  97.391  1.00  0.00           N
ATOM   8267  C12 POPEh 293      54.045  17.165  98.630  1.00  0.00           C
ATOM   8270  C11 POPEh 293      54.945  18.385  98.420  1.00  0.00           C
ATOM   8273  P   POPEh 293      53.325  20.385  99.040  1.00  0.00           P
ATOM   8274  O13 POPEh 293      53.135  21.245 100.200  1.00  0.00           O
ATOM   8275  O14 POPEh 293      53.515  21.125  97.740  1.00  0.00           O
ATOM   8276  O11 POPEh 293      52.195  19.365  98.920  1.00  0.00           O
ATOM   8277  O12 POPEh 293      54.495  19.375  99.340  1.00  0.00           O
ATOM   8278  C1  POPEh 293      51.075  19.545  98.100  1.00  0.00           C
ATOM   8281  C2  POPEh 293      51.305  18.845  96.741  1.00  0.00           C
ATOM   8283  O21 POPEh 293      51.765  19.795  95.710  1.00  0.00           O
ATOM   8284  C21 POPEh 293      52.305  19.125  94.700  1.00  0.00           C
ATOM   8285  O22 POPEh 293      52.765  18.005  94.801  1.00  0.00           O
ATOM   8286  C22 POPEh 293      52.185  19.895  93.391  1.00  0.00           C
ATOM   8289  C3  POPEh 293      49.975  18.155  96.350  1.00  0.00           C
ATOM   8292  O31 POPEh 293      50.005  17.385  95.120  1.00  0.00           O
ATOM   8293  C31 POPEh 293      50.515  16.215  95.200  1.00  0.00           C
ATOM   8294  O32 POPEh 293      50.815  15.685  96.250  1.00  0.00           O
ATOM   8295  C32 POPEh 293      50.635  15.625  93.730  1.00  0.00           C
ATOM   8298  C23 POPEh 293      52.015  21.495  93.420  1.00  0.00           C
ATOM   8301  C24 POPEh 293      51.265  22.045  92.200  1.00  0.00           C
ATOM   8304  C25 POPEh 293      52.165  22.025  90.940  1.00  0.00           C
ATOM   8307  C26 POPEh 293      51.435  22.555  89.661  1.00  0.00           C
ATOM   8310  C27 POPEh 293      52.355  22.805  88.461  1.00  0.00           C
ATOM   8313  C28 POPEh 293      51.515  23.365  87.301  1.00  0.00           C
ATOM   8316  C29 POPEh 293      52.245  23.925  86.110  1.00  0.00           C
ATOM   8318 0C21 POPEh 293      52.085  23.695  84.790  1.00  0.00           C
ATOM   8320 1C21 POPEh 293      50.945  22.895  84.280  1.00  0.00           C
ATOM   8323 2C21 POPEh 293      50.465  23.275  82.861  1.00  0.00           C
ATOM   8326 3C21 POPEh 293      49.295  22.445  82.410  1.00  0.00           C
ATOM   8329 4C21 POPEh 293      48.725  22.915  81.051  1.00  0.00           C
ATOM   8332 5C21 POPEh 293      47.525  22.095  80.470  1.00  0.00           C
ATOM   8335 6C21 POPEh 293      47.505  22.235  78.940  1.00  0.00           C
ATOM   8338 7C21 POPEh 293      46.485  21.245  78.300  1.00  0.00           C
ATOM   8341 8C21 POPEh 293      46.205  21.375  76.770  1.00  0.00           C
ATOM   8345  C33 POPEh 293      49.335  15.965  92.941  1.00  0.00           C
ATOM   8348  C34 POPEh 293      49.375  15.545  91.420  1.00  0.00           C
ATOM   8351  C35 POPEh 293      50.125  16.525  90.520  1.00  0.00           C
ATOM   8354  C36 POPEh 293      50.335  16.005  89.060  1.00  0.00           C
ATOM   8357  C37 POPEh 293      51.585  16.485  88.420  1.00  0.00           C
ATOM   8360  C38 POPEh 293      51.935  15.885  87.041  1.00  0.00           C
ATOM   8363  C39 POPEh 293      53.105  16.635  86.331  1.00  0.00           C
ATOM   8366 0C31 POPEh 293      52.955  18.135  86.180  1.00  0.00           C
ATOM   8369 1C31 POPEh 293      54.085  18.755  85.301  1.00  0.00           C
ATOM   8372 2C31 POPEh 293      54.045  20.305  85.310  1.00  0.00           C
ATOM   8375 3C31 POPEh 293      54.025  20.875  83.900  1.00  0.00           C
ATOM   8378 4C31 POPEh 293      55.245  20.505  83.070  1.00  0.00           C
ATOM   8381 5C31 POPEh 293      55.305  21.335  81.800  1.00  0.00           C
ATOM   8384 6C31 POPEh 293      56.605  21.075  80.990  1.00  0.00           C
ATOM   8388  NH3 POPEi 294      67.425  91.795  49.570  1.00  0.00           N
ATOM   8392  C12 POPEi 294      68.005  91.345  48.320  1.00  0.00           C
ATOM   8395  C11 POPEi 294      69.545  91.265  48.530  1.00  0.00           C
ATOM   8398  P   POPEi 294      71.255  89.605  49.341  1.00  0.00           P
ATOM   8399  O13 POPEi 294      71.365  88.405  50.200  1.00  0.00           O
ATOM   8400  O14 POPEi 294      70.975  89.025  48.030  1.00  0.00           O
ATOM   8401  O11 POPEi 294      72.485  90.675  49.290  1.00  0.00           O
ATOM   8402  O12 POPEi 294      69.995  90.415  49.700  1.00  0.00           O
ATOM   8403  C1  POPEi 294      72.305  91.585  50.380  1.00  0.00           C
ATOM   8406  C2  POPEi 294      72.785  91.015  51.810  1.00  0.00           C
ATOM   8408  O21 POPEi 294      72.185  91.795  52.870  1.00  0.00           O
ATOM   8409  C21 POPEi 294      72.055  91.225  54.080  1.00  0.00           C
ATOM   8410  O22 POPEi 294      72.535  90.125  54.350  1.00  0.00           O
ATOM   8411  C22 POPEi 294      71.165  92.115  54.950  1.00  0.00           C
ATOM   8414  C3  POPEi 294      74.345  90.995  51.841  1.00  0.00           C
ATOM   8417  O31 POPEi 294      74.795  90.545  53.110  1.00  0.00           O
ATOM   8418  C31 POPEi 294      76.025  90.925  53.350  1.00  0.00           C
ATOM   8419  O32 POPEi 294      76.655  91.625  52.571  1.00  0.00           O
ATOM   8420  C32 POPEi 294      76.445  90.275  54.710  1.00  0.00           C
ATOM   8423  C23 POPEi 294      70.435  91.285  56.051  1.00  0.00           C
ATOM   8426  C24 POPEi 294      69.365  92.085  56.841  1.00  0.00           C
ATOM   8429  C25 POPEi 294      68.965  91.205  58.040  1.00  0.00           C
ATOM   8432  C26 POPEi 294      68.045  91.815  59.130  1.00  0.00           C
ATOM   8435  C27 POPEi 294      68.675  91.685  60.550  1.00  0.00           C
ATOM   8438  C28 POPEi 294      68.235  92.755  61.510  1.00  0.00           C
ATOM   8441  C29 POPEi 294      69.045  92.845  62.780  1.00  0.00           C
ATOM   8443 0C21 POPEi 294      68.595  93.005  64.040  1.00  0.00           C
ATOM   8445 1C21 POPEi 294      67.175  93.085  64.521  1.00  0.00           C
ATOM   8448 2C21 POPEi 294      67.075  93.555  65.950  1.00  0.00           C
ATOM   8451 3C21 POPEi 294      67.575  92.465  66.870  1.00  0.00           C
ATOM   8454 4C21 POPEi 294      67.575  92.985  68.300  1.00  0.00           C
ATOM   8457 5C21 POPEi 294      67.915  91.845  69.280  1.00  0.00           C
ATOM   8460 6C21 POPEi 294      67.825  92.335  70.740  1.00  0.00           C
ATOM   8463 7C21 POPEi 294      67.935  91.185  71.770  1.00  0.00           C
ATOM   8466 8C21 POPEi 294      67.805  91.705  73.221  1.00  0.00           C
ATOM   8470  C33 POPEi 294      77.845  90.545  55.420  1.00  0.00           C
ATOM   8473  C34 POPEi 294      77.755  90.015  56.901  1.00  0.00           C
ATOM   8476  C35 POPEi 294      79.115  89.845  57.571  1.00  0.00           C
ATOM   8479  C36 POPEi 294      78.955  89.175  58.970  1.00  0.00           C
ATOM   8482  C37 POPEi 294      80.295  89.125  59.740  1.00  0.00           C
ATOM   8485  C38 POPEi 294      80.155  88.845  61.260  1.00  0.00           C
ATOM   8488  C39 POPEi 294      81.455  88.635  62.000  1.00  0.00           C
ATOM   8491 0C31 POPEi 294      81.355  88.665  63.580  1.00  0.00           C
ATOM   8494 1C31 POPEi 294      82.485  87.735  64.220  1.00  0.00           C
ATOM   8497 2C31 POPEi 294      82.225  87.265  65.640  1.00  0.00           C
ATOM   8500 3C31 POPEi 294      82.145  88.335  66.720  1.00  0.00           C
ATOM   8503 4C31 POPEi 294      83.605  88.915  67.100  1.00  0.00           C
ATOM   8506 5C31 POPEi 294      83.505  89.825  68.280  1.00  0.00           C
ATOM   8509 6C31 POPEi 294      84.865  89.995  68.911  1.00  0.00           C
ATOM   8513  NH3 POPEj 295      12.455  99.295  54.180  1.00  0.00           N
ATOM   8517  C12 POPEj 295      11.635 100.225  53.310  1.00  0.00           C
ATOM   8520  C11 POPEj 295      10.735 101.375  54.030  1.00  0.00           C
ATOM   8523  P   POPEj 295       8.775 102.085  55.591  1.00  0.00           P
ATOM   8524  O13 POPEj 295       9.335 103.145  56.440  1.00  0.00           O
ATOM   8525  O14 POPEj 295       8.105 102.585  54.411  1.00  0.00           O
ATOM   8526  O11 POPEj 295       7.765 101.245  56.520  1.00  0.00           O
ATOM   8527  O12 POPEj 295       9.985 101.055  55.190  1.00  0.00           O
ATOM   8528  C1  POPEj 295       8.075 101.055  57.910  1.00  0.00           C
ATOM   8531  C2  POPEj 295       8.255  99.585  58.021  1.00  0.00           C
ATOM   8533  O21 POPEj 295       7.865  99.125  59.300  1.00  0.00           O
ATOM   8534  C21 POPEj 295       8.675  99.205  60.260  1.00  0.00           C
ATOM   8535  O22 POPEj 295       9.705  99.885  60.270  1.00  0.00           O
ATOM   8536  C22 POPEj 295       8.225  98.115  61.240  1.00  0.00           C
ATOM   8539  C3  POPEj 295       9.675  99.175  57.420  1.00  0.00           C
ATOM   8542  O31 POPEj 295       9.915  97.775  57.680  1.00  0.00           O
ATOM   8543  C31 POPEj 295      11.015  97.195  57.100  1.00  0.00           C
ATOM   8544  O32 POPEj 295      11.745  97.735  56.300  1.00  0.00           O
ATOM   8545  C32 POPEj 295      11.085  95.685  57.470  1.00  0.00           C
ATOM   8548  C23 POPEj 295       8.445  98.525  62.690  1.00  0.00           C
ATOM   8551  C24 POPEj 295       7.545  97.835  63.730  1.00  0.00           C
ATOM   8554  C25 POPEj 295       8.175  96.625  64.180  1.00  0.00           C
ATOM   8557  C26 POPEj 295       7.255  95.865  65.111  1.00  0.00           C
ATOM   8560  C27 POPEj 295       8.025  95.115  66.190  1.00  0.00           C
ATOM   8563  C28 POPEj 295       7.195  94.075  66.960  1.00  0.00           C
ATOM   8566  C29 POPEj 295       7.855  93.565  68.240  1.00  0.00           C
ATOM   8568 0C21 POPEj 295       8.635  92.505  68.341  1.00  0.00           C
ATOM   8570 1C21 POPEj 295       9.085  91.545  67.261  1.00  0.00           C
ATOM   8573 2C21 POPEj 295      10.355  90.745  67.471  1.00  0.00           C
ATOM   8576 3C21 POPEj 295      10.425  90.005  68.791  1.00  0.00           C
ATOM   8579 4C21 POPEj 295      11.915  89.545  69.001  1.00  0.00           C
ATOM   8582 5C21 POPEj 295      12.175  89.115  70.461  1.00  0.00           C
ATOM   8585 6C21 POPEj 295      13.655  88.875  70.870  1.00  0.00           C
ATOM   8588 7C21 POPEj 295      14.015  88.995  72.331  1.00  0.00           C
ATOM   8591 8C21 POPEj 295      15.545  88.885  72.640  1.00  0.00           C
ATOM   8595  C33 POPEj 295      12.495  95.345  57.940  1.00  0.00           C
ATOM   8598  C34 POPEj 295      12.605  93.865  58.450  1.00  0.00           C
ATOM   8601  C35 POPEj 295      13.935  93.695  59.230  1.00  0.00           C
ATOM   8604  C36 POPEj 295      14.145  92.235  59.560  1.00  0.00           C
ATOM   8607  C37 POPEj 295      15.615  92.045  60.010  1.00  0.00           C
ATOM   8610  C38 POPEj 295      15.995  90.665  60.651  1.00  0.00           C
ATOM   8613  C39 POPEj 295      15.275  90.445  62.030  1.00  0.00           C
ATOM   8616 0C31 POPEj 295      15.565  91.505  63.151  1.00  0.00           C
ATOM   8619 1C31 POPEj 295      15.705  90.825  64.530  1.00  0.00           C
ATOM   8622 2C31 POPEj 295      16.045  91.685  65.690  1.00  0.00           C
ATOM   8625 3C31 POPEj 295      16.205  90.845  66.980  1.00  0.00           C
ATOM   8628 4C31 POPEj 295      17.135  91.495  68.020  1.00  0.00           C
ATOM   8631 5C31 POPEj 295      17.585  90.605  69.150  1.00  0.00           C
ATOM   8634 6C31 POPEj 295      18.495  91.275  70.190  1.00  0.00           C
ATOM   8638  NH3 POPEk 296      15.465 111.425  94.220  1.00  0.00           N
ATOM   8642  C12 POPEk 296      16.615 110.845  93.411  1.00  0.00           C
ATOM   8645  C11 POPEk 296      17.515 109.925  94.320  1.00  0.00           C
ATOM   8648  P   POPEk 296      18.065 107.375  94.381  1.00  0.00           P
ATOM   8649  O13 POPEk 296      18.315 107.735  95.780  1.00  0.00           O
ATOM   8650  O14 POPEk 296      17.005 106.385  93.981  1.00  0.00           O
ATOM   8651  O11 POPEk 296      19.495 107.105  93.691  1.00  0.00           O
ATOM   8652  O12 POPEk 296      17.705 108.705  93.660  1.00  0.00           O
ATOM   8653  C1  POPEk 296      20.215 108.185  93.030  1.00  0.00           C
ATOM   8656  C2  POPEk 296      19.665 108.415  91.551  1.00  0.00           C
ATOM   8658  O21 POPEk 296      19.695 107.135  90.880  1.00  0.00           O
ATOM   8659  C21 POPEk 296      18.675 106.715  90.111  1.00  0.00           C
ATOM   8660  O22 POPEk 296      17.505 107.115  90.200  1.00  0.00           O
ATOM   8661  C22 POPEk 296      19.285 105.865  89.010  1.00  0.00           C
ATOM   8664  C3  POPEk 296      20.565 109.505  90.821  1.00  0.00           C
ATOM   8667  O31 POPEk 296      20.905 109.205  89.450  1.00  0.00           O
ATOM   8668  C31 POPEk 296      20.145 109.395  88.330  1.00  0.00           C
ATOM   8669  O32 POPEk 296      20.595 109.255  87.200  1.00  0.00           O
ATOM   8670  C32 POPEk 296      18.655 109.895  88.540  1.00  0.00           C
ATOM   8673  C23 POPEk 296      18.465 105.935  87.710  1.00  0.00           C
ATOM   8676  C24 POPEk 296      19.245 106.175  86.431  1.00  0.00           C
ATOM   8679  C25 POPEk 296      18.385 106.255  85.161  1.00  0.00           C
ATOM   8682  C26 POPEk 296      17.575 104.965  84.840  1.00  0.00           C
ATOM   8685  C27 POPEk 296      16.535 105.245  83.810  1.00  0.00           C
ATOM   8688  C28 POPEk 296      15.705 104.025  83.190  1.00  0.00           C
ATOM   8691  C29 POPEk 296      14.595 104.475  82.270  1.00  0.00           C
ATOM   8693 0C21 POPEk 296      13.555 103.695  81.860  1.00  0.00           C
ATOM   8695 1C21 POPEk 296      13.285 102.225  82.141  1.00  0.00           C
ATOM   8698 2C21 POPEk 296      12.295 101.535  81.110  1.00  0.00           C
ATOM   8701 3C21 POPEk 296      12.925 101.515  79.720  1.00  0.00           C
ATOM   8704 4C21 POPEk 296      11.905 101.115  78.711  1.00  0.00           C
ATOM   8707 5C21 POPEk 296      10.775 102.095  78.560  1.00  0.00           C
ATOM   8710 6C21 POPEk 296       9.825 101.645  77.441  1.00  0.00           C
ATOM   8713 7C21 POPEk 296       8.625 102.615  77.321  1.00  0.00           C
ATOM   8716 8C21 POPEk 296       7.555 102.115  76.370  1.00  0.00           C
ATOM   8720  C33 POPEk 296      17.675 109.795  87.261  1.00  0.00           C
ATOM   8723  C34 POPEk 296      16.145 109.755  87.550  1.00  0.00           C
ATOM   8726  C35 POPEk 296      15.215 109.875  86.341  1.00  0.00           C
ATOM   8729  C36 POPEk 296      15.705 109.145  85.130  1.00  0.00           C
ATOM   8732  C37 POPEk 296      15.835 109.925  83.841  1.00  0.00           C
ATOM   8735  C38 POPEk 296      16.745 109.155  82.850  1.00  0.00           C
ATOM   8738  C39 POPEk 296      16.265 109.285  81.400  1.00  0.00           C
ATOM   8741 0C31 POPEk 296      16.625 108.025  80.590  1.00  0.00           C
ATOM   8744 1C31 POPEk 296      15.985 108.065  79.241  1.00  0.00           C
ATOM   8747 2C31 POPEk 296      16.515 106.995  78.230  1.00  0.00           C
ATOM   8750 3C31 POPEk 296      16.075 107.155  76.800  1.00  0.00           C
ATOM   8753 4C31 POPEk 296      16.755 108.285  76.040  1.00  0.00           C
ATOM   8756 5C31 POPEk 296      16.435 108.145  74.521  1.00  0.00           C
ATOM   8759 6C31 POPEk 296      16.765 109.375  73.690  1.00  0.00           C
ATOM   8763  NH3 POPEl 297      23.265 125.835  50.290  1.00  0.00           N
ATOM   8767  C12 POPEl 297      21.755 126.105  50.160  1.00  0.00           C
ATOM   8770  C11 POPEl 297      20.855 124.815  50.130  1.00  0.00           C
ATOM   8773  P   POPEl 297      18.525 123.885  50.130  1.00  0.00           P
ATOM   8774  O13 POPEl 297      17.695 123.565  49.000  1.00  0.00           O
ATOM   8775  O14 POPEl 297      19.375 122.795  50.731  1.00  0.00           O
ATOM   8776  O11 POPEl 297      17.685 124.595  51.220  1.00  0.00           O
ATOM   8777  O12 POPEl 297      19.545 124.975  49.630  1.00  0.00           O
ATOM   8778  C1  POPEl 297      18.285 124.835  52.530  1.00  0.00           C
ATOM   8781  C2  POPEl 297      17.235 124.905  53.681  1.00  0.00           C
ATOM   8783  O21 POPEl 297      17.945 124.525  54.850  1.00  0.00           O
ATOM   8784  C21 POPEl 297      17.645 123.575  55.760  1.00  0.00           C
ATOM   8785  O22 POPEl 297      17.025 122.535  55.610  1.00  0.00           O
ATOM   8786  C22 POPEl 297      18.545 123.915  57.020  1.00  0.00           C
ATOM   8789  C3  POPEl 297      15.965 124.105  53.411  1.00  0.00           C
ATOM   8792  O31 POPEl 297      15.115 124.185  54.570  1.00  0.00           O
ATOM   8793  C31 POPEl 297      14.215 123.265  54.731  1.00  0.00           C
ATOM   8794  O32 POPEl 297      14.085 122.245  54.040  1.00  0.00           O
ATOM   8795  C32 POPEl 297      13.225 123.775  55.791  1.00  0.00           C
ATOM   8798  C23 POPEl 297      17.695 123.895  58.330  1.00  0.00           C
ATOM   8801  C24 POPEl 297      18.475 124.235  59.580  1.00  0.00           C
ATOM   8804  C25 POPEl 297      17.475 124.315  60.760  1.00  0.00           C
ATOM   8807  C26 POPEl 297      18.165 124.965  61.960  1.00  0.00           C
ATOM   8810  C27 POPEl 297      17.165 125.025  63.120  1.00  0.00           C
ATOM   8813  C28 POPEl 297      17.515 125.705  64.451  1.00  0.00           C
ATOM   8816  C29 POPEl 297      16.295 125.665  65.421  1.00  0.00           C
ATOM   8818 0C21 POPEl 297      16.335 125.625  66.761  1.00  0.00           C
ATOM   8820 1C21 POPEl 297      17.575 125.615  67.630  1.00  0.00           C
ATOM   8823 2C21 POPEl 297      18.175 126.975  67.810  1.00  0.00           C
ATOM   8826 3C21 POPEl 297      17.405 127.865  68.800  1.00  0.00           C
ATOM   8829 4C21 POPEl 297      18.275 129.095  69.110  1.00  0.00           C
ATOM   8832 5C21 POPEl 297      17.355 130.135  69.770  1.00  0.00           C
ATOM   8835 6C21 POPEl 297      18.135 131.375  70.210  1.00  0.00           C
ATOM   8838 7C21 POPEl 297      17.385 132.035  71.380  1.00  0.00           C
ATOM   8841 8C21 POPEl 297      18.165 133.105  72.080  1.00  0.00           C
ATOM   8845  C33 POPEl 297      13.785 123.495  57.220  1.00  0.00           C
ATOM   8848  C34 POPEl 297      12.665 123.055  58.060  1.00  0.00           C
ATOM   8851  C35 POPEl 297      12.915 122.825  59.541  1.00  0.00           C
ATOM   8854  C36 POPEl 297      12.005 121.645  59.961  1.00  0.00           C
ATOM   8857  C37 POPEl 297      11.025 122.005  61.100  1.00  0.00           C
ATOM   8860  C38 POPEl 297      10.055 120.825  61.490  1.00  0.00           C
ATOM   8863  C39 POPEl 297       9.055 121.165  62.510  1.00  0.00           C
ATOM   8866 0C31 POPEl 297       9.585 121.335  63.990  1.00  0.00           C
ATOM   8869 1C31 POPEl 297       8.355 121.465  64.910  1.00  0.00           C
ATOM   8872 2C31 POPEl 297       8.685 121.445  66.420  1.00  0.00           C
ATOM   8875 3C31 POPEl 297       7.495 121.135  67.360  1.00  0.00           C
ATOM   8878 4C31 POPEl 297       7.085 119.625  67.350  1.00  0.00           C
ATOM   8881 5C31 POPEl 297       6.045 119.205  68.431  1.00  0.00           C
ATOM   8884 6C31 POPEl 297       6.015 117.675  68.660  1.00  0.00           C
ATOM   8888  NH3 POPEm 298      48.075 105.365  90.751  1.00  0.00           N
ATOM   8892  C12 POPEm 298      48.755 106.585  91.230  1.00  0.00           C
ATOM   8895  C11 POPEm 298      47.735 107.415  91.990  1.00  0.00           C
ATOM   8898  P   POPEm 298      49.025 109.825  91.960  1.00  0.00           P
ATOM   8899  O13 POPEm 298      48.625 111.065  92.630  1.00  0.00           O
ATOM   8900  O14 POPEm 298      50.305 109.205  92.321  1.00  0.00           O
ATOM   8901  O11 POPEm 298      49.115 110.235  90.420  1.00  0.00           O
ATOM   8902  O12 POPEm 298      47.925 108.785  91.761  1.00  0.00           O
ATOM   8903  C1  POPEm 298      48.255 111.135  89.810  1.00  0.00           C
ATOM   8906  C2  POPEm 298      48.375 111.005  88.260  1.00  0.00           C
ATOM   8908  O21 POPEm 298      48.055 112.245  87.640  1.00  0.00           O
ATOM   8909  C21 POPEm 298      47.055 112.525  86.790  1.00  0.00           C
ATOM   8910  O22 POPEm 298      46.095 111.785  86.641  1.00  0.00           O
ATOM   8911  C22 POPEm 298      47.375 113.775  85.990  1.00  0.00           C
ATOM   8914  C3  POPEm 298      47.565 109.775  87.871  1.00  0.00           C
ATOM   8917  O31 POPEm 298      47.915 109.595  86.481  1.00  0.00           O
ATOM   8918  C31 POPEm 298      46.985 108.945  85.760  1.00  0.00           C
ATOM   8919  O32 POPEm 298      46.175 108.155  86.200  1.00  0.00           O
ATOM   8920  C32 POPEm 298      47.245 109.375  84.320  1.00  0.00           C
ATOM   8923  C23 POPEm 298      46.515 113.785  84.700  1.00  0.00           C
ATOM   8926  C24 POPEm 298      47.035 114.565  83.440  1.00  0.00           C
ATOM   8929  C25 POPEm 298      46.215 114.285  82.130  1.00  0.00           C
ATOM   8932  C26 POPEm 298      46.895 115.105  81.011  1.00  0.00           C
ATOM   8935  C27 POPEm 298      46.735 114.465  79.641  1.00  0.00           C
ATOM   8938  C28 POPEm 298      47.605 115.035  78.501  1.00  0.00           C
ATOM   8941  C29 POPEm 298      47.295 116.485  78.170  1.00  0.00           C
ATOM   8943 0C21 POPEm 298      46.915 117.085  77.030  1.00  0.00           C
ATOM   8945 1C21 POPEm 298      46.545 116.515  75.710  1.00  0.00           C
ATOM   8948 2C21 POPEm 298      47.535 117.075  74.690  1.00  0.00           C
ATOM   8951 3C21 POPEm 298      47.395 118.565  74.340  1.00  0.00           C
ATOM   8954 4C21 POPEm 298      48.535 119.015  73.350  1.00  0.00           C
ATOM   8957 5C21 POPEm 298      48.305 120.415  72.740  1.00  0.00           C
ATOM   8960 6C21 POPEm 298      47.635 120.465  71.341  1.00  0.00           C
ATOM   8963 7C21 POPEm 298      46.175 119.975  71.330  1.00  0.00           C
ATOM   8966 8C21 POPEm 298      45.435 120.305  70.050  1.00  0.00           C
ATOM   8970  C33 POPEm 298      46.205 109.195  83.280  1.00  0.00           C
ATOM   8973  C34 POPEm 298      46.675 109.815  81.950  1.00  0.00           C
ATOM   8976  C35 POPEm 298      45.475 109.855  80.880  1.00  0.00           C
ATOM   8979  C36 POPEm 298      46.065 110.015  79.450  1.00  0.00           C
ATOM   8982  C37 POPEm 298      45.015 109.915  78.330  1.00  0.00           C
ATOM   8985  C38 POPEm 298      45.615 110.025  76.920  1.00  0.00           C
ATOM   8988  C39 POPEm 298      44.535 110.255  75.810  1.00  0.00           C
ATOM   8991 0C31 POPEm 298      45.015 109.975  74.381  1.00  0.00           C
ATOM   8994 1C31 POPEm 298      43.875 109.595  73.431  1.00  0.00           C
ATOM   8997 2C31 POPEm 298      44.315 108.895  72.190  1.00  0.00           C
ATOM   9000 3C31 POPEm 298      43.175 108.525  71.211  1.00  0.00           C
ATOM   9003 4C31 POPEm 298      42.445 109.715  70.640  1.00  0.00           C
ATOM   9006 5C31 POPEm 298      41.445 109.285  69.611  1.00  0.00           C
ATOM   9009 6C31 POPEm 298      40.655 110.575  69.121  1.00  0.00           C
ATOM   9013  NH3 POPEn 299      74.045  18.085  55.990  1.00  0.00           N
ATOM   9017  C12 POPEn 299      74.495  16.905  55.120  1.00  0.00           C
ATOM   9020  C11 POPEn 299      73.325  16.315  54.360  1.00  0.00           C
ATOM   9023  P   POPEn 299      72.985  14.015  53.361  1.00  0.00           P
ATOM   9024  O13 POPEn 299      71.965  14.915  52.910  1.00  0.00           O
ATOM   9025  O14 POPEn 299      73.765  13.295  52.321  1.00  0.00           O
ATOM   9026  O11 POPEn 299      72.515  13.015  54.490  1.00  0.00           O
ATOM   9027  O12 POPEn 299      73.855  14.985  54.160  1.00  0.00           O
ATOM   9028  C1  POPEn 299      71.965  13.355  55.791  1.00  0.00           C
ATOM   9031  C2  POPEn 299      72.865  12.735  56.950  1.00  0.00           C
ATOM   9033  O21 POPEn 299      72.215  12.685  58.240  1.00  0.00           O
ATOM   9034  C21 POPEn 299      72.035  13.805  58.860  1.00  0.00           C
ATOM   9035  O22 POPEn 299      72.355  14.945  58.490  1.00  0.00           O
ATOM   9036  C22 POPEn 299      71.405  13.535  60.180  1.00  0.00           C
ATOM   9039  C3  POPEn 299      74.315  13.335  56.981  1.00  0.00           C
ATOM   9042  O31 POPEn 299      74.855  13.625  58.291  1.00  0.00           O
ATOM   9043  C31 POPEn 299      75.135  12.665  59.141  1.00  0.00           C
ATOM   9044  O32 POPEn 299      74.965  11.455  59.010  1.00  0.00           O
ATOM   9045  C32 POPEn 299      75.685  13.315  60.420  1.00  0.00           C
ATOM   9048  C23 POPEn 299      71.865  14.505  61.330  1.00  0.00           C
ATOM   9051  C24 POPEn 299      72.475  13.685  62.450  1.00  0.00           C
ATOM   9054  C25 POPEn 299      71.545  12.895  63.400  1.00  0.00           C
ATOM   9057  C26 POPEn 299      72.135  12.595  64.821  1.00  0.00           C
ATOM   9060  C27 POPEn 299      71.135  12.605  65.940  1.00  0.00           C
ATOM   9063  C28 POPEn 299      71.865  12.625  67.270  1.00  0.00           C
ATOM   9066  C29 POPEn 299      70.815  12.485  68.370  1.00  0.00           C
ATOM   9068 0C21 POPEn 299      70.175  13.485  69.010  1.00  0.00           C
ATOM   9070 1C21 POPEn 299      70.495  14.945  68.850  1.00  0.00           C
ATOM   9073 2C21 POPEn 299      70.425  15.875  70.041  1.00  0.00           C
ATOM   9076 3C21 POPEn 299      70.825  17.305  69.630  1.00  0.00           C
ATOM   9079 4C21 POPEn 299      71.065  18.145  70.861  1.00  0.00           C
ATOM   9082 5C21 POPEn 299      69.785  18.425  71.610  1.00  0.00           C
ATOM   9085 6C21 POPEn 299      70.085  18.945  73.011  1.00  0.00           C
ATOM   9088 7C21 POPEn 299      68.815  19.075  73.800  1.00  0.00           C
ATOM   9091 8C21 POPEn 299      68.945  19.645  75.240  1.00  0.00           C
ATOM   9095  C33 POPEn 299      77.225  13.405  60.451  1.00  0.00           C
ATOM   9098  C34 POPEn 299      77.855  14.135  61.641  1.00  0.00           C
ATOM   9101  C35 POPEn 299      77.765  13.505  63.030  1.00  0.00           C
ATOM   9104  C36 POPEn 299      78.315  14.295  64.211  1.00  0.00           C
ATOM   9107  C37 POPEn 299      77.755  13.865  65.581  1.00  0.00           C
ATOM   9110  C38 POPEn 299      78.035  14.975  66.630  1.00  0.00           C
ATOM   9113  C39 POPEn 299      77.755  14.505  68.030  1.00  0.00           C
ATOM   9116 0C31 POPEn 299      78.875  13.565  68.530  1.00  0.00           C
ATOM   9119 1C31 POPEn 299      78.615  12.915  69.840  1.00  0.00           C
ATOM   9122 2C31 POPEn 299      79.535  11.725  70.270  1.00  0.00           C
ATOM   9125 3C31 POPEn 299      80.015  11.905  71.750  1.00  0.00           C
ATOM   9128 4C31 POPEn 299      80.745  10.635  72.280  1.00  0.00           C
ATOM   9131 5C31 POPEn 299      81.405  10.765  73.660  1.00  0.00           C
ATOM   9134 6C31 POPEn 299      81.845   9.395  74.211  1.00  0.00           C
ATOM   9138  NH3 POPEo 300     129.385 115.975  53.200  1.00  0.00           N
ATOM   9142  C12 POPEo 300     128.195 115.375  52.480  1.00  0.00           C
ATOM   9145  C11 POPEo 300     127.955 113.845  52.680  1.00  0.00           C
ATOM   9148  P   POPEo 300     125.735 114.055  54.201  1.00  0.00           P
ATOM   9149  O13 POPEo 300     126.405 115.225  54.790  1.00  0.00           O
ATOM   9150  O14 POPEo 300     124.285 114.085  53.850  1.00  0.00           O
ATOM   9151  O11 POPEo 300     126.095 112.865  55.260  1.00  0.00           O
ATOM   9152  O12 POPEo 300     126.545 113.535  52.830  1.00  0.00           O
ATOM   9153  C1  POPEo 300     125.595 111.565  54.880  1.00  0.00           C
ATOM   9156  C2  POPEo 300     124.375 111.245  55.880  1.00  0.00           C
ATOM   9158  O21 POPEo 300     124.675 110.985  57.280  1.00  0.00           O
ATOM   9159  C21 POPEo 300     125.725 110.225  57.560  1.00  0.00           C
ATOM   9160  O22 POPEo 300     126.295 109.485  56.790  1.00  0.00           O
ATOM   9161  C22 POPEo 300     126.125 110.245  59.000  1.00  0.00           C
ATOM   9164  C3  POPEo 300     123.485 110.115  55.380  1.00  0.00           C
ATOM   9167  O31 POPEo 300     122.265 109.895  56.130  1.00  0.00           O
ATOM   9168  C31 POPEo 300     122.325 109.215  57.270  1.00  0.00           C
ATOM   9169  O32 POPEo 300     123.295 108.535  57.600  1.00  0.00           O
ATOM   9170  C32 POPEo 300     121.035 109.505  58.050  1.00  0.00           C
ATOM   9173  C23 POPEo 300     125.485 109.155  59.830  1.00  0.00           C
ATOM   9176  C24 POPEo 300     126.125 109.275  61.181  1.00  0.00           C
ATOM   9179  C25 POPEo 300     125.235 108.605  62.210  1.00  0.00           C
ATOM   9182  C26 POPEo 300     125.625 108.785  63.580  1.00  0.00           C
ATOM   9185  C27 POPEo 300     124.735 107.945  64.460  1.00  0.00           C
ATOM   9188  C28 POPEo 300     125.575 107.275  65.610  1.00  0.00           C
ATOM   9191  C29 POPEo 300     125.975 108.405  66.510  1.00  0.00           C
ATOM   9193 0C21 POPEo 300     125.505 108.625  67.760  1.00  0.00           C
ATOM   9195 1C21 POPEo 300     124.575 107.745  68.540  1.00  0.00           C
ATOM   9198 2C21 POPEo 300     123.875 108.485  69.731  1.00  0.00           C
ATOM   9201 3C21 POPEo 300     122.985 109.645  69.410  1.00  0.00           C
ATOM   9204 4C21 POPEo 300     122.055 109.985  70.620  1.00  0.00           C
ATOM   9207 5C21 POPEo 300     122.755 110.285  71.960  1.00  0.00           C
ATOM   9210 6C21 POPEo 300     123.595 111.645  71.980  1.00  0.00           C
ATOM   9213 7C21 POPEo 300     124.135 111.955  73.361  1.00  0.00           C
ATOM   9216 8C21 POPEo 300     125.265 113.015  73.361  1.00  0.00           C
ATOM   9220  C33 POPEo 300     121.395 109.625  59.541  1.00  0.00           C
ATOM   9223  C34 POPEo 300     120.145 109.715  60.370  1.00  0.00           C
ATOM   9226  C35 POPEo 300     120.235 110.245  61.810  1.00  0.00           C
ATOM   9229  C36 POPEo 300     118.885 110.245  62.571  1.00  0.00           C
ATOM   9232  C37 POPEo 300     118.835 110.505  64.130  1.00  0.00           C
ATOM   9235  C38 POPEo 300     117.345 110.755  64.480  1.00  0.00           C
ATOM   9238  C39 POPEo 300     117.165 111.655  65.681  1.00  0.00           C
ATOM   9241 0C31 POPEo 300     117.355 111.005  67.050  1.00  0.00           C
ATOM   9244 1C31 POPEo 300     116.995 112.085  68.030  1.00  0.00           C
ATOM   9247 2C31 POPEo 300     116.735 111.565  69.440  1.00  0.00           C
ATOM   9250 3C31 POPEo 300     118.015 111.415  70.321  1.00  0.00           C
ATOM   9253 4C31 POPEo 300     117.675 110.855  71.780  1.00  0.00           C
ATOM   9256 5C31 POPEo 300     118.825 110.745  72.740  1.00  0.00           C
ATOM   9259 6C31 POPEo 300     118.435 110.285  74.110  1.00  0.00           C
ATOM   9263  NH3 POPEp 301      51.455  70.255  54.471  1.00  0.00           N
ATOM   9267  C12 POPEp 301      51.685  70.735  53.100  1.00  0.00           C
ATOM   9270  C11 POPEp 301      52.565  69.715  52.380  1.00  0.00           C
ATOM   9273  P   POPEp 301      54.625  68.345  52.680  1.00  0.00           P
ATOM   9274  O13 POPEp 301      54.085  67.765  51.420  1.00  0.00           O
ATOM   9275  O14 POPEp 301      56.065  68.675  52.680  1.00  0.00           O
ATOM   9276  O11 POPEp 301      54.265  67.325  53.790  1.00  0.00           O
ATOM   9277  O12 POPEp 301      53.705  69.605  53.170  1.00  0.00           O
ATOM   9278  C1  POPEp 301      54.525  67.345  55.190  1.00  0.00           C
ATOM   9281  C2  POPEp 301      55.525  66.155  55.591  1.00  0.00           C
ATOM   9283  O21 POPEp 301      55.515  65.985  57.010  1.00  0.00           O
ATOM   9284  C21 POPEp 301      54.655  66.485  57.860  1.00  0.00           C
ATOM   9285  O22 POPEp 301      53.435  66.495  57.870  1.00  0.00           O
ATOM   9286  C22 POPEp 301      55.485  67.105  58.940  1.00  0.00           C
ATOM   9289  C3  POPEp 301      56.945  66.585  55.240  1.00  0.00           C
ATOM   9292  O31 POPEp 301      57.935  65.805  55.981  1.00  0.00           O
ATOM   9293  C31 POPEp 301      58.545  66.355  56.990  1.00  0.00           C
ATOM   9294  O32 POPEp 301      58.535  67.515  57.350  1.00  0.00           O
ATOM   9295  C32 POPEp 301      59.295  65.235  57.690  1.00  0.00           C
ATOM   9298  C23 POPEp 301      54.695  67.125  60.340  1.00  0.00           C
ATOM   9301  C24 POPEp 301      55.415  67.955  61.430  1.00  0.00           C
ATOM   9304  C25 POPEp 301      56.995  67.815  61.310  1.00  0.00           C
ATOM   9307  C26 POPEp 301      57.615  68.385  62.630  1.00  0.00           C
ATOM   9310  C27 POPEp 301      58.855  67.605  63.120  1.00  0.00           C
ATOM   9313  C28 POPEp 301      59.265  68.065  64.541  1.00  0.00           C
ATOM   9316  C29 POPEp 301      58.645  67.595  65.810  1.00  0.00           C
ATOM   9318 0C21 POPEp 301      59.305  67.075  66.920  1.00  0.00           C
ATOM   9320 1C21 POPEp 301      60.765  66.785  67.130  1.00  0.00           C
ATOM   9323 2C21 POPEp 301      61.395  66.995  68.501  1.00  0.00           C
ATOM   9326 3C21 POPEp 301      62.815  67.445  68.501  1.00  0.00           C
ATOM   9329 4C21 POPEp 301      63.265  68.165  69.790  1.00  0.00           C
ATOM   9332 5C21 POPEp 301      62.725  67.395  71.001  1.00  0.00           C
ATOM   9335 6C21 POPEp 301      63.295  68.035  72.231  1.00  0.00           C
ATOM   9338 7C21 POPEp 301      62.795  67.265  73.481  1.00  0.00           C
ATOM   9341 8C21 POPEp 301      63.305  68.005  74.690  1.00  0.00           C
ATOM   9345  C33 POPEp 301      60.175  65.605  58.920  1.00  0.00           C
ATOM   9348  C34 POPEp 301      60.135  64.605  60.130  1.00  0.00           C
ATOM   9351  C35 POPEp 301      61.115  64.945  61.230  1.00  0.00           C
ATOM   9354  C36 POPEp 301      60.675  64.435  62.620  1.00  0.00           C
ATOM   9357  C37 POPEp 301      61.795  64.425  63.660  1.00  0.00           C
ATOM   9360  C38 POPEp 301      61.515  63.415  64.780  1.00  0.00           C
ATOM   9363  C39 POPEp 301      62.715  63.305  65.730  1.00  0.00           C
ATOM   9366 0C31 POPEp 301      62.415  62.515  67.050  1.00  0.00           C
ATOM   9369 1C31 POPEp 301      63.165  63.105  68.251  1.00  0.00           C
ATOM   9372 2C31 POPEp 301      62.845  62.235  69.451  1.00  0.00           C
ATOM   9375 3C31 POPEp 301      62.935  63.215  70.640  1.00  0.00           C
ATOM   9378 4C31 POPEp 301      62.455  62.635  71.971  1.00  0.00           C
ATOM   9381 5C31 POPEp 301      63.015  63.385  73.190  1.00  0.00           C
ATOM   9384 6C31 POPEp 301      62.685  62.715  74.530  1.00  0.00           C
ATOM   9388  NH3 POPEq 302      76.485  99.645  51.841  1.00  0.00           N
ATOM   9392  C12 POPEq 302      75.305  98.815  52.400  1.00  0.00           C
ATOM   9395  C11 POPEq 302      74.525  98.165  51.251  1.00  0.00           C
ATOM   9398  P   POPEq 302      74.275  95.565  51.730  1.00  0.00           P
ATOM   9399  O13 POPEq 302      72.965  95.345  51.121  1.00  0.00           O
ATOM   9400  O14 POPEq 302      75.305  94.445  51.560  1.00  0.00           O
ATOM   9401  O11 POPEq 302      74.075  96.035  53.231  1.00  0.00           O
ATOM   9402  O12 POPEq 302      74.805  96.795  50.931  1.00  0.00           O
ATOM   9403  C1  POPEq 302      73.845  94.895  54.120  1.00  0.00           C
ATOM   9406  C2  POPEq 302      74.705  94.905  55.380  1.00  0.00           C
ATOM   9408  O21 POPEq 302      73.855  94.355  56.391  1.00  0.00           O
ATOM   9409  C21 POPEq 302      74.425  93.395  57.080  1.00  0.00           C
ATOM   9410  O22 POPEq 302      75.565  92.995  56.911  1.00  0.00           O
ATOM   9411  C22 POPEq 302      73.545  92.935  58.190  1.00  0.00           C
ATOM   9414  C3  POPEq 302      75.065  96.375  55.830  1.00  0.00           C
ATOM   9417  O31 POPEq 302      75.235  96.405  57.301  1.00  0.00           O
ATOM   9418  C31 POPEq 302      76.455  96.055  57.630  1.00  0.00           C
ATOM   9419  O32 POPEq 302      77.355  95.795  56.870  1.00  0.00           O
ATOM   9420  C32 POPEq 302      76.585  96.215  59.130  1.00  0.00           C
ATOM   9423  C23 POPEq 302      73.645  93.885  59.390  1.00  0.00           C
ATOM   9426  C24 POPEq 302      72.495  93.655  60.400  1.00  0.00           C
ATOM   9429  C25 POPEq 302      72.885  92.725  61.571  1.00  0.00           C
ATOM   9432  C26 POPEq 302      73.245  93.565  62.740  1.00  0.00           C
ATOM   9435  C27 POPEq 302      73.195  92.775  64.080  1.00  0.00           C
ATOM   9438  C28 POPEq 302      73.475  93.535  65.421  1.00  0.00           C
ATOM   9441  C29 POPEq 302      72.545  94.715  65.550  1.00  0.00           C
ATOM   9443 0C21 POPEq 302      71.715  95.055  66.571  1.00  0.00           C
ATOM   9445 1C21 POPEq 302      71.485  94.315  67.821  1.00  0.00           C
ATOM   9448 2C21 POPEq 302      71.505  95.355  69.010  1.00  0.00           C
ATOM   9451 3C21 POPEq 302      71.315  94.635  70.321  1.00  0.00           C
ATOM   9454 4C21 POPEq 302      70.665  95.495  71.400  1.00  0.00           C
ATOM   9457 5C21 POPEq 302      69.165  95.785  71.180  1.00  0.00           C
ATOM   9460 6C21 POPEq 302      68.375  95.895  72.461  1.00  0.00           C
ATOM   9463 7C21 POPEq 302      66.965  96.465  72.240  1.00  0.00           C
ATOM   9466 8C21 POPEq 302      66.015  96.305  73.431  1.00  0.00           C
ATOM   9470  C33 POPEq 302      77.105  95.025  60.010  1.00  0.00           C
ATOM   9473  C34 POPEq 302      78.625  94.925  60.060  1.00  0.00           C
ATOM   9476  C35 POPEq 302      79.165  93.855  60.911  1.00  0.00           C
ATOM   9479  C36 POPEq 302      78.495  93.925  62.310  1.00  0.00           C
ATOM   9482  C37 POPEq 302      79.205  93.025  63.301  1.00  0.00           C
ATOM   9485  C38 POPEq 302      78.465  92.825  64.571  1.00  0.00           C
ATOM   9488  C39 POPEq 302      79.205  92.075  65.701  1.00  0.00           C
ATOM   9491 0C31 POPEq 302      78.275  91.755  66.910  1.00  0.00           C
ATOM   9494 1C31 POPEq 302      78.945  91.025  68.120  1.00  0.00           C
ATOM   9497 2C31 POPEq 302      77.915  90.435  69.141  1.00  0.00           C
ATOM   9500 3C31 POPEq 302      77.055  91.455  69.891  1.00  0.00           C
ATOM   9503 4C31 POPEq 302      76.245  90.825  71.030  1.00  0.00           C
ATOM   9506 5C31 POPEq 302      75.605  91.805  72.001  1.00  0.00           C
ATOM   9509 6C31 POPEq 302      74.715  91.315  73.070  1.00  0.00           C
ATOM   9513  NH3 POPEr 303     121.295 118.875  53.390  1.00  0.00           N
ATOM   9517  C12 POPEr 303     122.645 119.235  52.790  1.00  0.00           C
ATOM   9520  C11 POPEr 303     123.475 120.245  53.621  1.00  0.00           C
ATOM   9523  P   POPEr 303     125.925 121.185  53.470  1.00  0.00           P
ATOM   9524  O13 POPEr 303     127.275 120.575  53.560  1.00  0.00           O
ATOM   9525  O14 POPEr 303     125.935 122.535  52.850  1.00  0.00           O
ATOM   9526  O11 POPEr 303     125.405 121.425  54.900  1.00  0.00           O
ATOM   9527  O12 POPEr 303     124.765 120.265  52.940  1.00  0.00           O
ATOM   9528  C1  POPEr 303     125.895 120.615  55.990  1.00  0.00           C
ATOM   9531  C2  POPEr 303     125.055 120.775  57.330  1.00  0.00           C
ATOM   9533  O21 POPEr 303     123.835 120.125  56.981  1.00  0.00           O
ATOM   9534  C21 POPEr 303     123.455 118.995  57.501  1.00  0.00           C
ATOM   9535  O22 POPEr 303     122.295 118.635  57.400  1.00  0.00           O
ATOM   9536  C22 POPEr 303     124.535 118.045  57.990  1.00  0.00           C
ATOM   9539  C3  POPEr 303     124.695 122.275  57.680  1.00  0.00           C
ATOM   9542  O31 POPEr 303     125.435 122.635  58.910  1.00  0.00           O
ATOM   9543  C31 POPEr 303     124.745 123.225  59.880  1.00  0.00           C
ATOM   9544  O32 POPEr 303     123.545 123.415  59.850  1.00  0.00           O
ATOM   9545  C32 POPEr 303     125.655 123.545  61.060  1.00  0.00           C
ATOM   9548  C23 POPEr 303     124.245 117.525  59.401  1.00  0.00           C
ATOM   9551  C24 POPEr 303     124.365 118.475  60.620  1.00  0.00           C
ATOM   9554  C25 POPEr 303     123.695 117.735  61.771  1.00  0.00           C
ATOM   9557  C26 POPEr 303     123.475 118.505  63.030  1.00  0.00           C
ATOM   9560  C27 POPEr 303     122.525 117.625  63.890  1.00  0.00           C
ATOM   9563  C28 POPEr 303     122.355 118.275  65.220  1.00  0.00           C
ATOM   9566  C29 POPEr 303     121.395 117.555  66.160  1.00  0.00           C
ATOM   9568 0C21 POPEr 303     120.615 118.115  67.130  1.00  0.00           C
ATOM   9570 1C21 POPEr 303     120.735 119.545  67.630  1.00  0.00           C
ATOM   9573 2C21 POPEr 303     119.545 120.525  67.321  1.00  0.00           C
ATOM   9576 3C21 POPEr 303     118.205 119.925  67.740  1.00  0.00           C
ATOM   9579 4C21 POPEr 303     116.995 120.855  67.480  1.00  0.00           C
ATOM   9582 5C21 POPEr 303     116.965 122.175  68.221  1.00  0.00           C
ATOM   9585 6C21 POPEr 303     115.565 122.695  68.321  1.00  0.00           C
ATOM   9588 7C21 POPEr 303     115.555 124.155  68.660  1.00  0.00           C
ATOM   9591 8C21 POPEr 303     114.135 124.615  68.960  1.00  0.00           C
ATOM   9595  C33 POPEr 303     125.175 122.575  62.130  1.00  0.00           C
ATOM   9598  C34 POPEr 303     125.935 122.665  63.420  1.00  0.00           C
ATOM   9601  C35 POPEr 303     125.365 123.565  64.560  1.00  0.00           C
ATOM   9604  C36 POPEr 303     125.815 123.085  65.900  1.00  0.00           C
ATOM   9607  C37 POPEr 303     125.275 124.025  67.030  1.00  0.00           C
ATOM   9610  C38 POPEr 303     125.745 125.495  66.951  1.00  0.00           C
ATOM   9613  C39 POPEr 303     125.475 126.165  68.330  1.00  0.00           C
ATOM   9616 0C31 POPEr 303     126.105 125.365  69.420  1.00  0.00           C
ATOM   9619 1C31 POPEr 303     126.535 126.065  70.740  1.00  0.00           C
ATOM   9622 2C31 POPEr 303     126.985 125.025  71.770  1.00  0.00           C
ATOM   9625 3C31 POPEr 303     127.835 125.595  72.930  1.00  0.00           C
ATOM   9628 4C31 POPEr 303     126.985 126.595  73.690  1.00  0.00           C
ATOM   9631 5C31 POPEr 303     127.765 127.285  74.901  1.00  0.00           C
ATOM   9634 6C31 POPEr 303     127.005 128.475  75.491  1.00  0.00           C
ATOM   9638  NH3 POPEs 304      25.565  20.985  92.910  1.00  0.00           N
ATOM   9642  C12 POPEs 304      24.825  20.515  94.130  1.00  0.00           C
ATOM   9645  C11 POPEs 304      23.615  19.735  93.620  1.00  0.00           C
ATOM   9648  P   POPEs 304      22.965  17.625  95.070  1.00  0.00           P
ATOM   9649  O13 POPEs 304      23.945  17.195  96.100  1.00  0.00           O
ATOM   9650  O14 POPEs 304      21.545  17.275  95.321  1.00  0.00           O
ATOM   9651  O11 POPEs 304      23.425  17.025  93.730  1.00  0.00           O
ATOM   9652  O12 POPEs 304      23.065  19.205  94.780  1.00  0.00           O
ATOM   9653  C1  POPEs 304      22.575  16.415  92.690  1.00  0.00           C
ATOM   9656  C2  POPEs 304      23.325  16.725  91.361  1.00  0.00           C
ATOM   9658  O21 POPEs 304      22.515  16.115  90.310  1.00  0.00           O
ATOM   9659  C21 POPEs 304      22.325  16.955  89.270  1.00  0.00           C
ATOM   9660  O22 POPEs 304      22.305  18.145  89.391  1.00  0.00           O
ATOM   9661  C22 POPEs 304      22.205  16.145  87.961  1.00  0.00           C
ATOM   9664  C3  POPEs 304      24.835  16.365  91.191  1.00  0.00           C
ATOM   9667  O31 POPEs 304      25.515  17.305  90.330  1.00  0.00           O
ATOM   9668  C31 POPEs 304      26.275  16.995  89.290  1.00  0.00           C
ATOM   9669  O32 POPEs 304      26.795  15.905  89.090  1.00  0.00           O
ATOM   9670  C32 POPEs 304      26.185  18.125  88.260  1.00  0.00           C
ATOM   9673  C23 POPEs 304      22.335  16.945  86.650  1.00  0.00           C
ATOM   9676  C24 POPEs 304      21.965  16.155  85.391  1.00  0.00           C
ATOM   9679  C25 POPEs 304      21.975  17.025  84.111  1.00  0.00           C
ATOM   9682  C26 POPEs 304      23.325  17.245  83.461  1.00  0.00           C
ATOM   9685  C27 POPEs 304      23.135  17.995  82.111  1.00  0.00           C
ATOM   9688  C28 POPEs 304      24.385  18.175  81.280  1.00  0.00           C
ATOM   9691  C29 POPEs 304      24.085  18.565  79.891  1.00  0.00           C
ATOM   9693 0C21 POPEs 304      24.665  19.565  79.130  1.00  0.00           C
ATOM   9695 1C21 POPEs 304      25.705  20.485  79.681  1.00  0.00           C
ATOM   9698 2C21 POPEs 304      26.995  20.695  78.770  1.00  0.00           C
ATOM   9701 3C21 POPEs 304      28.025  19.525  78.950  1.00  0.00           C
ATOM   9704 4C21 POPEs 304      27.645  18.305  78.120  1.00  0.00           C
ATOM   9707 5C21 POPEs 304      28.415  18.485  76.741  1.00  0.00           C
ATOM   9710 6C21 POPEs 304      27.775  17.615  75.651  1.00  0.00           C
ATOM   9713 7C21 POPEs 304      28.495  17.775  74.300  1.00  0.00           C
ATOM   9716 8C21 POPEs 304      27.615  17.265  73.170  1.00  0.00           C
ATOM   9720  C33 POPEs 304      26.915  17.925  86.891  1.00  0.00           C
ATOM   9723  C34 POPEs 304      26.465  18.775  85.690  1.00  0.00           C
ATOM   9726  C35 POPEs 304      26.855  18.055  84.401  1.00  0.00           C
ATOM   9729  C36 POPEs 304      28.345  18.245  84.051  1.00  0.00           C
ATOM   9732  C37 POPEs 304      28.575  17.485  82.740  1.00  0.00           C
ATOM   9735  C38 POPEs 304      30.045  17.575  82.200  1.00  0.00           C
ATOM   9738  C39 POPEs 304      30.195  16.575  81.040  1.00  0.00           C
ATOM   9741 0C31 POPEs 304      31.235  17.005  80.010  1.00  0.00           C
ATOM   9744 1C31 POPEs 304      31.355  16.065  78.841  1.00  0.00           C
ATOM   9747 2C31 POPEs 304      32.755  15.965  78.260  1.00  0.00           C
ATOM   9750 3C31 POPEs 304      32.725  15.965  76.711  1.00  0.00           C
ATOM   9753 4C31 POPEs 304      34.095  15.495  76.211  1.00  0.00           C
ATOM   9756 5C31 POPEs 304      34.085  15.765  74.711  1.00  0.00           C
ATOM   9759 6C31 POPEs 304      35.265  15.145  73.950  1.00  0.00           C
ATOM   9763  NH3 POPEt 305      44.805  33.175  54.770  1.00  0.00           N
ATOM   9767  C12 POPEt 305      44.295  33.125  53.361  1.00  0.00           C
ATOM   9770  C11 POPEt 305      43.255  32.045  53.140  1.00  0.00           C
ATOM   9773  P   POPEt 305      41.585  31.425  51.060  1.00  0.00           P
ATOM   9774  O13 POPEt 305      40.865  32.605  50.470  1.00  0.00           O
ATOM   9775  O14 POPEt 305      41.595  30.225  50.211  1.00  0.00           O
ATOM   9776  O11 POPEt 305      40.805  31.025  52.350  1.00  0.00           O
ATOM   9777  O12 POPEt 305      43.095  31.835  51.680  1.00  0.00           O
ATOM   9778  C1  POPEt 305      39.385  30.895  52.290  1.00  0.00           C
ATOM   9781  C2  POPEt 305      38.915  30.305  53.650  1.00  0.00           C
ATOM   9783  O21 POPEt 305      38.005  29.225  53.440  1.00  0.00           O
ATOM   9784  C21 POPEt 305      37.875  28.145  54.160  1.00  0.00           C
ATOM   9785  O22 POPEt 305      37.095  27.245  53.900  1.00  0.00           O
ATOM   9786  C22 POPEt 305      38.805  28.025  55.370  1.00  0.00           C
ATOM   9789  C3  POPEt 305      38.345  31.465  54.500  1.00  0.00           C
ATOM   9792  O31 POPEt 305      38.035  31.005  55.861  1.00  0.00           O
ATOM   9793  C31 POPEt 305      38.695  31.285  56.940  1.00  0.00           C
ATOM   9794  O32 POPEt 305      39.635  32.015  57.080  1.00  0.00           O
ATOM   9795  C32 POPEt 305      38.055  30.525  58.080  1.00  0.00           C
ATOM   9798  C23 POPEt 305      38.245  27.045  56.461  1.00  0.00           C
ATOM   9801  C24 POPEt 305      39.125  26.835  57.711  1.00  0.00           C
ATOM   9804  C25 POPEt 305      38.345  25.855  58.660  1.00  0.00           C
ATOM   9807  C26 POPEt 305      38.835  25.865  60.160  1.00  0.00           C
ATOM   9810  C27 POPEt 305      37.925  25.005  61.090  1.00  0.00           C
ATOM   9813  C28 POPEt 305      38.475  24.595  62.440  1.00  0.00           C
ATOM   9816  C29 POPEt 305      37.545  24.425  63.630  1.00  0.00           C
ATOM   9818 0C21 POPEt 305      36.855  25.305  64.340  1.00  0.00           C
ATOM   9820 1C21 POPEt 305      36.785  26.795  64.090  1.00  0.00           C
ATOM   9823 2C21 POPEt 305      37.005  27.465  65.461  1.00  0.00           C
ATOM   9826 3C21 POPEt 305      36.315  28.865  65.670  1.00  0.00           C
ATOM   9829 4C21 POPEt 305      36.555  29.575  67.021  1.00  0.00           C
ATOM   9832 5C21 POPEt 305      37.945  30.145  67.161  1.00  0.00           C
ATOM   9835 6C21 POPEt 305      38.175  31.245  68.221  1.00  0.00           C
ATOM   9838 7C21 POPEt 305      38.005  30.905  69.751  1.00  0.00           C
ATOM   9841 8C21 POPEt 305      38.375  32.035  70.740  1.00  0.00           C
ATOM   9845  C33 POPEt 305      38.695  30.935  59.440  1.00  0.00           C
ATOM   9848  C34 POPEt 305      38.635  29.735  60.380  1.00  0.00           C
ATOM   9851  C35 POPEt 305      37.225  29.245  60.550  1.00  0.00           C
ATOM   9854  C36 POPEt 305      36.495  30.125  61.600  1.00  0.00           C
ATOM   9857  C37 POPEt 305      35.125  29.615  62.080  1.00  0.00           C
ATOM   9860  C38 POPEt 305      34.515  30.705  62.930  1.00  0.00           C
ATOM   9863  C39 POPEt 305      33.155  30.355  63.530  1.00  0.00           C
ATOM   9866 0C31 POPEt 305      32.415  31.575  64.121  1.00  0.00           C
ATOM   9869 1C31 POPEt 305      31.005  31.085  64.460  1.00  0.00           C
ATOM   9872 2C31 POPEt 305      30.615  31.615  65.800  1.00  0.00           C
ATOM   9875 3C31 POPEt 305      29.115  31.705  66.051  1.00  0.00           C
ATOM   9878 4C31 POPEt 305      28.385  30.345  66.020  1.00  0.00           C
ATOM   9881 5C31 POPEt 305      26.855  30.355  66.020  1.00  0.00           C
ATOM   9884 6C31 POPEt 305      26.215  28.985  65.690  1.00  0.00           C
ATOM   9888  NH3 POPEu 306      60.225  91.275  52.720  1.00  0.00           N
ATOM   9892  C12 POPEu 306      59.275  90.195  53.120  1.00  0.00           C
ATOM   9895  C11 POPEu 306      59.895  88.775  53.151  1.00  0.00           C
ATOM   9898  P   POPEu 306      58.765  86.375  53.431  1.00  0.00           P
ATOM   9899  O13 POPEu 306      57.485  85.795  53.000  1.00  0.00           O
ATOM   9900  O14 POPEu 306      59.965  85.815  52.760  1.00  0.00           O
ATOM   9901  O11 POPEu 306      58.965  86.215  55.001  1.00  0.00           O
ATOM   9902  O12 POPEu 306      58.735  87.905  53.221  1.00  0.00           O
ATOM   9903  C1  POPEu 306      58.945  87.035  56.080  1.00  0.00           C
ATOM   9906  C2  POPEu 306      59.495  86.285  57.361  1.00  0.00           C
ATOM   9908  O21 POPEu 306      60.045  87.245  58.291  1.00  0.00           O
ATOM   9909  C21 POPEu 306      59.495  87.545  59.450  1.00  0.00           C
ATOM   9910  O22 POPEu 306      58.405  88.035  59.690  1.00  0.00           O
ATOM   9911  C22 POPEu 306      60.585  87.195  60.580  1.00  0.00           C
ATOM   9914  C3  POPEu 306      60.625  85.185  56.920  1.00  0.00           C
ATOM   9917  O31 POPEu 306      60.005  83.875  56.930  1.00  0.00           O
ATOM   9918  C31 POPEu 306      59.865  83.345  58.110  1.00  0.00           C
ATOM   9919  O32 POPEu 306      60.185  83.885  59.130  1.00  0.00           O
ATOM   9920  C32 POPEu 306      59.425  81.945  57.940  1.00  0.00           C
ATOM   9923  C23 POPEu 306      60.275  87.935  61.981  1.00  0.00           C
ATOM   9926  C24 POPEu 306      60.565  86.975  63.190  1.00  0.00           C
ATOM   9929  C25 POPEu 306      61.745  87.345  64.060  1.00  0.00           C
ATOM   9932  C26 POPEu 306      62.185  86.205  65.020  1.00  0.00           C
ATOM   9935  C27 POPEu 306      63.035  86.685  66.221  1.00  0.00           C
ATOM   9938  C28 POPEu 306      63.435  85.585  67.200  1.00  0.00           C
ATOM   9941  C29 POPEu 306      64.275  86.185  68.291  1.00  0.00           C
ATOM   9943 0C21 POPEu 306      63.885  86.545  69.541  1.00  0.00           C
ATOM   9945 1C21 POPEu 306      62.405  86.555  69.910  1.00  0.00           C
ATOM   9948 2C21 POPEu 306      61.995  85.385  70.760  1.00  0.00           C
ATOM   9951 3C21 POPEu 306      60.565  85.565  71.260  1.00  0.00           C
ATOM   9954 4C21 POPEu 306      60.175  84.535  72.360  1.00  0.00           C
ATOM   9957 5C21 POPEu 306      58.765  84.615  73.020  1.00  0.00           C
ATOM   9960 6C21 POPEu 306      58.485  83.735  74.230  1.00  0.00           C
ATOM   9963 7C21 POPEu 306      57.045  84.035  74.711  1.00  0.00           C
ATOM   9966 8C21 POPEu 306      56.865  83.485  76.110  1.00  0.00           C
ATOM   9970  C33 POPEu 306      59.805  81.035  59.180  1.00  0.00           C
ATOM   9973  C34 POPEu 306      58.935  81.175  60.410  1.00  0.00           C
ATOM   9976  C35 POPEu 306      59.665  80.605  61.590  1.00  0.00           C
ATOM   9979  C36 POPEu 306      58.785  80.355  62.850  1.00  0.00           C
ATOM   9982  C37 POPEu 306      59.625  79.605  63.870  1.00  0.00           C
ATOM   9985  C38 POPEu 306      60.545  80.625  64.600  1.00  0.00           C
ATOM   9988  C39 POPEu 306      61.385  80.055  65.810  1.00  0.00           C
ATOM   9991 0C31 POPEu 306      62.065  81.255  66.540  1.00  0.00           C
ATOM   9994 1C31 POPEu 306      63.045  80.835  67.661  1.00  0.00           C
ATOM   9997 2C31 POPEu 306      62.365  80.165  68.841  1.00  0.00           C
ATOM  10000 3C31 POPEu 306      61.935  81.095  69.990  1.00  0.00           C
ATOM  10003 4C31 POPEu 306      63.055  81.205  71.060  1.00  0.00           C
ATOM  10006 5C31 POPEu 306      62.655  81.965  72.321  1.00  0.00           C
ATOM  10009 6C31 POPEu 306      63.705  81.975  73.450  1.00  0.00           C
ATOM  10013  NH3 POPEv 307      45.995  39.205  93.400  1.00  0.00           N
ATOM  10017  C12 POPEv 307      46.635  38.705  94.730  1.00  0.00           C
ATOM  10020  C11 POPEv 307      48.015  39.315  94.990  1.00  0.00           C
ATOM  10023  P   POPEv 307      49.575  40.165  97.030  1.00  0.00           P
ATOM  10024  O13 POPEv 307      48.825  41.135  97.751  1.00  0.00           O
ATOM  10025  O14 POPEv 307      50.475  39.335  97.801  1.00  0.00           O
ATOM  10026  O11 POPEv 307      50.355  40.755  95.780  1.00  0.00           O
ATOM  10027  O12 POPEv 307      48.695  39.105  96.221  1.00  0.00           O
ATOM  10028  C1  POPEv 307      51.245  39.935  95.010  1.00  0.00           C
ATOM  10031  C2  POPEv 307      51.865  40.705  93.850  1.00  0.00           C
ATOM  10033  O21 POPEv 307      52.015  39.785  92.681  1.00  0.00           O
ATOM  10034  C21 POPEv 307      51.955  40.315  91.490  1.00  0.00           C
ATOM  10035  O22 POPEv 307      52.235  41.435  91.141  1.00  0.00           O
ATOM  10036  C22 POPEv 307      51.595  39.175  90.491  1.00  0.00           C
ATOM  10039  C3  POPEv 307      53.105  41.445  94.440  1.00  0.00           C
ATOM  10042  O31 POPEv 307      54.015  41.775  93.391  1.00  0.00           O
ATOM  10043  C31 POPEv 307      55.125  40.995  93.240  1.00  0.00           C
ATOM  10044  O32 POPEv 307      55.295  40.015  93.950  1.00  0.00           O
ATOM  10045  C32 POPEv 307      55.545  41.255  91.741  1.00  0.00           C
ATOM  10048  C23 POPEv 307      50.225  39.565  89.941  1.00  0.00           C
ATOM  10051  C24 POPEv 307      49.295  38.345  89.720  1.00  0.00           C
ATOM  10054  C25 POPEv 307      49.755  37.295  88.630  1.00  0.00           C
ATOM  10057  C26 POPEv 307      50.635  36.145  89.071  1.00  0.00           C
ATOM  10060  C27 POPEv 307      50.795  35.015  88.001  1.00  0.00           C
ATOM  10063  C28 POPEv 307      51.475  35.355  86.630  1.00  0.00           C
ATOM  10066  C29 POPEv 307      50.695  36.265  85.730  1.00  0.00           C
ATOM  10068 0C21 POPEv 307      49.625  35.975  84.880  1.00  0.00           C
ATOM  10070 1C21 POPEv 307      49.095  34.555  84.761  1.00  0.00           C
ATOM  10073 2C21 POPEv 307      48.835  34.315  83.260  1.00  0.00           C
ATOM  10076 3C21 POPEv 307      50.135  34.225  82.471  1.00  0.00           C
ATOM  10079 4C21 POPEv 307      50.015  33.975  80.950  1.00  0.00           C
ATOM  10082 5C21 POPEv 307      49.255  35.165  80.260  1.00  0.00           C
ATOM  10085 6C21 POPEv 307      49.395  35.005  78.730  1.00  0.00           C
ATOM  10088 7C21 POPEv 307      49.025  36.225  77.880  1.00  0.00           C
ATOM  10091 8C21 POPEv 307      49.375  35.965  76.440  1.00  0.00           C
ATOM  10095  C33 POPEv 307      57.055  41.355  91.431  1.00  0.00           C
ATOM  10098  C34 POPEv 307      57.375  41.675  89.980  1.00  0.00           C
ATOM  10101  C35 POPEv 307      58.845  41.765  89.530  1.00  0.00           C
ATOM  10104  C36 POPEv 307      58.965  41.215  88.081  1.00  0.00           C
ATOM  10107  C37 POPEv 307      60.225  41.725  87.321  1.00  0.00           C
ATOM  10110  C38 POPEv 307      60.355  41.545  85.771  1.00  0.00           C
ATOM  10113  C39 POPEv 307      61.595  42.125  85.081  1.00  0.00           C
ATOM  10116 0C31 POPEv 307      61.435  43.595  84.600  1.00  0.00           C
ATOM  10119 1C31 POPEv 307      62.605  44.085  83.711  1.00  0.00           C
ATOM  10122 2C31 POPEv 307      62.185  45.085  82.630  1.00  0.00           C
ATOM  10125 3C31 POPEv 307      63.295  45.185  81.621  1.00  0.00           C
ATOM  10128 4C31 POPEv 307      62.845  45.815  80.251  1.00  0.00           C
ATOM  10131 5C31 POPEv 307      63.915  46.545  79.490  1.00  0.00           C
ATOM  10134 6C31 POPEv 307      63.425  47.185  78.141  1.00  0.00           C
ATOM  10138  NH3 POPEw 308     107.755  26.925  95.710  1.00  0.00           N
ATOM  10142  C12 POPEw 308     107.065  28.295  95.780  1.00  0.00           C
ATOM  10145  C11 POPEw 308     107.715  29.225  94.801  1.00  0.00           C
ATOM  10148  P   POPEw 308     109.535  30.835  95.590  1.00  0.00           P
ATOM  10149  O13 POPEw 308     108.725  31.225  96.761  1.00  0.00           O
ATOM  10150  O14 POPEw 308     111.005  30.775  95.780  1.00  0.00           O
ATOM  10151  O11 POPEw 308     109.235  31.875  94.401  1.00  0.00           O
ATOM  10152  O12 POPEw 308     109.065  29.405  95.111  1.00  0.00           O
ATOM  10153  C1  POPEw 308     109.195  31.325  93.060  1.00  0.00           C
ATOM  10156  C2  POPEw 308     109.675  32.165  91.950  1.00  0.00           C
ATOM  10158  O21 POPEw 308     109.575  31.385  90.760  1.00  0.00           O
ATOM  10159  C21 POPEw 308     108.445  31.665  90.081  1.00  0.00           C
ATOM  10160  O22 POPEw 308     107.485  32.345  90.450  1.00  0.00           O
ATOM  10161  C22 POPEw 308     108.535  31.065  88.711  1.00  0.00           C
ATOM  10164  C3  POPEw 308     111.235  32.475  92.111  1.00  0.00           C
ATOM  10167  O31 POPEw 308     111.615  33.715  91.501  1.00  0.00           O
ATOM  10168  C31 POPEw 308     112.265  33.765  90.391  1.00  0.00           C
ATOM  10169  O32 POPEw 308     112.865  32.815  89.920  1.00  0.00           O
ATOM  10170  C32 POPEw 308     112.105  35.115  89.730  1.00  0.00           C
ATOM  10173  C23 POPEw 308     109.235  32.115  87.780  1.00  0.00           C
ATOM  10176  C24 POPEw 308     109.325  31.535  86.320  1.00  0.00           C
ATOM  10179  C25 POPEw 308     109.735  30.065  86.320  1.00  0.00           C
ATOM  10182  C26 POPEw 308     109.855  29.635  84.880  1.00  0.00           C
ATOM  10185  C27 POPEw 308     110.405  28.175  84.661  1.00  0.00           C
ATOM  10188  C28 POPEw 308     110.995  28.045  83.240  1.00  0.00           C
ATOM  10191  C29 POPEw 308     109.945  28.295  82.150  1.00  0.00           C
ATOM  10193 0C21 POPEw 308     110.145  28.595  80.830  1.00  0.00           C
ATOM  10195 1C21 POPEw 308     111.465  28.495  80.150  1.00  0.00           C
ATOM  10198 2C21 POPEw 308     111.475  27.935  78.711  1.00  0.00           C
ATOM  10201 3C21 POPEw 308     110.745  28.795  77.620  1.00  0.00           C
ATOM  10204 4C21 POPEw 308     110.995  28.255  76.170  1.00  0.00           C
ATOM  10207 5C21 POPEw 308     109.965  28.775  75.120  1.00  0.00           C
ATOM  10210 6C21 POPEw 308     109.915  30.305  75.130  1.00  0.00           C
ATOM  10213 7C21 POPEw 308     108.875  30.905  74.141  1.00  0.00           C
ATOM  10216 8C21 POPEw 308     109.175  32.465  73.990  1.00  0.00           C
ATOM  10220  C33 POPEw 308     112.075  35.025  88.200  1.00  0.00           C
ATOM  10223  C34 POPEw 308     112.135  36.375  87.450  1.00  0.00           C
ATOM  10226  C35 POPEw 308     111.705  36.165  85.990  1.00  0.00           C
ATOM  10229  C36 POPEw 308     110.385  36.865  85.791  1.00  0.00           C
ATOM  10232  C37 POPEw 308     109.695  36.565  84.471  1.00  0.00           C
ATOM  10235  C38 POPEw 308     108.555  37.565  84.200  1.00  0.00           C
ATOM  10238  C39 POPEw 308     107.855  37.255  82.891  1.00  0.00           C
ATOM  10241 0C31 POPEw 308     108.525  37.805  81.691  1.00  0.00           C
ATOM  10244 1C31 POPEw 308     107.595  37.415  80.530  1.00  0.00           C
ATOM  10247 2C31 POPEw 308     108.085  37.695  79.111  1.00  0.00           C
ATOM  10250 3C31 POPEw 308     106.935  37.655  78.170  1.00  0.00           C
ATOM  10253 4C31 POPEw 308     107.405  37.565  76.700  1.00  0.00           C
ATOM  10256 5C31 POPEw 308     106.295  37.495  75.640  1.00  0.00           C
ATOM  10259 6C31 POPEw 308     106.805  37.185  74.250  1.00  0.00           C
ATOM  10263  NH3 POPEx 309      38.405  67.275  92.760  1.00  0.00           N
ATOM  10267  C12 POPEx 309      39.895  67.175  92.620  1.00  0.00           C
ATOM  10270  C11 POPEx 309      40.545  66.025  93.480  1.00  0.00           C
ATOM  10273  P   POPEx 309      41.855  64.395  92.001  1.00  0.00           P
ATOM  10274  O13 POPEx 309      42.545  63.175  92.530  1.00  0.00           O
ATOM  10275  O14 POPEx 309      40.515  64.245  91.370  1.00  0.00           O
ATOM  10276  O11 POPEx 309      42.825  64.945  90.931  1.00  0.00           O
ATOM  10277  O12 POPEx 309      41.825  65.585  93.001  1.00  0.00           O
ATOM  10278  C1  POPEx 309      42.765  65.095  89.530  1.00  0.00           C
ATOM  10281  C2  POPEx 309      42.605  63.685  88.920  1.00  0.00           C
ATOM  10283  O21 POPEx 309      43.715  63.275  88.120  1.00  0.00           O
ATOM  10284  C21 POPEx 309      43.725  63.665  86.831  1.00  0.00           C
ATOM  10285  O22 POPEx 309      43.255  64.675  86.350  1.00  0.00           O
ATOM  10286  C22 POPEx 309      44.395  62.535  86.120  1.00  0.00           C
ATOM  10289  C3  POPEx 309      41.265  63.445  88.210  1.00  0.00           C
ATOM  10292  O31 POPEx 309      41.205  62.065  87.751  1.00  0.00           O
ATOM  10293  C31 POPEx 309      40.185  62.025  86.850  1.00  0.00           C
ATOM  10294  O32 POPEx 309      39.415  62.925  86.571  1.00  0.00           O
ATOM  10295  C32 POPEx 309      40.355  60.655  86.160  1.00  0.00           C
ATOM  10298  C23 POPEx 309      44.435  62.655  84.571  1.00  0.00           C
ATOM  10301  C24 POPEx 309      43.685  61.495  83.880  1.00  0.00           C
ATOM  10304  C25 POPEx 309      44.095  60.075  84.121  1.00  0.00           C
ATOM  10307  C26 POPEx 309      44.815  59.485  82.900  1.00  0.00           C
ATOM  10310  C27 POPEx 309      46.155  60.115  82.530  1.00  0.00           C
ATOM  10313  C28 POPEx 309      46.575  59.675  81.100  1.00  0.00           C
ATOM  10316  C29 POPEx 309      46.105  60.585  79.920  1.00  0.00           C
ATOM  10318 0C21 POPEx 309      46.895  61.435  79.211  1.00  0.00           C
ATOM  10320 1C21 POPEx 309      48.325  61.645  79.490  1.00  0.00           C
ATOM  10323 2C21 POPEx 309      49.165  62.245  78.330  1.00  0.00           C
ATOM  10326 3C21 POPEx 309      50.655  61.965  78.571  1.00  0.00           C
ATOM  10329 4C21 POPEx 309      51.505  62.455  77.391  1.00  0.00           C
ATOM  10332 5C21 POPEx 309      51.725  64.005  77.420  1.00  0.00           C
ATOM  10335 6C21 POPEx 309      52.565  64.515  76.280  1.00  0.00           C
ATOM  10338 7C21 POPEx 309      52.355  65.965  75.861  1.00  0.00           C
ATOM  10341 8C21 POPEx 309      53.535  66.475  74.980  1.00  0.00           C
ATOM  10345  C33 POPEx 309      39.515  60.515  84.870  1.00  0.00           C
ATOM  10348  C34 POPEx 309      40.165  59.525  83.831  1.00  0.00           C
ATOM  10351  C35 POPEx 309      39.845  59.845  82.401  1.00  0.00           C
ATOM  10354  C36 POPEx 309      40.655  59.115  81.280  1.00  0.00           C
ATOM  10357  C37 POPEx 309      39.945  59.385  79.910  1.00  0.00           C
ATOM  10360  C38 POPEx 309      40.575  58.655  78.711  1.00  0.00           C
ATOM  10363  C39 POPEx 309      40.445  57.105  78.660  1.00  0.00           C
ATOM  10366 0C31 POPEx 309      41.145  56.435  77.510  1.00  0.00           C
ATOM  10369 1C31 POPEx 309      40.355  56.385  76.190  1.00  0.00           C
ATOM  10372 2C31 POPEx 309      41.255  56.005  75.020  1.00  0.00           C
ATOM  10375 3C31 POPEx 309      42.045  54.625  75.190  1.00  0.00           C
ATOM  10378 4C31 POPEx 309      41.235  53.335  75.520  1.00  0.00           C
ATOM  10381 5C31 POPEx 309      42.115  52.155  75.940  1.00  0.00           C
ATOM  10384 6C31 POPEx 309      42.125  51.955  77.471  1.00  0.00           C
ATOM  10388  NH3 POPEy 310      54.445  30.565  97.331  1.00  0.00           N
ATOM  10392  C12 POPEy 310      55.615  31.435  97.880  1.00  0.00           C
ATOM  10395  C11 POPEy 310      56.105  32.225  96.700  1.00  0.00           C
ATOM  10398  P   POPEy 310      54.235  33.915  95.900  1.00  0.00           P
ATOM  10399  O13 POPEy 310      53.105  33.035  96.431  1.00  0.00           O
ATOM  10400  O14 POPEy 310      54.075  35.365  95.961  1.00  0.00           O
ATOM  10401  O11 POPEy 310      54.775  33.425  94.490  1.00  0.00           O
ATOM  10402  O12 POPEy 310      55.545  33.525  96.691  1.00  0.00           O
ATOM  10403  C1  POPEy 310      54.395  33.685  93.131  1.00  0.00           C
ATOM  10406  C2  POPEy 310      53.795  32.355  92.600  1.00  0.00           C
ATOM  10408  O21 POPEy 310      54.305  31.955  91.350  1.00  0.00           O
ATOM  10409  C21 POPEy 310      53.855  32.655  90.280  1.00  0.00           C
ATOM  10410  O22 POPEy 310      53.275  33.725  90.350  1.00  0.00           O
ATOM  10411  C22 POPEy 310      54.255  31.975  88.960  1.00  0.00           C
ATOM  10414  C3  POPEy 310      52.175  32.415  92.670  1.00  0.00           C
ATOM  10417  O31 POPEy 310      51.425  31.615  91.800  1.00  0.00           O
ATOM  10418  C31 POPEy 310      50.315  32.075  91.250  1.00  0.00           C
ATOM  10419  O32 POPEy 310      49.915  33.235  91.240  1.00  0.00           O
ATOM  10420  C32 POPEy 310      49.475  30.925  90.721  1.00  0.00           C
ATOM  10423  C23 POPEy 310      54.295  32.865  87.700  1.00  0.00           C
ATOM  10426  C24 POPEy 310      55.005  32.135  86.611  1.00  0.00           C
ATOM  10429  C25 POPEy 310      55.715  33.085  85.600  1.00  0.00           C
ATOM  10432  C26 POPEy 310      54.785  34.075  84.920  1.00  0.00           C
ATOM  10435  C27 POPEy 310      55.405  34.685  83.630  1.00  0.00           C
ATOM  10438  C28 POPEy 310      54.425  35.785  83.230  1.00  0.00           C
ATOM  10441  C29 POPEy 310      54.865  36.515  81.960  1.00  0.00           C
ATOM  10443 0C21 POPEy 310      54.015  37.285  81.260  1.00  0.00           C
ATOM  10445 1C21 POPEy 310      52.585  37.655  81.630  1.00  0.00           C
ATOM  10448 2C21 POPEy 310      52.255  39.165  81.700  1.00  0.00           C
ATOM  10451 3C21 POPEy 310      50.785  39.385  82.200  1.00  0.00           C
ATOM  10454 4C21 POPEy 310      49.835  39.175  81.020  1.00  0.00           C
ATOM  10457 5C21 POPEy 310      48.405  39.705  81.280  1.00  0.00           C
ATOM  10460 6C21 POPEy 310      47.445  39.275  80.181  1.00  0.00           C
ATOM  10463 7C21 POPEy 310      46.065  39.975  80.391  1.00  0.00           C
ATOM  10466 8C21 POPEy 310      44.875  38.955  80.441  1.00  0.00           C
ATOM  10470  C33 POPEy 310      49.015  31.225  89.290  1.00  0.00           C
ATOM  10473  C34 POPEy 310      50.005  30.895  88.120  1.00  0.00           C
ATOM  10476  C35 POPEy 310      49.745  29.605  87.340  1.00  0.00           C
ATOM  10479  C36 POPEy 310      50.605  29.275  86.090  1.00  0.00           C
ATOM  10482  C37 POPEy 310      50.305  27.885  85.511  1.00  0.00           C
ATOM  10485  C38 POPEy 310      51.355  27.285  84.460  1.00  0.00           C
ATOM  10488  C39 POPEy 310      51.345  27.955  83.040  1.00  0.00           C
ATOM  10491 0C31 POPEy 310      52.255  27.175  82.060  1.00  0.00           C
ATOM  10494 1C31 POPEy 310      52.695  27.965  80.760  1.00  0.00           C
ATOM  10497 2C31 POPEy 310      53.865  27.175  80.120  1.00  0.00           C
ATOM  10500 3C31 POPEy 310      54.355  27.615  78.711  1.00  0.00           C
ATOM  10503 4C31 POPEy 310      55.785  27.235  78.310  1.00  0.00           C
ATOM  10506 5C31 POPEy 310      56.295  25.755  78.501  1.00  0.00           C
ATOM  10509 6C31 POPEy 310      56.485  25.265  80.000  1.00  0.00           C
ATOM  10513  NH3 POPEz 311      99.985  39.425  94.211  1.00  0.00           N
ATOM  10517  C12 POPEz 311     100.015  38.735  95.520  1.00  0.00           C
ATOM  10520  C11 POPEz 311      99.925  39.745  96.641  1.00  0.00           C
ATOM  10523  P   POPEz 311      97.825  39.015  98.070  1.00  0.00           P
ATOM  10524  O13 POPEz 311      97.655  38.385  99.391  1.00  0.00           O
ATOM  10525  O14 POPEz 311      97.185  40.305  97.801  1.00  0.00           O
ATOM  10526  O11 POPEz 311      97.315  38.035  96.891  1.00  0.00           O
ATOM  10527  O12 POPEz 311      99.375  39.175  97.850  1.00  0.00           O
ATOM  10528  C1  POPEz 311      96.465  38.335  95.810  1.00  0.00           C
ATOM  10531  C2  POPEz 311      95.905  37.005  95.161  1.00  0.00           C
ATOM  10533  O21 POPEz 311      95.485  37.395  93.831  1.00  0.00           O
ATOM  10534  C21 POPEz 311      96.415  37.275  92.861  1.00  0.00           C
ATOM  10535  O22 POPEz 311      97.655  37.265  93.070  1.00  0.00           O
ATOM  10536  C22 POPEz 311      95.785  37.165  91.481  1.00  0.00           C
ATOM  10539  C3  POPEz 311      94.685  36.345  96.011  1.00  0.00           C
ATOM  10542  O31 POPEz 311      93.505  36.075  95.221  1.00  0.00           O
ATOM  10543  C31 POPEz 311      93.605  35.285  94.121  1.00  0.00           C
ATOM  10544  O32 POPEz 311      94.645  34.695  93.810  1.00  0.00           O
ATOM  10545  C32 POPEz 311      92.305  35.395  93.271  1.00  0.00           C
ATOM  10548  C23 POPEz 311      96.575  36.275  90.570  1.00  0.00           C
ATOM  10551  C24 POPEz 311      95.745  35.635  89.471  1.00  0.00           C
ATOM  10554  C25 POPEz 311      94.875  36.645  88.680  1.00  0.00           C
ATOM  10557  C26 POPEz 311      94.415  36.065  87.290  1.00  0.00           C
ATOM  10560  C27 POPEz 311      93.505  37.155  86.611  1.00  0.00           C
ATOM  10563  C28 POPEz 311      92.995  36.745  85.200  1.00  0.00           C
ATOM  10566  C29 POPEz 311      91.825  37.585  84.761  1.00  0.00           C
ATOM  10568 0C21 POPEz 311      91.775  38.355  83.641  1.00  0.00           C
ATOM  10570 1C21 POPEz 311      92.745  38.535  82.500  1.00  0.00           C
ATOM  10573 2C21 POPEz 311      93.395  39.905  82.560  1.00  0.00           C
ATOM  10576 3C21 POPEz 311      93.955  40.505  81.270  1.00  0.00           C
ATOM  10579 4C21 POPEz 311      94.655  41.875  81.490  1.00  0.00           C
ATOM  10582 5C21 POPEz 311      95.175  42.625  80.240  1.00  0.00           C
ATOM  10585 6C21 POPEz 311      95.955  43.865  80.651  1.00  0.00           C
ATOM  10588 7C21 POPEz 311      96.095  44.845  79.530  1.00  0.00           C
ATOM  10591 8C21 POPEz 311      96.645  46.185  80.030  1.00  0.00           C
ATOM  10595  C33 POPEz 311      92.375  34.785  91.860  1.00  0.00           C
ATOM  10598  C34 POPEz 311      91.075  35.055  91.051  1.00  0.00           C
ATOM  10601  C35 POPEz 311      91.145  34.555  89.650  1.00  0.00           C
ATOM  10604  C36 POPEz 311      89.875  34.485  88.730  1.00  0.00           C
ATOM  10607  C37 POPEz 311      90.115  33.685  87.430  1.00  0.00           C
ATOM  10610  C38 POPEz 311      88.875  33.475  86.530  1.00  0.00           C
ATOM  10613  C39 POPEz 311      88.815  34.235  85.200  1.00  0.00           C
ATOM  10616 0C31 POPEz 311      89.995  33.905  84.241  1.00  0.00           C
ATOM  10619 1C31 POPEz 311      89.935  34.805  82.970  1.00  0.00           C
ATOM  10622 2C31 POPEz 311      91.025  34.375  81.950  1.00  0.00           C
ATOM  10625 3C31 POPEz 311      91.155  35.405  80.740  1.00  0.00           C
ATOM  10628 4C31 POPEz 311      92.315  35.035  79.761  1.00  0.00           C
ATOM  10631 5C31 POPEz 311      92.455  36.005  78.571  1.00  0.00           C
ATOM  10634 6C31 POPEz 311      93.675  35.875  77.650  1.00  0.00           C
ATOM  10638  NH3 POPE0 312     111.955  63.215  50.540  1.00  0.00           N
ATOM  10642  C12 POPE0 312     111.785  64.355  49.650  1.00  0.00           C
ATOM  10645  C11 POPE0 312     113.025  65.135  49.471  1.00  0.00           C
ATOM  10648  P   POPE0 312     112.555  67.655  50.100  1.00  0.00           P
ATOM  10649  O13 POPE0 312     113.895  68.165  50.321  1.00  0.00           O
ATOM  10650  O14 POPE0 312     111.565  68.655  49.630  1.00  0.00           O
ATOM  10651  O11 POPE0 312     111.915  66.975  51.420  1.00  0.00           O
ATOM  10652  O12 POPE0 312     112.635  66.445  49.030  1.00  0.00           O
ATOM  10653  C1  POPE0 312     112.225  67.565  52.680  1.00  0.00           C
ATOM  10656  C2  POPE0 312     110.925  68.225  53.210  1.00  0.00           C
ATOM  10658  O21 POPE0 312     111.055  68.375  54.600  1.00  0.00           O
ATOM  10659  C21 POPE0 312     110.545  69.465  55.160  1.00  0.00           C
ATOM  10660  O22 POPE0 312     110.205  70.495  54.621  1.00  0.00           O
ATOM  10661  C22 POPE0 312     110.525  69.205  56.660  1.00  0.00           C
ATOM  10664  C3  POPE0 312     109.635  67.325  52.891  1.00  0.00           C
ATOM  10667  O31 POPE0 312     108.625  67.375  53.920  1.00  0.00           O
ATOM  10668  C31 POPE0 312     108.555  66.475  54.840  1.00  0.00           C
ATOM  10669  O32 POPE0 312     109.205  65.445  54.850  1.00  0.00           O
ATOM  10670  C32 POPE0 312     107.645  66.885  55.990  1.00  0.00           C
ATOM  10673  C23 POPE0 312     110.015  70.375  57.580  1.00  0.00           C
ATOM  10676  C24 POPE0 312     110.975  71.575  57.620  1.00  0.00           C
ATOM  10679  C25 POPE0 312     111.315  72.025  59.010  1.00  0.00           C
ATOM  10682  C26 POPE0 312     110.065  72.395  59.810  1.00  0.00           C
ATOM  10685  C27 POPE0 312     110.485  72.975  61.181  1.00  0.00           C
ATOM  10688  C28 POPE0 312     109.245  72.955  62.041  1.00  0.00           C
ATOM  10691  C29 POPE0 312     109.455  73.705  63.371  1.00  0.00           C
ATOM  10693 0C21 POPE0 312     109.665  73.175  64.630  1.00  0.00           C
ATOM  10695 1C21 POPE0 312     109.585  71.725  65.000  1.00  0.00           C
ATOM  10698 2C21 POPE0 312     110.585  71.325  66.081  1.00  0.00           C
ATOM  10701 3C21 POPE0 312     110.485  71.865  67.550  1.00  0.00           C
ATOM  10704 4C21 POPE0 312     111.345  71.015  68.540  1.00  0.00           C
ATOM  10707 5C21 POPE0 312     110.915  71.055  70.010  1.00  0.00           C
ATOM  10710 6C21 POPE0 312     111.335  69.785  70.771  1.00  0.00           C
ATOM  10713 7C21 POPE0 312     110.715  69.805  72.211  1.00  0.00           C
ATOM  10716 8C21 POPE0 312     110.665  68.425  72.790  1.00  0.00           C
ATOM  10720  C33 POPE0 312     108.075  66.015  57.290  1.00  0.00           C
ATOM  10723  C34 POPE0 312     107.325  66.365  58.540  1.00  0.00           C
ATOM  10726  C35 POPE0 312     108.105  65.965  59.821  1.00  0.00           C
ATOM  10729  C36 POPE0 312     107.865  66.845  61.090  1.00  0.00           C
ATOM  10732  C37 POPE0 312     108.625  66.325  62.330  1.00  0.00           C
ATOM  10735  C38 POPE0 312     108.985  67.295  63.440  1.00  0.00           C
ATOM  10738  C39 POPE0 312     107.965  67.255  64.620  1.00  0.00           C
ATOM  10741 0C31 POPE0 312     108.325  68.045  65.911  1.00  0.00           C
ATOM  10744 1C31 POPE0 312     107.355  67.665  67.120  1.00  0.00           C
ATOM  10747 2C31 POPE0 312     107.505  68.365  68.461  1.00  0.00           C
ATOM  10750 3C31 POPE0 312     106.535  67.865  69.541  1.00  0.00           C
ATOM  10753 4C31 POPE0 312     107.065  68.055  70.931  1.00  0.00           C
ATOM  10756 5C31 POPE0 312     106.175  67.415  72.041  1.00  0.00           C
ATOM  10759 6C31 POPE0 312     106.665  67.565  73.490  1.00  0.00           C
ATOM  10763  NH3 POPE1 313      28.445  66.905  51.290  1.00  0.00           N
ATOM  10767  C12 POPE1 313      28.625  65.445  51.600  1.00  0.00           C
ATOM  10770  C11 POPE1 313      30.135  64.955  51.641  1.00  0.00           C
ATOM  10773  P   POPE1 313      31.215  64.965  49.160  1.00  0.00           P
ATOM  10774  O13 POPE1 313      30.835  64.315  47.910  1.00  0.00           O
ATOM  10775  O14 POPE1 313      31.085  66.415  49.211  1.00  0.00           O
ATOM  10776  O11 POPE1 313      32.745  64.735  49.560  1.00  0.00           O
ATOM  10777  O12 POPE1 313      30.515  64.285  50.410  1.00  0.00           O
ATOM  10778  C1  POPE1 313      33.375  63.945  50.510  1.00  0.00           C
ATOM  10781  C2  POPE1 313      33.875  64.845  51.740  1.00  0.00           C
ATOM  10783  O21 POPE1 313      35.145  65.605  51.540  1.00  0.00           O
ATOM  10784  C21 POPE1 313      36.185  64.785  51.310  1.00  0.00           C
ATOM  10785  O22 POPE1 313      36.105  63.585  51.051  1.00  0.00           O
ATOM  10786  C22 POPE1 313      37.615  65.485  51.350  1.00  0.00           C
ATOM  10789  C3  POPE1 313      33.935  63.985  53.100  1.00  0.00           C
ATOM  10792  O31 POPE1 313      34.595  64.665  54.260  1.00  0.00           O
ATOM  10793  C31 POPE1 313      33.885  65.755  54.530  1.00  0.00           C
ATOM  10794  O32 POPE1 313      34.045  66.835  54.000  1.00  0.00           O
ATOM  10795  C32 POPE1 313      32.915  65.385  55.651  1.00  0.00           C
ATOM  10798  C23 POPE1 313      38.145  65.765  52.810  1.00  0.00           C
ATOM  10801  C24 POPE1 313      38.445  64.515  53.690  1.00  0.00           C
ATOM  10804  C25 POPE1 313      39.365  64.695  54.940  1.00  0.00           C
ATOM  10807  C26 POPE1 313      38.595  64.905  56.300  1.00  0.00           C
ATOM  10810  C27 POPE1 313      39.385  64.765  57.630  1.00  0.00           C
ATOM  10813  C28 POPE1 313      38.645  65.255  58.870  1.00  0.00           C
ATOM  10816  C29 POPE1 313      39.525  65.045  60.080  1.00  0.00           C
ATOM  10818 0C21 POPE1 313      39.635  65.805  61.170  1.00  0.00           C
ATOM  10820 1C21 POPE1 313      38.895  67.045  61.650  1.00  0.00           C
ATOM  10823 2C21 POPE1 313      38.235  66.695  63.030  1.00  0.00           C
ATOM  10826 3C21 POPE1 313      37.395  67.825  63.551  1.00  0.00           C
ATOM  10829 4C21 POPE1 313      37.025  67.775  64.961  1.00  0.00           C
ATOM  10832 5C21 POPE1 313      36.445  66.545  65.540  1.00  0.00           C
ATOM  10835 6C21 POPE1 313      36.625  66.625  67.060  1.00  0.00           C
ATOM  10838 7C21 POPE1 313      35.625  65.915  68.000  1.00  0.00           C
ATOM  10841 8C21 POPE1 313      35.835  66.335  69.471  1.00  0.00           C
ATOM  10845  C33 POPE1 313      33.185  65.965  57.080  1.00  0.00           C
ATOM  10848  C34 POPE1 313      34.555  65.525  57.550  1.00  0.00           C
ATOM  10851  C35 POPE1 313      34.985  66.205  58.891  1.00  0.00           C
ATOM  10854  C36 POPE1 313      34.505  65.405  60.130  1.00  0.00           C
ATOM  10857  C37 POPE1 313      35.095  65.995  61.430  1.00  0.00           C
ATOM  10860  C38 POPE1 313      34.865  65.005  62.520  1.00  0.00           C
ATOM  10863  C39 POPE1 313      33.465  65.225  63.040  1.00  0.00           C
ATOM  10866 0C31 POPE1 313      33.075  64.015  63.990  1.00  0.00           C
ATOM  10869 1C31 POPE1 313      31.785  64.345  64.700  1.00  0.00           C
ATOM  10872 2C31 POPE1 313      31.265  63.135  65.540  1.00  0.00           C
ATOM  10875 3C31 POPE1 313      30.015  63.475  66.260  1.00  0.00           C
ATOM  10878 4C31 POPE1 313      30.035  64.805  66.971  1.00  0.00           C
ATOM  10881 5C31 POPE1 313      28.835  64.995  67.840  1.00  0.00           C
ATOM  10884 6C31 POPE1 313      28.765  66.385  68.520  1.00  0.00           C
ATOM  10888  NH3 POPE2 314     113.165  54.625  91.310  1.00  0.00           N
ATOM  10892  C12 POPE2 314     113.175  56.015  91.960  1.00  0.00           C
ATOM  10895  C11 POPE2 314     114.615  56.615  92.200  1.00  0.00           C
ATOM  10898  P   POPE2 314     115.275  57.835  89.961  1.00  0.00           P
ATOM  10899  O13 POPE2 314     116.515  56.965  89.870  1.00  0.00           O
ATOM  10900  O14 POPE2 314     114.125  57.545  89.080  1.00  0.00           O
ATOM  10901  O11 POPE2 314     115.615  59.315  89.880  1.00  0.00           O
ATOM  10902  O12 POPE2 314     114.705  57.805  91.450  1.00  0.00           O
ATOM  10903  C1  POPE2 314     115.685  60.165  88.711  1.00  0.00           C
ATOM  10906  C2  POPE2 314     117.175  60.455  88.470  1.00  0.00           C
ATOM  10908  O21 POPE2 314     117.375  61.675  87.681  1.00  0.00           O
ATOM  10909  C21 POPE2 314     116.905  61.675  86.450  1.00  0.00           C
ATOM  10910  O22 POPE2 314     116.215  60.765  85.931  1.00  0.00           O
ATOM  10911  C22 POPE2 314     117.355  62.845  85.681  1.00  0.00           C
ATOM  10914  C3  POPE2 314     117.835  59.175  87.821  1.00  0.00           C
ATOM  10917  O31 POPE2 314     119.025  59.545  87.041  1.00  0.00           O
ATOM  10918  C31 POPE2 314     119.825  58.555  86.641  1.00  0.00           C
ATOM  10919  O32 POPE2 314     119.915  57.435  87.090  1.00  0.00           O
ATOM  10920  C32 POPE2 314     120.695  59.135  85.540  1.00  0.00           C
ATOM  10923  C23 POPE2 314     118.675  62.485  84.880  1.00  0.00           C
ATOM  10926  C24 POPE2 314     119.175  63.765  84.130  1.00  0.00           C
ATOM  10929  C25 POPE2 314     118.245  64.255  83.001  1.00  0.00           C
ATOM  10932  C26 POPE2 314     117.525  65.555  83.280  1.00  0.00           C
ATOM  10935  C27 POPE2 314     116.775  66.005  82.041  1.00  0.00           C
ATOM  10938  C28 POPE2 314     115.575  66.915  82.360  1.00  0.00           C
ATOM  10941  C29 POPE2 314     115.975  68.385  82.611  1.00  0.00           C
ATOM  10943 0C21 POPE2 314     115.195  69.465  82.611  1.00  0.00           C
ATOM  10945 1C21 POPE2 314     113.685  69.435  82.340  1.00  0.00           C
ATOM  10948 2C21 POPE2 314     112.765  69.995  83.411  1.00  0.00           C
ATOM  10951 3C21 POPE2 314     111.365  70.155  82.790  1.00  0.00           C
ATOM  10954 4C21 POPE2 314     110.295  69.795  83.880  1.00  0.00           C
ATOM  10957 5C21 POPE2 314     108.875  70.005  83.321  1.00  0.00           C
ATOM  10960 6C21 POPE2 314     107.775  69.385  84.191  1.00  0.00           C
ATOM  10963 7C21 POPE2 314     106.425  69.665  83.530  1.00  0.00           C
ATOM  10966 8C21 POPE2 314     105.265  69.735  84.460  1.00  0.00           C
ATOM  10970  C33 POPE2 314     121.995  59.855  86.030  1.00  0.00           C
ATOM  10973  C34 POPE2 314     123.015  60.415  84.990  1.00  0.00           C
ATOM  10976  C35 POPE2 314     122.515  61.605  84.080  1.00  0.00           C
ATOM  10979  C36 POPE2 314     123.025  61.385  82.650  1.00  0.00           C
ATOM  10982  C37 POPE2 314     122.425  62.435  81.700  1.00  0.00           C
ATOM  10985  C38 POPE2 314     122.895  62.175  80.200  1.00  0.00           C
ATOM  10988  C39 POPE2 314     122.355  60.875  79.580  1.00  0.00           C
ATOM  10991 0C31 POPE2 314     123.285  59.665  79.350  1.00  0.00           C
ATOM  10994 1C31 POPE2 314     122.475  58.605  78.641  1.00  0.00           C
ATOM  10997 2C31 POPE2 314     123.235  57.455  77.871  1.00  0.00           C
ATOM  11000 3C31 POPE2 314     124.015  58.005  76.630  1.00  0.00           C
ATOM  11003 4C31 POPE2 314     124.755  56.915  75.830  1.00  0.00           C
ATOM  11006 5C31 POPE2 314     125.535  57.515  74.611  1.00  0.00           C
ATOM  11009 6C31 POPE2 314     126.595  56.635  73.940  1.00  0.00           C
ATOM  11013  NH3 POPE3 315      64.655 105.915  94.860  1.00  0.00           N
ATOM  11017  C12 POPE3 315      64.455 107.415  95.091  1.00  0.00           C
ATOM  11020  C11 POPE3 315      62.985 107.585  94.641  1.00  0.00           C
ATOM  11023  P   POPE3 315      62.915 109.955  93.610  1.00  0.00           P
ATOM  11024  O13 POPE3 315      61.905 110.995  93.660  1.00  0.00           O
ATOM  11025  O14 POPE3 315      64.375 110.355  93.700  1.00  0.00           O
ATOM  11026  O11 POPE3 315      62.495 109.135  92.370  1.00  0.00           O
ATOM  11027  O12 POPE3 315      62.535 108.935  94.730  1.00  0.00           O
ATOM  11028  C1  POPE3 315      62.665 109.745  91.090  1.00  0.00           C
ATOM  11031  C2  POPE3 315      61.825 109.005  90.081  1.00  0.00           C
ATOM  11033  O21 POPE3 315      62.495 108.815  88.900  1.00  0.00           O
ATOM  11034  C21 POPE3 315      62.405 109.545  87.830  1.00  0.00           C
ATOM  11035  O22 POPE3 315      61.805 110.575  87.710  1.00  0.00           O
ATOM  11036  C22 POPE3 315      63.285 108.835  86.761  1.00  0.00           C
ATOM  11039  C3  POPE3 315      60.455 109.775  90.070  1.00  0.00           C
ATOM  11042  O31 POPE3 315      59.485 109.355  89.040  1.00  0.00           O
ATOM  11043  C31 POPE3 315      59.005 108.195  89.391  1.00  0.00           C
ATOM  11044  O32 POPE3 315      59.295 107.625  90.450  1.00  0.00           O
ATOM  11045  C32 POPE3 315      57.975 107.655  88.431  1.00  0.00           C
ATOM  11048  C23 POPE3 315      62.405 107.835  85.961  1.00  0.00           C
ATOM  11051  C24 POPE3 315      62.175 108.265  84.501  1.00  0.00           C
ATOM  11054  C25 POPE3 315      61.685 109.745  84.300  1.00  0.00           C
ATOM  11057  C26 POPE3 315      60.845 109.965  83.030  1.00  0.00           C
ATOM  11060  C27 POPE3 315      61.605 109.965  81.700  1.00  0.00           C
ATOM  11063  C28 POPE3 315      60.615 110.185  80.501  1.00  0.00           C
ATOM  11066  C29 POPE3 315      61.325 110.555  79.220  1.00  0.00           C
ATOM  11068 0C21 POPE3 315      61.805 111.745  78.810  1.00  0.00           C
ATOM  11070 1C21 POPE3 315      61.665 112.985  79.650  1.00  0.00           C
ATOM  11073 2C21 POPE3 315      62.705 113.985  79.090  1.00  0.00           C
ATOM  11076 3C21 POPE3 315      62.265 114.675  77.751  1.00  0.00           C
ATOM  11079 4C21 POPE3 315      63.055 115.985  77.461  1.00  0.00           C
ATOM  11082 5C21 POPE3 315      64.335 115.665  76.730  1.00  0.00           C
ATOM  11085 6C21 POPE3 315      65.255 116.855  76.411  1.00  0.00           C
ATOM  11088 7C21 POPE3 315      66.425 116.375  75.561  1.00  0.00           C
ATOM  11091 8C21 POPE3 315      67.365 117.475  75.120  1.00  0.00           C
ATOM  11095  C33 POPE3 315      56.585 108.335  88.380  1.00  0.00           C
ATOM  11098  C34 POPE3 315      56.085 108.495  86.931  1.00  0.00           C
ATOM  11101  C35 POPE3 315      55.415 107.225  86.390  1.00  0.00           C
ATOM  11104  C36 POPE3 315      54.785 107.305  85.000  1.00  0.00           C
ATOM  11107  C37 POPE3 315      53.895 106.095  84.720  1.00  0.00           C
ATOM  11110  C38 POPE3 315      52.955 106.155  83.501  1.00  0.00           C
ATOM  11113  C39 POPE3 315      53.375 105.525  82.211  1.00  0.00           C
ATOM  11116 0C31 POPE3 315      52.145 105.285  81.300  1.00  0.00           C
ATOM  11119 1C31 POPE3 315      52.425 104.655  79.941  1.00  0.00           C
ATOM  11122 2C31 POPE3 315      51.145 104.135  79.280  1.00  0.00           C
ATOM  11125 3C31 POPE3 315      49.995 105.145  79.130  1.00  0.00           C
ATOM  11128 4C31 POPE3 315      50.255 106.255  78.200  1.00  0.00           C
ATOM  11131 5C31 POPE3 315      49.275 107.405  78.350  1.00  0.00           C
ATOM  11134 6C31 POPE3 315      49.315 108.405  77.161  1.00  0.00           C
ATOM  11138  NH3 POPE4 316      35.885 124.205  98.110  1.00  0.00           N
ATOM  11142  C12 POPE4 316      36.795 122.955  98.291  1.00  0.00           C
ATOM  11145  C11 POPE4 316      38.275 123.325  98.280  1.00  0.00           C
ATOM  11148  P   POPE4 316      40.165 123.735  96.411  1.00  0.00           P
ATOM  11149  O13 POPE4 316      41.295 123.655  97.391  1.00  0.00           O
ATOM  11150  O14 POPE4 316      39.945 122.485  95.690  1.00  0.00           O
ATOM  11151  O11 POPE4 316      40.245 124.945  95.321  1.00  0.00           O
ATOM  11152  O12 POPE4 316      38.755 124.075  97.170  1.00  0.00           O
ATOM  11153  C1  POPE4 316      41.085 124.715  94.130  1.00  0.00           C
ATOM  11156  C2  POPE4 316      40.935 125.935  93.151  1.00  0.00           C
ATOM  11158  O21 POPE4 316      40.605 125.605  91.790  1.00  0.00           O
ATOM  11159  C21 POPE4 316      39.275 125.635  91.560  1.00  0.00           C
ATOM  11160  O22 POPE4 316      38.415 125.745  92.461  1.00  0.00           O
ATOM  11161  C22 POPE4 316      39.015 125.245  90.120  1.00  0.00           C
ATOM  11164  C3  POPE4 316      42.215 126.795  93.020  1.00  0.00           C
ATOM  11167  O31 POPE4 316      41.845 127.955  92.211  1.00  0.00           O
ATOM  11168  C31 POPE4 316      42.055 128.125  90.870  1.00  0.00           C
ATOM  11169  O32 POPE4 316      41.435 128.895  90.181  1.00  0.00           O
ATOM  11170  C32 POPE4 316      43.225 127.315  90.361  1.00  0.00           C
ATOM  11173  C23 POPE4 316      39.695 125.945  88.900  1.00  0.00           C
ATOM  11176  C24 POPE4 316      38.735 125.895  87.700  1.00  0.00           C
ATOM  11179  C25 POPE4 316      39.225 126.615  86.460  1.00  0.00           C
ATOM  11182  C26 POPE4 316      38.675 126.325  85.060  1.00  0.00           C
ATOM  11185  C27 POPE4 316      39.105 127.395  84.051  1.00  0.00           C
ATOM  11188  C28 POPE4 316      38.275 127.395  82.740  1.00  0.00           C
ATOM  11191  C29 POPE4 316      38.575 128.605  81.850  1.00  0.00           C
ATOM  11193 0C21 POPE4 316      38.395 128.745  80.560  1.00  0.00           C
ATOM  11195 1C21 POPE4 316      37.605 127.765  79.681  1.00  0.00           C
ATOM  11198 2C21 POPE4 316      37.025 128.505  78.450  1.00  0.00           C
ATOM  11201 3C21 POPE4 316      36.405 127.605  77.370  1.00  0.00           C
ATOM  11204 4C21 POPE4 316      36.165 128.345  76.081  1.00  0.00           C
ATOM  11207 5C21 POPE4 316      36.795 127.725  74.850  1.00  0.00           C
ATOM  11210 6C21 POPE4 316      38.285 128.025  74.821  1.00  0.00           C
ATOM  11213 7C21 POPE4 316      39.045 127.115  73.880  1.00  0.00           C
ATOM  11216 8C21 POPE4 316      40.385 127.755  73.461  1.00  0.00           C
ATOM  11220  C33 POPE4 316      43.495 127.455  88.791  1.00  0.00           C
ATOM  11223  C34 POPE4 316      43.455 126.095  88.090  1.00  0.00           C
ATOM  11226  C35 POPE4 316      44.055 126.015  86.720  1.00  0.00           C
ATOM  11229  C36 POPE4 316      43.795 124.705  86.051  1.00  0.00           C
ATOM  11232  C37 POPE4 316      44.525 123.575  86.770  1.00  0.00           C
ATOM  11235  C38 POPE4 316      44.105 122.195  86.331  1.00  0.00           C
ATOM  11238  C39 POPE4 316      42.565 121.975  86.450  1.00  0.00           C
ATOM  11241 0C31 POPE4 316      42.205 120.455  86.411  1.00  0.00           C
ATOM  11244 1C31 POPE4 316      40.705 120.175  86.350  1.00  0.00           C
ATOM  11247 2C31 POPE4 316      40.475 118.705  86.081  1.00  0.00           C
ATOM  11250 3C31 POPE4 316      39.025 118.295  86.040  1.00  0.00           C
ATOM  11253 4C31 POPE4 316      38.315 118.415  84.690  1.00  0.00           C
ATOM  11256 5C31 POPE4 316      36.815 118.285  84.891  1.00  0.00           C
ATOM  11259 6C31 POPE4 316      35.775 118.335  83.730  1.00  0.00           C
ATOM  11263  NH3 POPE5 317      43.785  26.655  93.260  1.00  0.00           N
ATOM  11267  C12 POPE5 317      44.035  25.145  92.900  1.00  0.00           C
ATOM  11270  C11 POPE5 317      45.435  24.745  93.291  1.00  0.00           C
ATOM  11273  P   POPE5 317      45.425  22.325  94.251  1.00  0.00           P
ATOM  11274  O13 POPE5 317      44.645  22.915  95.330  1.00  0.00           O
ATOM  11275  O14 POPE5 317      46.575  21.465  94.630  1.00  0.00           O
ATOM  11276  O11 POPE5 317      44.395  21.335  93.651  1.00  0.00           O
ATOM  11277  O12 POPE5 317      45.715  23.345  93.100  1.00  0.00           O
ATOM  11278  C1  POPE5 317      43.025  21.635  93.461  1.00  0.00           C
ATOM  11281  C2  POPE5 317      42.745  21.535  91.940  1.00  0.00           C
ATOM  11283  O21 POPE5 317      41.555  20.735  91.761  1.00  0.00           O
ATOM  11284  C21 POPE5 317      40.895  21.055  90.660  1.00  0.00           C
ATOM  11285  O22 POPE5 317      40.965  22.145  90.081  1.00  0.00           O
ATOM  11286  C22 POPE5 317      40.015  19.875  90.290  1.00  0.00           C
ATOM  11289  C3  POPE5 317      43.925  20.855  91.200  1.00  0.00           C
ATOM  11292  O31 POPE5 317      43.545  20.675  89.810  1.00  0.00           O
ATOM  11293  C31 POPE5 317      44.315  20.035  89.001  1.00  0.00           C
ATOM  11294  O32 POPE5 317      43.885  19.275  88.141  1.00  0.00           O
ATOM  11295  C32 POPE5 317      45.785  20.155  89.410  1.00  0.00           C
ATOM  11298  C23 POPE5 317      39.515  20.285  88.870  1.00  0.00           C
ATOM  11301  C24 POPE5 317      38.785  19.175  88.230  1.00  0.00           C
ATOM  11304  C25 POPE5 317      38.195  19.515  86.820  1.00  0.00           C
ATOM  11307  C26 POPE5 317      39.205  19.995  85.651  1.00  0.00           C
ATOM  11310  C27 POPE5 317      38.635  20.075  84.251  1.00  0.00           C
ATOM  11313  C28 POPE5 317      39.635  20.595  83.230  1.00  0.00           C
ATOM  11316  C29 POPE5 317      38.835  20.755  81.971  1.00  0.00           C
ATOM  11318 0C21 POPE5 317      38.655  21.935  81.370  1.00  0.00           C
ATOM  11320 1C21 POPE5 317      39.335  23.215  81.711  1.00  0.00           C
ATOM  11323 2C21 POPE5 317      39.175  24.335  80.670  1.00  0.00           C
ATOM  11326 3C21 POPE5 317      37.765  24.925  80.700  1.00  0.00           C
ATOM  11329 4C21 POPE5 317      37.545  26.055  79.641  1.00  0.00           C
ATOM  11332 5C21 POPE5 317      36.215  25.975  78.920  1.00  0.00           C
ATOM  11335 6C21 POPE5 317      36.335  24.885  77.941  1.00  0.00           C
ATOM  11338 7C21 POPE5 317      35.245  24.725  76.870  1.00  0.00           C
ATOM  11341 8C21 POPE5 317      35.405  23.435  76.100  1.00  0.00           C
ATOM  11345  C33 POPE5 317      46.615  19.585  88.280  1.00  0.00           C
ATOM  11348  C34 POPE5 317      48.095  19.445  88.560  1.00  0.00           C
ATOM  11351  C35 POPE5 317      48.945  19.285  87.280  1.00  0.00           C
ATOM  11354  C36 POPE5 317      48.455  18.375  86.211  1.00  0.00           C
ATOM  11357  C37 POPE5 317      49.075  18.735  84.821  1.00  0.00           C
ATOM  11360  C38 POPE5 317      48.495  17.885  83.691  1.00  0.00           C
ATOM  11363  C39 POPE5 317      48.735  18.225  82.211  1.00  0.00           C
ATOM  11366 0C31 POPE5 317      50.165  18.795  81.960  1.00  0.00           C
ATOM  11369 1C31 POPE5 317      51.275  17.635  81.931  1.00  0.00           C
ATOM  11372 2C31 POPE5 317      51.875  17.385  80.520  1.00  0.00           C
ATOM  11375 3C31 POPE5 317      50.885  17.165  79.381  1.00  0.00           C
ATOM  11378 4C31 POPE5 317      51.595  17.065  78.011  1.00  0.00           C
ATOM  11381 5C31 POPE5 317      50.605  16.715  76.820  1.00  0.00           C
ATOM  11384 6C31 POPE5 317      51.295  16.875  75.450  1.00  0.00           C
ATOM  11388  NH3 POPE6 318     104.625  17.305  56.211  1.00  0.00           N
ATOM  11392  C12 POPE6 318     104.095  18.115  55.100  1.00  0.00           C
ATOM  11395  C11 POPE6 318     103.845  19.605  55.680  1.00  0.00           C
ATOM  11398  P   POPE6 318     101.665  21.045  55.640  1.00  0.00           P
ATOM  11399  O13 POPE6 318     102.075  21.205  54.211  1.00  0.00           O
ATOM  11400  O14 POPE6 318     100.235  20.995  55.840  1.00  0.00           O
ATOM  11401  O11 POPE6 318     102.355  22.215  56.550  1.00  0.00           O
ATOM  11402  O12 POPE6 318     102.485  19.785  56.200  1.00  0.00           O
ATOM  11403  C1  POPE6 318     102.465  22.015  58.021  1.00  0.00           C
ATOM  11406  C2  POPE6 318     103.595  22.915  58.660  1.00  0.00           C
ATOM  11408  O21 POPE6 318     103.165  23.455  59.931  1.00  0.00           O
ATOM  11409  C21 POPE6 318     102.955  22.645  60.911  1.00  0.00           C
ATOM  11410  O22 POPE6 318     103.015  21.415  60.920  1.00  0.00           O
ATOM  11411  C22 POPE6 318     102.565  23.605  62.060  1.00  0.00           C
ATOM  11414  C3  POPE6 318     103.935  24.095  57.740  1.00  0.00           C
ATOM  11417  O31 POPE6 318     104.495  25.235  58.470  1.00  0.00           O
ATOM  11418  C31 POPE6 318     103.605  26.205  58.800  1.00  0.00           C
ATOM  11419  O32 POPE6 318     102.605  26.395  58.190  1.00  0.00           O
ATOM  11420  C32 POPE6 318     103.915  26.965  60.080  1.00  0.00           C
ATOM  11423  C23 POPE6 318     102.015  22.965  63.340  1.00  0.00           C
ATOM  11426  C24 POPE6 318     101.735  24.125  64.270  1.00  0.00           C
ATOM  11429  C25 POPE6 318     100.435  23.905  64.891  1.00  0.00           C
ATOM  11432  C26 POPE6 318     100.295  24.945  66.051  1.00  0.00           C
ATOM  11435  C27 POPE6 318      98.855  25.035  66.641  1.00  0.00           C
ATOM  11438  C28 POPE6 318      98.575  26.555  67.050  1.00  0.00           C
ATOM  11441  C29 POPE6 318      99.725  27.085  67.880  1.00  0.00           C
ATOM  11443 0C21 POPE6 318      99.845  27.175  69.220  1.00  0.00           C
ATOM  11445 1C21 POPE6 318      98.795  26.905  70.231  1.00  0.00           C
ATOM  11448 2C21 POPE6 318      98.625  28.065  71.160  1.00  0.00           C
ATOM  11451 3C21 POPE6 318      97.895  27.605  72.420  1.00  0.00           C
ATOM  11454 4C21 POPE6 318      97.915  28.755  73.501  1.00  0.00           C
ATOM  11457 5C21 POPE6 318      97.695  28.315  74.980  1.00  0.00           C
ATOM  11460 6C21 POPE6 318      98.105  29.415  75.950  1.00  0.00           C
ATOM  11463 7C21 POPE6 318      97.715  29.215  77.471  1.00  0.00           C
ATOM  11466 8C21 POPE6 318      98.515  29.885  78.551  1.00  0.00           C
ATOM  11470  C33 POPE6 318     102.665  27.495  60.830  1.00  0.00           C
ATOM  11473  C34 POPE6 318     103.145  28.185  62.090  1.00  0.00           C
ATOM  11476  C35 POPE6 318     103.555  27.265  63.231  1.00  0.00           C
ATOM  11479  C36 POPE6 318     104.035  28.075  64.490  1.00  0.00           C
ATOM  11482  C37 POPE6 318     104.295  27.145  65.660  1.00  0.00           C
ATOM  11485  C38 POPE6 318     104.915  27.805  66.910  1.00  0.00           C
ATOM  11488  C39 POPE6 318     104.025  28.805  67.770  1.00  0.00           C
ATOM  11491 0C31 POPE6 318     104.865  29.395  68.841  1.00  0.00           C
ATOM  11494 1C31 POPE6 318     104.095  30.235  69.891  1.00  0.00           C
ATOM  11497 2C31 POPE6 318     105.025  30.755  70.920  1.00  0.00           C
ATOM  11500 3C31 POPE6 318     104.455  30.825  72.340  1.00  0.00           C
ATOM  11503 4C31 POPE6 318     103.305  31.805  72.410  1.00  0.00           C
ATOM  11506 5C31 POPE6 318     102.845  31.975  73.800  1.00  0.00           C
ATOM  11509 6C31 POPE6 318     101.635  32.905  73.830  1.00  0.00           C
ATOM  11513  NH3 POPE7 319     118.445  19.415  93.240  1.00  0.00           N
ATOM  11517  C12 POPE7 319     117.815  18.085  93.431  1.00  0.00           C
ATOM  11520  C11 POPE7 319     116.375  17.955  92.871  1.00  0.00           C
ATOM  11523  P   POPE7 319     116.235  15.375  93.480  1.00  0.00           P
ATOM  11524  O13 POPE7 319     117.625  15.345  94.010  1.00  0.00           O
ATOM  11525  O14 POPE7 319     115.125  15.385  94.460  1.00  0.00           O
ATOM  11526  O11 POPE7 319     116.005  14.135  92.500  1.00  0.00           O
ATOM  11527  O12 POPE7 319     116.095  16.605  92.541  1.00  0.00           O
ATOM  11528  C1  POPE7 319     115.265  14.065  91.270  1.00  0.00           C
ATOM  11531  C2  POPE7 319     115.855  12.995  90.310  1.00  0.00           C
ATOM  11533  O21 POPE7 319     115.505  11.665  90.660  1.00  0.00           O
ATOM  11534  C21 POPE7 319     115.385  10.805  89.670  1.00  0.00           C
ATOM  11535  O22 POPE7 319     115.985   9.745  89.661  1.00  0.00           O
ATOM  11536  C22 POPE7 319     114.335  11.095  88.551  1.00  0.00           C
ATOM  11539  C3  POPE7 319     117.455  13.135  90.340  1.00  0.00           C
ATOM  11542  O31 POPE7 319     118.195  12.005  89.860  1.00  0.00           O
ATOM  11543  C31 POPE7 319     118.225  11.915  88.581  1.00  0.00           C
ATOM  11544  O32 POPE7 319     117.535  12.505  87.790  1.00  0.00           O
ATOM  11545  C32 POPE7 319     119.315  10.815  88.240  1.00  0.00           C
ATOM  11548  C23 POPE7 319     114.475  10.095  87.410  1.00  0.00           C
ATOM  11551  C24 POPE7 319     113.255   9.965  86.440  1.00  0.00           C
ATOM  11554  C25 POPE7 319     113.275   8.695  85.461  1.00  0.00           C
ATOM  11557  C26 POPE7 319     112.095   8.475  84.510  1.00  0.00           C
ATOM  11560  C27 POPE7 319     112.125   9.135  83.110  1.00  0.00           C
ATOM  11563  C28 POPE7 319     110.705   9.165  82.471  1.00  0.00           C
ATOM  11566  C29 POPE7 319     110.665   9.945  81.120  1.00  0.00           C
ATOM  11568 0C21 POPE7 319     110.625   9.415  79.891  1.00  0.00           C
ATOM  11570 1C21 POPE7 319     110.555   7.915  79.770  1.00  0.00           C
ATOM  11573 2C21 POPE7 319     110.405   7.305  78.391  1.00  0.00           C
ATOM  11576 3C21 POPE7 319     109.065   7.715  77.690  1.00  0.00           C
ATOM  11579 4C21 POPE7 319     108.935   7.055  76.270  1.00  0.00           C
ATOM  11582 5C21 POPE7 319     108.915   5.525  76.330  1.00  0.00           C
ATOM  11585 6C21 POPE7 319     108.615   4.905  75.010  1.00  0.00           C
ATOM  11588 7C21 POPE7 319     108.245   3.395  75.190  1.00  0.00           C
ATOM  11591 8C21 POPE7 319     107.805   2.815  73.830  1.00  0.00           C
ATOM  11595  C33 POPE7 319     118.925   9.905  87.010  1.00  0.00           C
ATOM  11598  C34 POPE7 319     120.145   9.415  86.280  1.00  0.00           C
ATOM  11601  C35 POPE7 319     120.835  10.475  85.430  1.00  0.00           C
ATOM  11604  C36 POPE7 319     122.025   9.825  84.661  1.00  0.00           C
ATOM  11607  C37 POPE7 319     122.705  10.665  83.581  1.00  0.00           C
ATOM  11610  C38 POPE7 319     123.835   9.825  83.001  1.00  0.00           C
ATOM  11613  C39 POPE7 319     123.865   9.715  81.490  1.00  0.00           C
ATOM  11616 0C31 POPE7 319     124.945   8.775  80.931  1.00  0.00           C
ATOM  11619 1C31 POPE7 319     124.925   8.655  79.431  1.00  0.00           C
ATOM  11622 2C31 POPE7 319     126.165   7.895  78.920  1.00  0.00           C
ATOM  11625 3C31 POPE7 319     126.035   7.545  77.441  1.00  0.00           C
ATOM  11628 4C31 POPE7 319     125.315   6.265  77.200  1.00  0.00           C
ATOM  11631 5C31 POPE7 319     125.375   5.945  75.710  1.00  0.00           C
ATOM  11634 6C31 POPE7 319     124.685   4.605  75.340  1.00  0.00           C
ATOM  11638  NH3 POPE8 320     113.775 121.455  54.670  1.00  0.00           N
ATOM  11642  C12 POPE8 320     115.215 121.015  54.710  1.00  0.00           C
ATOM  11645  C11 POPE8 320     115.275 119.625  55.391  1.00  0.00           C
ATOM  11648  P   POPE8 320     118.025 119.385  55.090  1.00  0.00           P
ATOM  11649  O13 POPE8 320     117.985 120.535  54.160  1.00  0.00           O
ATOM  11650  O14 POPE8 320     118.615 118.155  54.430  1.00  0.00           O
ATOM  11651  O11 POPE8 320     118.925 119.745  56.360  1.00  0.00           O
ATOM  11652  O12 POPE8 320     116.605 119.245  55.760  1.00  0.00           O
ATOM  11653  C1  POPE8 320     118.375 120.285  57.550  1.00  0.00           C
ATOM  11656  C2  POPE8 320     117.715 119.245  58.540  1.00  0.00           C
ATOM  11658  O21 POPE8 320     116.505 119.835  59.080  1.00  0.00           O
ATOM  11659  C21 POPE8 320     115.785 119.145  59.950  1.00  0.00           C
ATOM  11660  O22 POPE8 320     115.875 117.955  60.190  1.00  0.00           O
ATOM  11661  C22 POPE8 320     114.795 120.105  60.570  1.00  0.00           C
ATOM  11664  C3  POPE8 320     118.705 118.715  59.570  1.00  0.00           C
ATOM  11667  O31 POPE8 320     119.135 119.755  60.440  1.00  0.00           O
ATOM  11668  C31 POPE8 320     119.645 119.365  61.610  1.00  0.00           C
ATOM  11669  O32 POPE8 320     119.745 118.205  61.960  1.00  0.00           O
ATOM  11670  C32 POPE8 320     120.125 120.665  62.200  1.00  0.00           C
ATOM  11673  C23 POPE8 320     115.125 120.505  62.020  1.00  0.00           C
ATOM  11676  C24 POPE8 320     114.205 119.965  63.161  1.00  0.00           C
ATOM  11679  C25 POPE8 320     113.815 121.055  64.160  1.00  0.00           C
ATOM  11682  C26 POPE8 320     112.665 120.685  65.041  1.00  0.00           C
ATOM  11685  C27 POPE8 320     112.275 121.745  66.030  1.00  0.00           C
ATOM  11688  C28 POPE8 320     110.805 121.635  66.470  1.00  0.00           C
ATOM  11691  C29 POPE8 320     110.505 120.355  67.190  1.00  0.00           C
ATOM  11693 0C21 POPE8 320     110.715 120.095  68.490  1.00  0.00           C
ATOM  11695 1C21 POPE8 320     111.275 121.205  69.331  1.00  0.00           C
ATOM  11698 2C21 POPE8 320     111.945 120.725  70.610  1.00  0.00           C
ATOM  11701 3C21 POPE8 320     112.175 121.845  71.571  1.00  0.00           C
ATOM  11704 4C21 POPE8 320     112.795 121.465  72.970  1.00  0.00           C
ATOM  11707 5C21 POPE8 320     113.515 122.755  73.660  1.00  0.00           C
ATOM  11710 6C21 POPE8 320     112.635 123.975  73.890  1.00  0.00           C
ATOM  11713 7C21 POPE8 320     112.955 124.735  75.120  1.00  0.00           C
ATOM  11716 8C21 POPE8 320     111.915 125.795  75.530  1.00  0.00           C
ATOM  11720  C33 POPE8 320     119.705 120.795  63.680  1.00  0.00           C
ATOM  11723  C34 POPE8 320     119.115 122.205  63.990  1.00  0.00           C
ATOM  11726  C35 POPE8 320     120.155 123.325  64.280  1.00  0.00           C
ATOM  11729  C36 POPE8 320     120.645 123.235  65.681  1.00  0.00           C
ATOM  11732  C37 POPE8 320     121.655 124.415  65.990  1.00  0.00           C
ATOM  11735  C38 POPE8 320     121.735 124.835  67.490  1.00  0.00           C
[truncated: 1,805,952 more chars]
