# Supplementary material for: Characterizing Membrane Association and Periplasmic Transfer of Bacterial Lipoproteins through Molecular Dynamics Simulations
Source: Structure. 2020 Apr 7;28(4):475–487.e3. doi: 10.1016/j.str.2020.01.012 (PMC7139219; doi:10.1016/j.str.2020.01.012)
Supplement: Data S2. Final Coordinates from Simulations (A–L), Related to Figure 3 [file mmc4.zip › A-L/AMID-4-atomistic.pdb]

TITLE     Protein
REMARK    THIS IS A SIMULATION BOX
CRYST1  129.308  129.308  184.801  90.00  90.00  90.00 P 1           1
MODEL        1
ATOM      1  N   CYSTA   1      81.154  71.149  97.775  1.00  0.00           N
ATOM      3  CA  CYSTA   1      80.354  70.229  98.586  1.00  0.00           C
ATOM      5  C   CYSTA   1      79.794  70.889  99.845  1.00  0.00           C
ATOM      6  O   CYSTA   1      80.074  70.519 100.985  1.00  0.00           O
ATOM      7  CB  CYSTA   1      81.124  68.899  98.875  1.00  0.00           C
ATOM     10  SG  CYSTA   1      80.324  67.459  98.116  1.00  0.00           S
ATOM     11  C1  CYSTA   1      80.494  67.829  96.326  1.00  0.00           C
ATOM     14  CA1 CYSTA   1      81.974  72.079  98.306  1.00  0.00           C
ATOM     15  OA1 CYSTA   1      82.384  71.969  99.445  1.00  0.00           O
ATOM     16  CA2 CYSTA   1      82.344  73.319  97.565  1.00  0.00           C
ATOM     19  C11 CYSTA   1      80.094  66.679  95.355  1.00  0.00           C
ATOM     21  O11 CYSTA   1      78.654  66.619  95.145  1.00  0.00           O
ATOM     22  CX1 CYSTA   1      78.274  67.409  94.126  1.00  0.00           C
ATOM     23  OX1 CYSTA   1      78.974  68.249  93.596  1.00  0.00           O
ATOM     24  CX2 CYSTA   1      76.874  67.059  93.645  1.00  0.00           C
ATOM     27  C12 CYSTA   1      80.664  65.289  95.826  1.00  0.00           C
ATOM     30  O12 CYSTA   1      80.164  64.139  95.096  1.00  0.00           O
ATOM     31  CD1 CYSTA   1      81.154  63.239  94.895  1.00  0.00           C
ATOM     32  OD1 CYSTA   1      82.044  62.999  95.675  1.00  0.00           O
ATOM     33  CD2 CYSTA   1      81.054  62.739  93.485  1.00  0.00           C
ATOM     36  CA3 CYSTA   1      81.134  74.079  97.015  1.00  0.00           C
ATOM     39  CA4 CYSTA   1      81.294  74.349  95.516  1.00  0.00           C
ATOM     42  CA5 CYSTA   1      80.184  75.239  94.956  1.00  0.00           C
ATOM     45  CA6 CYSTA   1      80.204  76.689  95.465  1.00  0.00           C
ATOM     48  CA7 CYSTA   1      81.574  77.329  95.236  1.00  0.00           C
ATOM     51  CA8 CYSTA   1      81.584  78.859  95.256  1.00  0.00           C
ATOM     54  CA9 CYSTA   1      82.914  79.429  94.715  1.00  0.00           C
ATOM     57 0CA1 CYSTA   1      83.154  79.249  93.195  1.00  0.00           C
ATOM     60 1CA1 CYSTA   1      81.904  79.629  92.406  1.00  0.00           C
ATOM     63 2CA1 CYSTA   1      82.124  80.059  90.956  1.00  0.00           C
ATOM     66 3CA1 CYSTA   1      80.754  80.119  90.266  1.00  0.00           C
ATOM     69 4CA1 CYSTA   1      80.514  81.359  89.415  1.00  0.00           C
ATOM     72 5CA1 CYSTA   1      79.074  81.399  88.885  1.00  0.00           C
ATOM     75 6CA1 CYSTA   1      78.734  82.719  88.195  1.00  0.00           C
ATOM     79  CD3 CYSTA   1      81.684  63.819  92.575  1.00  0.00           C
ATOM     82  CD4 CYSTA   1      80.704  64.929  92.146  1.00  0.00           C
ATOM     85  CD5 CYSTA   1      81.474  66.079  91.486  1.00  0.00           C
ATOM     88  CD6 CYSTA   1      81.024  66.439  90.065  1.00  0.00           C
ATOM     91  CD7 CYSTA   1      80.864  65.219  89.146  1.00  0.00           C
ATOM     94  CD8 CYSTA   1      81.064  65.559  87.665  1.00  0.00           C
ATOM     97  CD9 CYSTA   1      80.664  64.389  86.756  1.00  0.00           C
ATOM    100 0CD1 CYSTA   1      79.244  64.519  86.175  1.00  0.00           C
ATOM    103 1CD1 CYSTA   1      79.204  64.499  84.636  1.00  0.00           C
ATOM    106 2CD1 CYSTA   1      79.234  65.919  84.076  1.00  0.00           C
ATOM    109 3CD1 CYSTA   1      78.844  66.049  82.596  1.00  0.00           C
ATOM    112 4CD1 CYSTA   1      78.894  67.519  82.105  1.00  0.00           C
ATOM    115 5CD1 CYSTA   1      78.164  68.519  83.025  1.00  0.00           C
ATOM    118 6CD1 CYSTA   1      78.284  69.979  82.596  1.00  0.00           C
ATOM    122  CX3 CYSTA   1      76.784  67.149  92.095  1.00  0.00           C
ATOM    125  CX4 CYSTA   1      75.734  66.199  91.506  1.00  0.00           C
ATOM    128  CX5 CYSTA   1      76.044  65.709  90.075  1.00  0.00           C
ATOM    131  CX6 CYSTA   1      75.364  66.489  88.936  1.00  0.00           C
ATOM    134  CX7 CYSTA   1      75.394  65.669  87.626  1.00  0.00           C
ATOM    137  CX8 CYSTA   1      74.664  66.349  86.436  1.00  0.00           C
ATOM    140  CX9 CYSTA   1      75.464  66.259  85.155  1.00  0.00           C
ATOM    142 0CX1 CYSTA   1      74.994  66.299  83.895  1.00  0.00           C
ATOM    144 1CX1 CYSTA   1      73.574  66.519  83.456  1.00  0.00           C
ATOM    147 2CX1 CYSTA   1      73.474  67.629  82.385  1.00  0.00           C
ATOM    150 3CX1 CYSTA   1      72.024  68.019  82.085  1.00  0.00           C
ATOM    153 4CX1 CYSTA   1      71.844  69.209  81.145  1.00  0.00           C
ATOM    156 5CX1 CYSTA   1      70.484  69.879  81.425  1.00  0.00           C
ATOM    159 6CX1 CYSTA   1      70.154  71.079  80.525  1.00  0.00           C
ATOM    162 7CX1 CYSTA   1      68.964  71.869  81.086  1.00  0.00           C
ATOM    165 8CX1 CYSTA   1      68.534  73.069  80.236  1.00  0.00           C
ATOM    169  N   ALA A   2      79.064  71.989  99.615  1.00  0.00           N
ATOM    171  CA  ALA A   2      79.314  73.219 100.326  1.00  0.00           C
ATOM    173  CB  ALA A   2      78.534  74.329  99.605  1.00  0.00           C
ATOM    177  C   ALA A   2      79.044  73.199 101.835  1.00  0.00           C
ATOM    178  O   ALA A   2      77.924  73.009 102.295  1.00  0.00           O
ATOM    179  N   GLY A   3      80.054  73.449 102.705  1.00  0.00           N
ATOM    181  CA  GLY A   3      81.494  73.499 102.456  1.00  0.00           C
ATOM    184  C   GLY A   3      81.984  74.889 102.126  1.00  0.00           C
ATOM    185  O   GLY A   3      81.444  75.549 101.245  1.00  0.00           O
ATOM    186  N   GLU A   4      83.024  75.399 102.826  1.00  0.00           N
ATOM    188  CA  GLU A   4      83.884  74.719 103.785  1.00  0.00           C
ATOM    190  CB  GLU A   4      85.254  75.429 103.846  1.00  0.00           C
ATOM    193  CG  GLU A   4      86.274  74.869 104.885  1.00  0.00           C
ATOM    196  CD  GLU A   4      86.854  73.499 104.556  1.00  0.00           C
ATOM    197  OE1 GLU A   4      87.384  72.869 105.516  1.00  0.00           O
ATOM    198  OE2 GLU A   4      86.834  73.099 103.376  1.00  0.00           O
ATOM    199  C   GLU A   4      83.344  74.659 105.205  1.00  0.00           C
ATOM    200  O   GLU A   4      83.064  73.599 105.756  1.00  0.00           O
ATOM    201  N   LYS A   5      83.194  75.809 105.885  1.00  0.00           N
ATOM    203  CA  LYS A   5      82.964  75.859 107.326  1.00  0.00           C
ATOM    205  CB  LYS A   5      83.864  76.949 107.985  1.00  0.00           C
ATOM    208  CG  LYS A   5      85.064  77.379 107.135  1.00  0.00           C
ATOM    211  CD  LYS A   5      85.954  78.509 107.686  1.00  0.00           C
ATOM    214  CE  LYS A   5      87.014  78.889 106.626  1.00  0.00           C
ATOM    217  NZ  LYS A   5      87.944  79.949 107.056  1.00  0.00           N
ATOM    221  C   LYS A   5      81.524  76.279 107.506  1.00  0.00           C
ATOM    222  O   LYS A   5      81.054  76.479 108.616  1.00  0.00           O
ATOM    223  N   GLY A   6      80.864  76.509 106.355  1.00  0.00           N
ATOM    225  CA  GLY A   6      79.824  77.489 106.156  1.00  0.00           C
ATOM    228  C   GLY A   6      78.584  77.229 106.895  1.00  0.00           C
ATOM    229  O   GLY A   6      78.024  76.149 106.776  1.00  0.00           O
ATOM    230  N   ILE A   7      78.094  78.229 107.646  1.00  0.00           N
ATOM    232  CA  ILE A   7      76.714  78.279 108.116  1.00  0.00           C
ATOM    234  CB  ILE A   7      75.704  78.509 106.965  1.00  0.00           C
ATOM    236  CG2 ILE A   7      74.304  77.889 107.126  1.00  0.00           C
ATOM    240  CG1 ILE A   7      75.584  80.039 106.735  1.00  0.00           C
ATOM    243  CD  ILE A   7      75.424  80.479 105.275  1.00  0.00           C
ATOM    247  C   ILE A   7      76.404  77.359 109.296  1.00  0.00           C
ATOM    248  O   ILE A   7      75.884  77.829 110.305  1.00  0.00           O
ATOM    249  N   VAL A   8      76.794  76.059 109.255  1.00  0.00           N
ATOM    251  CA  VAL A   8      76.474  75.069 110.285  1.00  0.00           C
ATOM    253  CB  VAL A   8      75.254  74.249 109.915  1.00  0.00           C
ATOM    255  CG1 VAL A   8      74.834  73.319 111.086  1.00  0.00           C
ATOM    259  CG2 VAL A   8      74.164  75.169 109.325  1.00  0.00           C
ATOM    263  C   VAL A   8      77.634  74.069 110.415  1.00  0.00           C
ATOM    264  O   VAL A   8      78.224  73.659 109.436  1.00  0.00           O
ATOM    265  N   GLU A   9      77.984  73.639 111.646  1.00  0.00           N
ATOM    267  CA  GLU A   9      79.104  72.729 111.916  1.00  0.00           C
ATOM    269  CB  GLU A   9      80.414  73.549 112.146  1.00  0.00           C
ATOM    272  CG  GLU A   9      81.324  73.659 113.446  1.00  0.00           C
ATOM    275  CD  GLU A   9      80.964  73.299 114.895  1.00  0.00           C
ATOM    276  OE1 GLU A   9      81.914  72.969 115.666  1.00  0.00           O
ATOM    277  OE2 GLU A   9      79.794  73.399 115.326  1.00  0.00           O
ATOM    278  C   GLU A   9      78.664  71.799 113.026  1.00  0.00           C
ATOM    279  O   GLU A   9      77.694  72.069 113.726  1.00  0.00           O
ATOM    280  N   LYS A  10      79.284  70.639 113.275  1.00  0.00           N
ATOM    282  CA  LYS A  10      79.964  69.699 112.415  1.00  0.00           C
ATOM    284  CB  LYS A  10      81.504  69.929 112.255  1.00  0.00           C
ATOM    287  CG  LYS A  10      82.284  70.359 113.505  1.00  0.00           C
ATOM    290  CD  LYS A  10      82.824  69.289 114.475  1.00  0.00           C
ATOM    293  CE  LYS A  10      82.064  69.239 115.815  1.00  0.00           C
ATOM    296  NZ  LYS A  10      82.934  68.859 116.945  1.00  0.00           N
ATOM    300  C   LYS A  10      79.654  68.369 113.075  1.00  0.00           C
ATOM    301  O   LYS A  10      79.654  68.289 114.305  1.00  0.00           O
ATOM    302  N   GLU A  11      79.324  67.279 112.395  1.00  0.00           N
ATOM    304  CA  GLU A  11      79.044  67.099 111.005  1.00  0.00           C
ATOM    306  CB  GLU A  11      80.334  67.009 110.135  1.00  0.00           C
ATOM    309  CG  GLU A  11      81.114  65.669 110.175  1.00  0.00           C
ATOM    312  CD  GLU A  11      81.764  65.399 111.516  1.00  0.00           C
ATOM    313  OE1 GLU A  11      81.554  64.299 112.076  1.00  0.00           O
ATOM    314  OE2 GLU A  11      82.574  66.239 111.975  1.00  0.00           O
ATOM    315  C   GLU A  11      78.284  65.769 111.076  1.00  0.00           C
ATOM    316  O   GLU A  11      78.264  65.119 112.115  1.00  0.00           O
ATOM    317  N   GLY A  12      77.594  65.319 110.035  1.00  0.00           N
ATOM    319  CA  GLY A  12      77.334  65.999 108.785  1.00  0.00           C
ATOM    322  C   GLY A  12      76.124  66.869 108.925  1.00  0.00           C
ATOM    323  O   GLY A  12      75.914  67.479 109.965  1.00  0.00           O
ATOM    324  N   TYR A  13      75.294  67.009 107.885  1.00  0.00           N
ATOM    326  CA  TYR A  13      75.504  66.579 106.516  1.00  0.00           C
ATOM    328  CB  TYR A  13      74.184  66.549 105.695  1.00  0.00           C
ATOM    331  CG  TYR A  13      73.094  65.659 106.245  1.00  0.00           C
ATOM    332  CD1 TYR A  13      72.474  65.879 107.495  1.00  0.00           C
ATOM    334  CE1 TYR A  13      71.354  65.149 107.885  1.00  0.00           C
ATOM    336  CZ  TYR A  13      70.834  64.169 107.046  1.00  0.00           C
ATOM    337  OH  TYR A  13      69.674  63.499 107.456  1.00  0.00           O
ATOM    339  CD2 TYR A  13      72.564  64.639 105.425  1.00  0.00           C
ATOM    341  CE2 TYR A  13      71.444  63.889 105.826  1.00  0.00           C
ATOM    343  C   TYR A  13      76.674  67.369 105.885  1.00  0.00           C
ATOM    344  O   TYR A  13      77.424  68.079 106.555  1.00  0.00           O
ATOM    345  N   GLN A  14      77.004  67.249 104.605  1.00  0.00           N
ATOM    347  CA  GLN A  14      76.154  67.629 103.516  1.00  0.00           C
ATOM    349  CB  GLN A  14      76.774  68.729 102.616  1.00  0.00           C
ATOM    352  CG  GLN A  14      77.964  68.329 101.695  1.00  0.00           C
ATOM    355  CD  GLN A  14      79.294  68.009 102.385  1.00  0.00           C
ATOM    356  OE1 GLN A  14      80.014  67.109 101.965  1.00  0.00           O
ATOM    357  NE2 GLN A  14      79.624  68.729 103.475  1.00  0.00           N
ATOM    360  C   GLN A  14      76.064  66.409 102.686  1.00  0.00           C
ATOM    361  O   GLN A  14      76.864  65.509 102.845  1.00  0.00           O
ATOM    362  N   LEU A  15      75.094  66.379 101.745  1.00  0.00           N
ATOM    364  CA  LEU A  15      75.044  65.379 100.705  1.00  0.00           C
ATOM    366  CB  LEU A  15      76.394  65.309  99.945  1.00  0.00           C
ATOM    369  CG  LEU A  15      76.534  64.399  98.726  1.00  0.00           C
ATOM    371  CD1 LEU A  15      78.034  64.339  98.396  1.00  0.00           C
ATOM    375  CD2 LEU A  15      75.714  64.869  97.535  1.00  0.00           C
ATOM    379  C   LEU A  15      74.534  64.099 101.315  1.00  0.00           C
ATOM    380  O   LEU A  15      73.334  63.959 101.455  1.00  0.00           O
ATOM    381  N   ASP A  16      75.424  63.229 101.805  1.00  0.00           N
ATOM    383  CA  ASP A  16      75.114  62.309 102.876  1.00  0.00           C
ATOM    385  CB  ASP A  16      75.524  60.889 102.395  1.00  0.00           C
ATOM    388  CG  ASP A  16      74.364  59.919 102.375  1.00  0.00           C
ATOM    389  OD1 ASP A  16      74.644  58.749 102.046  1.00  0.00           O
ATOM    390  OD2 ASP A  16      73.184  60.289 102.605  1.00  0.00           O
ATOM    391  C   ASP A  16      75.924  62.779 104.076  1.00  0.00           C
ATOM    392  O   ASP A  16      75.474  63.569 104.915  1.00  0.00           O
ATOM    393  N   THR A  17      77.194  62.359 104.135  1.00  0.00           N
ATOM    395  CA  THR A  17      78.044  62.569 105.275  1.00  0.00           C
ATOM    397  CB  THR A  17      77.844  61.469 106.335  1.00  0.00           C
ATOM    399  OG1 THR A  17      77.034  61.959 107.385  1.00  0.00           O
ATOM    401  CG2 THR A  17      79.114  60.939 106.995  1.00  0.00           C
ATOM    405  C   THR A  17      79.474  62.749 104.795  1.00  0.00           C
ATOM    406  O   THR A  17      79.894  62.119 103.826  1.00  0.00           O
ATOM    407  N   ARG A  18      80.204  63.669 105.465  1.00  0.00           N
ATOM    409  CA  ARG A  18      81.614  64.009 105.355  1.00  0.00           C
ATOM    411  CB  ARG A  18      82.584  62.829 105.666  1.00  0.00           C
ATOM    414  CG  ARG A  18      83.314  62.179 104.455  1.00  0.00           C
ATOM    417  CD  ARG A  18      84.294  61.079 104.855  1.00  0.00           C
ATOM    420  NE  ARG A  18      84.724  60.449 103.566  1.00  0.00           N
ATOM    422  CZ  ARG A  18      85.404  59.329 103.465  1.00  0.00           C
ATOM    423  NH1 ARG A  18      85.694  58.829 102.285  1.00  0.00           N
ATOM    426  NH2 ARG A  18      85.804  58.629 104.515  1.00  0.00           N
ATOM    429  C   ARG A  18      82.034  64.729 104.076  1.00  0.00           C
ATOM    430  O   ARG A  18      81.634  64.419 102.965  1.00  0.00           O
ATOM    431  N   ARG A  19      82.964  65.699 104.165  1.00  0.00           N
ATOM    433  CA  ARG A  19      83.204  66.589 105.295  1.00  0.00           C
ATOM    435  CB  ARG A  19      84.414  66.219 106.226  1.00  0.00           C
ATOM    438  CG  ARG A  19      85.824  66.379 105.616  1.00  0.00           C
ATOM    441  CD  ARG A  19      87.004  65.959 106.506  1.00  0.00           C
ATOM    444  NE  ARG A  19      87.484  67.099 107.355  1.00  0.00           N
ATOM    446  CZ  ARG A  19      88.584  67.039 108.105  1.00  0.00           C
ATOM    447  NH1 ARG A  19      88.994  68.099 108.765  1.00  0.00           N
ATOM    450  NH2 ARG A  19      89.274  65.909 108.205  1.00  0.00           N
ATOM    453  C   ARG A  19      83.534  67.879 104.605  1.00  0.00           C
ATOM    454  O   ARG A  19      84.194  67.869 103.576  1.00  0.00           O
ATOM    455  N   GLN A  20      83.114  69.029 105.116  1.00  0.00           N
ATOM    457  CA  GLN A  20      81.954  69.299 105.946  1.00  0.00           C
ATOM    459  CB  GLN A  20      82.314  69.349 107.465  1.00  0.00           C
ATOM    462  CG  GLN A  20      82.614  70.729 108.116  1.00  0.00           C
ATOM    465  CD  GLN A  20      84.094  71.099 108.265  1.00  0.00           C
ATOM    466  OE1 GLN A  20      84.474  71.629 109.315  1.00  0.00           O
ATOM    467  NE2 GLN A  20      84.914  70.849 107.225  1.00  0.00           N
ATOM    470  C   GLN A  20      81.564  70.619 105.285  1.00  0.00           C
ATOM    471  O   GLN A  20      82.384  71.139 104.536  1.00  0.00           O
ATOM    472  N   ALA A  21      80.354  71.209 105.336  1.00  0.00           N
ATOM    474  CA  ALA A  21      79.204  71.199 106.215  1.00  0.00           C
ATOM    476  CB  ALA A  21      79.224  70.289 107.465  1.00  0.00           C
ATOM    480  C   ALA A  21      79.064  72.639 106.646  1.00  0.00           C
ATOM    481  O   ALA A  21      79.994  73.209 107.225  1.00  0.00           O
ATOM    482  N   GLN A  22      77.974  73.339 106.296  1.00  0.00           N
ATOM    484  CA  GLN A  22      76.654  72.889 105.865  1.00  0.00           C
ATOM    486  CB  GLN A  22      75.874  72.249 107.056  1.00  0.00           C
ATOM    489  CG  GLN A  22      75.444  70.769 107.015  1.00  0.00           C
ATOM    492  CD  GLN A  22      75.024  70.259 108.415  1.00  0.00           C
ATOM    493  OE1 GLN A  22      73.964  69.649 108.595  1.00  0.00           O
ATOM    494  NE2 GLN A  22      75.914  70.469 109.425  1.00  0.00           N
ATOM    497  C   GLN A  22      75.924  74.169 105.485  1.00  0.00           C
ATOM    498  O   GLN A  22      75.714  75.029 106.326  1.00  0.00           O
ATOM    499  N   ALA A  23      75.534  74.399 104.235  1.00  0.00           N
ATOM    501  CA  ALA A  23      74.984  73.439 103.315  1.00  0.00           C
ATOM    503  CB  ALA A  23      73.534  73.129 103.756  1.00  0.00           C
ATOM    507  C   ALA A  23      75.034  74.089 101.945  1.00  0.00           C
ATOM    508  O   ALA A  23      75.144  75.299 101.846  1.00  0.00           O
ATOM    509  N   ALA A  24      75.014  73.349 100.826  1.00  0.00           N
ATOM    511  CA  ALA A  24      74.484  72.009 100.686  1.00  0.00           C
ATOM    513  CB  ALA A  24      73.104  72.099 100.015  1.00  0.00           C
ATOM    517  C   ALA A  24      75.454  71.059 100.006  1.00  0.00           C
ATOM    518  O   ALA A  24      76.554  70.869 100.485  1.00  0.00           O
ATOM    519  N   TYR A  25      75.114  70.309  98.955  1.00  0.00           N
ATOM    521  CA  TYR A  25      74.854  70.909  97.665  1.00  0.00           C
ATOM    523  CB  TYR A  25      76.074  70.519  96.805  1.00  0.00           C
ATOM    526  CG  TYR A  25      76.394  71.409  95.665  1.00  0.00           C
ATOM    527  CD1 TYR A  25      76.114  72.789  95.635  1.00  0.00           C
ATOM    529  CE1 TYR A  25      76.604  73.569  94.585  1.00  0.00           C
ATOM    531  CZ  TYR A  25      77.334  72.979  93.545  1.00  0.00           C
ATOM    532  OH  TYR A  25      77.824  73.719  92.465  1.00  0.00           O
ATOM    534  CD2 TYR A  25      77.154  70.849  94.636  1.00  0.00           C
ATOM    536  CE2 TYR A  25      77.604  71.609  93.566  1.00  0.00           C
ATOM    538  C   TYR A  25      73.534  70.429  97.056  1.00  0.00           C
ATOM    539  O   TYR A  25      72.894  71.249  96.396  1.00  0.00           O
ATOM    540  N   PRO A  26      73.014  69.199  97.285  1.00  0.00           N
ATOM    541  CD  PRO A  26      73.784  67.969  97.456  1.00  0.00           C
ATOM    544  CA  PRO A  26      71.694  68.859  96.745  1.00  0.00           C
ATOM    546  CB  PRO A  26      71.834  67.389  96.285  1.00  0.00           C
ATOM    549  CG  PRO A  26      73.334  67.149  96.256  1.00  0.00           C
ATOM    552  C   PRO A  26      70.694  68.989  97.865  1.00  0.00           C
ATOM    553  O   PRO A  26      69.504  68.949  97.585  1.00  0.00           O
ATOM    554  N   ARG A  27      71.184  69.099  99.126  1.00  0.00           N
ATOM    556  CA  ARG A  27      70.394  69.089 100.345  1.00  0.00           C
ATOM    558  CB  ARG A  27      69.364  70.259 100.415  1.00  0.00           C
ATOM    561  CG  ARG A  27      69.794  71.489 101.226  1.00  0.00           C
ATOM    564  CD  ARG A  27      69.264  72.769 100.575  1.00  0.00           C
ATOM    567  NE  ARG A  27      70.044  73.899 101.156  1.00  0.00           N
ATOM    569  CZ  ARG A  27      69.924  75.149 100.756  1.00  0.00           C
ATOM    570  NH1 ARG A  27      70.694  76.069 101.315  1.00  0.00           N
ATOM    573  NH2 ARG A  27      69.064  75.539  99.836  1.00  0.00           N
ATOM    576  C   ARG A  27      69.674  67.779 100.555  1.00  0.00           C
ATOM    577  O   ARG A  27      68.734  67.499  99.845  1.00  0.00           O
ATOM    578  N   ILE A  28      70.014  66.919 101.535  1.00  0.00           N
ATOM    580  CA  ILE A  28      69.144  65.759 101.715  1.00  0.00           C
ATOM    582  CB  ILE A  28      69.854  64.459 102.056  1.00  0.00           C
ATOM    584  CG2 ILE A  28      68.944  63.489 102.865  1.00  0.00           C
ATOM    588  CG1 ILE A  28      70.254  63.849 100.695  1.00  0.00           C
ATOM    591  CD  ILE A  28      70.814  62.439 100.796  1.00  0.00           C
ATOM    595  C   ILE A  28      67.994  66.059 102.596  1.00  0.00           C
ATOM    596  O   ILE A  28      66.874  65.879 102.176  1.00  0.00           O
ATOM    597  N   LYS A  29      68.214  66.519 103.835  1.00  0.00           N
ATOM    599  CA  LYS A  29      67.204  66.659 104.836  1.00  0.00           C
ATOM    601  CB  LYS A  29      65.964  67.509 104.425  1.00  0.00           C
ATOM    604  CG  LYS A  29      66.184  68.959 103.975  1.00  0.00           C
ATOM    607  CD  LYS A  29      64.954  69.459 103.205  1.00  0.00           C
ATOM    610  CE  LYS A  29      64.974  70.929 102.815  1.00  0.00           C
ATOM    613  NZ  LYS A  29      63.754  71.259 102.076  1.00  0.00           N
ATOM    617  C   LYS A  29      67.954  67.309 105.946  1.00  0.00           C
ATOM    618  O   LYS A  29      69.154  67.509 105.815  1.00  0.00           O
ATOM    619  N   VAL A  30      67.294  67.669 107.065  1.00  0.00           N
ATOM    621  CA  VAL A  30      66.164  66.929 107.616  1.00  0.00           C
ATOM    623  CB  VAL A  30      66.514  66.259 108.955  1.00  0.00           C
ATOM    625  CG1 VAL A  30      65.954  66.989 110.186  1.00  0.00           C
ATOM    629  CG2 VAL A  30      68.044  66.099 109.065  1.00  0.00           C
ATOM    633  C   VAL A  30      64.914  67.789 107.605  1.00  0.00           C
ATOM    634  O   VAL A  30      64.934  68.989 107.355  1.00  0.00           O
ATOM    635  N   LEU A  31      63.724  67.199 107.756  1.00  0.00           N
ATOM    637  CA  LEU A  31      62.494  67.949 107.845  1.00  0.00           C
ATOM    639  CB  LEU A  31      61.444  67.479 106.796  1.00  0.00           C
ATOM    642  CG  LEU A  31      60.094  68.229 106.825  1.00  0.00           C
ATOM    644  CD1 LEU A  31      60.284  69.749 106.735  1.00  0.00           C
ATOM    648  CD2 LEU A  31      59.154  67.739 105.705  1.00  0.00           C
ATOM    652  C   LEU A  31      61.994  67.729 109.245  1.00  0.00           C
ATOM    653  O   LEU A  31      61.834  66.599 109.676  1.00  0.00           O
ATOM    654  N   VAL A  32      61.804  68.829 109.995  1.00  0.00           N
ATOM    656  CA  VAL A  32      61.514  68.759 111.405  1.00  0.00           C
ATOM    658  CB  VAL A  32      62.444  69.629 112.266  1.00  0.00           C
ATOM    660  CG1 VAL A  32      62.194  69.339 113.756  1.00  0.00           C
ATOM    664  CG2 VAL A  32      63.914  69.309 111.925  1.00  0.00           C
ATOM    668  C   VAL A  32      60.104  69.239 111.586  1.00  0.00           C
ATOM    669  O   VAL A  32      59.714  70.299 111.095  1.00  0.00           O
ATOM    670  N   ILE A  33      59.284  68.439 112.275  1.00  0.00           N
ATOM    672  CA  ILE A  33      57.944  68.819 112.635  1.00  0.00           C
ATOM    674  CB  ILE A  33      56.934  67.709 112.355  1.00  0.00           C
ATOM    676  CG2 ILE A  33      55.504  68.239 112.605  1.00  0.00           C
ATOM    680  CG1 ILE A  33      57.074  67.129 110.915  1.00  0.00           C
ATOM    683  CD  ILE A  33      56.904  68.149 109.775  1.00  0.00           C
ATOM    687  C   ILE A  33      57.944  69.199 114.105  1.00  0.00           C
ATOM    688  O   ILE A  33      58.544  68.529 114.945  1.00  0.00           O
ATOM    689  N   HIS A  34      57.274  70.319 114.416  1.00  0.00           N
ATOM    691  CA  HIS A  34      57.174  70.869 115.745  1.00  0.00           C
ATOM    693  CB  HIS A  34      57.844  72.269 115.835  1.00  0.00           C
ATOM    696  ND1 HIS A  34      60.334  72.479 116.025  1.00  0.00           N
ATOM    697  CG  HIS A  34      59.204  72.319 115.236  1.00  0.00           C
ATOM    698  CE1 HIS A  34      61.334  72.569 115.186  1.00  0.00           C
ATOM    700  NE2 HIS A  34      60.914  72.489 113.896  1.00  0.00           N
ATOM    702  CD2 HIS A  34      59.554  72.339 113.925  1.00  0.00           C
ATOM    704  C   HIS A  34      55.704  71.019 116.076  1.00  0.00           C
ATOM    705  O   HIS A  34      54.814  70.839 115.245  1.00  0.00           O
ATOM    706  N   TYR A  35      55.394  71.399 117.326  1.00  0.00           N
ATOM    708  CA  TYR A  35      54.174  72.149 117.555  1.00  0.00           C
ATOM    710  CB  TYR A  35      53.034  71.439 118.345  1.00  0.00           C
ATOM    713  CG  TYR A  35      53.374  70.909 119.725  1.00  0.00           C
ATOM    714  CD1 TYR A  35      53.724  71.749 120.796  1.00  0.00           C
ATOM    716  CE1 TYR A  35      54.054  71.219 122.046  1.00  0.00           C
ATOM    718  CZ  TYR A  35      53.954  69.849 122.255  1.00  0.00           C
ATOM    719  OH  TYR A  35      54.244  69.309 123.516  1.00  0.00           O
ATOM    721  CD2 TYR A  35      53.244  69.529 119.976  1.00  0.00           C
ATOM    723  CE2 TYR A  35      53.544  68.999 121.235  1.00  0.00           C
ATOM    725  C   TYR A  35      54.574  73.449 118.186  1.00  0.00           C
ATOM    726  O   TYR A  35      55.414  73.499 119.086  1.00  0.00           O
ATOM    727  N   THR A  36      53.884  74.519 117.766  1.00  0.00           N
ATOM    729  CA  THR A  36      53.654  75.669 118.616  1.00  0.00           C
ATOM    731  CB  THR A  36      53.084  76.899 117.906  1.00  0.00           C
ATOM    733  OG1 THR A  36      51.674  76.919 117.725  1.00  0.00           O
ATOM    735  CG2 THR A  36      53.724  77.079 116.525  1.00  0.00           C
ATOM    739  C   THR A  36      52.724  75.209 119.715  1.00  0.00           C
ATOM    740  O   THR A  36      51.814  74.429 119.486  1.00  0.00           O
ATOM    741  N   ALA A  37      52.924  75.659 120.965  1.00  0.00           N
ATOM    743  CA  ALA A  37      52.014  75.279 122.036  1.00  0.00           C
ATOM    745  CB  ALA A  37      52.784  74.819 123.286  1.00  0.00           C
ATOM    749  C   ALA A  37      51.064  76.429 122.326  1.00  0.00           C
ATOM    750  O   ALA A  37      50.584  76.569 123.446  1.00  0.00           O
ATOM    751  N   ASP A  38      50.784  77.269 121.315  1.00  0.00           N
ATOM    753  CA  ASP A  38      50.184  78.579 121.455  1.00  0.00           C
ATOM    755  CB  ASP A  38      51.344  79.609 121.535  1.00  0.00           C
ATOM    758  CG  ASP A  38      50.954  80.809 122.355  1.00  0.00           C
ATOM    759  OD1 ASP A  38      49.764  80.929 122.725  1.00  0.00           O
ATOM    760  OD2 ASP A  38      51.844  81.649 122.625  1.00  0.00           O
ATOM    761  C   ASP A  38      49.204  78.879 120.305  1.00  0.00           C
ATOM    762  O   ASP A  38      49.194  78.179 119.285  1.00  0.00           O
ATOM    763  N   ASP A  39      48.334  79.909 120.445  1.00  0.00           N
ATOM    765  CA  ASP A  39      47.474  80.429 119.395  1.00  0.00           C
ATOM    767  CB  ASP A  39      46.464  81.469 119.995  1.00  0.00           C
ATOM    770  CG  ASP A  39      47.074  82.809 120.376  1.00  0.00           C
ATOM    771  OD1 ASP A  39      47.544  83.509 119.445  1.00  0.00           O
ATOM    772  OD2 ASP A  39      47.074  83.179 121.576  1.00  0.00           O
ATOM    773  C   ASP A  39      48.224  80.879 118.125  1.00  0.00           C
ATOM    774  O   ASP A  39      49.454  81.039 118.105  1.00  0.00           O
ATOM    775  N   PHE A  40      47.514  81.039 116.975  1.00  0.00           N
ATOM    777  CA  PHE A  40      48.144  81.419 115.725  1.00  0.00           C
ATOM    779  CB  PHE A  40      47.074  81.439 114.595  1.00  0.00           C
ATOM    782  CG  PHE A  40      47.764  81.649 113.275  1.00  0.00           C
ATOM    783  CD1 PHE A  40      48.384  80.549 112.686  1.00  0.00           C
ATOM    785  CE1 PHE A  40      49.114  80.699 111.506  1.00  0.00           C
ATOM    787  CZ  PHE A  40      49.264  81.959 110.926  1.00  0.00           C
ATOM    789  CD2 PHE A  40      47.864  82.909 112.655  1.00  0.00           C
ATOM    791  CE2 PHE A  40      48.624  83.069 111.495  1.00  0.00           C
ATOM    793  C   PHE A  40      48.854  82.769 115.775  1.00  0.00           C
ATOM    794  O   PHE A  40      49.974  82.919 115.295  1.00  0.00           O
ATOM    795  N   ASP A  41      48.174  83.779 116.355  1.00  0.00           N
ATOM    797  CA  ASP A  41      48.644  85.139 116.425  1.00  0.00           C
ATOM    799  CB  ASP A  41      47.484  86.099 116.825  1.00  0.00           C
ATOM    802  CG  ASP A  41      46.444  86.229 115.725  1.00  0.00           C
ATOM    803  OD1 ASP A  41      46.794  85.979 114.546  1.00  0.00           O
ATOM    804  OD2 ASP A  41      45.334  86.749 116.025  1.00  0.00           O
ATOM    805  C   ASP A  41      49.844  85.289 117.355  1.00  0.00           C
ATOM    806  O   ASP A  41      50.864  85.869 116.975  1.00  0.00           O
ATOM    807  N   SER A  42      49.794  84.679 118.555  1.00  0.00           N
ATOM    809  CA  SER A  42      50.914  84.569 119.475  1.00  0.00           C
ATOM    811  CB  SER A  42      50.544  83.829 120.786  1.00  0.00           C
ATOM    814  OG  SER A  42      49.544  84.539 121.516  1.00  0.00           O
ATOM    816  C   SER A  42      52.084  83.829 118.885  1.00  0.00           C
ATOM    817  O   SER A  42      53.224  84.309 118.905  1.00  0.00           O
ATOM    818  N   SER A  43      51.834  82.669 118.245  1.00  0.00           N
ATOM    820  CA  SER A  43      52.834  81.889 117.525  1.00  0.00           C
ATOM    822  CB  SER A  43      52.284  80.579 116.906  1.00  0.00           C
ATOM    825  OG  SER A  43      51.764  79.729 117.925  1.00  0.00           O
ATOM    827  C   SER A  43      53.504  82.609 116.385  1.00  0.00           C
ATOM    828  O   SER A  43      54.724  82.549 116.235  1.00  0.00           O
ATOM    829  N   LEU A  44      52.734  83.319 115.555  1.00  0.00           N
ATOM    831  CA  LEU A  44      53.274  84.139 114.495  1.00  0.00           C
ATOM    833  CB  LEU A  44      52.154  84.769 113.625  1.00  0.00           C
ATOM    836  CG  LEU A  44      52.664  85.559 112.395  1.00  0.00           C
ATOM    838  CD1 LEU A  44      53.424  84.679 111.385  1.00  0.00           C
ATOM    842  CD2 LEU A  44      51.494  86.239 111.685  1.00  0.00           C
ATOM    846  C   LEU A  44      54.184  85.229 115.006  1.00  0.00           C
ATOM    847  O   LEU A  44      55.234  85.459 114.436  1.00  0.00           O
ATOM    848  N   ALA A  45      53.814  85.919 116.095  1.00  0.00           N
ATOM    850  CA  ALA A  45      54.664  86.939 116.675  1.00  0.00           C
ATOM    852  CB  ALA A  45      53.874  87.659 117.795  1.00  0.00           C
ATOM    856  C   ALA A  45      55.994  86.409 117.196  1.00  0.00           C
ATOM    857  O   ALA A  45      57.074  86.919 116.875  1.00  0.00           O
ATOM    858  N   THR A  46      55.944  85.289 117.965  1.00  0.00           N
ATOM    860  CA  THR A  46      57.084  84.619 118.566  1.00  0.00           C
ATOM    862  CB  THR A  46      56.634  83.449 119.436  1.00  0.00           C
ATOM    864  OG1 THR A  46      55.924  83.919 120.575  1.00  0.00           O
ATOM    866  CG2 THR A  46      57.824  82.639 119.976  1.00  0.00           C
ATOM    870  C   THR A  46      58.094  84.139 117.546  1.00  0.00           C
ATOM    871  O   THR A  46      59.294  84.379 117.665  1.00  0.00           O
ATOM    872  N   LEU A  47      57.594  83.519 116.455  1.00  0.00           N
ATOM    874  CA  LEU A  47      58.414  82.989 115.385  1.00  0.00           C
ATOM    876  CB  LEU A  47      57.624  81.929 114.565  1.00  0.00           C
ATOM    879  CG  LEU A  47      57.204  80.679 115.376  1.00  0.00           C
ATOM    881  CD1 LEU A  47      56.144  79.859 114.615  1.00  0.00           C
ATOM    885  CD2 LEU A  47      58.414  79.799 115.715  1.00  0.00           C
ATOM    889  C   LEU A  47      58.944  84.049 114.425  1.00  0.00           C
ATOM    890  O   LEU A  47      59.854  83.789 113.635  1.00  0.00           O
ATOM    891  N   THR A  48      58.394  85.269 114.436  1.00  0.00           N
ATOM    893  CA  THR A  48      58.894  86.329 113.566  1.00  0.00           C
ATOM    895  CB  THR A  48      57.814  87.189 112.896  1.00  0.00           C
ATOM    897  OG1 THR A  48      56.914  87.779 113.826  1.00  0.00           O
ATOM    899  CG2 THR A  48      57.004  86.289 111.965  1.00  0.00           C
ATOM    903  C   THR A  48      59.874  87.229 114.276  1.00  0.00           C
ATOM    904  O   THR A  48      60.654  87.919 113.616  1.00  0.00           O
ATOM    905  N   ASP A  49      59.934  87.189 115.625  1.00  0.00           N
ATOM    907  CA  ASP A  49      60.904  87.909 116.405  1.00  0.00           C
ATOM    909  CB  ASP A  49      60.444  87.969 117.915  1.00  0.00           C
ATOM    912  CG  ASP A  49      60.654  89.349 118.525  1.00  0.00           C
ATOM    913  OD1 ASP A  49      60.554  90.329 117.756  1.00  0.00           O
ATOM    914  OD2 ASP A  49      60.864  89.509 119.755  1.00  0.00           O
ATOM    915  C   ASP A  49      62.374  87.489 116.186  1.00  0.00           C
ATOM    916  O   ASP A  49      62.764  86.869 115.186  1.00  0.00           O
ATOM    917  N   LYS A  50      63.234  87.869 117.146  1.00  0.00           N
ATOM    919  CA  LYS A  50      64.684  87.729 117.105  1.00  0.00           C
ATOM    921  CB  LYS A  50      65.394  89.089 117.385  1.00  0.00           C
ATOM    924  CG  LYS A  50      64.764  89.989 118.485  1.00  0.00           C
ATOM    927  CD  LYS A  50      64.664  91.449 118.016  1.00  0.00           C
ATOM    930  CE  LYS A  50      63.734  92.359 118.846  1.00  0.00           C
ATOM    933  NZ  LYS A  50      62.334  92.079 118.535  1.00  0.00           N
ATOM    937  C   LYS A  50      65.254  86.599 117.956  1.00  0.00           C
ATOM    938  O   LYS A  50      66.464  86.449 118.085  1.00  0.00           O
ATOM    939  N   GLN A  51      64.404  85.729 118.535  1.00  0.00           N
ATOM    941  CA  GLN A  51      64.884  84.579 119.305  1.00  0.00           C
ATOM    943  CB  GLN A  51      64.244  84.569 120.736  1.00  0.00           C
ATOM    946  CG  GLN A  51      64.894  85.669 121.615  1.00  0.00           C
ATOM    949  CD  GLN A  51      64.304  85.889 123.016  1.00  0.00           C
ATOM    950  OE1 GLN A  51      64.724  85.279 124.006  1.00  0.00           O
ATOM    951  NE2 GLN A  51      63.394  86.879 123.156  1.00  0.00           N
ATOM    954  C   GLN A  51      64.684  83.219 118.645  1.00  0.00           C
ATOM    955  O   GLN A  51      65.424  82.269 118.896  1.00  0.00           O
ATOM    956  N   VAL A  52      63.674  83.089 117.775  1.00  0.00           N
ATOM    958  CA  VAL A  52      63.204  81.809 117.305  1.00  0.00           C
ATOM    960  CB  VAL A  52      62.324  81.099 118.355  1.00  0.00           C
ATOM    962  CG1 VAL A  52      61.104  81.949 118.756  1.00  0.00           C
ATOM    966  CG2 VAL A  52      61.854  79.709 117.896  1.00  0.00           C
ATOM    970  C   VAL A  52      62.524  82.059 115.985  1.00  0.00           C
ATOM    971  O   VAL A  52      62.044  83.159 115.705  1.00  0.00           O
ATOM    972  N   SER A  53      62.524  81.069 115.085  1.00  0.00           N
ATOM    974  CA  SER A  53      61.784  81.189 113.855  1.00  0.00           C
ATOM    976  CB  SER A  53      62.384  82.139 112.766  1.00  0.00           C
ATOM    979  OG  SER A  53      63.664  81.729 112.275  1.00  0.00           O
ATOM    981  C   SER A  53      61.634  79.819 113.306  1.00  0.00           C
ATOM    982  O   SER A  53      62.364  78.899 113.686  1.00  0.00           O
ATOM    983  N   SER A  54      60.714  79.639 112.366  1.00  0.00           N
ATOM    985  CA  SER A  54      60.614  78.439 111.595  1.00  0.00           C
ATOM    987  CB  SER A  54      59.444  77.549 112.056  1.00  0.00           C
ATOM    990  OG  SER A  54      58.214  78.279 112.056  1.00  0.00           O
ATOM    992  C   SER A  54      60.404  78.869 110.175  1.00  0.00           C
ATOM    993  O   SER A  54      60.054  80.009 109.895  1.00  0.00           O
ATOM    994  N   HIS A  55      60.664  77.989 109.215  1.00  0.00           N
ATOM    996  CA  HIS A  55      60.404  78.219 107.815  1.00  0.00           C
ATOM    998  CB  HIS A  55      61.054  77.059 107.065  1.00  0.00           C
ATOM   1001  ND1 HIS A  55      63.174  76.389 108.195  1.00  0.00           N
ATOM   1002  CG  HIS A  55      62.534  77.099 107.205  1.00  0.00           C
ATOM   1003  CE1 HIS A  55      64.464  76.569 107.956  1.00  0.00           C
ATOM   1005  NE2 HIS A  55      64.664  77.359 106.875  1.00  0.00           N
ATOM   1007  CD2 HIS A  55      63.434  77.689 106.375  1.00  0.00           C
ATOM   1009  C   HIS A  55      58.934  78.379 107.476  1.00  0.00           C
ATOM   1010  O   HIS A  55      58.534  79.319 106.776  1.00  0.00           O
ATOM   1011  N   TYR A  56      58.084  77.509 108.016  1.00  0.00           N
ATOM   1013  CA  TYR A  56      56.654  77.559 107.826  1.00  0.00           C
ATOM   1015  CB  TYR A  56      56.124  76.359 106.995  1.00  0.00           C
ATOM   1018  CG  TYR A  56      56.734  76.279 105.635  1.00  0.00           C
ATOM   1019  CD1 TYR A  56      56.214  77.069 104.595  1.00  0.00           C
ATOM   1021  CE1 TYR A  56      56.774  76.999 103.315  1.00  0.00           C
ATOM   1023  CZ  TYR A  56      57.854  76.139 103.085  1.00  0.00           C
ATOM   1024  OH  TYR A  56      58.634  76.309 101.945  1.00  0.00           O
ATOM   1026  CD2 TYR A  56      57.774  75.379 105.365  1.00  0.00           C
ATOM   1028  CE2 TYR A  56      58.334  75.299 104.086  1.00  0.00           C
ATOM   1030  C   TYR A  56      55.944  77.539 109.175  1.00  0.00           C
ATOM   1031  O   TYR A  56      56.434  76.989 110.146  1.00  0.00           O
ATOM   1032  N   LEU A  57      54.724  78.089 109.215  1.00  0.00           N
ATOM   1034  CA  LEU A  57      53.764  77.889 110.295  1.00  0.00           C
ATOM   1036  CB  LEU A  57      53.554  79.269 110.975  1.00  0.00           C
ATOM   1039  CG  LEU A  57      52.494  79.399 112.085  1.00  0.00           C
ATOM   1041  CD1 LEU A  57      52.704  78.409 113.236  1.00  0.00           C
ATOM   1045  CD2 LEU A  57      52.474  80.839 112.646  1.00  0.00           C
ATOM   1049  C   LEU A  57      52.504  77.279 109.646  1.00  0.00           C
ATOM   1050  O   LEU A  57      52.194  77.619 108.516  1.00  0.00           O
ATOM   1051  N   VAL A  58      51.774  76.299 110.236  1.00  0.00           N
ATOM   1053  CA  VAL A  58      50.494  75.819 109.686  1.00  0.00           C
ATOM   1055  CB  VAL A  58      50.384  74.309 109.335  1.00  0.00           C
ATOM   1057  CG1 VAL A  58      49.064  74.029 108.586  1.00  0.00           C
ATOM   1061  CG2 VAL A  58      51.524  73.819 108.436  1.00  0.00           C
ATOM   1065  C   VAL A  58      49.444  76.109 110.756  1.00  0.00           C
ATOM   1066  O   VAL A  58      49.574  75.549 111.846  1.00  0.00           O
ATOM   1067  N   PRO A  59      48.424  76.949 110.585  1.00  0.00           N
ATOM   1068  CD  PRO A  59      48.114  77.629 109.325  1.00  0.00           C
ATOM   1071  CA  PRO A  59      47.304  77.039 111.525  1.00  0.00           C
ATOM   1073  CB  PRO A  59      46.384  78.089 110.905  1.00  0.00           C
ATOM   1076  CG  PRO A  59      46.624  77.899 109.416  1.00  0.00           C
ATOM   1079  C   PRO A  59      46.594  75.719 111.766  1.00  0.00           C
ATOM   1080  O   PRO A  59      46.664  74.819 110.936  1.00  0.00           O
ATOM   1081  N   ALA A  60      45.904  75.589 112.915  1.00  0.00           N
ATOM   1083  CA  ALA A  60      45.124  74.439 113.326  1.00  0.00           C
ATOM   1085  CB  ALA A  60      44.564  74.679 114.725  1.00  0.00           C
ATOM   1089  C   ALA A  60      43.984  74.159 112.366  1.00  0.00           C
ATOM   1090  O   ALA A  60      43.714  73.039 111.955  1.00  0.00           O
ATOM   1091  N   VAL A  61      43.304  75.229 111.925  1.00  0.00           N
ATOM   1093  CA  VAL A  61      42.364  75.129 110.826  1.00  0.00           C
ATOM   1095  CB  VAL A  61      40.934  75.389 111.265  1.00  0.00           C
ATOM   1097  CG1 VAL A  61      39.994  75.179 110.055  1.00  0.00           C
ATOM   1101  CG2 VAL A  61      40.574  74.409 112.406  1.00  0.00           C
ATOM   1105  C   VAL A  61      42.814  76.129 109.775  1.00  0.00           C
ATOM   1106  O   VAL A  61      42.604  77.339 109.936  1.00  0.00           O
ATOM   1107  N   PRO A  62      43.434  75.699 108.675  1.00  0.00           N
ATOM   1108  CD  PRO A  62      44.064  74.389 108.555  1.00  0.00           C
ATOM   1111  CA  PRO A  62      43.854  76.599 107.616  1.00  0.00           C
ATOM   1113  CB  PRO A  62      44.654  75.709 106.665  1.00  0.00           C
ATOM   1116  CG  PRO A  62      45.214  74.609 107.576  1.00  0.00           C
ATOM   1119  C   PRO A  62      42.744  77.379 106.936  1.00  0.00           C
ATOM   1120  O   PRO A  62      41.844  76.709 106.405  1.00  0.00           O
ATOM   1121  N   PRO A  63      42.714  78.709 106.885  1.00  0.00           N
ATOM   1122  CD  PRO A  63      43.704  79.579 107.535  1.00  0.00           C
ATOM   1125  CA  PRO A  63      41.874  79.469 105.965  1.00  0.00           C
ATOM   1127  CB  PRO A  63      42.364  80.919 106.116  1.00  0.00           C
ATOM   1130  CG  PRO A  63      43.034  80.939 107.495  1.00  0.00           C
ATOM   1133  C   PRO A  63      41.954  78.969 104.536  1.00  0.00           C
ATOM   1134  O   PRO A  63      43.054  78.749 104.025  1.00  0.00           O
ATOM   1135  N   ARG A  64      40.804  78.769 103.866  1.00  0.00           N
ATOM   1137  CA  ARG A  64      40.764  78.259 102.525  1.00  0.00           C
ATOM   1139  CB  ARG A  64      39.614  77.259 102.285  1.00  0.00           C
ATOM   1142  CG  ARG A  64      39.714  75.999 103.156  1.00  0.00           C
ATOM   1145  CD  ARG A  64      40.764  74.949 102.756  1.00  0.00           C
ATOM   1148  NE  ARG A  64      40.284  74.189 101.545  1.00  0.00           N
ATOM   1150  CZ  ARG A  64      39.384  73.219 101.565  1.00  0.00           C
ATOM   1151  NH1 ARG A  64      38.754  72.849 102.646  1.00  0.00           N
ATOM   1154  NH2 ARG A  64      39.114  72.629 100.415  1.00  0.00           N
ATOM   1157  C   ARG A  64      40.624  79.399 101.565  1.00  0.00           C
ATOM   1158  O   ARG A  64      39.794  80.289 101.735  1.00  0.00           O
ATOM   1159  N   TYR A  65      41.454  79.379 100.526  1.00  0.00           N
ATOM   1161  CA  TYR A  65      41.324  80.259  99.395  1.00  0.00           C
ATOM   1163  CB  TYR A  65      42.474  81.279  99.395  1.00  0.00           C
ATOM   1166  CG  TYR A  65      42.404  82.189 100.585  1.00  0.00           C
ATOM   1167  CD1 TYR A  65      42.994  81.829 101.805  1.00  0.00           C
ATOM   1169  CE1 TYR A  65      42.964  82.709 102.885  1.00  0.00           C
ATOM   1171  CZ  TYR A  65      42.354  83.959 102.756  1.00  0.00           C
ATOM   1172  OH  TYR A  65      42.374  84.869 103.835  1.00  0.00           O
ATOM   1174  CD2 TYR A  65      41.814  83.449 100.456  1.00  0.00           C
ATOM   1176  CE2 TYR A  65      41.774  84.339 101.545  1.00  0.00           C
ATOM   1178  C   TYR A  65      41.454  79.399  98.166  1.00  0.00           C
ATOM   1179  O   TYR A  65      42.474  78.719  97.985  1.00  0.00           O
ATOM   1180  N   ASN A  66      40.444  79.369  97.285  1.00  0.00           N
ATOM   1182  CA  ASN A  66      40.514  78.709  95.985  1.00  0.00           C
ATOM   1184  CB  ASN A  66      41.654  79.279  95.105  1.00  0.00           C
ATOM   1187  CG  ASN A  66      41.514  80.799  95.046  1.00  0.00           C
ATOM   1188  OD1 ASN A  66      40.414  81.349  95.175  1.00  0.00           O
ATOM   1189  ND2 ASN A  66      42.644  81.509  94.895  1.00  0.00           N
ATOM   1192  C   ASN A  66      40.534  77.199  96.125  1.00  0.00           C
ATOM   1193  O   ASN A  66      41.064  76.429  95.326  1.00  0.00           O
ATOM   1194  N   GLY A  67      39.944  76.749  97.255  1.00  0.00           N
ATOM   1196  CA  GLY A  67      39.854  75.379  97.686  1.00  0.00           C
ATOM   1199  C   GLY A  67      41.094  74.889  98.376  1.00  0.00           C
ATOM   1200  O   GLY A  67      41.144  73.769  98.875  1.00  0.00           O
ATOM   1201  N   LYS A  68      42.114  75.739  98.535  1.00  0.00           N
ATOM   1203  CA  LYS A  68      43.404  75.339  99.065  1.00  0.00           C
ATOM   1205  CB  LYS A  68      44.554  75.789  98.166  1.00  0.00           C
ATOM   1208  CG  LYS A  68      44.564  75.089  96.796  1.00  0.00           C
ATOM   1211  CD  LYS A  68      45.834  75.469  96.005  1.00  0.00           C
ATOM   1214  CE  LYS A  68      46.014  76.979  95.855  1.00  0.00           C
ATOM   1217  NZ  LYS A  68      47.254  77.239  95.096  1.00  0.00           N
ATOM   1221  C   LYS A  68      43.654  75.939 100.435  1.00  0.00           C
ATOM   1222  O   LYS A  68      43.284  77.089 100.675  1.00  0.00           O
ATOM   1223  N   PRO A  69      44.244  75.209 101.385  1.00  0.00           N
ATOM   1224  CD  PRO A  69      44.664  73.819 101.226  1.00  0.00           C
ATOM   1227  CA  PRO A  69      44.664  75.759 102.665  1.00  0.00           C
ATOM   1229  CB  PRO A  69      45.004  74.499 103.465  1.00  0.00           C
ATOM   1232  CG  PRO A  69      45.534  73.499 102.436  1.00  0.00           C
ATOM   1235  C   PRO A  69      45.844  76.709 102.576  1.00  0.00           C
ATOM   1236  O   PRO A  69      46.884  76.359 101.995  1.00  0.00           O
ATOM   1237  N   ARG A  70      45.734  77.899 103.175  1.00  0.00           N
ATOM   1239  CA  ARG A  70      46.824  78.849 103.215  1.00  0.00           C
ATOM   1241  CB  ARG A  70      46.284  80.299 103.385  1.00  0.00           C
ATOM   1244  CG  ARG A  70      47.354  81.399 103.306  1.00  0.00           C
ATOM   1247  CD  ARG A  70      46.844  82.839 103.555  1.00  0.00           C
ATOM   1250  NE  ARG A  70      46.084  83.289 102.355  1.00  0.00           N
ATOM   1252  CZ  ARG A  70      45.664  84.539 102.176  1.00  0.00           C
ATOM   1253  NH1 ARG A  70      45.774  85.489 103.075  1.00  0.00           N
ATOM   1256  NH2 ARG A  70      45.154  84.889 101.016  1.00  0.00           N
ATOM   1259  C   ARG A  70      47.834  78.499 104.315  1.00  0.00           C
ATOM   1260  O   ARG A  70      47.474  78.229 105.456  1.00  0.00           O
ATOM   1261  N   ILE A  71      49.134  78.469 103.975  1.00  0.00           N
ATOM   1263  CA  ILE A  71      50.214  78.169 104.906  1.00  0.00           C
ATOM   1265  CB  ILE A  71      50.924  76.849 104.565  1.00  0.00           C
ATOM   1267  CG2 ILE A  71      52.204  76.639 105.425  1.00  0.00           C
ATOM   1271  CG1 ILE A  71      49.944  75.669 104.745  1.00  0.00           C
ATOM   1274  CD  ILE A  71      50.524  74.309 104.355  1.00  0.00           C
ATOM   1278  C   ILE A  71      51.184  79.329 104.836  1.00  0.00           C
ATOM   1279  O   ILE A  71      51.614  79.699 103.756  1.00  0.00           O
ATOM   1280  N   TRP A  72      51.544  79.929 105.985  1.00  0.00           N
ATOM   1282  CA  TRP A  72      52.464  81.039 106.016  1.00  0.00           C
ATOM   1284  CB  TRP A  72      52.344  81.889 107.316  1.00  0.00           C
ATOM   1287  CG  TRP A  72      51.104  82.729 107.476  1.00  0.00           C
ATOM   1288  CD1 TRP A  72      51.204  84.099 107.616  1.00  0.00           C
ATOM   1290  NE1 TRP A  72      49.954  84.649 107.715  1.00  0.00           N
ATOM   1292  CE2 TRP A  72      49.014  83.659 107.686  1.00  0.00           C
ATOM   1293  CD2 TRP A  72      49.684  82.429 107.495  1.00  0.00           C
ATOM   1294  CE3 TRP A  72      48.914  81.269 107.305  1.00  0.00           C
ATOM   1296  CZ3 TRP A  72      47.524  81.349 107.366  1.00  0.00           C
ATOM   1298  CZ2 TRP A  72      47.644  83.729 107.785  1.00  0.00           C
ATOM   1300  CH2 TRP A  72      46.894  82.559 107.616  1.00  0.00           C
ATOM   1302  C   TRP A  72      53.914  80.589 105.905  1.00  0.00           C
ATOM   1303  O   TRP A  72      54.334  79.629 106.555  1.00  0.00           O
ATOM   1304  N   GLN A  73      54.704  81.329 105.116  1.00  0.00           N
ATOM   1306  CA  GLN A  73      56.134  81.109 105.035  1.00  0.00           C
ATOM   1308  CB  GLN A  73      56.544  80.829 103.576  1.00  0.00           C
ATOM   1311  CG  GLN A  73      58.074  80.739 103.376  1.00  0.00           C
ATOM   1314  CD  GLN A  73      58.434  80.159 102.006  1.00  0.00           C
ATOM   1315  OE1 GLN A  73      57.864  80.579 100.995  1.00  0.00           O
ATOM   1316  NE2 GLN A  73      59.444  79.269 101.925  1.00  0.00           N
ATOM   1319  C   GLN A  73      56.874  82.279 105.645  1.00  0.00           C
ATOM   1320  O   GLN A  73      56.654  83.449 105.305  1.00  0.00           O
ATOM   1321  N   LEU A  74      57.744  81.999 106.635  1.00  0.00           N
ATOM   1323  CA  LEU A  74      58.364  83.039 107.436  1.00  0.00           C
ATOM   1325  CB  LEU A  74      58.254  82.719 108.955  1.00  0.00           C
ATOM   1328  CG  LEU A  74      56.864  82.269 109.455  1.00  0.00           C
ATOM   1330  CD1 LEU A  74      56.934  81.899 110.946  1.00  0.00           C
ATOM   1334  CD2 LEU A  74      55.804  83.349 109.206  1.00  0.00           C
ATOM   1338  C   LEU A  74      59.844  83.199 107.095  1.00  0.00           C
ATOM   1339  O   LEU A  74      60.424  84.259 107.316  1.00  0.00           O
ATOM   1340  N   VAL A  75      60.474  82.139 106.525  1.00  0.00           N
ATOM   1342  CA  VAL A  75      61.894  82.129 106.195  1.00  0.00           C
ATOM   1344  CB  VAL A  75      62.744  81.399 107.245  1.00  0.00           C
ATOM   1346  CG1 VAL A  75      64.244  81.429 106.895  1.00  0.00           C
ATOM   1350  CG2 VAL A  75      62.544  82.049 108.635  1.00  0.00           C
ATOM   1354  C   VAL A  75      62.014  81.479 104.816  1.00  0.00           C
ATOM   1355  O   VAL A  75      61.324  80.489 104.565  1.00  0.00           O
ATOM   1356  N   PRO A  76      62.794  81.969 103.855  1.00  0.00           N
ATOM   1357  CD  PRO A  76      63.354  83.309 103.835  1.00  0.00           C
ATOM   1360  CA  PRO A  76      63.194  81.209 102.675  1.00  0.00           C
ATOM   1362  CB  PRO A  76      64.134  82.169 101.925  1.00  0.00           C
ATOM   1365  CG  PRO A  76      63.674  83.559 102.366  1.00  0.00           C
ATOM   1368  C   PRO A  76      63.834  79.869 102.945  1.00  0.00           C
ATOM   1369  O   PRO A  76      64.684  79.779 103.826  1.00  0.00           O
ATOM   1370  N   GLU A  77      63.544  78.819 102.155  1.00  0.00           N
ATOM   1372  CA  GLU A  77      64.164  77.499 102.305  1.00  0.00           C
ATOM   1374  CB  GLU A  77      63.654  76.549 101.215  1.00  0.00           C
ATOM   1377  CG  GLU A  77      62.154  76.209 101.226  1.00  0.00           C
ATOM   1380  CD  GLU A  77      62.034  74.909 100.465  1.00  0.00           C
ATOM   1381  OE1 GLU A  77      62.494  74.889  99.296  1.00  0.00           O
ATOM   1382  OE2 GLU A  77      61.644  73.859 101.035  1.00  0.00           O
ATOM   1383  C   GLU A  77      65.684  77.469 102.165  1.00  0.00           C
ATOM   1384  O   GLU A  77      66.364  76.499 102.515  1.00  0.00           O
ATOM   1385  N   GLN A  78      66.264  78.559 101.635  1.00  0.00           N
ATOM   1387  CA  GLN A  78      67.694  78.659 101.446  1.00  0.00           C
ATOM   1389  CB  GLN A  78      68.004  79.519 100.205  1.00  0.00           C
ATOM   1392  CG  GLN A  78      67.364  78.989  98.915  1.00  0.00           C
ATOM   1395  CD  GLN A  78      67.954  79.669  97.686  1.00  0.00           C
ATOM   1396  OE1 GLN A  78      67.584  79.379  96.545  1.00  0.00           O
ATOM   1397  NE2 GLN A  78      68.934  80.569  97.906  1.00  0.00           N
ATOM   1400  C   GLN A  78      68.394  79.369 102.576  1.00  0.00           C
ATOM   1401  O   GLN A  78      69.614  79.519 102.535  1.00  0.00           O
ATOM   1402  N   GLU A  79      67.634  79.829 103.576  1.00  0.00           N
ATOM   1404  CA  GLU A  79      68.134  80.499 104.745  1.00  0.00           C
ATOM   1406  CB  GLU A  79      67.484  81.889 104.945  1.00  0.00           C
ATOM   1409  CG  GLU A  79      67.834  82.919 103.846  1.00  0.00           C
ATOM   1412  CD  GLU A  79      67.374  84.299 104.296  1.00  0.00           C
ATOM   1413  OE1 GLU A  79      67.874  84.769 105.345  1.00  0.00           O
ATOM   1414  OE2 GLU A  79      66.454  84.879 103.656  1.00  0.00           O
ATOM   1415  C   GLU A  79      67.734  79.619 105.905  1.00  0.00           C
ATOM   1416  O   GLU A  79      66.724  78.919 105.845  1.00  0.00           O
ATOM   1417  N   LEU A  80      68.534  79.559 106.975  1.00  0.00           N
ATOM   1419  CA  LEU A  80      68.224  78.729 108.125  1.00  0.00           C
ATOM   1421  CB  LEU A  80      69.504  78.219 108.805  1.00  0.00           C
ATOM   1424  CG  LEU A  80      70.354  79.269 109.546  1.00  0.00           C
ATOM   1426  CD1 LEU A  80      70.034  79.279 111.045  1.00  0.00           C
ATOM   1430  CD2 LEU A  80      71.844  78.979 109.346  1.00  0.00           C
ATOM   1434  C   LEU A  80      67.324  79.509 109.076  1.00  0.00           C
ATOM   1435  O   LEU A  80      67.404  80.729 109.185  1.00  0.00           O
ATOM   1436  N   ALA A  81      66.424  78.779 109.755  1.00  0.00           N
ATOM   1438  CA  ALA A  81      65.534  79.329 110.736  1.00  0.00           C
ATOM   1440  CB  ALA A  81      64.074  78.949 110.406  1.00  0.00           C
ATOM   1444  C   ALA A  81      65.964  78.789 112.085  1.00  0.00           C
ATOM   1445  O   ALA A  81      66.684  77.789 112.176  1.00  0.00           O
ATOM   1446  N   TRP A  82      65.564  79.429 113.195  1.00  0.00           N
ATOM   1448  CA  TRP A  82      66.024  79.059 114.525  1.00  0.00           C
ATOM   1450  CB  TRP A  82      66.464  80.319 115.315  1.00  0.00           C
ATOM   1453  CG  TRP A  82      67.844  80.829 115.035  1.00  0.00           C
ATOM   1454  CD1 TRP A  82      68.874  80.249 114.315  1.00  0.00           C
ATOM   1456  NE1 TRP A  82      70.024  80.989 114.465  1.00  0.00           N
ATOM   1458  CE2 TRP A  82      69.754  82.079 115.256  1.00  0.00           C
ATOM   1459  CD2 TRP A  82      68.404  82.009 115.645  1.00  0.00           C
ATOM   1460  CE3 TRP A  82      67.874  82.979 116.495  1.00  0.00           C
ATOM   1462  CZ3 TRP A  82      68.714  84.009 116.936  1.00  0.00           C
ATOM   1464  CZ2 TRP A  82      70.574  83.119 115.645  1.00  0.00           C
ATOM   1466  CH2 TRP A  82      70.044  84.089 116.506  1.00  0.00           C
ATOM   1468  C   TRP A  82      65.024  78.219 115.295  1.00  0.00           C
ATOM   1469  O   TRP A  82      64.524  78.599 116.346  1.00  0.00           O
ATOM   1470  N   HIS A  83      64.724  77.009 114.785  1.00  0.00           N
ATOM   1472  CA  HIS A  83      63.684  76.159 115.326  1.00  0.00           C
ATOM   1474  CB  HIS A  83      62.864  75.559 114.156  1.00  0.00           C
ATOM   1477  ND1 HIS A  83      63.534  73.459 112.995  1.00  0.00           N
ATOM   1478  CG  HIS A  83      63.664  74.829 113.105  1.00  0.00           C
ATOM   1479  CE1 HIS A  83      64.224  73.129 111.925  1.00  0.00           C
ATOM   1481  NE2 HIS A  83      64.774  74.209 111.326  1.00  0.00           N
ATOM   1483  CD2 HIS A  83      64.404  75.309 112.076  1.00  0.00           C
ATOM   1485  C   HIS A  83      64.254  75.069 116.245  1.00  0.00           C
ATOM   1486  O   HIS A  83      63.754  74.789 117.326  1.00  0.00           O
ATOM   1487  N   ALA A  84      65.364  74.449 115.865  1.00  0.00           N
ATOM   1489  CA  ALA A  84      65.804  73.179 116.385  1.00  0.00           C
ATOM   1491  CB  ALA A  84      66.464  72.409 115.225  1.00  0.00           C
ATOM   1495  C   ALA A  84      66.804  73.279 117.535  1.00  0.00           C
ATOM   1496  O   ALA A  84      67.064  72.289 118.215  1.00  0.00           O
ATOM   1497  N   GLY A  85      67.364  74.489 117.785  1.00  0.00           N
ATOM   1499  CA  GLY A  85      68.534  74.829 118.616  1.00  0.00           C
ATOM   1502  C   GLY A  85      68.994  73.879 119.715  1.00  0.00           C
ATOM   1503  O   GLY A  85      68.264  73.599 120.666  1.00  0.00           O
ATOM   1504  N   ILE A  86      70.244  73.389 119.615  1.00  0.00           N
ATOM   1506  CA  ILE A  86      70.834  72.319 120.425  1.00  0.00           C
ATOM   1508  CB  ILE A  86      71.094  72.549 121.906  1.00  0.00           C
ATOM   1510  CG2 ILE A  86      72.064  71.439 122.406  1.00  0.00           C
ATOM   1514  CG1 ILE A  86      71.664  73.959 122.225  1.00  0.00           C
ATOM   1517  CD  ILE A  86      72.964  74.319 121.506  1.00  0.00           C
ATOM   1521  C   ILE A  86      70.184  70.969 120.135  1.00  0.00           C
ATOM   1522  O   ILE A  86      69.234  70.519 120.786  1.00  0.00           O
ATOM   1523  N   SER A  87      70.694  70.339 119.055  1.00  0.00           N
ATOM   1525  CA  SER A  87      70.054  69.219 118.396  1.00  0.00           C
ATOM   1527  CB  SER A  87      69.024  69.689 117.345  1.00  0.00           C
ATOM   1530  OG  SER A  87      69.524  70.779 116.555  1.00  0.00           O
ATOM   1532  C   SER A  87      71.084  68.339 117.715  1.00  0.00           C
ATOM   1533  O   SER A  87      72.154  68.799 117.326  1.00  0.00           O
ATOM   1534  N   ALA A  88      70.794  67.029 117.616  1.00  0.00           N
ATOM   1536  CA  ALA A  88      71.644  66.089 116.916  1.00  0.00           C
ATOM   1538  CB  ALA A  88      72.734  65.479 117.826  1.00  0.00           C
ATOM   1542  C   ALA A  88      70.784  64.989 116.315  1.00  0.00           C
ATOM   1543  O   ALA A  88      69.754  64.599 116.846  1.00  0.00           O
ATOM   1544  N   TRP A  89      71.184  64.489 115.125  1.00  0.00           N
ATOM   1546  CA  TRP A  89      70.404  63.499 114.416  1.00  0.00           C
ATOM   1548  CB  TRP A  89      69.164  64.109 113.695  1.00  0.00           C
ATOM   1551  CG  TRP A  89      68.264  63.129 113.005  1.00  0.00           C
ATOM   1552  CD1 TRP A  89      68.064  62.969 111.656  1.00  0.00           C
ATOM   1554  NE1 TRP A  89      67.274  61.869 111.436  1.00  0.00           N
ATOM   1556  CE2 TRP A  89      66.954  61.289 112.625  1.00  0.00           C
ATOM   1557  CD2 TRP A  89      67.544  62.059 113.656  1.00  0.00           C
ATOM   1558  CE3 TRP A  89      67.374  61.679 114.985  1.00  0.00           C
ATOM   1560  CZ3 TRP A  89      66.624  60.539 115.256  1.00  0.00           C
ATOM   1562  CZ2 TRP A  89      66.214  60.149 112.896  1.00  0.00           C
ATOM   1564  CH2 TRP A  89      66.044  59.789 114.235  1.00  0.00           C
ATOM   1566  C   TRP A  89      71.274  62.809 113.385  1.00  0.00           C
ATOM   1567  O   TRP A  89      71.764  63.439 112.456  1.00  0.00           O
ATOM   1568  N   ARG A  90      71.514  61.479 113.535  1.00  0.00           N
ATOM   1570  CA  ARG A  90      72.194  60.629 112.565  1.00  0.00           C
ATOM   1572  CB  ARG A  90      71.624  60.719 111.116  1.00  0.00           C
ATOM   1575  CG  ARG A  90      70.124  60.399 111.005  1.00  0.00           C
ATOM   1578  CD  ARG A  90      69.714  58.929 111.055  1.00  0.00           C
ATOM   1581  NE  ARG A  90      70.054  58.299 109.745  1.00  0.00           N
ATOM   1583  CZ  ARG A  90      69.584  57.119 109.375  1.00  0.00           C
ATOM   1584  NH1 ARG A  90      68.904  56.339 110.186  1.00  0.00           N
ATOM   1587  NH2 ARG A  90      69.764  56.719 108.135  1.00  0.00           N
ATOM   1590  C   ARG A  90      73.704  60.819 112.576  1.00  0.00           C
ATOM   1591  O   ARG A  90      74.424  60.349 111.706  1.00  0.00           O
ATOM   1592  N   GLY A  91      74.224  61.499 113.616  1.00  0.00           N
ATOM   1594  CA  GLY A  91      75.634  61.879 113.745  1.00  0.00           C
ATOM   1597  C   GLY A  91      75.784  63.379 113.635  1.00  0.00           C
ATOM   1598  O   GLY A  91      76.614  63.979 114.315  1.00  0.00           O
ATOM   1599  N   ALA A  92      74.924  64.029 112.815  1.00  0.00           N
ATOM   1601  CA  ALA A  92      74.854  65.469 112.675  1.00  0.00           C
ATOM   1603  CB  ALA A  92      73.794  65.869 111.626  1.00  0.00           C
ATOM   1607  C   ALA A  92      74.554  66.189 113.986  1.00  0.00           C
ATOM   1608  O   ALA A  92      73.764  65.709 114.795  1.00  0.00           O
ATOM   1609  N   THR A  93      75.164  67.369 114.206  1.00  0.00           N
ATOM   1611  CA  THR A  93      74.864  68.259 115.326  1.00  0.00           C
ATOM   1613  CB  THR A  93      75.954  68.419 116.396  1.00  0.00           C
ATOM   1615  OG1 THR A  93      77.194  68.929 115.915  1.00  0.00           O
ATOM   1617  CG2 THR A  93      76.234  67.049 117.025  1.00  0.00           C
ATOM   1621  C   THR A  93      74.564  69.619 114.766  1.00  0.00           C
ATOM   1622  O   THR A  93      75.124  69.969 113.735  1.00  0.00           O
ATOM   1623  N   ARG A  94      73.664  70.389 115.415  1.00  0.00           N
ATOM   1625  CA  ARG A  94      73.124  71.649 114.906  1.00  0.00           C
ATOM   1627  CB  ARG A  94      74.184  72.749 114.546  1.00  0.00           C
ATOM   1630  CG  ARG A  94      75.184  73.219 115.625  1.00  0.00           C
ATOM   1633  CD  ARG A  94      76.004  74.399 115.076  1.00  0.00           C
ATOM   1636  NE  ARG A  94      77.074  74.779 116.055  1.00  0.00           N
ATOM   1638  CZ  ARG A  94      78.084  75.609 115.806  1.00  0.00           C
ATOM   1639  NH1 ARG A  94      78.334  76.199 114.655  1.00  0.00           N
ATOM   1642  NH2 ARG A  94      79.064  75.669 116.695  1.00  0.00           N
ATOM   1645  C   ARG A  94      72.164  71.399 113.735  1.00  0.00           C
ATOM   1646  O   ARG A  94      72.524  71.459 112.576  1.00  0.00           O
ATOM   1647  N   LEU A  95      70.884  71.049 114.016  1.00  0.00           N
ATOM   1649  CA  LEU A  95      70.024  70.559 112.956  1.00  0.00           C
ATOM   1651  CB  LEU A  95      69.064  69.429 113.446  1.00  0.00           C
ATOM   1654  CG  LEU A  95      69.574  67.989 113.195  1.00  0.00           C
ATOM   1656  CD1 LEU A  95      69.514  67.649 111.695  1.00  0.00           C
ATOM   1660  CD2 LEU A  95      70.984  67.729 113.745  1.00  0.00           C
ATOM   1664  C   LEU A  95      69.184  71.609 112.255  1.00  0.00           C
ATOM   1665  O   LEU A  95      68.584  71.269 111.256  1.00  0.00           O
ATOM   1666  N   ASN A  96      69.154  72.899 112.655  1.00  0.00           N
ATOM   1668  CA  ASN A  96      68.384  74.029 112.076  1.00  0.00           C
ATOM   1670  CB  ASN A  96      68.904  75.329 112.736  1.00  0.00           C
ATOM   1673  CG  ASN A  96      68.114  75.659 113.965  1.00  0.00           C
ATOM   1674  OD1 ASN A  96      66.914  75.429 114.025  1.00  0.00           O
ATOM   1675  ND2 ASN A  96      68.814  76.169 114.995  1.00  0.00           N
ATOM   1678  C   ASN A  96      68.474  74.329 110.585  1.00  0.00           C
ATOM   1679  O   ASN A  96      67.834  75.239 110.065  1.00  0.00           O
ATOM   1680  N   ASP A  97      69.284  73.559 109.855  1.00  0.00           N
ATOM   1682  CA  ASP A  97      70.524  74.099 109.375  1.00  0.00           C
ATOM   1684  CB  ASP A  97      71.514  73.759 110.526  1.00  0.00           C
ATOM   1687  CG  ASP A  97      71.734  74.929 111.465  1.00  0.00           C
ATOM   1688  OD1 ASP A  97      71.414  76.079 111.095  1.00  0.00           O
ATOM   1689  OD2 ASP A  97      72.214  74.699 112.616  1.00  0.00           O
ATOM   1690  C   ASP A  97      70.864  73.299 108.135  1.00  0.00           C
ATOM   1691  O   ASP A  97      71.184  73.809 107.065  1.00  0.00           O
ATOM   1692  N   THR A  98      70.674  71.989 108.265  1.00  0.00           N
ATOM   1694  CA  THR A  98      70.334  71.089 107.196  1.00  0.00           C
ATOM   1696  CB  THR A  98      70.714  69.649 107.525  1.00  0.00           C
ATOM   1698  OG1 THR A  98      71.174  69.489 108.866  1.00  0.00           O
ATOM   1700  CG2 THR A  98      71.834  69.279 106.565  1.00  0.00           C
ATOM   1704  C   THR A  98      68.854  71.089 106.936  1.00  0.00           C
ATOM   1705  O   THR A  98      68.384  70.519 105.965  1.00  0.00           O
ATOM   1706  N   SER A  99      68.064  71.679 107.845  1.00  0.00           N
ATOM   1708  CA  SER A  99      66.684  71.299 107.995  1.00  0.00           C
ATOM   1710  CB  SER A  99      66.334  70.649 109.366  1.00  0.00           C
ATOM   1713  OG  SER A  99      66.204  71.569 110.445  1.00  0.00           O
ATOM   1715  C   SER A  99      65.754  72.439 107.766  1.00  0.00           C
ATOM   1716  O   SER A  99      66.084  73.619 107.845  1.00  0.00           O
ATOM   1717  N   ILE A 100      64.504  72.059 107.476  1.00  0.00           N
ATOM   1719  CA  ILE A 100      63.394  72.969 107.436  1.00  0.00           C
ATOM   1721  CB  ILE A 100      62.674  72.889 106.105  1.00  0.00           C
ATOM   1723  CG2 ILE A 100      61.194  73.339 106.165  1.00  0.00           C
ATOM   1727  CG1 ILE A 100      63.514  73.739 105.116  1.00  0.00           C
ATOM   1730  CD  ILE A 100      62.884  73.849 103.745  1.00  0.00           C
ATOM   1734  C   ILE A 100      62.524  72.699 108.625  1.00  0.00           C
ATOM   1735  O   ILE A 100      62.254  71.549 108.965  1.00  0.00           O
ATOM   1736  N   GLY A 101      62.084  73.769 109.315  1.00  0.00           N
ATOM   1738  CA  GLY A 101      61.174  73.669 110.435  1.00  0.00           C
ATOM   1741  C   GLY A 101      59.764  73.959 110.006  1.00  0.00           C
ATOM   1742  O   GLY A 101      59.484  74.999 109.406  1.00  0.00           O
ATOM   1743  N   ILE A 102      58.824  73.069 110.355  1.00  0.00           N
ATOM   1745  CA  ILE A 102      57.404  73.259 110.135  1.00  0.00           C
ATOM   1747  CB  ILE A 102      56.824  72.099 109.325  1.00  0.00           C
ATOM   1749  CG2 ILE A 102      55.284  72.199 109.215  1.00  0.00           C
ATOM   1753  CG1 ILE A 102      57.454  72.079 107.915  1.00  0.00           C
ATOM   1756  CD  ILE A 102      56.824  71.049 106.986  1.00  0.00           C
ATOM   1760  C   ILE A 102      56.714  73.349 111.475  1.00  0.00           C
ATOM   1761  O   ILE A 102      56.604  72.369 112.215  1.00  0.00           O
ATOM   1762  N   GLU A 103      56.234  74.549 111.825  1.00  0.00           N
ATOM   1764  CA  GLU A 103      55.574  74.779 113.096  1.00  0.00           C
ATOM   1766  CB  GLU A 103      55.894  76.199 113.616  1.00  0.00           C
ATOM   1769  CG  GLU A 103      57.304  76.289 114.266  1.00  0.00           C
ATOM   1772  CD  GLU A 103      57.374  75.709 115.675  1.00  0.00           C
ATOM   1773  OE1 GLU A 103      56.314  75.219 116.135  1.00  0.00           O
ATOM   1774  OE2 GLU A 103      58.464  75.759 116.305  1.00  0.00           O
ATOM   1775  C   GLU A 103      54.074  74.549 112.985  1.00  0.00           C
ATOM   1776  O   GLU A 103      53.404  75.119 112.126  1.00  0.00           O
ATOM   1777  N   LEU A 104      53.494  73.679 113.815  1.00  0.00           N
ATOM   1779  CA  LEU A 104      52.084  73.369 113.715  1.00  0.00           C
ATOM   1781  CB  LEU A 104      51.824  71.839 113.726  1.00  0.00           C
ATOM   1784  CG  LEU A 104      52.544  71.059 112.605  1.00  0.00           C
ATOM   1786  CD1 LEU A 104      52.244  69.569 112.756  1.00  0.00           C
ATOM   1790  CD2 LEU A 104      52.164  71.539 111.195  1.00  0.00           C
ATOM   1794  C   LEU A 104      51.344  73.989 114.875  1.00  0.00           C
ATOM   1795  O   LEU A 104      51.614  73.699 116.035  1.00  0.00           O
ATOM   1796  N   GLU A 105      50.364  74.879 114.595  1.00  0.00           N
ATOM   1798  CA  GLU A 105      49.504  75.409 115.645  1.00  0.00           C
ATOM   1800  CB  GLU A 105      48.654  76.589 115.125  1.00  0.00           C
ATOM   1803  CG  GLU A 105      47.874  77.359 116.235  1.00  0.00           C
ATOM   1806  CD  GLU A 105      46.474  77.809 115.826  1.00  0.00           C
ATOM   1807  OE1 GLU A 105      46.154  77.729 114.615  1.00  0.00           O
ATOM   1808  OE2 GLU A 105      45.674  78.189 116.726  1.00  0.00           O
ATOM   1809  C   GLU A 105      48.624  74.359 116.326  1.00  0.00           C
ATOM   1810  O   GLU A 105      47.774  73.709 115.715  1.00  0.00           O
ATOM   1811  N   ASN A 106      48.874  74.149 117.616  1.00  0.00           N
ATOM   1813  CA  ASN A 106      48.304  73.109 118.436  1.00  0.00           C
ATOM   1815  CB  ASN A 106      49.024  71.759 118.145  1.00  0.00           C
ATOM   1818  CG  ASN A 106      48.434  70.599 118.925  1.00  0.00           C
ATOM   1819  OD1 ASN A 106      48.964  70.199 119.956  1.00  0.00           O
ATOM   1820  ND2 ASN A 106      47.314  70.029 118.436  1.00  0.00           N
ATOM   1823  C   ASN A 106      48.484  73.619 119.875  1.00  0.00           C
ATOM   1824  O   ASN A 106      49.124  74.639 120.096  1.00  0.00           O
ATOM   1825  N   ARG A 107      47.944  72.959 120.915  1.00  0.00           N
ATOM   1827  CA  ARG A 107      48.234  73.369 122.285  1.00  0.00           C
ATOM   1829  CB  ARG A 107      46.914  73.259 123.075  1.00  0.00           C
ATOM   1832  CG  ARG A 107      46.834  73.779 124.536  1.00  0.00           C
ATOM   1835  CD  ARG A 107      47.054  75.269 124.785  1.00  0.00           C
ATOM   1838  NE  ARG A 107      48.514  75.529 125.006  1.00  0.00           N
ATOM   1840  CZ  ARG A 107      49.124  75.539 126.175  1.00  0.00           C
ATOM   1841  NH1 ARG A 107      48.554  75.219 127.316  1.00  0.00           N
ATOM   1844  NH2 ARG A 107      50.364  75.969 126.265  1.00  0.00           N
ATOM   1847  C   ARG A 107      49.324  72.539 122.925  1.00  0.00           C
ATOM   1848  O   ARG A 107      49.774  72.809 124.045  1.00  0.00           O
ATOM   1849  N   GLY A 108      49.834  71.499 122.235  1.00  0.00           N
ATOM   1851  CA  GLY A 108      50.904  70.659 122.736  1.00  0.00           C
ATOM   1854  C   GLY A 108      50.514  69.769 123.885  1.00  0.00           C
ATOM   1855  O   GLY A 108      49.684  68.879 123.735  1.00  0.00           O
ATOM   1856  N   TRP A 109      51.084  70.009 125.076  1.00  0.00           N
ATOM   1858  CA  TRP A 109      50.814  69.229 126.275  1.00  0.00           C
ATOM   1860  CB  TRP A 109      52.064  68.409 126.755  1.00  0.00           C
ATOM   1863  CG  TRP A 109      53.344  69.019 127.196  1.00  0.00           C
ATOM   1864  CD1 TRP A 109      54.564  68.929 126.586  1.00  0.00           C
ATOM   1866  NE1 TRP A 109      55.534  69.399 127.425  1.00  0.00           N
ATOM   1868  CE2 TRP A 109      54.964  69.729 128.626  1.00  0.00           C
ATOM   1869  CD2 TRP A 109      53.594  69.439 128.535  1.00  0.00           C
ATOM   1870  CE3 TRP A 109      52.794  69.509 129.676  1.00  0.00           C
ATOM   1872  CZ3 TRP A 109      53.374  69.969 130.855  1.00  0.00           C
ATOM   1874  CZ2 TRP A 109      55.524  70.239 129.775  1.00  0.00           C
ATOM   1876  CH2 TRP A 109      54.704  70.379 130.896  1.00  0.00           C
ATOM   1878  C   TRP A 109      50.304  70.069 127.436  1.00  0.00           C
ATOM   1879  O   TRP A 109      50.834  71.139 127.725  1.00  0.00           O
ATOM   1880  N   GLN A 110      49.284  69.579 128.156  1.00  0.00           N
ATOM   1882  CA  GLN A 110      48.914  70.159 129.436  1.00  0.00           C
ATOM   1884  CB  GLN A 110      47.644  71.019 129.375  1.00  0.00           C
ATOM   1887  CG  GLN A 110      47.774  72.309 128.535  1.00  0.00           C
ATOM   1890  CD  GLN A 110      46.464  73.099 128.516  1.00  0.00           C
ATOM   1891  OE1 GLN A 110      46.274  73.999 129.346  1.00  0.00           O
ATOM   1892  NE2 GLN A 110      45.584  72.839 127.535  1.00  0.00           N
ATOM   1895  C   GLN A 110      48.674  69.049 130.426  1.00  0.00           C
ATOM   1896  O   GLN A 110      48.064  68.029 130.115  1.00  0.00           O
ATOM   1897  N   LYS A 111      49.154  69.239 131.665  1.00  0.00           N
ATOM   1899  CA  LYS A 111      48.824  68.359 132.755  1.00  0.00           C
ATOM   1901  CB  LYS A 111      49.924  68.419 133.826  1.00  0.00           C
ATOM   1904  CG  LYS A 111      51.274  67.879 133.355  1.00  0.00           C
ATOM   1907  CD  LYS A 111      52.384  68.189 134.366  1.00  0.00           C
ATOM   1910  CE  LYS A 111      53.794  67.839 133.896  1.00  0.00           C
ATOM   1913  NZ  LYS A 111      54.784  68.229 134.915  1.00  0.00           N
ATOM   1917  C   LYS A 111      47.474  68.669 133.355  1.00  0.00           C
ATOM   1918  O   LYS A 111      47.244  69.739 133.925  1.00  0.00           O
ATOM   1919  N   SER A 112      46.524  67.719 133.245  1.00  0.00           N
ATOM   1921  CA  SER A 112      45.204  67.869 133.796  1.00  0.00           C
ATOM   1923  CB  SER A 112      44.134  67.909 132.665  1.00  0.00           C
ATOM   1926  OG  SER A 112      42.904  68.449 133.125  1.00  0.00           O
ATOM   1928  C   SER A 112      45.024  66.669 134.705  1.00  0.00           C
ATOM   1929  O   SER A 112      45.074  65.539 134.245  1.00  0.00           O
ATOM   1930  N   ALA A 113      44.864  66.889 136.035  1.00  0.00           N
ATOM   1932  CA  ALA A 113      44.694  65.849 137.036  1.00  0.00           C
ATOM   1934  CB  ALA A 113      43.434  64.949 136.875  1.00  0.00           C
ATOM   1938  C   ALA A 113      45.914  64.979 137.225  1.00  0.00           C
ATOM   1939  O   ALA A 113      45.804  63.769 137.395  1.00  0.00           O
ATOM   1940  N   GLY A 114      47.134  65.529 137.126  1.00  0.00           N
ATOM   1942  CA  GLY A 114      48.324  64.699 137.146  1.00  0.00           C
ATOM   1945  C   GLY A 114      48.704  64.179 135.796  1.00  0.00           C
ATOM   1946  O   GLY A 114      49.874  64.139 135.426  1.00  0.00           O
ATOM   1947  N   VAL A 115      47.714  63.759 134.995  1.00  0.00           N
ATOM   1949  CA  VAL A 115      47.924  63.129 133.706  1.00  0.00           C
ATOM   1951  CB  VAL A 115      46.674  62.379 133.266  1.00  0.00           C
ATOM   1953  CG1 VAL A 115      46.964  61.589 131.975  1.00  0.00           C
ATOM   1957  CG2 VAL A 115      46.234  61.409 134.385  1.00  0.00           C
ATOM   1961  C   VAL A 115      48.334  64.169 132.675  1.00  0.00           C
ATOM   1962  O   VAL A 115      47.684  65.209 132.506  1.00  0.00           O
ATOM   1963  N   LYS A 116      49.454  63.939 131.945  1.00  0.00           N
ATOM   1965  CA  LYS A 116      49.904  64.829 130.896  1.00  0.00           C
ATOM   1967  CB  LYS A 116      51.464  64.829 130.775  1.00  0.00           C
ATOM   1970  CG  LYS A 116      52.034  65.699 129.635  1.00  0.00           C
ATOM   1973  CD  LYS A 116      53.544  65.589 129.355  1.00  0.00           C
ATOM   1976  CE  LYS A 116      54.484  66.119 130.445  1.00  0.00           C
ATOM   1979  NZ  LYS A 116      55.894  66.069 129.985  1.00  0.00           N
ATOM   1983  C   LYS A 116      49.204  64.479 129.585  1.00  0.00           C
ATOM   1984  O   LYS A 116      49.494  63.459 128.965  1.00  0.00           O
ATOM   1985  N   TYR A 117      48.234  65.309 129.186  1.00  0.00           N
ATOM   1987  CA  TYR A 117      47.294  65.049 128.116  1.00  0.00           C
ATOM   1989  CB  TYR A 117      45.884  65.449 128.566  1.00  0.00           C
ATOM   1992  CG  TYR A 117      45.254  64.359 129.355  1.00  0.00           C
ATOM   1993  CD1 TYR A 117      44.944  63.149 128.725  1.00  0.00           C
ATOM   1995  CE1 TYR A 117      44.134  62.209 129.366  1.00  0.00           C
ATOM   1997  CZ  TYR A 117      43.634  62.459 130.635  1.00  0.00           C
ATOM   1998  OH  TYR A 117      42.774  61.539 131.256  1.00  0.00           O
ATOM   2000  CD2 TYR A 117      44.804  64.579 130.665  1.00  0.00           C
ATOM   2002  CE2 TYR A 117      43.984  63.649 131.305  1.00  0.00           C
ATOM   2004  C   TYR A 117      47.604  65.869 126.885  1.00  0.00           C
ATOM   2005  O   TYR A 117      47.654  67.099 126.916  1.00  0.00           O
ATOM   2006  N   PHE A 118      47.884  65.209 125.745  1.00  0.00           N
ATOM   2008  CA  PHE A 118      48.224  65.899 124.515  1.00  0.00           C
ATOM   2010  CB  PHE A 118      49.114  65.059 123.566  1.00  0.00           C
ATOM   2013  CG  PHE A 118      50.524  65.079 124.076  1.00  0.00           C
ATOM   2014  CD1 PHE A 118      51.414  66.039 123.566  1.00  0.00           C
ATOM   2016  CE1 PHE A 118      52.744  66.079 124.025  1.00  0.00           C
ATOM   2018  CZ  PHE A 118      53.164  65.219 125.035  1.00  0.00           C
ATOM   2020  CD2 PHE A 118      50.974  64.159 125.035  1.00  0.00           C
ATOM   2022  CE2 PHE A 118      52.284  64.249 125.546  1.00  0.00           C
ATOM   2024  C   PHE A 118      47.004  66.429 123.805  1.00  0.00           C
ATOM   2025  O   PHE A 118      45.894  65.949 123.986  1.00  0.00           O
ATOM   2026  N   ALA A 119      47.184  67.479 122.985  1.00  0.00           N
ATOM   2028  CA  ALA A 119      46.094  67.999 122.225  1.00  0.00           C
ATOM   2030  CB  ALA A 119      46.254  69.519 122.025  1.00  0.00           C
ATOM   2034  C   ALA A 119      46.034  67.289 120.876  1.00  0.00           C
ATOM   2035  O   ALA A 119      47.074  67.019 120.285  1.00  0.00           O
ATOM   2036  N   PRO A 120      44.874  66.949 120.336  1.00  0.00           N
ATOM   2037  CD  PRO A 120      43.624  66.829 121.086  1.00  0.00           C
ATOM   2040  CA  PRO A 120      44.844  66.159 119.115  1.00  0.00           C
ATOM   2042  CB  PRO A 120      43.534  65.359 119.226  1.00  0.00           C
ATOM   2045  CG  PRO A 120      42.634  66.249 120.085  1.00  0.00           C
ATOM   2048  C   PRO A 120      44.894  67.079 117.915  1.00  0.00           C
ATOM   2049  O   PRO A 120      44.304  68.159 117.896  1.00  0.00           O
ATOM   2050  N   PHE A 121      45.634  66.669 116.885  1.00  0.00           N
ATOM   2052  CA  PHE A 121      45.864  67.479 115.715  1.00  0.00           C
ATOM   2054  CB  PHE A 121      47.094  66.929 114.945  1.00  0.00           C
ATOM   2057  CG  PHE A 121      48.344  67.329 115.666  1.00  0.00           C
ATOM   2058  CD1 PHE A 121      48.764  66.609 116.785  1.00  0.00           C
ATOM   2060  CE1 PHE A 121      49.914  66.989 117.495  1.00  0.00           C
ATOM   2062  CZ  PHE A 121      50.654  68.089 117.065  1.00  0.00           C
ATOM   2064  CD2 PHE A 121      49.114  68.419 115.225  1.00  0.00           C
ATOM   2066  CE2 PHE A 121      50.264  68.799 115.926  1.00  0.00           C
ATOM   2068  C   PHE A 121      44.644  67.549 114.816  1.00  0.00           C
ATOM   2069  O   PHE A 121      44.164  66.539 114.325  1.00  0.00           O
ATOM   2070  N   GLU A 122      44.094  68.749 114.546  1.00  0.00           N
ATOM   2072  CA  GLU A 122      42.984  68.929 113.605  1.00  0.00           C
ATOM   2074  CB  GLU A 122      42.644  70.429 113.396  1.00  0.00           C
ATOM   2077  CG  GLU A 122      41.804  71.079 114.536  1.00  0.00           C
ATOM   2080  CD  GLU A 122      40.304  70.839 114.416  1.00  0.00           C
ATOM   2081  OE1 GLU A 122      39.864  70.019 113.566  1.00  0.00           O
ATOM   2082  OE2 GLU A 122      39.544  71.469 115.205  1.00  0.00           O
ATOM   2083  C   GLU A 122      43.164  68.279 112.215  1.00  0.00           C
ATOM   2084  O   GLU A 122      44.284  68.359 111.675  1.00  0.00           O
ATOM   2085  N   PRO A 123      42.184  67.669 111.535  1.00  0.00           N
ATOM   2086  CD  PRO A 123      40.954  67.199 112.176  1.00  0.00           C
ATOM   2089  CA  PRO A 123      42.404  66.999 110.256  1.00  0.00           C
ATOM   2091  CB  PRO A 123      41.084  66.279 109.965  1.00  0.00           C
ATOM   2094  CG  PRO A 123      40.554  65.969 111.355  1.00  0.00           C
ATOM   2097  C   PRO A 123      42.734  67.989 109.175  1.00  0.00           C
ATOM   2098  O   PRO A 123      43.544  67.689 108.296  1.00  0.00           O
ATOM   2099  N   ALA A 124      42.144  69.179 109.255  1.00  0.00           N
ATOM   2101  CA  ALA A 124      42.394  70.299 108.385  1.00  0.00           C
ATOM   2103  CB  ALA A 124      41.504  71.439 108.885  1.00  0.00           C
ATOM   2107  C   ALA A 124      43.834  70.769 108.326  1.00  0.00           C
ATOM   2108  O   ALA A 124      44.364  71.039 107.245  1.00  0.00           O
ATOM   2109  N   GLN A 125      44.524  70.879 109.465  1.00  0.00           N
ATOM   2111  CA  GLN A 125      45.954  71.119 109.506  1.00  0.00           C
ATOM   2113  CB  GLN A 125      46.354  71.569 110.915  1.00  0.00           C
ATOM   2116  CG  GLN A 125      47.864  71.569 111.265  1.00  0.00           C
ATOM   2119  CD  GLN A 125      48.034  71.899 112.745  1.00  0.00           C
ATOM   2120  OE1 GLN A 125      47.844  71.069 113.645  1.00  0.00           O
ATOM   2121  NE2 GLN A 125      48.344  73.169 113.035  1.00  0.00           N
ATOM   2124  C   GLN A 125      46.814  70.009 108.905  1.00  0.00           C
ATOM   2125  O   GLN A 125      47.724  70.289 108.125  1.00  0.00           O
ATOM   2126  N   ILE A 126      46.534  68.719 109.195  1.00  0.00           N
ATOM   2128  CA  ILE A 126      47.244  67.569 108.635  1.00  0.00           C
ATOM   2130  CB  ILE A 126      46.814  66.229 109.245  1.00  0.00           C
ATOM   2132  CG2 ILE A 126      47.544  65.049 108.586  1.00  0.00           C
ATOM   2136  CG1 ILE A 126      47.064  66.149 110.775  1.00  0.00           C
ATOM   2139  CD  ILE A 126      48.494  66.489 111.215  1.00  0.00           C
ATOM   2143  C   ILE A 126      47.124  67.479 107.126  1.00  0.00           C
ATOM   2144  O   ILE A 126      48.094  67.289 106.405  1.00  0.00           O
ATOM   2145  N   GLN A 127      45.914  67.709 106.586  1.00  0.00           N
ATOM   2147  CA  GLN A 127      45.664  67.709 105.155  1.00  0.00           C
ATOM   2149  CB  GLN A 127      44.144  67.709 104.906  1.00  0.00           C
ATOM   2152  CG  GLN A 127      43.434  66.349 105.096  1.00  0.00           C
ATOM   2155  CD  GLN A 127      44.174  65.169 104.486  1.00  0.00           C
ATOM   2156  OE1 GLN A 127      44.414  64.149 105.135  1.00  0.00           O
ATOM   2157  NE2 GLN A 127      44.524  65.279 103.175  1.00  0.00           N
ATOM   2160  C   GLN A 127      46.274  68.869 104.375  1.00  0.00           C
ATOM   2161  O   GLN A 127      46.454  68.769 103.166  1.00  0.00           O
ATOM   2162  N   ALA A 128      46.594  69.979 105.055  1.00  0.00           N
ATOM   2164  CA  ALA A 128      47.384  71.049 104.506  1.00  0.00           C
ATOM   2166  CB  ALA A 128      47.064  72.299 105.336  1.00  0.00           C
ATOM   2170  C   ALA A 128      48.884  70.799 104.595  1.00  0.00           C
ATOM   2171  O   ALA A 128      49.664  71.169 103.726  1.00  0.00           O
ATOM   2172  N   LEU A 129      49.314  70.139 105.675  1.00  0.00           N
ATOM   2174  CA  LEU A 129      50.674  69.699 105.865  1.00  0.00           C
ATOM   2176  CB  LEU A 129      50.804  69.119 107.295  1.00  0.00           C
ATOM   2179  CG  LEU A 129      52.214  68.629 107.655  1.00  0.00           C
ATOM   2181  CD1 LEU A 129      53.244  69.749 107.535  1.00  0.00           C
ATOM   2185  CD2 LEU A 129      52.224  68.019 109.055  1.00  0.00           C
ATOM   2189  C   LEU A 129      51.164  68.679 104.836  1.00  0.00           C
ATOM   2190  O   LEU A 129      52.304  68.749 104.366  1.00  0.00           O
ATOM   2191  N   ILE A 130      50.304  67.699 104.475  1.00  0.00           N
ATOM   2193  CA  ILE A 130      50.644  66.629 103.555  1.00  0.00           C
ATOM   2195  CB  ILE A 130      49.564  65.539 103.465  1.00  0.00           C
ATOM   2197  CG2 ILE A 130      49.754  64.599 102.245  1.00  0.00           C
ATOM   2201  CG1 ILE A 130      49.504  64.729 104.785  1.00  0.00           C
ATOM   2204  CD  ILE A 130      48.164  63.999 104.945  1.00  0.00           C
ATOM   2208  C   ILE A 130      51.114  67.109 102.186  1.00  0.00           C
ATOM   2209  O   ILE A 130      52.154  66.599 101.766  1.00  0.00           O
ATOM   2210  N   PRO A 131      50.544  68.089 101.475  1.00  0.00           N
ATOM   2211  CD  PRO A 131      49.124  68.419 101.555  1.00  0.00           C
ATOM   2214  CA  PRO A 131      51.124  68.549 100.215  1.00  0.00           C
ATOM   2216  CB  PRO A 131      50.054  69.479  99.615  1.00  0.00           C
ATOM   2219  CG  PRO A 131      48.744  68.909 100.155  1.00  0.00           C
ATOM   2222  C   PRO A 131      52.414  69.289 100.456  1.00  0.00           C
ATOM   2223  O   PRO A 131      53.374  69.029  99.745  1.00  0.00           O
ATOM   2224  N   LEU A 132      52.454  70.159 101.475  1.00  0.00           N
ATOM   2226  CA  LEU A 132      53.594  70.989 101.825  1.00  0.00           C
ATOM   2228  CB  LEU A 132      53.174  71.759 103.125  1.00  0.00           C
ATOM   2231  CG  LEU A 132      53.814  73.139 103.405  1.00  0.00           C
ATOM   2233  CD1 LEU A 132      54.244  73.309 104.875  1.00  0.00           C
ATOM   2237  CD2 LEU A 132      55.014  73.419 102.535  1.00  0.00           C
ATOM   2241  C   LEU A 132      54.854  70.159 102.065  1.00  0.00           C
ATOM   2242  O   LEU A 132      55.904  70.329 101.455  1.00  0.00           O
ATOM   2243  N   ALA A 133      54.744  69.119 102.915  1.00  0.00           N
ATOM   2245  CA  ALA A 133      55.784  68.159 103.195  1.00  0.00           C
ATOM   2247  CB  ALA A 133      55.264  67.169 104.266  1.00  0.00           C
ATOM   2251  C   ALA A 133      56.284  67.389 101.995  1.00  0.00           C
ATOM   2252  O   ALA A 133      57.484  67.149 101.866  1.00  0.00           O
ATOM   2253  N   LYS A 134      55.404  66.969 101.076  1.00  0.00           N
ATOM   2255  CA  LYS A 134      55.804  66.359  99.826  1.00  0.00           C
ATOM   2257  CB  LYS A 134      54.574  65.879  99.045  1.00  0.00           C
ATOM   2260  CG  LYS A 134      53.984  64.639  99.705  1.00  0.00           C
ATOM   2263  CD  LYS A 134      52.624  64.349  99.095  1.00  0.00           C
ATOM   2266  CE  LYS A 134      52.184  62.919  99.315  1.00  0.00           C
ATOM   2269  NZ  LYS A 134      53.054  61.989  98.576  1.00  0.00           N
ATOM   2273  C   LYS A 134      56.644  67.179  98.885  1.00  0.00           C
ATOM   2274  O   LYS A 134      57.654  66.689  98.376  1.00  0.00           O
ATOM   2275  N   ASP A 135      56.294  68.449  98.665  1.00  0.00           N
ATOM   2277  CA  ASP A 135      57.084  69.359  97.876  1.00  0.00           C
ATOM   2279  CB  ASP A 135      56.294  70.659  97.675  1.00  0.00           C
ATOM   2282  CG  ASP A 135      55.024  70.389  96.875  1.00  0.00           C
ATOM   2283  OD1 ASP A 135      55.064  69.569  95.915  1.00  0.00           O
ATOM   2284  OD2 ASP A 135      53.984  71.029  97.205  1.00  0.00           O
ATOM   2285  C   ASP A 135      58.464  69.599  98.475  1.00  0.00           C
ATOM   2286  O   ASP A 135      59.494  69.499  97.805  1.00  0.00           O
ATOM   2287  N   ILE A 136      58.534  69.789  99.816  1.00  0.00           N
ATOM   2289  CA  ILE A 136      59.784  69.829 100.555  1.00  0.00           C
ATOM   2291  CB  ILE A 136      59.544  70.109 102.036  1.00  0.00           C
ATOM   2293  CG2 ILE A 136      60.834  70.199 102.865  1.00  0.00           C
ATOM   2297  CG1 ILE A 136      58.814  71.439 102.245  1.00  0.00           C
ATOM   2300  CD  ILE A 136      58.374  71.669 103.695  1.00  0.00           C
ATOM   2304  C   ILE A 136      60.604  68.539 100.406  1.00  0.00           C
ATOM   2305  O   ILE A 136      61.824  68.589 100.205  1.00  0.00           O
ATOM   2306  N   ILE A 137      59.944  67.359 100.526  1.00  0.00           N
ATOM   2308  CA  ILE A 137      60.584  66.059 100.355  1.00  0.00           C
ATOM   2310  CB  ILE A 137      59.724  64.909 100.865  1.00  0.00           C
ATOM   2312  CG2 ILE A 137      60.284  63.539 100.435  1.00  0.00           C
ATOM   2316  CG1 ILE A 137      59.634  64.969 102.415  1.00  0.00           C
ATOM   2319  CD  ILE A 137      58.474  64.169 103.005  1.00  0.00           C
ATOM   2323  C   ILE A 137      61.164  65.839  98.965  1.00  0.00           C
ATOM   2324  O   ILE A 137      62.324  65.469  98.785  1.00  0.00           O
ATOM   2325  N   ALA A 138      60.364  66.139  97.935  1.00  0.00           N
ATOM   2327  CA  ALA A 138      60.694  65.839  96.565  1.00  0.00           C
ATOM   2329  CB  ALA A 138      59.374  65.789  95.786  1.00  0.00           C
ATOM   2333  C   ALA A 138      61.624  66.859  95.936  1.00  0.00           C
ATOM   2334  O   ALA A 138      62.364  66.569  94.995  1.00  0.00           O
ATOM   2335  N   ARG A 139      61.644  68.099  96.465  1.00  0.00           N
ATOM   2337  CA  ARG A 139      62.434  69.179  95.905  1.00  0.00           C
ATOM   2339  CB  ARG A 139      61.874  70.529  96.415  1.00  0.00           C
ATOM   2342  CG  ARG A 139      62.674  71.789  96.035  1.00  0.00           C
ATOM   2345  CD  ARG A 139      61.894  73.099  96.185  1.00  0.00           C
ATOM   2348  NE  ARG A 139      61.294  73.149  97.546  1.00  0.00           N
ATOM   2350  CZ  ARG A 139      60.014  72.999  97.865  1.00  0.00           C
ATOM   2351  NH1 ARG A 139      59.014  72.959  97.015  1.00  0.00           N
ATOM   2354  NH2 ARG A 139      59.764  72.959  99.156  1.00  0.00           N
ATOM   2357  C   ARG A 139      63.914  69.059  96.195  1.00  0.00           C
ATOM   2358  O   ARG A 139      64.734  69.649  95.506  1.00  0.00           O
ATOM   2359  N   TYR A 140      64.284  68.259  97.205  1.00  0.00           N
ATOM   2361  CA  TYR A 140      65.644  68.099  97.655  1.00  0.00           C
ATOM   2363  CB  TYR A 140      65.804  68.789  99.035  1.00  0.00           C
ATOM   2366  CG  TYR A 140      65.564  70.249  98.905  1.00  0.00           C
ATOM   2367  CD1 TYR A 140      66.614  71.109  98.535  1.00  0.00           C
ATOM   2369  CE1 TYR A 140      66.434  72.499  98.576  1.00  0.00           C
ATOM   2371  CZ  TYR A 140      65.194  73.029  98.946  1.00  0.00           C
ATOM   2372  OH  TYR A 140      65.044  74.429  99.025  1.00  0.00           O
ATOM   2374  CD2 TYR A 140      64.314  70.799  99.185  1.00  0.00           C
ATOM   2376  CE2 TYR A 140      64.124  72.179  99.215  1.00  0.00           C
ATOM   2378  C   TYR A 140      66.034  66.649  97.815  1.00  0.00           C
ATOM   2379  O   TYR A 140      67.224  66.339  97.826  1.00  0.00           O
ATOM   2380  N   HIS A 141      65.064  65.709  97.906  1.00  0.00           N
ATOM   2382  CA  HIS A 141      65.334  64.289  97.896  1.00  0.00           C
ATOM   2384  CB  HIS A 141      66.374  63.809  96.846  1.00  0.00           C
ATOM   2387  ND1 HIS A 141      66.244  65.409  94.846  1.00  0.00           N
ATOM   2388  CG  HIS A 141      65.964  64.189  95.445  1.00  0.00           C
ATOM   2389  CE1 HIS A 141      65.724  65.319  93.635  1.00  0.00           C
ATOM   2391  NE2 HIS A 141      65.154  64.119  93.415  1.00  0.00           N
ATOM   2393  CD2 HIS A 141      65.324  63.389  94.576  1.00  0.00           C
ATOM   2395  C   HIS A 141      65.554  63.729  99.285  1.00  0.00           C
ATOM   2396  O   HIS A 141      66.434  62.899  99.546  1.00  0.00           O
ATOM   2397  N   ILE A 142      64.724  64.219 100.225  1.00  0.00           N
ATOM   2399  CA  ILE A 142      64.714  63.809 101.626  1.00  0.00           C
ATOM   2401  CB  ILE A 142      63.724  64.599 102.495  1.00  0.00           C
ATOM   2403  CG2 ILE A 142      64.104  64.409 103.995  1.00  0.00           C
ATOM   2407  CG1 ILE A 142      63.664  66.079 102.056  1.00  0.00           C
ATOM   2410  CD  ILE A 142      62.794  66.919 102.995  1.00  0.00           C
ATOM   2414  C   ILE A 142      64.404  62.349 101.825  1.00  0.00           C
ATOM   2415  O   ILE A 142      63.354  61.869 101.415  1.00  0.00           O
ATOM   2416  N   LYS A 143      65.304  61.639 102.515  1.00  0.00           N
ATOM   2418  CA  LYS A 143      65.054  60.269 102.915  1.00  0.00           C
ATOM   2420  CB  LYS A 143      66.334  59.599 103.465  1.00  0.00           C
ATOM   2423  CG  LYS A 143      67.564  59.819 102.585  1.00  0.00           C
ATOM   2426  CD  LYS A 143      68.774  59.069 103.156  1.00  0.00           C
ATOM   2429  CE  LYS A 143      70.074  59.479 102.465  1.00  0.00           C
ATOM   2432  NZ  LYS A 143      71.194  58.689 102.925  1.00  0.00           N
ATOM   2436  C   LYS A 143      63.974  60.169 103.986  1.00  0.00           C
ATOM   2437  O   LYS A 143      63.954  61.019 104.885  1.00  0.00           O
ATOM   2438  N   PRO A 144      63.084  59.189 103.986  1.00  0.00           N
ATOM   2439  CD  PRO A 144      63.164  58.049 103.075  1.00  0.00           C
ATOM   2442  CA  PRO A 144      62.014  58.999 104.965  1.00  0.00           C
ATOM   2444  CB  PRO A 144      61.454  57.599 104.646  1.00  0.00           C
ATOM   2447  CG  PRO A 144      62.604  56.919 103.915  1.00  0.00           C
ATOM   2450  C   PRO A 144      62.414  59.129 106.425  1.00  0.00           C
ATOM   2451  O   PRO A 144      61.684  59.729 107.196  1.00  0.00           O
ATOM   2452  N   GLU A 145      63.574  58.579 106.825  1.00  0.00           N
ATOM   2454  CA  GLU A 145      64.044  58.599 108.195  1.00  0.00           C
ATOM   2456  CB  GLU A 145      65.204  57.589 108.326  1.00  0.00           C
ATOM   2459  CG  GLU A 145      66.504  57.949 107.546  1.00  0.00           C
ATOM   2462  CD  GLU A 145      66.634  57.329 106.156  1.00  0.00           C
ATOM   2463  OE1 GLU A 145      65.594  56.959 105.555  1.00  0.00           O
ATOM   2464  OE2 GLU A 145      67.794  57.219 105.675  1.00  0.00           O
ATOM   2465  C   GLU A 145      64.504  59.979 108.645  1.00  0.00           C
ATOM   2466  O   GLU A 145      64.784  60.219 109.816  1.00  0.00           O
ATOM   2467  N   ASN A 146      64.604  60.939 107.705  1.00  0.00           N
ATOM   2469  CA  ASN A 146      65.024  62.299 107.945  1.00  0.00           C
ATOM   2471  CB  ASN A 146      66.084  62.709 106.906  1.00  0.00           C
ATOM   2474  CG  ASN A 146      67.294  61.809 107.085  1.00  0.00           C
ATOM   2475  OD1 ASN A 146      67.604  61.339 108.175  1.00  0.00           O
ATOM   2476  ND2 ASN A 146      67.994  61.519 105.965  1.00  0.00           N
ATOM   2479  C   ASN A 146      63.824  63.239 107.855  1.00  0.00           C
ATOM   2480  O   ASN A 146      63.994  64.449 107.696  1.00  0.00           O
ATOM   2481  N   VAL A 147      62.604  62.709 108.016  1.00  0.00           N
ATOM   2483  CA  VAL A 147      61.454  63.499 108.405  1.00  0.00           C
ATOM   2485  CB  VAL A 147      60.224  63.219 107.546  1.00  0.00           C
ATOM   2487  CG1 VAL A 147      59.084  64.199 107.925  1.00  0.00           C
ATOM   2491  CG2 VAL A 147      60.584  63.339 106.045  1.00  0.00           C
ATOM   2495  C   VAL A 147      61.174  63.119 109.845  1.00  0.00           C
ATOM   2496  O   VAL A 147      60.824  61.989 110.146  1.00  0.00           O
ATOM   2497  N   VAL A 148      61.404  64.049 110.786  1.00  0.00           N
ATOM   2499  CA  VAL A 148      61.594  63.739 112.196  1.00  0.00           C
ATOM   2501  CB  VAL A 148      63.064  63.859 112.616  1.00  0.00           C
ATOM   2503  CG1 VAL A 148      63.894  62.769 111.925  1.00  0.00           C
ATOM   2507  CG2 VAL A 148      63.634  65.259 112.336  1.00  0.00           C
ATOM   2511  C   VAL A 148      60.784  64.679 113.065  1.00  0.00           C
ATOM   2512  O   VAL A 148      60.324  65.739 112.635  1.00  0.00           O
ATOM   2513  N   ALA A 149      60.604  64.309 114.346  1.00  0.00           N
ATOM   2515  CA  ALA A 149      60.124  65.189 115.376  1.00  0.00           C
ATOM   2517  CB  ALA A 149      59.554  64.339 116.525  1.00  0.00           C
ATOM   2521  C   ALA A 149      61.204  66.129 115.915  1.00  0.00           C
ATOM   2522  O   ALA A 149      62.404  65.829 115.865  1.00  0.00           O
ATOM   2523  N   HIS A 150      60.824  67.279 116.525  1.00  0.00           N
ATOM   2525  CA  HIS A 150      61.764  68.079 117.326  1.00  0.00           C
ATOM   2527  CB  HIS A 150      61.224  69.449 117.795  1.00  0.00           C
ATOM   2530  ND1 HIS A 150      61.974  71.609 118.866  1.00  0.00           N
ATOM   2531  CG  HIS A 150      62.294  70.389 118.315  1.00  0.00           C
ATOM   2532  CE1 HIS A 150      63.114  72.229 119.055  1.00  0.00           C
ATOM   2534  NE2 HIS A 150      64.164  71.459 118.706  1.00  0.00           N
ATOM   2536  CD2 HIS A 150      63.644  70.279 118.225  1.00  0.00           C
ATOM   2538  C   HIS A 150      62.234  67.309 118.555  1.00  0.00           C
ATOM   2539  O   HIS A 150      63.354  67.459 119.035  1.00  0.00           O
ATOM   2540  N   ALA A 151      61.394  66.389 119.065  1.00  0.00           N
ATOM   2542  CA  ALA A 151      61.794  65.429 120.065  1.00  0.00           C
ATOM   2544  CB  ALA A 151      60.564  64.619 120.465  1.00  0.00           C
ATOM   2548  C   ALA A 151      62.924  64.479 119.676  1.00  0.00           C
ATOM   2549  O   ALA A 151      63.844  64.269 120.465  1.00  0.00           O
ATOM   2550  N   ASP A 152      62.934  63.909 118.455  1.00  0.00           N
ATOM   2552  CA  ASP A 152      63.944  62.979 117.965  1.00  0.00           C
ATOM   2554  CB  ASP A 152      63.644  62.579 116.495  1.00  0.00           C
ATOM   2557  CG  ASP A 152      62.254  62.039 116.256  1.00  0.00           C
ATOM   2558  OD1 ASP A 152      61.524  61.709 117.215  1.00  0.00           O
ATOM   2559  OD2 ASP A 152      61.884  61.969 115.055  1.00  0.00           O
ATOM   2560  C   ASP A 152      65.344  63.579 117.985  1.00  0.00           C
ATOM   2561  O   ASP A 152      66.324  62.979 118.415  1.00  0.00           O
ATOM   2562  N   ILE A 153      65.414  64.849 117.546  1.00  0.00           N
ATOM   2564  CA  ILE A 153      66.644  65.569 117.366  1.00  0.00           C
ATOM   2566  CB  ILE A 153      66.584  66.509 116.165  1.00  0.00           C
ATOM   2568  CG2 ILE A 153      66.064  65.689 114.965  1.00  0.00           C
ATOM   2572  CG1 ILE A 153      65.714  67.759 116.405  1.00  0.00           C
ATOM   2575  CD  ILE A 153      65.634  68.709 115.205  1.00  0.00           C
ATOM   2579  C   ILE A 153      66.994  66.359 118.605  1.00  0.00           C
ATOM   2580  O   ILE A 153      68.034  66.999 118.675  1.00  0.00           O
ATOM   2581  N   ALA A 154      66.164  66.309 119.665  1.00  0.00           N
ATOM   2583  CA  ALA A 154      66.534  66.779 120.975  1.00  0.00           C
ATOM   2585  CB  ALA A 154      66.304  68.299 121.095  1.00  0.00           C
ATOM   2589  C   ALA A 154      65.774  66.039 122.076  1.00  0.00           C
ATOM   2590  O   ALA A 154      64.884  66.619 122.696  1.00  0.00           O
ATOM   2591  N   PRO A 155      66.094  64.779 122.406  1.00  0.00           N
ATOM   2592  CD  PRO A 155      67.144  63.989 121.755  1.00  0.00           C
ATOM   2595  CA  PRO A 155      65.214  63.919 123.225  1.00  0.00           C
ATOM   2597  CB  PRO A 155      65.914  62.549 123.195  1.00  0.00           C
ATOM   2600  CG  PRO A 155      66.664  62.549 121.866  1.00  0.00           C
ATOM   2603  C   PRO A 155      65.094  64.419 124.635  1.00  0.00           C
ATOM   2604  O   PRO A 155      64.194  64.059 125.385  1.00  0.00           O
ATOM   2605  N   GLN A 156      66.064  65.259 125.006  1.00  0.00           N
ATOM   2607  CA  GLN A 156      66.314  65.739 126.326  1.00  0.00           C
ATOM   2609  CB  GLN A 156      67.844  66.009 126.355  1.00  0.00           C
ATOM   2612  CG  GLN A 156      68.704  64.719 126.436  1.00  0.00           C
ATOM   2615  CD  GLN A 156      67.994  63.599 127.215  1.00  0.00           C
ATOM   2616  OE1 GLN A 156      67.474  63.809 128.315  1.00  0.00           O
ATOM   2617  NE2 GLN A 156      67.954  62.399 126.605  1.00  0.00           N
ATOM   2620  C   GLN A 156      65.564  66.989 126.695  1.00  0.00           C
ATOM   2621  O   GLN A 156      65.664  67.459 127.826  1.00  0.00           O
ATOM   2622  N   ARG A 157      64.804  67.569 125.756  1.00  0.00           N
ATOM   2624  CA  ARG A 157      64.334  68.929 125.926  1.00  0.00           C
ATOM   2626  CB  ARG A 157      65.214  69.859 125.035  1.00  0.00           C
ATOM   2629  CG  ARG A 157      66.664  69.999 125.546  1.00  0.00           C
ATOM   2632  CD  ARG A 157      67.474  71.159 124.956  1.00  0.00           C
ATOM   2635  NE  ARG A 157      67.414  71.049 123.465  1.00  0.00           N
ATOM   2637  CZ  ARG A 157      66.644  71.789 122.675  1.00  0.00           C
ATOM   2638  NH1 ARG A 157      65.964  72.849 123.046  1.00  0.00           N
ATOM   2641  NH2 ARG A 157      66.564  71.459 121.396  1.00  0.00           N
ATOM   2644  C   ARG A 157      62.874  69.119 125.546  1.00  0.00           C
ATOM   2645  O   ARG A 157      62.194  69.989 126.095  1.00  0.00           O
ATOM   2646  N   LYS A 158      62.374  68.289 124.626  1.00  0.00           N
ATOM   2648  CA  LYS A 158      61.234  68.609 123.785  1.00  0.00           C
ATOM   2650  CB  LYS A 158      61.714  69.039 122.366  1.00  0.00           C
ATOM   2653  CG  LYS A 158      62.774  70.159 122.255  1.00  0.00           C
ATOM   2656  CD  LYS A 158      62.434  71.539 122.876  1.00  0.00           C
ATOM   2659  CE  LYS A 158      61.114  72.129 122.326  1.00  0.00           C
ATOM   2662  NZ  LYS A 158      60.904  73.579 122.576  1.00  0.00           N
ATOM   2666  C   LYS A 158      60.344  67.369 123.675  1.00  0.00           C
ATOM   2667  O   LYS A 158      60.834  66.239 123.605  1.00  0.00           O
ATOM   2668  N   ASP A 159      59.004  67.539 123.665  1.00  0.00           N
ATOM   2670  CA  ASP A 159      58.034  66.509 123.335  1.00  0.00           C
ATOM   2672  CB  ASP A 159      57.164  65.899 124.525  1.00  0.00           C
ATOM   2675  CG  ASP A 159      57.684  66.089 125.946  1.00  0.00           C
ATOM   2676  OD1 ASP A 159      58.874  65.799 126.186  1.00  0.00           O
ATOM   2677  OD2 ASP A 159      56.874  66.429 126.866  1.00  0.00           O
ATOM   2678  C   ASP A 159      57.084  67.089 122.275  1.00  0.00           C
ATOM   2679  O   ASP A 159      55.914  67.369 122.535  1.00  0.00           O
ATOM   2680  N   ASP A 160      57.584  67.319 121.045  1.00  0.00           N
ATOM   2682  CA  ASP A 160      56.764  67.839 119.976  1.00  0.00           C
ATOM   2684  CB  ASP A 160      56.724  69.379 119.945  1.00  0.00           C
ATOM   2687  CG  ASP A 160      58.074  70.039 119.845  1.00  0.00           C
ATOM   2688  OD1 ASP A 160      58.844  70.019 120.845  1.00  0.00           O
ATOM   2689  OD2 ASP A 160      58.324  70.669 118.785  1.00  0.00           O
ATOM   2690  C   ASP A 160      57.184  67.219 118.635  1.00  0.00           C
ATOM   2691  O   ASP A 160      58.364  66.879 118.475  1.00  0.00           O
ATOM   2692  N   PRO A 161      56.274  66.959 117.686  1.00  0.00           N
ATOM   2693  CD  PRO A 161      56.614  66.149 116.516  1.00  0.00           C
ATOM   2696  CA  PRO A 161      54.854  67.289 117.705  1.00  0.00           C
ATOM   2698  CB  PRO A 161      54.474  67.159 116.226  1.00  0.00           C
ATOM   2701  CG  PRO A 161      55.304  65.979 115.736  1.00  0.00           C
ATOM   2704  C   PRO A 161      54.024  66.359 118.576  1.00  0.00           C
ATOM   2705  O   PRO A 161      52.804  66.489 118.616  1.00  0.00           O
ATOM   2706  N   GLY A 162      54.634  65.459 119.366  1.00  0.00           N
ATOM   2708  CA  GLY A 162      53.984  64.699 120.415  1.00  0.00           C
ATOM   2711  C   GLY A 162      52.884  63.699 120.055  1.00  0.00           C
ATOM   2712  O   GLY A 162      52.514  63.519 118.896  1.00  0.00           O
ATOM   2713  N   PRO A 163      52.384  62.979 121.076  1.00  0.00           N
ATOM   2714  CD  PRO A 163      52.944  63.009 122.425  1.00  0.00           C
ATOM   2717  CA  PRO A 163      51.624  61.749 120.905  1.00  0.00           C
ATOM   2719  CB  PRO A 163      51.444  61.169 122.316  1.00  0.00           C
ATOM   2722  CG  PRO A 163      52.714  61.629 123.035  1.00  0.00           C
ATOM   2725  C   PRO A 163      50.414  61.619 120.065  1.00  0.00           C
ATOM   2726  O   PRO A 163      50.044  60.489 119.775  1.00  0.00           O
ATOM   2727  N   LEU A 164      49.784  62.719 119.646  1.00  0.00           N
ATOM   2729  CA  LEU A 164      48.574  62.619 118.866  1.00  0.00           C
ATOM   2731  CB  LEU A 164      47.444  63.429 119.546  1.00  0.00           C
ATOM   2734  CG  LEU A 164      46.654  62.679 120.666  1.00  0.00           C
ATOM   2736  CD1 LEU A 164      47.414  61.629 121.465  1.00  0.00           C
ATOM   2740  CD2 LEU A 164      46.054  63.669 121.675  1.00  0.00           C
ATOM   2744  C   LEU A 164      48.854  63.089 117.456  1.00  0.00           C
ATOM   2745  O   LEU A 164      47.954  63.149 116.626  1.00  0.00           O
ATOM   2746  N   PHE A 165      50.134  63.399 117.126  1.00  0.00           N
ATOM   2748  CA  PHE A 165      50.574  63.719 115.775  1.00  0.00           C
ATOM   2750  CB  PHE A 165      51.984  64.349 115.765  1.00  0.00           C
ATOM   2753  CG  PHE A 165      52.354  64.769 114.355  1.00  0.00           C
ATOM   2754  CD1 PHE A 165      51.774  65.909 113.785  1.00  0.00           C
ATOM   2756  CE1 PHE A 165      52.034  66.239 112.456  1.00  0.00           C
ATOM   2758  CZ  PHE A 165      52.924  65.479 111.695  1.00  0.00           C
ATOM   2760  CD2 PHE A 165      53.224  63.989 113.576  1.00  0.00           C
ATOM   2762  CE2 PHE A 165      53.524  64.349 112.255  1.00  0.00           C
ATOM   2764  C   PHE A 165      50.584  62.469 114.875  1.00  0.00           C
ATOM   2765  O   PHE A 165      51.274  61.509 115.236  1.00  0.00           O
ATOM   2766  N   PRO A 166      49.924  62.399 113.735  1.00  0.00           N
ATOM   2767  CD  PRO A 166      49.014  63.439 113.245  1.00  0.00           C
ATOM   2770  CA  PRO A 166      49.704  61.119 113.075  1.00  0.00           C
ATOM   2772  CB  PRO A 166      48.374  61.349 112.336  1.00  0.00           C
ATOM   2775  CG  PRO A 166      48.394  62.839 111.995  1.00  0.00           C
ATOM   2778  C   PRO A 166      50.844  60.759 112.126  1.00  0.00           C
ATOM   2779  O   PRO A 166      50.714  60.879 110.905  1.00  0.00           O
ATOM   2780  N   TRP A 167      51.964  60.249 112.665  1.00  0.00           N
ATOM   2782  CA  TRP A 167      53.084  59.769 111.875  1.00  0.00           C
ATOM   2784  CB  TRP A 167      54.254  59.309 112.785  1.00  0.00           C
ATOM   2787  CG  TRP A 167      54.954  60.429 113.495  1.00  0.00           C
ATOM   2788  CD1 TRP A 167      54.934  60.729 114.836  1.00  0.00           C
ATOM   2790  NE1 TRP A 167      55.694  61.859 115.065  1.00  0.00           N
ATOM   2792  CE2 TRP A 167      56.224  62.289 113.875  1.00  0.00           C
ATOM   2793  CD2 TRP A 167      55.784  61.409 112.865  1.00  0.00           C
ATOM   2794  CE3 TRP A 167      56.194  61.609 111.545  1.00  0.00           C
ATOM   2796  CZ3 TRP A 167      57.024  62.699 111.265  1.00  0.00           C
ATOM   2798  CZ2 TRP A 167      57.024  63.389 113.595  1.00  0.00           C
ATOM   2800  CH2 TRP A 167      57.424  63.579 112.266  1.00  0.00           C
ATOM   2802  C   TRP A 167      52.724  58.649 110.896  1.00  0.00           C
ATOM   2803  O   TRP A 167      53.004  58.749 109.705  1.00  0.00           O
ATOM   2804  N   GLN A 168      52.024  57.569 111.335  1.00  0.00           N
ATOM   2806  CA  GLN A 168      51.714  56.429 110.476  1.00  0.00           C
ATOM   2808  CB  GLN A 168      50.964  55.289 111.226  1.00  0.00           C
ATOM   2811  CG  GLN A 168      50.744  54.039 110.326  1.00  0.00           C
ATOM   2814  CD  GLN A 168      50.114  52.859 111.055  1.00  0.00           C
ATOM   2815  OE1 GLN A 168      50.564  52.439 112.126  1.00  0.00           O
ATOM   2816  NE2 GLN A 168      49.074  52.239 110.445  1.00  0.00           N
ATOM   2819  C   GLN A 168      50.904  56.779 109.226  1.00  0.00           C
ATOM   2820  O   GLN A 168      51.184  56.329 108.125  1.00  0.00           O
ATOM   2821  N   GLN A 169      49.904  57.659 109.385  1.00  0.00           N
ATOM   2823  CA  GLN A 169      49.074  58.209 108.326  1.00  0.00           C
ATOM   2825  CB  GLN A 169      48.134  59.249 108.975  1.00  0.00           C
ATOM   2828  CG  GLN A 169      47.304  60.139 108.005  1.00  0.00           C
ATOM   2831  CD  GLN A 169      46.364  61.109 108.726  1.00  0.00           C
ATOM   2832  OE1 GLN A 169      45.994  62.159 108.205  1.00  0.00           O
ATOM   2833  NE2 GLN A 169      45.924  60.739 109.945  1.00  0.00           N
ATOM   2836  C   GLN A 169      49.864  58.909 107.245  1.00  0.00           C
ATOM   2837  O   GLN A 169      49.704  58.689 106.055  1.00  0.00           O
ATOM   2838  N   LEU A 170      50.824  59.729 107.686  1.00  0.00           N
ATOM   2840  CA  LEU A 170      51.794  60.399 106.855  1.00  0.00           C
ATOM   2842  CB  LEU A 170      52.574  61.439 107.696  1.00  0.00           C
ATOM   2845  CG  LEU A 170      51.954  62.849 107.696  1.00  0.00           C
ATOM   2847  CD1 LEU A 170      50.434  62.859 107.925  1.00  0.00           C
ATOM   2851  CD2 LEU A 170      52.624  63.689 108.775  1.00  0.00           C
ATOM   2855  C   LEU A 170      52.704  59.459 106.095  1.00  0.00           C
ATOM   2856  O   LEU A 170      52.904  59.639 104.895  1.00  0.00           O
ATOM   2857  N   ALA A 171      53.224  58.389 106.735  1.00  0.00           N
ATOM   2859  CA  ALA A 171      54.054  57.409 106.076  1.00  0.00           C
ATOM   2861  CB  ALA A 171      54.594  56.399 107.095  1.00  0.00           C
ATOM   2865  C   ALA A 171      53.344  56.689 104.945  1.00  0.00           C
ATOM   2866  O   ALA A 171      53.864  56.489 103.855  1.00  0.00           O
ATOM   2867  N   GLN A 172      52.044  56.399 105.146  1.00  0.00           N
ATOM   2869  CA  GLN A 172      51.174  55.889 104.105  1.00  0.00           C
ATOM   2871  CB  GLN A 172      49.774  55.589 104.705  1.00  0.00           C
ATOM   2874  CG  GLN A 172      49.944  54.499 105.775  1.00  0.00           C
ATOM   2877  CD  GLN A 172      48.744  54.189 106.665  1.00  0.00           C
ATOM   2878  OE1 GLN A 172      47.854  54.989 106.965  1.00  0.00           O
ATOM   2879  NE2 GLN A 172      48.714  52.929 107.146  1.00  0.00           N
ATOM   2882  C   GLN A 172      51.114  56.779 102.865  1.00  0.00           C
ATOM   2883  O   GLN A 172      51.014  56.329 101.726  1.00  0.00           O
ATOM   2884  N   GLN A 173      51.264  58.089 103.075  1.00  0.00           N
ATOM   2886  CA  GLN A 173      51.294  59.079 102.025  1.00  0.00           C
ATOM   2888  CB  GLN A 173      50.714  60.419 102.585  1.00  0.00           C
ATOM   2891  CG  GLN A 173      49.264  60.309 103.116  1.00  0.00           C
ATOM   2894  CD  GLN A 173      48.324  59.689 102.085  1.00  0.00           C
ATOM   2895  OE1 GLN A 173      47.894  60.369 101.145  1.00  0.00           O
ATOM   2896  NE2 GLN A 173      48.024  58.379 102.215  1.00  0.00           N
ATOM   2899  C   GLN A 173      52.694  59.339 101.455  1.00  0.00           C
ATOM   2900  O   GLN A 173      52.814  60.129 100.526  1.00  0.00           O
ATOM   2901  N   GLY A 174      53.764  58.669 101.955  1.00  0.00           N
ATOM   2903  CA  GLY A 174      55.154  58.889 101.535  1.00  0.00           C
ATOM   2906  C   GLY A 174      55.854  60.029 102.245  1.00  0.00           C
ATOM   2907  O   GLY A 174      56.634  60.779 101.656  1.00  0.00           O
ATOM   2908  N   ILE A 175      55.524  60.199 103.545  1.00  0.00           N
ATOM   2910  CA  ILE A 175      56.084  61.209 104.416  1.00  0.00           C
ATOM   2912  CB  ILE A 175      55.084  62.329 104.686  1.00  0.00           C
ATOM   2914  CG2 ILE A 175      55.724  63.399 105.605  1.00  0.00           C
ATOM   2918  CG1 ILE A 175      54.534  62.949 103.376  1.00  0.00           C
ATOM   2921  CD  ILE A 175      53.294  63.819 103.616  1.00  0.00           C
ATOM   2925  C   ILE A 175      56.474  60.579 105.745  1.00  0.00           C
ATOM   2926  O   ILE A 175      55.624  60.179 106.535  1.00  0.00           O
ATOM   2927  N   GLY A 176      57.784  60.509 106.066  1.00  0.00           N
ATOM   2929  CA  GLY A 176      58.284  59.869 107.266  1.00  0.00           C
ATOM   2932  C   GLY A 176      58.434  58.379 107.146  1.00  0.00           C
ATOM   2933  O   GLY A 176      57.614  57.679 106.565  1.00  0.00           O
ATOM   2934  N   ALA A 177      59.534  57.839 107.715  1.00  0.00           N
ATOM   2936  CA  ALA A 177      59.794  56.429 107.795  1.00  0.00           C
ATOM   2938  CB  ALA A 177      61.234  56.199 108.306  1.00  0.00           C
ATOM   2942  C   ALA A 177      58.804  55.689 108.686  1.00  0.00           C
ATOM   2943  O   ALA A 177      58.424  56.139 109.766  1.00  0.00           O
ATOM   2944  N   TRP A 178      58.424  54.469 108.286  1.00  0.00           N
ATOM   2946  CA  TRP A 178      57.634  53.599 109.115  1.00  0.00           C
ATOM   2948  CB  TRP A 178      56.134  53.719 108.756  1.00  0.00           C
ATOM   2951  CG  TRP A 178      55.184  53.169 109.775  1.00  0.00           C
ATOM   2952  CD1 TRP A 178      54.304  52.129 109.715  1.00  0.00           C
ATOM   2954  NE1 TRP A 178      53.584  52.089 110.885  1.00  0.00           N
ATOM   2956  CE2 TRP A 178      54.004  53.069 111.726  1.00  0.00           C
ATOM   2957  CD2 TRP A 178      55.034  53.769 111.055  1.00  0.00           C
ATOM   2958  CE3 TRP A 178      55.674  54.829 111.685  1.00  0.00           C
ATOM   2960  CZ3 TRP A 178      55.154  55.289 112.885  1.00  0.00           C
ATOM   2962  CZ2 TRP A 178      53.564  53.459 112.995  1.00  0.00           C
ATOM   2964  CH2 TRP A 178      54.124  54.619 113.535  1.00  0.00           C
ATOM   2966  C   TRP A 178      58.114  52.169 108.905  1.00  0.00           C
ATOM   2967  O   TRP A 178      58.534  51.869 107.785  1.00  0.00           O
ATOM   2968  N   PRO A 179      58.134  51.289 109.915  1.00  0.00           N
ATOM   2969  CD  PRO A 179      57.834  51.599 111.315  1.00  0.00           C
ATOM   2972  CA  PRO A 179      58.544  49.909 109.725  1.00  0.00           C
ATOM   2974  CB  PRO A 179      59.064  49.489 111.116  1.00  0.00           C
ATOM   2977  CG  PRO A 179      58.394  50.429 112.135  1.00  0.00           C
ATOM   2980  C   PRO A 179      57.374  49.039 109.315  1.00  0.00           C
ATOM   2981  O   PRO A 179      56.224  49.309 109.665  1.00  0.00           O
ATOM   2982  N   ASP A 180      57.684  47.969 108.586  1.00  0.00           N
ATOM   2984  CA  ASP A 180      56.704  47.099 107.985  1.00  0.00           C
ATOM   2986  CB  ASP A 180      57.374  46.279 106.855  1.00  0.00           C
ATOM   2989  CG  ASP A 180      58.314  47.189 106.116  1.00  0.00           C
ATOM   2990  OD1 ASP A 180      57.844  48.259 105.675  1.00  0.00           O
ATOM   2991  OD2 ASP A 180      59.524  46.859 106.086  1.00  0.00           O
ATOM   2992  C   ASP A 180      56.144  46.119 108.995  1.00  0.00           C
ATOM   2993  O   ASP A 180      56.894  45.559 109.805  1.00  0.00           O
ATOM   2994  N   ALA A 181      54.824  45.849 108.975  1.00  0.00           N
ATOM   2996  CA  ALA A 181      54.144  45.099 110.025  1.00  0.00           C
ATOM   2998  CB  ALA A 181      52.684  44.879 109.605  1.00  0.00           C
ATOM   3002  C   ALA A 181      54.734  43.729 110.305  1.00  0.00           C
ATOM   3003  O   ALA A 181      54.954  43.309 111.436  1.00  0.00           O
ATOM   3004  N   GLN A 182      55.014  42.989 109.215  1.00  0.00           N
ATOM   3006  CA  GLN A 182      55.614  41.679 109.235  1.00  0.00           C
ATOM   3008  CB  GLN A 182      55.824  41.149 107.785  1.00  0.00           C
ATOM   3011  CG  GLN A 182      54.634  41.359 106.815  1.00  0.00           C
ATOM   3014  CD  GLN A 182      54.424  42.769 106.256  1.00  0.00           C
ATOM   3015  OE1 GLN A 182      53.294  43.179 106.025  1.00  0.00           O
ATOM   3016  NE2 GLN A 182      55.504  43.559 106.066  1.00  0.00           N
ATOM   3019  C   GLN A 182      56.974  41.669 109.895  1.00  0.00           C
ATOM   3020  O   GLN A 182      57.244  40.859 110.775  1.00  0.00           O
ATOM   3021  N   ARG A 183      57.854  42.629 109.536  1.00  0.00           N
ATOM   3023  CA  ARG A 183      59.214  42.709 110.025  1.00  0.00           C
ATOM   3025  CB  ARG A 183      60.004  43.779 109.235  1.00  0.00           C
ATOM   3028  CG  ARG A 183      60.094  43.479 107.725  1.00  0.00           C
ATOM   3031  CD  ARG A 183      60.434  42.039 107.316  1.00  0.00           C
ATOM   3034  NE  ARG A 183      61.674  41.629 108.035  1.00  0.00           N
ATOM   3036  CZ  ARG A 183      62.244  40.449 107.865  1.00  0.00           C
ATOM   3037  NH1 ARG A 183      61.604  39.389 107.445  1.00  0.00           N
ATOM   3040  NH2 ARG A 183      63.534  40.289 108.016  1.00  0.00           N
ATOM   3043  C   ARG A 183      59.274  42.959 111.516  1.00  0.00           C
ATOM   3044  O   ARG A 183      60.024  42.329 112.245  1.00  0.00           O
ATOM   3045  N   VAL A 184      58.384  43.839 112.015  1.00  0.00           N
ATOM   3047  CA  VAL A 184      58.194  44.049 113.446  1.00  0.00           C
ATOM   3049  CB  VAL A 184      57.164  45.149 113.726  1.00  0.00           C
ATOM   3051  CG1 VAL A 184      57.084  45.419 115.245  1.00  0.00           C
ATOM   3055  CG2 VAL A 184      57.564  46.449 113.016  1.00  0.00           C
ATOM   3059  C   VAL A 184      57.764  42.769 114.146  1.00  0.00           C
ATOM   3060  O   VAL A 184      58.304  42.409 115.186  1.00  0.00           O
ATOM   3061  N   ASN A 185      56.804  42.009 113.576  1.00  0.00           N
ATOM   3063  CA  ASN A 185      56.404  40.739 114.146  1.00  0.00           C
ATOM   3065  CB  ASN A 185      55.074  40.209 113.535  1.00  0.00           C
ATOM   3068  CG  ASN A 185      53.844  41.089 113.826  1.00  0.00           C
ATOM   3069  OD1 ASN A 185      52.734  40.729 113.426  1.00  0.00           O
ATOM   3070  ND2 ASN A 185      54.004  42.239 114.506  1.00  0.00           N
ATOM   3073  C   ASN A 185      57.524  39.689 114.095  1.00  0.00           C
ATOM   3074  O   ASN A 185      57.684  38.929 115.025  1.00  0.00           O
ATOM   3075  N   PHE A 186      58.354  39.659 113.035  1.00  0.00           N
ATOM   3077  CA  PHE A 186      59.564  38.849 112.976  1.00  0.00           C
ATOM   3079  CB  PHE A 186      60.194  38.929 111.545  1.00  0.00           C
ATOM   3082  CG  PHE A 186      61.514  38.219 111.425  1.00  0.00           C
ATOM   3083  CD1 PHE A 186      61.614  36.929 110.876  1.00  0.00           C
ATOM   3085  CE1 PHE A 186      62.854  36.299 110.786  1.00  0.00           C
ATOM   3087  CZ  PHE A 186      64.004  36.909 111.296  1.00  0.00           C
ATOM   3089  CD2 PHE A 186      62.684  38.859 111.866  1.00  0.00           C
ATOM   3091  CE2 PHE A 186      63.904  38.179 111.866  1.00  0.00           C
ATOM   3093  C   PHE A 186      60.584  39.149 114.086  1.00  0.00           C
ATOM   3094  O   PHE A 186      61.094  38.229 114.715  1.00  0.00           O
ATOM   3095  N   TYR A 187      60.844  40.459 114.346  1.00  0.00           N
ATOM   3097  CA  TYR A 187      61.804  40.949 115.336  1.00  0.00           C
ATOM   3099  CB  TYR A 187      62.264  42.389 114.985  1.00  0.00           C
ATOM   3102  CG  TYR A 187      63.274  42.429 113.866  1.00  0.00           C
ATOM   3103  CD1 TYR A 187      64.544  41.889 114.105  1.00  0.00           C
ATOM   3105  CE1 TYR A 187      65.574  42.069 113.175  1.00  0.00           C
ATOM   3107  CZ  TYR A 187      65.354  42.789 111.995  1.00  0.00           C
ATOM   3108  OH  TYR A 187      66.394  42.909 111.035  1.00  0.00           O
ATOM   3110  CD2 TYR A 187      63.054  43.149 112.675  1.00  0.00           C
ATOM   3112  CE2 TYR A 187      64.084  43.309 111.735  1.00  0.00           C
ATOM   3114  C   TYR A 187      61.264  40.919 116.766  1.00  0.00           C
ATOM   3115  O   TYR A 187      61.974  41.139 117.756  1.00  0.00           O
ATOM   3116  N   LEU A 188      59.984  40.579 116.945  1.00  0.00           N
ATOM   3118  CA  LEU A 188      59.394  40.399 118.256  1.00  0.00           C
ATOM   3120  CB  LEU A 188      57.844  40.429 118.175  1.00  0.00           C
ATOM   3123  CG  LEU A 188      57.254  41.779 118.586  1.00  0.00           C
ATOM   3125  CD1 LEU A 188      55.774  41.849 118.215  1.00  0.00           C
ATOM   3129  CD2 LEU A 188      57.414  42.019 120.096  1.00  0.00           C
ATOM   3133  C   LEU A 188      59.864  39.129 118.925  1.00  0.00           C
ATOM   3134  O   LEU A 188      59.724  38.959 120.146  1.00  0.00           O
ATOM   3135  N   ALA A 189      60.454  38.199 118.145  1.00  0.00           N
ATOM   3137  CA  ALA A 189      60.934  36.889 118.545  1.00  0.00           C
ATOM   3139  CB  ALA A 189      62.404  36.959 118.936  1.00  0.00           C
ATOM   3143  C   ALA A 189      60.064  36.139 119.546  1.00  0.00           C
ATOM   3144  O   ALA A 189      60.484  35.729 120.625  1.00  0.00           O
ATOM   3145  N   GLY A 190      58.774  35.999 119.175  1.00  0.00           N
ATOM   3147  CA  GLY A 190      57.764  35.259 119.915  1.00  0.00           C
ATOM   3150  C   GLY A 190      57.404  35.829 121.256  1.00  0.00           C
ATOM   3151  O   GLY A 190      56.854  35.139 122.115  1.00  0.00           O
ATOM   3152  N   ARG A 191      57.694  37.109 121.495  1.00  0.00           N
ATOM   3154  CA  ARG A 191      57.444  37.719 122.775  1.00  0.00           C
ATOM   3156  CB  ARG A 191      58.564  38.719 123.135  1.00  0.00           C
ATOM   3159  CG  ARG A 191      59.924  38.029 123.296  1.00  0.00           C
ATOM   3162  CD  ARG A 191      61.094  38.989 123.545  1.00  0.00           C
ATOM   3165  NE  ARG A 191      61.314  39.709 122.255  1.00  0.00           N
ATOM   3167  CZ  ARG A 191      62.194  40.679 122.095  1.00  0.00           C
ATOM   3168  NH1 ARG A 191      63.124  40.929 122.985  1.00  0.00           N
ATOM   3171  NH2 ARG A 191      62.204  41.419 121.016  1.00  0.00           N
ATOM   3174  C   ARG A 191      56.094  38.409 122.836  1.00  0.00           C
ATOM   3175  O   ARG A 191      55.444  38.679 121.825  1.00  0.00           O
ATOM   3176  N   ALA A 192      55.624  38.719 124.055  1.00  0.00           N
ATOM   3178  CA  ALA A 192      54.674  39.799 124.285  1.00  0.00           C
ATOM   3180  CB  ALA A 192      54.154  39.729 125.715  1.00  0.00           C
ATOM   3184  C   ALA A 192      55.264  41.199 124.025  1.00  0.00           C
ATOM   3185  O   ALA A 192      56.454  41.379 124.305  1.00  0.00           O
ATOM   3186  N   PRO A 193      54.494  42.209 123.595  1.00  0.00           N
ATOM   3187  CD  PRO A 193      53.084  42.049 123.256  1.00  0.00           C
ATOM   3190  CA  PRO A 193      55.004  43.479 123.075  1.00  0.00           C
ATOM   3192  CB  PRO A 193      53.744  44.199 122.525  1.00  0.00           C
ATOM   3195  CG  PRO A 193      52.554  43.469 123.145  1.00  0.00           C
ATOM   3198  C   PRO A 193      55.624  44.269 124.195  1.00  0.00           C
ATOM   3199  O   PRO A 193      56.644  44.919 124.016  1.00  0.00           O
ATOM   3200  N   HIS A 194      55.044  44.159 125.385  1.00  0.00           N
ATOM   3202  CA  HIS A 194      55.494  44.839 126.565  1.00  0.00           C
ATOM   3204  CB  HIS A 194      54.274  45.309 127.375  1.00  0.00           C
ATOM   3207  ND1 HIS A 194      53.604  47.099 125.736  1.00  0.00           N
ATOM   3208  CG  HIS A 194      53.244  46.069 126.586  1.00  0.00           C
ATOM   3209  CE1 HIS A 194      52.474  47.579 125.266  1.00  0.00           C
ATOM   3211  NE2 HIS A 194      51.404  46.939 125.786  1.00  0.00           N
ATOM   3213  CD2 HIS A 194      51.894  45.959 126.626  1.00  0.00           C
ATOM   3215  C   HIS A 194      56.374  43.919 127.425  1.00  0.00           C
ATOM   3216  O   HIS A 194      56.534  44.139 128.626  1.00  0.00           O
ATOM   3217  N   THR A 195      56.944  42.839 126.835  1.00  0.00           N
ATOM   3219  CA  THR A 195      57.974  41.989 127.485  1.00  0.00           C
ATOM   3221  CB  THR A 195      58.424  40.769 126.665  1.00  0.00           C
ATOM   3223  OG1 THR A 195      57.354  39.869 126.396  1.00  0.00           O
ATOM   3225  CG2 THR A 195      59.534  39.969 127.366  1.00  0.00           C
ATOM   3229  C   THR A 195      59.234  42.809 127.756  1.00  0.00           C
ATOM   3230  O   THR A 195      59.814  43.229 126.766  1.00  0.00           O
ATOM   3231  N   PRO A 196      59.714  43.079 128.975  1.00  0.00           N
ATOM   3232  CD  PRO A 196      59.104  42.589 130.206  1.00  0.00           C
ATOM   3235  CA  PRO A 196      60.984  43.759 129.266  1.00  0.00           C
ATOM   3237  CB  PRO A 196      61.264  43.489 130.736  1.00  0.00           C
ATOM   3240  CG  PRO A 196      59.864  43.339 131.305  1.00  0.00           C
ATOM   3243  C   PRO A 196      62.184  43.359 128.445  1.00  0.00           C
ATOM   3244  O   PRO A 196      62.384  42.169 128.206  1.00  0.00           O
ATOM   3245  N   VAL A 197      63.004  44.329 128.046  1.00  0.00           N
ATOM   3247  CA  VAL A 197      64.154  44.069 127.225  1.00  0.00           C
ATOM   3249  CB  VAL A 197      63.884  44.489 125.786  1.00  0.00           C
ATOM   3251  CG1 VAL A 197      65.134  44.519 124.906  1.00  0.00           C
ATOM   3255  CG2 VAL A 197      62.934  43.459 125.155  1.00  0.00           C
ATOM   3259  C   VAL A 197      65.324  44.779 127.865  1.00  0.00           C
ATOM   3260  O   VAL A 197      65.164  45.689 128.665  1.00  0.00           O
ATOM   3261  N   ASP A 198      66.564  44.359 127.535  1.00  0.00           N
ATOM   3263  CA  ASP A 198      67.764  45.079 127.885  1.00  0.00           C
ATOM   3265  CB  ASP A 198      68.994  44.269 127.436  1.00  0.00           C
ATOM   3268  CG  ASP A 198      70.304  44.999 127.705  1.00  0.00           C
ATOM   3269  OD1 ASP A 198      70.374  45.819 128.645  1.00  0.00           O
ATOM   3270  OD2 ASP A 198      71.264  44.689 126.955  1.00  0.00           O
ATOM   3271  C   ASP A 198      67.774  46.519 127.355  1.00  0.00           C
ATOM   3272  O   ASP A 198      67.824  46.759 126.145  1.00  0.00           O
ATOM   3273  N   THR A 199      67.744  47.489 128.296  1.00  0.00           N
ATOM   3275  CA  THR A 199      67.764  48.919 128.055  1.00  0.00           C
ATOM   3277  CB  THR A 199      67.704  49.679 129.375  1.00  0.00           C
ATOM   3279  OG1 THR A 199      66.424  49.499 129.965  1.00  0.00           O
ATOM   3281  CG2 THR A 199      67.884  51.199 129.195  1.00  0.00           C
ATOM   3285  C   THR A 199      68.964  49.349 127.235  1.00  0.00           C
ATOM   3286  O   THR A 199      68.814  50.089 126.256  1.00  0.00           O
ATOM   3287  N   ALA A 200      70.174  48.849 127.555  1.00  0.00           N
ATOM   3289  CA  ALA A 200      71.374  49.159 126.815  1.00  0.00           C
ATOM   3291  CB  ALA A 200      72.554  48.449 127.495  1.00  0.00           C
ATOM   3295  C   ALA A 200      71.354  48.749 125.355  1.00  0.00           C
ATOM   3296  O   ALA A 200      71.634  49.539 124.465  1.00  0.00           O
ATOM   3297  N   SER A 201      70.914  47.509 125.105  1.00  0.00           N
ATOM   3299  CA  SER A 201      70.744  46.949 123.785  1.00  0.00           C
ATOM   3301  CB  SER A 201      70.294  45.469 123.855  1.00  0.00           C
ATOM   3304  OG  SER A 201      71.304  44.589 124.366  1.00  0.00           O
ATOM   3306  C   SER A 201      69.754  47.759 122.945  1.00  0.00           C
ATOM   3307  O   SER A 201      69.974  48.009 121.766  1.00  0.00           O
ATOM   3308  N   LEU A 202      68.634  48.229 123.535  1.00  0.00           N
ATOM   3310  CA  LEU A 202      67.694  49.109 122.836  1.00  0.00           C
ATOM   3312  CB  LEU A 202      66.414  49.379 123.675  1.00  0.00           C
ATOM   3315  CG  LEU A 202      65.404  50.369 123.046  1.00  0.00           C
ATOM   3317  CD1 LEU A 202      64.854  49.859 121.715  1.00  0.00           C
ATOM   3321  CD2 LEU A 202      64.254  50.659 124.016  1.00  0.00           C
ATOM   3325  C   LEU A 202      68.314  50.449 122.456  1.00  0.00           C
ATOM   3326  O   LEU A 202      68.214  50.899 121.305  1.00  0.00           O
ATOM   3327  N   LEU A 203      69.004  51.089 123.405  1.00  0.00           N
ATOM   3329  CA  LEU A 203      69.664  52.359 123.205  1.00  0.00           C
ATOM   3331  CB  LEU A 203      70.294  52.859 124.515  1.00  0.00           C
ATOM   3334  CG  LEU A 203      69.264  53.329 125.546  1.00  0.00           C
ATOM   3336  CD1 LEU A 203      69.974  53.479 126.895  1.00  0.00           C
ATOM   3340  CD2 LEU A 203      68.594  54.649 125.135  1.00  0.00           C
ATOM   3344  C   LEU A 203      70.704  52.339 122.115  1.00  0.00           C
ATOM   3345  O   LEU A 203      70.804  53.279 121.335  1.00  0.00           O
ATOM   3346  N   GLU A 204      71.454  51.229 121.986  1.00  0.00           N
ATOM   3348  CA  GLU A 204      72.324  51.009 120.855  1.00  0.00           C
ATOM   3350  CB  GLU A 204      72.934  49.609 120.985  1.00  0.00           C
ATOM   3353  CG  GLU A 204      73.974  49.319 119.895  1.00  0.00           C
ATOM   3356  CD  GLU A 204      74.404  47.879 119.775  1.00  0.00           C
ATOM   3357  OE1 GLU A 204      74.174  47.049 120.675  1.00  0.00           O
ATOM   3358  OE2 GLU A 204      75.074  47.609 118.735  1.00  0.00           O
ATOM   3359  C   GLU A 204      71.624  51.109 119.495  1.00  0.00           C
ATOM   3360  O   GLU A 204      72.044  51.879 118.616  1.00  0.00           O
ATOM   3361  N   LEU A 205      70.494  50.409 119.305  1.00  0.00           N
ATOM   3363  CA  LEU A 205      69.674  50.509 118.105  1.00  0.00           C
ATOM   3365  CB  LEU A 205      68.454  49.559 118.195  1.00  0.00           C
ATOM   3368  CG  LEU A 205      68.784  48.069 118.426  1.00  0.00           C
ATOM   3370  CD1 LEU A 205      67.474  47.289 118.566  1.00  0.00           C
ATOM   3374  CD2 LEU A 205      69.644  47.469 117.305  1.00  0.00           C
ATOM   3378  C   LEU A 205      69.164  51.909 117.845  1.00  0.00           C
ATOM   3379  O   LEU A 205      69.174  52.419 116.715  1.00  0.00           O
ATOM   3380  N   LEU A 206      68.714  52.619 118.905  1.00  0.00           N
ATOM   3382  CA  LEU A 206      68.314  54.019 118.815  1.00  0.00           C
ATOM   3384  CB  LEU A 206      67.694  54.539 120.135  1.00  0.00           C
ATOM   3387  CG  LEU A 206      66.484  53.709 120.625  1.00  0.00           C
ATOM   3389  CD1 LEU A 206      65.684  54.459 121.695  1.00  0.00           C
ATOM   3393  CD2 LEU A 206      65.574  53.289 119.465  1.00  0.00           C
ATOM   3397  C   LEU A 206      69.444  54.949 118.376  1.00  0.00           C
ATOM   3398  O   LEU A 206      69.264  55.789 117.495  1.00  0.00           O
ATOM   3399  N   ALA A 207      70.654  54.759 118.925  1.00  0.00           N
ATOM   3401  CA  ALA A 207      71.844  55.479 118.525  1.00  0.00           C
ATOM   3403  CB  ALA A 207      73.024  55.029 119.406  1.00  0.00           C
ATOM   3407  C   ALA A 207      72.184  55.289 117.056  1.00  0.00           C
ATOM   3408  O   ALA A 207      72.494  56.229 116.335  1.00  0.00           O
ATOM   3409  N   ARG A 208      72.074  54.049 116.535  1.00  0.00           N
ATOM   3411  CA  ARG A 208      72.224  53.749 115.125  1.00  0.00           C
ATOM   3413  CB  ARG A 208      72.384  52.229 114.915  1.00  0.00           C
ATOM   3416  CG  ARG A 208      73.624  51.629 115.635  1.00  0.00           C
ATOM   3419  CD  ARG A 208      74.994  52.199 115.215  1.00  0.00           C
ATOM   3422  NE  ARG A 208      75.254  53.519 115.896  1.00  0.00           N
ATOM   3424  CZ  ARG A 208      75.724  53.659 117.135  1.00  0.00           C
ATOM   3425  NH1 ARG A 208      75.974  52.629 117.925  1.00  0.00           N
ATOM   3428  NH2 ARG A 208      76.004  54.869 117.555  1.00  0.00           N
ATOM   3431  C   ARG A 208      71.164  54.349 114.215  1.00  0.00           C
ATOM   3432  O   ARG A 208      71.464  54.799 113.105  1.00  0.00           O
ATOM   3433  N   TYR A 209      69.904  54.419 114.686  1.00  0.00           N
ATOM   3435  CA  TYR A 209      68.824  54.979 113.905  1.00  0.00           C
ATOM   3437  CB  TYR A 209      67.454  54.449 114.416  1.00  0.00           C
ATOM   3440  CG  TYR A 209      66.334  54.909 113.505  1.00  0.00           C
ATOM   3441  CD1 TYR A 209      66.124  54.279 112.266  1.00  0.00           C
ATOM   3443  CE1 TYR A 209      65.144  54.759 111.375  1.00  0.00           C
ATOM   3445  CZ  TYR A 209      64.354  55.859 111.735  1.00  0.00           C
ATOM   3446  OH  TYR A 209      63.374  56.359 110.855  1.00  0.00           O
ATOM   3448  CD2 TYR A 209      65.544  56.009 113.835  1.00  0.00           C
ATOM   3450  CE2 TYR A 209      64.554  56.489 112.965  1.00  0.00           C
ATOM   3452  C   TYR A 209      68.894  56.509 113.846  1.00  0.00           C
ATOM   3453  O   TYR A 209      68.384  57.119 112.906  1.00  0.00           O
ATOM   3454  N   GLY A 210      69.634  57.149 114.775  1.00  0.00           N
ATOM   3456  CA  GLY A 210      70.044  58.539 114.665  1.00  0.00           C
ATOM   3459  C   GLY A 210      69.814  59.349 115.885  1.00  0.00           C
ATOM   3460  O   GLY A 210      70.214  60.509 115.926  1.00  0.00           O
ATOM   3461  N   TYR A 211      69.214  58.749 116.936  1.00  0.00           N
ATOM   3463  CA  TYR A 211      69.074  59.369 118.236  1.00  0.00           C
ATOM   3465  CB  TYR A 211      68.164  58.579 119.235  1.00  0.00           C
ATOM   3468  CG  TYR A 211      66.754  58.529 118.715  1.00  0.00           C
ATOM   3469  CD1 TYR A 211      65.774  59.439 119.146  1.00  0.00           C
ATOM   3471  CE1 TYR A 211      64.474  59.409 118.605  1.00  0.00           C
ATOM   3473  CZ  TYR A 211      64.154  58.469 117.635  1.00  0.00           C
ATOM   3474  OH  TYR A 211      62.894  58.419 117.006  1.00  0.00           O
ATOM   3476  CD2 TYR A 211      66.374  57.539 117.795  1.00  0.00           C
ATOM   3478  CE2 TYR A 211      65.094  57.519 117.255  1.00  0.00           C
ATOM   3480  C   TYR A 211      70.414  59.669 118.896  1.00  0.00           C
ATOM   3481  O   TYR A 211      71.404  58.949 118.745  1.00  0.00           O
ATOM   3482  N   ASP A 212      70.464  60.769 119.655  1.00  0.00           N
ATOM   3484  CA  ASP A 212      71.614  61.159 120.435  1.00  0.00           C
ATOM   3486  CB  ASP A 212      71.584  62.699 120.625  1.00  0.00           C
ATOM   3489  CG  ASP A 212      72.934  63.379 120.826  1.00  0.00           C
ATOM   3490  OD1 ASP A 212      73.954  62.919 120.256  1.00  0.00           O
ATOM   3491  OD2 ASP A 212      72.914  64.469 121.465  1.00  0.00           O
ATOM   3492  C   ASP A 212      71.584  60.379 121.755  1.00  0.00           C
ATOM   3493  O   ASP A 212      70.774  60.639 122.646  1.00  0.00           O
ATOM   3494  N   VAL A 213      72.464  59.369 121.895  1.00  0.00           N
ATOM   3496  CA  VAL A 213      72.604  58.519 123.075  1.00  0.00           C
ATOM   3498  CB  VAL A 213      72.434  57.049 122.696  1.00  0.00           C
ATOM   3500  CG1 VAL A 213      72.714  56.109 123.885  1.00  0.00           C
ATOM   3504  CG2 VAL A 213      70.994  56.819 122.215  1.00  0.00           C
ATOM   3508  C   VAL A 213      74.004  58.759 123.616  1.00  0.00           C
ATOM   3509  O   VAL A 213      74.984  58.539 122.906  1.00  0.00           O
ATOM   3510  N   LYS A 214      74.164  59.259 124.866  1.00  0.00           N
ATOM   3512  CA  LYS A 214      75.494  59.509 125.445  1.00  0.00           C
ATOM   3514  CB  LYS A 214      75.474  60.629 126.525  1.00  0.00           C
ATOM   3517  CG  LYS A 214      75.044  62.039 126.035  1.00  0.00           C
ATOM   3520  CD  LYS A 214      75.994  62.659 124.985  1.00  0.00           C
ATOM   3523  CE  LYS A 214      75.504  63.959 124.315  1.00  0.00           C
ATOM   3526  NZ  LYS A 214      75.444  65.089 125.275  1.00  0.00           N
ATOM   3530  C   LYS A 214      76.104  58.209 125.975  1.00  0.00           C
ATOM   3531  O   LYS A 214      75.374  57.249 126.175  1.00  0.00           O
ATOM   3532  N   PRO A 215      77.404  58.029 126.195  1.00  0.00           N
ATOM   3533  CD  PRO A 215      78.464  58.869 125.635  1.00  0.00           C
ATOM   3536  CA  PRO A 215      77.924  56.799 126.796  1.00  0.00           C
ATOM   3538  CB  PRO A 215      79.414  56.819 126.396  1.00  0.00           C
ATOM   3541  CG  PRO A 215      79.744  58.299 126.226  1.00  0.00           C
ATOM   3544  C   PRO A 215      77.754  56.769 128.315  1.00  0.00           C
ATOM   3545  O   PRO A 215      78.204  55.829 128.956  1.00  0.00           O
ATOM   3546  N   ASP A 216      77.144  57.819 128.906  1.00  0.00           N
ATOM   3548  CA  ASP A 216      77.134  58.039 130.326  1.00  0.00           C
ATOM   3550  CB  ASP A 216      78.484  58.729 130.706  1.00  0.00           C
ATOM   3553  CG  ASP A 216      78.904  59.959 129.895  1.00  0.00           C
ATOM   3554  OD1 ASP A 216      78.074  60.819 129.536  1.00  0.00           O
ATOM   3555  OD2 ASP A 216      80.154  60.139 129.715  1.00  0.00           O
ATOM   3556  C   ASP A 216      75.894  58.819 130.755  1.00  0.00           C
ATOM   3557  O   ASP A 216      75.494  59.759 130.055  1.00  0.00           O
ATOM   3558  N   MET A 217      75.294  58.459 131.925  1.00  0.00           N
ATOM   3560  CA  MET A 217      74.424  59.279 132.775  1.00  0.00           C
ATOM   3562  CB  MET A 217      73.574  60.449 132.146  1.00  0.00           C
ATOM   3565  CG  MET A 217      72.644  60.169 130.945  1.00  0.00           C
ATOM   3568  SD  MET A 217      71.524  58.779 131.105  1.00  0.00           S
ATOM   3569  CE  MET A 217      70.304  59.499 132.186  1.00  0.00           C
ATOM   3573  C   MET A 217      73.644  58.449 133.796  1.00  0.00           C
ATOM   3574  O   MET A 217      73.954  57.289 134.036  1.00  0.00           O
ATOM   3575  N   THR A 218      72.694  59.099 134.505  1.00  0.00           N
ATOM   3577  CA  THR A 218      71.674  58.599 135.445  1.00  0.00           C
ATOM   3579  CB  THR A 218      70.954  59.799 136.116  1.00  0.00           C
ATOM   3581  OG1 THR A 218      70.024  60.509 135.296  1.00  0.00           O
ATOM   3583  CG2 THR A 218      71.994  60.819 136.605  1.00  0.00           C
ATOM   3587  C   THR A 218      70.674  57.609 134.816  1.00  0.00           C
ATOM   3588  O   THR A 218      70.974  57.039 133.775  1.00  0.00           O
ATOM   3589  N   PRO A 219      69.474  57.349 135.305  1.00  0.00           N
ATOM   3590  CD  PRO A 219      69.364  56.969 136.725  1.00  0.00           C
ATOM   3593  CA  PRO A 219      68.524  56.579 134.475  1.00  0.00           C
ATOM   3595  CB  PRO A 219      67.694  55.819 135.525  1.00  0.00           C
ATOM   3598  CG  PRO A 219      68.704  55.599 136.645  1.00  0.00           C
ATOM   3601  C   PRO A 219      67.614  57.439 133.595  1.00  0.00           C
ATOM   3602  O   PRO A 219      67.084  56.969 132.596  1.00  0.00           O
ATOM   3603  N   ARG A 220      67.344  58.679 134.005  1.00  0.00           N
ATOM   3605  CA  ARG A 220      66.274  59.509 133.455  1.00  0.00           C
ATOM   3607  CB  ARG A 220      66.234  60.769 134.335  1.00  0.00           C
ATOM   3610  CG  ARG A 220      65.054  61.709 134.065  1.00  0.00           C
ATOM   3613  CD  ARG A 220      65.384  63.149 134.415  1.00  0.00           C
ATOM   3616  NE  ARG A 220      66.254  63.659 133.315  1.00  0.00           N
ATOM   3618  CZ  ARG A 220      65.774  64.289 132.255  1.00  0.00           C
ATOM   3619  NH1 ARG A 220      64.484  64.419 132.046  1.00  0.00           N
ATOM   3622  NH2 ARG A 220      66.584  64.819 131.375  1.00  0.00           N
ATOM   3625  C   ARG A 220      66.314  59.899 131.965  1.00  0.00           C
ATOM   3626  O   ARG A 220      65.314  59.819 131.245  1.00  0.00           O
ATOM   3627  N   GLU A 221      67.484  60.329 131.445  1.00  0.00           N
ATOM   3629  CA  GLU A 221      67.704  60.699 130.055  1.00  0.00           C
ATOM   3631  CB  GLU A 221      69.064  61.449 129.845  1.00  0.00           C
ATOM   3634  CG  GLU A 221      69.264  62.689 130.766  1.00  0.00           C
ATOM   3637  CD  GLU A 221      70.614  63.419 130.635  1.00  0.00           C
ATOM   3638  OE1 GLU A 221      71.294  63.299 129.596  1.00  0.00           O
ATOM   3639  OE2 GLU A 221      70.944  64.139 131.615  1.00  0.00           O
ATOM   3640  C   GLU A 221      67.664  59.489 129.115  1.00  0.00           C
ATOM   3641  O   GLU A 221      67.334  59.639 127.945  1.00  0.00           O
ATOM   3642  N   GLN A 222      67.944  58.249 129.615  1.00  0.00           N
ATOM   3644  CA  GLN A 222      67.684  57.009 128.896  1.00  0.00           C
ATOM   3646  CB  GLN A 222      68.244  55.789 129.665  1.00  0.00           C
ATOM   3649  CG  GLN A 222      69.794  55.759 129.715  1.00  0.00           C
ATOM   3652  CD  GLN A 222      70.324  54.719 130.715  1.00  0.00           C
ATOM   3653  OE1 GLN A 222      69.844  53.589 130.805  1.00  0.00           O
ATOM   3654  NE2 GLN A 222      71.324  55.139 131.516  1.00  0.00           N
ATOM   3657  C   GLN A 222      66.224  56.789 128.566  1.00  0.00           C
ATOM   3658  O   GLN A 222      65.864  56.559 127.415  1.00  0.00           O
ATOM   3659  N   ARG A 223      65.334  56.989 129.565  1.00  0.00           N
ATOM   3661  CA  ARG A 223      63.884  57.059 129.406  1.00  0.00           C
ATOM   3663  CB  ARG A 223      63.114  57.229 130.745  1.00  0.00           C
ATOM   3666  CG  ARG A 223      63.134  55.969 131.635  1.00  0.00           C
ATOM   3669  CD  ARG A 223      62.214  56.019 132.865  1.00  0.00           C
ATOM   3672  NE  ARG A 223      62.784  57.039 133.826  1.00  0.00           N
ATOM   3674  CZ  ARG A 223      63.634  56.709 134.796  1.00  0.00           C
ATOM   3675  NH1 ARG A 223      64.114  55.499 134.965  1.00  0.00           N
ATOM   3678  NH2 ARG A 223      64.024  57.619 135.665  1.00  0.00           N
ATOM   3681  C   ARG A 223      63.414  58.139 128.445  1.00  0.00           C
ATOM   3682  O   ARG A 223      62.514  57.929 127.646  1.00  0.00           O
ATOM   3683  N   ARG A 224      64.034  59.339 128.505  1.00  0.00           N
ATOM   3685  CA  ARG A 224      63.814  60.379 127.525  1.00  0.00           C
ATOM   3687  CB  ARG A 224      64.634  61.669 127.845  1.00  0.00           C
ATOM   3690  CG  ARG A 224      64.124  62.519 129.036  1.00  0.00           C
ATOM   3693  CD  ARG A 224      62.664  62.989 128.975  1.00  0.00           C
ATOM   3696  NE  ARG A 224      62.444  63.549 127.616  1.00  0.00           N
ATOM   3698  CZ  ARG A 224      61.404  64.289 127.275  1.00  0.00           C
ATOM   3699  NH1 ARG A 224      60.314  64.459 127.985  1.00  0.00           N
ATOM   3702  NH2 ARG A 224      61.424  64.869 126.095  1.00  0.00           N
ATOM   3705  C   ARG A 224      64.124  59.999 126.086  1.00  0.00           C
ATOM   3706  O   ARG A 224      63.314  60.249 125.196  1.00  0.00           O
ATOM   3707  N   VAL A 225      65.274  59.339 125.815  1.00  0.00           N
ATOM   3709  CA  VAL A 225      65.564  58.799 124.495  1.00  0.00           C
ATOM   3711  CB  VAL A 225      67.024  58.379 124.335  1.00  0.00           C
ATOM   3713  CG1 VAL A 225      67.274  57.899 122.896  1.00  0.00           C
ATOM   3717  CG2 VAL A 225      67.924  59.599 124.605  1.00  0.00           C
ATOM   3721  C   VAL A 225      64.614  57.689 124.076  1.00  0.00           C
ATOM   3722  O   VAL A 225      64.074  57.679 122.976  1.00  0.00           O
ATOM   3723  N   ILE A 226      64.344  56.729 124.985  1.00  0.00           N
ATOM   3725  CA  ILE A 226      63.454  55.619 124.686  1.00  0.00           C
ATOM   3727  CB  ILE A 226      63.534  54.539 125.756  1.00  0.00           C
ATOM   3729  CG2 ILE A 226      62.434  53.459 125.535  1.00  0.00           C
ATOM   3733  CG1 ILE A 226      64.944  53.909 125.736  1.00  0.00           C
ATOM   3736  CD  ILE A 226      65.254  53.059 126.965  1.00  0.00           C
ATOM   3740  C   ILE A 226      62.044  56.039 124.355  1.00  0.00           C
ATOM   3741  O   ILE A 226      61.524  55.649 123.315  1.00  0.00           O
ATOM   3742  N   MET A 227      61.394  56.929 125.146  1.00  0.00           N
ATOM   3744  CA  MET A 227      60.144  57.529 124.696  1.00  0.00           C
ATOM   3746  CB  MET A 227      59.244  58.219 125.745  1.00  0.00           C
ATOM   3749  CG  MET A 227      57.984  58.909 125.146  1.00  0.00           C
ATOM   3752  SD  MET A 227      58.114  60.589 124.436  1.00  0.00           S
ATOM   3753  CE  MET A 227      56.954  60.279 123.065  1.00  0.00           C
ATOM   3757  C   MET A 227      60.224  58.369 123.446  1.00  0.00           C
ATOM   3758  O   MET A 227      59.314  58.269 122.616  1.00  0.00           O
ATOM   3759  N   ALA A 228      61.284  59.169 123.236  1.00  0.00           N
ATOM   3761  CA  ALA A 228      61.404  59.999 122.056  1.00  0.00           C
ATOM   3763  CB  ALA A 228      62.644  60.899 122.135  1.00  0.00           C
ATOM   3767  C   ALA A 228      61.434  59.179 120.775  1.00  0.00           C
ATOM   3768  O   ALA A 228      61.044  59.649 119.705  1.00  0.00           O
ATOM   3769  N   PHE A 229      61.834  57.899 120.876  1.00  0.00           N
ATOM   3771  CA  PHE A 229      61.584  56.899 119.875  1.00  0.00           C
ATOM   3773  CB  PHE A 229      62.804  55.949 119.965  1.00  0.00           C
ATOM   3776  CG  PHE A 229      62.624  54.749 119.115  1.00  0.00           C
ATOM   3777  CD1 PHE A 229      62.764  54.859 117.736  1.00  0.00           C
ATOM   3779  CE1 PHE A 229      62.574  53.749 116.916  1.00  0.00           C
ATOM   3781  CZ  PHE A 229      62.214  52.529 117.476  1.00  0.00           C
ATOM   3783  CD2 PHE A 229      62.264  53.519 119.686  1.00  0.00           C
ATOM   3785  CE2 PHE A 229      62.064  52.409 118.866  1.00  0.00           C
ATOM   3787  C   PHE A 229      60.234  56.159 119.976  1.00  0.00           C
ATOM   3788  O   PHE A 229      59.654  55.769 118.975  1.00  0.00           O
ATOM   3789  N   GLN A 230      59.674  55.949 121.195  1.00  0.00           N
ATOM   3791  CA  GLN A 230      58.444  55.189 121.375  1.00  0.00           C
ATOM   3793  CB  GLN A 230      58.044  54.809 122.826  1.00  0.00           C
ATOM   3796  CG  GLN A 230      58.894  53.649 123.365  1.00  0.00           C
ATOM   3799  CD  GLN A 230      58.654  53.359 124.845  1.00  0.00           C
ATOM   3800  OE1 GLN A 230      58.334  54.219 125.675  1.00  0.00           O
ATOM   3801  NE2 GLN A 230      58.834  52.069 125.215  1.00  0.00           N
ATOM   3804  C   GLN A 230      57.264  55.739 120.656  1.00  0.00           C
ATOM   3805  O   GLN A 230      56.894  55.179 119.635  1.00  0.00           O
ATOM   3806  N   MET A 231      56.614  56.829 121.086  1.00  0.00           N
ATOM   3808  CA  MET A 231      55.384  57.219 120.435  1.00  0.00           C
ATOM   3810  CB  MET A 231      54.644  58.379 121.105  1.00  0.00           C
ATOM   3813  CG  MET A 231      53.594  59.149 120.266  1.00  0.00           C
ATOM   3816  SD  MET A 231      54.074  60.209 118.826  1.00  0.00           S
ATOM   3817  CE  MET A 231      52.554  60.039 117.836  1.00  0.00           C
ATOM   3821  C   MET A 231      55.454  57.479 118.955  1.00  0.00           C
ATOM   3822  O   MET A 231      54.504  57.139 118.245  1.00  0.00           O
ATOM   3823  N   HIS A 232      56.594  58.029 118.475  1.00  0.00           N
ATOM   3825  CA  HIS A 232      56.804  58.289 117.065  1.00  0.00           C
ATOM   3827  CB  HIS A 232      58.264  58.769 116.776  1.00  0.00           C
ATOM   3830  ND1 HIS A 232      58.094  58.669 114.226  1.00  0.00           N
ATOM   3832  CG  HIS A 232      58.504  59.299 115.376  1.00  0.00           C
ATOM   3833  CE1 HIS A 232      58.444  59.459 113.186  1.00  0.00           C
ATOM   3835  NE2 HIS A 232      59.044  60.549 113.586  1.00  0.00           N
ATOM   3836  CD2 HIS A 232      59.114  60.449 114.965  1.00  0.00           C
ATOM   3838  C   HIS A 232      56.464  57.049 116.265  1.00  0.00           C
ATOM   3839  O   HIS A 232      55.694  57.139 115.326  1.00  0.00           O
ATOM   3840  N   PHE A 233      56.934  55.869 116.715  1.00  0.00           N
ATOM   3842  CA  PHE A 233      56.754  54.599 116.035  1.00  0.00           C
ATOM   3844  CB  PHE A 233      58.154  53.979 115.845  1.00  0.00           C
ATOM   3847  CG  PHE A 233      59.014  54.909 115.025  1.00  0.00           C
ATOM   3848  CD1 PHE A 233      58.844  54.939 113.635  1.00  0.00           C
ATOM   3850  CE1 PHE A 233      59.664  55.749 112.836  1.00  0.00           C
ATOM   3852  CZ  PHE A 233      60.634  56.559 113.415  1.00  0.00           C
ATOM   3854  CD2 PHE A 233      60.014  55.709 115.596  1.00  0.00           C
ATOM   3856  CE2 PHE A 233      60.814  56.549 114.805  1.00  0.00           C
ATOM   3858  C   PHE A 233      55.814  53.599 116.745  1.00  0.00           C
ATOM   3859  O   PHE A 233      55.544  52.519 116.245  1.00  0.00           O
ATOM   3860  N   ARG A 234      55.284  53.979 117.915  1.00  0.00           N
ATOM   3862  CA  ARG A 234      54.664  53.099 118.905  1.00  0.00           C
ATOM   3864  CB  ARG A 234      55.794  52.409 119.745  1.00  0.00           C
ATOM   3867  CG  ARG A 234      55.494  51.069 120.456  1.00  0.00           C
ATOM   3870  CD  ARG A 234      54.394  51.119 121.525  1.00  0.00           C
ATOM   3873  NE  ARG A 234      54.554  49.939 122.425  1.00  0.00           N
ATOM   3875  CZ  ARG A 234      55.364  49.849 123.475  1.00  0.00           C
ATOM   3876  NH1 ARG A 234      56.164  50.799 123.896  1.00  0.00           N
ATOM   3879  NH2 ARG A 234      55.474  48.709 124.126  1.00  0.00           N
ATOM   3882  C   ARG A 234      53.774  53.969 119.836  1.00  0.00           C
ATOM   3883  O   ARG A 234      54.084  54.129 121.025  1.00  0.00           O
ATOM   3884  N   PRO A 235      52.664  54.589 119.375  1.00  0.00           N
ATOM   3885  CD  PRO A 235      52.164  54.449 118.005  1.00  0.00           C
ATOM   3888  CA  PRO A 235      52.004  55.679 120.096  1.00  0.00           C
ATOM   3890  CB  PRO A 235      51.074  56.299 119.025  1.00  0.00           C
ATOM   3893  CG  PRO A 235      50.814  55.169 118.035  1.00  0.00           C
ATOM   3896  C   PRO A 235      51.214  55.239 121.305  1.00  0.00           C
ATOM   3897  O   PRO A 235      50.744  56.099 122.046  1.00  0.00           O
ATOM   3898  N   THR A 236      51.104  53.929 121.545  1.00  0.00           N
ATOM   3900  CA  THR A 236      50.194  53.349 122.515  1.00  0.00           C
ATOM   3902  CB  THR A 236      49.924  51.879 122.165  1.00  0.00           C
ATOM   3904  OG1 THR A 236      51.134  51.169 121.955  1.00  0.00           O
ATOM   3906  CG2 THR A 236      49.154  51.799 120.835  1.00  0.00           C
ATOM   3910  C   THR A 236      50.624  53.439 123.975  1.00  0.00           C
ATOM   3911  O   THR A 236      49.784  53.229 124.845  1.00  0.00           O
ATOM   3912  N   LEU A 237      51.914  53.729 124.285  1.00  0.00           N
ATOM   3914  CA  LEU A 237      52.424  53.609 125.656  1.00  0.00           C
ATOM   3916  CB  LEU A 237      53.154  52.239 125.815  1.00  0.00           C
ATOM   3919  CG  LEU A 237      53.814  51.929 127.186  1.00  0.00           C
ATOM   3921  CD1 LEU A 237      53.044  52.459 128.405  1.00  0.00           C
ATOM   3925  CD2 LEU A 237      53.994  50.409 127.345  1.00  0.00           C
ATOM   3929  C   LEU A 237      53.344  54.749 126.105  1.00  0.00           C
ATOM   3930  O   LEU A 237      53.014  55.549 126.975  1.00  0.00           O
ATOM   3931  N   TYR A 238      54.564  54.809 125.526  1.00  0.00           N
ATOM   3933  CA  TYR A 238      55.454  55.949 125.555  1.00  0.00           C
ATOM   3935  CB  TYR A 238      54.924  57.119 124.665  1.00  0.00           C
ATOM   3938  CG  TYR A 238      53.774  57.959 125.186  1.00  0.00           C
ATOM   3939  CD1 TYR A 238      52.474  57.769 124.696  1.00  0.00           C
ATOM   3941  CE1 TYR A 238      51.444  58.659 125.065  1.00  0.00           C
ATOM   3943  CZ  TYR A 238      51.714  59.729 125.915  1.00  0.00           C
ATOM   3944  OH  TYR A 238      50.714  60.649 126.285  1.00  0.00           O
ATOM   3946  CD2 TYR A 238      54.034  59.069 125.995  1.00  0.00           C
ATOM   3948  CE2 TYR A 238      53.014  59.949 126.366  1.00  0.00           C
ATOM   3950  C   TYR A 238      56.044  56.279 126.945  1.00  0.00           C
ATOM   3951  O   TYR A 238      56.304  57.409 127.326  1.00  0.00           O
ATOM   3952  N   ASN A 239      56.274  55.239 127.775  1.00  0.00           N
ATOM   3954  CA  ASN A 239      56.804  55.369 129.126  1.00  0.00           C
ATOM   3956  CB  ASN A 239      56.324  54.189 130.025  1.00  0.00           C
ATOM   3959  CG  ASN A 239      56.684  52.749 129.615  1.00  0.00           C
ATOM   3960  OD1 ASN A 239      56.334  51.829 130.355  1.00  0.00           O
ATOM   3961  ND2 ASN A 239      57.314  52.509 128.445  1.00  0.00           N
ATOM   3964  C   ASN A 239      58.324  55.569 129.255  1.00  0.00           C
ATOM   3965  O   ASN A 239      58.814  56.069 130.266  1.00  0.00           O
ATOM   3966  N   GLY A 240      59.114  55.209 128.215  1.00  0.00           N
ATOM   3968  CA  GLY A 240      60.564  55.299 128.266  1.00  0.00           C
ATOM   3971  C   GLY A 240      61.254  54.049 128.725  1.00  0.00           C
ATOM   3972  O   GLY A 240      62.474  54.029 128.865  1.00  0.00           O
ATOM   3973  N   GLU A 241      60.504  52.949 128.936  1.00  0.00           N
ATOM   3975  CA  GLU A 241      61.014  51.669 129.385  1.00  0.00           C
ATOM   3977  CB  GLU A 241      59.994  51.009 130.365  1.00  0.00           C
ATOM   3980  CG  GLU A 241      59.664  51.849 131.635  1.00  0.00           C
ATOM   3983  CD  GLU A 241      60.794  52.129 132.625  1.00  0.00           C
ATOM   3984  OE1 GLU A 241      61.934  51.639 132.465  1.00  0.00           O
ATOM   3985  OE2 GLU A 241      60.484  52.859 133.616  1.00  0.00           O
ATOM   3986  C   GLU A 241      61.244  50.739 128.195  1.00  0.00           C
ATOM   3987  O   GLU A 241      60.414  50.669 127.285  1.00  0.00           O
ATOM   3988  N   ALA A 242      62.374  50.009 128.156  1.00  0.00           N
ATOM   3990  CA  ALA A 242      62.684  49.099 127.065  1.00  0.00           C
ATOM   3992  CB  ALA A 242      64.184  48.799 127.065  1.00  0.00           C
ATOM   3996  C   ALA A 242      61.924  47.779 127.115  1.00  0.00           C
ATOM   3997  O   ALA A 242      62.004  47.029 128.085  1.00  0.00           O
ATOM   3998  N   ASP A 243      61.184  47.459 126.025  1.00  0.00           N
ATOM   4000  CA  ASP A 243      60.344  46.299 125.915  1.00  0.00           C
ATOM   4002  CB  ASP A 243      58.894  46.649 126.385  1.00  0.00           C
ATOM   4005  CG  ASP A 243      58.254  47.809 125.645  1.00  0.00           C
ATOM   4006  OD1 ASP A 243      58.664  48.119 124.495  1.00  0.00           O
ATOM   4007  OD2 ASP A 243      57.244  48.359 126.156  1.00  0.00           O
ATOM   4008  C   ASP A 243      60.434  45.749 124.486  1.00  0.00           C
ATOM   4009  O   ASP A 243      61.034  46.369 123.605  1.00  0.00           O
ATOM   4010  N   ALA A 244      59.914  44.529 124.255  1.00  0.00           N
ATOM   4012  CA  ALA A 244      60.054  43.779 123.026  1.00  0.00           C
ATOM   4014  CB  ALA A 244      59.364  42.419 123.186  1.00  0.00           C
ATOM   4018  C   ALA A 244      59.504  44.449 121.776  1.00  0.00           C
ATOM   4019  O   ALA A 244      60.144  44.439 120.725  1.00  0.00           O
ATOM   4020  N   GLU A 245      58.314  45.069 121.846  1.00  0.00           N
ATOM   4022  CA  GLU A 245      57.774  45.839 120.745  1.00  0.00           C
ATOM   4024  CB  GLU A 245      56.334  46.309 121.035  1.00  0.00           C
ATOM   4027  CG  GLU A 245      55.644  47.019 119.845  1.00  0.00           C
ATOM   4030  CD  GLU A 245      54.194  47.369 120.146  1.00  0.00           C
ATOM   4031  OE1 GLU A 245      53.834  47.559 121.335  1.00  0.00           O
ATOM   4032  OE2 GLU A 245      53.394  47.479 119.175  1.00  0.00           O
ATOM   4033  C   GLU A 245      58.614  47.039 120.376  1.00  0.00           C
ATOM   4034  O   GLU A 245      58.894  47.279 119.206  1.00  0.00           O
ATOM   4035  N   THR A 246      59.104  47.789 121.396  1.00  0.00           N
ATOM   4037  CA  THR A 246      59.994  48.929 121.165  1.00  0.00           C
ATOM   4039  CB  THR A 246      60.314  49.709 122.436  1.00  0.00           C
ATOM   4041  OG1 THR A 246      59.114  50.149 123.055  1.00  0.00           O
ATOM   4043  CG2 THR A 246      61.124  50.979 122.155  1.00  0.00           C
ATOM   4047  C   THR A 246      61.284  48.519 120.476  1.00  0.00           C
ATOM   4048  O   THR A 246      61.704  49.119 119.486  1.00  0.00           O
ATOM   4049  N   GLN A 247      61.924  47.429 120.946  1.00  0.00           N
ATOM   4051  CA  GLN A 247      63.084  46.859 120.275  1.00  0.00           C
ATOM   4053  CB  GLN A 247      63.654  45.699 121.135  1.00  0.00           C
ATOM   4056  CG  GLN A 247      64.944  45.059 120.565  1.00  0.00           C
ATOM   4059  CD  GLN A 247      65.344  43.769 121.285  1.00  0.00           C
ATOM   4060  OE1 GLN A 247      64.514  42.929 121.626  1.00  0.00           O
ATOM   4061  NE2 GLN A 247      66.664  43.599 121.555  1.00  0.00           N
ATOM   4064  C   GLN A 247      62.814  46.389 118.855  1.00  0.00           C
ATOM   4065  O   GLN A 247      63.534  46.739 117.925  1.00  0.00           O
ATOM   4066  N   ALA A 248      61.724  45.619 118.645  1.00  0.00           N
ATOM   4068  CA  ALA A 248      61.374  45.049 117.366  1.00  0.00           C
ATOM   4070  CB  ALA A 248      60.114  44.179 117.565  1.00  0.00           C
ATOM   4074  C   ALA A 248      61.104  46.069 116.265  1.00  0.00           C
ATOM   4075  O   ALA A 248      61.494  45.919 115.105  1.00  0.00           O
ATOM   4076  N   ILE A 249      60.414  47.159 116.626  1.00  0.00           N
ATOM   4078  CA  ILE A 249      60.234  48.339 115.796  1.00  0.00           C
ATOM   4080  CB  ILE A 249      59.304  49.319 116.516  1.00  0.00           C
ATOM   4082  CG2 ILE A 249      59.294  50.719 115.876  1.00  0.00           C
ATOM   4086  CG1 ILE A 249      57.864  48.739 116.555  1.00  0.00           C
ATOM   4089  CD  ILE A 249      56.874  49.589 117.366  1.00  0.00           C
ATOM   4093  C   ILE A 249      61.554  48.999 115.406  1.00  0.00           C
ATOM   4094  O   ILE A 249      61.774  49.339 114.245  1.00  0.00           O
ATOM   4095  N   ALA A 250      62.494  49.149 116.375  1.00  0.00           N
ATOM   4097  CA  ALA A 250      63.824  49.679 116.116  1.00  0.00           C
ATOM   4099  CB  ALA A 250      64.604  49.849 117.445  1.00  0.00           C
ATOM   4103  C   ALA A 250      64.644  48.839 115.155  1.00  0.00           C
ATOM   4104  O   ALA A 250      65.224  49.359 114.206  1.00  0.00           O
ATOM   4105  N   GLU A 251      64.654  47.509 115.355  1.00  0.00           N
ATOM   4107  CA  GLU A 251      65.264  46.559 114.455  1.00  0.00           C
ATOM   4109  CB  GLU A 251      65.214  45.149 115.065  1.00  0.00           C
ATOM   4112  CG  GLU A 251      66.034  44.989 116.366  1.00  0.00           C
ATOM   4115  CD  GLU A 251      65.814  43.639 117.025  1.00  0.00           C
ATOM   4116  OE1 GLU A 251      64.654  43.389 117.425  1.00  0.00           O
ATOM   4117  OE2 GLU A 251      66.794  42.839 117.165  1.00  0.00           O
ATOM   4118  C   GLU A 251      64.674  46.559 113.046  1.00  0.00           C
ATOM   4119  O   GLU A 251      65.404  46.619 112.056  1.00  0.00           O
ATOM   4120  N   ALA A 252      63.334  46.579 112.906  1.00  0.00           N
ATOM   4122  CA  ALA A 252      62.674  46.749 111.626  1.00  0.00           C
ATOM   4124  CB  ALA A 252      61.144  46.619 111.805  1.00  0.00           C
ATOM   4128  C   ALA A 252      63.014  48.069 110.926  1.00  0.00           C
ATOM   4129  O   ALA A 252      63.294  48.119 109.735  1.00  0.00           O
ATOM   4130  N   LEU A 253      63.044  49.209 111.665  1.00  0.00           N
ATOM   4132  CA  LEU A 253      63.504  50.479 111.135  1.00  0.00           C
ATOM   4134  CB  LEU A 253      63.324  51.599 112.186  1.00  0.00           C
ATOM   4137  CG  LEU A 253      61.874  52.049 112.355  1.00  0.00           C
ATOM   4139  CD1 LEU A 253      61.724  52.809 113.675  1.00  0.00           C
ATOM   4143  CD2 LEU A 253      61.404  52.919 111.186  1.00  0.00           C
ATOM   4147  C   LEU A 253      64.954  50.509 110.695  1.00  0.00           C
ATOM   4148  O   LEU A 253      65.284  51.029 109.635  1.00  0.00           O
ATOM   4149  N   LEU A 254      65.874  49.949 111.486  1.00  0.00           N
ATOM   4151  CA  LEU A 254      67.264  49.779 111.086  1.00  0.00           C
ATOM   4153  CB  LEU A 254      68.094  49.269 112.275  1.00  0.00           C
ATOM   4156  CG  LEU A 254      68.394  50.359 113.315  1.00  0.00           C
ATOM   4158  CD1 LEU A 254      68.924  49.679 114.576  1.00  0.00           C
ATOM   4162  CD2 LEU A 254      69.394  51.379 112.785  1.00  0.00           C
ATOM   4166  C   LEU A 254      67.454  48.859 109.895  1.00  0.00           C
ATOM   4167  O   LEU A 254      68.274  49.109 109.025  1.00  0.00           O
ATOM   4168  N   GLU A 255      66.684  47.759 109.826  1.00  0.00           N
ATOM   4170  CA  GLU A 255      66.634  46.929 108.645  1.00  0.00           C
ATOM   4172  CB  GLU A 255      65.804  45.649 108.936  1.00  0.00           C
ATOM   4175  CG  GLU A 255      65.704  44.659 107.745  1.00  0.00           C
ATOM   4178  CD  GLU A 255      64.954  43.389 108.116  1.00  0.00           C
ATOM   4179  OE1 GLU A 255      63.714  43.449 108.265  1.00  0.00           O
ATOM   4180  OE2 GLU A 255      65.594  42.329 108.315  1.00  0.00           O
ATOM   4181  C   GLU A 255      66.144  47.659 107.406  1.00  0.00           C
ATOM   4182  O   GLU A 255      66.724  47.489 106.335  1.00  0.00           O
ATOM   4183  N   LYS A 256      65.094  48.499 107.495  1.00  0.00           N
ATOM   4185  CA  LYS A 256      64.584  49.199 106.335  1.00  0.00           C
ATOM   4187  CB  LYS A 256      63.064  49.469 106.545  1.00  0.00           C
ATOM   4190  CG  LYS A 256      62.304  50.019 105.326  1.00  0.00           C
ATOM   4193  CD  LYS A 256      60.774  50.049 105.565  1.00  0.00           C
ATOM   4196  CE  LYS A 256      59.924  50.539 104.385  1.00  0.00           C
ATOM   4199  NZ  LYS A 256      58.484  50.559 104.755  1.00  0.00           N
ATOM   4203  C   LYS A 256      65.324  50.489 105.985  1.00  0.00           C
ATOM   4204  O   LYS A 256      65.364  50.889 104.826  1.00  0.00           O
ATOM   4205  N   TYR A 257      65.944  51.209 106.965  1.00  0.00           N
ATOM   4207  CA  TYR A 257      66.504  52.539 106.735  1.00  0.00           C
ATOM   4209  CB  TYR A 257      65.594  53.669 107.305  1.00  0.00           C
ATOM   4212  CG  TYR A 257      64.164  53.519 106.906  1.00  0.00           C
ATOM   4213  CD1 TYR A 257      63.674  53.969 105.666  1.00  0.00           C
ATOM   4215  CE1 TYR A 257      62.304  53.879 105.376  1.00  0.00           C
ATOM   4217  CZ  TYR A 257      61.434  53.329 106.305  1.00  0.00           C
ATOM   4218  OH  TYR A 257      60.064  53.249 106.045  1.00  0.00           O
ATOM   4220  CD2 TYR A 257      63.264  52.959 107.826  1.00  0.00           C
ATOM   4222  CE2 TYR A 257      61.904  52.839 107.515  1.00  0.00           C
ATOM   4224  C   TYR A 257      67.874  52.699 107.375  1.00  0.00           C
ATOM   4225  O   TYR A 257      68.124  53.639 108.145  1.00  0.00           O
ATOM   4226  N   GLY A 258      68.804  51.769 107.056  1.00  0.00           N
ATOM   4228  CA  GLY A 258      70.174  51.619 107.576  1.00  0.00           C
ATOM   4231  C   GLY A 258      70.684  52.459 108.735  1.00  0.00           C
ATOM   4232  O   GLY A 258      70.344  52.239 109.895  1.00  0.00           O
ATOM   4233  N   GLN A 259      71.564  53.429 108.426  1.00  0.00           N
ATOM   4235  CA  GLN A 259      72.174  54.369 109.335  1.00  0.00           C
ATOM   4237  CB  GLN A 259      73.474  53.919 110.055  1.00  0.00           C
ATOM   4240  CG  GLN A 259      73.474  52.539 110.725  1.00  0.00           C
ATOM   4243  CD  GLN A 259      74.804  52.239 111.425  1.00  0.00           C
ATOM   4244  OE1 GLN A 259      75.054  51.099 111.815  1.00  0.00           O
ATOM   4245  NE2 GLN A 259      75.674  53.239 111.665  1.00  0.00           N
ATOM   4248  C   GLN A 259      72.604  55.489 108.405  1.00  0.00           C
ATOM   4249  O   GLN A 259      72.224  55.509 107.235  1.00  0.00           O
ATOM   4250  N   ASP A 260      73.434  56.399 108.915  1.00  0.00           N
ATOM   4252  CA  ASP A 260      74.234  57.289 108.125  1.00  0.00           C
ATOM   4254  CB  ASP A 260      74.034  58.679 108.765  1.00  0.00           C
ATOM   4257  CG  ASP A 260      74.004  59.769 107.736  1.00  0.00           C
ATOM   4258  OD1 ASP A 260      75.084  60.259 107.326  1.00  0.00           O
ATOM   4259  OD2 ASP A 260      72.874  60.089 107.275  1.00  0.00           O
ATOM   4260  C   ASP A 260      75.684  56.729 108.166  1.00  0.00           C
ATOM   4261  OT1 ASP A 260      75.994  55.829 107.326  1.00  0.00           O
ATOM   4262  OT2 ASP A 260      76.474  57.109 109.065  1.00  0.00           O
ATOM   4263  NH3 POPEB 261      25.134  69.889  93.675  1.00  0.00           N
ATOM   4267  C12 POPEB 261      25.164  68.439  93.315  1.00  0.00           C
ATOM   4270  C11 POPEB 261      23.784  67.889  92.906  1.00  0.00           C
ATOM   4273  P   POPEB 261      22.954  66.739  95.046  1.00  0.00           P
ATOM   4274  O13 POPEB 261      23.144  65.379  95.625  1.00  0.00           O
ATOM   4275  O14 POPEB 261      23.674  67.859  95.665  1.00  0.00           O
ATOM   4276  O11 POPEB 261      21.454  67.079  94.735  1.00  0.00           O
ATOM   4277  O12 POPEB 261      23.544  66.639  93.576  1.00  0.00           O
ATOM   4278  C1  POPEB 261      20.434  66.079  94.766  1.00  0.00           C
ATOM   4281  C2  POPEB 261      20.114  65.579  93.335  1.00  0.00           C
ATOM   4283  O21 POPEB 261      19.644  66.709  92.575  1.00  0.00           O
ATOM   4284  C21 POPEB 261      19.794  66.589  91.275  1.00  0.00           C
ATOM   4285  O22 POPEB 261      20.074  65.569  90.665  1.00  0.00           O
ATOM   4286  C22 POPEB 261      19.784  67.959  90.616  1.00  0.00           C
ATOM   4289  C3  POPEB 261      19.104  64.389  93.396  1.00  0.00           C
ATOM   4292  O31 POPEB 261      18.974  63.619  92.176  1.00  0.00           O
ATOM   4293  C31 POPEB 261      19.984  62.799  91.896  1.00  0.00           C
ATOM   4294  O32 POPEB 261      21.034  62.709  92.525  1.00  0.00           O
ATOM   4295  C32 POPEB 261      19.594  61.939  90.675  1.00  0.00           C
ATOM   4298  C23 POPEB 261      20.034  67.779  89.105  1.00  0.00           C
ATOM   4301  C24 POPEB 261      20.254  69.089  88.355  1.00  0.00           C
ATOM   4304  C25 POPEB 261      20.854  68.889  86.945  1.00  0.00           C
ATOM   4307  C26 POPEB 261      19.824  68.439  85.896  1.00  0.00           C
ATOM   4310  C27 POPEB 261      20.454  68.209  84.506  1.00  0.00           C
ATOM   4313  C28 POPEB 261      19.424  68.049  83.365  1.00  0.00           C
ATOM   4316  C29 POPEB 261      18.834  69.389  83.006  1.00  0.00           C
ATOM   4318 0C21 POPEB 261      18.394  69.839  81.815  1.00  0.00           C
ATOM   4320 1C21 POPEB 261      18.254  69.079  80.525  1.00  0.00           C
ATOM   4323 2C21 POPEB 261      16.834  69.299  79.965  1.00  0.00           C
ATOM   4326 3C21 POPEB 261      16.664  68.709  78.565  1.00  0.00           C
ATOM   4329 4C21 POPEB 261      15.644  69.479  77.705  1.00  0.00           C
ATOM   4332 5C21 POPEB 261      14.174  69.329  78.126  1.00  0.00           C
ATOM   4335 6C21 POPEB 261      13.234  70.099  77.175  1.00  0.00           C
ATOM   4338 7C21 POPEB 261      11.914  69.369  76.885  1.00  0.00           C
ATOM   4341 8C21 POPEB 261      11.064  70.129  75.865  1.00  0.00           C
ATOM   4345  C33 POPEB 261      19.874  62.619  89.305  1.00  0.00           C
ATOM   4348  C34 POPEB 261      18.754  62.439  88.256  1.00  0.00           C
ATOM   4351  C35 POPEB 261      19.034  61.319  87.245  1.00  0.00           C
ATOM   4354  C36 POPEB 261      18.134  60.099  87.456  1.00  0.00           C
ATOM   4357  C37 POPEB 261      18.634  58.879  86.686  1.00  0.00           C
ATOM   4360  C38 POPEB 261      17.724  57.649  86.826  1.00  0.00           C
ATOM   4363  C39 POPEB 261      18.434  56.339  86.506  1.00  0.00           C
ATOM   4366 0C31 POPEB 261      19.254  55.839  87.705  1.00  0.00           C
ATOM   4369 1C31 POPEB 261      19.934  54.479  87.476  1.00  0.00           C
ATOM   4372 2C31 POPEB 261      20.644  53.989  88.745  1.00  0.00           C
ATOM   4375 3C31 POPEB 261      19.764  53.199  89.715  1.00  0.00           C
ATOM   4378 4C31 POPEB 261      19.344  51.839  89.156  1.00  0.00           C
ATOM   4381 5C31 POPEB 261      18.664  50.939  90.196  1.00  0.00           C
ATOM   4384 6C31 POPEB 261      18.424  49.509  89.686  1.00  0.00           C
ATOM   4388  NH3 POPEC 262      95.554   6.279  58.535  1.00  0.00           N
ATOM   4392  C12 POPEC 262      96.894   6.629  59.125  1.00  0.00           C
ATOM   4395  C11 POPEC 262      97.984   6.589  58.045  1.00  0.00           C
ATOM   4398  P   POPEC 262      99.974   8.109  58.806  1.00  0.00           P
ATOM   4399  O13 POPEC 262      99.124   9.199  58.315  1.00  0.00           O
ATOM   4400  O14 POPEC 262     101.324   7.979  58.215  1.00  0.00           O
ATOM   4401  O11 POPEC 262     100.034   8.199  60.375  1.00  0.00           O
ATOM   4402  O12 POPEC 262      99.244   6.709  58.675  1.00  0.00           O
ATOM   4403  C1  POPEC 262     101.164   7.719  61.086  1.00  0.00           C
ATOM   4406  C2  POPEC 262     101.184   6.179  61.265  1.00  0.00           C
ATOM   4408  O21 POPEC 262     100.434   5.749  62.416  1.00  0.00           O
ATOM   4409  C21 POPEC 262     100.934   6.029  63.615  1.00  0.00           C
ATOM   4410  O22 POPEC 262     101.964   6.639  63.846  1.00  0.00           O
ATOM   4411  C22 POPEC 262      99.974   5.499  64.686  1.00  0.00           C
ATOM   4414  C3  POPEC 262     102.644   5.629  61.226  1.00  0.00           C
ATOM   4417  O31 POPEC 262     102.694   4.269  61.686  1.00  0.00           O
ATOM   4418  C31 POPEC 262     103.714   3.559  61.215  1.00  0.00           C
ATOM   4419  O32 POPEC 262     104.454   3.889  60.306  1.00  0.00           O
ATOM   4420  C32 POPEC 262     103.784   2.249  62.015  1.00  0.00           C
ATOM   4423  C23 POPEC 262     100.144   6.089  66.105  1.00  0.00           C
ATOM   4426  C24 POPEC 262     101.444   5.699  66.845  1.00  0.00           C
ATOM   4429  C25 POPEC 262     101.334   5.729  68.396  1.00  0.00           C
ATOM   4432  C26 POPEC 262     100.634   6.969  68.995  1.00  0.00           C
ATOM   4435  C27 POPEC 262     100.514   6.949  70.525  1.00  0.00           C
ATOM   4438  C28 POPEC 262      99.694   8.149  71.065  1.00  0.00           C
ATOM   4441  C29 POPEC 262      99.804   8.419  72.546  1.00  0.00           C
ATOM   4443 0C21 POPEC 262      98.994   7.969  73.525  1.00  0.00           C
ATOM   4445 1C21 POPEC 262      97.834   7.019  73.355  1.00  0.00           C
ATOM   4448 2C21 POPEC 262      97.954   5.769  74.266  1.00  0.00           C
ATOM   4451 3C21 POPEC 262      97.544   6.009  75.725  1.00  0.00           C
ATOM   4454 4C21 POPEC 262      97.174   4.709  76.465  1.00  0.00           C
ATOM   4457 5C21 POPEC 262      98.324   3.699  76.635  1.00  0.00           C
ATOM   4460 6C21 POPEC 262      99.314   4.089  77.736  1.00  0.00           C
ATOM   4463 7C21 POPEC 262     100.444   3.069  77.905  1.00  0.00           C
ATOM   4466 8C21 POPEC 262     101.384   3.389  79.076  1.00  0.00           C
ATOM   4470  C33 POPEC 262     104.814   2.299  63.155  1.00  0.00           C
ATOM   4473  C34 POPEC 262     104.384   3.219  64.306  1.00  0.00           C
ATOM   4476  C35 POPEC 262     105.594   3.709  65.116  1.00  0.00           C
ATOM   4479  C36 POPEC 262     105.214   4.729  66.186  1.00  0.00           C
ATOM   4482  C37 POPEC 262     106.464   5.279  66.906  1.00  0.00           C
ATOM   4485  C38 POPEC 262     106.084   6.089  68.146  1.00  0.00           C
ATOM   4488  C39 POPEC 262     107.284   6.399  69.055  1.00  0.00           C
ATOM   4491 0C31 POPEC 262     107.194   5.609  70.366  1.00  0.00           C
ATOM   4494 1C31 POPEC 262     108.204   6.039  71.436  1.00  0.00           C
ATOM   4497 2C31 POPEC 262     108.014   5.239  72.736  1.00  0.00           C
ATOM   4500 3C31 POPEC 262     106.764   5.619  73.535  1.00  0.00           C
ATOM   4503 4C31 POPEC 262     106.654   4.849  74.855  1.00  0.00           C
ATOM   4506 5C31 POPEC 262     105.374   5.179  75.635  1.00  0.00           C
ATOM   4509 6C31 POPEC 262     105.244   4.419  76.955  1.00  0.00           C
ATOM   4513  NH3 POPED 263     120.724 120.609  54.226  1.00  0.00           N
ATOM   4517  C12 POPED 263     121.354 120.549  52.875  1.00  0.00           C
ATOM   4520  C11 POPED 263     122.864 120.529  53.015  1.00  0.00           C
ATOM   4523  P   POPED 263     124.554 118.589  53.095  1.00  0.00           P
ATOM   4524  O13 POPED 263     125.374 119.559  52.336  1.00  0.00           O
ATOM   4525  O14 POPED 263     124.294 117.329  52.395  1.00  0.00           O
ATOM   4526  O11 POPED 263     125.324 118.309  54.436  1.00  0.00           O
ATOM   4527  O12 POPED 263     123.244 119.289  53.605  1.00  0.00           O
ATOM   4528  C1  POPED 263     125.774 119.419  55.215  1.00  0.00           C
ATOM   4531  C2  POPED 263     124.904 119.619  56.486  1.00  0.00           C
ATOM   4533  O21 POPED 263     125.624 120.109  57.625  1.00  0.00           O
ATOM   4534  C21 POPED 263     126.634 119.409  58.125  1.00  0.00           C
ATOM   4535  O22 POPED 263     127.314 118.579  57.565  1.00  0.00           O
ATOM   4536  C22 POPED 263     126.784 119.749  59.595  1.00  0.00           C
ATOM   4539  C3  POPED 263     124.004 118.389  56.855  1.00  0.00           C
ATOM   4542  O31 POPED 263     124.784 117.229  57.206  1.00  0.00           O
ATOM   4543  C31 POPED 263     124.364 116.529  58.245  1.00  0.00           C
ATOM   4544  O32 POPED 263     123.474 116.859  59.006  1.00  0.00           O
ATOM   4545  C32 POPED 263     125.134 115.219  58.335  1.00  0.00           C
ATOM   4548  C23 POPED 263     126.174 118.629  60.455  1.00  0.00           C
ATOM   4551  C24 POPED 263     126.784 118.649  61.855  1.00  0.00           C
ATOM   4554  C25 POPED 263     128.012 117.749  61.945  1.00  0.00           C
ATOM   4557  C26 POPED 263     128.282 117.249  63.355  1.00  0.00           C
ATOM   4560  C27 POPED 263     129.382 116.179  63.365  1.00  0.00           C
ATOM   4563  C28 POPED 263     129.832 115.819  64.785  1.00  0.00           C
ATOM   4566  C29 POPED 263     130.552 114.499  64.785  1.00  0.00           C
ATOM   4568 0C21 POPED 263     131.812 114.229  65.175  1.00  0.00           C
ATOM   4570 1C21 POPED 263     132.812 115.179  65.785  1.00  0.00           C
ATOM   4573 2C21 POPED 263     133.332 114.509  67.065  1.00  0.00           C
ATOM   4576 3C21 POPED 263     134.572 115.189  67.655  1.00  0.00           C
ATOM   4579 4C21 POPED 263     135.072 114.379  68.866  1.00  0.00           C
ATOM   4582 5C21 POPED 263     136.342 114.949  69.506  1.00  0.00           C
ATOM   4585 6C21 POPED 263     136.802 114.049  70.656  1.00  0.00           C
ATOM   4588 7C21 POPED 263     138.112 114.499  71.296  1.00  0.00           C
ATOM   4591 8C21 POPED 263     138.422 113.749  72.596  1.00  0.00           C
ATOM   4595  C33 POPED 263     125.244 114.719  59.795  1.00  0.00           C
ATOM   4598  C34 POPED 263     125.284 113.179  59.895  1.00  0.00           C
ATOM   4601  C35 POPED 263     125.314 112.669  61.346  1.00  0.00           C
ATOM   4604  C36 POPED 263     124.064 113.009  62.165  1.00  0.00           C
ATOM   4607  C37 POPED 263     124.204 112.559  63.625  1.00  0.00           C
ATOM   4610  C38 POPED 263     123.354 113.349  64.625  1.00  0.00           C
ATOM   4613  C39 POPED 263     121.834 113.129  64.516  1.00  0.00           C
ATOM   4616 0C31 POPED 263     121.104 113.699  65.735  1.00  0.00           C
ATOM   4619 1C31 POPED 263     119.814 112.959  66.105  1.00  0.00           C
ATOM   4622 2C31 POPED 263     119.164 113.449  67.415  1.00  0.00           C
ATOM   4625 3C31 POPED 263     120.034 113.129  68.645  1.00  0.00           C
ATOM   4628 4C31 POPED 263     119.294 113.269  69.985  1.00  0.00           C
ATOM   4631 5C31 POPED 263     120.224 113.009  71.175  1.00  0.00           C
ATOM   4634 6C31 POPED 263     119.524 113.079  72.535  1.00  0.00           C
ATOM   4638  NH3 POPEE 264      25.014  83.599  51.925  1.00  0.00           N
ATOM   4642  C12 POPEE 264      24.544  85.019  51.905  1.00  0.00           C
ATOM   4645  C11 POPEE 264      23.834  85.399  53.215  1.00  0.00           C
ATOM   4648  P   POPEE 264      21.374  84.619  52.845  1.00  0.00           P
ATOM   4649  O13 POPEE 264      20.474  85.039  51.745  1.00  0.00           O
ATOM   4650  O14 POPEE 264      22.104  83.329  52.725  1.00  0.00           O
ATOM   4651  O11 POPEE 264      20.564  84.719  54.195  1.00  0.00           O
ATOM   4652  O12 POPEE 264      22.474  85.759  52.955  1.00  0.00           O
ATOM   4653  C1  POPEE 264      20.874  85.589  55.295  1.00  0.00           C
ATOM   4656  C2  POPEE 264      21.184  84.749  56.556  1.00  0.00           C
ATOM   4658  O21 POPEE 264      21.494  85.609  57.666  1.00  0.00           O
ATOM   4659  C21 POPEE 264      20.554  85.739  58.575  1.00  0.00           C
ATOM   4660  O22 POPEE 264      19.394  85.389  58.475  1.00  0.00           O
ATOM   4661  C22 POPEE 264      21.164  86.349  59.836  1.00  0.00           C
ATOM   4664  C3  POPEE 264      22.394  83.789  56.355  1.00  0.00           C
ATOM   4667  O31 POPEE 264      22.634  83.069  57.575  1.00  0.00           O
ATOM   4668  C31 POPEE 264      23.214  81.899  57.476  1.00  0.00           C
ATOM   4669  O32 POPEE 264      23.574  81.339  56.455  1.00  0.00           O
ATOM   4670  C32 POPEE 264      23.414  81.339  58.895  1.00  0.00           C
ATOM   4673  C23 POPEE 264      21.344  85.269  60.925  1.00  0.00           C
ATOM   4676  C24 POPEE 264      22.124  85.809  62.125  1.00  0.00           C
ATOM   4679  C25 POPEE 264      22.064  84.929  63.386  1.00  0.00           C
ATOM   4682  C26 POPEE 264      22.614  85.689  64.595  1.00  0.00           C
ATOM   4685  C27 POPEE 264      22.134  85.189  65.965  1.00  0.00           C
ATOM   4688  C28 POPEE 264      22.264  86.309  67.016  1.00  0.00           C
ATOM   4691  C29 POPEE 264      22.284  85.839  68.445  1.00  0.00           C
ATOM   4693 0C21 POPEE 264      21.454  86.179  69.446  1.00  0.00           C
ATOM   4695 1C21 POPEE 264      20.244  87.079  69.376  1.00  0.00           C
ATOM   4698 2C21 POPEE 264      18.984  86.419  69.985  1.00  0.00           C
ATOM   4701 3C21 POPEE 264      19.014  86.389  71.515  1.00  0.00           C
ATOM   4704 4C21 POPEE 264      18.024  85.399  72.125  1.00  0.00           C
ATOM   4707 5C21 POPEE 264      18.054  85.369  73.665  1.00  0.00           C
ATOM   4710 6C21 POPEE 264      19.444  85.059  74.245  1.00  0.00           C
ATOM   4713 7C21 POPEE 264      19.444  84.949  75.775  1.00  0.00           C
ATOM   4716 8C21 POPEE 264      20.834  84.679  76.346  1.00  0.00           C
ATOM   4720  C33 POPEE 264      22.424  80.229  59.275  1.00  0.00           C
ATOM   4723  C34 POPEE 264      22.144  80.269  60.785  1.00  0.00           C
ATOM   4726  C35 POPEE 264      23.354  79.879  61.646  1.00  0.00           C
ATOM   4729  C36 POPEE 264      23.124  80.309  63.095  1.00  0.00           C
ATOM   4732  C37 POPEE 264      24.164  79.739  64.055  1.00  0.00           C
ATOM   4735  C38 POPEE 264      23.744  79.959  65.516  1.00  0.00           C
ATOM   4738  C39 POPEE 264      24.824  79.449  66.476  1.00  0.00           C
ATOM   4741 0C31 POPEE 264      24.474  79.669  67.955  1.00  0.00           C
ATOM   4744 1C31 POPEE 264      23.584  78.559  68.525  1.00  0.00           C
ATOM   4747 2C31 POPEE 264      23.344  78.749  70.025  1.00  0.00           C
ATOM   4750 3C31 POPEE 264      22.734  77.529  70.725  1.00  0.00           C
ATOM   4753 4C31 POPEE 264      23.714  76.349  70.785  1.00  0.00           C
ATOM   4756 5C31 POPEE 264      23.264  75.239  71.745  1.00  0.00           C
ATOM   4759 6C31 POPEE 264      24.214  74.039  71.735  1.00  0.00           C
ATOM   4763  NH3 POPEF 265      16.324  27.039  54.235  1.00  0.00           N
ATOM   4767  C12 POPEF 265      16.704  28.479  53.975  1.00  0.00           C
ATOM   4770  C11 POPEF 265      16.804  29.299  55.285  1.00  0.00           C
ATOM   4773  P   POPEF 265      19.094  29.979  56.395  1.00  0.00           P
ATOM   4774  O13 POPEF 265      20.234  29.269  57.035  1.00  0.00           O
ATOM   4775  O14 POPEF 265      19.404  30.709  55.155  1.00  0.00           O
ATOM   4776  O11 POPEF 265      18.354  30.929  57.425  1.00  0.00           O
ATOM   4777  O12 POPEF 265      17.954  28.919  56.055  1.00  0.00           O
ATOM   4778  C1  POPEF 265      18.544  32.339  57.546  1.00  0.00           C
ATOM   4781  C2  POPEF 265      19.464  32.699  58.755  1.00  0.00           C
ATOM   4783  O21 POPEF 265      19.124  33.969  59.345  1.00  0.00           O
ATOM   4784  C21 POPEF 265      18.114  34.029  60.195  1.00  0.00           C
ATOM   4785  O22 POPEF 265      17.334  33.109  60.425  1.00  0.00           O
ATOM   4786  C22 POPEF 265      18.064  35.419  60.835  1.00  0.00           C
ATOM   4789  C3  POPEF 265      20.954  32.739  58.305  1.00  0.00           C
ATOM   4792  O31 POPEF 265      21.844  33.249  59.326  1.00  0.00           O
ATOM   4793  C31 POPEF 265      22.514  32.329  60.015  1.00  0.00           C
ATOM   4794  O32 POPEF 265      22.424  31.129  59.855  1.00  0.00           O
ATOM   4795  C32 POPEF 265      23.444  32.999  61.005  1.00  0.00           C
ATOM   4798  C23 POPEF 265      17.964  35.409  62.385  1.00  0.00           C
ATOM   4801  C24 POPEF 265      18.064  36.829  62.965  1.00  0.00           C
ATOM   4804  C25 POPEF 265      18.164  36.859  64.495  1.00  0.00           C
ATOM   4807  C26 POPEF 265      18.394  38.259  65.096  1.00  0.00           C
ATOM   4810  C27 POPEF 265      18.484  38.219  66.626  1.00  0.00           C
ATOM   4813  C28 POPEF 265      18.734  39.609  67.255  1.00  0.00           C
ATOM   4816  C29 POPEF 265      18.654  39.559  68.756  1.00  0.00           C
ATOM   4818 0C21 POPEF 265      18.044  40.439  69.576  1.00  0.00           C
ATOM   4820 1C21 POPEF 265      17.324  41.699  69.175  1.00  0.00           C
ATOM   4823 2C21 POPEF 265      18.114  42.969  69.525  1.00  0.00           C
ATOM   4826 3C21 POPEF 265      18.394  43.149  71.025  1.00  0.00           C
ATOM   4829 4C21 POPEF 265      18.894  44.559  71.375  1.00  0.00           C
ATOM   4832 5C21 POPEF 265      18.034  45.269  72.436  1.00  0.00           C
ATOM   4835 6C21 POPEF 265      18.294  44.759  73.855  1.00  0.00           C
ATOM   4838 7C21 POPEF 265      17.344  45.359  74.895  1.00  0.00           C
ATOM   4841 8C21 POPEF 265      17.764  45.099  76.346  1.00  0.00           C
ATOM   4845  C33 POPEF 265      22.764  33.179  62.375  1.00  0.00           C
ATOM   4848  C34 POPEF 265      23.204  34.469  63.076  1.00  0.00           C
ATOM   4851  C35 POPEF 265      24.354  34.279  64.076  1.00  0.00           C
ATOM   4854  C36 POPEF 265      23.884  33.619  65.385  1.00  0.00           C
ATOM   4857  C37 POPEF 265      24.984  33.639  66.455  1.00  0.00           C
ATOM   4860  C38 POPEF 265      24.454  33.389  67.876  1.00  0.00           C
ATOM   4863  C39 POPEF 265      23.684  32.069  68.065  1.00  0.00           C
ATOM   4866 0C31 POPEF 265      23.314  31.839  69.535  1.00  0.00           C
ATOM   4869 1C31 POPEF 265      22.424  30.619  69.745  1.00  0.00           C
ATOM   4872 2C31 POPEF 265      21.984  30.419  71.215  1.00  0.00           C
ATOM   4875 3C31 POPEF 265      23.144  30.009  72.135  1.00  0.00           C
ATOM   4878 4C31 POPEF 265      22.724  29.799  73.595  1.00  0.00           C
ATOM   4881 5C31 POPEF 265      23.894  29.289  74.455  1.00  0.00           C
ATOM   4884 6C31 POPEF 265      23.574  29.169  75.945  1.00  0.00           C
ATOM   4888  NH3 POPEG 266     117.084  64.989  54.235  1.00  0.00           N
ATOM   4892  C12 POPEG 266     117.644  66.369  54.056  1.00  0.00           C
ATOM   4895  C11 POPEG 266     117.814  67.019  55.425  1.00  0.00           C
ATOM   4898  P   POPEG 266     115.994  68.839  55.925  1.00  0.00           P
ATOM   4899  O13 POPEG 266     116.854  69.629  55.026  1.00  0.00           O
ATOM   4900  O14 POPEG 266     114.544  68.829  55.625  1.00  0.00           O
ATOM   4901  O11 POPEG 266     116.224  69.299  57.416  1.00  0.00           O
ATOM   4902  O12 POPEG 266     116.524  67.349  55.965  1.00  0.00           O
ATOM   4903  C1  POPEG 266     117.284  68.919  58.295  1.00  0.00           C
ATOM   4906  C2  POPEG 266     116.724  68.689  59.735  1.00  0.00           C
ATOM   4908  O21 POPEG 266     117.724  68.639  60.775  1.00  0.00           O
ATOM   4909  C21 POPEG 266     118.654  67.709  60.745  1.00  0.00           C
ATOM   4910  O22 POPEG 266     118.844  66.899  59.865  1.00  0.00           O
ATOM   4911  C22 POPEG 266     119.484  67.819  62.055  1.00  0.00           C
ATOM   4914  C3  POPEG 266     115.754  67.469  59.785  1.00  0.00           C
ATOM   4917  O31 POPEG 266     115.304  67.099  61.105  1.00  0.00           O
ATOM   4918  C31 POPEG 266     114.504  67.989  61.705  1.00  0.00           C
ATOM   4919  O32 POPEG 266     114.154  69.049  61.245  1.00  0.00           O
ATOM   4920  C32 POPEG 266     114.064  67.439  63.056  1.00  0.00           C
ATOM   4923  C23 POPEG 266     120.314  66.549  62.365  1.00  0.00           C
ATOM   4926  C24 POPEG 266     121.444  66.719  63.405  1.00  0.00           C
ATOM   4929  C25 POPEG 266     121.044  67.179  64.815  1.00  0.00           C
ATOM   4932  C26 POPEG 266     122.064  66.719  65.885  1.00  0.00           C
ATOM   4935  C27 POPEG 266     121.894  67.349  67.275  1.00  0.00           C
ATOM   4938  C28 POPEG 266     122.854  66.739  68.326  1.00  0.00           C
ATOM   4941  C29 POPEG 266     122.694  67.319  69.726  1.00  0.00           C
ATOM   4943 0C21 POPEG 266     122.654  66.649  70.896  1.00  0.00           C
ATOM   4945 1C21 POPEG 266     122.744  65.159  71.116  1.00  0.00           C
ATOM   4948 2C21 POPEG 266     123.824  64.719  72.146  1.00  0.00           C
ATOM   4951 3C21 POPEG 266     123.564  65.189  73.586  1.00  0.00           C
ATOM   4954 4C21 POPEG 266     124.194  64.279  74.646  1.00  0.00           C
ATOM   4957 5C21 POPEG 266     124.184  64.889  76.055  1.00  0.00           C
ATOM   4960 6C21 POPEG 266     124.484  63.849  77.146  1.00  0.00           C
ATOM   4963 7C21 POPEG 266     124.494  64.439  78.555  1.00  0.00           C
ATOM   4966 8C21 POPEG 266     124.464  63.379  79.665  1.00  0.00           C
ATOM   4970  C33 POPEG 266     114.714  68.219  64.215  1.00  0.00           C
ATOM   4973  C34 POPEG 266     116.244  68.129  64.245  1.00  0.00           C
ATOM   4976  C35 POPEG 266     116.874  69.209  65.135  1.00  0.00           C
ATOM   4979  C36 POPEG 266     116.514  69.119  66.626  1.00  0.00           C
ATOM   4982  C37 POPEG 266     117.154  67.929  67.336  1.00  0.00           C
ATOM   4985  C38 POPEG 266     116.324  67.419  68.516  1.00  0.00           C
ATOM   4988  C39 POPEG 266     115.984  68.499  69.555  1.00  0.00           C
ATOM   4991 0C31 POPEG 266     115.044  67.959  70.646  1.00  0.00           C
ATOM   4994 1C31 POPEG 266     114.674  69.029  71.686  1.00  0.00           C
ATOM   4997 2C31 POPEG 266     115.674  69.089  72.835  1.00  0.00           C
ATOM   5000 3C31 POPEG 266     115.294  70.119  73.905  1.00  0.00           C
ATOM   5003 4C31 POPEG 266     116.274  70.059  75.085  1.00  0.00           C
ATOM   5006 5C31 POPEG 266     116.224  71.279  76.005  1.00  0.00           C
ATOM   5009 6C31 POPEG 266     117.324  71.259  77.065  1.00  0.00           C
ATOM   5013  NH3 POPEH 267      63.414  48.589  60.756  1.00  0.00           N
ATOM   5017  C12 POPEH 267      62.364  48.759  59.706  1.00  0.00           C
ATOM   5020  C11 POPEH 267      61.474  49.939  60.065  1.00  0.00           C
ATOM   5023  P   POPEH 267      59.114  50.819  59.625  1.00  0.00           P
ATOM   5024  O13 POPEH 267      58.174  49.929  60.345  1.00  0.00           O
ATOM   5025  O14 POPEH 267      58.514  51.529  58.475  1.00  0.00           O
ATOM   5026  O11 POPEH 267      59.814  51.839  60.615  1.00  0.00           O
ATOM   5027  O12 POPEH 267      60.364  49.979  59.165  1.00  0.00           O
ATOM   5028  C1  POPEH 267      59.044  52.829  61.296  1.00  0.00           C
ATOM   5031  C2  POPEH 267      59.814  53.459  62.495  1.00  0.00           C
ATOM   5033  O21 POPEH 267      60.414  52.399  63.275  1.00  0.00           O
ATOM   5034  C21 POPEH 267      61.384  52.789  64.105  1.00  0.00           C
ATOM   5035  O22 POPEH 267      61.874  53.909  64.135  1.00  0.00           O
ATOM   5036  C22 POPEH 267      61.814  51.609  64.976  1.00  0.00           C
ATOM   5039  C3  POPEH 267      58.824  54.319  63.345  1.00  0.00           C
ATOM   5042  O31 POPEH 267      59.264  54.469  64.705  1.00  0.00           O
ATOM   5043  C31 POPEH 267      59.334  55.679  65.226  1.00  0.00           C
ATOM   5044  O32 POPEH 267      58.904  56.699  64.715  1.00  0.00           O
ATOM   5045  C32 POPEH 267      60.044  55.559  66.565  1.00  0.00           C
ATOM   5048  C23 POPEH 267      63.014  51.939  65.915  1.00  0.00           C
ATOM   5051  C24 POPEH 267      63.504  50.659  66.595  1.00  0.00           C
ATOM   5054  C25 POPEH 267      64.604  50.839  67.665  1.00  0.00           C
ATOM   5057  C26 POPEH 267      64.234  51.679  68.896  1.00  0.00           C
ATOM   5060  C27 POPEH 267      65.394  51.689  69.895  1.00  0.00           C
ATOM   5063  C28 POPEH 267      65.144  52.479  71.205  1.00  0.00           C
ATOM   5066  C29 POPEH 267      66.464  52.629  71.925  1.00  0.00           C
ATOM   5068 0C21 POPEH 267      66.754  52.459  73.225  1.00  0.00           C
ATOM   5070 1C21 POPEH 267      65.824  52.099  74.355  1.00  0.00           C
ATOM   5073 2C21 POPEH 267      66.254  50.789  75.035  1.00  0.00           C
ATOM   5076 3C21 POPEH 267      65.534  50.569  76.375  1.00  0.00           C
ATOM   5079 4C21 POPEH 267      66.014  49.309  77.105  1.00  0.00           C
ATOM   5082 5C21 POPEH 267      65.434  49.159  78.525  1.00  0.00           C
ATOM   5085 6C21 POPEH 267      63.944  48.779  78.535  1.00  0.00           C
ATOM   5088 7C21 POPEH 267      63.454  48.409  79.945  1.00  0.00           C
ATOM   5091 8C21 POPEH 267      62.034  47.849  79.976  1.00  0.00           C
ATOM   5095  C33 POPEH 267      59.724  56.709  67.546  1.00  0.00           C
ATOM   5098  C34 POPEH 267      60.304  58.059  67.105  1.00  0.00           C
ATOM   5101  C35 POPEH 267      60.454  59.049  68.275  1.00  0.00           C
ATOM   5104  C36 POPEH 267      59.104  59.509  68.835  1.00  0.00           C
ATOM   5107  C37 POPEH 267      59.174  59.969  70.296  1.00  0.00           C
ATOM   5110  C38 POPEH 267      57.844  60.599  70.735  1.00  0.00           C
ATOM   5113  C39 POPEH 267      57.634  60.699  72.255  1.00  0.00           C
ATOM   5116 0C31 POPEH 267      58.714  61.429  73.076  1.00  0.00           C
ATOM   5119 1C31 POPEH 267      58.304  61.449  74.546  1.00  0.00           C
ATOM   5122 2C31 POPEH 267      58.964  62.509  75.445  1.00  0.00           C
ATOM   5125 3C31 POPEH 267      58.534  62.269  76.896  1.00  0.00           C
ATOM   5128 4C31 POPEH 267      59.144  63.239  77.915  1.00  0.00           C
ATOM   5131 5C31 POPEH 267      58.864  62.769  79.345  1.00  0.00           C
ATOM   5134 6C31 POPEH 267      59.244  63.789  80.415  1.00  0.00           C
ATOM   5138  NH3 POPEI 268      -0.946  87.609  52.065  1.00  0.00           N
ATOM   5142  C12 POPEI 268      -0.116  86.729  51.175  1.00  0.00           C
ATOM   5145  C11 POPEI 268       0.914  87.519  50.355  1.00  0.00           C
ATOM   5148  P   POPEI 268       3.064  86.029  50.046  1.00  0.00           P
ATOM   5149  O13 POPEI 268       4.044  87.119  50.186  1.00  0.00           O
ATOM   5150  O14 POPEI 268       3.384  84.919  49.135  1.00  0.00           O
ATOM   5151  O11 POPEI 268       2.734  85.469  51.495  1.00  0.00           O
ATOM   5152  O12 POPEI 268       1.674  86.619  49.576  1.00  0.00           O
ATOM   5153  C1  POPEI 268       3.794  85.589  52.456  1.00  0.00           C
ATOM   5156  C2  POPEI 268       3.404  84.819  53.715  1.00  0.00           C
ATOM   5158  O21 POPEI 268       3.984  85.419  54.895  1.00  0.00           O
ATOM   5159  C21 POPEI 268       3.164  86.229  55.525  1.00  0.00           C
ATOM   5160  O22 POPEI 268       2.124  86.659  55.075  1.00  0.00           O
ATOM   5161  C22 POPEI 268       3.684  86.489  56.945  1.00  0.00           C
ATOM   5164  C3  POPEI 268       3.794  83.339  53.726  1.00  0.00           C
ATOM   5167  O31 POPEI 268       2.804  82.699  54.556  1.00  0.00           O
ATOM   5168  C31 POPEI 268       3.164  81.639  55.225  1.00  0.00           C
ATOM   5169  O32 POPEI 268       4.214  81.019  55.125  1.00  0.00           O
ATOM   5170  C32 POPEI 268       2.014  81.269  56.166  1.00  0.00           C
ATOM   5173  C23 POPEI 268       2.654  85.959  57.965  1.00  0.00           C
ATOM   5176  C24 POPEI 268       3.214  85.799  59.375  1.00  0.00           C
ATOM   5179  C25 POPEI 268       3.434  87.129  60.105  1.00  0.00           C
ATOM   5182  C26 POPEI 268       2.994  87.029  61.576  1.00  0.00           C
ATOM   5185  C27 POPEI 268       3.664  88.039  62.515  1.00  0.00           C
ATOM   5188  C28 POPEI 268       3.494  87.699  64.006  1.00  0.00           C
ATOM   5191  C29 POPEI 268       2.204  88.229  64.586  1.00  0.00           C
ATOM   5193 0C21 POPEI 268       2.054  88.699  65.836  1.00  0.00           C
ATOM   5195 1C21 POPEI 268       3.124  88.739  66.906  1.00  0.00           C
ATOM   5198 2C21 POPEI 268       2.634  88.179  68.245  1.00  0.00           C
ATOM   5201 3C21 POPEI 268       3.774  88.079  69.285  1.00  0.00           C
ATOM   5204 4C21 POPEI 268       3.284  87.759  70.705  1.00  0.00           C
ATOM   5207 5C21 POPEI 268       2.644  86.369  70.826  1.00  0.00           C
ATOM   5210 6C21 POPEI 268       2.104  86.069  72.226  1.00  0.00           C
ATOM   5213 7C21 POPEI 268       1.254  84.789  72.245  1.00  0.00           C
ATOM   5216 8C21 POPEI 268       0.494  84.539  73.546  1.00  0.00           C
ATOM   5220  C33 POPEI 268       1.964  82.129  57.465  1.00  0.00           C
ATOM   5223  C34 POPEI 268       1.914  81.289  58.755  1.00  0.00           C
ATOM   5226  C35 POPEI 268       2.654  81.839  59.995  1.00  0.00           C
ATOM   5229  C36 POPEI 268       2.454  80.899  61.205  1.00  0.00           C
ATOM   5232  C37 POPEI 268       3.134  81.359  62.505  1.00  0.00           C
ATOM   5235  C38 POPEI 268       2.704  80.559  63.745  1.00  0.00           C
ATOM   5238  C39 POPEI 268       3.584  79.339  64.085  1.00  0.00           C
ATOM   5241 0C31 POPEI 268       3.184  78.709  65.436  1.00  0.00           C
ATOM   5244 1C31 POPEI 268       4.034  77.499  65.845  1.00  0.00           C
ATOM   5247 2C31 POPEI 268       3.504  76.769  67.105  1.00  0.00           C
ATOM   5250 3C31 POPEI 268       3.434  77.669  68.345  1.00  0.00           C
ATOM   5253 4C31 POPEI 268       2.854  76.979  69.595  1.00  0.00           C
ATOM   5256 5C31 POPEI 268       2.574  78.019  70.696  1.00  0.00           C
ATOM   5259 6C31 POPEI 268       2.034  77.429  72.006  1.00  0.00           C
ATOM   5263  NH3 POPEJ 269     108.664 111.819  96.396  1.00  0.00           N
ATOM   5267  C12 POPEJ 269     108.884 111.119  97.705  1.00  0.00           C
ATOM   5270  C11 POPEJ 269     108.734 109.579  97.596  1.00  0.00           C
ATOM   5273  P   POPEJ 269     110.014 107.439  96.785  1.00  0.00           P
ATOM   5274  O13 POPEJ 269     110.284 107.129  98.205  1.00  0.00           O
ATOM   5275  O14 POPEJ 269     108.974 106.639  96.105  1.00  0.00           O
ATOM   5276  O11 POPEJ 269     111.384 107.369  96.016  1.00  0.00           O
ATOM   5277  O12 POPEJ 269     109.604 108.979  96.626  1.00  0.00           O
ATOM   5278  C1  POPEJ 269     111.554 107.209  94.625  1.00  0.00           C
ATOM   5281  C2  POPEJ 269     112.604 106.099  94.305  1.00  0.00           C
ATOM   5283  O21 POPEJ 269     112.634 105.949  92.876  1.00  0.00           O
ATOM   5284  C21 POPEJ 269     113.244 106.939  92.255  1.00  0.00           C
ATOM   5285  O22 POPEJ 269     113.984 107.769  92.766  1.00  0.00           O
ATOM   5286  C22 POPEJ 269     112.714 107.019  90.826  1.00  0.00           C
ATOM   5289  C3  POPEJ 269     112.264 104.739  94.995  1.00  0.00           C
ATOM   5292  O31 POPEJ 269     112.804 103.609  94.275  1.00  0.00           O
ATOM   5293  C31 POPEJ 269     111.934 102.699  93.876  1.00  0.00           C
ATOM   5294  O32 POPEJ 269     110.744 102.679  94.135  1.00  0.00           O
ATOM   5295  C32 POPEJ 269     112.614 101.699  92.955  1.00  0.00           C
ATOM   5298  C23 POPEJ 269     113.824 107.049  89.766  1.00  0.00           C
ATOM   5301  C24 POPEJ 269     113.344 107.529  88.386  1.00  0.00           C
ATOM   5304  C25 POPEJ 269     112.134 106.749  87.855  1.00  0.00           C
ATOM   5307  C26 POPEJ 269     111.654 107.279  86.495  1.00  0.00           C
ATOM   5310  C27 POPEJ 269     110.344 106.599  86.066  1.00  0.00           C
ATOM   5313  C28 POPEJ 269     109.584 107.389  84.986  1.00  0.00           C
ATOM   5316  C29 POPEJ 269     108.344 106.629  84.605  1.00  0.00           C
ATOM   5318 0C21 POPEJ 269     107.074 107.049  84.715  1.00  0.00           C
ATOM   5320 1C21 POPEJ 269     106.604 108.409  85.175  1.00  0.00           C
ATOM   5323 2C21 POPEJ 269     105.414 108.839  84.305  1.00  0.00           C
ATOM   5326 3C21 POPEJ 269     104.854 110.199  84.725  1.00  0.00           C
ATOM   5329 4C21 POPEJ 269     103.394 110.419  84.285  1.00  0.00           C
ATOM   5332 5C21 POPEJ 269     102.854 111.809  84.676  1.00  0.00           C
ATOM   5335 6C21 POPEJ 269     103.224 112.229  86.096  1.00  0.00           C
ATOM   5338 7C21 POPEJ 269     102.654 113.579  86.495  1.00  0.00           C
ATOM   5341 8C21 POPEJ 269     103.324 114.079  87.766  1.00  0.00           C
ATOM   5345  C33 POPEJ 269     113.044 102.389  91.646  1.00  0.00           C
ATOM   5348  C34 POPEJ 269     113.164 101.429  90.455  1.00  0.00           C
ATOM   5351  C35 POPEJ 269     112.024 101.509  89.425  1.00  0.00           C
ATOM   5354  C36 POPEJ 269     111.914 102.879  88.715  1.00  0.00           C
ATOM   5357  C37 POPEJ 269     110.734 102.979  87.745  1.00  0.00           C
ATOM   5360  C38 POPEJ 269     111.004 102.539  86.296  1.00  0.00           C
ATOM   5363  C39 POPEJ 269     110.544 101.109  85.985  1.00  0.00           C
ATOM   5366 0C31 POPEJ 269     110.294 100.919  84.485  1.00  0.00           C
ATOM   5369 1C31 POPEJ 269     109.734  99.539  84.086  1.00  0.00           C
ATOM   5372 2C31 POPEJ 269     109.234  99.549  82.635  1.00  0.00           C
ATOM   5375 3C31 POPEJ 269     108.704  98.189  82.155  1.00  0.00           C
ATOM   5378 4C31 POPEJ 269     108.074  98.299  80.756  1.00  0.00           C
ATOM   5381 5C31 POPEJ 269     107.564  96.959  80.205  1.00  0.00           C
ATOM   5384 6C31 POPEJ 269     106.914  97.089  78.826  1.00  0.00           C
ATOM   5388  NH3 POPEK 270      40.194  33.869  58.035  1.00  0.00           N
ATOM   5392  C12 POPEK 270      40.934  34.639  56.965  1.00  0.00           C
ATOM   5395  C11 POPEK 270      42.404  34.229  56.885  1.00  0.00           C
ATOM   5398  P   POPEK 270      43.084  31.779  57.385  1.00  0.00           P
ATOM   5399  O13 POPEK 270      42.764  30.449  56.845  1.00  0.00           O
ATOM   5400  O14 POPEK 270      44.504  32.119  57.596  1.00  0.00           O
ATOM   5401  O11 POPEK 270      42.214  32.029  58.675  1.00  0.00           O
ATOM   5402  O12 POPEK 270      42.484  32.869  56.436  1.00  0.00           O
ATOM   5403  C1  POPEK 270      42.784  31.989  59.976  1.00  0.00           C
ATOM   5406  C2  POPEK 270      42.074  30.929  60.855  1.00  0.00           C
ATOM   5408  O21 POPEK 270      42.544  31.049  62.206  1.00  0.00           O
ATOM   5409  C21 POPEK 270      41.974  32.029  62.885  1.00  0.00           C
ATOM   5410  O22 POPEK 270      41.364  32.969  62.425  1.00  0.00           O
ATOM   5411  C22 POPEK 270      42.134  31.709  64.376  1.00  0.00           C
ATOM   5414  C3  POPEK 270      42.334  29.469  60.366  1.00  0.00           C
ATOM   5417  O31 POPEK 270      42.514  28.529  61.455  1.00  0.00           O
ATOM   5418  C31 POPEK 270      41.414  28.189  62.115  1.00  0.00           C
ATOM   5419  O32 POPEK 270      40.264  28.369  61.745  1.00  0.00           O
ATOM   5420  C32 POPEK 270      41.794  27.489  63.435  1.00  0.00           C
ATOM   5423  C23 POPEK 270      42.564  32.889  65.265  1.00  0.00           C
ATOM   5426  C24 POPEK 270      42.364  32.579  66.756  1.00  0.00           C
ATOM   5429  C25 POPEK 270      42.284  33.869  67.565  1.00  0.00           C
ATOM   5432  C26 POPEK 270      42.084  33.739  69.085  1.00  0.00           C
ATOM   5435  C27 POPEK 270      42.104  35.159  69.665  1.00  0.00           C
ATOM   5438  C28 POPEK 270      41.804  35.309  71.165  1.00  0.00           C
ATOM   5441  C29 POPEK 270      41.664  36.789  71.436  1.00  0.00           C
ATOM   5443 0C21 POPEK 270      41.504  37.379  72.625  1.00  0.00           C
ATOM   5445 1C21 POPEK 270      41.414  36.689  73.965  1.00  0.00           C
ATOM   5448 2C21 POPEK 270      42.784  36.649  74.656  1.00  0.00           C
ATOM   5451 3C21 POPEK 270      42.724  36.089  76.095  1.00  0.00           C
ATOM   5454 4C21 POPEK 270      44.074  36.219  76.815  1.00  0.00           C
ATOM   5457 5C21 POPEK 270      43.964  36.179  78.345  1.00  0.00           C
ATOM   5460 6C21 POPEK 270      44.064  34.769  78.955  1.00  0.00           C
ATOM   5463 7C21 POPEK 270      44.124  34.839  80.495  1.00  0.00           C
ATOM   5466 8C21 POPEK 270      44.304  33.469  81.166  1.00  0.00           C
ATOM   5470  C33 POPEK 270      41.074  28.119  64.656  1.00  0.00           C
ATOM   5473  C34 POPEK 270      41.634  27.729  66.035  1.00  0.00           C
ATOM   5476  C35 POPEK 270      43.054  28.219  66.315  1.00  0.00           C
ATOM   5479  C36 POPEK 270      43.344  28.539  67.785  1.00  0.00           C
ATOM   5482  C37 POPEK 270      44.844  28.739  68.045  1.00  0.00           C
ATOM   5485  C38 POPEK 270      45.194  28.839  69.535  1.00  0.00           C
ATOM   5488  C39 POPEK 270      46.684  29.119  69.766  1.00  0.00           C
ATOM   5491 0C31 POPEK 270      47.054  29.139  71.256  1.00  0.00           C
ATOM   5494 1C31 POPEK 270      48.554  29.319  71.495  1.00  0.00           C
ATOM   5497 2C31 POPEK 270      48.874  29.599  72.965  1.00  0.00           C
ATOM   5500 3C31 POPEK 270      50.354  29.439  73.326  1.00  0.00           C
ATOM   5503 4C31 POPEK 270      50.544  29.389  74.845  1.00  0.00           C
ATOM   5506 5C31 POPEK 270      52.004  29.509  75.285  1.00  0.00           C
ATOM   5509 6C31 POPEK 270      52.154  29.549  76.806  1.00  0.00           C
ATOM   5513  NH3 POPEL 271     100.994 105.359  58.186  1.00  0.00           N
ATOM   5517  C12 POPEL 271      99.514 105.179  58.125  1.00  0.00           C
ATOM   5520  C11 POPEL 271      99.034 104.989  56.675  1.00  0.00           C
ATOM   5523  P   POPEL 271     100.874 104.109  54.945  1.00  0.00           P
ATOM   5524  O13 POPEL 271     100.274 104.089  53.586  1.00  0.00           O
ATOM   5525  O14 POPEL 271     101.694 105.289  55.345  1.00  0.00           O
ATOM   5526  O11 POPEL 271     101.734 102.789  55.155  1.00  0.00           O
ATOM   5527  O12 POPEL 271      99.714 103.929  56.016  1.00  0.00           O
ATOM   5528  C1  POPEL 271     101.354 101.659  55.946  1.00  0.00           C
ATOM   5531  C2  POPEL 271     102.554 101.099  56.785  1.00  0.00           C
ATOM   5533  O21 POPEL 271     102.144 100.579  58.065  1.00  0.00           O
ATOM   5534  C21 POPEL 271     101.704 101.429  58.986  1.00  0.00           C
ATOM   5535  O22 POPEL 271     101.404 102.599  58.806  1.00  0.00           O
ATOM   5536  C22 POPEL 271     101.744 100.709  60.335  1.00  0.00           C
ATOM   5539  C3  POPEL 271     103.744 102.099  56.936  1.00  0.00           C
ATOM   5542  O31 POPEL 271     104.844 101.509  57.675  1.00  0.00           O
ATOM   5543  C31 POPEL 271     105.024 101.909  58.925  1.00  0.00           C
ATOM   5544  O32 POPEL 271     104.384 102.789  59.485  1.00  0.00           O
ATOM   5545  C32 POPEL 271     106.124 101.099  59.595  1.00  0.00           C
ATOM   5548  C23 POPEL 271     101.024 101.419  61.525  1.00  0.00           C
ATOM   5551  C24 POPEL 271     101.444 100.799  62.875  1.00  0.00           C
ATOM   5554  C25 POPEL 271     100.614 101.289  64.085  1.00  0.00           C
ATOM   5557  C26 POPEL 271     101.474 101.899  65.205  1.00  0.00           C
ATOM   5560  C27 POPEL 271     100.724 102.069  66.535  1.00  0.00           C
ATOM   5563  C28 POPEL 271     101.584 102.769  67.605  1.00  0.00           C
ATOM   5566  C29 POPEL 271     100.794 103.219  68.805  1.00  0.00           C
ATOM   5568 0C21 POPEL 271     100.704 102.629  70.015  1.00  0.00           C
ATOM   5570 1C21 POPEL 271     101.354 101.329  70.445  1.00  0.00           C
ATOM   5573 2C21 POPEL 271     102.574 101.609  71.335  1.00  0.00           C
ATOM   5576 3C21 POPEL 271     103.404 100.369  71.705  1.00  0.00           C
ATOM   5579 4C21 POPEL 271     104.764 100.739  72.326  1.00  0.00           C
ATOM   5582 5C21 POPEL 271     105.774  99.579  72.336  1.00  0.00           C
ATOM   5585 6C21 POPEL 271     107.184 100.019  72.765  1.00  0.00           C
ATOM   5588 7C21 POPEL 271     108.244  98.949  72.476  1.00  0.00           C
ATOM   5591 8C21 POPEL 271     109.644  99.329  72.985  1.00  0.00           C
ATOM   5595  C33 POPEL 271     105.754 100.849  61.075  1.00  0.00           C
ATOM   5598  C34 POPEL 271     106.754  99.949  61.806  1.00  0.00           C
ATOM   5601  C35 POPEL 271     106.154  99.349  63.085  1.00  0.00           C
ATOM   5604  C36 POPEL 271     107.174  98.469  63.815  1.00  0.00           C
ATOM   5607  C37 POPEL 271     106.584  97.499  64.845  1.00  0.00           C
ATOM   5610  C38 POPEL 271     107.544  96.329  65.165  1.00  0.00           C
ATOM   5613  C39 POPEL 271     108.564  96.609  66.285  1.00  0.00           C
ATOM   5616 0C31 POPEL 271     108.014  96.479  67.715  1.00  0.00           C
ATOM   5619 1C31 POPEL 271     107.524  95.069  68.076  1.00  0.00           C
ATOM   5622 2C31 POPEL 271     107.074  94.909  69.546  1.00  0.00           C
ATOM   5625 3C31 POPEL 271     106.754  93.439  69.866  1.00  0.00           C
ATOM   5628 4C31 POPEL 271     106.284  93.179  71.305  1.00  0.00           C
ATOM   5631 5C31 POPEL 271     106.294  91.679  71.626  1.00  0.00           C
ATOM   5634 6C31 POPEL 271     105.974  91.339  73.085  1.00  0.00           C
ATOM   5638  NH3 POPEM 272      81.314   1.889  58.885  1.00  0.00           N
ATOM   5642  C12 POPEM 272      80.744   2.959  59.755  1.00  0.00           C
ATOM   5645  C11 POPEM 272      81.404   2.869  61.125  1.00  0.00           C
ATOM   5648  P   POPEM 272      80.234   4.929  62.136  1.00  0.00           P
ATOM   5649  O13 POPEM 272      79.874   5.819  61.005  1.00  0.00           O
ATOM   5650  O14 POPEM 272      79.244   3.939  62.596  1.00  0.00           O
ATOM   5651  O11 POPEM 272      80.834   5.689  63.375  1.00  0.00           O
ATOM   5652  O12 POPEM 272      81.534   4.159  61.705  1.00  0.00           O
ATOM   5653  C1  POPEM 272      80.084   6.389  64.365  1.00  0.00           C
ATOM   5656  C2  POPEM 272      80.524   7.889  64.425  1.00  0.00           C
ATOM   5658  O21 POPEM 272      80.924   8.239  65.766  1.00  0.00           O
ATOM   5659  C21 POPEM 272      80.014   8.519  66.665  1.00  0.00           C
ATOM   5660  O22 POPEM 272      78.814   8.519  66.506  1.00  0.00           O
ATOM   5661  C22 POPEM 272      80.674   8.849  68.016  1.00  0.00           C
ATOM   5664  C3  POPEM 272      79.494   8.859  63.736  1.00  0.00           C
ATOM   5667  O31 POPEM 272      79.594  10.249  64.105  1.00  0.00           O
ATOM   5668  C31 POPEM 272      80.734  10.879  63.895  1.00  0.00           C
ATOM   5669  O32 POPEM 272      81.744  10.409  63.396  1.00  0.00           O
ATOM   5670  C32 POPEM 272      80.634  12.249  64.546  1.00  0.00           C
ATOM   5673  C23 POPEM 272      82.174   8.489  68.085  1.00  0.00           C
ATOM   5676  C24 POPEM 272      82.784   8.629  69.485  1.00  0.00           C
ATOM   5679  C25 POPEM 272      82.954  10.079  69.955  1.00  0.00           C
ATOM   5682  C26 POPEM 272      83.514  10.149  71.385  1.00  0.00           C
ATOM   5685  C27 POPEM 272      83.264  11.519  72.035  1.00  0.00           C
ATOM   5688  C28 POPEM 272      83.804  11.639  73.476  1.00  0.00           C
ATOM   5691  C29 POPEM 272      83.074  10.749  74.455  1.00  0.00           C
ATOM   5693 0C21 POPEM 272      82.324  11.169  75.495  1.00  0.00           C
ATOM   5695 1C21 POPEM 272      82.064  12.609  75.855  1.00  0.00           C
ATOM   5698 2C21 POPEM 272      83.194  13.209  76.715  1.00  0.00           C
ATOM   5701 3C21 POPEM 272      83.084  12.809  78.196  1.00  0.00           C
ATOM   5704 4C21 POPEM 272      84.104  13.539  79.085  1.00  0.00           C
ATOM   5707 5C21 POPEM 272      83.894  13.269  80.576  1.00  0.00           C
ATOM   5710 6C21 POPEM 272      84.124  11.799  80.965  1.00  0.00           C
ATOM   5713 7C21 POPEM 272      83.604  11.459  82.365  1.00  0.00           C
ATOM   5716 8C21 POPEM 272      83.644   9.959  82.665  1.00  0.00           C
ATOM   5720  C33 POPEM 272      80.604  12.079  66.065  1.00  0.00           C
ATOM   5723  C34 POPEM 272      80.204  13.299  66.906  1.00  0.00           C
ATOM   5726  C35 POPEM 272      80.084  12.799  68.345  1.00  0.00           C
ATOM   5729  C36 POPEM 272      79.584  13.759  69.415  1.00  0.00           C
ATOM   5732  C37 POPEM 272      79.694  13.029  70.766  1.00  0.00           C
ATOM   5735  C38 POPEM 272      78.914  13.669  71.906  1.00  0.00           C
ATOM   5738  C39 POPEM 272      78.944  12.839  73.186  1.00  0.00           C
ATOM   5741 0C31 POPEM 272      78.034  13.469  74.245  1.00  0.00           C
ATOM   5744 1C31 POPEM 272      77.934  12.699  75.565  1.00  0.00           C
ATOM   5747 2C31 POPEM 272      76.694  13.139  76.346  1.00  0.00           C
ATOM   5750 3C31 POPEM 272      76.744  12.849  77.845  1.00  0.00           C
ATOM   5753 4C31 POPEM 272      75.524  13.429  78.576  1.00  0.00           C
ATOM   5756 5C31 POPEM 272      75.694  13.489  80.096  1.00  0.00           C
ATOM   5759 6C31 POPEM 272      74.674  14.399  80.786  1.00  0.00           C
ATOM   5763  NH3 POPEN 273     121.994 124.029  93.445  1.00  0.00           N
ATOM   5767  C12 POPEN 273     122.934 125.079  93.965  1.00  0.00           C
ATOM   5770  C11 POPEN 273     123.704 124.499  95.155  1.00  0.00           C
ATOM   5773  P   POPEN 273     126.114 124.909  96.115  1.00  0.00           P
ATOM   5774  O13 POPEN 273     126.524 125.789  97.245  1.00  0.00           O
ATOM   5775  O14 POPEN 273     126.024 123.449  96.315  1.00  0.00           O
ATOM   5776  O11 POPEN 273     127.094 125.169  94.906  1.00  0.00           O
ATOM   5777  O12 POPEN 273     124.704 125.419  95.565  1.00  0.00           O
ATOM   5778  C1  POPEN 273     127.074 126.299  94.046  1.00  0.00           C
ATOM   5781  C2  POPEN 273     126.934 125.929  92.546  1.00  0.00           C
ATOM   5783  O21 POPEN 273     128.022 125.069  92.155  1.00  0.00           O
ATOM   5784  C21 POPEN 273     127.764 124.269  91.135  1.00  0.00           C
ATOM   5785  O22 POPEN 273     126.794 124.359  90.406  1.00  0.00           O
ATOM   5786  C22 POPEN 273     128.802 123.139  91.086  1.00  0.00           C
ATOM   5789  C3  POPEN 273     126.904 127.229  91.705  1.00  0.00           C
ATOM   5792  O31 POPEN 273     127.962 128.139  92.085  1.00  0.00           O
ATOM   5793  C31 POPEN 273     127.844 129.337  91.486  1.00  0.00           C
ATOM   5794  O32 POPEN 273     127.044 129.577  90.595  1.00  0.00           O
ATOM   5795  C32 POPEN 273     128.832 130.327  92.076  1.00  0.00           C
ATOM   5798  C23 POPEN 273     128.892 122.419  89.715  1.00  0.00           C
ATOM   5801  C24 POPEN 273     129.512 123.299  88.625  1.00  0.00           C
ATOM   5804  C25 POPEN 273     129.472 122.699  87.206  1.00  0.00           C
ATOM   5807  C26 POPEN 273     130.282 123.549  86.215  1.00  0.00           C
ATOM   5810  C27 POPEN 273     130.262 123.079  84.755  1.00  0.00           C
ATOM   5813  C28 POPEN 273     130.962 124.119  83.855  1.00  0.00           C
ATOM   5816  C29 POPEN 273     131.132 123.719  82.406  1.00  0.00           C
ATOM   5818 0C21 POPEN 273     130.412 124.199  81.376  1.00  0.00           C
ATOM   5820 1C21 POPEN 273     129.242 125.149  81.486  1.00  0.00           C
ATOM   5823 2C21 POPEN 273     128.142 124.899  80.425  1.00  0.00           C
ATOM   5826 3C21 POPEN 273     127.564 123.469  80.445  1.00  0.00           C
ATOM   5829 4C21 POPEN 273     128.072 122.589  79.295  1.00  0.00           C
ATOM   5832 5C21 POPEN 273     127.764 121.089  79.465  1.00  0.00           C
ATOM   5835 6C21 POPEN 273     126.284 120.709  79.506  1.00  0.00           C
ATOM   5838 7C21 POPEN 273     126.064 119.209  79.726  1.00  0.00           C
ATOM   5841 8C21 POPEN 273     124.594 118.799  79.735  1.00  0.00           C
ATOM   5845  C33 POPEN 273     129.472 131.277  91.045  1.00  0.00           C
ATOM   5848  C34 POPEN 273     130.892 131.677  91.486  1.00  0.00           C
ATOM   5851  C35 POPEN 273     131.622 132.657  90.555  1.00  0.00           C
ATOM   5854  C36 POPEN 273     131.782 132.147  89.116  1.00  0.00           C
ATOM   5857  C37 POPEN 273     132.232 133.207  88.116  1.00  0.00           C
ATOM   5860  C38 POPEN 273     132.242 132.637  86.695  1.00  0.00           C
ATOM   5863  C39 POPEN 273     133.132 133.437  85.735  1.00  0.00           C
ATOM   5866 0C31 POPEN 273     133.272 132.757  84.375  1.00  0.00           C
ATOM   5869 1C31 POPEN 273     134.212 133.537  83.456  1.00  0.00           C
ATOM   5872 2C31 POPEN 273     134.392 132.877  82.085  1.00  0.00           C
ATOM   5875 3C31 POPEN 273     135.322 133.667  81.156  1.00  0.00           C
ATOM   5878 4C31 POPEN 273     134.792 135.067  80.815  1.00  0.00           C
ATOM   5881 5C31 POPEN 273     135.702 135.837  79.855  1.00  0.00           C
ATOM   5884 6C31 POPEN 273     135.152 137.217  79.495  1.00  0.00           C
ATOM   5888  NH3 POPEO 274      53.964  95.899  92.976  1.00  0.00           N
ATOM   5892  C12 POPEO 274      53.894  95.069  94.215  1.00  0.00           C
ATOM   5895  C11 POPEO 274      52.824  95.609  95.175  1.00  0.00           C
ATOM   5898  P   POPEO 274      51.674  97.759  96.086  1.00  0.00           P
ATOM   5899  O13 POPEO 274      50.374  97.039  96.105  1.00  0.00           O
ATOM   5900  O14 POPEO 274      52.314  98.029  97.385  1.00  0.00           O
ATOM   5901  O11 POPEO 274      51.394  99.139  95.355  1.00  0.00           O
ATOM   5902  O12 POPEO 274      52.694  97.039  95.096  1.00  0.00           O
ATOM   5903  C1  POPEO 274      52.424  99.829  94.646  1.00  0.00           C
ATOM   5906  C2  POPEO 274      52.624  99.319  93.205  1.00  0.00           C
ATOM   5908  O21 POPEO 274      53.394 100.299  92.505  1.00  0.00           O
ATOM   5909  C21 POPEO 274      54.614  99.949  92.136  1.00  0.00           C
ATOM   5910  O22 POPEO 274      55.204  98.929  92.435  1.00  0.00           O
ATOM   5911  C22 POPEO 274      55.084 100.979  91.105  1.00  0.00           C
ATOM   5914  C3  POPEO 274      51.274  99.099  92.476  1.00  0.00           C
ATOM   5917  O31 POPEO 274      51.404  99.209  91.045  1.00  0.00           O
ATOM   5918  C31 POPEO 274      51.964  98.179  90.445  1.00  0.00           C
ATOM   5919  O32 POPEO 274      52.264  97.119  90.975  1.00  0.00           O
ATOM   5920  C32 POPEO 274      52.254  98.569  89.006  1.00  0.00           C
ATOM   5923  C23 POPEO 274      55.854 100.349  89.925  1.00  0.00           C
ATOM   5926  C24 POPEO 274      55.734 101.229  88.675  1.00  0.00           C
ATOM   5929  C25 POPEO 274      56.344 100.609  87.406  1.00  0.00           C
ATOM   5932  C26 POPEO 274      57.364 101.529  86.726  1.00  0.00           C
ATOM   5935  C27 POPEO 274      57.864 101.029  85.366  1.00  0.00           C
ATOM   5938  C28 POPEO 274      58.874 101.999  84.715  1.00  0.00           C
ATOM   5941  C29 POPEO 274      59.174 101.659  83.275  1.00  0.00           C
ATOM   5943 0C21 POPEO 274      60.354 101.289  82.756  1.00  0.00           C
ATOM   5945 1C21 POPEO 274      61.654 101.129  83.505  1.00  0.00           C
ATOM   5948 2C21 POPEO 274      61.784  99.739  84.165  1.00  0.00           C
ATOM   5951 3C21 POPEO 274      63.104  99.559  84.916  1.00  0.00           C
ATOM   5954 4C21 POPEO 274      63.114  98.349  85.875  1.00  0.00           C
ATOM   5957 5C21 POPEO 274      63.594  97.029  85.256  1.00  0.00           C
ATOM   5960 6C21 POPEO 274      63.684  95.909  86.306  1.00  0.00           C
ATOM   5963 7C21 POPEO 274      63.694  94.509  85.695  1.00  0.00           C
ATOM   5966 8C21 POPEO 274      63.604  93.389  86.735  1.00  0.00           C
ATOM   5970  C33 POPEO 274      52.634  97.349  88.135  1.00  0.00           C
ATOM   5973  C34 POPEO 274      53.254  97.779  86.815  1.00  0.00           C
ATOM   5976  C35 POPEO 274      53.304  96.629  85.805  1.00  0.00           C
ATOM   5979  C36 POPEO 274      53.914  97.039  84.465  1.00  0.00           C
ATOM   5982  C37 POPEO 274      53.964  95.859  83.495  1.00  0.00           C
ATOM   5985  C38 POPEO 274      54.444  96.239  82.085  1.00  0.00           C
ATOM   5988  C39 POPEO 274      53.414  97.009  81.245  1.00  0.00           C
ATOM   5991 0C31 POPEO 274      53.804  96.959  79.766  1.00  0.00           C
ATOM   5994 1C31 POPEO 274      52.914  97.769  78.826  1.00  0.00           C
ATOM   5997 2C31 POPEO 274      53.394  97.589  77.375  1.00  0.00           C
ATOM   6000 3C31 POPEO 274      52.754  98.529  76.346  1.00  0.00           C
ATOM   6003 4C31 POPEO 274      53.114  99.999  76.565  1.00  0.00           C
ATOM   6006 5C31 POPEO 274      52.964 100.839  75.285  1.00  0.00           C
ATOM   6009 6C31 POPEO 274      53.364 102.299  75.485  1.00  0.00           C
ATOM   6013  NH3 POPEP 275      29.404  60.829  55.365  1.00  0.00           N
ATOM   6017  C12 POPEP 275      28.464  61.819  54.766  1.00  0.00           C
ATOM   6020  C11 POPEP 275      27.374  62.289  55.745  1.00  0.00           C
ATOM   6023  P   POPEP 275      25.484  64.019  56.005  1.00  0.00           P
ATOM   6024  O13 POPEP 275      26.284  64.559  57.115  1.00  0.00           O
ATOM   6025  O14 POPEP 275      24.584  64.959  55.295  1.00  0.00           O
ATOM   6026  O11 POPEP 275      24.524  62.909  56.605  1.00  0.00           O
ATOM   6027  O12 POPEP 275      26.474  63.179  55.075  1.00  0.00           O
ATOM   6028  C1  POPEP 275      24.004  63.099  57.925  1.00  0.00           C
ATOM   6031  C2  POPEP 275      22.574  62.489  58.056  1.00  0.00           C
ATOM   6033  O21 POPEP 275      22.174  62.609  59.425  1.00  0.00           O
ATOM   6034  C21 POPEP 275      20.894  62.389  59.675  1.00  0.00           C
ATOM   6035  O22 POPEP 275      19.954  62.669  58.945  1.00  0.00           O
ATOM   6036  C22 POPEP 275      20.784  61.619  60.995  1.00  0.00           C
ATOM   6039  C3  POPEP 275      22.584  60.989  57.596  1.00  0.00           C
ATOM   6042  O31 POPEP 275      21.814  60.059  58.405  1.00  0.00           O
ATOM   6043  C31 POPEP 275      22.494  59.049  58.945  1.00  0.00           C
ATOM   6044  O32 POPEP 275      23.684  59.049  59.205  1.00  0.00           O
ATOM   6045  C32 POPEP 275      21.574  57.839  59.146  1.00  0.00           C
ATOM   6048  C23 POPEP 275      20.924  62.509  62.245  1.00  0.00           C
ATOM   6051  C24 POPEP 275      20.924  61.709  63.555  1.00  0.00           C
ATOM   6054  C25 POPEP 275      20.854  62.649  64.775  1.00  0.00           C
ATOM   6057  C26 POPEP 275      20.324  61.969  66.035  1.00  0.00           C
ATOM   6060  C27 POPEP 275      19.794  62.989  67.046  1.00  0.00           C
ATOM   6063  C28 POPEP 275      19.374  62.359  68.385  1.00  0.00           C
ATOM   6066  C29 POPEP 275      18.084  61.599  68.285  1.00  0.00           C
ATOM   6068 0C21 POPEP 275      17.194  61.459  69.275  1.00  0.00           C
ATOM   6070 1C21 POPEP 275      17.384  61.959  70.686  1.00  0.00           C
ATOM   6073 2C21 POPEP 275      16.574  61.109  71.686  1.00  0.00           C
ATOM   6076 3C21 POPEP 275      15.064  61.379  71.555  1.00  0.00           C
ATOM   6079 4C21 POPEP 275      14.204  60.339  72.285  1.00  0.00           C
ATOM   6082 5C21 POPEP 275      12.734  60.759  72.315  1.00  0.00           C
ATOM   6085 6C21 POPEP 275      12.464  61.839  73.365  1.00  0.00           C
ATOM   6088 7C21 POPEP 275      11.064  62.439  73.266  1.00  0.00           C
ATOM   6091 8C21 POPEP 275      10.804  63.549  74.275  1.00  0.00           C
ATOM   6095  C33 POPEP 275      21.984  56.919  60.326  1.00  0.00           C
ATOM   6098  C34 POPEP 275      21.414  57.449  61.655  1.00  0.00           C
ATOM   6101  C35 POPEP 275      22.344  57.269  62.866  1.00  0.00           C
ATOM   6104  C36 POPEP 275      22.244  55.889  63.526  1.00  0.00           C
ATOM   6107  C37 POPEP 275      22.994  55.829  64.875  1.00  0.00           C
ATOM   6110  C38 POPEP 275      22.684  54.549  65.656  1.00  0.00           C
ATOM   6113  C39 POPEP 275      23.634  54.259  66.826  1.00  0.00           C
ATOM   6116 0C31 POPEP 275      23.054  54.529  68.225  1.00  0.00           C
ATOM   6119 1C31 POPEP 275      23.954  53.939  69.326  1.00  0.00           C
ATOM   6122 2C31 POPEP 275      23.284  53.879  70.715  1.00  0.00           C
ATOM   6125 3C31 POPEP 275      22.224  52.769  70.865  1.00  0.00           C
ATOM   6128 4C31 POPEP 275      22.824  51.349  70.965  1.00  0.00           C
ATOM   6131 5C31 POPEP 275      21.754  50.279  71.195  1.00  0.00           C
ATOM   6134 6C31 POPEP 275      22.324  48.859  71.265  1.00  0.00           C
ATOM   6138  NH3 POPEQ 276      77.584  49.679  98.326  1.00  0.00           N
ATOM   6142  C12 POPEQ 276      78.754  50.609  98.495  1.00  0.00           C
ATOM   6145  C11 POPEQ 276      79.794  50.469  97.375  1.00  0.00           C
ATOM   6148  P   POPEQ 276      82.024  51.669  98.085  1.00  0.00           P
ATOM   6149  O13 POPEQ 276      82.304  53.079  98.446  1.00  0.00           O
ATOM   6150  O14 POPEQ 276      82.024  50.699  99.195  1.00  0.00           O
ATOM   6151  O11 POPEQ 276      83.084  51.249  97.006  1.00  0.00           O
ATOM   6152  O12 POPEQ 276      80.644  51.629  97.326  1.00  0.00           O
ATOM   6153  C1  POPEQ 276      82.694  50.559  95.815  1.00  0.00           C
ATOM   6156  C2  POPEQ 276      83.944  50.169  94.986  1.00  0.00           C
ATOM   6158  O21 POPEQ 276      83.604  49.079  94.105  1.00  0.00           O
ATOM   6159  C21 POPEQ 276      83.044  49.409  92.965  1.00  0.00           C
ATOM   6160  O22 POPEQ 276      82.684  50.529  92.635  1.00  0.00           O
ATOM   6161  C22 POPEQ 276      82.984  48.169  92.085  1.00  0.00           C
ATOM   6164  C3  POPEQ 276      85.124  49.729  95.915  1.00  0.00           C
ATOM   6167  O31 POPEQ 276      85.584  48.399  95.616  1.00  0.00           O
ATOM   6168  C31 POPEQ 276      86.404  48.369  94.585  1.00  0.00           C
ATOM   6169  O32 POPEQ 276      86.984  49.339  94.116  1.00  0.00           O
ATOM   6170  C32 POPEQ 276      86.474  46.969  93.986  1.00  0.00           C
ATOM   6173  C23 POPEQ 276      83.474  48.489  90.656  1.00  0.00           C
ATOM   6176  C24 POPEQ 276      84.134  47.269  89.995  1.00  0.00           C
ATOM   6179  C25 POPEQ 276      84.404  47.469  88.495  1.00  0.00           C
ATOM   6182  C26 POPEQ 276      85.164  48.759  88.195  1.00  0.00           C
ATOM   6185  C27 POPEQ 276      85.674  48.899  86.756  1.00  0.00           C
ATOM   6188  C28 POPEQ 276      84.614  49.309  85.705  1.00  0.00           C
ATOM   6191  C29 POPEQ 276      83.704  48.169  85.305  1.00  0.00           C
ATOM   6193 0C21 POPEQ 276      83.784  47.419  84.195  1.00  0.00           C
ATOM   6195 1C21 POPEQ 276      84.794  47.539  83.085  1.00  0.00           C
ATOM   6198 2C21 POPEQ 276      85.504  46.209  82.796  1.00  0.00           C
ATOM   6201 3C21 POPEQ 276      86.314  46.289  81.495  1.00  0.00           C
ATOM   6204 4C21 POPEQ 276      86.944  44.959  81.096  1.00  0.00           C
ATOM   6207 5C21 POPEQ 276      87.404  44.999  79.635  1.00  0.00           C
ATOM   6210 6C21 POPEQ 276      88.184  43.749  79.235  1.00  0.00           C
ATOM   6213 7C21 POPEQ 276      88.584  43.779  77.756  1.00  0.00           C
ATOM   6216 8C21 POPEQ 276      89.314  42.519  77.326  1.00  0.00           C
ATOM   6220  C33 POPEQ 276      87.374  47.039  92.726  1.00  0.00           C
ATOM   6223  C34 POPEQ 276      87.214  45.879  91.745  1.00  0.00           C
ATOM   6226  C35 POPEQ 276      87.754  46.299  90.366  1.00  0.00           C
ATOM   6229  C36 POPEQ 276      87.794  45.209  89.305  1.00  0.00           C
ATOM   6232  C37 POPEQ 276      88.044  45.789  87.906  1.00  0.00           C
ATOM   6235  C38 POPEQ 276      87.524  44.899  86.775  1.00  0.00           C
ATOM   6238  C39 POPEQ 276      88.354  43.619  86.595  1.00  0.00           C
ATOM   6241 0C31 POPEQ 276      89.554  43.819  85.656  1.00  0.00           C
ATOM   6244 1C31 POPEQ 276      90.464  42.589  85.635  1.00  0.00           C
ATOM   6247 2C31 POPEQ 276      91.544  42.669  84.546  1.00  0.00           C
ATOM   6250 3C31 POPEQ 276      91.114  41.949  83.256  1.00  0.00           C
ATOM   6253 4C31 POPEQ 276      92.144  42.129  82.146  1.00  0.00           C
ATOM   6256 5C31 POPEQ 276      91.834  41.309  80.896  1.00  0.00           C
ATOM   6259 6C31 POPEQ 276      93.014  41.269  79.936  1.00  0.00           C
ATOM   6263  NH3 POPER 277     103.314  86.239  99.416  1.00  0.00           N
ATOM   6267  C12 POPER 277     102.644  87.559  99.735  1.00  0.00           C
ATOM   6270  C11 POPER 277     101.534  87.389 100.786  1.00  0.00           C
ATOM   6273  P   POPER 277     100.504  89.739 101.305  1.00  0.00           P
ATOM   6274  O13 POPER 277     100.144  89.479 102.715  1.00  0.00           O
ATOM   6275  O14 POPER 277     101.814  90.369 100.975  1.00  0.00           O
ATOM   6276  O11 POPER 277      99.314  90.509 100.596  1.00  0.00           O
ATOM   6277  O12 POPER 277     100.484  88.349 100.565  1.00  0.00           O
ATOM   6278  C1  POPER 277      98.124  89.879 100.085  1.00  0.00           C
ATOM   6281  C2  POPER 277      98.094  89.919  98.525  1.00  0.00           C
ATOM   6283  O21 POPER 277      96.844  89.899  97.815  1.00  0.00           O
ATOM   6284  C21 POPER 277      95.624  89.819  98.296  1.00  0.00           C
ATOM   6285  O22 POPER 277      95.274  89.669  99.445  1.00  0.00           O
ATOM   6286  C22 POPER 277      94.664  90.119  97.105  1.00  0.00           C
ATOM   6289  C3  POPER 277      99.004  88.859  97.855  1.00  0.00           C
ATOM   6292  O31 POPER 277      99.214  89.199  96.465  1.00  0.00           O
ATOM   6293  C31 POPER 277      98.384  88.649  95.585  1.00  0.00           C
ATOM   6294  O32 POPER 277      97.654  87.699  95.796  1.00  0.00           O
ATOM   6295  C32 POPER 277      98.474  89.449  94.296  1.00  0.00           C
ATOM   6298  C23 POPER 277      93.584  89.039  96.825  1.00  0.00           C
ATOM   6301  C24 POPER 277      94.094  87.799  96.076  1.00  0.00           C
ATOM   6304  C25 POPER 277      94.384  87.979  94.565  1.00  0.00           C
ATOM   6307  C26 POPER 277      93.214  87.669  93.615  1.00  0.00           C
ATOM   6310  C27 POPER 277      93.664  87.189  92.215  1.00  0.00           C
ATOM   6313  C28 POPER 277      92.504  87.269  91.215  1.00  0.00           C
ATOM   6316  C29 POPER 277      92.714  86.889  89.766  1.00  0.00           C
ATOM   6318 0C21 POPER 277      93.124  87.709  88.796  1.00  0.00           C
ATOM   6320 1C21 POPER 277      93.564  89.139  88.965  1.00  0.00           C
ATOM   6323 2C21 POPER 277      92.614  90.169  88.326  1.00  0.00           C
ATOM   6326 3C21 POPER 277      92.614  90.099  86.796  1.00  0.00           C
ATOM   6329 4C21 POPER 277      91.824  91.249  86.156  1.00  0.00           C
ATOM   6332 5C21 POPER 277      92.034  91.299  84.646  1.00  0.00           C
ATOM   6335 6C21 POPER 277      91.224  92.409  83.965  1.00  0.00           C
ATOM   6338 7C21 POPER 277      91.474  92.459  82.465  1.00  0.00           C
ATOM   6341 8C21 POPER 277      90.724  93.589  81.756  1.00  0.00           C
ATOM   6345  C33 POPER 277      97.724  88.769  93.135  1.00  0.00           C
ATOM   6348  C34 POPER 277      97.724  89.639  91.875  1.00  0.00           C
ATOM   6351  C35 POPER 277      97.344  88.839  90.635  1.00  0.00           C
ATOM   6354  C36 POPER 277      97.484  89.649  89.345  1.00  0.00           C
ATOM   6357  C37 POPER 277      97.344  88.759  88.116  1.00  0.00           C
ATOM   6360  C38 POPER 277      97.374  89.529  86.796  1.00  0.00           C
ATOM   6363  C39 POPER 277      97.244  88.609  85.585  1.00  0.00           C
ATOM   6366 0C31 POPER 277      95.864  87.949  85.476  1.00  0.00           C
ATOM   6369 1C31 POPER 277      95.824  86.829  84.425  1.00  0.00           C
ATOM   6372 2C31 POPER 277      94.394  86.319  84.226  1.00  0.00           C
ATOM   6375 3C31 POPER 277      94.294  85.289  83.095  1.00  0.00           C
ATOM   6378 4C31 POPER 277      92.974  85.439  82.326  1.00  0.00           C
ATOM   6381 5C31 POPER 277      92.784  84.369  81.245  1.00  0.00           C
ATOM   6384 6C31 POPER 277      91.574  84.639  80.345  1.00  0.00           C
ATOM   6388  NH3 POPES 278      53.114  60.439  55.655  1.00  0.00           N
ATOM   6392  C12 POPES 278      54.344  61.279  55.896  1.00  0.00           C
ATOM   6395  C11 POPES 278      54.794  62.139  54.685  1.00  0.00           C
ATOM   6398  P   POPES 278      56.274  64.349  54.396  1.00  0.00           P
ATOM   6399  O13 POPES 278      56.994  64.009  53.135  1.00  0.00           O
ATOM   6400  O14 POPES 278      55.154  65.289  54.256  1.00  0.00           O
ATOM   6401  O11 POPES 278      57.344  64.959  55.396  1.00  0.00           O
ATOM   6402  O12 POPES 278      55.804  63.039  55.146  1.00  0.00           O
ATOM   6403  C1  POPES 278      57.914  64.209  56.476  1.00  0.00           C
ATOM   6406  C2  POPES 278      57.064  64.319  57.765  1.00  0.00           C
ATOM   6408  O21 POPES 278      57.394  65.519  58.526  1.00  0.00           O
ATOM   6409  C21 POPES 278      58.304  65.379  59.465  1.00  0.00           C
ATOM   6410  O22 POPES 278      59.174  64.529  59.515  1.00  0.00           O
ATOM   6411  C22 POPES 278      58.134  66.479  60.515  1.00  0.00           C
ATOM   6414  C3  POPES 278      56.974  62.989  58.605  1.00  0.00           C
ATOM   6417  O31 POPES 278      56.264  63.239  59.836  1.00  0.00           O
ATOM   6418  C31 POPES 278      56.104  62.239  60.665  1.00  0.00           C
ATOM   6419  O32 POPES 278      56.584  61.119  60.576  1.00  0.00           O
ATOM   6420  C32 POPES 278      55.104  62.659  61.745  1.00  0.00           C
ATOM   6423  C23 POPES 278      56.694  66.709  61.035  1.00  0.00           C
ATOM   6426  C24 POPES 278      56.504  68.139  61.546  1.00  0.00           C
ATOM   6429  C25 POPES 278      57.414  68.549  62.726  1.00  0.00           C
ATOM   6432  C26 POPES 278      57.144  67.809  64.055  1.00  0.00           C
ATOM   6435  C27 POPES 278      58.184  68.159  65.135  1.00  0.00           C
ATOM   6438  C28 POPES 278      58.064  69.599  65.665  1.00  0.00           C
ATOM   6441  C29 POPES 278      59.394  70.129  66.145  1.00  0.00           C
ATOM   6443 0C21 POPES 278      59.844  70.099  67.415  1.00  0.00           C
ATOM   6445 1C21 POPES 278      59.104  69.529  68.595  1.00  0.00           C
ATOM   6448 2C21 POPES 278      58.304  70.639  69.306  1.00  0.00           C
ATOM   6451 3C21 POPES 278      59.204  71.749  69.866  1.00  0.00           C
ATOM   6454 4C21 POPES 278      58.434  72.819  70.656  1.00  0.00           C
ATOM   6457 5C21 POPES 278      59.384  73.709  71.486  1.00  0.00           C
ATOM   6460 6C21 POPES 278      59.914  72.989  72.736  1.00  0.00           C
ATOM   6463 7C21 POPES 278      61.144  73.659  73.336  1.00  0.00           C
ATOM   6466 8C21 POPES 278      61.714  72.889  74.535  1.00  0.00           C
ATOM   6470  C33 POPES 278      55.704  62.869  63.146  1.00  0.00           C
ATOM   6473  C34 POPES 278      54.594  63.399  64.065  1.00  0.00           C
ATOM   6476  C35 POPES 278      55.084  63.909  65.415  1.00  0.00           C
ATOM   6479  C36 POPES 278      53.924  64.469  66.245  1.00  0.00           C
ATOM   6482  C37 POPES 278      54.364  65.289  67.455  1.00  0.00           C
ATOM   6485  C38 POPES 278      53.174  65.799  68.285  1.00  0.00           C
ATOM   6488  C39 POPES 278      52.674  64.779  69.315  1.00  0.00           C
ATOM   6491 0C31 POPES 278      53.594  64.679  70.535  1.00  0.00           C
ATOM   6494 1C31 POPES 278      53.414  63.369  71.315  1.00  0.00           C
ATOM   6497 2C31 POPES 278      54.414  63.229  72.485  1.00  0.00           C
ATOM   6500 3C31 POPES 278      54.274  64.339  73.525  1.00  0.00           C
ATOM   6503 4C31 POPES 278      55.114  64.099  74.785  1.00  0.00           C
ATOM   6506 5C31 POPES 278      54.984  65.249  75.796  1.00  0.00           C
ATOM   6509 6C31 POPES 278      55.724  64.999  77.115  1.00  0.00           C
ATOM   6513  NH3 POPET 279      83.594  47.039  99.696  1.00  0.00           N
ATOM   6517  C12 POPET 279      84.474  48.239  99.425  1.00  0.00           C
ATOM   6520  C11 POPET 279      85.964  47.859  99.296  1.00  0.00           C
ATOM   6523  P   POPET 279      88.374  48.839  99.276  1.00  0.00           P
ATOM   6524  O13 POPET 279      88.724  49.389 100.605  1.00  0.00           O
ATOM   6525  O14 POPET 279      88.804  47.459  98.986  1.00  0.00           O
ATOM   6526  O11 POPET 279      89.034  49.799  98.205  1.00  0.00           O
ATOM   6527  O12 POPET 279      86.804  48.989  99.006  1.00  0.00           O
ATOM   6528  C1  POPET 279      89.224  49.279  96.875  1.00  0.00           C
ATOM   6531  C2  POPET 279      90.334  50.089  96.185  1.00  0.00           C
ATOM   6533  O21 POPET 279      91.554  49.939  96.936  1.00  0.00           O
ATOM   6534  C21 POPET 279      92.284  48.819  96.785  1.00  0.00           C
ATOM   6535  O22 POPET 279      92.814  48.239  97.725  1.00  0.00           O
ATOM   6536  C22 POPET 279      92.494  48.459  95.305  1.00  0.00           C
ATOM   6539  C3  POPET 279      89.944  51.589  96.166  1.00  0.00           C
ATOM   6542  O31 POPET 279      90.814  52.339  95.315  1.00  0.00           O
ATOM   6543  C31 POPET 279      90.554  52.609  94.035  1.00  0.00           C
ATOM   6544  O32 POPET 279      91.364  53.139  93.296  1.00  0.00           O
ATOM   6545  C32 POPET 279      89.124  52.239  93.596  1.00  0.00           C
ATOM   6548  C23 POPET 279      93.714  47.519  95.056  1.00  0.00           C
ATOM   6551  C24 POPET 279      95.074  48.249  95.046  1.00  0.00           C
ATOM   6554  C25 POPET 279      95.584  48.629  93.645  1.00  0.00           C
ATOM   6557  C26 POPET 279      96.154  47.429  92.855  1.00  0.00           C
ATOM   6560  C27 POPET 279      96.374  47.739  91.366  1.00  0.00           C
ATOM   6563  C28 POPET 279      96.704  46.499  90.485  1.00  0.00           C
ATOM   6566  C29 POPET 279      98.154  46.099  90.445  1.00  0.00           C
ATOM   6568 0C21 POPET 279      98.664  44.889  90.165  1.00  0.00           C
ATOM   6570 1C21 POPET 279      97.914  43.609  89.875  1.00  0.00           C
ATOM   6573 2C21 POPET 279      98.114  43.059  88.445  1.00  0.00           C
ATOM   6576 3C21 POPET 279      97.264  43.819  87.416  1.00  0.00           C
ATOM   6579 4C21 POPET 279      97.444  43.349  85.965  1.00  0.00           C
ATOM   6582 5C21 POPET 279      96.374  43.979  85.056  1.00  0.00           C
ATOM   6585 6C21 POPET 279      96.594  43.789  83.545  1.00  0.00           C
ATOM   6588 7C21 POPET 279      95.464  44.449  82.736  1.00  0.00           C
ATOM   6591 8C21 POPET 279      95.654  44.389  81.226  1.00  0.00           C
ATOM   6595  C33 POPET 279      88.814  52.559  92.115  1.00  0.00           C
ATOM   6598  C34 POPET 279      87.304  52.509  91.826  1.00  0.00           C
ATOM   6601  C35 POPET 279      86.994  52.479  90.326  1.00  0.00           C
ATOM   6604  C36 POPET 279      85.504  52.659  89.995  1.00  0.00           C
ATOM   6607  C37 POPET 279      85.254  52.529  88.485  1.00  0.00           C
ATOM   6610  C38 POPET 279      83.874  53.009  88.016  1.00  0.00           C
ATOM   6613  C39 POPET 279      82.714  52.039  88.265  1.00  0.00           C
ATOM   6616 0C31 POPET 279      81.444  52.529  87.535  1.00  0.00           C
ATOM   6619 1C31 POPET 279      80.234  51.609  87.715  1.00  0.00           C
ATOM   6622 2C31 POPET 279      78.954  52.189  87.085  1.00  0.00           C
ATOM   6625 3C31 POPET 279      78.944  52.169  85.555  1.00  0.00           C
ATOM   6628 4C31 POPET 279      78.574  50.799  84.956  1.00  0.00           C
ATOM   6631 5C31 POPET 279      78.604  50.799  83.426  1.00  0.00           C
ATOM   6634 6C31 POPET 279      77.904  49.599  82.775  1.00  0.00           C
ATOM   6638  NH3 POPEU 280     111.864  99.279  56.605  1.00  0.00           N
ATOM   6642  C12 POPEU 280     110.994  98.259  55.935  1.00  0.00           C
ATOM   6645  C11 POPEU 280     109.844  97.799  56.855  1.00  0.00           C
ATOM   6648  P   POPEU 280     109.464  95.209  56.546  1.00  0.00           P
ATOM   6649  O13 POPEU 280     108.334  94.319  56.156  1.00  0.00           O
ATOM   6650  O14 POPEU 280     110.814  94.919  55.995  1.00  0.00           O
ATOM   6651  O11 POPEU 280     109.584  95.289  58.105  1.00  0.00           O
ATOM   6652  O12 POPEU 280     109.104  96.729  56.236  1.00  0.00           O
ATOM   6653  C1  POPEU 280     109.364  94.169  58.955  1.00  0.00           C
ATOM   6656  C2  POPEU 280     109.664  94.519  60.436  1.00  0.00           C
ATOM   6658  O21 POPEU 280     109.744  93.269  61.135  1.00  0.00           O
ATOM   6659  C21 POPEU 280     109.594  93.169  62.445  1.00  0.00           C
ATOM   6660  O22 POPEU 280     109.524  94.079  63.256  1.00  0.00           O
ATOM   6661  C22 POPEU 280     109.604  91.679  62.796  1.00  0.00           C
ATOM   6664  C3  POPEU 280     108.654  95.559  60.975  1.00  0.00           C
ATOM   6667  O31 POPEU 280     107.374  94.949  61.205  1.00  0.00           O
ATOM   6668  C31 POPEU 280     106.314  95.709  61.016  1.00  0.00           C
ATOM   6669  O32 POPEU 280     106.294  96.829  60.556  1.00  0.00           O
ATOM   6670  C32 POPEU 280     105.074  94.949  61.476  1.00  0.00           C
ATOM   6673  C23 POPEU 280     109.694  91.389  64.315  1.00  0.00           C
ATOM   6676  C24 POPEU 280     108.344  91.519  65.046  1.00  0.00           C
ATOM   6679  C25 POPEU 280     108.464  91.489  66.576  1.00  0.00           C
ATOM   6682  C26 POPEU 280     108.954  90.159  67.165  1.00  0.00           C
ATOM   6685  C27 POPEU 280     109.034  90.229  68.695  1.00  0.00           C
ATOM   6688  C28 POPEU 280     109.864  89.099  69.335  1.00  0.00           C
ATOM   6691  C29 POPEU 280     110.104  89.399  70.796  1.00  0.00           C
ATOM   6693 0C21 POPEU 280     110.034  88.559  71.835  1.00  0.00           C
ATOM   6695 1C21 POPEU 280     109.734  87.089  71.785  1.00  0.00           C
ATOM   6698 2C21 POPEU 280     109.814  86.449  73.186  1.00  0.00           C
ATOM   6701 3C21 POPEU 280     108.674  86.869  74.146  1.00  0.00           C
ATOM   6704 4C21 POPEU 280     109.194  87.459  75.465  1.00  0.00           C
ATOM   6707 5C21 POPEU 280     108.084  87.729  76.495  1.00  0.00           C
ATOM   6710 6C21 POPEU 280     107.334  89.049  76.275  1.00  0.00           C
ATOM   6713 7C21 POPEU 280     106.314  89.319  77.395  1.00  0.00           C
ATOM   6716 8C21 POPEU 280     105.584  90.659  77.255  1.00  0.00           C
ATOM   6720  C33 POPEU 280     105.174  94.329  62.885  1.00  0.00           C
ATOM   6723  C34 POPEU 280     103.784  93.869  63.335  1.00  0.00           C
ATOM   6726  C35 POPEU 280     103.764  93.139  64.686  1.00  0.00           C
ATOM   6729  C36 POPEU 280     103.894  94.069  65.885  1.00  0.00           C
ATOM   6732  C37 POPEU 280     103.564  93.329  67.186  1.00  0.00           C
ATOM   6735  C38 POPEU 280     103.254  94.259  68.355  1.00  0.00           C
ATOM   6738  C39 POPEU 280     102.724  93.469  69.565  1.00  0.00           C
ATOM   6741 0C31 POPEU 280     101.284  93.829  69.936  1.00  0.00           C
ATOM   6744 1C31 POPEU 280     100.684  92.909  71.025  1.00  0.00           C
ATOM   6747 2C31 POPEU 280     100.884  93.379  72.476  1.00  0.00           C
ATOM   6750 3C31 POPEU 280     102.344  93.599  72.885  1.00  0.00           C
ATOM   6753 4C31 POPEU 280     102.514  93.819  74.385  1.00  0.00           C
ATOM   6756 5C31 POPEU 280     103.934  94.269  74.766  1.00  0.00           C
ATOM   6759 6C31 POPEU 280     104.134  94.449  76.265  1.00  0.00           C
ATOM   6763  NH3 POPEV 281      55.274  14.859 100.365  1.00  0.00           N
ATOM   6767  C12 POPEV 281      55.354  15.379 101.776  1.00  0.00           C
ATOM   6770  C11 POPEV 281      55.254  16.919 101.776  1.00  0.00           C
ATOM   6773  P   POPEV 281      53.694  18.829 100.855  1.00  0.00           P
ATOM   6774  O13 POPEV 281      54.474  19.449  99.766  1.00  0.00           O
ATOM   6775  O14 POPEV 281      53.604  19.549 102.146  1.00  0.00           O
ATOM   6776  O11 POPEV 281      52.194  18.639 100.376  1.00  0.00           O
ATOM   6777  O12 POPEV 281      54.104  17.319 101.055  1.00  0.00           O
ATOM   6778  C1  POPEV 281      51.844  17.499  99.576  1.00  0.00           C
ATOM   6781  C2  POPEV 281      51.094  17.949  98.296  1.00  0.00           C
ATOM   6783  O21 POPEV 281      50.914  16.849  97.385  1.00  0.00           O
ATOM   6784  C21 POPEV 281      51.984  16.349  96.766  1.00  0.00           C
ATOM   6785  O22 POPEV 281      53.134  16.679  96.955  1.00  0.00           O
ATOM   6786  C22 POPEV 281      51.554  15.329  95.725  1.00  0.00           C
ATOM   6789  C3  POPEV 281      51.714  19.219  97.635  1.00  0.00           C
ATOM   6792  O31 POPEV 281      50.814  19.759  96.635  1.00  0.00           O
ATOM   6793  C31 POPEV 281      49.934  20.639  97.115  1.00  0.00           C
ATOM   6794  O32 POPEV 281      49.834  20.989  98.275  1.00  0.00           O
ATOM   6795  C32 POPEV 281      49.074  21.139  95.945  1.00  0.00           C
ATOM   6798  C23 POPEV 281      52.684  15.009  94.725  1.00  0.00           C
ATOM   6801  C24 POPEV 281      52.144  14.219  93.535  1.00  0.00           C
ATOM   6804  C25 POPEV 281      53.184  13.939  92.435  1.00  0.00           C
ATOM   6807  C26 POPEV 281      53.064  14.849  91.206  1.00  0.00           C
ATOM   6810  C27 POPEV 281      53.934  14.339  90.046  1.00  0.00           C
ATOM   6813  C28 POPEV 281      54.214  15.429  89.006  1.00  0.00           C
ATOM   6816  C29 POPEV 281      54.954  14.899  87.805  1.00  0.00           C
ATOM   6818 0C21 POPEV 281      55.044  15.559  86.646  1.00  0.00           C
ATOM   6820 1C21 POPEV 281      54.444  16.909  86.355  1.00  0.00           C
ATOM   6823 2C21 POPEV 281      55.204  18.049  87.046  1.00  0.00           C
ATOM   6826 3C21 POPEV 281      54.654  19.399  86.595  1.00  0.00           C
ATOM   6829 4C21 POPEV 281      55.434  20.589  87.155  1.00  0.00           C
ATOM   6832 5C21 POPEV 281      54.874  21.929  86.656  1.00  0.00           C
ATOM   6835 6C21 POPEV 281      55.204  22.189  85.175  1.00  0.00           C
ATOM   6838 7C21 POPEV 281      54.644  23.519  84.676  1.00  0.00           C
ATOM   6841 8C21 POPEV 281      55.114  23.879  83.265  1.00  0.00           C
ATOM   6845  C33 POPEV 281      48.764  22.659  95.985  1.00  0.00           C
ATOM   6848  C34 POPEV 281      48.564  23.159  94.546  1.00  0.00           C
ATOM   6851  C35 POPEV 281      48.244  24.649  94.396  1.00  0.00           C
ATOM   6854  C36 POPEV 281      48.124  24.999  92.906  1.00  0.00           C
ATOM   6857  C37 POPEV 281      47.654  26.429  92.565  1.00  0.00           C
ATOM   6860  C38 POPEV 281      47.654  26.639  91.045  1.00  0.00           C
ATOM   6863  C39 POPEV 281      47.374  28.079  90.585  1.00  0.00           C
ATOM   6866 0C31 POPEV 281      47.724  28.319  89.105  1.00  0.00           C
ATOM   6869 1C31 POPEV 281      46.564  28.049  88.146  1.00  0.00           C
ATOM   6872 2C31 POPEV 281      46.934  28.189  86.656  1.00  0.00           C
ATOM   6875 3C31 POPEV 281      47.444  29.599  86.296  1.00  0.00           C
ATOM   6878 4C31 POPEV 281      47.614  29.799  84.776  1.00  0.00           C
ATOM   6881 5C31 POPEV 281      48.994  29.369  84.266  1.00  0.00           C
ATOM   6884 6C31 POPEV 281      49.914  30.569  83.995  1.00  0.00           C
ATOM   6888  NH3 POPEW 282     112.584 125.199  97.995  1.00  0.00           N
ATOM   6892  C12 POPEW 282     112.944 123.739  98.145  1.00  0.00           C
ATOM   6895  C11 POPEW 282     114.244 123.579  98.975  1.00  0.00           C
ATOM   6898  P   POPEW 282     114.214 121.019  99.546  1.00  0.00           P
ATOM   6899  O13 POPEW 282     115.244 119.959  99.635  1.00  0.00           O
ATOM   6900  O14 POPEW 282     113.544 121.399 100.826  1.00  0.00           O
ATOM   6901  O11 POPEW 282     113.124 120.589  98.495  1.00  0.00           O
ATOM   6902  O12 POPEW 282     114.844 122.289  98.866  1.00  0.00           O
ATOM   6903  C1  POPEW 282     113.454 120.449  97.105  1.00  0.00           C
ATOM   6906  C2  POPEW 282     113.714 118.959  96.726  1.00  0.00           C
ATOM   6908  O21 POPEW 282     113.354 118.779  95.355  1.00  0.00           O
ATOM   6909  C21 POPEW 282     114.094 119.359  94.436  1.00  0.00           C
ATOM   6910  O22 POPEW 282     115.264 119.659  94.506  1.00  0.00           O
ATOM   6911  C22 POPEW 282     113.164 119.599  93.235  1.00  0.00           C
ATOM   6914  C3  POPEW 282     112.824 118.039  97.625  1.00  0.00           C
ATOM   6917  O31 POPEW 282     113.094 116.639  97.476  1.00  0.00           O
ATOM   6918  C31 POPEW 282     112.324 115.789  96.745  1.00  0.00           C
ATOM   6919  O32 POPEW 282     112.504 114.579  96.805  1.00  0.00           O
ATOM   6920  C32 POPEW 282     111.244 116.459  95.875  1.00  0.00           C
ATOM   6923  C23 POPEW 282     113.724 120.619  92.225  1.00  0.00           C
ATOM   6926  C24 POPEW 282     112.674 121.119  91.226  1.00  0.00           C
ATOM   6929  C25 POPEW 282     113.204 122.189  90.245  1.00  0.00           C
ATOM   6932  C26 POPEW 282     114.384 121.759  89.355  1.00  0.00           C
ATOM   6935  C27 POPEW 282     115.054 122.929  88.625  1.00  0.00           C
ATOM   6938  C28 POPEW 282     114.484 123.219  87.225  1.00  0.00           C
ATOM   6941  C29 POPEW 282     115.004 124.529  86.686  1.00  0.00           C
ATOM   6943 0C21 POPEW 282     115.454 124.799  85.445  1.00  0.00           C
ATOM   6945 1C21 POPEW 282     115.544 123.879  84.256  1.00  0.00           C
ATOM   6948 2C21 POPEW 282     114.454 124.149  83.195  1.00  0.00           C
ATOM   6951 3C21 POPEW 282     114.264 125.629  82.805  1.00  0.00           C
ATOM   6954 4C21 POPEW 282     113.214 125.829  81.715  1.00  0.00           C
ATOM   6957 5C21 POPEW 282     113.094 127.279  81.236  1.00  0.00           C
ATOM   6960 6C21 POPEW 282     111.974 127.469  80.205  1.00  0.00           C
ATOM   6963 7C21 POPEW 282     112.374 128.349  79.015  1.00  0.00           C
ATOM   6966 8C21 POPEW 282     111.264 128.489  77.975  1.00  0.00           C
ATOM   6970  C33 POPEW 282     110.554 115.499  94.855  1.00  0.00           C
ATOM   6973  C34 POPEW 282     109.364 116.139  94.105  1.00  0.00           C
ATOM   6976  C35 POPEW 282     109.764 117.179  93.035  1.00  0.00           C
ATOM   6979  C36 POPEW 282     108.574 117.849  92.305  1.00  0.00           C
ATOM   6982  C37 POPEW 282     108.014 117.029  91.135  1.00  0.00           C
ATOM   6985  C38 POPEW 282     107.074 117.809  90.186  1.00  0.00           C
ATOM   6988  C39 POPEW 282     107.774 118.889  89.335  1.00  0.00           C
ATOM   6991 0C31 POPEW 282     107.034 119.199  88.025  1.00  0.00           C
ATOM   6994 1C31 POPEW 282     107.584 120.439  87.295  1.00  0.00           C
ATOM   6997 2C31 POPEW 282     106.894 121.739  87.736  1.00  0.00           C
ATOM   7000 3C31 POPEW 282     105.524 121.959  87.055  1.00  0.00           C
ATOM   7003 4C31 POPEW 282     104.464 122.559  87.976  1.00  0.00           C
ATOM   7006 5C31 POPEW 282     103.044 122.369  87.425  1.00  0.00           C
ATOM   7009 6C31 POPEW 282     101.944 122.759  88.426  1.00  0.00           C
ATOM   7013  NH3 POPEX 283      88.424 103.589 100.385  1.00  0.00           N
ATOM   7017  C12 POPEX 283      88.244 103.859 101.846  1.00  0.00           C
ATOM   7020  C11 POPEX 283      88.764 105.269 102.225  1.00  0.00           C
ATOM   7023  P   POPEX 283      87.254 106.739 100.705  1.00  0.00           P
ATOM   7024  O13 POPEX 283      86.854 105.829  99.595  1.00  0.00           O
ATOM   7025  O14 POPEX 283      86.354 106.859 101.866  1.00  0.00           O
ATOM   7026  O11 POPEX 283      87.564 108.169 100.096  1.00  0.00           O
ATOM   7027  O12 POPEX 283      88.674 106.219 101.165  1.00  0.00           O
ATOM   7028  C1  POPEX 283      88.534 108.399  99.055  1.00  0.00           C
ATOM   7031  C2  POPEX 283      87.904 108.709  97.655  1.00  0.00           C
ATOM   7033  O21 POPEX 283      89.014 108.769  96.726  1.00  0.00           O
ATOM   7034  C21 POPEX 283      89.224 107.699  95.975  1.00  0.00           C
ATOM   7035  O22 POPEX 283      90.254 107.039  95.965  1.00  0.00           O
ATOM   7036  C22 POPEX 283      88.054 107.399  95.046  1.00  0.00           C
ATOM   7039  C3  POPEX 283      87.114 110.049  97.605  1.00  0.00           C
ATOM   7042  O31 POPEX 283      86.414 110.229  96.355  1.00  0.00           O
ATOM   7043  C31 POPEX 283      85.184 110.789  96.396  1.00  0.00           C
ATOM   7044  O32 POPEX 283      84.624 111.169  97.406  1.00  0.00           O
ATOM   7045  C32 POPEX 283      84.544 110.899  95.005  1.00  0.00           C
ATOM   7048  C23 POPEX 283      88.504 106.549  93.835  1.00  0.00           C
ATOM   7051  C24 POPEX 283      87.364 106.219  92.866  1.00  0.00           C
ATOM   7054  C25 POPEX 283      86.934 107.389  91.975  1.00  0.00           C
ATOM   7057  C26 POPEX 283      85.824 106.999  90.995  1.00  0.00           C
ATOM   7060  C27 POPEX 283      85.804 107.869  89.735  1.00  0.00           C
ATOM   7063  C28 POPEX 283      84.634 107.499  88.815  1.00  0.00           C
ATOM   7066  C29 POPEX 283      84.614 108.259  87.505  1.00  0.00           C
ATOM   7068 0C21 POPEX 283      84.144 107.799  86.335  1.00  0.00           C
ATOM   7070 1C21 POPEX 283      83.504 106.459  86.066  1.00  0.00           C
ATOM   7073 2C21 POPEX 283      82.024 106.569  85.665  1.00  0.00           C
ATOM   7076 3C21 POPEX 283      81.774 107.349  84.366  1.00  0.00           C
ATOM   7079 4C21 POPEX 283      80.284 107.359  84.016  1.00  0.00           C
ATOM   7082 5C21 POPEX 283      79.904 108.419  82.985  1.00  0.00           C
ATOM   7085 6C21 POPEX 283      78.434 108.249  82.596  1.00  0.00           C
ATOM   7088 7C21 POPEX 283      77.814 109.509  82.015  1.00  0.00           C
ATOM   7091 8C21 POPEX 283      76.354 109.289  81.646  1.00  0.00           C
ATOM   7095  C33 POPEX 283      85.544 110.799  93.846  1.00  0.00           C
ATOM   7098  C34 POPEX 283      84.864 110.539  92.486  1.00  0.00           C
ATOM   7101  C35 POPEX 283      83.864 111.619  92.095  1.00  0.00           C
ATOM   7104  C36 POPEX 283      83.574 111.639  90.585  1.00  0.00           C
ATOM   7107  C37 POPEX 283      82.844 112.919  90.175  1.00  0.00           C
ATOM   7110  C38 POPEX 283      82.644 113.069  88.656  1.00  0.00           C
ATOM   7113  C39 POPEX 283      81.364 112.389  88.125  1.00  0.00           C
ATOM   7116 0C31 POPEX 283      80.084 113.019  88.695  1.00  0.00           C
ATOM   7119 1C31 POPEX 283      79.124 111.989  89.305  1.00  0.00           C
ATOM   7122 2C31 POPEX 283      77.944 112.669  90.005  1.00  0.00           C
ATOM   7125 3C31 POPEX 283      76.744 111.729  90.226  1.00  0.00           C
ATOM   7128 4C31 POPEX 283      76.964 110.629  91.265  1.00  0.00           C
ATOM   7131 5C31 POPEX 283      75.764 109.669  91.306  1.00  0.00           C
ATOM   7134 6C31 POPEX 283      75.864 108.559  92.346  1.00  0.00           C
ATOM   7138  NH3 POPEY 284     110.724 107.249  57.476  1.00  0.00           N
ATOM   7142  C12 POPEY 284     110.924 105.909  56.835  1.00  0.00           C
ATOM   7145  C11 POPEY 284     109.704 105.309  56.125  1.00  0.00           C
ATOM   7148  P   POPEY 284     109.944 102.669  56.195  1.00  0.00           P
ATOM   7149  O13 POPEY 284     108.724 102.039  55.655  1.00  0.00           O
ATOM   7150  O14 POPEY 284     111.204 101.869  56.156  1.00  0.00           O
ATOM   7151  O11 POPEY 284     109.694 103.089  57.695  1.00  0.00           O
ATOM   7152  O12 POPEY 284     110.124 104.089  55.506  1.00  0.00           O
ATOM   7153  C1  POPEY 284     110.194 102.319  58.785  1.00  0.00           C
ATOM   7156  C2  POPEY 284     110.484 103.269  59.976  1.00  0.00           C
ATOM   7158  O21 POPEY 284     111.484 102.759  60.886  1.00  0.00           O
ATOM   7159  C21 POPEY 284     111.074 101.689  61.576  1.00  0.00           C
ATOM   7160  O22 POPEY 284     110.144 100.959  61.275  1.00  0.00           O
ATOM   7161  C22 POPEY 284     111.894 101.559  62.845  1.00  0.00           C
ATOM   7164  C3  POPEY 284     109.204 103.749  60.725  1.00  0.00           C
ATOM   7167  O31 POPEY 284     109.514 104.319  62.025  1.00  0.00           O
ATOM   7168  C31 POPEY 284     110.014 105.539  62.045  1.00  0.00           C
ATOM   7169  O32 POPEY 284     110.294 106.209  61.065  1.00  0.00           O
ATOM   7170  C32 POPEY 284     110.364 105.879  63.495  1.00  0.00           C
ATOM   7173  C23 POPEY 284     110.984 101.239  64.055  1.00  0.00           C
ATOM   7176  C24 POPEY 284     111.614 100.189  64.985  1.00  0.00           C
ATOM   7179  C25 POPEY 284     110.704  99.839  66.175  1.00  0.00           C
ATOM   7182  C26 POPEY 284     110.764 100.849  67.326  1.00  0.00           C
ATOM   7185  C27 POPEY 284     112.064 100.799  68.146  1.00  0.00           C
ATOM   7188  C28 POPEY 284     111.994  99.959  69.436  1.00  0.00           C
ATOM   7191  C29 POPEY 284     111.974  98.469  69.205  1.00  0.00           C
ATOM   7193 0C21 POPEY 284     112.864  97.579  69.665  1.00  0.00           C
ATOM   7195 1C21 POPEY 284     114.074  97.869  70.525  1.00  0.00           C
ATOM   7198 2C21 POPEY 284     113.724  97.989  72.016  1.00  0.00           C
ATOM   7201 3C21 POPEY 284     114.964  98.099  72.925  1.00  0.00           C
ATOM   7204 4C21 POPEY 284     114.644  98.529  74.365  1.00  0.00           C
ATOM   7207 5C21 POPEY 284     113.684  97.599  75.125  1.00  0.00           C
ATOM   7210 6C21 POPEY 284     112.544  98.379  75.796  1.00  0.00           C
ATOM   7213 7C21 POPEY 284     111.534  97.489  76.515  1.00  0.00           C
ATOM   7216 8C21 POPEY 284     110.404  98.309  77.156  1.00  0.00           C
ATOM   7220  C33 POPEY 284     109.164 105.929  64.475  1.00  0.00           C
ATOM   7223  C34 POPEY 284     109.614 105.849  65.945  1.00  0.00           C
ATOM   7226  C35 POPEY 284     110.274 107.139  66.465  1.00  0.00           C
ATOM   7229  C36 POPEY 284     110.824 107.059  67.905  1.00  0.00           C
ATOM   7232  C37 POPEY 284     110.094 107.969  68.896  1.00  0.00           C
ATOM   7235  C38 POPEY 284     110.914 108.419  70.105  1.00  0.00           C
ATOM   7238  C39 POPEY 284     110.164 109.509  70.885  1.00  0.00           C
ATOM   7241 0C31 POPEY 284     110.894 109.999  72.146  1.00  0.00           C
ATOM   7244 1C31 POPEY 284     110.134 111.149  72.826  1.00  0.00           C
ATOM   7247 2C31 POPEY 284     111.024 112.069  73.665  1.00  0.00           C
ATOM   7250 3C31 POPEY 284     111.724 111.389  74.855  1.00  0.00           C
ATOM   7253 4C31 POPEY 284     110.844 111.379  76.105  1.00  0.00           C
ATOM   7256 5C31 POPEY 284     111.584 110.909  77.366  1.00  0.00           C
ATOM   7259 6C31 POPEY 284     110.744 111.049  78.625  1.00  0.00           C
ATOM   7263  NH3 POPEZ 285      26.224   3.889  55.725  1.00  0.00           N
ATOM   7267  C12 POPEZ 285      26.494   4.009  54.256  1.00  0.00           C
ATOM   7270  C11 POPEZ 285      27.954   3.729  53.896  1.00  0.00           C
ATOM   7273  P   POPEZ 285      30.354   4.539  54.405  1.00  0.00           P
ATOM   7274  O13 POPEZ 285      30.754   3.589  53.345  1.00  0.00           O
ATOM   7275  O14 POPEZ 285      31.064   5.839  54.465  1.00  0.00           O
ATOM   7276  O11 POPEZ 285      30.434   3.789  55.795  1.00  0.00           O
ATOM   7277  O12 POPEZ 285      28.794   4.839  54.265  1.00  0.00           O
ATOM   7278  C1  POPEZ 285      29.704   4.339  56.905  1.00  0.00           C
ATOM   7281  C2  POPEZ 285      30.504   4.359  58.235  1.00  0.00           C
ATOM   7283  O21 POPEZ 285      30.554   3.029  58.775  1.00  0.00           O
ATOM   7284  C21 POPEZ 285      31.554   2.779  59.615  1.00  0.00           C
ATOM   7285  O22 POPEZ 285      32.504   3.499  59.846  1.00  0.00           O
ATOM   7286  C22 POPEZ 285      31.274   1.449  60.335  1.00  0.00           C
ATOM   7289  C3  POPEZ 285      29.744   5.319  59.205  1.00  0.00           C
ATOM   7292  O31 POPEZ 285      30.334   5.349  60.525  1.00  0.00           O
ATOM   7293  C31 POPEZ 285      29.594   4.919  61.525  1.00  0.00           C
ATOM   7294  O32 POPEZ 285      28.484   4.409  61.455  1.00  0.00           O
ATOM   7295  C32 POPEZ 285      30.344   5.199  62.826  1.00  0.00           C
ATOM   7298  C23 POPEZ 285      32.384   1.049  61.346  1.00  0.00           C
ATOM   7301  C24 POPEZ 285      31.894   0.139  62.486  1.00  0.00           C
ATOM   7304  C25 POPEZ 285      32.894   0.119  63.666  1.00  0.00           C
ATOM   7307  C26 POPEZ 285      32.354  -0.581  64.915  1.00  0.00           C
ATOM   7310  C27 POPEZ 285      33.254  -0.401  66.145  1.00  0.00           C
ATOM   7313  C28 POPEZ 285      32.554  -0.619  67.506  1.00  0.00           C
ATOM   7316  C29 POPEZ 285      31.474   0.419  67.705  1.00  0.00           C
ATOM   7318 0C21 POPEZ 285      30.154   0.179  67.805  1.00  0.00           C
ATOM   7320 1C21 POPEZ 285      29.504  -1.189  67.785  1.00  0.00           C
ATOM   7323 2C21 POPEZ 285      28.014  -1.109  68.165  1.00  0.00           C
ATOM   7326 3C21 POPEZ 285      27.144  -0.541  67.035  1.00  0.00           C
ATOM   7329 4C21 POPEZ 285      25.654  -0.431  67.406  1.00  0.00           C
ATOM   7332 5C21 POPEZ 285      25.314   0.719  68.375  1.00  0.00           C
ATOM   7335 6C21 POPEZ 285      25.454   2.109  67.736  1.00  0.00           C
ATOM   7338 7C21 POPEZ 285      24.844   3.219  68.605  1.00  0.00           C
ATOM   7341 8C21 POPEZ 285      24.754   4.559  67.876  1.00  0.00           C
ATOM   7345  C33 POPEZ 285      29.384   5.289  64.025  1.00  0.00           C
ATOM   7348  C34 POPEZ 285      28.934   3.929  64.586  1.00  0.00           C
ATOM   7351  C35 POPEZ 285      29.714   3.519  65.845  1.00  0.00           C
ATOM   7354  C36 POPEZ 285      29.404   4.419  67.046  1.00  0.00           C
ATOM   7357  C37 POPEZ 285      30.174   4.019  68.305  1.00  0.00           C
ATOM   7360  C38 POPEZ 285      30.084   5.059  69.436  1.00  0.00           C
ATOM   7363  C39 POPEZ 285      30.954   6.309  69.195  1.00  0.00           C
ATOM   7366 0C31 POPEZ 285      30.704   7.449  70.195  1.00  0.00           C
ATOM   7369 1C31 POPEZ 285      30.944   7.039  71.655  1.00  0.00           C
ATOM   7372 2C31 POPEZ 285      30.504   8.099  72.665  1.00  0.00           C
ATOM   7375 3C31 POPEZ 285      30.304   7.499  74.055  1.00  0.00           C
ATOM   7378 4C31 POPEZ 285      29.724   8.479  75.076  1.00  0.00           C
ATOM   7381 5C31 POPEZ 285      29.264   7.789  76.355  1.00  0.00           C
ATOM   7384 6C31 POPEZ 285      28.584   8.719  77.345  1.00  0.00           C
ATOM   7388  NH3 POPEa 286      78.834  40.079 101.156  1.00  0.00           N
ATOM   7392  C12 POPEa 286      80.324  40.129 101.195  1.00  0.00           C
ATOM   7395  C11 POPEa 286      80.834  41.209 102.155  1.00  0.00           C
ATOM   7398  P   POPEa 286      83.074  42.429 101.535  1.00  0.00           P
ATOM   7399  O13 POPEa 286      82.724  43.629 102.305  1.00  0.00           O
ATOM   7400  O14 POPEa 286      84.514  42.089 101.415  1.00  0.00           O
ATOM   7401  O11 POPEa 286      82.394  42.529 100.105  1.00  0.00           O
ATOM   7402  O12 POPEa 286      82.264  41.219 102.155  1.00  0.00           O
ATOM   7403  C1  POPEa 286      83.034  43.029  98.925  1.00  0.00           C
ATOM   7406  C2  POPEa 286      82.754  42.079  97.715  1.00  0.00           C
ATOM   7408  O21 POPEa 286      83.454  42.529  96.516  1.00  0.00           O
ATOM   7409  C21 POPEa 286      83.814  41.509  95.715  1.00  0.00           C
ATOM   7410  O22 POPEa 286      83.874  40.339  96.066  1.00  0.00           O
ATOM   7411  C22 POPEa 286      84.074  41.929  94.256  1.00  0.00           C
ATOM   7414  C3  POPEa 286      81.224  42.009  97.425  1.00  0.00           C
ATOM   7417  O31 POPEa 286      80.894  41.369  96.166  1.00  0.00           O
ATOM   7418  C31 POPEa 286      80.634  42.229  95.165  1.00  0.00           C
ATOM   7419  O32 POPEa 286      80.634  43.439  95.285  1.00  0.00           O
ATOM   7420  C32 POPEa 286      80.394  41.509  93.846  1.00  0.00           C
ATOM   7423  C23 POPEa 286      83.784  43.399  93.846  1.00  0.00           C
ATOM   7426  C24 POPEa 286      83.544  43.579  92.336  1.00  0.00           C
ATOM   7429  C25 POPEa 286      84.644  42.969  91.446  1.00  0.00           C
ATOM   7432  C26 POPEa 286      84.604  43.359  89.956  1.00  0.00           C
ATOM   7435  C27 POPEa 286      83.234  43.209  89.296  1.00  0.00           C
ATOM   7438  C28 POPEa 286      83.204  43.439  87.766  1.00  0.00           C
ATOM   7441  C29 POPEa 286      83.194  42.179  86.936  1.00  0.00           C
ATOM   7443 0C21 POPEa 286      83.724  42.029  85.715  1.00  0.00           C
ATOM   7445 1C21 POPEa 286      84.494  43.039  84.906  1.00  0.00           C
ATOM   7448 2C21 POPEa 286      85.684  42.389  84.175  1.00  0.00           C
ATOM   7451 3C21 POPEa 286      85.274  41.539  82.955  1.00  0.00           C
ATOM   7454 4C21 POPEa 286      86.504  41.049  82.186  1.00  0.00           C
ATOM   7457 5C21 POPEa 286      86.184  40.229  80.926  1.00  0.00           C
ATOM   7460 6C21 POPEa 286      85.264  40.939  79.915  1.00  0.00           C
ATOM   7463 7C21 POPEa 286      85.344  40.339  78.505  1.00  0.00           C
ATOM   7466 8C21 POPEa 286      84.244  40.839  77.576  1.00  0.00           C
ATOM   7470  C33 POPEa 286      79.074  41.919  93.146  1.00  0.00           C
ATOM   7473  C34 POPEa 286      78.594  40.799  92.206  1.00  0.00           C
ATOM   7476  C35 POPEa 286      77.384  41.209  91.346  1.00  0.00           C
ATOM   7479  C36 POPEa 286      77.784  42.169  90.226  1.00  0.00           C
ATOM   7482  C37 POPEa 286      76.634  42.479  89.275  1.00  0.00           C
ATOM   7485  C38 POPEa 286      77.114  43.179  87.995  1.00  0.00           C
ATOM   7488  C39 POPEa 286      75.924  43.429  87.055  1.00  0.00           C
ATOM   7491 0C31 POPEa 286      76.344  44.119  85.756  1.00  0.00           C
ATOM   7494 1C31 POPEa 286      75.134  44.469  84.895  1.00  0.00           C
ATOM   7497 2C31 POPEa 286      75.554  45.169  83.596  1.00  0.00           C
ATOM   7500 3C31 POPEa 286      74.374  45.879  82.925  1.00  0.00           C
ATOM   7503 4C31 POPEa 286      74.744  46.449  81.555  1.00  0.00           C
ATOM   7506 5C31 POPEa 286      73.624  47.309  80.975  1.00  0.00           C
ATOM   7509 6C31 POPEa 286      74.034  48.039  79.695  1.00  0.00           C
ATOM   7513  NH3 POPEb 287     134.852  92.849  94.495  1.00  0.00           N
ATOM   7517  C12 POPEb 287     134.362  94.129  95.085  1.00  0.00           C
ATOM   7520  C11 POPEb 287     134.182  95.119  93.946  1.00  0.00           C
ATOM   7523  P   POPEb 287     132.932  97.239  93.345  1.00  0.00           P
ATOM   7524  O13 POPEb 287     131.992  98.229  93.946  1.00  0.00           O
ATOM   7525  O14 POPEb 287     134.152  97.789  92.726  1.00  0.00           O
ATOM   7526  O11 POPEb 287     132.232  96.299  92.305  1.00  0.00           O
ATOM   7527  O12 POPEb 287     133.412  96.209  94.436  1.00  0.00           O
ATOM   7528  C1  POPEb 287     130.912  96.439  91.826  1.00  0.00           C
ATOM   7531  C2  POPEb 287     130.882  97.339  90.576  1.00  0.00           C
ATOM   7533  O21 POPEb 287     129.612  97.379  89.885  1.00  0.00           O
ATOM   7534  C21 POPEb 287     129.112  96.289  89.345  1.00  0.00           C
ATOM   7535  O22 POPEb 287     128.962  95.199  89.865  1.00  0.00           O
ATOM   7536  C22 POPEb 287     128.752  96.569  87.906  1.00  0.00           C
ATOM   7539  C3  POPEb 287     132.042  96.899  89.625  1.00  0.00           C
ATOM   7542  O31 POPEb 287     131.952  97.569  88.355  1.00  0.00           O
ATOM   7543  C31 POPEb 287     132.702  97.039  87.406  1.00  0.00           C
ATOM   7544  O32 POPEb 287     133.382  96.039  87.495  1.00  0.00           O
ATOM   7545  C32 POPEb 287     132.592  97.909  86.166  1.00  0.00           C
ATOM   7548  C23 POPEb 287     127.744  95.559  87.295  1.00  0.00           C
ATOM   7551  C24 POPEb 287     127.654  95.819  85.796  1.00  0.00           C
ATOM   7554  C25 POPEb 287     126.504  95.099  85.085  1.00  0.00           C
ATOM   7557  C26 POPEb 287     126.284  95.729  83.706  1.00  0.00           C
ATOM   7560  C27 POPEb 287     125.114  95.119  82.936  1.00  0.00           C
ATOM   7563  C28 POPEb 287     124.594  96.069  81.835  1.00  0.00           C
ATOM   7566  C29 POPEb 287     125.544  96.259  80.675  1.00  0.00           C
ATOM   7568 0C21 POPEb 287     125.154  96.559  79.425  1.00  0.00           C
ATOM   7570 1C21 POPEb 287     123.724  96.769  78.995  1.00  0.00           C
ATOM   7573 2C21 POPEb 287     123.084  98.039  79.595  1.00  0.00           C
ATOM   7576 3C21 POPEb 287     121.574  98.069  79.345  1.00  0.00           C
ATOM   7579 4C21 POPEb 287     120.774  98.939  80.326  1.00  0.00           C
ATOM   7582 5C21 POPEb 287     121.094 100.439  80.205  1.00  0.00           C
ATOM   7585 6C21 POPEb 287     119.984 101.309  80.805  1.00  0.00           C
ATOM   7588 7C21 POPEb 287     120.204 102.799  80.525  1.00  0.00           C
ATOM   7591 8C21 POPEb 287     119.084 103.689  81.066  1.00  0.00           C
ATOM   7595  C33 POPEb 287     131.162  97.889  85.616  1.00  0.00           C
ATOM   7598  C34 POPEb 287     131.032  98.659  84.305  1.00  0.00           C
ATOM   7601  C35 POPEb 287     129.622  98.559  83.736  1.00  0.00           C
ATOM   7604  C36 POPEb 287     129.402  99.499  82.546  1.00  0.00           C
ATOM   7607  C37 POPEb 287     127.932  99.519  82.105  1.00  0.00           C
ATOM   7610  C38 POPEb 287     127.604 100.719  81.206  1.00  0.00           C
ATOM   7613  C39 POPEb 287     126.094 100.939  81.055  1.00  0.00           C
ATOM   7616 0C31 POPEb 287     125.754 102.179  80.226  1.00  0.00           C
ATOM   7619 1C31 POPEb 287     124.244 102.489  80.205  1.00  0.00           C
ATOM   7622 2C31 POPEb 287     123.894 103.849  79.586  1.00  0.00           C
ATOM   7625 3C31 POPEb 287     124.144 103.949  78.076  1.00  0.00           C
ATOM   7628 4C31 POPEb 287     122.944 103.499  77.226  1.00  0.00           C
ATOM   7631 5C31 POPEb 287     123.234 103.589  75.715  1.00  0.00           C
ATOM   7634 6C31 POPEb 287     121.994 103.479  74.836  1.00  0.00           C
ATOM   7638  NH3 POPEc 288      65.404  76.259  53.385  1.00  0.00           N
ATOM   7642  C12 POPEc 288      65.004  77.719  53.495  1.00  0.00           C
ATOM   7645  C11 POPEc 288      65.414  78.559  52.266  1.00  0.00           C
ATOM   7648  P   POPEc 288      67.314  80.029  51.265  1.00  0.00           P
ATOM   7649  O13 POPEc 288      68.744  79.729  51.035  1.00  0.00           O
ATOM   7650  O14 POPEc 288      66.464  80.009  50.065  1.00  0.00           O
ATOM   7651  O11 POPEc 288      67.224  81.459  51.936  1.00  0.00           O
ATOM   7652  O12 POPEc 288      66.764  79.019  52.375  1.00  0.00           O
ATOM   7653  C1  POPEc 288      68.284  81.999  52.736  1.00  0.00           C
ATOM   7656  C2  POPEc 288      67.794  82.379  54.156  1.00  0.00           C
ATOM   7658  O21 POPEc 288      68.314  83.679  54.506  1.00  0.00           O
ATOM   7659  C21 POPEc 288      67.564  84.389  55.335  1.00  0.00           C
ATOM   7660  O22 POPEc 288      66.424  84.129  55.665  1.00  0.00           O
ATOM   7661  C22 POPEc 288      68.314  85.619  55.835  1.00  0.00           C
ATOM   7664  C3  POPEc 288      68.254  81.309  55.195  1.00  0.00           C
ATOM   7667  O31 POPEc 288      67.924  81.699  56.556  1.00  0.00           O
ATOM   7668  C31 POPEc 288      66.754  81.249  56.985  1.00  0.00           C
ATOM   7669  O32 POPEc 288      66.094  80.369  56.465  1.00  0.00           O
ATOM   7670  C32 POPEc 288      66.264  82.129  58.135  1.00  0.00           C
ATOM   7673  C23 POPEc 288      67.464  86.559  56.745  1.00  0.00           C
ATOM   7676  C24 POPEc 288      68.144  87.899  57.085  1.00  0.00           C
ATOM   7679  C25 POPEc 288      67.174  88.969  57.635  1.00  0.00           C
ATOM   7682  C26 POPEc 288      67.934  90.159  58.235  1.00  0.00           C
ATOM   7685  C27 POPEc 288      67.074  91.319  58.775  1.00  0.00           C
ATOM   7688  C28 POPEc 288      67.964  92.329  59.535  1.00  0.00           C
ATOM   7691  C29 POPEc 288      67.314  93.679  59.785  1.00  0.00           C
ATOM   7693 0C21 POPEc 288      67.304  94.389  60.935  1.00  0.00           C
ATOM   7695 1C21 POPEc 288      67.934  94.039  62.255  1.00  0.00           C
ATOM   7698 2C21 POPEc 288      69.094  94.989  62.605  1.00  0.00           C
ATOM   7701 3C21 POPEc 288      69.924  94.529  63.825  1.00  0.00           C
ATOM   7704 4C21 POPEc 288      71.194  95.369  63.965  1.00  0.00           C
ATOM   7707 5C21 POPEc 288      72.184  94.899  65.035  1.00  0.00           C
ATOM   7710 6C21 POPEc 288      73.334  95.909  65.195  1.00  0.00           C
ATOM   7713 7C21 POPEc 288      74.504  95.449  66.076  1.00  0.00           C
ATOM   7716 8C21 POPEc 288      75.364  96.619  66.555  1.00  0.00           C
ATOM   7720  C33 POPEc 288      66.164  81.429  59.495  1.00  0.00           C
ATOM   7723  C34 POPEc 288      65.354  82.309  60.445  1.00  0.00           C
ATOM   7726  C35 POPEc 288      65.244  81.779  61.865  1.00  0.00           C
ATOM   7729  C36 POPEc 288      64.464  82.759  62.745  1.00  0.00           C
ATOM   7732  C37 POPEc 288      64.374  82.299  64.205  1.00  0.00           C
ATOM   7735  C38 POPEc 288      63.684  83.339  65.096  1.00  0.00           C
ATOM   7738  C39 POPEc 288      63.484  82.789  66.515  1.00  0.00           C
ATOM   7741 0C31 POPEc 288      62.964  83.839  67.506  1.00  0.00           C
ATOM   7744 1C31 POPEc 288      62.434  83.199  68.785  1.00  0.00           C
ATOM   7747 2C31 POPEc 288      62.184  84.229  69.895  1.00  0.00           C
ATOM   7750 3C31 POPEc 288      61.054  83.819  70.845  1.00  0.00           C
ATOM   7753 4C31 POPEc 288      60.764  84.899  71.906  1.00  0.00           C
ATOM   7756 5C31 POPEc 288      59.514  84.589  72.736  1.00  0.00           C
ATOM   7759 6C31 POPEc 288      59.194  85.659  73.775  1.00  0.00           C
ATOM   7763  NH3 POPEd 289      84.284  49.059  57.315  1.00  0.00           N
ATOM   7767  C12 POPEd 289      83.014  48.879  56.546  1.00  0.00           C
ATOM   7770  C11 POPEd 289      82.704  50.109  55.686  1.00  0.00           C
ATOM   7773  P   POPEd 289      83.244  52.659  55.775  1.00  0.00           P
ATOM   7774  O13 POPEd 289      84.074  52.349  54.585  1.00  0.00           O
ATOM   7775  O14 POPEd 289      82.044  53.479  55.535  1.00  0.00           O
ATOM   7776  O11 POPEd 289      84.204  53.349  56.826  1.00  0.00           O
ATOM   7777  O12 POPEd 289      82.864  51.289  56.465  1.00  0.00           O
ATOM   7778  C1  POPEd 289      84.844  52.729  57.945  1.00  0.00           C
ATOM   7781  C2  POPEd 289      84.314  53.279  59.306  1.00  0.00           C
ATOM   7783  O21 POPEd 289      84.714  52.509  60.465  1.00  0.00           O
ATOM   7784  C21 POPEd 289      84.214  51.289  60.605  1.00  0.00           C
ATOM   7785  O22 POPEd 289      83.764  50.609  59.695  1.00  0.00           O
ATOM   7786  C22 POPEd 289      84.234  50.849  62.065  1.00  0.00           C
ATOM   7789  C3  POPEd 289      82.774  53.549  59.295  1.00  0.00           C
ATOM   7792  O31 POPEd 289      82.294  53.879  60.605  1.00  0.00           O
ATOM   7793  C31 POPEd 289      81.454  54.909  60.745  1.00  0.00           C
ATOM   7794  O32 POPEd 289      81.094  55.669  59.865  1.00  0.00           O
ATOM   7795  C32 POPEd 289      81.064  54.999  62.215  1.00  0.00           C
ATOM   7798  C23 POPEd 289      82.914  50.139  62.435  1.00  0.00           C
ATOM   7801  C24 POPEd 289      82.784  49.809  63.936  1.00  0.00           C
ATOM   7804  C25 POPEd 289      83.414  48.489  64.376  1.00  0.00           C
ATOM   7807  C26 POPEd 289      83.044  48.179  65.836  1.00  0.00           C
ATOM   7810  C27 POPEd 289      83.524  46.789  66.296  1.00  0.00           C
ATOM   7813  C28 POPEd 289      83.084  46.409  67.726  1.00  0.00           C
ATOM   7816  C29 POPEd 289      83.574  47.349  68.805  1.00  0.00           C
ATOM   7818 0C21 POPEd 289      83.904  46.999  70.065  1.00  0.00           C
ATOM   7820 1C21 POPEd 289      83.884  45.609  70.656  1.00  0.00           C
ATOM   7823 2C21 POPEd 289      84.944  45.419  71.756  1.00  0.00           C
ATOM   7826 3C21 POPEd 289      84.604  46.129  73.065  1.00  0.00           C
ATOM   7829 4C21 POPEd 289      85.624  45.889  74.195  1.00  0.00           C
ATOM   7832 5C21 POPEd 289      87.034  46.379  73.815  1.00  0.00           C
ATOM   7835 6C21 POPEd 289      88.014  46.369  74.995  1.00  0.00           C
ATOM   7838 7C21 POPEd 289      89.404  46.859  74.576  1.00  0.00           C
ATOM   7841 8C21 POPEd 289      90.404  46.889  75.725  1.00  0.00           C
ATOM   7845  C33 POPEd 289      79.564  54.729  62.416  1.00  0.00           C
ATOM   7848  C34 POPEd 289      79.154  54.459  63.875  1.00  0.00           C
ATOM   7851  C35 POPEd 289      79.054  55.729  64.735  1.00  0.00           C
ATOM   7854  C36 POPEd 289      78.684  55.359  66.175  1.00  0.00           C
ATOM   7857  C37 POPEd 289      78.954  56.479  67.205  1.00  0.00           C
ATOM   7860  C38 POPEd 289      79.134  55.979  68.645  1.00  0.00           C
ATOM   7863  C39 POPEd 289      80.444  55.229  68.866  1.00  0.00           C
ATOM   7866 0C31 POPEd 289      80.504  54.499  70.205  1.00  0.00           C
ATOM   7869 1C31 POPEd 289      80.384  55.449  71.396  1.00  0.00           C
ATOM   7872 2C31 POPEd 289      81.054  54.889  72.646  1.00  0.00           C
ATOM   7875 3C31 POPEd 289      82.574  55.039  72.585  1.00  0.00           C
ATOM   7878 4C31 POPEd 289      83.224  54.399  73.815  1.00  0.00           C
ATOM   7881 5C31 POPEd 289      84.724  54.649  73.955  1.00  0.00           C
ATOM   7884 6C31 POPEd 289      85.344  53.799  75.065  1.00  0.00           C
ATOM   7888  NH3 POPEe 290      17.124  40.899  52.375  1.00  0.00           N
ATOM   7892  C12 POPEe 290      16.024  40.679  51.366  1.00  0.00           C
ATOM   7895  C11 POPEe 290      15.744  39.179  51.215  1.00  0.00           C
ATOM   7898  P   POPEe 290      14.784  38.629  53.535  1.00  0.00           P
ATOM   7899  O13 POPEe 290      13.474  38.479  52.896  1.00  0.00           O
ATOM   7900  O14 POPEe 290      15.034  37.769  54.715  1.00  0.00           O
ATOM   7901  O11 POPEe 290      14.994  40.149  53.975  1.00  0.00           O
ATOM   7902  O12 POPEe 290      15.944  38.489  52.456  1.00  0.00           O
ATOM   7903  C1  POPEe 290      14.834  40.559  55.335  1.00  0.00           C
ATOM   7906  C2  POPEe 290      13.344  40.599  55.806  1.00  0.00           C
ATOM   7908  O21 POPEe 290      12.974  39.269  56.156  1.00  0.00           O
ATOM   7909  C21 POPEe 290      11.704  39.019  56.495  1.00  0.00           C
ATOM   7910  O22 POPEe 290      11.054  38.119  55.985  1.00  0.00           O
ATOM   7911  C22 POPEe 290      11.334  39.819  57.765  1.00  0.00           C
ATOM   7914  C3  POPEe 290      12.444  41.249  54.685  1.00  0.00           C
ATOM   7917  O31 POPEe 290      11.174  41.829  55.105  1.00  0.00           O
ATOM   7918  C31 POPEe 290      11.264  42.909  55.876  1.00  0.00           C
ATOM   7919  O32 POPEe 290      12.294  43.289  56.385  1.00  0.00           O
ATOM   7920  C32 POPEe 290       9.934  43.649  56.005  1.00  0.00           C
ATOM   7923  C23 POPEe 290      10.164  39.219  58.586  1.00  0.00           C
ATOM   7926  C24 POPEe 290       9.654  40.109  59.755  1.00  0.00           C
ATOM   7929  C25 POPEe 290      10.704  40.439  60.835  1.00  0.00           C
ATOM   7932  C26 POPEe 290      10.074  41.149  62.045  1.00  0.00           C
ATOM   7935  C27 POPEe 290      10.984  41.189  63.285  1.00  0.00           C
ATOM   7938  C28 POPEe 290      10.224  41.759  64.506  1.00  0.00           C
ATOM   7941  C29 POPEe 290      10.954  41.619  65.815  1.00  0.00           C
ATOM   7943 0C21 POPEe 290      10.374  41.569  67.025  1.00  0.00           C
ATOM   7945 1C21 POPEe 290       8.894  41.619  67.275  1.00  0.00           C
ATOM   7948 2C21 POPEe 290       8.494  41.169  68.695  1.00  0.00           C
ATOM   7951 3C21 POPEe 290       8.944  42.149  69.796  1.00  0.00           C
ATOM   7954 4C21 POPEe 290       8.644  41.649  71.215  1.00  0.00           C
ATOM   7957 5C21 POPEe 290       9.374  40.339  71.565  1.00  0.00           C
ATOM   7960 6C21 POPEe 290       9.894  40.309  73.006  1.00  0.00           C
ATOM   7963 7C21 POPEe 290      10.474  38.939  73.375  1.00  0.00           C
ATOM   7966 8C21 POPEe 290      11.594  39.009  74.406  1.00  0.00           C
ATOM   7970  C33 POPEe 290       9.454  43.799  57.476  1.00  0.00           C
ATOM   7973  C34 POPEe 290       8.494  44.979  57.695  1.00  0.00           C
ATOM   7976  C35 POPEe 290       9.164  46.369  57.686  1.00  0.00           C
ATOM   7979  C36 POPEe 290       8.134  47.499  57.855  1.00  0.00           C
ATOM   7982  C37 POPEe 290       8.714  48.919  57.686  1.00  0.00           C
ATOM   7985  C38 POPEe 290       9.124  49.619  58.986  1.00  0.00           C
ATOM   7988  C39 POPEe 290       9.914  50.899  58.695  1.00  0.00           C
ATOM   7991 0C31 POPEe 290      10.214  51.809  59.885  1.00  0.00           C
ATOM   7994 1C31 POPEe 290      11.244  52.879  59.475  1.00  0.00           C
ATOM   7997 2C31 POPEe 290      11.624  53.879  60.576  1.00  0.00           C
ATOM   8000 3C31 POPEe 290      12.534  54.999  60.046  1.00  0.00           C
ATOM   8003 4C31 POPEe 290      13.934  54.519  59.646  1.00  0.00           C
ATOM   8006 5C31 POPEe 290      14.804  55.629  59.056  1.00  0.00           C
ATOM   8009 6C31 POPEe 290      16.284  55.249  58.885  1.00  0.00           C
ATOM   8013  NH3 POPEf 291      70.994 115.699  59.916  1.00  0.00           N
ATOM   8017  C12 POPEf 291      71.654 116.449  58.785  1.00  0.00           C
ATOM   8020  C11 POPEf 291      72.464 117.639  59.315  1.00  0.00           C
ATOM   8023  P   POPEf 291      71.404 118.749  61.445  1.00  0.00           P
ATOM   8024  O13 POPEf 291      70.874 120.089  61.756  1.00  0.00           O
ATOM   8025  O14 POPEf 291      70.564 117.589  61.826  1.00  0.00           O
ATOM   8026  O11 POPEf 291      72.854 118.559  61.995  1.00  0.00           O
ATOM   8027  O12 POPEf 291      71.594 118.609  59.906  1.00  0.00           O
ATOM   8028  C1  POPEf 291      73.514 119.429  62.925  1.00  0.00           C
ATOM   8031  C2  POPEf 291      73.984 118.619  64.175  1.00  0.00           C
ATOM   8033  O21 POPEf 291      73.104 118.899  65.285  1.00  0.00           O
ATOM   8034  C21 POPEf 291      73.134 117.939  66.205  1.00  0.00           C
ATOM   8035  O22 POPEf 291      73.834 116.949  66.175  1.00  0.00           O
ATOM   8036  C22 POPEf 291      72.214 118.329  67.366  1.00  0.00           C
ATOM   8039  C3  POPEf 291      75.494 118.819  64.555  1.00  0.00           C
ATOM   8042  O31 POPEf 291      75.724 119.489  65.836  1.00  0.00           O
ATOM   8043  C31 POPEf 291      76.694 118.899  66.576  1.00  0.00           C
ATOM   8044  O32 POPEf 291      77.274 117.889  66.235  1.00  0.00           O
ATOM   8045  C32 POPEf 291      77.014 119.689  67.845  1.00  0.00           C
ATOM   8048  C23 POPEf 291      72.984 118.309  68.705  1.00  0.00           C
ATOM   8051  C24 POPEf 291      72.184 117.659  69.845  1.00  0.00           C
ATOM   8054  C25 POPEf 291      73.024 117.489  71.116  1.00  0.00           C
ATOM   8057  C26 POPEf 291      73.294 118.799  71.855  1.00  0.00           C
ATOM   8060  C27 POPEf 291      72.074 119.309  72.635  1.00  0.00           C
ATOM   8063  C28 POPEf 291      72.394 120.549  73.476  1.00  0.00           C
ATOM   8066  C29 POPEf 291      71.284 120.819  74.475  1.00  0.00           C
ATOM   8068 0C21 POPEf 291      71.384 120.629  75.805  1.00  0.00           C
ATOM   8070 1C21 POPEf 291      72.624 120.119  76.495  1.00  0.00           C
ATOM   8073 2C21 POPEf 291      72.474 119.759  77.985  1.00  0.00           C
ATOM   8076 3C21 POPEf 291      72.514 120.949  78.955  1.00  0.00           C
ATOM   8079 4C21 POPEf 291      71.134 121.579  79.186  1.00  0.00           C
ATOM   8082 5C21 POPEf 291      71.194 122.789  80.126  1.00  0.00           C
ATOM   8085 6C21 POPEf 291      69.804 123.399  80.355  1.00  0.00           C
ATOM   8088 7C21 POPEf 291      69.804 124.729  81.115  1.00  0.00           C
ATOM   8091 8C21 POPEf 291      68.394 125.259  81.355  1.00  0.00           C
ATOM   8095  C33 POPEf 291      77.274 118.739  69.046  1.00  0.00           C
ATOM   8098  C34 POPEf 291      78.194 119.349  70.116  1.00  0.00           C
ATOM   8101  C35 POPEf 291      78.464 118.369  71.265  1.00  0.00           C
ATOM   8104  C36 POPEf 291      77.234 118.209  72.175  1.00  0.00           C
ATOM   8107  C37 POPEf 291      77.264 116.959  73.056  1.00  0.00           C
ATOM   8110  C38 POPEf 291      75.964 116.769  73.855  1.00  0.00           C
ATOM   8113  C39 POPEf 291      75.624 117.959  74.775  1.00  0.00           C
ATOM   8116 0C31 POPEf 291      76.594 118.139  75.945  1.00  0.00           C
ATOM   8119 1C31 POPEf 291      76.374 119.469  76.665  1.00  0.00           C
ATOM   8122 2C31 POPEf 291      77.304 119.679  77.866  1.00  0.00           C
ATOM   8125 3C31 POPEf 291      77.104 118.639  78.976  1.00  0.00           C
ATOM   8128 4C31 POPEf 291      77.894 118.979  80.245  1.00  0.00           C
ATOM   8131 5C31 POPEf 291      77.494 118.109  81.436  1.00  0.00           C
ATOM   8134 6C31 POPEf 291      78.254 118.429  82.715  1.00  0.00           C
ATOM   8138  NH3 POPEg 292      92.634  35.769  98.826  1.00  0.00           N
ATOM   8142  C12 POPEg 292      93.074  35.139 100.116  1.00  0.00           C
ATOM   8145  C11 POPEg 292      91.894  35.029 101.105  1.00  0.00           C
ATOM   8148  P   POPEg 292      89.294  34.889 101.086  1.00  0.00           P
ATOM   8149  O13 POPEg 292      89.424  35.749 102.275  1.00  0.00           O
ATOM   8150  O14 POPEg 292      88.554  33.619 101.265  1.00  0.00           O
ATOM   8151  O11 POPEg 292      88.594  35.719  99.936  1.00  0.00           O
ATOM   8152  O12 POPEg 292      90.714  34.509 100.476  1.00  0.00           O
ATOM   8153  C1  POPEg 292      88.934  35.589  98.545  1.00  0.00           C
ATOM   8156  C2  POPEg 292      88.114  34.459  97.876  1.00  0.00           C
ATOM   8158  O21 POPEg 292      88.774  33.989  96.675  1.00  0.00           O
ATOM   8159  C21 POPEg 292      89.584  32.979  96.916  1.00  0.00           C
ATOM   8160  O22 POPEg 292      90.024  32.669  98.016  1.00  0.00           O
ATOM   8161  C22 POPEg 292      89.764  32.129  95.665  1.00  0.00           C
ATOM   8164  C3  POPEg 292      86.694  34.859  97.476  1.00  0.00           C
ATOM   8167  O31 POPEg 292      86.024  33.639  97.085  1.00  0.00           O
ATOM   8168  C31 POPEg 292      85.484  33.629  95.875  1.00  0.00           C
ATOM   8169  O32 POPEg 292      85.374  34.579  95.135  1.00  0.00           O
ATOM   8170  C32 POPEg 292      84.974  32.219  95.595  1.00  0.00           C
ATOM   8173  C23 POPEg 292      91.034  32.469  94.855  1.00  0.00           C
ATOM   8176  C24 POPEg 292      91.634  31.209  94.226  1.00  0.00           C
ATOM   8179  C25 POPEg 292      92.714  31.449  93.165  1.00  0.00           C
ATOM   8182  C26 POPEg 292      92.934  30.189  92.316  1.00  0.00           C
ATOM   8185  C27 POPEg 292      93.474  30.479  90.915  1.00  0.00           C
ATOM   8188  C28 POPEg 292      93.624  29.189  90.085  1.00  0.00           C
ATOM   8191  C29 POPEg 292      94.154  29.429  88.706  1.00  0.00           C
ATOM   8193 0C21 POPEg 292      93.504  29.239  87.546  1.00  0.00           C
ATOM   8195 1C21 POPEg 292      92.084  28.739  87.395  1.00  0.00           C
ATOM   8198 2C21 POPEg 292      91.644  28.589  85.926  1.00  0.00           C
ATOM   8201 3C21 POPEg 292      91.634  29.909  85.135  1.00  0.00           C
ATOM   8204 4C21 POPEg 292      91.154  29.789  83.685  1.00  0.00           C
ATOM   8207 5C21 POPEg 292      89.694  29.319  83.545  1.00  0.00           C
ATOM   8210 6C21 POPEg 292      89.574  27.869  83.055  1.00  0.00           C
ATOM   8213 7C21 POPEg 292      88.134  27.339  83.055  1.00  0.00           C
ATOM   8216 8C21 POPEg 292      88.024  25.949  82.425  1.00  0.00           C
ATOM   8220  C33 POPEg 292      84.824  31.919  94.086  1.00  0.00           C
ATOM   8223  C34 POPEg 292      85.434  30.549  93.736  1.00  0.00           C
ATOM   8226  C35 POPEg 292      85.314  30.229  92.235  1.00  0.00           C
ATOM   8229  C36 POPEg 292      83.924  29.719  91.835  1.00  0.00           C
ATOM   8232  C37 POPEg 292      83.734  29.739  90.315  1.00  0.00           C
ATOM   8235  C38 POPEg 292      82.404  29.149  89.855  1.00  0.00           C
ATOM   8238  C39 POPEg 292      82.264  29.239  88.335  1.00  0.00           C
ATOM   8241 0C31 POPEg 292      81.054  28.499  87.785  1.00  0.00           C
ATOM   8244 1C31 POPEg 292      81.064  28.449  86.255  1.00  0.00           C
ATOM   8247 2C31 POPEg 292      79.864  27.699  85.675  1.00  0.00           C
ATOM   8250 3C31 POPEg 292      79.684  27.949  84.175  1.00  0.00           C
ATOM   8253 4C31 POPEg 292      78.594  27.059  83.576  1.00  0.00           C
ATOM   8256 5C31 POPEg 292      78.094  27.579  82.225  1.00  0.00           C
ATOM   8259 6C31 POPEg 292      76.864  26.819  81.705  1.00  0.00           C
ATOM   8263  NH3 POPEh 293      94.604  66.429  98.195  1.00  0.00           N
ATOM   8267  C12 POPEh 293      94.724  67.309  99.416  1.00  0.00           C
ATOM   8270  C11 POPEh 293      94.994  68.789  99.076  1.00  0.00           C
ATOM   8273  P   POPEh 293      96.034  69.569  96.855  1.00  0.00           P
ATOM   8274  O13 POPEh 293      95.854  71.029  96.986  1.00  0.00           O
ATOM   8275  O14 POPEh 293      94.984  68.749  96.185  1.00  0.00           O
ATOM   8276  O11 POPEh 293      97.444  69.269  96.215  1.00  0.00           O
ATOM   8277  O12 POPEh 293      96.174  68.929  98.275  1.00  0.00           O
ATOM   8278  C1  POPEh 293      97.544  69.229  94.785  1.00  0.00           C
ATOM   8281  C2  POPEh 293      99.004  69.279  94.256  1.00  0.00           C
ATOM   8283  O21 POPEh 293      98.944  69.489  92.815  1.00  0.00           O
ATOM   8284  C21 POPEh 293     100.124  69.449  92.195  1.00  0.00           C
ATOM   8285  O22 POPEh 293     101.124  70.019  92.596  1.00  0.00           O
ATOM   8286  C22 POPEh 293     100.014  68.449  91.016  1.00  0.00           C
ATOM   8289  C3  POPEh 293      99.804  67.989  94.595  1.00  0.00           C
ATOM   8292  O31 POPEh 293      99.564  66.989  93.586  1.00  0.00           O
ATOM   8293  C31 POPEh 293      98.574  66.149  93.806  1.00  0.00           C
ATOM   8294  O32 POPEh 293      98.014  65.969  94.875  1.00  0.00           O
ATOM   8295  C32 POPEh 293      98.124  65.549  92.486  1.00  0.00           C
ATOM   8298  C23 POPEh 293     100.684  68.769  89.655  1.00  0.00           C
ATOM   8301  C24 POPEh 293     100.034  67.929  88.535  1.00  0.00           C
ATOM   8304  C25 POPEh 293     100.914  67.749  87.295  1.00  0.00           C
ATOM   8307  C26 POPEh 293     100.294  66.909  86.166  1.00  0.00           C
ATOM   8310  C27 POPEh 293     100.154  65.419  86.516  1.00  0.00           C
ATOM   8313  C28 POPEh 293      99.804  64.529  85.305  1.00  0.00           C
ATOM   8316  C29 POPEh 293      99.734  63.089  85.715  1.00  0.00           C
ATOM   8318 0C21 POPEh 293      98.624  62.419  86.086  1.00  0.00           C
ATOM   8320 1C21 POPEh 293      97.224  62.969  86.105  1.00  0.00           C
ATOM   8323 2C21 POPEh 293      96.484  62.379  84.895  1.00  0.00           C
ATOM   8326 3C21 POPEh 293      95.064  62.919  84.695  1.00  0.00           C
ATOM   8329 4C21 POPEh 293      94.384  62.159  83.545  1.00  0.00           C
ATOM   8332 5C21 POPEh 293      92.944  62.589  83.265  1.00  0.00           C
ATOM   8335 6C21 POPEh 293      92.784  63.899  82.476  1.00  0.00           C
ATOM   8338 7C21 POPEh 293      91.304  64.199  82.266  1.00  0.00           C
ATOM   8341 8C21 POPEh 293      91.044  65.419  81.395  1.00  0.00           C
ATOM   8345  C33 POPEh 293      96.604  65.269  92.515  1.00  0.00           C
ATOM   8348  C34 POPEh 293      96.014  64.949  91.135  1.00  0.00           C
ATOM   8351  C35 POPEh 293      96.014  66.159  90.186  1.00  0.00           C
ATOM   8354  C36 POPEh 293      95.644  65.809  88.745  1.00  0.00           C
ATOM   8357  C37 POPEh 293      95.664  67.049  87.845  1.00  0.00           C
ATOM   8360  C38 POPEh 293      95.514  66.689  86.366  1.00  0.00           C
ATOM   8363  C39 POPEh 293      95.234  67.919  85.506  1.00  0.00           C
ATOM   8366 0C31 POPEh 293      95.144  67.579  84.016  1.00  0.00           C
ATOM   8369 1C31 POPEh 293      94.604  68.759  83.205  1.00  0.00           C
ATOM   8372 2C31 POPEh 293      94.324  68.409  81.735  1.00  0.00           C
ATOM   8375 3C31 POPEh 293      93.714  69.609  80.985  1.00  0.00           C
ATOM   8378 4C31 POPEh 293      93.424  69.309  79.516  1.00  0.00           C
ATOM   8381 5C31 POPEh 293      92.824  70.529  78.796  1.00  0.00           C
ATOM   8384 6C31 POPEh 293      92.844  70.409  77.266  1.00  0.00           C
ATOM   8388  NH3 POPEi 294      57.304 115.779  55.616  1.00  0.00           N
ATOM   8392  C12 POPEi 294      57.874 117.179  55.675  1.00  0.00           C
ATOM   8395  C11 POPEi 294      56.854 118.269  55.985  1.00  0.00           C
ATOM   8398  P   POPEi 294      57.804 120.359  57.245  1.00  0.00           P
ATOM   8399  O13 POPEi 294      56.664 121.239  57.635  1.00  0.00           O
ATOM   8400  O14 POPEi 294      59.144 120.989  57.155  1.00  0.00           O
ATOM   8401  O11 POPEi 294      57.994 119.229  58.315  1.00  0.00           O
ATOM   8402  O12 POPEi 294      57.524 119.529  55.935  1.00  0.00           O
ATOM   8403  C1  POPEi 294      57.294 119.199  59.555  1.00  0.00           C
ATOM   8406  C2  POPEi 294      58.294 119.269  60.735  1.00  0.00           C
ATOM   8408  O21 POPEi 294      57.534 119.569  61.915  1.00  0.00           O
ATOM   8409  C21 POPEi 294      57.294 118.689  62.885  1.00  0.00           C
ATOM   8410  O22 POPEi 294      56.474 118.879  63.775  1.00  0.00           O
ATOM   8411  C22 POPEi 294      58.204 117.459  62.885  1.00  0.00           C
ATOM   8414  C3  POPEi 294      59.334 120.409  60.506  1.00  0.00           C
ATOM   8417  O31 POPEi 294      60.174 120.669  61.625  1.00  0.00           O
ATOM   8418  C31 POPEi 294      61.124 119.799  61.915  1.00  0.00           C
ATOM   8419  O32 POPEi 294      61.464 118.849  61.236  1.00  0.00           O
ATOM   8420  C32 POPEi 294      61.634 120.189  63.285  1.00  0.00           C
ATOM   8423  C23 POPEi 294      58.074 116.679  64.205  1.00  0.00           C
ATOM   8426  C24 POPEi 294      59.154 115.599  64.326  1.00  0.00           C
ATOM   8429  C25 POPEi 294      59.024 114.789  65.626  1.00  0.00           C
ATOM   8432  C26 POPEi 294      59.404 115.559  66.896  1.00  0.00           C
ATOM   8435  C27 POPEi 294      59.284 114.649  68.126  1.00  0.00           C
ATOM   8438  C28 POPEi 294      59.194 115.419  69.455  1.00  0.00           C
ATOM   8441  C29 POPEi 294      58.954 114.439  70.565  1.00  0.00           C
ATOM   8443 0C21 POPEi 294      59.234 114.599  71.876  1.00  0.00           C
ATOM   8445 1C21 POPEi 294      59.854 115.809  72.515  1.00  0.00           C
ATOM   8448 2C21 POPEi 294      60.484 115.419  73.866  1.00  0.00           C
ATOM   8451 3C21 POPEi 294      61.744 114.549  73.715  1.00  0.00           C
ATOM   8454 4C21 POPEi 294      62.274 114.009  75.046  1.00  0.00           C
ATOM   8457 5C21 POPEi 294      61.454 112.809  75.565  1.00  0.00           C
ATOM   8460 6C21 POPEi 294      61.994 112.249  76.876  1.00  0.00           C
ATOM   8463 7C21 POPEi 294      61.094 111.169  77.485  1.00  0.00           C
ATOM   8466 8C21 POPEi 294      61.594 110.649  78.835  1.00  0.00           C
ATOM   8470  C33 POPEi 294      62.354 119.039  64.025  1.00  0.00           C
ATOM   8473  C34 POPEi 294      62.474 119.329  65.525  1.00  0.00           C
ATOM   8476  C35 POPEi 294      63.564 118.479  66.195  1.00  0.00           C
ATOM   8479  C36 POPEi 294      63.364 118.319  67.705  1.00  0.00           C
ATOM   8482  C37 POPEi 294      64.624 117.779  68.385  1.00  0.00           C
ATOM   8485  C38 POPEi 294      64.374 117.159  69.775  1.00  0.00           C
ATOM   8488  C39 POPEi 294      63.484 115.899  69.766  1.00  0.00           C
ATOM   8491 0C31 POPEi 294      64.114 114.749  70.545  1.00  0.00           C
ATOM   8494 1C31 POPEi 294      63.284 113.459  70.626  1.00  0.00           C
ATOM   8497 2C31 POPEi 294      63.924 112.459  71.585  1.00  0.00           C
ATOM   8500 3C31 POPEi 294      63.384 111.029  71.486  1.00  0.00           C
ATOM   8503 4C31 POPEi 294      64.194 110.039  72.336  1.00  0.00           C
ATOM   8506 5C31 POPEi 294      63.354 109.289  73.365  1.00  0.00           C
ATOM   8509 6C31 POPEi 294      64.174 108.259  74.146  1.00  0.00           C
ATOM   8513  NH3 POPEj 295      14.864  77.609  53.065  1.00  0.00           N
ATOM   8517  C12 POPEj 295      14.984  77.929  51.605  1.00  0.00           C
ATOM   8520  C11 POPEj 295      16.174  78.869  51.375  1.00  0.00           C
ATOM   8523  P   POPEj 295      17.334  81.039  52.115  1.00  0.00           P
ATOM   8524  O13 POPEj 295      18.044  80.789  50.845  1.00  0.00           O
ATOM   8525  O14 POPEj 295      16.754  82.379  52.336  1.00  0.00           O
ATOM   8526  O11 POPEj 295      18.264  80.719  53.355  1.00  0.00           O
ATOM   8527  O12 POPEj 295      16.154  79.969  52.275  1.00  0.00           O
ATOM   8528  C1  POPEj 295      17.694  80.199  54.565  1.00  0.00           C
ATOM   8531  C2  POPEj 295      18.664  80.349  55.765  1.00  0.00           C
ATOM   8533  O21 POPEj 295      18.234  79.489  56.845  1.00  0.00           O
ATOM   8534  C21 POPEj 295      18.594  78.239  56.655  1.00  0.00           C
ATOM   8535  O22 POPEj 295      19.064  77.759  55.646  1.00  0.00           O
ATOM   8536  C22 POPEj 295      18.424  77.479  57.955  1.00  0.00           C
ATOM   8539  C3  POPEj 295      18.794  81.819  56.285  1.00  0.00           C
ATOM   8542  O31 POPEj 295      19.674  81.899  57.425  1.00  0.00           O
ATOM   8543  C31 POPEj 295      19.294  82.229  58.675  1.00  0.00           C
ATOM   8544  O32 POPEj 295      20.074  82.289  59.615  1.00  0.00           O
ATOM   8545  C32 POPEj 295      17.814  82.499  58.875  1.00  0.00           C
ATOM   8548  C23 POPEj 295      19.744  77.559  58.726  1.00  0.00           C
ATOM   8551  C24 POPEj 295      19.824  76.529  59.846  1.00  0.00           C
ATOM   8554  C25 POPEj 295      21.174  76.609  60.535  1.00  0.00           C
ATOM   8557  C26 POPEj 295      21.444  75.409  61.436  1.00  0.00           C
ATOM   8560  C27 POPEj 295      22.734  75.589  62.235  1.00  0.00           C
ATOM   8563  C28 POPEj 295      22.884  74.499  63.305  1.00  0.00           C
ATOM   8566  C29 POPEj 295      24.074  74.749  64.186  1.00  0.00           C
ATOM   8568 0C21 POPEj 295      24.044  75.039  65.495  1.00  0.00           C
ATOM   8570 1C21 POPEj 295      22.804  75.209  66.346  1.00  0.00           C
ATOM   8573 2C21 POPEj 295      22.234  73.879  66.855  1.00  0.00           C
ATOM   8576 3C21 POPEj 295      23.224  73.029  67.655  1.00  0.00           C
ATOM   8579 4C21 POPEj 295      22.534  71.879  68.415  1.00  0.00           C
ATOM   8582 5C21 POPEj 295      21.794  72.379  69.665  1.00  0.00           C
ATOM   8585 6C21 POPEj 295      20.434  71.709  69.895  1.00  0.00           C
ATOM   8588 7C21 POPEj 295      19.584  72.479  70.915  1.00  0.00           C
ATOM   8591 8C21 POPEj 295      18.264  71.799  71.285  1.00  0.00           C
ATOM   8595  C33 POPEj 295      17.564  82.829  60.375  1.00  0.00           C
ATOM   8598  C34 POPEj 295      16.094  83.089  60.715  1.00  0.00           C
ATOM   8601  C35 POPEj 295      15.914  83.679  62.125  1.00  0.00           C
ATOM   8604  C36 POPEj 295      16.064  82.639  63.235  1.00  0.00           C
ATOM   8607  C37 POPEj 295      16.084  83.269  64.635  1.00  0.00           C
ATOM   8610  C38 POPEj 295      16.584  82.379  65.775  1.00  0.00           C
ATOM   8613  C39 POPEj 295      18.114  82.399  65.896  1.00  0.00           C
ATOM   8616 0C31 POPEj 295      18.614  82.059  67.315  1.00  0.00           C
ATOM   8619 1C31 POPEj 295      20.144  82.059  67.406  1.00  0.00           C
ATOM   8622 2C31 POPEj 295      20.684  82.469  68.785  1.00  0.00           C
ATOM   8625 3C31 POPEj 295      20.234  81.539  69.925  1.00  0.00           C
ATOM   8628 4C31 POPEj 295      20.984  81.839  71.235  1.00  0.00           C
ATOM   8631 5C31 POPEj 295      20.544  80.929  72.385  1.00  0.00           C
ATOM   8634 6C31 POPEj 295      21.474  81.019  73.595  1.00  0.00           C
ATOM   8638  NH3 POPEk 296      19.774  54.689  96.615  1.00  0.00           N
ATOM   8642  C12 POPEk 296      21.054  55.169  97.255  1.00  0.00           C
ATOM   8645  C11 POPEk 296      21.554  54.179  98.326  1.00  0.00           C
ATOM   8648  P   POPEk 296      23.954  53.139  98.735  1.00  0.00           P
ATOM   8649  O13 POPEk 296      25.114  53.559  99.556  1.00  0.00           O
ATOM   8650  O14 POPEk 296      23.214  51.989  99.276  1.00  0.00           O
ATOM   8651  O11 POPEk 296      24.404  52.799  97.225  1.00  0.00           O
ATOM   8652  O12 POPEk 296      22.944  54.359  98.586  1.00  0.00           O
ATOM   8653  C1  POPEk 296      23.334  52.339  96.366  1.00  0.00           C
ATOM   8656  C2  POPEk 296      23.774  51.829  94.956  1.00  0.00           C
ATOM   8658  O21 POPEk 296      22.554  51.729  94.195  1.00  0.00           O
ATOM   8659  C21 POPEk 296      22.264  52.639  93.265  1.00  0.00           C
ATOM   8660  O22 POPEk 296      21.164  53.149  93.135  1.00  0.00           O
ATOM   8661  C22 POPEk 296      23.464  52.869  92.326  1.00  0.00           C
ATOM   8664  C3  POPEk 296      24.474  50.439  94.995  1.00  0.00           C
ATOM   8667  O31 POPEk 296      24.754  49.889  93.675  1.00  0.00           O
ATOM   8668  C31 POPEk 296      25.944  49.289  93.545  1.00  0.00           C
ATOM   8669  O32 POPEk 296      26.834  49.309  94.375  1.00  0.00           O
ATOM   8670  C32 POPEk 296      26.014  48.419  92.266  1.00  0.00           C
ATOM   8673  C23 POPEk 296      23.114  52.969  90.826  1.00  0.00           C
ATOM   8676  C24 POPEk 296      24.374  52.799  89.965  1.00  0.00           C
ATOM   8679  C25 POPEk 296      24.284  53.399  88.555  1.00  0.00           C
ATOM   8682  C26 POPEk 296      23.864  52.439  87.435  1.00  0.00           C
ATOM   8685  C27 POPEk 296      23.814  53.169  86.096  1.00  0.00           C
ATOM   8688  C28 POPEk 296      23.384  52.319  84.875  1.00  0.00           C
ATOM   8691  C29 POPEk 296      21.934  51.919  84.875  1.00  0.00           C
ATOM   8693 0C21 POPEk 296      21.144  51.839  83.785  1.00  0.00           C
ATOM   8695 1C21 POPEk 296      21.564  52.099  82.355  1.00  0.00           C
ATOM   8698 2C21 POPEk 296      21.174  50.949  81.415  1.00  0.00           C
ATOM   8701 3C21 POPEk 296      21.734  51.129  79.995  1.00  0.00           C
ATOM   8704 4C21 POPEk 296      21.274  50.019  79.046  1.00  0.00           C
ATOM   8707 5C21 POPEk 296      22.114  49.929  77.765  1.00  0.00           C
ATOM   8710 6C21 POPEk 296      21.594  48.829  76.845  1.00  0.00           C
ATOM   8713 7C21 POPEk 296      22.564  48.419  75.735  1.00  0.00           C
ATOM   8716 8C21 POPEk 296      21.954  47.389  74.766  1.00  0.00           C
ATOM   8720  C33 POPEk 296      25.614  49.059  90.915  1.00  0.00           C
ATOM   8723  C34 POPEk 296      25.504  47.999  89.795  1.00  0.00           C
ATOM   8726  C35 POPEk 296      25.004  48.509  88.436  1.00  0.00           C
ATOM   8729  C36 POPEk 296      23.484  48.769  88.365  1.00  0.00           C
ATOM   8732  C37 POPEk 296      22.954  48.719  86.915  1.00  0.00           C
ATOM   8735  C38 POPEk 296      21.424  48.779  86.815  1.00  0.00           C
ATOM   8738  C39 POPEk 296      20.904  48.319  85.445  1.00  0.00           C
ATOM   8741 0C31 POPEk 296      19.374  48.449  85.275  1.00  0.00           C
ATOM   8744 1C31 POPEk 296      18.744  47.249  84.565  1.00  0.00           C
ATOM   8747 2C31 POPEk 296      17.524  47.609  83.695  1.00  0.00           C
ATOM   8750 3C31 POPEk 296      17.924  47.869  82.235  1.00  0.00           C
ATOM   8753 4C31 POPEk 296      16.874  48.639  81.415  1.00  0.00           C
ATOM   8756 5C31 POPEk 296      17.294  48.819  79.945  1.00  0.00           C
ATOM   8759 6C31 POPEk 296      16.704  50.069  79.285  1.00  0.00           C
ATOM   8763  NH3 POPEl 297      36.274  45.059  56.095  1.00  0.00           N
ATOM   8767  C12 POPEl 297      35.004  45.739  55.665  1.00  0.00           C
ATOM   8770  C11 POPEl 297      34.874  45.679  54.135  1.00  0.00           C
ATOM   8773  P   POPEl 297      32.284  45.709  53.796  1.00  0.00           P
ATOM   8774  O13 POPEl 297      32.394  44.299  53.385  1.00  0.00           O
ATOM   8775  O14 POPEl 297      31.334  46.529  53.025  1.00  0.00           O
ATOM   8776  O11 POPEl 297      31.924  45.779  55.345  1.00  0.00           O
ATOM   8777  O12 POPEl 297      33.714  46.389  53.685  1.00  0.00           O
ATOM   8778  C1  POPEl 297      31.314  44.669  56.016  1.00  0.00           C
ATOM   8781  C2  POPEl 297      30.534  45.079  57.325  1.00  0.00           C
ATOM   8783  O21 POPEl 297      31.114  46.209  57.995  1.00  0.00           O
ATOM   8784  C21 POPEl 297      32.374  46.099  58.355  1.00  0.00           C
ATOM   8785  O22 POPEl 297      33.084  45.109  58.305  1.00  0.00           O
ATOM   8786  C22 POPEl 297      32.804  47.459  58.885  1.00  0.00           C
ATOM   8789  C3  POPEl 297      30.274  43.879  58.305  1.00  0.00           C
ATOM   8792  O31 POPEl 297      29.064  44.059  59.076  1.00  0.00           O
ATOM   8793  C31 POPEl 297      29.184  44.379  60.355  1.00  0.00           C
ATOM   8794  O32 POPEl 297      30.204  44.659  60.945  1.00  0.00           O
ATOM   8795  C32 POPEl 297      27.784  44.389  60.995  1.00  0.00           C
ATOM   8798  C23 POPEl 297      34.144  47.399  59.655  1.00  0.00           C
ATOM   8801  C24 POPEl 297      34.034  48.139  60.985  1.00  0.00           C
ATOM   8804  C25 POPEl 297      35.164  47.819  61.955  1.00  0.00           C
ATOM   8807  C26 POPEl 297      35.024  48.689  63.205  1.00  0.00           C
ATOM   8810  C27 POPEl 297      36.004  48.359  64.345  1.00  0.00           C
ATOM   8813  C28 POPEl 297      35.784  49.239  65.605  1.00  0.00           C
ATOM   8816  C29 POPEl 297      35.734  50.729  65.345  1.00  0.00           C
ATOM   8818 0C21 POPEl 297      35.994  51.709  66.215  1.00  0.00           C
ATOM   8820 1C21 POPEl 297      36.234  51.549  67.695  1.00  0.00           C
ATOM   8823 2C21 POPEl 297      35.124  52.329  68.415  1.00  0.00           C
ATOM   8826 3C21 POPEl 297      34.994  51.989  69.906  1.00  0.00           C
ATOM   8829 4C21 POPEl 297      34.094  52.979  70.665  1.00  0.00           C
ATOM   8832 5C21 POPEl 297      32.724  53.199  70.015  1.00  0.00           C
ATOM   8835 6C21 POPEl 297      31.834  54.239  70.715  1.00  0.00           C
ATOM   8838 7C21 POPEl 297      32.444  55.639  70.775  1.00  0.00           C
ATOM   8841 8C21 POPEl 297      31.464  56.709  71.265  1.00  0.00           C
ATOM   8845  C33 POPEl 297      27.724  44.539  62.535  1.00  0.00           C
ATOM   8848  C34 POPEl 297      27.024  43.389  63.295  1.00  0.00           C
ATOM   8851  C35 POPEl 297      26.604  43.759  64.735  1.00  0.00           C
ATOM   8854  C36 POPEl 297      25.894  42.569  65.376  1.00  0.00           C
ATOM   8857  C37 POPEl 297      25.584  42.639  66.876  1.00  0.00           C
ATOM   8860  C38 POPEl 297      25.654  41.229  67.476  1.00  0.00           C
ATOM   8863  C39 POPEl 297      25.514  41.159  68.995  1.00  0.00           C
ATOM   8866 0C31 POPEl 297      24.144  41.629  69.506  1.00  0.00           C
ATOM   8869 1C31 POPEl 297      24.024  41.519  71.025  1.00  0.00           C
ATOM   8872 2C31 POPEl 297      22.634  41.879  71.546  1.00  0.00           C
ATOM   8875 3C31 POPEl 297      22.274  41.149  72.855  1.00  0.00           C
ATOM   8878 4C31 POPEl 297      23.144  41.549  74.055  1.00  0.00           C
ATOM   8881 5C31 POPEl 297      22.904  40.629  75.265  1.00  0.00           C
ATOM   8884 6C31 POPEl 297      23.734  40.999  76.495  1.00  0.00           C
ATOM   8888  NH3 POPEm 298      36.254 103.059  95.926  1.00  0.00           N
ATOM   8892  C12 POPEm 298      35.074 103.969  96.156  1.00  0.00           C
ATOM   8895  C11 POPEm 298      33.824 103.199  96.615  1.00  0.00           C
ATOM   8898  P   POPEm 298      31.324 103.699  97.196  1.00  0.00           P
ATOM   8899  O13 POPEm 298      31.224 102.389  97.906  1.00  0.00           O
ATOM   8900  O14 POPEm 298      30.524 104.799  97.756  1.00  0.00           O
ATOM   8901  O11 POPEm 298      30.954 103.509  95.656  1.00  0.00           O
ATOM   8902  O12 POPEm 298      32.844 104.119  97.126  1.00  0.00           O
ATOM   8903  C1  POPEm 298      30.344 104.649  95.025  1.00  0.00           C
ATOM   8906  C2  POPEm 298      30.394 104.599  93.485  1.00  0.00           C
ATOM   8908  O21 POPEm 298      29.384 103.689  93.046  1.00  0.00           O
ATOM   8909  C21 POPEm 298      28.704 104.019  91.955  1.00  0.00           C
ATOM   8910  O22 POPEm 298      28.854 105.029  91.296  1.00  0.00           O
ATOM   8911  C22 POPEm 298      27.724 102.879  91.726  1.00  0.00           C
ATOM   8914  C3  POPEm 298      31.804 104.189  92.995  1.00  0.00           C
ATOM   8917  O31 POPEm 298      31.904 104.239  91.555  1.00  0.00           O
ATOM   8918  C31 POPEm 298      32.174 103.109  90.926  1.00  0.00           C
ATOM   8919  O32 POPEm 298      32.274 101.999  91.425  1.00  0.00           O
ATOM   8920  C32 POPEm 298      32.344 103.439  89.445  1.00  0.00           C
ATOM   8923  C23 POPEm 298      26.704 102.999  90.565  1.00  0.00           C
ATOM   8926  C24 POPEm 298      26.824 101.819  89.585  1.00  0.00           C
ATOM   8929  C25 POPEm 298      25.614 101.719  88.656  1.00  0.00           C
ATOM   8932  C26 POPEm 298      25.704 100.549  87.675  1.00  0.00           C
ATOM   8935  C27 POPEm 298      24.414 100.389  86.855  1.00  0.00           C
ATOM   8938  C28 POPEm 298      24.514  99.299  85.775  1.00  0.00           C
ATOM   8941  C29 POPEm 298      25.374  99.799  84.646  1.00  0.00           C
ATOM   8943 0C21 POPEm 298      25.054  99.849  83.335  1.00  0.00           C
ATOM   8945 1C21 POPEm 298      23.794  99.299  82.705  1.00  0.00           C
ATOM   8948 2C21 POPEm 298      24.124  98.699  81.325  1.00  0.00           C
ATOM   8951 3C21 POPEm 298      22.914  98.009  80.686  1.00  0.00           C
ATOM   8954 4C21 POPEm 298      23.314  96.979  79.605  1.00  0.00           C
ATOM   8957 5C21 POPEm 298      24.024  95.729  80.135  1.00  0.00           C
ATOM   8960 6C21 POPEm 298      23.134  94.819  80.985  1.00  0.00           C
ATOM   8963 7C21 POPEm 298      23.834  93.519  81.415  1.00  0.00           C
ATOM   8966 8C21 POPEm 298      22.874  92.509  82.055  1.00  0.00           C
ATOM   8970  C33 POPEm 298      31.114 103.059  88.605  1.00  0.00           C
ATOM   8973  C34 POPEm 298      31.204 103.669  87.195  1.00  0.00           C
ATOM   8976  C35 POPEm 298      30.074 103.229  86.245  1.00  0.00           C
ATOM   8979  C36 POPEm 298      29.994 101.699  86.105  1.00  0.00           C
ATOM   8982  C37 POPEm 298      29.004 101.199  85.046  1.00  0.00           C
ATOM   8985  C38 POPEm 298      29.484 101.309  83.596  1.00  0.00           C
ATOM   8988  C39 POPEm 298      29.044 102.599  82.885  1.00  0.00           C
ATOM   8991 0C31 POPEm 298      28.994 102.419  81.355  1.00  0.00           C
ATOM   8994 1C31 POPEm 298      28.254 103.569  80.656  1.00  0.00           C
ATOM   8997 2C31 POPEm 298      27.434 103.109  79.436  1.00  0.00           C
ATOM   9000 3C31 POPEm 298      28.294 102.769  78.215  1.00  0.00           C
ATOM   9003 4C31 POPEm 298      27.454 102.309  77.016  1.00  0.00           C
ATOM   9006 5C31 POPEm 298      28.274 102.189  75.735  1.00  0.00           C
ATOM   9009 6C31 POPEm 298      27.454 101.729  74.525  1.00  0.00           C
ATOM   9013  NH3 POPEn 299      38.804 105.879  55.646  1.00  0.00           N
ATOM   9017  C12 POPEn 299      38.144 104.849  54.785  1.00  0.00           C
ATOM   9020  C11 POPEn 299      39.014 103.579  54.705  1.00  0.00           C
ATOM   9023  P   POPEn 299      37.284 101.629  54.465  1.00  0.00           P
ATOM   9024  O13 POPEn 299      37.924 100.299  54.455  1.00  0.00           O
ATOM   9025  O14 POPEn 299      36.054 101.799  53.685  1.00  0.00           O
ATOM   9026  O11 POPEn 299      37.124 102.179  55.946  1.00  0.00           O
ATOM   9027  O12 POPEn 299      38.374 102.629  53.866  1.00  0.00           O
ATOM   9028  C1  POPEn 299      36.864 101.319  57.055  1.00  0.00           C
ATOM   9031  C2  POPEn 299      37.064 102.099  58.386  1.00  0.00           C
ATOM   9033  O21 POPEn 299      36.404 101.489  59.506  1.00  0.00           O
ATOM   9034  C21 POPEn 299      36.634 100.249  59.846  1.00  0.00           C
ATOM   9035  O22 POPEn 299      37.274  99.409  59.245  1.00  0.00           O
ATOM   9036  C22 POPEn 299      35.934 100.009  61.195  1.00  0.00           C
ATOM   9039  C3  POPEn 299      36.524 103.549  58.295  1.00  0.00           C
ATOM   9042  O31 POPEn 299      36.644 104.219  59.576  1.00  0.00           O
ATOM   9043  C31 POPEn 299      37.744 104.929  59.785  1.00  0.00           C
ATOM   9044  O32 POPEn 299      38.594 105.199  58.955  1.00  0.00           O
ATOM   9045  C32 POPEn 299      37.774 105.339  61.265  1.00  0.00           C
ATOM   9048  C23 POPEn 299      36.294 101.049  62.285  1.00  0.00           C
ATOM   9051  C24 POPEn 299      36.344 100.489  63.715  1.00  0.00           C
ATOM   9054  C25 POPEn 299      37.734 100.009  64.155  1.00  0.00           C
ATOM   9057  C26 POPEn 299      38.084  98.589  63.685  1.00  0.00           C
ATOM   9060  C27 POPEn 299      39.584  98.229  63.785  1.00  0.00           C
ATOM   9063  C28 POPEn 299      40.164  97.979  65.195  1.00  0.00           C
ATOM   9066  C29 POPEn 299      39.434  96.919  65.985  1.00  0.00           C
ATOM   9068 0C21 POPEn 299      39.894  95.709  66.366  1.00  0.00           C
ATOM   9070 1C21 POPEn 299      41.234  95.109  66.055  1.00  0.00           C
ATOM   9073 2C21 POPEn 299      41.364  93.659  66.585  1.00  0.00           C
ATOM   9076 3C21 POPEn 299      40.384  92.649  65.976  1.00  0.00           C
ATOM   9079 4C21 POPEn 299      40.504  91.259  66.635  1.00  0.00           C
ATOM   9082 5C21 POPEn 299      39.264  90.379  66.465  1.00  0.00           C
ATOM   9085 6C21 POPEn 299      39.114  89.749  65.076  1.00  0.00           C
ATOM   9088 7C21 POPEn 299      37.804  88.959  64.945  1.00  0.00           C
ATOM   9091 8C21 POPEn 299      37.624  88.279  63.586  1.00  0.00           C
ATOM   9095  C33 POPEn 299      38.984 104.789  62.055  1.00  0.00           C
ATOM   9098  C34 POPEn 299      40.154 105.769  62.215  1.00  0.00           C
ATOM   9101  C35 POPEn 299      39.834 107.089  62.936  1.00  0.00           C
ATOM   9104  C36 POPEn 299      38.944 106.919  64.175  1.00  0.00           C
ATOM   9107  C37 POPEn 299      39.104 108.099  65.155  1.00  0.00           C
ATOM   9110  C38 POPEn 299      38.044 108.099  66.265  1.00  0.00           C
ATOM   9113  C39 POPEn 299      38.504 108.889  67.495  1.00  0.00           C
ATOM   9116 0C31 POPEn 299      37.474 108.819  68.635  1.00  0.00           C
ATOM   9119 1C31 POPEn 299      38.114 109.059  70.015  1.00  0.00           C
ATOM   9122 2C31 POPEn 299      37.124 108.889  71.186  1.00  0.00           C
ATOM   9125 3C31 POPEn 299      35.944 109.869  71.105  1.00  0.00           C
ATOM   9128 4C31 POPEn 299      34.964 109.799  72.285  1.00  0.00           C
ATOM   9131 5C31 POPEn 299      33.734 110.659  71.995  1.00  0.00           C
ATOM   9134 6C31 POPEn 299      32.664 110.649  73.085  1.00  0.00           C
ATOM   9138  NH3 POPEo 300      84.084   4.899  62.105  1.00  0.00           N
ATOM   9142  C12 POPEo 300      84.194   6.359  62.455  1.00  0.00           C
ATOM   9145  C11 POPEo 300      83.874   7.259  61.245  1.00  0.00           C
ATOM   9148  P   POPEo 300      86.114   8.499  60.725  1.00  0.00           P
ATOM   9149  O13 POPEo 300      86.314   9.789  60.025  1.00  0.00           O
ATOM   9150  O14 POPEo 300      86.414   7.249  59.986  1.00  0.00           O
ATOM   9151  O11 POPEo 300      86.984   8.499  62.045  1.00  0.00           O
ATOM   9152  O12 POPEo 300      84.644   8.459  61.296  1.00  0.00           O
ATOM   9153  C1  POPEo 300      87.094   9.609  62.936  1.00  0.00           C
ATOM   9156  C2  POPEo 300      86.094   9.489  64.105  1.00  0.00           C
ATOM   9158  O21 POPEo 300      85.754  10.789  64.615  1.00  0.00           O
ATOM   9159  C21 POPEo 300      86.094  11.209  65.805  1.00  0.00           C
ATOM   9160  O22 POPEo 300      86.964  10.779  66.535  1.00  0.00           O
ATOM   9161  C22 POPEo 300      85.124  12.319  66.165  1.00  0.00           C
ATOM   9164  C3  POPEo 300      86.494   8.399  65.155  1.00  0.00           C
ATOM   9167  O31 POPEo 300      85.414   8.239  66.095  1.00  0.00           O
ATOM   9168  C31 POPEo 300      85.474   7.249  66.965  1.00  0.00           C
ATOM   9169  O32 POPEo 300      84.574   6.459  67.165  1.00  0.00           O
ATOM   9170  C32 POPEo 300      86.774   7.249  67.785  1.00  0.00           C
ATOM   9173  C23 POPEo 300      85.324  12.889  67.576  1.00  0.00           C
ATOM   9176  C24 POPEo 300      84.074  13.649  68.025  1.00  0.00           C
ATOM   9179  C25 POPEo 300      84.294  14.449  69.306  1.00  0.00           C
ATOM   9182  C26 POPEo 300      83.004  15.119  69.796  1.00  0.00           C
ATOM   9185  C27 POPEo 300      83.234  16.149  70.896  1.00  0.00           C
ATOM   9188  C28 POPEo 300      81.944  16.509  71.655  1.00  0.00           C
ATOM   9191  C29 POPEo 300      82.184  17.589  72.675  1.00  0.00           C
ATOM   9193 0C21 POPEo 300      81.884  17.499  73.986  1.00  0.00           C
ATOM   9195 1C21 POPEo 300      81.294  16.279  74.635  1.00  0.00           C
ATOM   9198 2C21 POPEo 300      81.384  16.279  76.175  1.00  0.00           C
ATOM   9201 3C21 POPEo 300      80.424  17.259  76.865  1.00  0.00           C
ATOM   9204 4C21 POPEo 300      80.544  17.239  78.396  1.00  0.00           C
ATOM   9207 5C21 POPEo 300      80.234  15.889  79.046  1.00  0.00           C
ATOM   9210 6C21 POPEo 300      80.244  15.959  80.576  1.00  0.00           C
ATOM   9213 7C21 POPEo 300      79.914  14.599  81.215  1.00  0.00           C
ATOM   9216 8C21 POPEo 300      80.044  14.589  82.736  1.00  0.00           C
ATOM   9220  C33 POPEo 300      86.534   6.529  69.135  1.00  0.00           C
ATOM   9223  C34 POPEo 300      87.694   6.599  70.135  1.00  0.00           C
ATOM   9226  C35 POPEo 300      87.274   5.989  71.486  1.00  0.00           C
ATOM   9229  C36 POPEo 300      88.384   5.959  72.546  1.00  0.00           C
ATOM   9232  C37 POPEo 300      87.884   5.339  73.855  1.00  0.00           C
ATOM   9235  C38 POPEo 300      88.994   4.849  74.805  1.00  0.00           C
ATOM   9238  C39 POPEo 300      89.914   5.939  75.355  1.00  0.00           C
ATOM   9241 0C31 POPEo 300      90.724   5.459  76.565  1.00  0.00           C
ATOM   9244 1C31 POPEo 300      91.744   6.489  77.086  1.00  0.00           C
ATOM   9247 2C31 POPEo 300      92.574   5.899  78.245  1.00  0.00           C
ATOM   9250 3C31 POPEo 300      93.464   6.919  78.976  1.00  0.00           C
ATOM   9253 4C31 POPEo 300      94.644   7.419  78.135  1.00  0.00           C
ATOM   9256 5C31 POPEo 300      95.604   8.309  78.936  1.00  0.00           C
ATOM   9259 6C31 POPEo 300      96.654   9.019  78.076  1.00  0.00           C
ATOM   9263  NH3 POPEp 301     106.724  89.509  55.096  1.00  0.00           N
ATOM   9267  C12 POPEp 301     105.264  89.339  55.365  1.00  0.00           C
ATOM   9270  C11 POPEp 301     105.024  88.049  56.166  1.00  0.00           C
ATOM   9273  P   POPEp 301     102.604  87.349  55.485  1.00  0.00           P
ATOM   9274  O13 POPEp 301     103.034  87.759  54.135  1.00  0.00           O
ATOM   9275  O14 POPEp 301     102.564  85.889  55.736  1.00  0.00           O
ATOM   9276  O11 POPEp 301     101.244  88.029  55.935  1.00  0.00           O
ATOM   9277  O12 POPEp 301     103.654  87.939  56.525  1.00  0.00           O
ATOM   9278  C1  POPEp 301     101.094  88.949  57.015  1.00  0.00           C
ATOM   9281  C2  POPEp 301     100.204  88.439  58.195  1.00  0.00           C
ATOM   9283  O21 POPEp 301     100.544  89.129  59.415  1.00  0.00           O
ATOM   9284  C21 POPEp 301      99.854  90.209  59.725  1.00  0.00           C
ATOM   9285  O22 POPEp 301      99.014  90.749  59.025  1.00  0.00           O
ATOM   9286  C22 POPEp 301     100.214  90.629  61.156  1.00  0.00           C
ATOM   9289  C3  POPEp 301     100.364  86.929  58.485  1.00  0.00           C
ATOM   9292  O31 POPEp 301      99.384  86.509  59.445  1.00  0.00           O
ATOM   9293  C31 POPEp 301      99.474  86.649  60.775  1.00  0.00           C
ATOM   9294  O32 POPEp 301      98.524  86.589  61.525  1.00  0.00           O
ATOM   9295  C32 POPEp 301     100.894  86.819  61.315  1.00  0.00           C
ATOM   9298  C23 POPEp 301      99.764  92.069  61.445  1.00  0.00           C
ATOM   9301  C24 POPEp 301     100.084  92.599  62.866  1.00  0.00           C
ATOM   9304  C25 POPEp 301      99.884  94.119  62.925  1.00  0.00           C
ATOM   9307  C26 POPEp 301      99.944  94.799  64.306  1.00  0.00           C
ATOM   9310  C27 POPEp 301     100.114  96.319  64.116  1.00  0.00           C
ATOM   9313  C28 POPEp 301      99.574  97.219  65.236  1.00  0.00           C
ATOM   9316  C29 POPEp 301      99.934  96.819  66.655  1.00  0.00           C
ATOM   9318 0C21 POPEp 301     101.054  97.189  67.305  1.00  0.00           C
ATOM   9320 1C21 POPEp 301     102.154  98.009  66.695  1.00  0.00           C
ATOM   9323 2C21 POPEp 301     103.324  98.329  67.646  1.00  0.00           C
ATOM   9326 3C21 POPEp 301     104.174  99.529  67.186  1.00  0.00           C
ATOM   9329 4C21 POPEp 301     105.354  99.779  68.126  1.00  0.00           C
ATOM   9332 5C21 POPEp 301     106.074 101.119  67.965  1.00  0.00           C
ATOM   9335 6C21 POPEp 301     107.134 101.319  69.076  1.00  0.00           C
ATOM   9338 7C21 POPEp 301     107.884 102.659  68.976  1.00  0.00           C
ATOM   9341 8C21 POPEp 301     108.884 102.909  70.105  1.00  0.00           C
ATOM   9345  C33 POPEp 301     100.814  87.209  62.815  1.00  0.00           C
ATOM   9348  C34 POPEp 301     102.104  87.749  63.425  1.00  0.00           C
ATOM   9351  C35 POPEp 301     101.824  88.459  64.755  1.00  0.00           C
ATOM   9354  C36 POPEp 301     103.094  88.839  65.516  1.00  0.00           C
ATOM   9357  C37 POPEp 301     102.814  89.249  66.965  1.00  0.00           C
ATOM   9360  C38 POPEp 301     104.074  89.719  67.695  1.00  0.00           C
ATOM   9363  C39 POPEp 301     105.154  88.639  67.896  1.00  0.00           C
ATOM   9366 0C31 POPEp 301     104.714  87.479  68.796  1.00  0.00           C
ATOM   9369 1C31 POPEp 301     105.884  86.569  69.186  1.00  0.00           C
ATOM   9372 2C31 POPEp 301     105.454  85.379  70.055  1.00  0.00           C
ATOM   9375 3C31 POPEp 301     106.614  84.479  70.485  1.00  0.00           C
ATOM   9378 4C31 POPEp 301     106.384  83.879  71.885  1.00  0.00           C
ATOM   9381 5C31 POPEp 301     107.524  82.959  72.326  1.00  0.00           C
ATOM   9384 6C31 POPEp 301     107.364  82.449  73.765  1.00  0.00           C
ATOM   9388  NH3 POPEq 302      74.684  10.849  60.335  1.00  0.00           N
ATOM   9392  C12 POPEq 302      74.004  10.309  59.116  1.00  0.00           C
ATOM   9395  C11 POPEq 302      72.474  10.419  59.256  1.00  0.00           C
ATOM   9398  P   POPEq 302      71.224  11.709  61.115  1.00  0.00           P
ATOM   9399  O13 POPEq 302      69.864  11.219  60.826  1.00  0.00           O
ATOM   9400  O14 POPEq 302      71.994  10.909  62.095  1.00  0.00           O
ATOM   9401  O11 POPEq 302      71.214  13.189  61.655  1.00  0.00           O
ATOM   9402  O12 POPEq 302      72.084  11.709  59.776  1.00  0.00           O
ATOM   9403  C1  POPEq 302      70.164  14.119  61.346  1.00  0.00           C
ATOM   9406  C2  POPEq 302      69.704  14.929  62.596  1.00  0.00           C
ATOM   9408  O21 POPEq 302      69.134  16.149  62.105  1.00  0.00           O
ATOM   9409  C21 POPEq 302      68.194  16.859  62.736  1.00  0.00           C
ATOM   9410  O22 POPEq 302      67.904  17.999  62.406  1.00  0.00           O
ATOM   9411  C22 POPEq 302      67.554  16.159  63.955  1.00  0.00           C
ATOM   9414  C3  POPEq 302      70.904  15.229  63.555  1.00  0.00           C
ATOM   9417  O31 POPEq 302      70.604  16.189  64.595  1.00  0.00           O
ATOM   9418  C31 POPEq 302      70.874  17.469  64.285  1.00  0.00           C
ATOM   9419  O32 POPEq 302      71.414  17.829  63.265  1.00  0.00           O
ATOM   9420  C32 POPEq 302      70.244  18.379  65.355  1.00  0.00           C
ATOM   9423  C23 POPEq 302      66.514  17.039  64.695  1.00  0.00           C
ATOM   9426  C24 POPEq 302      66.174  16.499  66.095  1.00  0.00           C
ATOM   9429  C25 POPEq 302      67.174  16.959  67.165  1.00  0.00           C
ATOM   9432  C26 POPEq 302      67.014  16.319  68.555  1.00  0.00           C
ATOM   9435  C27 POPEq 302      67.704  17.159  69.635  1.00  0.00           C
ATOM   9438  C28 POPEq 302      67.334  16.779  71.086  1.00  0.00           C
ATOM   9441  C29 POPEq 302      68.324  17.369  72.076  1.00  0.00           C
ATOM   9443 0C21 POPEq 302      68.324  18.619  72.555  1.00  0.00           C
ATOM   9445 1C21 POPEq 302      67.314  19.699  72.255  1.00  0.00           C
ATOM   9448 2C21 POPEq 302      66.724  20.309  73.535  1.00  0.00           C
ATOM   9451 3C21 POPEq 302      65.924  19.329  74.406  1.00  0.00           C
ATOM   9454 4C21 POPEq 302      65.254  20.019  75.605  1.00  0.00           C
ATOM   9457 5C21 POPEq 302      66.194  20.279  76.785  1.00  0.00           C
ATOM   9460 6C21 POPEq 302      66.494  19.029  77.625  1.00  0.00           C
ATOM   9463 7C21 POPEq 302      67.314  19.339  78.885  1.00  0.00           C
ATOM   9466 8C21 POPEq 302      67.524  18.129  79.785  1.00  0.00           C
ATOM   9470  C33 POPEq 302      69.914  19.809  64.885  1.00  0.00           C
ATOM   9473  C34 POPEq 302      68.834  20.449  65.775  1.00  0.00           C
ATOM   9476  C35 POPEq 302      69.114  20.399  67.296  1.00  0.00           C
ATOM   9479  C36 POPEq 302      70.324  21.239  67.726  1.00  0.00           C
ATOM   9482  C37 POPEq 302      70.304  21.599  69.215  1.00  0.00           C
ATOM   9485  C38 POPEq 302      71.384  22.619  69.595  1.00  0.00           C
ATOM   9488  C39 POPEq 302      71.144  23.289  70.955  1.00  0.00           C
ATOM   9491 0C31 POPEq 302      70.944  22.299  72.105  1.00  0.00           C
ATOM   9494 1C31 POPEq 302      70.974  23.009  73.465  1.00  0.00           C
ATOM   9497 2C31 POPEq 302      70.474  22.129  74.615  1.00  0.00           C
ATOM   9500 3C31 POPEq 302      70.594  22.849  75.965  1.00  0.00           C
ATOM   9503 4C31 POPEq 302      70.094  21.999  77.146  1.00  0.00           C
ATOM   9506 5C31 POPEq 302      70.714  22.459  78.465  1.00  0.00           C
ATOM   9509 6C31 POPEq 302      70.194  21.689  79.686  1.00  0.00           C
ATOM   9513  NH3 POPEr 303     108.734  49.839  53.706  1.00  0.00           N
ATOM   9517  C12 POPEr 303     109.354  48.769  52.835  1.00  0.00           C
ATOM   9520  C11 POPEr 303     110.884  48.959  52.775  1.00  0.00           C
ATOM   9523  P   POPEr 303     112.154  46.779  52.025  1.00  0.00           P
ATOM   9524  O13 POPEr 303     111.044  45.819  52.185  1.00  0.00           O
ATOM   9525  O14 POPEr 303     113.184  46.519  50.995  1.00  0.00           O
ATOM   9526  O11 POPEr 303     112.894  47.109  53.396  1.00  0.00           O
ATOM   9527  O12 POPEr 303     111.484  48.179  51.726  1.00  0.00           O
ATOM   9528  C1  POPEr 303     113.584  46.089  54.135  1.00  0.00           C
ATOM   9531  C2  POPEr 303     114.454  46.699  55.275  1.00  0.00           C
ATOM   9533  O21 POPEr 303     114.754  45.649  56.226  1.00  0.00           O
ATOM   9534  C21 POPEr 303     115.934  45.739  56.815  1.00  0.00           C
ATOM   9535  O22 POPEr 303     116.914  46.319  56.385  1.00  0.00           O
ATOM   9536  C22 POPEr 303     115.834  45.109  58.215  1.00  0.00           C
ATOM   9539  C3  POPEr 303     113.724  47.849  56.035  1.00  0.00           C
ATOM   9542  O31 POPEr 303     114.294  48.079  57.355  1.00  0.00           O
ATOM   9543  C31 POPEr 303     113.804  49.169  57.945  1.00  0.00           C
ATOM   9544  O32 POPEr 303     112.984  49.929  57.445  1.00  0.00           O
ATOM   9545  C32 POPEr 303     114.484  49.359  59.306  1.00  0.00           C
ATOM   9548  C23 POPEr 303     117.094  45.339  59.095  1.00  0.00           C
ATOM   9551  C24 POPEr 303     116.784  45.479  60.595  1.00  0.00           C
ATOM   9554  C25 POPEr 303     118.004  45.959  61.425  1.00  0.00           C
ATOM   9557  C26 POPEr 303     119.004  44.839  61.745  1.00  0.00           C
ATOM   9560  C27 POPEr 303     120.294  45.339  62.425  1.00  0.00           C
ATOM   9563  C28 POPEr 303     120.214  45.639  63.936  1.00  0.00           C
ATOM   9566  C29 POPEr 303     119.534  46.939  64.285  1.00  0.00           C
ATOM   9568 0C21 POPEr 303     118.914  47.229  65.445  1.00  0.00           C
ATOM   9570 1C21 POPEr 303     118.834  46.319  66.646  1.00  0.00           C
ATOM   9573 2C21 POPEr 303     118.794  47.079  67.985  1.00  0.00           C
ATOM   9576 3C21 POPEr 303     120.084  47.849  68.296  1.00  0.00           C
ATOM   9579 4C21 POPEr 303     120.194  48.239  69.775  1.00  0.00           C
ATOM   9582 5C21 POPEr 303     121.504  48.939  70.116  1.00  0.00           C
ATOM   9585 6C21 POPEr 303     121.724  49.099  71.635  1.00  0.00           C
ATOM   9588 7C21 POPEr 303     123.104  49.679  71.965  1.00  0.00           C
ATOM   9591 8C21 POPEr 303     123.394  49.709  73.476  1.00  0.00           C
ATOM   9595  C33 POPEr 303     113.694  50.269  60.265  1.00  0.00           C
ATOM   9598  C34 POPEr 303     112.484  49.569  60.896  1.00  0.00           C
ATOM   9601  C35 POPEr 303     111.514  50.569  61.535  1.00  0.00           C
ATOM   9604  C36 POPEr 303     111.974  51.129  62.896  1.00  0.00           C
ATOM   9607  C37 POPEr 303     111.354  52.499  63.195  1.00  0.00           C
ATOM   9610  C38 POPEr 303     110.884  52.689  64.646  1.00  0.00           C
ATOM   9613  C39 POPEr 303     109.634  51.859  64.976  1.00  0.00           C
ATOM   9616 0C31 POPEr 303     108.914  52.359  66.235  1.00  0.00           C
ATOM   9619 1C31 POPEr 303     107.684  51.499  66.565  1.00  0.00           C
ATOM   9622 2C31 POPEr 303     106.834  52.049  67.715  1.00  0.00           C
ATOM   9625 3C31 POPEr 303     107.464  51.969  69.105  1.00  0.00           C
ATOM   9628 4C31 POPEr 303     107.614  50.529  69.605  1.00  0.00           C
ATOM   9631 5C31 POPEr 303     108.134  50.429  71.046  1.00  0.00           C
ATOM   9634 6C31 POPEr 303     108.474  48.999  71.445  1.00  0.00           C
ATOM   9638  NH3 POPEs 304     112.084  43.369  96.715  1.00  0.00           N
ATOM   9642  C12 POPEs 304     113.154  42.399  96.355  1.00  0.00           C
ATOM   9645  C11 POPEs 304     114.104  43.059  95.366  1.00  0.00           C
ATOM   9648  P   POPEs 304     116.164  41.499  95.315  1.00  0.00           P
ATOM   9649  O13 POPEs 304     116.944  42.659  95.826  1.00  0.00           O
ATOM   9650  O14 POPEs 304     115.734  40.469  96.285  1.00  0.00           O
ATOM   9651  O11 POPEs 304     116.924  40.839  94.095  1.00  0.00           O
ATOM   9652  O12 POPEs 304     114.854  42.069  94.646  1.00  0.00           O
ATOM   9653  C1  POPEs 304     117.824  41.619  93.315  1.00  0.00           C
ATOM   9656  C2  POPEs 304     118.084  40.959  91.936  1.00  0.00           C
ATOM   9658  O21 POPEs 304     118.854  41.859  91.115  1.00  0.00           O
ATOM   9659  C21 POPEs 304     119.994  41.419  90.616  1.00  0.00           C
ATOM   9660  O22 POPEs 304     120.594  40.399  90.926  1.00  0.00           O
ATOM   9661  C22 POPEs 304     120.364  42.379  89.485  1.00  0.00           C
ATOM   9664  C3  POPEs 304     116.714  40.749  91.215  1.00  0.00           C
ATOM   9667  O31 POPEs 304     116.914  40.339  89.846  1.00  0.00           O
ATOM   9668  C31 POPEs 304     116.244  40.989  88.915  1.00  0.00           C
ATOM   9669  O32 POPEs 304     115.474  41.919  89.095  1.00  0.00           O
ATOM   9670  C32 POPEs 304     116.574  40.389  87.546  1.00  0.00           C
ATOM   9673  C23 POPEs 304     121.734  42.109  88.835  1.00  0.00           C
ATOM   9676  C24 POPEs 304     122.214  43.289  87.976  1.00  0.00           C
ATOM   9679  C25 POPEs 304     121.644  43.289  86.555  1.00  0.00           C
ATOM   9682  C26 POPEs 304     122.394  42.299  85.646  1.00  0.00           C
ATOM   9685  C27 POPEs 304     121.954  42.419  84.175  1.00  0.00           C
ATOM   9688  C28 POPEs 304     122.794  41.519  83.256  1.00  0.00           C
ATOM   9691  C29 POPEs 304     122.354  41.659  81.815  1.00  0.00           C
ATOM   9693 0C21 POPEs 304     122.284  40.669  80.915  1.00  0.00           C
ATOM   9695 1C21 POPEs 304     122.644  39.219  81.125  1.00  0.00           C
ATOM   9698 2C21 POPEs 304     124.124  38.909  80.786  1.00  0.00           C
ATOM   9701 3C21 POPEs 304     124.534  39.349  79.365  1.00  0.00           C
ATOM   9704 4C21 POPEs 304     125.884  38.799  78.896  1.00  0.00           C
ATOM   9707 5C21 POPEs 304     125.864  37.269  78.726  1.00  0.00           C
ATOM   9710 6C21 POPEs 304     126.974  36.709  77.845  1.00  0.00           C
ATOM   9713 7C21 POPEs 304     126.764  35.209  77.585  1.00  0.00           C
ATOM   9716 8C21 POPEs 304     127.854  34.549  76.735  1.00  0.00           C
ATOM   9720  C33 POPEs 304     116.694  41.459  86.436  1.00  0.00           C
ATOM   9723  C34 POPEs 304     117.114  40.869  85.075  1.00  0.00           C
ATOM   9726  C35 POPEs 304     116.234  39.709  84.585  1.00  0.00           C
ATOM   9729  C36 POPEs 304     114.784  40.089  84.305  1.00  0.00           C
ATOM   9732  C37 POPEs 304     113.894  38.859  84.065  1.00  0.00           C
ATOM   9735  C38 POPEs 304     112.444  39.229  83.736  1.00  0.00           C
ATOM   9738  C39 POPEs 304     112.074  39.049  82.255  1.00  0.00           C
ATOM   9741 0C31 POPEs 304     113.004  39.769  81.265  1.00  0.00           C
ATOM   9744 1C31 POPEs 304     112.454  39.659  79.836  1.00  0.00           C
ATOM   9747 2C31 POPEs 304     113.404  40.189  78.745  1.00  0.00           C
ATOM   9750 3C31 POPEs 304     112.734  40.259  77.366  1.00  0.00           C
ATOM   9753 4C31 POPEs 304     112.264  38.899  76.845  1.00  0.00           C
ATOM   9756 5C31 POPEs 304     111.594  38.979  75.465  1.00  0.00           C
ATOM   9759 6C31 POPEs 304     111.064  37.629  74.976  1.00  0.00           C
ATOM   9763  NH3 POPEt 305      18.354  92.059  54.506  1.00  0.00           N
ATOM   9767  C12 POPEt 305      19.304  90.889  54.576  1.00  0.00           C
ATOM   9770  C11 POPEt 305      20.774  91.249  54.906  1.00  0.00           C
ATOM   9773  P   POPEt 305      22.694  89.879  56.206  1.00  0.00           P
ATOM   9774  O13 POPEt 305      23.654  88.809  55.826  1.00  0.00           O
ATOM   9775  O14 POPEt 305      23.214  91.239  56.455  1.00  0.00           O
ATOM   9776  O11 POPEt 305      21.924  89.379  57.486  1.00  0.00           O
ATOM   9777  O12 POPEt 305      21.524  90.049  55.146  1.00  0.00           O
ATOM   9778  C1  POPEt 305      20.744  89.939  58.025  1.00  0.00           C
ATOM   9781  C2  POPEt 305      21.034  90.449  59.455  1.00  0.00           C
ATOM   9783  O21 POPEt 305      19.754  90.699  60.075  1.00  0.00           O
ATOM   9784  C21 POPEt 305      19.754  90.619  61.405  1.00  0.00           C
ATOM   9785  O22 POPEt 305      20.704  90.289  62.095  1.00  0.00           O
ATOM   9786  C22 POPEt 305      18.364  91.009  61.905  1.00  0.00           C
ATOM   9789  C3  POPEt 305      21.954  91.729  59.405  1.00  0.00           C
ATOM   9792  O31 POPEt 305      21.884  92.559  60.576  1.00  0.00           O
ATOM   9793  C31 POPEt 305      22.754  92.489  61.585  1.00  0.00           C
ATOM   9794  O32 POPEt 305      22.804  93.339  62.465  1.00  0.00           O
ATOM   9795  C32 POPEt 305      23.634  91.239  61.595  1.00  0.00           C
ATOM   9798  C23 POPEt 305      17.964  90.339  63.235  1.00  0.00           C
ATOM   9801  C24 POPEt 305      18.164  91.169  64.506  1.00  0.00           C
ATOM   9804  C25 POPEt 305      19.614  91.579  64.785  1.00  0.00           C
ATOM   9807  C26 POPEt 305      19.724  92.409  66.076  1.00  0.00           C
ATOM   9810  C27 POPEt 305      21.034  93.209  66.095  1.00  0.00           C
ATOM   9813  C28 POPEt 305      21.154  94.219  67.255  1.00  0.00           C
ATOM   9816  C29 POPEt 305      20.224  95.389  67.076  1.00  0.00           C
ATOM   9818 0C21 POPEt 305      20.454  96.679  67.406  1.00  0.00           C
ATOM   9820 1C21 POPEt 305      21.674  97.249  68.085  1.00  0.00           C
ATOM   9823 2C21 POPEt 305      21.324  97.849  69.455  1.00  0.00           C
ATOM   9826 3C21 POPEt 305      21.054  96.799  70.545  1.00  0.00           C
ATOM   9829 4C21 POPEt 305      19.874  97.129  71.476  1.00  0.00           C
ATOM   9832 5C21 POPEt 305      19.974  98.489  72.186  1.00  0.00           C
ATOM   9835 6C21 POPEt 305      18.754  98.739  73.085  1.00  0.00           C
ATOM   9838 7C21 POPEt 305      18.744 100.149  73.695  1.00  0.00           C
ATOM   9841 8C21 POPEt 305      17.574 100.389  74.656  1.00  0.00           C
ATOM   9845  C33 POPEt 305      24.114  90.869  63.035  1.00  0.00           C
ATOM   9848  C34 POPEt 305      23.874  89.389  63.386  1.00  0.00           C
ATOM   9851  C35 POPEt 305      24.474  89.009  64.755  1.00  0.00           C
ATOM   9854  C36 POPEt 305      23.794  89.699  65.945  1.00  0.00           C
ATOM   9857  C37 POPEt 305      24.544  89.469  67.266  1.00  0.00           C
ATOM   9860  C38 POPEt 305      24.384  90.649  68.245  1.00  0.00           C
ATOM   9863  C39 POPEt 305      22.964  90.819  68.805  1.00  0.00           C
ATOM   9866 0C31 POPEt 305      22.914  91.959  69.826  1.00  0.00           C
ATOM   9869 1C31 POPEt 305      21.584  92.069  70.576  1.00  0.00           C
ATOM   9872 2C31 POPEt 305      21.644  93.139  71.675  1.00  0.00           C
ATOM   9875 3C31 POPEt 305      20.364  93.199  72.525  1.00  0.00           C
ATOM   9878 4C31 POPEt 305      20.664  93.379  74.025  1.00  0.00           C
ATOM   9881 5C31 POPEt 305      19.404  93.419  74.895  1.00  0.00           C
ATOM   9884 6C31 POPEt 305      19.684  93.309  76.396  1.00  0.00           C
ATOM   9888  NH3 POPEu 306      29.394  27.869  56.455  1.00  0.00           N
ATOM   9892  C12 POPEu 306      29.644  27.859  54.976  1.00  0.00           C
ATOM   9895  C11 POPEu 306      28.594  28.689  54.235  1.00  0.00           C
ATOM   9898  P   POPEu 306      29.164  31.129  53.385  1.00  0.00           P
ATOM   9899  O13 POPEu 306      28.494  31.619  52.165  1.00  0.00           O
ATOM   9900  O14 POPEu 306      30.494  31.709  53.706  1.00  0.00           O
ATOM   9901  O11 POPEu 306      28.224  31.429  54.615  1.00  0.00           O
ATOM   9902  O12 POPEu 306      29.274  29.549  53.335  1.00  0.00           O
ATOM   9903  C1  POPEu 306      28.254  32.739  55.195  1.00  0.00           C
ATOM   9906  C2  POPEu 306      27.764  32.649  56.646  1.00  0.00           C
ATOM   9908  O21 POPEu 306      27.664  33.959  57.225  1.00  0.00           O
ATOM   9909  C21 POPEu 306      26.854  33.969  58.275  1.00  0.00           C
ATOM   9910  O22 POPEu 306      25.854  33.269  58.396  1.00  0.00           O
ATOM   9911  C22 POPEu 306      27.484  34.849  59.375  1.00  0.00           C
ATOM   9914  C3  POPEu 306      28.754  31.789  57.486  1.00  0.00           C
ATOM   9917  O31 POPEu 306      28.174  31.549  58.775  1.00  0.00           O
ATOM   9918  C31 POPEu 306      27.734  30.319  58.995  1.00  0.00           C
ATOM   9919  O32 POPEu 306      28.164  29.319  58.445  1.00  0.00           O
ATOM   9920  C32 POPEu 306      26.604  30.359  60.005  1.00  0.00           C
ATOM   9923  C23 POPEu 306      26.764  34.769  60.745  1.00  0.00           C
ATOM   9926  C24 POPEu 306      27.704  34.669  61.965  1.00  0.00           C
ATOM   9929  C25 POPEu 306      28.314  33.269  62.175  1.00  0.00           C
ATOM   9932  C26 POPEu 306      28.764  32.969  63.625  1.00  0.00           C
ATOM   9935  C27 POPEu 306      28.094  31.689  64.165  1.00  0.00           C
ATOM   9938  C28 POPEu 306      28.394  31.309  65.635  1.00  0.00           C
ATOM   9941  C29 POPEu 306      27.344  30.339  66.135  1.00  0.00           C
ATOM   9943 0C21 POPEu 306      27.484  29.179  66.815  1.00  0.00           C
ATOM   9945 1C21 POPEu 306      28.744  28.509  67.285  1.00  0.00           C
ATOM   9948 2C21 POPEu 306      28.764  27.019  66.885  1.00  0.00           C
ATOM   9951 3C21 POPEu 306      29.934  26.239  67.495  1.00  0.00           C
ATOM   9954 4C21 POPEu 306      30.244  24.939  66.756  1.00  0.00           C
ATOM   9957 5C21 POPEu 306      29.404  23.739  67.215  1.00  0.00           C
ATOM   9960 6C21 POPEu 306      29.614  22.519  66.305  1.00  0.00           C
ATOM   9963 7C21 POPEu 306      28.924  21.269  66.845  1.00  0.00           C
ATOM   9966 8C21 POPEu 306      29.074  20.049  65.936  1.00  0.00           C
ATOM   9970  C33 POPEu 306      26.724  29.239  61.045  1.00  0.00           C
ATOM   9973  C34 POPEu 306      26.074  29.629  62.365  1.00  0.00           C
ATOM   9976  C35 POPEu 306      24.574  29.329  62.425  1.00  0.00           C
ATOM   9979  C36 POPEu 306      24.114  29.359  63.875  1.00  0.00           C
ATOM   9982  C37 POPEu 306      22.654  28.939  64.035  1.00  0.00           C
ATOM   9985  C38 POPEu 306      22.414  28.259  65.376  1.00  0.00           C
ATOM   9988  C39 POPEu 306      20.934  27.919  65.615  1.00  0.00           C
ATOM   9991 0C31 POPEu 306      20.174  29.059  66.305  1.00  0.00           C
ATOM   9994 1C31 POPEu 306      19.664  28.679  67.705  1.00  0.00           C
ATOM   9997 2C31 POPEu 306      18.364  27.859  67.686  1.00  0.00           C
ATOM  10000 3C31 POPEu 306      17.164  28.659  67.135  1.00  0.00           C
ATOM  10003 4C31 POPEu 306      15.954  28.659  68.076  1.00  0.00           C
ATOM  10006 5C31 POPEu 306      14.784  29.499  67.555  1.00  0.00           C
ATOM  10009 6C31 POPEu 306      13.494  29.279  68.355  1.00  0.00           C
ATOM  10013  NH3 POPEv 307      54.234 126.389  98.726  1.00  0.00           N
ATOM  10017  C12 POPEv 307      54.334 126.189 100.205  1.00  0.00           C
ATOM  10020  C11 POPEv 307      54.814 124.779 100.596  1.00  0.00           C
ATOM  10023  P   POPEv 307      57.044 124.349  99.235  1.00  0.00           P
ATOM  10024  O13 POPEv 307      57.844 125.539  98.905  1.00  0.00           O
ATOM  10025  O14 POPEv 307      57.844 123.119  99.425  1.00  0.00           O
ATOM  10026  O11 POPEv 307      55.964 124.159  98.096  1.00  0.00           O
ATOM  10027  O12 POPEv 307      56.234 124.679 100.535  1.00  0.00           O
ATOM  10028  C1  POPEv 307      56.014 123.029  97.205  1.00  0.00           C
ATOM  10031  C2  POPEv 307      56.614 123.399  95.815  1.00  0.00           C
ATOM  10033  O21 POPEv 307      56.924 122.199  95.085  1.00  0.00           O
ATOM  10034  C21 POPEv 307      55.894 121.679  94.455  1.00  0.00           C
ATOM  10035  O22 POPEv 307      54.734 122.069  94.515  1.00  0.00           O
ATOM  10036  C22 POPEv 307      56.374 120.599  93.495  1.00  0.00           C
ATOM  10039  C3  POPEv 307      57.914 124.259  95.896  1.00  0.00           C
ATOM  10042  O31 POPEv 307      58.444 124.589  94.595  1.00  0.00           O
ATOM  10043  C31 POPEv 307      57.874 125.649  94.025  1.00  0.00           C
ATOM  10044  O32 POPEv 307      56.944 126.279  94.495  1.00  0.00           O
ATOM  10045  C32 POPEv 307      58.514 125.889  92.655  1.00  0.00           C
ATOM  10048  C23 POPEv 307      55.174 120.009  92.715  1.00  0.00           C
ATOM  10051  C24 POPEv 307      55.604 119.279  91.455  1.00  0.00           C
ATOM  10054  C25 POPEv 307      54.474 118.489  90.786  1.00  0.00           C
ATOM  10057  C26 POPEv 307      54.954 117.879  89.475  1.00  0.00           C
ATOM  10060  C27 POPEv 307      53.864 117.199  88.645  1.00  0.00           C
ATOM  10063  C28 POPEv 307      54.514 116.639  87.375  1.00  0.00           C
ATOM  10066  C29 POPEv 307      53.614 115.889  86.446  1.00  0.00           C
ATOM  10068 0C21 POPEv 307      54.004 115.439  85.245  1.00  0.00           C
ATOM  10070 1C21 POPEv 307      55.394 115.609  84.655  1.00  0.00           C
ATOM  10073 2C21 POPEv 307      56.254 114.339  84.785  1.00  0.00           C
ATOM  10076 3C21 POPEv 307      55.704 113.079  84.105  1.00  0.00           C
ATOM  10079 4C21 POPEv 307      55.494 113.189  82.585  1.00  0.00           C
ATOM  10082 5C21 POPEv 307      54.094 113.669  82.176  1.00  0.00           C
ATOM  10085 6C21 POPEv 307      53.814 113.519  80.675  1.00  0.00           C
ATOM  10088 7C21 POPEv 307      52.484 114.169  80.285  1.00  0.00           C
ATOM  10091 8C21 POPEv 307      52.094 113.939  78.826  1.00  0.00           C
ATOM  10095  C33 POPEv 307      58.514 127.369  92.165  1.00  0.00           C
ATOM  10098  C34 POPEv 307      59.934 127.849  91.826  1.00  0.00           C
ATOM  10101  C35 POPEv 307      60.004 129.147  91.016  1.00  0.00           C
ATOM  10104  C36 POPEv 307      59.494 129.057  89.565  1.00  0.00           C
ATOM  10107  C37 POPEv 307      60.124 127.929  88.726  1.00  0.00           C
ATOM  10110  C38 POPEv 307      59.904 128.099  87.206  1.00  0.00           C
ATOM  10113  C39 POPEv 307      60.824 129.157  86.576  1.00  0.00           C
ATOM  10116 0C31 POPEv 307      60.514 129.427  85.096  1.00  0.00           C
ATOM  10119 1C31 POPEv 307      61.364 130.607  84.585  1.00  0.00           C
ATOM  10122 2C31 POPEv 307      61.014 131.117  83.175  1.00  0.00           C
ATOM  10125 3C31 POPEv 307      59.544 131.507  82.955  1.00  0.00           C
ATOM  10128 4C31 POPEv 307      59.434 132.747  82.055  1.00  0.00           C
ATOM  10131 5C31 POPEv 307      58.004 133.047  81.605  1.00  0.00           C
ATOM  10134 6C31 POPEv 307      57.904 134.287  80.705  1.00  0.00           C
ATOM  10138  NH3 POPEw 308     123.574  32.809  93.586  1.00  0.00           N
ATOM  10142  C12 POPEw 308     122.774  33.899  94.235  1.00  0.00           C
ATOM  10145  C11 POPEw 308     121.294  33.879  93.755  1.00  0.00           C
ATOM  10148  P   POPEw 308     119.424  32.009  93.936  1.00  0.00           P
ATOM  10149  O13 POPEw 308     119.594  30.589  94.315  1.00  0.00           O
ATOM  10150  O14 POPEw 308     118.864  32.899  94.965  1.00  0.00           O
ATOM  10151  O11 POPEw 308     118.514  32.009  92.645  1.00  0.00           O
ATOM  10152  O12 POPEw 308     120.834  32.549  93.485  1.00  0.00           O
ATOM  10153  C1  POPEw 308     118.864  32.649  91.425  1.00  0.00           C
ATOM  10156  C2  POPEw 308     119.734  31.749  90.516  1.00  0.00           C
ATOM  10158  O21 POPEw 308     120.204  32.529  89.396  1.00  0.00           O
ATOM  10159  C21 POPEw 308     119.364  32.739  88.415  1.00  0.00           C
ATOM  10160  O22 POPEw 308     118.154  32.609  88.436  1.00  0.00           O
ATOM  10161  C22 POPEw 308     120.194  33.149  87.225  1.00  0.00           C
ATOM  10164  C3  POPEw 308     119.044  30.409  90.105  1.00  0.00           C
ATOM  10167  O31 POPEw 308     119.714  29.789  88.986  1.00  0.00           O
ATOM  10168  C31 POPEw 308     119.164  29.699  87.736  1.00  0.00           C
ATOM  10169  O32 POPEw 308     119.834  29.659  86.726  1.00  0.00           O
ATOM  10170  C32 POPEw 308     117.634  29.519  87.766  1.00  0.00           C
ATOM  10173  C23 POPEw 308     119.344  33.379  85.975  1.00  0.00           C
ATOM  10176  C24 POPEw 308     120.194  33.899  84.826  1.00  0.00           C
ATOM  10179  C25 POPEw 308     120.964  32.789  84.105  1.00  0.00           C
ATOM  10182  C26 POPEw 308     120.054  32.019  83.146  1.00  0.00           C
ATOM  10185  C27 POPEw 308     120.804  31.109  82.176  1.00  0.00           C
ATOM  10188  C28 POPEw 308     120.314  31.249  80.715  1.00  0.00           C
ATOM  10191  C29 POPEw 308     118.834  30.969  80.546  1.00  0.00           C
ATOM  10193 0C21 POPEw 308     118.264  30.439  79.446  1.00  0.00           C
ATOM  10195 1C21 POPEw 308     118.994  30.019  78.205  1.00  0.00           C
ATOM  10198 2C21 POPEw 308     119.174  31.189  77.215  1.00  0.00           C
ATOM  10201 3C21 POPEw 308     120.514  31.079  76.465  1.00  0.00           C
ATOM  10204 4C21 POPEw 308     120.744  32.229  75.475  1.00  0.00           C
ATOM  10207 5C21 POPEw 308     122.174  32.199  74.936  1.00  0.00           C
ATOM  10210 6C21 POPEw 308     122.404  33.119  73.726  1.00  0.00           C
ATOM  10213 7C21 POPEw 308     123.614  34.039  73.885  1.00  0.00           C
ATOM  10216 8C21 POPEw 308     124.384  34.259  72.576  1.00  0.00           C
ATOM  10220  C33 POPEw 308     116.994  29.389  86.376  1.00  0.00           C
ATOM  10223  C34 POPEw 308     116.354  30.709  85.936  1.00  0.00           C
ATOM  10226  C35 POPEw 308     115.084  31.049  86.726  1.00  0.00           C
ATOM  10229  C36 POPEw 308     114.254  32.159  86.076  1.00  0.00           C
ATOM  10232  C37 POPEw 308     112.844  32.269  86.646  1.00  0.00           C
ATOM  10235  C38 POPEw 308     111.954  33.209  85.835  1.00  0.00           C
ATOM  10238  C39 POPEw 308     110.484  33.149  86.236  1.00  0.00           C
ATOM  10241 0C31 POPEw 308     109.644  34.199  85.495  1.00  0.00           C
ATOM  10244 1C31 POPEw 308     108.164  34.149  85.855  1.00  0.00           C
ATOM  10247 2C31 POPEw 308     107.324  35.159  85.056  1.00  0.00           C
ATOM  10250 3C31 POPEw 308     107.094  34.739  83.605  1.00  0.00           C
ATOM  10253 4C31 POPEw 308     107.044  35.949  82.655  1.00  0.00           C
ATOM  10256 5C31 POPEw 308     106.694  35.549  81.215  1.00  0.00           C
ATOM  10259 6C31 POPEw 308     106.564  36.739  80.266  1.00  0.00           C
ATOM  10263  NH3 POPEx 309      33.884  49.019  98.385  1.00  0.00           N
ATOM  10267  C12 POPEx 309      34.024  48.999  99.885  1.00  0.00           C
ATOM  10270  C11 POPEx 309      34.484  47.609 100.336  1.00  0.00           C
ATOM  10273  P   POPEx 309      37.064  47.649  99.965  1.00  0.00           P
ATOM  10274  O13 POPEx 309      37.664  46.699 100.926  1.00  0.00           O
ATOM  10275  O14 POPEx 309      37.044  49.069 100.315  1.00  0.00           O
ATOM  10276  O11 POPEx 309      37.924  47.599  98.665  1.00  0.00           O
ATOM  10277  O12 POPEx 309      35.604  47.179  99.565  1.00  0.00           O
ATOM  10278  C1  POPEx 309      38.084  46.459  97.845  1.00  0.00           C
ATOM  10281  C2  POPEx 309      37.994  46.949  96.405  1.00  0.00           C
ATOM  10283  O21 POPEx 309      38.054  45.829  95.516  1.00  0.00           O
ATOM  10284  C21 POPEx 309      37.454  46.039  94.366  1.00  0.00           C
ATOM  10285  O22 POPEx 309      36.614  46.909  94.146  1.00  0.00           O
ATOM  10286  C22 POPEx 309      37.974  45.029  93.365  1.00  0.00           C
ATOM  10289  C3  POPEx 309      39.154  47.959  96.115  1.00  0.00           C
ATOM  10292  O31 POPEx 309      38.884  48.789  94.965  1.00  0.00           O
ATOM  10293  C31 POPEx 309      39.564  48.499  93.866  1.00  0.00           C
ATOM  10294  O32 POPEx 309      40.274  47.519  93.715  1.00  0.00           O
ATOM  10295  C32 POPEx 309      39.314  49.579  92.826  1.00  0.00           C
ATOM  10298  C23 POPEx 309      37.554  45.369  91.925  1.00  0.00           C
ATOM  10301  C24 POPEx 309      38.214  44.459  90.886  1.00  0.00           C
ATOM  10304  C25 POPEx 309      39.674  44.799  90.605  1.00  0.00           C
ATOM  10307  C26 POPEx 309      39.834  45.749  89.415  1.00  0.00           C
ATOM  10310  C27 POPEx 309      41.284  46.189  89.205  1.00  0.00           C
ATOM  10313  C28 POPEx 309      41.384  47.219  88.065  1.00  0.00           C
ATOM  10316  C29 POPEx 309      42.794  47.709  87.885  1.00  0.00           C
ATOM  10318 0C21 POPEx 309      43.184  48.999  87.876  1.00  0.00           C
ATOM  10320 1C21 POPEx 309      42.254  50.179  87.965  1.00  0.00           C
ATOM  10323 2C21 POPEx 309      42.804  51.429  87.255  1.00  0.00           C
ATOM  10326 3C21 POPEx 309      43.134  51.189  85.775  1.00  0.00           C
ATOM  10329 4C21 POPEx 309      43.524  52.459  84.995  1.00  0.00           C
ATOM  10332 5C21 POPEx 309      42.434  53.539  85.005  1.00  0.00           C
ATOM  10335 6C21 POPEx 309      42.444  54.399  83.745  1.00  0.00           C
ATOM  10338 7C21 POPEx 309      41.474  55.589  83.846  1.00  0.00           C
ATOM  10341 8C21 POPEx 309      41.004  56.099  82.486  1.00  0.00           C
ATOM  10345  C33 POPEx 309      39.474  49.119  91.355  1.00  0.00           C
ATOM  10348  C34 POPEx 309      38.134  49.089  90.616  1.00  0.00           C
ATOM  10351  C35 POPEx 309      37.614  50.469  90.196  1.00  0.00           C
ATOM  10354  C36 POPEx 309      38.404  51.079  89.035  1.00  0.00           C
ATOM  10357  C37 POPEx 309      37.534  52.049  88.225  1.00  0.00           C
ATOM  10360  C38 POPEx 309      38.224  52.669  87.006  1.00  0.00           C
ATOM  10363  C39 POPEx 309      37.994  51.919  85.686  1.00  0.00           C
ATOM  10366 0C31 POPEx 309      38.994  50.779  85.465  1.00  0.00           C
ATOM  10369 1C31 POPEx 309      38.744  49.939  84.205  1.00  0.00           C
ATOM  10372 2C31 POPEx 309      39.774  48.799  84.095  1.00  0.00           C
ATOM  10375 3C31 POPEx 309      39.384  47.629  83.165  1.00  0.00           C
ATOM  10378 4C31 POPEx 309      39.154  48.009  81.695  1.00  0.00           C
ATOM  10381 5C31 POPEx 309      38.604  46.809  80.905  1.00  0.00           C
ATOM  10384 6C31 POPEx 309      38.254  47.069  79.436  1.00  0.00           C
ATOM  10388  NH3 POPEy 310      51.104  20.589 102.406  1.00  0.00           N
ATOM  10392  C12 POPEy 310      50.344  19.409 102.985  1.00  0.00           C
ATOM  10395  C11 POPEy 310      48.814  19.639 102.976  1.00  0.00           C
ATOM  10398  P   POPEy 310      47.994  17.199 103.726  1.00  0.00           P
ATOM  10399  O13 POPEy 310      49.344  16.639 103.545  1.00  0.00           O
ATOM  10400  O14 POPEy 310      47.204  16.689 104.875  1.00  0.00           O
ATOM  10401  O11 POPEy 310      47.164  16.999 102.395  1.00  0.00           O
ATOM  10402  O12 POPEy 310      48.134  18.759 103.866  1.00  0.00           O
ATOM  10403  C1  POPEy 310      47.824  16.579 101.195  1.00  0.00           C
ATOM  10406  C2  POPEy 310      46.884  16.799  99.995  1.00  0.00           C
ATOM  10408  O21 POPEy 310      47.634  16.499  98.805  1.00  0.00           O
ATOM  10409  C21 POPEy 310      46.944  15.989  97.795  1.00  0.00           C
ATOM  10410  O22 POPEy 310      45.744  15.749  97.815  1.00  0.00           O
ATOM  10411  C22 POPEy 310      47.884  15.719  96.626  1.00  0.00           C
ATOM  10414  C3  POPEy 310      46.374  18.269  99.976  1.00  0.00           C
ATOM  10417  O31 POPEy 310      45.234  18.439  99.095  1.00  0.00           O
ATOM  10418  C31 POPEy 310      45.464  19.089  97.976  1.00  0.00           C
ATOM  10419  O32 POPEy 310      46.534  19.519  97.585  1.00  0.00           O
ATOM  10420  C32 POPEy 310      44.144  19.229  97.225  1.00  0.00           C
ATOM  10423  C23 POPEy 310      47.174  15.109  95.385  1.00  0.00           C
ATOM  10426  C24 POPEy 310      48.104  14.209  94.576  1.00  0.00           C
ATOM  10429  C25 POPEy 310      47.424  13.569  93.355  1.00  0.00           C
ATOM  10432  C26 POPEy 310      47.594  14.399  92.085  1.00  0.00           C
ATOM  10435  C27 POPEy 310      46.274  14.739  91.395  1.00  0.00           C
ATOM  10438  C28 POPEy 310      46.494  15.379  90.015  1.00  0.00           C
ATOM  10441  C29 POPEy 310      45.174  15.749  89.375  1.00  0.00           C
ATOM  10443 0C21 POPEy 310      44.614  15.169  88.296  1.00  0.00           C
ATOM  10445 1C21 POPEy 310      45.184  14.039  87.476  1.00  0.00           C
ATOM  10448 2C21 POPEy 310      45.534  14.539  86.055  1.00  0.00           C
ATOM  10451 3C21 POPEy 310      46.204  13.449  85.196  1.00  0.00           C
ATOM  10454 4C21 POPEy 310      46.324  13.869  83.726  1.00  0.00           C
ATOM  10457 5C21 POPEy 310      46.944  12.779  82.826  1.00  0.00           C
ATOM  10460 6C21 POPEy 310      48.434  12.559  83.085  1.00  0.00           C
ATOM  10463 7C21 POPEy 310      49.024  11.439  82.225  1.00  0.00           C
ATOM  10466 8C21 POPEy 310      50.424  11.019  82.686  1.00  0.00           C
ATOM  10470  C33 POPEy 310      44.344  19.409  95.715  1.00  0.00           C
ATOM  10473  C34 POPEy 310      44.904  18.169  95.005  1.00  0.00           C
ATOM  10476  C35 POPEy 310      44.994  18.339  93.485  1.00  0.00           C
ATOM  10479  C36 POPEy 310      46.164  19.229  93.046  1.00  0.00           C
ATOM  10482  C37 POPEy 310      46.464  19.099  91.546  1.00  0.00           C
ATOM  10485  C38 POPEy 310      47.714  19.879  91.105  1.00  0.00           C
ATOM  10488  C39 POPEy 310      47.514  21.399  91.016  1.00  0.00           C
ATOM  10491 0C31 POPEy 310      46.674  21.809  89.795  1.00  0.00           C
ATOM  10494 1C31 POPEy 310      46.474  23.319  89.706  1.00  0.00           C
ATOM  10497 2C31 POPEy 310      45.494  23.749  88.605  1.00  0.00           C
ATOM  10500 3C31 POPEy 310      45.944  23.389  87.176  1.00  0.00           C
ATOM  10503 4C31 POPEy 310      46.054  24.629  86.275  1.00  0.00           C
ATOM  10506 5C31 POPEy 310      46.444  24.299  84.826  1.00  0.00           C
ATOM  10509 6C31 POPEy 310      45.884  25.329  83.835  1.00  0.00           C
ATOM  10513  NH3 POPEz 311     102.204  62.849  97.255  1.00  0.00           N
ATOM  10517  C12 POPEz 311     102.094  62.349  98.656  1.00  0.00           C
ATOM  10520  C11 POPEz 311     100.634  62.289  99.135  1.00  0.00           C
ATOM  10523  P   POPEz 311     100.464  59.829  99.906  1.00  0.00           P
ATOM  10524  O13 POPEz 311     101.564  59.419  99.025  1.00  0.00           O
ATOM  10525  O14 POPEz 311     100.354  59.039 101.156  1.00  0.00           O
ATOM  10526  O11 POPEz 311      99.134  59.659  99.065  1.00  0.00           O
ATOM  10527  O12 POPEz 311     100.524  61.389 100.225  1.00  0.00           O
ATOM  10528  C1  POPEz 311      98.874  58.499  98.256  1.00  0.00           C
ATOM  10531  C2  POPEz 311      98.744  58.819  96.735  1.00  0.00           C
ATOM  10533  O21 POPEz 311      98.434  57.719  95.855  1.00  0.00           O
ATOM  10534  C21 POPEz 311      98.634  56.449  96.226  1.00  0.00           C
ATOM  10535  O22 POPEz 311      98.214  55.929  97.225  1.00  0.00           O
ATOM  10536  C22 POPEz 311      99.354  55.709  95.065  1.00  0.00           C
ATOM  10539  C3  POPEz 311      99.984  59.509  96.086  1.00  0.00           C
ATOM  10542  O31 POPEz 311      99.594  60.239  94.885  1.00  0.00           O
ATOM  10543  C31 POPEz 311      99.394  61.559  95.116  1.00  0.00           C
ATOM  10544  O32 POPEz 311      99.744  62.139  96.115  1.00  0.00           O
ATOM  10545  C32 POPEz 311      98.624  62.249  93.995  1.00  0.00           C
ATOM  10548  C23 POPEz 311      99.724  56.609  93.866  1.00  0.00           C
ATOM  10551  C24 POPEz 311     100.114  55.889  92.565  1.00  0.00           C
ATOM  10554  C25 POPEz 311     100.544  56.949  91.535  1.00  0.00           C
ATOM  10557  C26 POPEz 311     100.594  56.519  90.065  1.00  0.00           C
ATOM  10560  C27 POPEz 311     100.774  57.749  89.156  1.00  0.00           C
ATOM  10563  C28 POPEz 311     101.274  57.439  87.736  1.00  0.00           C
ATOM  10566  C29 POPEz 311     100.334  56.549  86.965  1.00  0.00           C
ATOM  10568 0C21 POPEz 311     100.684  55.679  86.005  1.00  0.00           C
ATOM  10570 1C21 POPEz 311     102.074  55.479  85.465  1.00  0.00           C
ATOM  10573 2C21 POPEz 311     102.074  55.269  83.936  1.00  0.00           C
ATOM  10576 3C21 POPEz 311     103.494  55.239  83.365  1.00  0.00           C
ATOM  10579 4C21 POPEz 311     103.544  55.069  81.835  1.00  0.00           C
ATOM  10582 5C21 POPEz 311     104.974  55.159  81.306  1.00  0.00           C
ATOM  10585 6C21 POPEz 311     105.064  55.299  79.775  1.00  0.00           C
ATOM  10588 7C21 POPEz 311     106.494  55.629  79.306  1.00  0.00           C
ATOM  10591 8C21 POPEz 311     106.604  55.899  77.805  1.00  0.00           C
ATOM  10595  C33 POPEz 311      98.894  61.759  92.556  1.00  0.00           C
ATOM  10598  C34 POPEz 311      98.094  60.499  92.176  1.00  0.00           C
ATOM  10601  C35 POPEz 311      96.614  60.819  91.955  1.00  0.00           C
ATOM  10604  C36 POPEz 311      95.904  59.769  91.086  1.00  0.00           C
ATOM  10607  C37 POPEz 311      94.684  60.329  90.366  1.00  0.00           C
ATOM  10610  C38 POPEz 311      94.104  59.339  89.355  1.00  0.00           C
ATOM  10613  C39 POPEz 311      92.774  59.849  88.815  1.00  0.00           C
ATOM  10616 0C31 POPEz 311      92.054  58.899  87.845  1.00  0.00           C
ATOM  10619 1C31 POPEz 311      90.604  59.349  87.605  1.00  0.00           C
ATOM  10622 2C31 POPEz 311      89.864  58.609  86.486  1.00  0.00           C
ATOM  10625 3C31 POPEz 311      89.754  59.409  85.175  1.00  0.00           C
ATOM  10628 4C31 POPEz 311      88.934  58.669  84.105  1.00  0.00           C
ATOM  10631 5C31 POPEz 311      88.994  59.329  82.726  1.00  0.00           C
ATOM  10634 6C31 POPEz 311      88.134  58.619  81.675  1.00  0.00           C
ATOM  10638  NH3 POPE0 312      96.514  71.599  55.935  1.00  0.00           N
ATOM  10642  C12 POPE0 312      97.244  72.389  56.975  1.00  0.00           C
ATOM  10645  C11 POPE0 312      97.234  73.899  56.675  1.00  0.00           C
ATOM  10648  P   POPE0 312      94.704  74.589  56.195  1.00  0.00           P
ATOM  10649  O13 POPE0 312      94.264  73.199  55.876  1.00  0.00           O
ATOM  10650  O14 POPE0 312      94.964  75.519  55.096  1.00  0.00           O
ATOM  10651  O11 POPE0 312      93.744  75.269  57.225  1.00  0.00           O
ATOM  10652  O12 POPE0 312      96.004  74.479  57.065  1.00  0.00           O
ATOM  10653  C1  POPE0 312      92.904  74.569  58.135  1.00  0.00           C
ATOM  10656  C2  POPE0 312      93.684  73.799  59.256  1.00  0.00           C
ATOM  10658  O21 POPE0 312      92.884  73.159  60.265  1.00  0.00           O
ATOM  10659  C21 POPE0 312      91.574  73.159  60.315  1.00  0.00           C
ATOM  10660  O22 POPE0 312      90.784  73.729  59.576  1.00  0.00           O
ATOM  10661  C22 POPE0 312      91.144  72.269  61.476  1.00  0.00           C
ATOM  10664  C3  POPE0 312      94.744  74.699  59.955  1.00  0.00           C
ATOM  10667  O31 POPE0 312      95.694  73.919  60.725  1.00  0.00           O
ATOM  10668  C31 POPE0 312      96.454  74.659  61.525  1.00  0.00           C
ATOM  10669  O32 POPE0 312      96.394  75.869  61.635  1.00  0.00           O
ATOM  10670  C32 POPE0 312      97.424  73.779  62.315  1.00  0.00           C
ATOM  10673  C23 POPE0 312      90.274  73.009  62.525  1.00  0.00           C
ATOM  10676  C24 POPE0 312      91.064  73.419  63.765  1.00  0.00           C
ATOM  10679  C25 POPE0 312      90.264  73.199  65.065  1.00  0.00           C
ATOM  10682  C26 POPE0 312      91.154  73.419  66.296  1.00  0.00           C
ATOM  10685  C27 POPE0 312      90.504  72.989  67.605  1.00  0.00           C
ATOM  10688  C28 POPE0 312      91.414  73.269  68.796  1.00  0.00           C
ATOM  10691  C29 POPE0 312      90.894  72.659  70.076  1.00  0.00           C
ATOM  10693 0C21 POPE0 312      91.494  71.689  70.785  1.00  0.00           C
ATOM  10695 1C21 POPE0 312      92.804  71.019  70.436  1.00  0.00           C
ATOM  10698 2C21 POPE0 312      94.034  71.769  70.976  1.00  0.00           C
ATOM  10701 3C21 POPE0 312      94.094  71.779  72.506  1.00  0.00           C
ATOM  10704 4C21 POPE0 312      95.354  72.439  73.085  1.00  0.00           C
ATOM  10707 5C21 POPE0 312      95.374  72.299  74.605  1.00  0.00           C
ATOM  10710 6C21 POPE0 312      96.544  72.999  75.296  1.00  0.00           C
ATOM  10713 7C21 POPE0 312      96.424  72.879  76.815  1.00  0.00           C
ATOM  10716 8C21 POPE0 312      97.674  73.329  77.565  1.00  0.00           C
ATOM  10720  C33 POPE0 312      96.964  72.319  62.476  1.00  0.00           C
ATOM  10723  C34 POPE0 312      97.854  71.559  63.465  1.00  0.00           C
ATOM  10726  C35 POPE0 312      97.544  70.069  63.495  1.00  0.00           C
ATOM  10729  C36 POPE0 312      98.134  69.349  64.705  1.00  0.00           C
ATOM  10732  C37 POPE0 312      97.794  67.859  64.656  1.00  0.00           C
ATOM  10735  C38 POPE0 312      98.114  67.079  65.936  1.00  0.00           C
ATOM  10738  C39 POPE0 312      97.424  65.709  65.915  1.00  0.00           C
ATOM  10741 0C31 POPE0 312      97.674  64.879  67.175  1.00  0.00           C
ATOM  10744 1C31 POPE0 312      96.674  63.719  67.315  1.00  0.00           C
ATOM  10747 2C31 POPE0 312      97.214  62.549  68.146  1.00  0.00           C
ATOM  10750 3C31 POPE0 312      97.724  62.999  69.516  1.00  0.00           C
ATOM  10753 4C31 POPE0 312      98.504  61.909  70.256  1.00  0.00           C
ATOM  10756 5C31 POPE0 312      99.464  62.559  71.245  1.00  0.00           C
ATOM  10759 6C31 POPE0 312     100.134  61.589  72.215  1.00  0.00           C
ATOM  10763  NH3 POPE1 313      49.944  91.519  52.386  1.00  0.00           N
ATOM  10767  C12 POPE1 313      48.984  90.369  52.175  1.00  0.00           C
ATOM  10770  C11 POPE1 313      49.564  89.329  51.215  1.00  0.00           C
ATOM  10773  P   POPE1 313      49.044  86.759  51.506  1.00  0.00           P
ATOM  10774  O13 POPE1 313      48.744  85.859  50.375  1.00  0.00           O
ATOM  10775  O14 POPE1 313      50.424  86.699  52.045  1.00  0.00           O
ATOM  10776  O11 POPE1 313      48.034  86.409  52.686  1.00  0.00           O
ATOM  10777  O12 POPE1 313      48.644  88.239  51.115  1.00  0.00           O
ATOM  10778  C1  POPE1 313      48.294  85.249  53.485  1.00  0.00           C
ATOM  10781  C2  POPE1 313      48.984  85.629  54.816  1.00  0.00           C
ATOM  10783  O21 POPE1 313      49.474  84.479  55.515  1.00  0.00           O
ATOM  10784  C21 POPE1 313      50.734  84.179  55.306  1.00  0.00           C
ATOM  10785  O22 POPE1 313      51.464  84.619  54.436  1.00  0.00           O
ATOM  10786  C22 POPE1 313      51.194  83.339  56.495  1.00  0.00           C
ATOM  10789  C3  POPE1 313      48.004  86.359  55.765  1.00  0.00           C
ATOM  10792  O31 POPE1 313      48.664  86.859  56.945  1.00  0.00           O
ATOM  10793  C31 POPE1 313      49.334  87.989  56.775  1.00  0.00           C
ATOM  10794  O32 POPE1 313      49.404  88.639  55.745  1.00  0.00           O
ATOM  10795  C32 POPE1 313      50.004  88.359  58.085  1.00  0.00           C
ATOM  10798  C23 POPE1 313      52.714  83.039  56.476  1.00  0.00           C
ATOM  10801  C24 POPE1 313      53.374  83.319  57.826  1.00  0.00           C
ATOM  10804  C25 POPE1 313      54.804  82.749  57.866  1.00  0.00           C
ATOM  10807  C26 POPE1 313      54.984  81.589  58.846  1.00  0.00           C
ATOM  10810  C27 POPE1 313      56.444  81.299  59.186  1.00  0.00           C
ATOM  10813  C28 POPE1 313      56.604  80.429  60.445  1.00  0.00           C
ATOM  10816  C29 POPE1 313      56.194  81.189  61.675  1.00  0.00           C
ATOM  10818 0C21 POPE1 313      55.304  80.789  62.585  1.00  0.00           C
ATOM  10820 1C21 POPE1 313      54.624  79.449  62.645  1.00  0.00           C
ATOM  10823 2C21 POPE1 313      54.414  79.079  64.126  1.00  0.00           C
ATOM  10826 3C21 POPE1 313      55.734  78.829  64.885  1.00  0.00           C
ATOM  10829 4C21 POPE1 313      55.604  79.149  66.375  1.00  0.00           C
ATOM  10832 5C21 POPE1 313      56.834  78.659  67.156  1.00  0.00           C
ATOM  10835 6C21 POPE1 313      56.644  78.749  68.675  1.00  0.00           C
ATOM  10838 7C21 POPE1 313      57.704  77.939  69.436  1.00  0.00           C
ATOM  10841 8C21 POPE1 313      57.614  78.079  70.955  1.00  0.00           C
ATOM  10845  C33 POPE1 313      49.134  88.049  59.326  1.00  0.00           C
ATOM  10848  C34 POPE1 313      49.424  86.709  60.035  1.00  0.00           C
ATOM  10851  C35 POPE1 313      50.874  86.429  60.485  1.00  0.00           C
ATOM  10854  C36 POPE1 313      51.024  85.009  61.045  1.00  0.00           C
ATOM  10857  C37 POPE1 313      52.474  84.659  61.405  1.00  0.00           C
ATOM  10860  C38 POPE1 313      52.654  83.159  61.705  1.00  0.00           C
ATOM  10863  C39 POPE1 313      51.954  82.649  62.975  1.00  0.00           C
ATOM  10866 0C31 POPE1 313      52.574  83.169  64.285  1.00  0.00           C
ATOM  10869 1C31 POPE1 313      51.954  82.499  65.516  1.00  0.00           C
ATOM  10872 2C31 POPE1 313      52.824  82.609  66.785  1.00  0.00           C
ATOM  10875 3C31 POPE1 313      52.724  83.969  67.506  1.00  0.00           C
ATOM  10878 4C31 POPE1 313      51.394  84.189  68.245  1.00  0.00           C
ATOM  10881 5C31 POPE1 313      51.354  85.509  69.025  1.00  0.00           C
ATOM  10884 6C31 POPE1 313      50.014  85.779  69.705  1.00  0.00           C
ATOM  10888  NH3 POPE2 314      93.434  58.009  99.105  1.00  0.00           N
ATOM  10892  C12 POPE2 314      93.924  59.419  99.375  1.00  0.00           C
ATOM  10895  C11 POPE2 314      92.784  60.459  99.355  1.00  0.00           C
ATOM  10898  P   POPE2 314      93.374  62.989  98.735  1.00  0.00           P
ATOM  10899  O13 POPE2 314      92.194  63.869  98.866  1.00  0.00           O
ATOM  10900  O14 POPE2 314      94.684  63.659  98.905  1.00  0.00           O
ATOM  10901  O11 POPE2 314      93.314  62.299  97.316  1.00  0.00           O
ATOM  10902  O12 POPE2 314      93.274  61.759  99.715  1.00  0.00           O
ATOM  10903  C1  POPE2 314      93.794  63.039  96.185  1.00  0.00           C
ATOM  10906  C2  POPE2 314      93.194  62.509  94.846  1.00  0.00           C
ATOM  10908  O21 POPE2 314      93.544  61.129  94.715  1.00  0.00           O
ATOM  10909  C21 POPE2 314      92.764  60.399  93.946  1.00  0.00           C
ATOM  10910  O22 POPE2 314      91.674  60.719  93.485  1.00  0.00           O
ATOM  10911  C22 POPE2 314      93.424  59.049  93.755  1.00  0.00           C
ATOM  10914  C3  POPE2 314      93.784  63.309  93.656  1.00  0.00           C
ATOM  10917  O31 POPE2 314      93.224  62.919  92.395  1.00  0.00           O
ATOM  10918  C31 POPE2 314      92.454  63.799  91.775  1.00  0.00           C
ATOM  10919  O32 POPE2 314      92.134  64.899  92.176  1.00  0.00           O
ATOM  10920  C32 POPE2 314      92.044  63.169  90.436  1.00  0.00           C
ATOM  10923  C23 POPE2 314      92.694  58.089  92.805  1.00  0.00           C
ATOM  10926  C24 POPE2 314      93.404  56.729  92.726  1.00  0.00           C
ATOM  10929  C25 POPE2 314      92.534  55.659  92.065  1.00  0.00           C
ATOM  10932  C26 POPE2 314      92.284  55.869  90.576  1.00  0.00           C
ATOM  10935  C27 POPE2 314      91.194  54.929  90.056  1.00  0.00           C
ATOM  10938  C28 POPE2 314      91.054  54.949  88.526  1.00  0.00           C
ATOM  10941  C29 POPE2 314      89.984  54.009  88.035  1.00  0.00           C
ATOM  10943 0C21 POPE2 314      90.144  52.729  87.675  1.00  0.00           C
ATOM  10945 1C21 POPE2 314      91.434  51.939  87.736  1.00  0.00           C
ATOM  10948 2C21 POPE2 314      92.104  51.729  86.355  1.00  0.00           C
ATOM  10951 3C21 POPE2 314      92.704  53.009  85.786  1.00  0.00           C
ATOM  10954 4C21 POPE2 314      93.664  52.769  84.605  1.00  0.00           C
ATOM  10957 5C21 POPE2 314      92.944  52.429  83.286  1.00  0.00           C
ATOM  10960 6C21 POPE2 314      93.724  52.929  82.065  1.00  0.00           C
ATOM  10963 7C21 POPE2 314      92.924  52.799  80.765  1.00  0.00           C
ATOM  10966 8C21 POPE2 314      93.704  53.249  79.535  1.00  0.00           C
ATOM  10970  C33 POPE2 314      91.714  64.219  89.355  1.00  0.00           C
ATOM  10973  C34 POPE2 314      91.884  63.629  87.955  1.00  0.00           C
ATOM  10976  C35 POPE2 314      91.924  64.689  86.855  1.00  0.00           C
ATOM  10979  C36 POPE2 314      90.574  65.319  86.516  1.00  0.00           C
ATOM  10982  C37 POPE2 314      90.744  66.429  85.476  1.00  0.00           C
ATOM  10985  C38 POPE2 314      89.434  66.959  84.885  1.00  0.00           C
ATOM  10988  C39 POPE2 314      89.694  68.099  83.895  1.00  0.00           C
ATOM  10991 0C31 POPE2 314      88.434  68.889  83.526  1.00  0.00           C
ATOM  10994 1C31 POPE2 314      88.754  70.139  82.696  1.00  0.00           C
ATOM  10997 2C31 POPE2 314      87.514  70.959  82.316  1.00  0.00           C
ATOM  11000 3C31 POPE2 314      86.824  71.639  83.505  1.00  0.00           C
ATOM  11003 4C31 POPE2 314      85.544  72.379  83.116  1.00  0.00           C
ATOM  11006 5C31 POPE2 314      84.964  73.209  84.266  1.00  0.00           C
ATOM  11009 6C31 POPE2 314      83.554  73.749  83.986  1.00  0.00           C
ATOM  11013  NH3 POPE3 315      91.524  -4.179 100.406  1.00  0.00           N
ATOM  11017  C12 POPE3 315      91.924  -4.329 101.855  1.00  0.00           C
ATOM  11020  C11 POPE3 315      93.424  -4.589 101.945  1.00  0.00           C
ATOM  11023  P   POPE3 315      95.474  -4.119 103.436  1.00  0.00           P
ATOM  11024  O13 POPE3 315      95.744  -4.829 104.686  1.00  0.00           O
ATOM  11025  O14 POPE3 315      96.144  -4.689 102.255  1.00  0.00           O
ATOM  11026  O11 POPE3 315      95.824  -2.579 103.605  1.00  0.00           O
ATOM  11027  O12 POPE3 315      93.914  -4.069 103.175  1.00  0.00           O
ATOM  11028  C1  POPE3 315      96.134  -1.739 102.495  1.00  0.00           C
ATOM  11031  C2  POPE3 315      94.874  -1.289 101.685  1.00  0.00           C
ATOM  11033  O21 POPE3 315      95.184  -1.079 100.295  1.00  0.00           O
ATOM  11034  C21 POPE3 315      95.994  -0.051 100.065  1.00  0.00           C
ATOM  11035  O22 POPE3 315      96.554   0.639 100.896  1.00  0.00           O
ATOM  11036  C22 POPE3 315      96.134   0.149  98.576  1.00  0.00           C
ATOM  11039  C3  POPE3 315      94.044  -0.121 102.295  1.00  0.00           C
ATOM  11042  O31 POPE3 315      92.924   0.129 101.415  1.00  0.00           O
ATOM  11043  C31 POPE3 315      92.524   1.409 101.285  1.00  0.00           C
ATOM  11044  O32 POPE3 315      92.974   2.349 101.916  1.00  0.00           O
ATOM  11045  C32 POPE3 315      91.414   1.499 100.225  1.00  0.00           C
ATOM  11048  C23 POPE3 315      95.794   1.599  98.195  1.00  0.00           C
ATOM  11051  C24 POPE3 315      95.624   1.719  96.695  1.00  0.00           C
ATOM  11054  C25 POPE3 315      95.844   3.149  96.206  1.00  0.00           C
ATOM  11057  C26 POPE3 315      95.614   3.269  94.695  1.00  0.00           C
ATOM  11060  C27 POPE3 315      96.604   4.249  94.055  1.00  0.00           C
ATOM  11063  C28 POPE3 315      96.304   4.499  92.575  1.00  0.00           C
ATOM  11066  C29 POPE3 315      97.284   5.489  92.006  1.00  0.00           C
ATOM  11068 0C21 POPE3 315      97.164   6.129  90.826  1.00  0.00           C
ATOM  11070 1C21 POPE3 315      96.034   5.959  89.846  1.00  0.00           C
ATOM  11073 2C21 POPE3 315      96.464   5.159  88.596  1.00  0.00           C
ATOM  11076 3C21 POPE3 315      97.474   5.889  87.705  1.00  0.00           C
ATOM  11079 4C21 POPE3 315      97.864   5.039  86.486  1.00  0.00           C
ATOM  11082 5C21 POPE3 315      98.834   5.759  85.525  1.00  0.00           C
ATOM  11085 6C21 POPE3 315      98.894   5.059  84.165  1.00  0.00           C
ATOM  11088 7C21 POPE3 315      99.494   5.929  83.055  1.00  0.00           C
ATOM  11091 8C21 POPE3 315      99.354   5.279  81.675  1.00  0.00           C
ATOM  11095  C33 POPE3 315      91.644   2.639  99.206  1.00  0.00           C
ATOM  11098  C34 POPE3 315      90.704   2.579  97.985  1.00  0.00           C
ATOM  11101  C35 POPE3 315      91.274   1.819  96.776  1.00  0.00           C
ATOM  11104  C36 POPE3 315      90.334   1.779  95.555  1.00  0.00           C
ATOM  11107  C37 POPE3 315      90.974   1.109  94.326  1.00  0.00           C
ATOM  11110  C38 POPE3 315      90.004   0.899  93.156  1.00  0.00           C
ATOM  11113  C39 POPE3 315      90.654   0.219  91.936  1.00  0.00           C
ATOM  11116 0C31 POPE3 315      89.744   0.109  90.715  1.00  0.00           C
ATOM  11119 1C31 POPE3 315      90.304  -0.859  89.655  1.00  0.00           C
ATOM  11122 2C31 POPE3 315      89.374  -1.039  88.445  1.00  0.00           C
ATOM  11125 3C31 POPE3 315      89.774  -2.219  87.535  1.00  0.00           C
ATOM  11128 4C31 POPE3 315      91.114  -2.039  86.805  1.00  0.00           C
ATOM  11131 5C31 POPE3 315      91.504  -3.299  86.016  1.00  0.00           C
ATOM  11134 6C31 POPE3 315      92.824  -3.179  85.266  1.00  0.00           C
ATOM  11138  NH3 POPE4 316      39.864  49.979  99.285  1.00  0.00           N
ATOM  11142  C12 POPE4 316      40.044  49.129 100.516  1.00  0.00           C
ATOM  11145  C11 POPE4 316      41.484  49.049 101.066  1.00  0.00           C
ATOM  11148  P   POPE4 316      42.494  47.849  98.965  1.00  0.00           P
ATOM  11149  O13 POPE4 316      42.104  46.549  99.556  1.00  0.00           O
ATOM  11150  O14 POPE4 316      41.574  48.439  97.965  1.00  0.00           O
ATOM  11151  O11 POPE4 316      43.984  47.839  98.365  1.00  0.00           O
ATOM  11152  O12 POPE4 316      42.544  48.939 100.105  1.00  0.00           O
ATOM  11153  C1  POPE4 316      44.034  48.239  96.965  1.00  0.00           C
ATOM  11156  C2  POPE4 316      45.454  48.469  96.366  1.00  0.00           C
ATOM  11158  O21 POPE4 316      46.154  47.209  96.315  1.00  0.00           O
ATOM  11159  C21 POPE4 316      46.814  47.009  95.196  1.00  0.00           C
ATOM  11160  O22 POPE4 316      47.064  47.829  94.335  1.00  0.00           O
ATOM  11161  C22 POPE4 316      47.144  45.519  95.056  1.00  0.00           C
ATOM  11164  C3  POPE4 316      46.254  49.529  97.165  1.00  0.00           C
ATOM  11167  O31 POPE4 316      47.374  50.049  96.405  1.00  0.00           O
ATOM  11168  C31 POPE4 316      47.064  51.009  95.535  1.00  0.00           C
ATOM  11169  O32 POPE4 316      45.954  51.459  95.345  1.00  0.00           O
ATOM  11170  C32 POPE4 316      48.334  51.539  94.855  1.00  0.00           C
ATOM  11173  C23 POPE4 316      46.484  45.009  93.765  1.00  0.00           C
ATOM  11176  C24 POPE4 316      46.724  43.539  93.436  1.00  0.00           C
ATOM  11179  C25 POPE4 316      46.424  42.559  94.595  1.00  0.00           C
ATOM  11182  C26 POPE4 316      46.444  41.089  94.135  1.00  0.00           C
ATOM  11185  C27 POPE4 316      45.924  40.109  95.186  1.00  0.00           C
ATOM  11188  C28 POPE4 316      46.034  38.629  94.755  1.00  0.00           C
ATOM  11191  C29 POPE4 316      45.324  38.309  93.465  1.00  0.00           C
ATOM  11193 0C21 POPE4 316      44.974  37.079  93.025  1.00  0.00           C
ATOM  11195 1C21 POPE4 316      45.224  35.789  93.755  1.00  0.00           C
ATOM  11198 2C21 POPE4 316      46.454  35.009  93.245  1.00  0.00           C
ATOM  11201 3C21 POPE4 316      46.564  33.669  93.965  1.00  0.00           C
ATOM  11204 4C21 POPE4 316      47.914  32.949  93.825  1.00  0.00           C
ATOM  11207 5C21 POPE4 316      48.374  32.639  92.395  1.00  0.00           C
ATOM  11210 6C21 POPE4 316      49.534  31.629  92.395  1.00  0.00           C
ATOM  11213 7C21 POPE4 316      50.414  31.739  91.145  1.00  0.00           C
ATOM  11216 8C21 POPE4 316      51.594  30.769  91.105  1.00  0.00           C
ATOM  11220  C33 POPE4 316      48.864  50.649  93.726  1.00  0.00           C
ATOM  11223  C34 POPE4 316      49.964  51.339  92.896  1.00  0.00           C
ATOM  11226  C35 POPE4 316      49.474  52.459  91.955  1.00  0.00           C
ATOM  11229  C36 POPE4 316      48.614  51.929  90.786  1.00  0.00           C
ATOM  11232  C37 POPE4 316      48.294  53.009  89.735  1.00  0.00           C
ATOM  11235  C38 POPE4 316      46.974  52.749  88.986  1.00  0.00           C
ATOM  11238  C39 POPE4 316      47.004  51.539  88.035  1.00  0.00           C
ATOM  11241 0C31 POPE4 316      47.314  51.919  86.576  1.00  0.00           C
ATOM  11244 1C31 POPE4 316      47.224  50.719  85.616  1.00  0.00           C
ATOM  11247 2C31 POPE4 316      47.164  51.139  84.146  1.00  0.00           C
ATOM  11250 3C31 POPE4 316      47.274  49.979  83.146  1.00  0.00           C
ATOM  11253 4C31 POPE4 316      46.234  48.849  83.326  1.00  0.00           C
ATOM  11256 5C31 POPE4 316      44.794  49.259  82.995  1.00  0.00           C
ATOM  11259 6C31 POPE4 316      43.774  48.149  83.265  1.00  0.00           C
ATOM  11263  NH3 POPE5 317       4.174 115.499  93.035  1.00  0.00           N
ATOM  11267  C12 POPE5 317       3.024 115.979  93.855  1.00  0.00           C
ATOM  11270  C11 POPE5 317       2.454 117.289  93.296  1.00  0.00           C
ATOM  11273  P   POPE5 317       0.214 118.559  93.135  1.00  0.00           P
ATOM  11274  O13 POPE5 317      -1.236 118.299  93.326  1.00  0.00           O
ATOM  11275  O14 POPE5 317       0.804 119.599  93.986  1.00  0.00           O
ATOM  11276  O11 POPE5 317       0.434 118.879  91.605  1.00  0.00           O
ATOM  11277  O12 POPE5 317       1.034 117.239  93.355  1.00  0.00           O
ATOM  11278  C1  POPE5 317      -0.286 118.119  90.625  1.00  0.00           C
ATOM  11281  C2  POPE5 317       0.584 116.949  90.116  1.00  0.00           C
ATOM  11283  O21 POPE5 317       0.584 116.849  88.695  1.00  0.00           O
ATOM  11284  C21 POPE5 317      -0.546 116.619  88.085  1.00  0.00           C
ATOM  11285  O22 POPE5 317      -1.674 116.819  88.505  1.00  0.00           O
ATOM  11286  C22 POPE5 317      -0.186 115.989  86.745  1.00  0.00           C
ATOM  11289  C3  POPE5 317       0.304 115.559  90.765  1.00  0.00           C
ATOM  11292  O31 POPE5 317       0.904 114.469  90.025  1.00  0.00           O
ATOM  11293  C31 POPE5 317       2.224 114.549  89.916  1.00  0.00           C
ATOM  11294  O32 POPE5 317       2.974 115.239  90.595  1.00  0.00           O
ATOM  11295  C32 POPE5 317       2.694 113.739  88.706  1.00  0.00           C
ATOM  11298  C23 POPE5 317      -1.366 115.839  85.786  1.00  0.00           C
ATOM  11301  C24 POPE5 317      -0.946 114.969  84.595  1.00  0.00           C
ATOM  11304  C25 POPE5 317      -2.074 114.659  83.615  1.00  0.00           C
ATOM  11307  C26 POPE5 317      -2.544 115.909  82.866  1.00  0.00           C
ATOM  11310  C27 POPE5 317      -3.004 115.599  81.425  1.00  0.00           C
ATOM  11313  C28 POPE5 317      -1.954 115.969  80.366  1.00  0.00           C
ATOM  11316  C29 POPE5 317      -0.686 115.149  80.396  1.00  0.00           C
ATOM  11318 0C21 POPE5 317       0.274 115.209  79.455  1.00  0.00           C
ATOM  11320 1C21 POPE5 317       0.204 116.069  78.215  1.00  0.00           C
ATOM  11323 2C21 POPE5 317       0.894 117.429  78.396  1.00  0.00           C
ATOM  11326 3C21 POPE5 317       0.624 118.349  77.205  1.00  0.00           C
ATOM  11329 4C21 POPE5 317       1.264 119.729  77.385  1.00  0.00           C
ATOM  11332 5C21 POPE5 317       2.794 119.729  77.266  1.00  0.00           C
ATOM  11335 6C21 POPE5 317       3.334 121.159  77.355  1.00  0.00           C
ATOM  11338 7C21 POPE5 317       4.844 121.209  77.605  1.00  0.00           C
ATOM  11341 8C21 POPE5 317       5.344 122.619  77.905  1.00  0.00           C
ATOM  11345  C33 POPE5 317       3.654 114.559  87.805  1.00  0.00           C
ATOM  11348  C34 POPE5 317       4.514 113.669  86.896  1.00  0.00           C
ATOM  11351  C35 POPE5 317       3.724 112.669  86.035  1.00  0.00           C
ATOM  11354  C36 POPE5 317       3.434 113.179  84.615  1.00  0.00           C
ATOM  11357  C37 POPE5 317       4.424 112.569  83.615  1.00  0.00           C
ATOM  11360  C38 POPE5 317       4.414 113.189  82.215  1.00  0.00           C
ATOM  11363  C39 POPE5 317       5.294 112.399  81.236  1.00  0.00           C
ATOM  11366 0C31 POPE5 317       5.314 113.029  79.836  1.00  0.00           C
ATOM  11369 1C31 POPE5 317       5.774 112.069  78.726  1.00  0.00           C
ATOM  11372 2C31 POPE5 317       5.794 112.769  77.366  1.00  0.00           C
ATOM  11375 3C31 POPE5 317       5.634 111.829  76.165  1.00  0.00           C
ATOM  11378 4C31 POPE5 317       6.814 110.869  75.955  1.00  0.00           C
ATOM  11381 5C31 POPE5 317       6.524 109.859  74.826  1.00  0.00           C
ATOM  11384 6C31 POPE5 317       7.734 109.029  74.415  1.00  0.00           C
ATOM  11388  NH3 POPE6 318      23.504  49.649  55.116  1.00  0.00           N
ATOM  11392  C12 POPE6 318      22.704  48.679  54.296  1.00  0.00           C
ATOM  11395  C11 POPE6 318      21.654  49.369  53.396  1.00  0.00           C
ATOM  11398  P   POPE6 318      19.044  48.879  53.125  1.00  0.00           P
ATOM  11399  O13 POPE6 318      18.314  47.849  53.896  1.00  0.00           O
ATOM  11400  O14 POPE6 318      19.384  48.579  51.715  1.00  0.00           O
ATOM  11401  O11 POPE6 318      18.194  50.229  53.125  1.00  0.00           O
ATOM  11402  O12 POPE6 318      20.344  49.249  53.945  1.00  0.00           O
ATOM  11403  C1  POPE6 318      17.144  50.319  54.105  1.00  0.00           C
ATOM  11406  C2  POPE6 318      17.684  50.619  55.525  1.00  0.00           C
ATOM  11408  O21 POPE6 318      16.544  50.679  56.405  1.00  0.00           O
ATOM  11409  C21 POPE6 318      16.834  50.559  57.695  1.00  0.00           C
ATOM  11410  O22 POPE6 318      17.944  50.389  58.155  1.00  0.00           O
ATOM  11411  C22 POPE6 318      15.534  50.649  58.495  1.00  0.00           C
ATOM  11414  C3  POPE6 318      18.454  51.979  55.535  1.00  0.00           C
ATOM  11417  O31 POPE6 318      19.884  51.839  55.535  1.00  0.00           O
ATOM  11418  C31 POPE6 318      20.554  51.609  56.655  1.00  0.00           C
ATOM  11419  O32 POPE6 318      21.504  50.839  56.715  1.00  0.00           O
ATOM  11420  C32 POPE6 318      20.204  52.559  57.835  1.00  0.00           C
ATOM  11423  C23 POPE6 318      15.794  50.529  60.015  1.00  0.00           C
ATOM  11426  C24 POPE6 318      14.534  50.809  60.855  1.00  0.00           C
ATOM  11429  C25 POPE6 318      13.414  49.769  60.705  1.00  0.00           C
ATOM  11432  C26 POPE6 318      13.864  48.369  61.145  1.00  0.00           C
ATOM  11435  C27 POPE6 318      12.724  47.479  61.646  1.00  0.00           C
ATOM  11438  C28 POPE6 318      13.274  46.169  62.245  1.00  0.00           C
ATOM  11441  C29 POPE6 318      12.234  45.339  62.945  1.00  0.00           C
ATOM  11443 0C21 POPE6 318      12.284  44.959  64.235  1.00  0.00           C
ATOM  11445 1C21 POPE6 318      13.394  45.259  65.205  1.00  0.00           C
ATOM  11448 2C21 POPE6 318      13.254  44.419  66.486  1.00  0.00           C
ATOM  11451 3C21 POPE6 318      14.394  44.649  67.476  1.00  0.00           C
ATOM  11454 4C21 POPE6 318      14.154  44.019  68.855  1.00  0.00           C
ATOM  11457 5C21 POPE6 318      13.054  44.739  69.646  1.00  0.00           C
ATOM  11460 6C21 POPE6 318      13.074  44.399  71.145  1.00  0.00           C
ATOM  11463 7C21 POPE6 318      12.264  45.399  71.985  1.00  0.00           C
ATOM  11466 8C21 POPE6 318      12.494  45.229  73.485  1.00  0.00           C
ATOM  11470  C33 POPE6 318      20.744  52.049  59.195  1.00  0.00           C
ATOM  11473  C34 POPE6 318      20.884  53.079  60.335  1.00  0.00           C
ATOM  11476  C35 POPE6 318      20.334  52.599  61.695  1.00  0.00           C
ATOM  11479  C36 POPE6 318      18.804  52.549  61.686  1.00  0.00           C
ATOM  11482  C37 POPE6 318      18.164  52.949  63.025  1.00  0.00           C
ATOM  11485  C38 POPE6 318      16.674  53.209  62.835  1.00  0.00           C
ATOM  11488  C39 POPE6 318      16.074  54.059  63.955  1.00  0.00           C
ATOM  11491 0C31 POPE6 318      14.624  54.439  63.645  1.00  0.00           C
ATOM  11494 1C31 POPE6 318      14.124  55.559  64.555  1.00  0.00           C
ATOM  11497 2C31 POPE6 318      12.784  56.169  64.085  1.00  0.00           C
ATOM  11500 3C31 POPE6 318      11.604  55.199  64.186  1.00  0.00           C
ATOM  11503 4C31 POPE6 318      11.234  54.899  65.646  1.00  0.00           C
ATOM  11506 5C31 POPE6 318      10.124  53.839  65.756  1.00  0.00           C
ATOM  11509 6C31 POPE6 318       9.684  53.589  67.195  1.00  0.00           C
ATOM  11513  NH3 POPE7 319      38.404  44.149 100.796  1.00  0.00           N
ATOM  11517  C12 POPE7 319      37.094  43.429 100.896  1.00  0.00           C
ATOM  11520  C11 POPE7 319      36.354  43.569  99.565  1.00  0.00           C
ATOM  11523  P   POPE7 319      34.484  42.489  98.195  1.00  0.00           P
ATOM  11524  O13 POPE7 319      33.514  41.379  98.396  1.00  0.00           O
ATOM  11525  O14 POPE7 319      33.924  43.779  97.756  1.00  0.00           O
ATOM  11526  O11 POPE7 319      35.634  42.009  97.215  1.00  0.00           O
ATOM  11527  O12 POPE7 319      35.264  42.669  99.556  1.00  0.00           O
ATOM  11528  C1  POPE7 319      35.884  42.499  95.896  1.00  0.00           C
ATOM  11531  C2  POPE7 319      36.044  41.299  94.916  1.00  0.00           C
ATOM  11533  O21 POPE7 319      36.264  41.669  93.535  1.00  0.00           O
ATOM  11534  C21 POPE7 319      35.264  42.139  92.826  1.00  0.00           C
ATOM  11535  O22 POPE7 319      34.204  42.569  93.256  1.00  0.00           O
ATOM  11536  C22 POPE7 319      35.684  42.179  91.346  1.00  0.00           C
ATOM  11539  C3  POPE7 319      34.864  40.289  95.096  1.00  0.00           C
ATOM  11542  O31 POPE7 319      34.854  39.249  94.095  1.00  0.00           O
ATOM  11543  C31 POPE7 319      35.754  38.299  94.285  1.00  0.00           C
ATOM  11544  O32 POPE7 319      36.564  38.249  95.196  1.00  0.00           O
ATOM  11545  C32 POPE7 319      35.584  37.199  93.245  1.00  0.00           C
ATOM  11548  C23 POPE7 319      34.634  41.579  90.396  1.00  0.00           C
ATOM  11551  C24 POPE7 319      35.104  41.589  88.925  1.00  0.00           C
ATOM  11554  C25 POPE7 319      33.984  41.219  87.945  1.00  0.00           C
ATOM  11557  C26 POPE7 319      34.474  40.829  86.546  1.00  0.00           C
ATOM  11560  C27 POPE7 319      33.294  40.629  85.576  1.00  0.00           C
ATOM  11563  C28 POPE7 319      33.704  40.119  84.186  1.00  0.00           C
ATOM  11566  C29 POPE7 319      33.734  38.609  84.086  1.00  0.00           C
ATOM  11568 0C21 POPE7 319      33.344  37.859  83.025  1.00  0.00           C
ATOM  11570 1C21 POPE7 319      32.824  38.369  81.705  1.00  0.00           C
ATOM  11573 2C21 POPE7 319      33.784  38.099  80.525  1.00  0.00           C
ATOM  11576 3C21 POPE7 319      35.094  38.889  80.625  1.00  0.00           C
ATOM  11579 4C21 POPE7 319      35.944  38.849  79.345  1.00  0.00           C
ATOM  11582 5C21 POPE7 319      36.444  37.439  78.995  1.00  0.00           C
ATOM  11585 6C21 POPE7 319      37.494  37.439  77.885  1.00  0.00           C
ATOM  11588 7C21 POPE7 319      38.234  36.099  77.805  1.00  0.00           C
ATOM  11591 8C21 POPE7 319      39.054  35.949  76.535  1.00  0.00           C
ATOM  11595  C33 POPE7 319      36.504  37.379  92.015  1.00  0.00           C
ATOM  11598  C34 POPE7 319      36.394  36.169  91.076  1.00  0.00           C
ATOM  11601  C35 POPE7 319      37.144  36.309  89.745  1.00  0.00           C
ATOM  11604  C36 POPE7 319      37.184  37.739  89.195  1.00  0.00           C
ATOM  11607  C37 POPE7 319      37.554  37.779  87.705  1.00  0.00           C
ATOM  11610  C38 POPE7 319      38.214  39.099  87.285  1.00  0.00           C
ATOM  11613  C39 POPE7 319      38.364  39.239  85.765  1.00  0.00           C
ATOM  11616 0C31 POPE7 319      39.164  38.109  85.096  1.00  0.00           C
ATOM  11619 1C31 POPE7 319      39.314  38.339  83.596  1.00  0.00           C
ATOM  11622 2C31 POPE7 319      39.984  37.179  82.845  1.00  0.00           C
ATOM  11625 3C31 POPE7 319      40.114  37.449  81.335  1.00  0.00           C
ATOM  11628 4C31 POPE7 319      41.274  38.379  80.975  1.00  0.00           C
ATOM  11631 5C31 POPE7 319      41.184  38.919  79.546  1.00  0.00           C
ATOM  11634 6C31 POPE7 319      42.424  39.709  79.116  1.00  0.00           C
ATOM  11638  NH3 POPE8 320     126.204  76.839  54.646  1.00  0.00           N
ATOM  11642  C12 POPE8 320     125.214  75.769  54.235  1.00  0.00           C
ATOM  11645  C11 POPE8 320     125.384  75.359  52.765  1.00  0.00           C
ATOM  11648  P   POPE8 320     125.404  72.839  52.085  1.00  0.00           P
ATOM  11649  O13 POPE8 320     124.424  71.729  51.975  1.00  0.00           O
ATOM  11650  O14 POPE8 320     126.294  73.119  50.946  1.00  0.00           O
ATOM  11651  O11 POPE8 320     126.284  72.559  53.365  1.00  0.00           O
ATOM  11652  O12 POPE8 320     124.654  74.159  52.515  1.00  0.00           O
ATOM  11653  C1  POPE8 320     125.694  72.039  54.565  1.00  0.00           C
ATOM  11656  C2  POPE8 320     126.804  71.789  55.616  1.00  0.00           C
ATOM  11658  O21 POPE8 320     126.294  71.249  56.855  1.00  0.00           O
ATOM  11659  C21 POPE8 320     125.764  72.079  57.736  1.00  0.00           C
ATOM  11660  O22 POPE8 320     125.314  73.179  57.505  1.00  0.00           O
ATOM  11661  C22 POPE8 320     125.944  71.459  59.135  1.00  0.00           C
ATOM  11664  C3  POPE8 320     127.624  73.099  55.765  1.00  0.00           C
ATOM  11667  O31 POPE8 320     128.362  73.179  57.006  1.00  0.00           O
ATOM  11668  C31 POPE8 320     128.652  74.449  57.295  1.00  0.00           C
ATOM  11669  O32 POPE8 320     128.382  75.399  56.576  1.00  0.00           O
ATOM  11670  C32 POPE8 320     129.222  74.459  58.715  1.00  0.00           C
ATOM  11673  C23 POPE8 320     125.474  72.389  60.275  1.00  0.00           C
ATOM  11676  C24 POPE8 320     125.564  71.749  61.686  1.00  0.00           C
ATOM  11679  C25 POPE8 320     124.994  72.709  62.745  1.00  0.00           C
ATOM  11682  C26 POPE8 320     125.444  72.479  64.195  1.00  0.00           C
ATOM  11685  C27 POPE8 320     124.704  71.349  64.925  1.00  0.00           C
ATOM  11688  C28 POPE8 320     124.914  71.389  66.455  1.00  0.00           C
ATOM  11691  C29 POPE8 320     124.114  72.449  67.175  1.00  0.00           C
ATOM  11693 0C21 POPE8 320     124.594  73.449  67.945  1.00  0.00           C
ATOM  11695 1C21 POPE8 320     126.054  73.739  68.196  1.00  0.00           C
ATOM  11698 2C21 POPE8 320     126.324  75.029  69.006  1.00  0.00           C
ATOM  11701 3C21 POPE8 320     125.934  74.909  70.485  1.00  0.00           C
ATOM  11704 4C21 POPE8 320     126.474  76.039  71.375  1.00  0.00           C
ATOM  11707 5C21 POPE8 320     126.074  75.799  72.835  1.00  0.00           C
ATOM  11710 6C21 POPE8 320     126.864  76.619  73.875  1.00  0.00           C
ATOM  11713 7C21 POPE8 320     126.664  76.039  75.275  1.00  0.00           C
ATOM  11716 8C21 POPE8 320     127.404  76.779  76.396  1.00  0.00           C
ATOM  11720  C33 POPE8 320     129.442  75.839  59.385  1.00  0.00           C
ATOM  11723  C34 POPE8 320     129.632  75.659  60.896  1.00  0.00           C
ATOM  11726  C35 POPE8 320     130.002  76.939  61.655  1.00  0.00           C
ATOM  11729  C36 POPE8 320     130.512  76.679  63.085  1.00  0.00           C
ATOM  11732  C37 POPE8 320     129.462  76.079  64.035  1.00  0.00           C
ATOM  11735  C38 POPE8 320     129.922  74.819  64.775  1.00  0.00           C
[truncated: 1,805,952 more chars]
