# Supplementary material for: Characterizing Membrane Association and Periplasmic Transfer of Bacterial Lipoproteins through Molecular Dynamics Simulations
Source: Structure. 2020 Apr 7;28(4):475–487.e3. doi: 10.1016/j.str.2020.01.012 (PMC7139219; doi:10.1016/j.str.2020.01.012)
Supplement: Data S2. Final Coordinates from Simulations (A–L), Related to Figure 3 [file mmc4.zip › A-L/AMID-5-atomistic.pdb]

TITLE     Protein
REMARK    THIS IS A SIMULATION BOX
CRYST1  129.303  129.303  184.853  90.00  90.00  90.00 P 1           1
MODEL        1
ATOM      1  N   CYSTA   1      51.618  69.947  90.556  1.00  0.00           N
ATOM      3  CA  CYSTA   1      51.198  68.697  89.907  1.00  0.00           C
ATOM      5  C   CYSTA   1      49.707  68.355  89.846  1.00  0.00           C
ATOM      6  O   CYSTA   1      49.166  68.096  88.778  1.00  0.00           O
ATOM      7  CB  CYSTA   1      51.868  68.535  88.526  1.00  0.00           C
ATOM     10  SG  CYSTA   1      53.638  68.266  88.786  1.00  0.00           S
ATOM     11  C1  CYSTA   1      54.107  68.456  87.066  1.00  0.00           C
ATOM     14  CA1 CYSTA   1      51.068  71.156  90.436  1.00  0.00           C
ATOM     15  OA1 CYSTA   1      50.836  71.756  91.477  1.00  0.00           O
ATOM     16  CA2 CYSTA   1      50.787  71.816  89.117  1.00  0.00           C
ATOM     19  C11 CYSTA   1      55.576  68.066  86.826  1.00  0.00           C
ATOM     21  O11 CYSTA   1      55.787  66.636  86.936  1.00  0.00           O
ATOM     22  CX1 CYSTA   1      55.346  65.977  85.867  1.00  0.00           C
ATOM     23  OX1 CYSTA   1      54.236  65.517  85.737  1.00  0.00           O
ATOM     24  CX2 CYSTA   1      56.437  65.925  84.786  1.00  0.00           C
ATOM     27  C12 CYSTA   1      56.517  68.776  87.826  1.00  0.00           C
ATOM     30  O12 CYSTA   1      57.846  68.766  87.286  1.00  0.00           O
ATOM     31  CD1 CYSTA   1      58.676  69.556  87.948  1.00  0.00           C
ATOM     32  OD1 CYSTA   1      58.457  70.116  88.996  1.00  0.00           O
ATOM     33  CD2 CYSTA   1      59.966  69.626  87.146  1.00  0.00           C
ATOM     36  CA3 CYSTA   1      49.387  71.517  88.567  1.00  0.00           C
ATOM     39  CA4 CYSTA   1      49.287  71.977  87.117  1.00  0.00           C
ATOM     42  CA5 CYSTA   1      48.006  71.517  86.407  1.00  0.00           C
ATOM     45  CA6 CYSTA   1      48.277  70.477  85.326  1.00  0.00           C
ATOM     48  CA7 CYSTA   1      46.997  69.987  84.656  1.00  0.00           C
ATOM     51  CA8 CYSTA   1      47.027  70.016  83.116  1.00  0.00           C
ATOM     54  CA9 CYSTA   1      46.416  71.286  82.517  1.00  0.00           C
ATOM     57 0CA1 CYSTA   1      47.388  72.456  82.517  1.00  0.00           C
ATOM     60 1CA1 CYSTA   1      46.777  73.716  81.887  1.00  0.00           C
ATOM     63 2CA1 CYSTA   1      47.846  74.776  81.646  1.00  0.00           C
ATOM     66 3CA1 CYSTA   1      47.367  76.007  80.867  1.00  0.00           C
ATOM     69 4CA1 CYSTA   1      48.527  76.666  80.106  1.00  0.00           C
ATOM     72 5CA1 CYSTA   1      48.146  78.006  79.487  1.00  0.00           C
ATOM     75 6CA1 CYSTA   1      49.287  78.656  78.697  1.00  0.00           C
ATOM     79  CD3 CYSTA   1      59.888  70.606  85.947  1.00  0.00           C
ATOM     82  CD4 CYSTA   1      59.118  70.106  84.706  1.00  0.00           C
ATOM     85  CD5 CYSTA   1      57.606  70.376  84.726  1.00  0.00           C
ATOM     88  CD6 CYSTA   1      57.056  71.276  83.616  1.00  0.00           C
ATOM     91  CD7 CYSTA   1      56.837  70.566  82.276  1.00  0.00           C
ATOM     94  CD8 CYSTA   1      55.987  71.386  81.297  1.00  0.00           C
ATOM     97  CD9 CYSTA   1      55.798  70.657  79.957  1.00  0.00           C
ATOM    100 0CD1 CYSTA   1      55.228  71.566  78.866  1.00  0.00           C
ATOM    103 1CD1 CYSTA   1      56.278  72.516  78.276  1.00  0.00           C
ATOM    106 2CD1 CYSTA   1      55.688  73.606  77.366  1.00  0.00           C
ATOM    109 3CD1 CYSTA   1      56.777  74.465  76.727  1.00  0.00           C
ATOM    112 4CD1 CYSTA   1      57.118  73.996  75.316  1.00  0.00           C
ATOM    115 5CD1 CYSTA   1      56.286  74.736  74.257  1.00  0.00           C
ATOM    118 6CD1 CYSTA   1      56.458  74.197  72.837  1.00  0.00           C
ATOM    122  CX3 CYSTA   1      55.917  65.496  83.386  1.00  0.00           C
ATOM    125  CX4 CYSTA   1      56.577  66.337  82.286  1.00  0.00           C
ATOM    128  CX5 CYSTA   1      56.416  65.806  80.857  1.00  0.00           C
ATOM    131  CX6 CYSTA   1      56.688  66.916  79.838  1.00  0.00           C
ATOM    134  CX7 CYSTA   1      56.677  66.517  78.347  1.00  0.00           C
ATOM    137  CX8 CYSTA   1      57.156  67.697  77.478  1.00  0.00           C
ATOM    140  CX9 CYSTA   1      56.647  67.786  76.056  1.00  0.00           C
ATOM    142 0CX1 CYSTA   1      57.016  68.675  75.097  1.00  0.00           C
ATOM    144 1CX1 CYSTA   1      58.037  69.796  75.116  1.00  0.00           C
ATOM    147 2CX1 CYSTA   1      59.007  69.866  76.316  1.00  0.00           C
ATOM    150 3CX1 CYSTA   1      59.906  71.106  76.406  1.00  0.00           C
ATOM    153 4CX1 CYSTA   1      60.327  71.366  77.877  1.00  0.00           C
ATOM    156 5CX1 CYSTA   1      61.736  70.896  78.257  1.00  0.00           C
ATOM    159 6CX1 CYSTA   1      61.736  70.216  79.636  1.00  0.00           C
ATOM    162 7CX1 CYSTA   1      63.118  69.766  80.117  1.00  0.00           C
ATOM    165 8CX1 CYSTA   1      63.067  69.106  81.507  1.00  0.00           C
ATOM    169  N   ALA A   2      48.947  68.355  90.947  1.00  0.00           N
ATOM    171  CA  ALA A   2      49.298  68.686  92.317  1.00  0.00           C
ATOM    173  CB  ALA A   2      48.027  69.136  93.007  1.00  0.00           C
ATOM    177  C   ALA A   2      49.878  67.536  93.116  1.00  0.00           C
ATOM    178  O   ALA A   2      49.926  66.396  92.676  1.00  0.00           O
ATOM    179  N   GLY A   3      50.316  67.796  94.366  1.00  0.00           N
ATOM    181  CA  GLY A   3      50.548  69.106  94.986  1.00  0.00           C
ATOM    184  C   GLY A   3      51.806  69.046  95.756  1.00  0.00           C
ATOM    185  O   GLY A   3      52.857  69.276  95.187  1.00  0.00           O
ATOM    186  N   GLU A   4      51.806  68.706  97.048  1.00  0.00           N
ATOM    188  CA  GLU A   4      50.736  68.886  97.986  1.00  0.00           C
ATOM    190  CB  GLU A   4      49.618  67.816  97.877  1.00  0.00           C
ATOM    193  CG  GLU A   4      48.786  67.506  99.146  1.00  0.00           C
ATOM    196  CD  GLU A   4      49.207  66.237  99.878  1.00  0.00           C
ATOM    197  OE1 GLU A   4      48.978  66.186 101.106  1.00  0.00           O
ATOM    198  OE2 GLU A   4      49.716  65.286  99.216  1.00  0.00           O
ATOM    199  C   GLU A   4      51.327  68.986  99.387  1.00  0.00           C
ATOM    200  O   GLU A   4      52.227  68.256  99.767  1.00  0.00           O
ATOM    201  N   LYS A   5      50.826  69.896 100.237  1.00  0.00           N
ATOM    203  CA  LYS A   5      50.416  71.226  99.856  1.00  0.00           C
ATOM    205  CB  LYS A   5      48.866  71.386  99.786  1.00  0.00           C
ATOM    208  CG  LYS A   5      47.997  71.606 101.057  1.00  0.00           C
ATOM    211  CD  LYS A   5      47.336  70.386 101.736  1.00  0.00           C
ATOM    214  CE  LYS A   5      48.216  69.646 102.757  1.00  0.00           C
ATOM    217  NZ  LYS A   5      47.416  68.846 103.697  1.00  0.00           N
ATOM    221  C   LYS A   5      51.016  71.986 101.007  1.00  0.00           C
ATOM    222  O   LYS A   5      50.857  71.546 102.127  1.00  0.00           O
ATOM    223  N   GLY A   6      51.777  73.087 100.906  1.00  0.00           N
ATOM    225  CA  GLY A   6      52.216  74.026  99.896  1.00  0.00           C
ATOM    228  C   GLY A   6      53.606  74.527 100.257  1.00  0.00           C
ATOM    229  O   GLY A   6      54.527  74.326  99.478  1.00  0.00           O
ATOM    230  N   ILE A   7      53.958  75.186 101.408  1.00  0.00           N
ATOM    232  CA  ILE A   7      53.298  75.727 102.617  1.00  0.00           C
ATOM    234  CB  ILE A   7      53.118  74.736 103.757  1.00  0.00           C
ATOM    236  CG2 ILE A   7      51.717  74.146 103.576  1.00  0.00           C
ATOM    240  CG1 ILE A   7      54.317  73.756 103.897  1.00  0.00           C
ATOM    243  CD  ILE A   7      55.056  73.846 105.237  1.00  0.00           C
ATOM    247  C   ILE A   7      54.166  76.736 103.326  1.00  0.00           C
ATOM    248  O   ILE A   7      55.387  76.657 103.246  1.00  0.00           O
ATOM    249  N   VAL A   8      53.586  77.606 104.186  1.00  0.00           N
ATOM    251  CA  VAL A   8      52.388  78.376 103.886  1.00  0.00           C
ATOM    253  CB  VAL A   8      51.138  78.306 104.807  1.00  0.00           C
ATOM    255  CG1 VAL A   8      49.896  78.846 104.066  1.00  0.00           C
ATOM    259  CG2 VAL A   8      50.766  76.896 105.237  1.00  0.00           C
ATOM    263  C   VAL A   8      52.876  79.796 103.867  1.00  0.00           C
ATOM    264  O   VAL A   8      53.796  80.185 104.586  1.00  0.00           O
ATOM    265  N   GLU A   9      52.216  80.506 102.966  1.00  0.00           N
ATOM    267  CA  GLU A   9      52.248  81.836 102.416  1.00  0.00           C
ATOM    269  CB  GLU A   9      50.756  81.987 102.016  1.00  0.00           C
ATOM    272  CG  GLU A   9      49.737  82.646 102.996  1.00  0.00           C
ATOM    275  CD  GLU A   9      50.018  82.896 104.496  1.00  0.00           C
ATOM    276  OE1 GLU A   9      50.166  84.086 104.866  1.00  0.00           O
ATOM    277  OE2 GLU A   9      49.937  81.936 105.287  1.00  0.00           O
ATOM    278  C   GLU A   9      52.787  83.057 103.196  1.00  0.00           C
ATOM    279  O   GLU A   9      53.107  83.016 104.387  1.00  0.00           O
ATOM    280  N   LYS A  10      52.967  84.235 102.556  1.00  0.00           N
ATOM    282  CA  LYS A  10      52.757  84.536 101.157  1.00  0.00           C
ATOM    284  CB  LYS A  10      51.356  85.056 100.696  1.00  0.00           C
ATOM    287  CG  LYS A  10      50.946  86.526 100.947  1.00  0.00           C
ATOM    290  CD  LYS A  10      50.088  86.766 102.206  1.00  0.00           C
ATOM    293  CE  LYS A  10      50.906  87.087 103.456  1.00  0.00           C
ATOM    296  NZ  LYS A  10      50.147  87.976 104.347  1.00  0.00           N
ATOM    300  C   LYS A  10      53.757  85.606 100.777  1.00  0.00           C
ATOM    301  O   LYS A  10      54.236  86.376 101.606  1.00  0.00           O
ATOM    302  N   GLU A  11      54.028  85.737  99.466  1.00  0.00           N
ATOM    304  CA  GLU A  11      55.306  85.286  98.946  1.00  0.00           C
ATOM    306  CB  GLU A  11      55.548  83.776  99.216  1.00  0.00           C
ATOM    309  CG  GLU A  11      56.626  83.526 100.326  1.00  0.00           C
ATOM    312  CD  GLU A  11      57.916  84.387 100.396  1.00  0.00           C
ATOM    313  OE1 GLU A  11      59.007  83.806 100.176  1.00  0.00           O
ATOM    314  OE2 GLU A  11      57.857  85.606 100.686  1.00  0.00           O
ATOM    315  C   GLU A  11      55.576  85.846  97.556  1.00  0.00           C
ATOM    316  O   GLU A  11      54.757  86.607  97.036  1.00  0.00           O
ATOM    317  N   GLY A  12      56.756  85.625  96.917  1.00  0.00           N
ATOM    319  CA  GLY A  12      57.507  84.366  96.908  1.00  0.00           C
ATOM    322  C   GLY A  12      58.978  84.366  96.917  1.00  0.00           C
ATOM    323  O   GLY A  12      59.586  83.346  96.606  1.00  0.00           O
ATOM    324  N   TYR A  13      59.548  85.485  97.346  1.00  0.00           N
ATOM    326  CA  TYR A  13      60.826  85.497  97.996  1.00  0.00           C
ATOM    328  CB  TYR A  13      62.027  84.776  97.286  1.00  0.00           C
ATOM    331  CG  TYR A  13      62.388  85.227  95.886  1.00  0.00           C
ATOM    332  CD1 TYR A  13      61.458  85.586  94.887  1.00  0.00           C
ATOM    334  CE1 TYR A  13      61.876  86.057  93.646  1.00  0.00           C
ATOM    336  CZ  TYR A  13      63.236  86.166  93.377  1.00  0.00           C
ATOM    337  OH  TYR A  13      63.687  86.756  92.197  1.00  0.00           O
ATOM    339  CD2 TYR A  13      63.757  85.236  95.547  1.00  0.00           C
ATOM    341  CE2 TYR A  13      64.177  85.737  94.317  1.00  0.00           C
ATOM    343  C   TYR A  13      61.106  86.956  98.256  1.00  0.00           C
ATOM    344  O   TYR A  13      60.667  87.826  97.507  1.00  0.00           O
ATOM    345  N   GLN A  14      61.837  87.376  99.306  1.00  0.00           N
ATOM    347  CA  GLN A  14      62.326  86.826 100.556  1.00  0.00           C
ATOM    349  CB  GLN A  14      61.658  85.566 101.176  1.00  0.00           C
ATOM    352  CG  GLN A  14      61.747  85.527 102.727  1.00  0.00           C
ATOM    355  CD  GLN A  14      61.076  86.716 103.437  1.00  0.00           C
ATOM    356  OE1 GLN A  14      61.467  87.136 104.527  1.00  0.00           O
ATOM    357  NE2 GLN A  14      59.997  87.255 102.826  1.00  0.00           N
ATOM    360  C   GLN A  14      63.827  86.676 100.486  1.00  0.00           C
ATOM    361  O   GLN A  14      64.376  85.576 100.496  1.00  0.00           O
ATOM    362  N   LEU A  15      64.527  87.806 100.588  1.00  0.00           N
ATOM    364  CA  LEU A  15      65.677  87.896 101.446  1.00  0.00           C
ATOM    366  CB  LEU A  15      66.977  88.386 100.756  1.00  0.00           C
ATOM    369  CG  LEU A  15      66.817  89.347  99.566  1.00  0.00           C
ATOM    371  CD1 LEU A  15      68.166  89.646  98.917  1.00  0.00           C
ATOM    375  CD2 LEU A  15      66.176  90.676  99.947  1.00  0.00           C
ATOM    379  C   LEU A  15      65.227  88.706 102.658  1.00  0.00           C
ATOM    380  O   LEU A  15      64.827  89.856 102.597  1.00  0.00           O
ATOM    381  N   ASP A  16      65.166  88.057 103.816  1.00  0.00           N
ATOM    383  CA  ASP A  16      66.257  87.285 104.347  1.00  0.00           C
ATOM    385  CB  ASP A  16      66.677  87.887 105.707  1.00  0.00           C
ATOM    388  CG  ASP A  16      65.556  88.016 106.746  1.00  0.00           C
ATOM    389  OD1 ASP A  16      65.927  88.146 107.947  1.00  0.00           O
ATOM    390  OD2 ASP A  16      64.376  88.167 106.367  1.00  0.00           O
ATOM    391  C   ASP A  16      65.967  85.807 104.466  1.00  0.00           C
ATOM    392  O   ASP A  16      64.957  85.357 104.996  1.00  0.00           O
ATOM    393  N   THR A  17      66.916  85.016 103.937  1.00  0.00           N
ATOM    395  CA  THR A  17      67.317  83.657 104.317  1.00  0.00           C
ATOM    397  CB  THR A  17      68.137  83.626 105.597  1.00  0.00           C
ATOM    399  OG1 THR A  17      68.897  82.447 105.777  1.00  0.00           O
ATOM    401  CG2 THR A  17      67.357  83.876 106.887  1.00  0.00           C
ATOM    405  C   THR A  17      66.217  82.626 104.227  1.00  0.00           C
ATOM    406  O   THR A  17      66.277  81.536 104.796  1.00  0.00           O
ATOM    407  N   ARG A  18      65.177  82.976 103.437  1.00  0.00           N
ATOM    409  CA  ARG A  18      63.866  82.376 103.456  1.00  0.00           C
ATOM    411  CB  ARG A  18      63.817  81.197 102.447  1.00  0.00           C
ATOM    414  CG  ARG A  18      63.006  81.396 101.137  1.00  0.00           C
ATOM    417  CD  ARG A  18      63.216  80.175 100.227  1.00  0.00           C
ATOM    420  NE  ARG A  18      62.286  80.205  99.057  1.00  0.00           N
ATOM    422  CZ  ARG A  18      62.336  79.326  98.067  1.00  0.00           C
ATOM    423  NH1 ARG A  18      61.507  79.465  97.048  1.00  0.00           N
ATOM    426  NH2 ARG A  18      63.196  78.336  98.036  1.00  0.00           N
ATOM    429  C   ARG A  18      63.317  82.006 104.846  1.00  0.00           C
ATOM    430  O   ARG A  18      63.557  80.926 105.377  1.00  0.00           O
ATOM    431  N   ARG A  19      62.518  82.866 105.496  1.00  0.00           N
ATOM    433  CA  ARG A  19      61.566  82.376 106.507  1.00  0.00           C
ATOM    435  CB  ARG A  19      61.826  82.997 107.927  1.00  0.00           C
ATOM    438  CG  ARG A  19      62.416  82.027 108.977  1.00  0.00           C
ATOM    441  CD  ARG A  19      61.447  81.516 110.066  1.00  0.00           C
ATOM    444  NE  ARG A  19      61.257  82.526 111.176  1.00  0.00           N
ATOM    446  CZ  ARG A  19      60.766  82.206 112.378  1.00  0.00           C
ATOM    447  NH1 ARG A  19      60.677  83.097 113.336  1.00  0.00           N
ATOM    450  NH2 ARG A  19      60.357  80.996 112.667  1.00  0.00           N
ATOM    453  C   ARG A  19      60.127  82.577 106.087  1.00  0.00           C
ATOM    454  O   ARG A  19      59.217  82.477 106.908  1.00  0.00           O
ATOM    455  N   GLN A  20      59.818  82.946 104.826  1.00  0.00           N
ATOM    457  CA  GLN A  20      58.427  83.226 104.436  1.00  0.00           C
ATOM    459  CB  GLN A  20      58.277  84.686 103.946  1.00  0.00           C
ATOM    462  CG  GLN A  20      56.837  85.255 103.727  1.00  0.00           C
ATOM    465  CD  GLN A  20      55.836  85.345 104.896  1.00  0.00           C
ATOM    466  OE1 GLN A  20      54.646  85.576 104.687  1.00  0.00           O
ATOM    467  NE2 GLN A  20      56.338  85.276 106.157  1.00  0.00           N
ATOM    470  C   GLN A  20      58.027  82.267 103.336  1.00  0.00           C
ATOM    471  O   GLN A  20      56.868  82.216 102.956  1.00  0.00           O
ATOM    472  N   ALA A  21      58.967  81.396 102.877  1.00  0.00           N
ATOM    474  CA  ALA A  21      58.628  80.247 102.076  1.00  0.00           C
ATOM    476  CB  ALA A  21      59.878  79.486 101.557  1.00  0.00           C
ATOM    480  C   ALA A  21      57.708  79.316 102.837  1.00  0.00           C
ATOM    481  O   ALA A  21      57.658  79.297 104.066  1.00  0.00           O
ATOM    482  N   GLN A  22      56.917  78.516 102.146  1.00  0.00           N
ATOM    484  CA  GLN A  22      56.868  78.336 100.716  1.00  0.00           C
ATOM    486  CB  GLN A  22      56.896  76.797 100.466  1.00  0.00           C
ATOM    489  CG  GLN A  22      57.946  76.315  99.426  1.00  0.00           C
ATOM    492  CD  GLN A  22      58.778  75.046  99.767  1.00  0.00           C
ATOM    493  OE1 GLN A  22      59.427  74.496  98.876  1.00  0.00           O
ATOM    494  NE2 GLN A  22      58.827  74.605 101.036  1.00  0.00           N
ATOM    497  C   GLN A  22      55.736  79.267 100.227  1.00  0.00           C
ATOM    498  O   GLN A  22      55.446  80.286 100.836  1.00  0.00           O
ATOM    499  N   ALA A  23      55.106  79.096  99.066  1.00  0.00           N
ATOM    501  CA  ALA A  23      54.466  77.916  98.606  1.00  0.00           C
ATOM    503  CB  ALA A  23      53.146  77.746  99.376  1.00  0.00           C
ATOM    507  C   ALA A  23      54.256  78.206  97.146  1.00  0.00           C
ATOM    508  O   ALA A  23      54.196  79.376  96.767  1.00  0.00           O
ATOM    509  N   ALA A  24      54.166  77.196  96.277  1.00  0.00           N
ATOM    511  CA  ALA A  24      54.166  75.785  96.526  1.00  0.00           C
ATOM    513  CB  ALA A  24      52.687  75.346  96.507  1.00  0.00           C
ATOM    517  C   ALA A  24      55.116  75.176  95.486  1.00  0.00           C
ATOM    518  O   ALA A  24      56.138  75.785  95.196  1.00  0.00           O
ATOM    519  N   TYR A  25      54.906  73.996  94.866  1.00  0.00           N
ATOM    521  CA  TYR A  25      54.028  72.876  95.206  1.00  0.00           C
ATOM    523  CB  TYR A  25      53.986  71.785  94.107  1.00  0.00           C
ATOM    526  CG  TYR A  25      54.107  72.285  92.696  1.00  0.00           C
ATOM    527  CD1 TYR A  25      53.387  73.386  92.216  1.00  0.00           C
ATOM    529  CE1 TYR A  25      53.466  73.766  90.867  1.00  0.00           C
ATOM    531  CZ  TYR A  25      54.277  73.035  89.996  1.00  0.00           C
ATOM    532  OH  TYR A  25      54.387  73.407  88.646  1.00  0.00           O
ATOM    534  CD2 TYR A  25      54.906  71.546  91.797  1.00  0.00           C
ATOM    536  CE2 TYR A  25      55.007  71.926  90.456  1.00  0.00           C
ATOM    538  C   TYR A  25      54.287  72.157  96.537  1.00  0.00           C
ATOM    539  O   TYR A  25      53.298  71.926  97.247  1.00  0.00           O
ATOM    540  N   PRO A  26      55.486  71.776  96.978  1.00  0.00           N
ATOM    541  CD  PRO A  26      56.777  72.126  96.367  1.00  0.00           C
ATOM    544  CA  PRO A  26      55.657  71.026  98.216  1.00  0.00           C
ATOM    546  CB  PRO A  26      57.126  71.346  98.576  1.00  0.00           C
ATOM    549  CG  PRO A  26      57.827  71.436  97.216  1.00  0.00           C
ATOM    552  C   PRO A  26      55.446  69.516  98.097  1.00  0.00           C
ATOM    553  O   PRO A  26      55.548  68.856  99.117  1.00  0.00           O
ATOM    554  N   ARG A  27      55.176  68.906  96.908  1.00  0.00           N
ATOM    556  CA  ARG A  27      55.257  67.447  96.757  1.00  0.00           C
ATOM    558  CB  ARG A  27      54.556  66.797  95.517  1.00  0.00           C
ATOM    561  CG  ARG A  27      54.958  67.326  94.128  1.00  0.00           C
ATOM    564  CD  ARG A  27      54.088  66.767  92.986  1.00  0.00           C
ATOM    567  NE  ARG A  27      54.896  65.777  92.197  1.00  0.00           N
ATOM    569  CZ  ARG A  27      54.597  65.426  90.956  1.00  0.00           C
ATOM    570  NH1 ARG A  27      55.537  64.966  90.157  1.00  0.00           N
ATOM    573  NH2 ARG A  27      53.368  65.477  90.477  1.00  0.00           N
ATOM    576  C   ARG A  27      56.688  66.986  96.736  1.00  0.00           C
ATOM    577  O   ARG A  27      57.507  67.496  95.976  1.00  0.00           O
ATOM    578  N   ILE A  28      57.027  65.977  97.566  1.00  0.00           N
ATOM    580  CA  ILE A  28      58.048  66.066  98.596  1.00  0.00           C
ATOM    582  CB  ILE A  28      59.337  66.736  98.146  1.00  0.00           C
ATOM    584  CG2 ILE A  28      59.306  68.285  98.126  1.00  0.00           C
ATOM    588  CG1 ILE A  28      60.506  66.266  99.007  1.00  0.00           C
ATOM    591  CD  ILE A  28      61.798  66.477  98.237  1.00  0.00           C
ATOM    595  C   ILE A  28      57.567  66.496  99.986  1.00  0.00           C
ATOM    596  O   ILE A  28      57.978  67.536 100.526  1.00  0.00           O
ATOM    597  N   LYS A  29      56.728  65.666 100.658  1.00  0.00           N
ATOM    599  CA  LYS A  29      56.528  65.727 102.097  1.00  0.00           C
ATOM    601  CB  LYS A  29      55.847  64.465 102.696  1.00  0.00           C
ATOM    604  CG  LYS A  29      54.337  64.416 102.556  1.00  0.00           C
ATOM    607  CD  LYS A  29      53.747  63.196 103.266  1.00  0.00           C
ATOM    610  CE  LYS A  29      52.248  63.136 103.047  1.00  0.00           C
ATOM    613  NZ  LYS A  29      51.688  61.826 103.406  1.00  0.00           N
ATOM    617  C   LYS A  29      57.746  66.016 102.956  1.00  0.00           C
ATOM    618  O   LYS A  29      58.856  65.566 102.716  1.00  0.00           O
ATOM    619  N   VAL A  30      57.518  66.715 104.066  1.00  0.00           N
ATOM    621  CA  VAL A  30      58.417  66.666 105.196  1.00  0.00           C
ATOM    623  CB  VAL A  30      58.617  68.047 105.816  1.00  0.00           C
ATOM    625  CG1 VAL A  30      59.457  67.977 107.107  1.00  0.00           C
ATOM    629  CG2 VAL A  30      59.298  68.966 104.776  1.00  0.00           C
ATOM    633  C   VAL A  30      57.887  65.596 106.146  1.00  0.00           C
ATOM    634  O   VAL A  30      56.688  65.456 106.376  1.00  0.00           O
ATOM    635  N   LEU A  31      58.768  64.757 106.706  1.00  0.00           N
ATOM    637  CA  LEU A  31      58.357  63.726 107.647  1.00  0.00           C
ATOM    639  CB  LEU A  31      58.768  62.316 107.177  1.00  0.00           C
ATOM    642  CG  LEU A  31      58.298  61.156 108.088  1.00  0.00           C
ATOM    644  CD1 LEU A  31      56.777  61.185 108.266  1.00  0.00           C
ATOM    648  CD2 LEU A  31      58.736  59.806 107.518  1.00  0.00           C
ATOM    652  C   LEU A  31      58.978  64.036 108.977  1.00  0.00           C
ATOM    653  O   LEU A  31      60.197  63.976 109.146  1.00  0.00           O
ATOM    654  N   VAL A  32      58.137  64.407 109.957  1.00  0.00           N
ATOM    656  CA  VAL A  32      58.586  64.836 111.268  1.00  0.00           C
ATOM    658  CB  VAL A  32      57.868  66.086 111.767  1.00  0.00           C
ATOM    660  CG1 VAL A  32      58.557  66.596 113.047  1.00  0.00           C
ATOM    664  CG2 VAL A  32      57.908  67.187 110.696  1.00  0.00           C
ATOM    668  C   VAL A  32      58.376  63.706 112.238  1.00  0.00           C
ATOM    669  O   VAL A  32      57.297  63.106 112.337  1.00  0.00           O
ATOM    670  N   ILE A  33      59.438  63.365 112.977  1.00  0.00           N
ATOM    672  CA  ILE A  33      59.396  62.406 114.057  1.00  0.00           C
ATOM    674  CB  ILE A  33      60.556  61.416 113.996  1.00  0.00           C
ATOM    676  CG2 ILE A  33      60.368  60.326 115.056  1.00  0.00           C
ATOM    680  CG1 ILE A  33      60.727  60.795 112.576  1.00  0.00           C
ATOM    683  CD  ILE A  33      59.477  60.086 112.036  1.00  0.00           C
ATOM    687  C   ILE A  33      59.387  63.157 115.377  1.00  0.00           C
ATOM    688  O   ILE A  33      60.166  64.087 115.606  1.00  0.00           O
ATOM    689  N   HIS A  34      58.466  62.766 116.277  1.00  0.00           N
ATOM    691  CA  HIS A  34      58.266  63.407 117.566  1.00  0.00           C
ATOM    693  CB  HIS A  34      56.847  64.017 117.667  1.00  0.00           C
ATOM    696  ND1 HIS A  34      56.296  66.136 116.477  1.00  0.00           N
ATOM    697  CG  HIS A  34      56.467  64.766 116.437  1.00  0.00           C
ATOM    698  CE1 HIS A  34      55.798  66.447 115.307  1.00  0.00           C
ATOM    700  NE2 HIS A  34      55.646  65.366 114.506  1.00  0.00           N
ATOM    702  CD2 HIS A  34      56.068  64.276 115.237  1.00  0.00           C
ATOM    704  C   HIS A  34      58.406  62.356 118.657  1.00  0.00           C
ATOM    705  O   HIS A  34      58.606  61.166 118.396  1.00  0.00           O
ATOM    706  N   TYR A  35      58.266  62.786 119.916  1.00  0.00           N
ATOM    708  CA  TYR A  35      57.798  61.866 120.937  1.00  0.00           C
ATOM    710  CB  TYR A  35      58.866  61.296 121.926  1.00  0.00           C
ATOM    713  CG  TYR A  35      59.667  62.295 122.737  1.00  0.00           C
ATOM    714  CD1 TYR A  35      59.056  63.176 123.657  1.00  0.00           C
ATOM    716  CE1 TYR A  35      59.826  64.096 124.396  1.00  0.00           C
ATOM    718  CZ  TYR A  35      61.216  64.087 124.267  1.00  0.00           C
ATOM    719  OH  TYR A  35      62.006  64.976 125.007  1.00  0.00           O
ATOM    721  CD2 TYR A  35      61.068  62.286 122.667  1.00  0.00           C
ATOM    723  CE2 TYR A  35      61.847  63.176 123.406  1.00  0.00           C
ATOM    725  C   TYR A  35      56.607  62.456 121.646  1.00  0.00           C
ATOM    726  O   TYR A  35      56.548  63.646 121.966  1.00  0.00           O
ATOM    727  N   THR A  36      55.657  61.567 121.987  1.00  0.00           N
ATOM    729  CA  THR A  36      54.818  61.746 123.146  1.00  0.00           C
ATOM    731  CB  THR A  36      53.536  60.896 123.196  1.00  0.00           C
ATOM    733  OG1 THR A  36      53.698  59.606 123.768  1.00  0.00           O
ATOM    735  CG2 THR A  36      52.967  60.716 121.797  1.00  0.00           C
ATOM    739  C   THR A  36      55.707  61.446 124.326  1.00  0.00           C
ATOM    740  O   THR A  36      56.588  60.576 124.276  1.00  0.00           O
ATOM    741  N   ALA A  37      55.527  62.167 125.427  1.00  0.00           N
ATOM    743  CA  ALA A  37      56.268  61.915 126.627  1.00  0.00           C
ATOM    745  CB  ALA A  37      56.927  63.246 127.057  1.00  0.00           C
ATOM    749  C   ALA A  37      55.346  61.306 127.667  1.00  0.00           C
ATOM    750  O   ALA A  37      55.556  61.506 128.856  1.00  0.00           O
ATOM    751  N   ASP A  38      54.277  60.595 127.226  1.00  0.00           N
ATOM    753  CA  ASP A  38      53.137  60.186 128.036  1.00  0.00           C
ATOM    755  CB  ASP A  38      51.966  61.206 127.816  1.00  0.00           C
ATOM    758  CG  ASP A  38      50.917  61.216 128.917  1.00  0.00           C
ATOM    759  OD1 ASP A  38      50.966  60.336 129.817  1.00  0.00           O
ATOM    760  OD2 ASP A  38      50.007  62.086 128.847  1.00  0.00           O
ATOM    761  C   ASP A  38      52.717  58.746 127.667  1.00  0.00           C
ATOM    762  O   ASP A  38      53.207  58.176 126.697  1.00  0.00           O
ATOM    763  N   ASP A  39      51.826  58.095 128.456  1.00  0.00           N
ATOM    765  CA  ASP A  39      51.296  56.746 128.237  1.00  0.00           C
ATOM    767  CB  ASP A  39      50.607  56.185 129.536  1.00  0.00           C
ATOM    770  CG  ASP A  39      49.147  56.536 129.796  1.00  0.00           C
ATOM    771  OD1 ASP A  39      48.236  56.176 128.996  1.00  0.00           O
ATOM    772  OD2 ASP A  39      48.856  57.066 130.896  1.00  0.00           O
ATOM    773  C   ASP A  39      50.427  56.686 126.978  1.00  0.00           C
ATOM    774  O   ASP A  39      49.916  57.726 126.548  1.00  0.00           O
ATOM    775  N   PHE A  40      50.236  55.535 126.306  1.00  0.00           N
ATOM    777  CA  PHE A  40      49.607  55.465 124.996  1.00  0.00           C
ATOM    779  CB  PHE A  40      49.527  53.986 124.466  1.00  0.00           C
ATOM    782  CG  PHE A  40      48.937  53.926 123.076  1.00  0.00           C
ATOM    783  CD1 PHE A  40      49.777  54.076 121.966  1.00  0.00           C
ATOM    785  CE1 PHE A  40      49.256  54.096 120.667  1.00  0.00           C
ATOM    787  CZ  PHE A  40      47.876  54.025 120.466  1.00  0.00           C
ATOM    789  CD2 PHE A  40      47.546  53.816 122.867  1.00  0.00           C
ATOM    791  CE2 PHE A  40      47.016  53.906 121.566  1.00  0.00           C
ATOM    793  C   PHE A  40      48.196  56.045 124.936  1.00  0.00           C
ATOM    794  O   PHE A  40      47.868  56.845 124.057  1.00  0.00           O
ATOM    795  N   ASP A  41      47.318  55.665 125.877  1.00  0.00           N
ATOM    797  CA  ASP A  41      45.966  56.166 125.997  1.00  0.00           C
ATOM    799  CB  ASP A  41      45.208  55.486 127.146  1.00  0.00           C
ATOM    802  CG  ASP A  41      45.208  53.966 127.206  1.00  0.00           C
ATOM    803  OD1 ASP A  41      44.896  53.246 126.227  1.00  0.00           O
ATOM    804  OD2 ASP A  41      45.408  53.507 128.367  1.00  0.00           O
ATOM    805  C   ASP A  41      45.927  57.666 126.326  1.00  0.00           C
ATOM    806  O   ASP A  41      45.176  58.456 125.766  1.00  0.00           O
ATOM    807  N   SER A  42      46.777  58.095 127.296  1.00  0.00           N
ATOM    809  CA  SER A  42      46.938  59.496 127.658  1.00  0.00           C
ATOM    811  CB  SER A  42      47.857  59.696 128.876  1.00  0.00           C
ATOM    814  OG  SER A  42      47.297  59.076 130.047  1.00  0.00           O
ATOM    816  C   SER A  42      47.458  60.326 126.496  1.00  0.00           C
ATOM    817  O   SER A  42      46.966  61.416 126.207  1.00  0.00           O
ATOM    818  N   SER A  43      48.406  59.757 125.737  1.00  0.00           N
ATOM    820  CA  SER A  43      48.866  60.275 124.457  1.00  0.00           C
ATOM    822  CB  SER A  43      49.966  59.386 123.806  1.00  0.00           C
ATOM    825  OG  SER A  43      51.106  59.275 124.646  1.00  0.00           O
ATOM    827  C   SER A  43      47.778  60.396 123.406  1.00  0.00           C
ATOM    828  O   SER A  43      47.616  61.455 122.798  1.00  0.00           O
ATOM    829  N   LEU A  44      46.977  59.316 123.228  1.00  0.00           N
ATOM    831  CA  LEU A  44      45.868  59.215 122.296  1.00  0.00           C
ATOM    833  CB  LEU A  44      45.267  57.775 122.378  1.00  0.00           C
ATOM    836  CG  LEU A  44      44.007  57.496 121.537  1.00  0.00           C
ATOM    838  CD1 LEU A  44      44.298  57.546 120.036  1.00  0.00           C
ATOM    842  CD2 LEU A  44      43.427  56.115 121.896  1.00  0.00           C
ATOM    846  C   LEU A  44      44.757  60.226 122.556  1.00  0.00           C
ATOM    847  O   LEU A  44      44.326  60.926 121.646  1.00  0.00           O
ATOM    848  N   ALA A  45      44.317  60.366 123.826  1.00  0.00           N
ATOM    850  CA  ALA A  45      43.326  61.346 124.216  1.00  0.00           C
ATOM    852  CB  ALA A  45      43.017  61.216 125.716  1.00  0.00           C
ATOM    856  C   ALA A  45      43.757  62.775 123.946  1.00  0.00           C
ATOM    857  O   ALA A  45      42.997  63.586 123.427  1.00  0.00           O
ATOM    858  N   THR A  46      45.046  63.087 124.267  1.00  0.00           N
ATOM    860  CA  THR A  46      45.667  64.376 123.946  1.00  0.00           C
ATOM    862  CB  THR A  46      47.107  64.477 124.466  1.00  0.00           C
ATOM    864  OG1 THR A  46      47.188  64.326 125.877  1.00  0.00           O
ATOM    866  CG2 THR A  46      47.736  65.836 124.136  1.00  0.00           C
ATOM    870  C   THR A  46      45.677  64.667 122.447  1.00  0.00           C
ATOM    871  O   THR A  46      45.236  65.727 122.006  1.00  0.00           O
ATOM    872  N   LEU A  47      46.117  63.716 121.596  1.00  0.00           N
ATOM    874  CA  LEU A  47      46.247  63.946 120.167  1.00  0.00           C
ATOM    876  CB  LEU A  47      47.156  62.876 119.496  1.00  0.00           C
ATOM    879  CG  LEU A  47      48.628  62.947 119.977  1.00  0.00           C
ATOM    881  CD1 LEU A  47      49.396  61.656 119.667  1.00  0.00           C
ATOM    885  CD2 LEU A  47      49.357  64.166 119.396  1.00  0.00           C
ATOM    889  C   LEU A  47      44.937  63.986 119.408  1.00  0.00           C
ATOM    890  O   LEU A  47      44.856  64.556 118.316  1.00  0.00           O
ATOM    891  N   THR A  48      43.856  63.407 119.947  1.00  0.00           N
ATOM    893  CA  THR A  48      42.546  63.496 119.317  1.00  0.00           C
ATOM    895  CB  THR A  48      41.728  62.206 119.408  1.00  0.00           C
ATOM    897  OG1 THR A  48      41.467  61.785 120.737  1.00  0.00           O
ATOM    899  CG2 THR A  48      42.518  61.086 118.716  1.00  0.00           C
ATOM    903  C   THR A  48      41.756  64.657 119.896  1.00  0.00           C
ATOM    904  O   THR A  48      40.637  64.925 119.466  1.00  0.00           O
ATOM    905  N   ASP A  49      42.318  65.407 120.867  1.00  0.00           N
ATOM    907  CA  ASP A  49      41.747  66.626 121.376  1.00  0.00           C
ATOM    909  CB  ASP A  49      42.277  66.977 122.798  1.00  0.00           C
ATOM    912  CG  ASP A  49      41.366  67.916 123.587  1.00  0.00           C
ATOM    913  OD1 ASP A  49      40.126  67.767 123.507  1.00  0.00           O
ATOM    914  OD2 ASP A  49      41.887  68.815 124.306  1.00  0.00           O
ATOM    915  C   ASP A  49      41.938  67.786 120.396  1.00  0.00           C
ATOM    916  O   ASP A  49      42.448  67.676 119.286  1.00  0.00           O
ATOM    917  N   LYS A  50      41.447  68.955 120.786  1.00  0.00           N
ATOM    919  CA  LYS A  50      41.268  70.106 119.936  1.00  0.00           C
ATOM    921  CB  LYS A  50      39.887  70.785 120.227  1.00  0.00           C
ATOM    924  CG  LYS A  50      39.278  70.526 121.627  1.00  0.00           C
ATOM    927  CD  LYS A  50      37.736  70.486 121.617  1.00  0.00           C
ATOM    930  CE  LYS A  50      37.087  70.026 122.936  1.00  0.00           C
ATOM    933  NZ  LYS A  50      37.567  68.706 123.406  1.00  0.00           N
ATOM    937  C   LYS A  50      42.458  71.066 119.957  1.00  0.00           C
ATOM    938  O   LYS A  50      42.346  72.227 119.586  1.00  0.00           O
ATOM    939  N   GLN A  51      43.646  70.587 120.377  1.00  0.00           N
ATOM    941  CA  GLN A  51      44.807  71.426 120.626  1.00  0.00           C
ATOM    943  CB  GLN A  51      45.067  71.486 122.167  1.00  0.00           C
ATOM    946  CG  GLN A  51      44.037  72.356 122.916  1.00  0.00           C
ATOM    949  CD  GLN A  51      44.326  72.587 124.408  1.00  0.00           C
ATOM    950  OE1 GLN A  51      45.137  73.425 124.776  1.00  0.00           O
ATOM    951  NE2 GLN A  51      43.576  71.876 125.298  1.00  0.00           N
ATOM    954  C   GLN A  51      46.057  70.966 119.896  1.00  0.00           C
ATOM    955  O   GLN A  51      46.986  71.736 119.677  1.00  0.00           O
ATOM    956  N   VAL A  52      46.128  69.675 119.506  1.00  0.00           N
ATOM    958  CA  VAL A  52      47.367  69.096 119.026  1.00  0.00           C
ATOM    960  CB  VAL A  52      48.347  68.846 120.176  1.00  0.00           C
ATOM    962  CG1 VAL A  52      47.728  67.956 121.268  1.00  0.00           C
ATOM    966  CG2 VAL A  52      49.688  68.266 119.697  1.00  0.00           C
ATOM    970  C   VAL A  52      46.938  67.816 118.336  1.00  0.00           C
ATOM    971  O   VAL A  52      45.917  67.245 118.697  1.00  0.00           O
ATOM    972  N   SER A  53      47.666  67.346 117.326  1.00  0.00           N
ATOM    974  CA  SER A  53      47.286  66.126 116.627  1.00  0.00           C
ATOM    976  CB  SER A  53      46.076  66.286 115.658  1.00  0.00           C
ATOM    979  OG  SER A  53      46.286  67.276 114.636  1.00  0.00           O
ATOM    981  C   SER A  53      48.487  65.615 115.886  1.00  0.00           C
ATOM    982  O   SER A  53      49.417  66.366 115.597  1.00  0.00           O
ATOM    983  N   SER A  54      48.516  64.306 115.567  1.00  0.00           N
ATOM    985  CA  SER A  54      49.556  63.755 114.726  1.00  0.00           C
ATOM    987  CB  SER A  54      50.756  63.196 115.507  1.00  0.00           C
ATOM    990  OG  SER A  54      50.427  61.996 116.227  1.00  0.00           O
ATOM    992  C   SER A  54      48.978  62.646 113.897  1.00  0.00           C
ATOM    993  O   SER A  54      48.037  61.957 114.286  1.00  0.00           O
ATOM    994  N   HIS A  55      49.477  62.496 112.658  1.00  0.00           N
ATOM    996  CA  HIS A  55      48.846  61.676 111.657  1.00  0.00           C
ATOM    998  CB  HIS A  55      49.537  61.816 110.298  1.00  0.00           C
ATOM   1001  ND1 HIS A  55      50.228  64.206 110.066  1.00  0.00           N
ATOM   1002  CG  HIS A  55      49.347  63.186 109.738  1.00  0.00           C
ATOM   1003  CE1 HIS A  55      49.867  65.227 109.317  1.00  0.00           C
ATOM   1005  NE2 HIS A  55      48.817  64.916 108.526  1.00  0.00           N
ATOM   1007  CD2 HIS A  55      48.477  63.606 108.797  1.00  0.00           C
ATOM   1009  C   HIS A  55      48.806  60.226 112.076  1.00  0.00           C
ATOM   1010  O   HIS A  55      47.838  59.516 111.847  1.00  0.00           O
ATOM   1011  N   TYR A  56      49.888  59.795 112.746  1.00  0.00           N
ATOM   1013  CA  TYR A  56      50.056  58.437 113.158  1.00  0.00           C
ATOM   1015  CB  TYR A  56      51.036  57.696 112.216  1.00  0.00           C
ATOM   1018  CG  TYR A  56      50.637  57.696 110.777  1.00  0.00           C
ATOM   1019  CD1 TYR A  56      49.737  56.726 110.337  1.00  0.00           C
ATOM   1021  CE1 TYR A  56      49.457  56.576 108.977  1.00  0.00           C
ATOM   1023  CZ  TYR A  56      50.077  57.416 108.036  1.00  0.00           C
ATOM   1024  OH  TYR A  56      49.766  57.266 106.677  1.00  0.00           O
ATOM   1026  CD2 TYR A  56      51.278  58.526 109.826  1.00  0.00           C
ATOM   1028  CE2 TYR A  56      50.987  58.386 108.466  1.00  0.00           C
ATOM   1030  C   TYR A  56      50.637  58.426 114.566  1.00  0.00           C
ATOM   1031  O   TYR A  56      51.458  59.275 114.916  1.00  0.00           O
ATOM   1032  N   LEU A  57      50.267  57.426 115.396  1.00  0.00           N
ATOM   1034  CA  LEU A  57      50.847  57.257 116.727  1.00  0.00           C
ATOM   1036  CB  LEU A  57      49.797  57.646 117.807  1.00  0.00           C
ATOM   1039  CG  LEU A  57      50.147  57.406 119.297  1.00  0.00           C
ATOM   1041  CD1 LEU A  57      51.408  58.146 119.747  1.00  0.00           C
ATOM   1045  CD2 LEU A  57      48.996  57.775 120.246  1.00  0.00           C
ATOM   1049  C   LEU A  57      51.356  55.826 116.866  1.00  0.00           C
ATOM   1050  O   LEU A  57      50.597  54.876 116.646  1.00  0.00           O
ATOM   1051  N   VAL A  58      52.666  55.626 117.136  1.00  0.00           N
ATOM   1053  CA  VAL A  58      53.277  54.296 117.247  1.00  0.00           C
ATOM   1055  CB  VAL A  58      54.696  54.096 116.686  1.00  0.00           C
ATOM   1057  CG1 VAL A  58      55.007  52.586 116.636  1.00  0.00           C
ATOM   1061  CG2 VAL A  58      54.867  54.615 115.257  1.00  0.00           C
ATOM   1065  C   VAL A  58      53.347  53.955 118.736  1.00  0.00           C
ATOM   1066  O   VAL A  58      54.118  54.626 119.436  1.00  0.00           O
ATOM   1067  N   PRO A  59      52.616  53.006 119.306  1.00  0.00           N
ATOM   1068  CD  PRO A  59      51.677  52.157 118.576  1.00  0.00           C
ATOM   1071  CA  PRO A  59      52.876  52.516 120.667  1.00  0.00           C
ATOM   1073  CB  PRO A  59      51.868  51.376 120.847  1.00  0.00           C
ATOM   1076  CG  PRO A  59      51.607  50.896 119.426  1.00  0.00           C
ATOM   1079  C   PRO A  59      54.306  52.045 120.917  1.00  0.00           C
ATOM   1080  O   PRO A  59      55.028  51.686 119.986  1.00  0.00           O
ATOM   1081  N   ALA A  60      54.748  52.086 122.177  1.00  0.00           N
ATOM   1083  CA  ALA A  60      56.047  51.656 122.576  1.00  0.00           C
ATOM   1085  CB  ALA A  60      56.278  52.056 124.026  1.00  0.00           C
ATOM   1089  C   ALA A  60      56.327  50.176 122.337  1.00  0.00           C
ATOM   1090  O   ALA A  60      57.378  49.816 121.817  1.00  0.00           O
ATOM   1091  N   VAL A  61      55.368  49.267 122.606  1.00  0.00           N
ATOM   1093  CA  VAL A  61      55.457  47.906 122.076  1.00  0.00           C
ATOM   1095  CB  VAL A  61      55.556  46.837 123.146  1.00  0.00           C
ATOM   1097  CG1 VAL A  61      55.607  45.447 122.466  1.00  0.00           C
ATOM   1101  CG2 VAL A  61      56.826  47.066 123.977  1.00  0.00           C
ATOM   1105  C   VAL A  61      54.236  47.646 121.197  1.00  0.00           C
ATOM   1106  O   VAL A  61      53.157  47.406 121.736  1.00  0.00           O
ATOM   1107  N   PRO A  62      54.337  47.666 119.866  1.00  0.00           N
ATOM   1108  CD  PRO A  62      55.467  48.246 119.127  1.00  0.00           C
ATOM   1111  CA  PRO A  62      53.157  47.596 119.026  1.00  0.00           C
ATOM   1113  CB  PRO A  62      53.666  47.936 117.626  1.00  0.00           C
ATOM   1116  CG  PRO A  62      54.818  48.896 117.907  1.00  0.00           C
ATOM   1119  C   PRO A  62      52.356  46.296 119.057  1.00  0.00           C
ATOM   1120  O   PRO A  62      52.927  45.266 118.666  1.00  0.00           O
ATOM   1121  N   PRO A  63      51.076  46.286 119.466  1.00  0.00           N
ATOM   1122  CD  PRO A  63      50.316  47.456 119.916  1.00  0.00           C
ATOM   1125  CA  PRO A  63      50.217  45.106 119.457  1.00  0.00           C
ATOM   1127  CB  PRO A  63      48.817  45.636 119.786  1.00  0.00           C
ATOM   1130  CG  PRO A  63      49.096  46.886 120.626  1.00  0.00           C
ATOM   1133  C   PRO A  63      50.236  44.345 118.158  1.00  0.00           C
ATOM   1134  O   PRO A  63      49.916  44.906 117.107  1.00  0.00           O
ATOM   1135  N   ARG A  64      50.587  43.066 118.186  1.00  0.00           N
ATOM   1137  CA  ARG A  64      50.787  42.316 116.978  1.00  0.00           C
ATOM   1139  CB  ARG A  64      51.896  41.266 117.187  1.00  0.00           C
ATOM   1142  CG  ARG A  64      53.266  41.907 117.547  1.00  0.00           C
ATOM   1145  CD  ARG A  64      53.958  42.656 116.386  1.00  0.00           C
ATOM   1148  NE  ARG A  64      54.337  41.626 115.367  1.00  0.00           N
ATOM   1150  CZ  ARG A  64      55.306  40.756 115.567  1.00  0.00           C
ATOM   1151  NH1 ARG A  64      56.166  40.847 116.557  1.00  0.00           N
ATOM   1154  NH2 ARG A  64      55.478  39.786 114.697  1.00  0.00           N
ATOM   1157  C   ARG A  64      49.497  41.666 116.537  1.00  0.00           C
ATOM   1158  O   ARG A  64      48.708  41.185 117.356  1.00  0.00           O
ATOM   1159  N   TYR A  65      49.228  41.715 115.216  1.00  0.00           N
ATOM   1161  CA  TYR A  65      48.107  41.066 114.586  1.00  0.00           C
ATOM   1163  CB  TYR A  65      46.917  42.036 114.408  1.00  0.00           C
ATOM   1166  CG  TYR A  65      46.397  42.505 115.728  1.00  0.00           C
ATOM   1167  CD1 TYR A  65      46.777  43.755 116.246  1.00  0.00           C
ATOM   1169  CE1 TYR A  65      46.198  44.236 117.426  1.00  0.00           C
ATOM   1171  CZ  TYR A  65      45.217  43.486 118.067  1.00  0.00           C
ATOM   1172  OH  TYR A  65      44.516  44.025 119.146  1.00  0.00           O
ATOM   1174  CD2 TYR A  65      45.446  41.736 116.417  1.00  0.00           C
ATOM   1176  CE2 TYR A  65      44.846  42.227 117.576  1.00  0.00           C
ATOM   1178  C   TYR A  65      48.547  40.606 113.216  1.00  0.00           C
ATOM   1179  O   TYR A  65      49.066  41.416 112.436  1.00  0.00           O
ATOM   1180  N   ASN A  66      48.357  39.316 112.856  1.00  0.00           N
ATOM   1182  CA  ASN A  66      48.846  38.757 111.596  1.00  0.00           C
ATOM   1184  CB  ASN A  66      47.978  39.166 110.386  1.00  0.00           C
ATOM   1187  CG  ASN A  66      46.517  38.886 110.707  1.00  0.00           C
ATOM   1188  OD1 ASN A  66      46.138  37.776 111.046  1.00  0.00           O
ATOM   1189  ND2 ASN A  66      45.677  39.946 110.626  1.00  0.00           N
ATOM   1192  C   ASN A  66      50.298  39.056 111.257  1.00  0.00           C
ATOM   1193  O   ASN A  66      50.618  39.426 110.126  1.00  0.00           O
ATOM   1194  N   GLY A  67      51.236  38.917 112.226  1.00  0.00           N
ATOM   1196  CA  GLY A  67      52.676  39.086 112.016  1.00  0.00           C
ATOM   1199  C   GLY A  67      53.137  40.517 112.086  1.00  0.00           C
ATOM   1200  O   GLY A  67      54.317  40.795 112.286  1.00  0.00           O
ATOM   1201  N   LYS A  68      52.207  41.455 111.987  1.00  0.00           N
ATOM   1203  CA  LYS A  68      52.448  42.856 111.727  1.00  0.00           C
ATOM   1205  CB  LYS A  68      51.596  43.326 110.526  1.00  0.00           C
ATOM   1208  CG  LYS A  68      51.966  42.616 109.197  1.00  0.00           C
ATOM   1211  CD  LYS A  68      51.187  43.146 107.977  1.00  0.00           C
ATOM   1214  CE  LYS A  68      49.677  43.126 108.207  1.00  0.00           C
ATOM   1217  NZ  LYS A  68      48.916  43.446 106.987  1.00  0.00           N
ATOM   1221  C   LYS A  68      52.137  43.726 112.956  1.00  0.00           C
ATOM   1222  O   LYS A  68      51.216  43.426 113.716  1.00  0.00           O
ATOM   1223  N   PRO A  69      52.897  44.786 113.216  1.00  0.00           N
ATOM   1224  CD  PRO A  69      54.147  45.086 112.518  1.00  0.00           C
ATOM   1227  CA  PRO A  69      52.666  45.676 114.356  1.00  0.00           C
ATOM   1229  CB  PRO A  69      54.028  46.376 114.516  1.00  0.00           C
ATOM   1232  CG  PRO A  69      54.677  46.366 113.137  1.00  0.00           C
ATOM   1235  C   PRO A  69      51.548  46.666 114.096  1.00  0.00           C
ATOM   1236  O   PRO A  69      51.577  47.386 113.097  1.00  0.00           O
ATOM   1237  N   ARG A  70      50.537  46.756 114.986  1.00  0.00           N
ATOM   1239  CA  ARG A  70      49.486  47.736 114.837  1.00  0.00           C
ATOM   1241  CB  ARG A  70      48.227  47.435 115.696  1.00  0.00           C
ATOM   1244  CG  ARG A  70      47.067  48.437 115.466  1.00  0.00           C
ATOM   1247  CD  ARG A  70      45.696  48.046 116.017  1.00  0.00           C
ATOM   1250  NE  ARG A  70      45.287  46.796 115.307  1.00  0.00           N
ATOM   1252  CZ  ARG A  70      44.126  46.166 115.477  1.00  0.00           C
ATOM   1253  NH1 ARG A  70      43.277  46.556 116.397  1.00  0.00           N
ATOM   1256  NH2 ARG A  70      43.778  45.156 114.706  1.00  0.00           N
ATOM   1259  C   ARG A  70      49.948  49.166 115.066  1.00  0.00           C
ATOM   1260  O   ARG A  70      50.486  49.516 116.116  1.00  0.00           O
ATOM   1261  N   ILE A  71      49.716  50.026 114.066  1.00  0.00           N
ATOM   1263  CA  ILE A  71      49.916  51.446 114.146  1.00  0.00           C
ATOM   1265  CB  ILE A  71      50.927  51.977 113.126  1.00  0.00           C
ATOM   1267  CG2 ILE A  71      51.016  53.526 113.186  1.00  0.00           C
ATOM   1271  CG1 ILE A  71      52.307  51.325 113.386  1.00  0.00           C
ATOM   1274  CD  ILE A  71      53.417  51.785 112.426  1.00  0.00           C
ATOM   1278  C   ILE A  71      48.536  52.066 113.996  1.00  0.00           C
ATOM   1279  O   ILE A  71      47.658  51.576 113.286  1.00  0.00           O
ATOM   1280  N   TRP A  72      48.317  53.165 114.738  1.00  0.00           N
ATOM   1282  CA  TRP A  72      47.118  53.955 114.667  1.00  0.00           C
ATOM   1284  CB  TRP A  72      46.736  54.536 116.057  1.00  0.00           C
ATOM   1287  CG  TRP A  72      46.007  53.576 116.936  1.00  0.00           C
ATOM   1288  CD1 TRP A  72      44.688  53.685 117.317  1.00  0.00           C
ATOM   1290  NE1 TRP A  72      44.337  52.606 118.076  1.00  0.00           N
ATOM   1292  CE2 TRP A  72      45.416  51.775 118.216  1.00  0.00           C
ATOM   1293  CD2 TRP A  72      46.507  52.365 117.527  1.00  0.00           C
ATOM   1294  CE3 TRP A  72      47.757  51.746 117.566  1.00  0.00           C
ATOM   1296  CZ3 TRP A  72      47.887  50.546 118.256  1.00  0.00           C
ATOM   1298  CZ2 TRP A  72      45.556  50.587 118.897  1.00  0.00           C
ATOM   1300  CH2 TRP A  72      46.806  49.966 118.908  1.00  0.00           C
ATOM   1302  C   TRP A  72      47.307  55.126 113.746  1.00  0.00           C
ATOM   1303  O   TRP A  72      48.336  55.795 113.786  1.00  0.00           O
ATOM   1304  N   GLN A  73      46.286  55.416 112.927  1.00  0.00           N
ATOM   1306  CA  GLN A  73      46.236  56.616 112.136  1.00  0.00           C
ATOM   1308  CB  GLN A  73      46.016  56.266 110.646  1.00  0.00           C
ATOM   1311  CG  GLN A  73      45.966  57.516 109.738  1.00  0.00           C
ATOM   1314  CD  GLN A  73      46.166  57.187 108.266  1.00  0.00           C
ATOM   1315  OE1 GLN A  73      45.747  56.156 107.716  1.00  0.00           O
ATOM   1316  NE2 GLN A  73      46.837  58.136 107.556  1.00  0.00           N
ATOM   1319  C   GLN A  73      45.116  57.476 112.687  1.00  0.00           C
ATOM   1320  O   GLN A  73      44.037  56.977 112.977  1.00  0.00           O
ATOM   1321  N   LEU A  74      45.357  58.786 112.916  1.00  0.00           N
ATOM   1323  CA  LEU A  74      44.387  59.646 113.557  1.00  0.00           C
ATOM   1325  CB  LEU A  74      45.028  60.376 114.767  1.00  0.00           C
ATOM   1328  CG  LEU A  74      45.747  59.446 115.786  1.00  0.00           C
ATOM   1330  CD1 LEU A  74      46.377  60.275 116.926  1.00  0.00           C
ATOM   1334  CD2 LEU A  74      44.777  58.407 116.356  1.00  0.00           C
ATOM   1338  C   LEU A  74      43.827  60.665 112.566  1.00  0.00           C
ATOM   1339  O   LEU A  74      42.647  61.026 112.606  1.00  0.00           O
ATOM   1340  N   VAL A  75      44.677  61.136 111.627  1.00  0.00           N
ATOM   1342  CA  VAL A  75      44.337  62.136 110.637  1.00  0.00           C
ATOM   1344  CB  VAL A  75      44.976  63.477 110.956  1.00  0.00           C
ATOM   1346  CG1 VAL A  75      44.586  64.576 109.947  1.00  0.00           C
ATOM   1350  CG2 VAL A  75      44.548  63.846 112.387  1.00  0.00           C
ATOM   1354  C   VAL A  75      44.786  61.626 109.276  1.00  0.00           C
ATOM   1355  O   VAL A  75      45.906  61.115 109.177  1.00  0.00           O
ATOM   1356  N   PRO A  76      43.967  61.646 108.228  1.00  0.00           N
ATOM   1357  CD  PRO A  76      42.596  62.167 108.246  1.00  0.00           C
ATOM   1360  CA  PRO A  76      44.357  61.296 106.856  1.00  0.00           C
ATOM   1362  CB  PRO A  76      43.118  61.637 106.017  1.00  0.00           C
ATOM   1365  CG  PRO A  76      41.966  61.556 107.006  1.00  0.00           C
ATOM   1368  C   PRO A  76      45.567  62.027 106.326  1.00  0.00           C
ATOM   1369  O   PRO A  76      45.766  63.186 106.666  1.00  0.00           O
ATOM   1370  N   GLU A  77      46.346  61.396 105.436  1.00  0.00           N
ATOM   1372  CA  GLU A  77      47.528  62.027 104.878  1.00  0.00           C
ATOM   1374  CB  GLU A  77      48.247  61.036 103.956  1.00  0.00           C
ATOM   1377  CG  GLU A  77      48.736  59.786 104.726  1.00  0.00           C
ATOM   1380  CD  GLU A  77      50.077  59.285 104.227  1.00  0.00           C
ATOM   1381  OE1 GLU A  77      50.338  59.246 102.996  1.00  0.00           O
ATOM   1382  OE2 GLU A  77      50.938  58.997 105.087  1.00  0.00           O
ATOM   1383  C   GLU A  77      47.297  63.336 104.136  1.00  0.00           C
ATOM   1384  O   GLU A  77      48.107  64.256 104.227  1.00  0.00           O
ATOM   1385  N   GLN A  78      46.176  63.466 103.406  1.00  0.00           N
ATOM   1387  CA  GLN A  78      45.868  64.657 102.626  1.00  0.00           C
ATOM   1389  CB  GLN A  78      44.667  64.365 101.697  1.00  0.00           C
ATOM   1392  CG  GLN A  78      44.948  63.186 100.737  1.00  0.00           C
ATOM   1395  CD  GLN A  78      44.037  63.136  99.516  1.00  0.00           C
ATOM   1396  OE1 GLN A  78      44.457  62.696  98.447  1.00  0.00           O
ATOM   1397  NE2 GLN A  78      42.778  63.586  99.646  1.00  0.00           N
ATOM   1400  C   GLN A  78      45.537  65.865 103.488  1.00  0.00           C
ATOM   1401  O   GLN A  78      45.607  67.016 103.056  1.00  0.00           O
ATOM   1402  N   GLU A  79      45.208  65.626 104.776  1.00  0.00           N
ATOM   1404  CA  GLU A  79      44.906  66.676 105.737  1.00  0.00           C
ATOM   1406  CB  GLU A  79      43.786  66.296 106.716  1.00  0.00           C
ATOM   1409  CG  GLU A  79      42.416  66.346 106.036  1.00  0.00           C
ATOM   1412  CD  GLU A  79      41.377  65.666 106.896  1.00  0.00           C
ATOM   1413  OE1 GLU A  79      41.146  66.126 108.047  1.00  0.00           O
ATOM   1414  OE2 GLU A  79      40.826  64.626 106.437  1.00  0.00           O
ATOM   1415  C   GLU A  79      46.106  67.046 106.557  1.00  0.00           C
ATOM   1416  O   GLU A  79      46.986  66.246 106.856  1.00  0.00           O
ATOM   1417  N   LEU A  80      46.166  68.316 106.987  1.00  0.00           N
ATOM   1419  CA  LEU A  80      47.227  68.766 107.856  1.00  0.00           C
ATOM   1421  CB  LEU A  80      47.637  70.216 107.587  1.00  0.00           C
ATOM   1424  CG  LEU A  80      46.626  71.315 107.986  1.00  0.00           C
ATOM   1426  CD1 LEU A  80      46.847  71.837 109.426  1.00  0.00           C
ATOM   1430  CD2 LEU A  80      46.717  72.466 106.978  1.00  0.00           C
ATOM   1434  C   LEU A  80      46.798  68.596 109.286  1.00  0.00           C
ATOM   1435  O   LEU A  80      45.626  68.417 109.607  1.00  0.00           O
ATOM   1436  N   ALA A  81      47.787  68.656 110.176  1.00  0.00           N
ATOM   1438  CA  ALA A  81      47.637  68.296 111.548  1.00  0.00           C
ATOM   1440  CB  ALA A  81      48.317  66.946 111.746  1.00  0.00           C
ATOM   1444  C   ALA A  81      48.357  69.316 112.366  1.00  0.00           C
ATOM   1445  O   ALA A  81      49.118  70.116 111.826  1.00  0.00           O
ATOM   1446  N   TRP A  82      48.157  69.337 113.676  1.00  0.00           N
ATOM   1448  CA  TRP A  82      48.757  70.326 114.527  1.00  0.00           C
ATOM   1450  CB  TRP A  82      47.666  71.046 115.356  1.00  0.00           C
ATOM   1453  CG  TRP A  82      46.777  71.956 114.548  1.00  0.00           C
ATOM   1454  CD1 TRP A  82      46.857  72.376 113.237  1.00  0.00           C
ATOM   1456  NE1 TRP A  82      45.826  73.246 112.956  1.00  0.00           N
ATOM   1458  CE2 TRP A  82      45.067  73.407 114.087  1.00  0.00           C
ATOM   1459  CD2 TRP A  82      45.618  72.596 115.106  1.00  0.00           C
ATOM   1460  CE3 TRP A  82      45.018  72.536 116.356  1.00  0.00           C
ATOM   1462  CZ3 TRP A  82      43.877  73.306 116.576  1.00  0.00           C
ATOM   1464  CZ2 TRP A  82      43.947  74.197 114.317  1.00  0.00           C
ATOM   1466  CH2 TRP A  82      43.347  74.126 115.576  1.00  0.00           C
ATOM   1468  C   TRP A  82      49.846  69.716 115.367  1.00  0.00           C
ATOM   1469  O   TRP A  82      49.777  69.667 116.596  1.00  0.00           O
ATOM   1470  N   HIS A  83      50.927  69.227 114.726  1.00  0.00           N
ATOM   1472  CA  HIS A  83      52.016  68.566 115.416  1.00  0.00           C
ATOM   1474  CB  HIS A  83      52.406  67.266 114.677  1.00  0.00           C
ATOM   1477  ND1 HIS A  83      54.137  67.285 112.896  1.00  0.00           N
ATOM   1478  CG  HIS A  83      52.827  67.476 113.256  1.00  0.00           C
ATOM   1479  CE1 HIS A  83      54.158  67.386 111.587  1.00  0.00           C
ATOM   1481  NE2 HIS A  83      52.927  67.627 111.076  1.00  0.00           N
ATOM   1483  CD2 HIS A  83      52.067  67.686 112.156  1.00  0.00           C
ATOM   1485  C   HIS A  83      53.227  69.456 115.496  1.00  0.00           C
ATOM   1486  O   HIS A  83      54.118  69.267 116.316  1.00  0.00           O
ATOM   1487  N   ALA A  84      53.317  70.486 114.646  1.00  0.00           N
ATOM   1489  CA  ALA A  84      54.537  71.216 114.446  1.00  0.00           C
ATOM   1491  CB  ALA A  84      54.906  71.136 112.956  1.00  0.00           C
ATOM   1495  C   ALA A  84      54.466  72.666 114.866  1.00  0.00           C
ATOM   1496  O   ALA A  84      55.506  73.306 114.926  1.00  0.00           O
ATOM   1497  N   GLY A  85      53.287  73.215 115.206  1.00  0.00           N
ATOM   1499  CA  GLY A  85      53.037  74.646 115.526  1.00  0.00           C
ATOM   1502  C   GLY A  85      54.196  75.556 115.947  1.00  0.00           C
ATOM   1503  O   GLY A  85      54.846  75.337 116.957  1.00  0.00           O
ATOM   1504  N   ILE A  86      54.438  76.616 115.147  1.00  0.00           N
ATOM   1506  CA  ILE A  86      55.587  77.506 115.216  1.00  0.00           C
ATOM   1508  CB  ILE A  86      55.716  78.425 116.426  1.00  0.00           C
ATOM   1510  CG2 ILE A  86      56.857  79.437 116.146  1.00  0.00           C
ATOM   1514  CG1 ILE A  86      54.396  79.186 116.757  1.00  0.00           C
ATOM   1517  CD  ILE A  86      53.846  80.056 115.626  1.00  0.00           C
ATOM   1521  C   ILE A  86      56.907  76.816 114.878  1.00  0.00           C
ATOM   1522  O   ILE A  86      57.596  76.256 115.728  1.00  0.00           O
ATOM   1523  N   SER A  87      57.237  76.816 113.567  1.00  0.00           N
ATOM   1525  CA  SER A  87      58.317  76.007 113.036  1.00  0.00           C
ATOM   1527  CB  SER A  87      57.908  74.527 112.877  1.00  0.00           C
ATOM   1530  OG  SER A  87      56.677  74.326 112.156  1.00  0.00           O
ATOM   1532  C   SER A  87      58.827  76.517 111.716  1.00  0.00           C
ATOM   1533  O   SER A  87      58.097  77.157 110.956  1.00  0.00           O
ATOM   1534  N   ALA A  88      60.106  76.226 111.417  1.00  0.00           N
ATOM   1536  CA  ALA A  88      60.677  76.536 110.136  1.00  0.00           C
ATOM   1538  CB  ALA A  88      61.296  77.947 110.158  1.00  0.00           C
ATOM   1542  C   ALA A  88      61.747  75.535 109.726  1.00  0.00           C
ATOM   1543  O   ALA A  88      62.556  75.096 110.556  1.00  0.00           O
ATOM   1544  N   TRP A  89      61.806  75.166 108.437  1.00  0.00           N
ATOM   1546  CA  TRP A  89      62.806  74.236 107.916  1.00  0.00           C
ATOM   1548  CB  TRP A  89      62.307  72.776 108.047  1.00  0.00           C
ATOM   1551  CG  TRP A  89      63.287  71.697 107.687  1.00  0.00           C
ATOM   1552  CD1 TRP A  89      63.097  70.715 106.736  1.00  0.00           C
ATOM   1554  NE1 TRP A  89      64.228  69.936 106.666  1.00  0.00           N
ATOM   1556  CE2 TRP A  89      65.166  70.376 107.556  1.00  0.00           C
ATOM   1557  CD2 TRP A  89      64.618  71.506 108.216  1.00  0.00           C
ATOM   1558  CE3 TRP A  89      65.367  72.136 109.206  1.00  0.00           C
ATOM   1560  CZ3 TRP A  89      66.607  71.606 109.557  1.00  0.00           C
ATOM   1562  CZ2 TRP A  89      66.427  69.886 107.856  1.00  0.00           C
ATOM   1564  CH2 TRP A  89      67.126  70.496 108.897  1.00  0.00           C
ATOM   1566  C   TRP A  89      63.137  74.486 106.466  1.00  0.00           C
ATOM   1567  O   TRP A  89      62.248  74.636 105.637  1.00  0.00           O
ATOM   1568  N   ARG A  90      64.446  74.527 106.096  1.00  0.00           N
ATOM   1570  CA  ARG A  90      64.906  74.596 104.697  1.00  0.00           C
ATOM   1572  CB  ARG A  90      64.618  73.316 103.856  1.00  0.00           C
ATOM   1575  CG  ARG A  90      65.227  72.035 104.417  1.00  0.00           C
ATOM   1578  CD  ARG A  90      66.736  71.856 104.326  1.00  0.00           C
ATOM   1581  NE  ARG A  90      67.146  71.447 102.947  1.00  0.00           N
ATOM   1583  CZ  ARG A  90      68.327  70.907 102.687  1.00  0.00           C
ATOM   1584  NH1 ARG A  90      69.287  70.796 103.587  1.00  0.00           N
ATOM   1587  NH2 ARG A  90      68.577  70.416 101.487  1.00  0.00           N
ATOM   1590  C   ARG A  90      64.357  75.796 103.946  1.00  0.00           C
ATOM   1591  O   ARG A  90      64.188  75.785 102.737  1.00  0.00           O
ATOM   1592  N   GLY A  91      64.027  76.865 104.687  1.00  0.00           N
ATOM   1594  CA  GLY A  91      63.446  78.066 104.136  1.00  0.00           C
ATOM   1597  C   GLY A  91      61.997  78.236 104.466  1.00  0.00           C
ATOM   1598  O   GLY A  91      61.467  79.337 104.487  1.00  0.00           O
ATOM   1599  N   ALA A  92      61.278  77.136 104.747  1.00  0.00           N
ATOM   1601  CA  ALA A  92      59.836  77.167 104.887  1.00  0.00           C
ATOM   1603  CB  ALA A  92      59.217  75.855 104.366  1.00  0.00           C
ATOM   1607  C   ALA A  92      59.368  77.466 106.297  1.00  0.00           C
ATOM   1608  O   ALA A  92      60.088  77.216 107.267  1.00  0.00           O
ATOM   1609  N   THR A  93      58.126  77.996 106.456  1.00  0.00           N
ATOM   1611  CA  THR A  93      57.416  78.096 107.727  1.00  0.00           C
ATOM   1613  CB  THR A  93      57.097  79.506 108.246  1.00  0.00           C
ATOM   1615  OG1 THR A  93      56.416  80.357 107.337  1.00  0.00           O
ATOM   1617  CG2 THR A  93      58.427  80.166 108.606  1.00  0.00           C
ATOM   1621  C   THR A  93      56.128  77.346 107.716  1.00  0.00           C
ATOM   1622  O   THR A  93      55.497  77.157 106.677  1.00  0.00           O
ATOM   1623  N   ARG A  94      55.716  76.886 108.926  1.00  0.00           N
ATOM   1625  CA  ARG A  94      54.407  76.326 109.197  1.00  0.00           C
ATOM   1627  CB  ARG A  94      53.216  77.115 108.596  1.00  0.00           C
ATOM   1630  CG  ARG A  94      53.118  78.606 109.026  1.00  0.00           C
ATOM   1633  CD  ARG A  94      52.006  79.337 108.246  1.00  0.00           C
ATOM   1636  NE  ARG A  94      51.696  80.625 108.946  1.00  0.00           N
ATOM   1638  CZ  ARG A  94      50.756  81.435 108.476  1.00  0.00           C
ATOM   1639  NH1 ARG A  94      49.707  81.096 107.776  1.00  0.00           N
ATOM   1642  NH2 ARG A  94      50.868  82.717 108.727  1.00  0.00           N
ATOM   1645  C   ARG A  94      54.387  74.846 108.867  1.00  0.00           C
ATOM   1646  O   ARG A  94      53.536  74.356 108.126  1.00  0.00           O
ATOM   1647  N   LEU A  95      55.346  74.066 109.408  1.00  0.00           N
ATOM   1649  CA  LEU A  95      55.727  72.786 108.826  1.00  0.00           C
ATOM   1651  CB  LEU A  95      57.048  72.216 109.417  1.00  0.00           C
ATOM   1654  CG  LEU A  95      58.326  72.557 108.596  1.00  0.00           C
ATOM   1656  CD1 LEU A  95      58.357  71.767 107.286  1.00  0.00           C
ATOM   1660  CD2 LEU A  95      58.507  74.056 108.336  1.00  0.00           C
ATOM   1664  C   LEU A  95      54.646  71.727 108.856  1.00  0.00           C
ATOM   1665  O   LEU A  95      54.618  70.865 107.996  1.00  0.00           O
ATOM   1666  N   ASN A  96      53.666  71.816 109.796  1.00  0.00           N
ATOM   1668  CA  ASN A  96      52.378  71.106 109.856  1.00  0.00           C
ATOM   1670  CB  ASN A  96      51.296  72.066 110.466  1.00  0.00           C
ATOM   1673  CG  ASN A  96      51.278  72.027 111.978  1.00  0.00           C
ATOM   1674  OD1 ASN A  96      51.747  71.086 112.606  1.00  0.00           O
ATOM   1675  ND2 ASN A  96      50.696  73.056 112.626  1.00  0.00           N
ATOM   1678  C   ASN A  96      51.817  70.696 108.517  1.00  0.00           C
ATOM   1679  O   ASN A  96      51.296  69.605 108.307  1.00  0.00           O
ATOM   1680  N   ASP A  97      51.876  71.666 107.606  1.00  0.00           N
ATOM   1682  CA  ASP A  97      50.946  71.767 106.548  1.00  0.00           C
ATOM   1684  CB  ASP A  97      50.736  73.296 106.426  1.00  0.00           C
ATOM   1687  CG  ASP A  97      50.246  73.986 107.696  1.00  0.00           C
ATOM   1688  OD1 ASP A  97      49.427  73.407 108.437  1.00  0.00           O
ATOM   1689  OD2 ASP A  97      50.587  75.176 107.916  1.00  0.00           O
ATOM   1690  C   ASP A  97      51.437  70.966 105.316  1.00  0.00           C
ATOM   1691  O   ASP A  97      50.607  70.337 104.667  1.00  0.00           O
ATOM   1692  N   THR A  98      52.757  70.836 105.007  1.00  0.00           N
ATOM   1694  CA  THR A  98      53.266  69.796 104.076  1.00  0.00           C
ATOM   1696  CB  THR A  98      54.527  70.127 103.228  1.00  0.00           C
ATOM   1698  OG1 THR A  98      55.438  70.925 103.966  1.00  0.00           O
ATOM   1700  CG2 THR A  98      54.137  70.865 101.936  1.00  0.00           C
ATOM   1704  C   THR A  98      53.698  68.566 104.837  1.00  0.00           C
ATOM   1705  O   THR A  98      53.986  67.536 104.236  1.00  0.00           O
ATOM   1706  N   SER A  99      53.817  68.636 106.186  1.00  0.00           N
ATOM   1708  CA  SER A  99      54.527  67.596 106.896  1.00  0.00           C
ATOM   1710  CB  SER A  99      55.597  68.076 107.916  1.00  0.00           C
ATOM   1713  OG  SER A  99      55.077  68.586 109.136  1.00  0.00           O
ATOM   1715  C   SER A  99      53.596  66.616 107.556  1.00  0.00           C
ATOM   1716  O   SER A  99      52.556  66.946 108.137  1.00  0.00           O
ATOM   1717  N   ILE A 100      53.996  65.346 107.527  1.00  0.00           N
ATOM   1719  CA  ILE A 100      53.396  64.376 108.417  1.00  0.00           C
ATOM   1721  CB  ILE A 100      53.287  62.996 107.757  1.00  0.00           C
ATOM   1723  CG2 ILE A 100      53.266  61.845 108.797  1.00  0.00           C
ATOM   1727  CG1 ILE A 100      52.016  63.035 106.866  1.00  0.00           C
ATOM   1730  CD  ILE A 100      51.458  61.666 106.496  1.00  0.00           C
ATOM   1734  C   ILE A 100      54.066  64.396 109.776  1.00  0.00           C
ATOM   1735  O   ILE A 100      55.287  64.556 109.887  1.00  0.00           O
ATOM   1736  N   GLY A 101      53.256  64.256 110.847  1.00  0.00           N
ATOM   1738  CA  GLY A 101      53.757  64.017 112.187  1.00  0.00           C
ATOM   1741  C   GLY A 101      53.568  62.586 112.556  1.00  0.00           C
ATOM   1742  O   GLY A 101      52.448  62.066 112.518  1.00  0.00           O
ATOM   1743  N   ILE A 102      54.656  61.907 112.936  1.00  0.00           N
ATOM   1745  CA  ILE A 102      54.586  60.587 113.536  1.00  0.00           C
ATOM   1747  CB  ILE A 102      55.506  59.556 112.886  1.00  0.00           C
ATOM   1749  CG2 ILE A 102      55.368  58.216 113.637  1.00  0.00           C
ATOM   1753  CG1 ILE A 102      55.166  59.407 111.376  1.00  0.00           C
ATOM   1756  CD  ILE A 102      56.086  58.426 110.646  1.00  0.00           C
ATOM   1760  C   ILE A 102      54.937  60.735 115.007  1.00  0.00           C
ATOM   1761  O   ILE A 102      56.086  60.966 115.367  1.00  0.00           O
ATOM   1762  N   GLU A 103      53.937  60.587 115.886  1.00  0.00           N
ATOM   1764  CA  GLU A 103      54.166  60.595 117.317  1.00  0.00           C
ATOM   1766  CB  GLU A 103      52.916  61.096 118.088  1.00  0.00           C
ATOM   1769  CG  GLU A 103      52.658  62.626 117.996  1.00  0.00           C
ATOM   1772  CD  GLU A 103      53.336  63.477 119.057  1.00  0.00           C
ATOM   1773  OE1 GLU A 103      54.256  62.936 119.697  1.00  0.00           O
ATOM   1774  OE2 GLU A 103      52.927  64.657 119.246  1.00  0.00           O
ATOM   1775  C   GLU A 103      54.597  59.215 117.787  1.00  0.00           C
ATOM   1776  O   GLU A 103      53.978  58.196 117.466  1.00  0.00           O
ATOM   1777  N   LEU A 104      55.696  59.116 118.546  1.00  0.00           N
ATOM   1779  CA  LEU A 104      56.146  57.856 119.096  1.00  0.00           C
ATOM   1781  CB  LEU A 104      57.666  57.666 118.856  1.00  0.00           C
ATOM   1784  CG  LEU A 104      58.087  57.766 117.366  1.00  0.00           C
ATOM   1786  CD1 LEU A 104      59.607  57.606 117.247  1.00  0.00           C
ATOM   1790  CD2 LEU A 104      57.388  56.726 116.487  1.00  0.00           C
ATOM   1794  C   LEU A 104      55.868  57.856 120.588  1.00  0.00           C
ATOM   1795  O   LEU A 104      56.268  58.776 121.297  1.00  0.00           O
ATOM   1796  N   GLU A 105      55.166  56.816 121.116  1.00  0.00           N
ATOM   1798  CA  GLU A 105      54.986  56.666 122.556  1.00  0.00           C
ATOM   1800  CB  GLU A 105      53.908  55.606 122.896  1.00  0.00           C
ATOM   1803  CG  GLU A 105      53.477  55.546 124.408  1.00  0.00           C
ATOM   1806  CD  GLU A 105      53.067  54.166 124.896  1.00  0.00           C
ATOM   1807  OE1 GLU A 105      53.118  53.207 124.087  1.00  0.00           O
ATOM   1808  OE2 GLU A 105      52.736  54.016 126.106  1.00  0.00           O
ATOM   1809  C   GLU A 105      56.306  56.366 123.266  1.00  0.00           C
ATOM   1810  O   GLU A 105      56.966  55.346 123.056  1.00  0.00           O
ATOM   1811  N   ASN A 106      56.756  57.306 124.117  1.00  0.00           N
ATOM   1813  CA  ASN A 106      58.048  57.266 124.767  1.00  0.00           C
ATOM   1815  CB  ASN A 106      59.188  57.676 123.777  1.00  0.00           C
ATOM   1818  CG  ASN A 106      60.637  57.716 124.297  1.00  0.00           C
ATOM   1819  OD1 ASN A 106      61.016  58.636 125.027  1.00  0.00           O
ATOM   1820  ND2 ASN A 106      61.496  56.775 123.886  1.00  0.00           N
ATOM   1823  C   ASN A 106      57.838  58.126 126.017  1.00  0.00           C
ATOM   1824  O   ASN A 106      56.736  58.626 126.246  1.00  0.00           O
ATOM   1825  N   ARG A 107      58.827  58.277 126.896  1.00  0.00           N
ATOM   1827  CA  ARG A 107      58.666  59.126 128.076  1.00  0.00           C
ATOM   1829  CB  ARG A 107      59.196  58.316 129.286  1.00  0.00           C
ATOM   1832  CG  ARG A 107      59.096  58.955 130.686  1.00  0.00           C
ATOM   1835  CD  ARG A 107      57.676  59.186 131.227  1.00  0.00           C
ATOM   1838  NE  ARG A 107      57.207  60.546 130.816  1.00  0.00           N
ATOM   1840  CZ  ARG A 107      57.596  61.697 131.347  1.00  0.00           C
ATOM   1841  NH1 ARG A 107      58.177  61.826 132.507  1.00  0.00           N
ATOM   1844  NH2 ARG A 107      57.326  62.817 130.707  1.00  0.00           N
ATOM   1847  C   ARG A 107      59.427  60.426 127.877  1.00  0.00           C
ATOM   1848  O   ARG A 107      59.396  61.366 128.667  1.00  0.00           O
ATOM   1849  N   GLY A 108      60.137  60.546 126.736  1.00  0.00           N
ATOM   1851  CA  GLY A 108      60.938  61.697 126.397  1.00  0.00           C
ATOM   1854  C   GLY A 108      62.167  61.845 127.238  1.00  0.00           C
ATOM   1855  O   GLY A 108      63.157  61.156 127.036  1.00  0.00           O
ATOM   1856  N   TRP A 109      62.107  62.736 128.237  1.00  0.00           N
ATOM   1858  CA  TRP A 109      63.216  63.035 129.096  1.00  0.00           C
ATOM   1860  CB  TRP A 109      64.096  64.197 128.507  1.00  0.00           C
ATOM   1863  CG  TRP A 109      63.726  65.646 128.646  1.00  0.00           C
ATOM   1864  CD1 TRP A 109      63.606  66.436 127.527  1.00  0.00           C
ATOM   1866  NE1 TRP A 109      63.236  67.705 127.877  1.00  0.00           N
ATOM   1868  CE2 TRP A 109      63.137  67.796 129.216  1.00  0.00           C
ATOM   1869  CD2 TRP A 109      63.487  66.536 129.767  1.00  0.00           C
ATOM   1870  CE3 TRP A 109      63.536  66.416 131.158  1.00  0.00           C
ATOM   1872  CZ3 TRP A 109      63.157  67.496 131.966  1.00  0.00           C
ATOM   1874  CZ2 TRP A 109      62.778  68.866 130.018  1.00  0.00           C
ATOM   1876  CH2 TRP A 109      62.767  68.706 131.397  1.00  0.00           C
ATOM   1878  C   TRP A 109      62.717  63.306 130.507  1.00  0.00           C
ATOM   1879  O   TRP A 109      61.658  63.896 130.728  1.00  0.00           O
ATOM   1880  N   GLN A 110      63.487  62.846 131.507  1.00  0.00           N
ATOM   1882  CA  GLN A 110      63.298  63.146 132.908  1.00  0.00           C
ATOM   1884  CB  GLN A 110      62.658  61.936 133.617  1.00  0.00           C
ATOM   1887  CG  GLN A 110      61.166  61.816 133.266  1.00  0.00           C
ATOM   1890  CD  GLN A 110      60.517  60.556 133.847  1.00  0.00           C
ATOM   1891  OE1 GLN A 110      59.556  60.556 134.628  1.00  0.00           O
ATOM   1892  NE2 GLN A 110      60.987  59.415 133.307  1.00  0.00           N
ATOM   1895  C   GLN A 110      64.596  63.556 133.587  1.00  0.00           C
ATOM   1896  O   GLN A 110      65.666  62.986 133.326  1.00  0.00           O
ATOM   1897  N   LYS A 111      64.548  64.566 134.466  1.00  0.00           N
ATOM   1899  CA  LYS A 111      65.716  64.987 135.216  1.00  0.00           C
ATOM   1901  CB  LYS A 111      65.707  66.517 135.517  1.00  0.00           C
ATOM   1904  CG  LYS A 111      66.047  67.406 134.307  1.00  0.00           C
ATOM   1907  CD  LYS A 111      65.587  68.856 134.548  1.00  0.00           C
ATOM   1910  CE  LYS A 111      65.836  69.846 133.396  1.00  0.00           C
ATOM   1913  NZ  LYS A 111      65.446  71.226 133.777  1.00  0.00           N
ATOM   1917  C   LYS A 111      65.876  64.126 136.456  1.00  0.00           C
ATOM   1918  O   LYS A 111      65.007  64.076 137.326  1.00  0.00           O
ATOM   1919  N   SER A 112      66.986  63.386 136.537  1.00  0.00           N
ATOM   1921  CA  SER A 112      67.257  62.466 137.637  1.00  0.00           C
ATOM   1923  CB  SER A 112      67.146  60.966 137.227  1.00  0.00           C
ATOM   1926  OG  SER A 112      67.577  60.056 138.246  1.00  0.00           O
ATOM   1928  C   SER A 112      68.626  62.775 138.186  1.00  0.00           C
ATOM   1929  O   SER A 112      69.637  62.686 137.486  1.00  0.00           O
ATOM   1930  N   ALA A 113      68.676  63.227 139.457  1.00  0.00           N
ATOM   1932  CA  ALA A 113      69.836  63.796 140.117  1.00  0.00           C
ATOM   1934  CB  ALA A 113      70.896  62.705 140.356  1.00  0.00           C
ATOM   1938  C   ALA A 113      70.376  65.036 139.408  1.00  0.00           C
ATOM   1939  O   ALA A 113      71.556  65.386 139.478  1.00  0.00           O
ATOM   1940  N   GLY A 114      69.516  65.766 138.658  1.00  0.00           N
ATOM   1942  CA  GLY A 114      69.897  66.886 137.787  1.00  0.00           C
ATOM   1945  C   GLY A 114      70.236  66.466 136.387  1.00  0.00           C
ATOM   1946  O   GLY A 114      70.107  67.236 135.447  1.00  0.00           O
ATOM   1947  N   VAL A 115      70.666  65.216 136.176  1.00  0.00           N
ATOM   1949  CA  VAL A 115      71.016  64.766 134.846  1.00  0.00           C
ATOM   1951  CB  VAL A 115      71.837  63.496 134.837  1.00  0.00           C
ATOM   1953  CG1 VAL A 115      72.286  63.136 133.396  1.00  0.00           C
ATOM   1957  CG2 VAL A 115      73.067  63.666 135.746  1.00  0.00           C
ATOM   1961  C   VAL A 115      69.766  64.586 133.977  1.00  0.00           C
ATOM   1962  O   VAL A 115      68.837  63.856 134.286  1.00  0.00           O
ATOM   1963  N   LYS A 116      69.747  65.286 132.816  1.00  0.00           N
ATOM   1965  CA  LYS A 116      68.676  65.176 131.857  1.00  0.00           C
ATOM   1967  CB  LYS A 116      68.557  66.466 130.967  1.00  0.00           C
ATOM   1970  CG  LYS A 116      67.307  66.496 130.076  1.00  0.00           C
ATOM   1973  CD  LYS A 116      67.096  67.666 129.106  1.00  0.00           C
ATOM   1976  CE  LYS A 116      66.397  68.886 129.706  1.00  0.00           C
ATOM   1979  NZ  LYS A 116      65.876  69.766 128.637  1.00  0.00           N
ATOM   1983  C   LYS A 116      68.887  63.896 131.036  1.00  0.00           C
ATOM   1984  O   LYS A 116      69.427  63.916 129.926  1.00  0.00           O
ATOM   1985  N   TYR A 117      68.427  62.747 131.596  1.00  0.00           N
ATOM   1987  CA  TYR A 117      68.357  61.426 130.988  1.00  0.00           C
ATOM   1989  CB  TYR A 117      68.346  60.286 132.048  1.00  0.00           C
ATOM   1992  CG  TYR A 117      69.688  60.116 132.716  1.00  0.00           C
ATOM   1993  CD1 TYR A 117      70.736  59.477 132.036  1.00  0.00           C
ATOM   1995  CE1 TYR A 117      71.986  59.285 132.647  1.00  0.00           C
ATOM   1997  CZ  TYR A 117      72.167  59.687 133.977  1.00  0.00           C
ATOM   1998  OH  TYR A 117      73.438  59.597 134.597  1.00  0.00           O
ATOM   2000  CD2 TYR A 117      69.887  60.486 134.057  1.00  0.00           C
ATOM   2002  CE2 TYR A 117      71.117  60.247 134.686  1.00  0.00           C
ATOM   2004  C   TYR A 117      67.137  61.246 130.106  1.00  0.00           C
ATOM   2005  O   TYR A 117      65.997  61.476 130.526  1.00  0.00           O
ATOM   2006  N   PHE A 118      67.367  60.847 128.847  1.00  0.00           N
ATOM   2008  CA  PHE A 118      66.317  60.486 127.907  1.00  0.00           C
ATOM   2010  CB  PHE A 118      66.696  60.886 126.466  1.00  0.00           C
ATOM   2013  CG  PHE A 118      66.537  62.376 126.306  1.00  0.00           C
ATOM   2014  CD1 PHE A 118      65.477  62.866 125.526  1.00  0.00           C
ATOM   2016  CE1 PHE A 118      65.387  64.236 125.216  1.00  0.00           C
ATOM   2018  CZ  PHE A 118      66.337  65.127 125.737  1.00  0.00           C
ATOM   2020  CD2 PHE A 118      67.486  63.286 126.806  1.00  0.00           C
ATOM   2022  CE2 PHE A 118      67.376  64.657 126.537  1.00  0.00           C
ATOM   2024  C   PHE A 118      65.986  59.006 127.947  1.00  0.00           C
ATOM   2025  O   PHE A 118      66.787  58.176 128.367  1.00  0.00           O
ATOM   2026  N   ALA A 119      64.766  58.656 127.477  1.00  0.00           N
ATOM   2028  CA  ALA A 119      64.306  57.286 127.466  1.00  0.00           C
ATOM   2030  CB  ALA A 119      62.778  57.227 127.486  1.00  0.00           C
ATOM   2034  C   ALA A 119      64.736  56.567 126.197  1.00  0.00           C
ATOM   2035  O   ALA A 119      64.567  57.115 125.106  1.00  0.00           O
ATOM   2036  N   PRO A 120      65.287  55.366 126.246  1.00  0.00           N
ATOM   2037  CD  PRO A 120      65.646  54.646 127.466  1.00  0.00           C
ATOM   2040  CA  PRO A 120      65.527  54.576 125.047  1.00  0.00           C
ATOM   2042  CB  PRO A 120      66.397  53.426 125.536  1.00  0.00           C
ATOM   2045  CG  PRO A 120      65.946  53.235 126.978  1.00  0.00           C
ATOM   2048  C   PRO A 120      64.257  54.116 124.347  1.00  0.00           C
ATOM   2049  O   PRO A 120      63.287  53.696 124.977  1.00  0.00           O
ATOM   2050  N   PHE A 121      64.277  54.176 123.017  1.00  0.00           N
ATOM   2052  CA  PHE A 121      63.207  53.726 122.167  1.00  0.00           C
ATOM   2054  CB  PHE A 121      63.227  54.376 120.756  1.00  0.00           C
ATOM   2057  CG  PHE A 121      62.938  55.847 120.836  1.00  0.00           C
ATOM   2058  CD1 PHE A 121      63.887  56.756 121.337  1.00  0.00           C
ATOM   2060  CE1 PHE A 121      63.576  58.106 121.487  1.00  0.00           C
ATOM   2062  CZ  PHE A 121      62.307  58.566 121.106  1.00  0.00           C
ATOM   2064  CD2 PHE A 121      61.707  56.336 120.396  1.00  0.00           C
ATOM   2066  CE2 PHE A 121      61.366  57.686 120.556  1.00  0.00           C
ATOM   2068  C   PHE A 121      63.247  52.216 122.027  1.00  0.00           C
ATOM   2069  O   PHE A 121      64.277  51.616 121.697  1.00  0.00           O
ATOM   2070  N   GLU A 122      62.097  51.567 122.296  1.00  0.00           N
ATOM   2072  CA  GLU A 122      61.927  50.146 122.136  1.00  0.00           C
ATOM   2074  CB  GLU A 122      60.486  49.746 122.518  1.00  0.00           C
ATOM   2077  CG  GLU A 122      60.327  49.556 124.037  1.00  0.00           C
ATOM   2080  CD  GLU A 122      60.927  48.246 124.527  1.00  0.00           C
ATOM   2081  OE1 GLU A 122      61.236  47.346 123.707  1.00  0.00           O
ATOM   2082  OE2 GLU A 122      60.987  48.095 125.777  1.00  0.00           O
ATOM   2083  C   GLU A 122      62.207  49.626 120.728  1.00  0.00           C
ATOM   2084  O   GLU A 122      61.717  50.256 119.786  1.00  0.00           O
ATOM   2085  N   PRO A 123      62.887  48.486 120.526  1.00  0.00           N
ATOM   2086  CD  PRO A 123      63.726  47.826 121.537  1.00  0.00           C
ATOM   2089  CA  PRO A 123      63.216  48.017 119.186  1.00  0.00           C
ATOM   2091  CB  PRO A 123      64.107  46.775 119.426  1.00  0.00           C
ATOM   2094  CG  PRO A 123      64.817  47.126 120.737  1.00  0.00           C
ATOM   2097  C   PRO A 123      61.966  47.656 118.417  1.00  0.00           C
ATOM   2098  O   PRO A 123      61.917  47.887 117.216  1.00  0.00           O
ATOM   2099  N   ALA A 124      60.927  47.176 119.106  1.00  0.00           N
ATOM   2101  CA  ALA A 124      59.618  46.915 118.576  1.00  0.00           C
ATOM   2103  CB  ALA A 124      58.768  46.446 119.776  1.00  0.00           C
ATOM   2107  C   ALA A 124      58.937  48.126 117.947  1.00  0.00           C
ATOM   2108  O   ALA A 124      58.406  48.066 116.838  1.00  0.00           O
ATOM   2109  N   GLN A 125      58.986  49.285 118.616  1.00  0.00           N
ATOM   2111  CA  GLN A 125      58.487  50.535 118.076  1.00  0.00           C
ATOM   2113  CB  GLN A 125      58.547  51.616 119.166  1.00  0.00           C
ATOM   2116  CG  GLN A 125      58.126  53.025 118.707  1.00  0.00           C
ATOM   2119  CD  GLN A 125      58.137  53.946 119.916  1.00  0.00           C
ATOM   2120  OE1 GLN A 125      59.196  54.316 120.396  1.00  0.00           O
ATOM   2121  NE2 GLN A 125      56.938  54.296 120.436  1.00  0.00           N
ATOM   2124  C   GLN A 125      59.207  51.016 116.826  1.00  0.00           C
ATOM   2125  O   GLN A 125      58.586  51.446 115.847  1.00  0.00           O
ATOM   2126  N   ILE A 126      60.548  50.937 116.826  1.00  0.00           N
ATOM   2128  CA  ILE A 126      61.408  51.266 115.696  1.00  0.00           C
ATOM   2130  CB  ILE A 126      62.868  51.286 116.128  1.00  0.00           C
ATOM   2132  CG2 ILE A 126      63.778  51.656 114.926  1.00  0.00           C
ATOM   2136  CG1 ILE A 126      63.107  52.266 117.307  1.00  0.00           C
ATOM   2139  CD  ILE A 126      62.627  53.696 117.066  1.00  0.00           C
ATOM   2143  C   ILE A 126      61.208  50.366 114.487  1.00  0.00           C
ATOM   2144  O   ILE A 126      61.068  50.826 113.347  1.00  0.00           O
ATOM   2145  N   GLN A 127      61.117  49.046 114.706  1.00  0.00           N
ATOM   2147  CA  GLN A 127      60.777  48.087 113.676  1.00  0.00           C
ATOM   2149  CB  GLN A 127      60.887  46.637 114.197  1.00  0.00           C
ATOM   2152  CG  GLN A 127      62.326  46.136 114.487  1.00  0.00           C
ATOM   2155  CD  GLN A 127      63.306  46.346 113.326  1.00  0.00           C
ATOM   2156  OE1 GLN A 127      64.416  46.866 113.476  1.00  0.00           O
ATOM   2157  NE2 GLN A 127      62.916  45.907 112.117  1.00  0.00           N
ATOM   2160  C   GLN A 127      59.417  48.306 113.047  1.00  0.00           C
ATOM   2161  O   GLN A 127      59.267  48.196 111.838  1.00  0.00           O
ATOM   2162  N   ALA A 128      58.387  48.676 113.837  1.00  0.00           N
ATOM   2164  CA  ALA A 128      57.126  49.166 113.307  1.00  0.00           C
ATOM   2166  CB  ALA A 128      56.146  49.345 114.478  1.00  0.00           C
ATOM   2170  C   ALA A 128      57.196  50.455 112.496  1.00  0.00           C
ATOM   2171  O   ALA A 128      56.528  50.595 111.477  1.00  0.00           O
ATOM   2172  N   LEU A 129      58.006  51.436 112.947  1.00  0.00           N
ATOM   2174  CA  LEU A 129      58.247  52.705 112.296  1.00  0.00           C
ATOM   2176  CB  LEU A 129      59.066  53.615 113.256  1.00  0.00           C
ATOM   2179  CG  LEU A 129      59.317  55.056 112.787  1.00  0.00           C
ATOM   2181  CD1 LEU A 129      58.006  55.816 112.547  1.00  0.00           C
ATOM   2185  CD2 LEU A 129      60.208  55.795 113.786  1.00  0.00           C
ATOM   2189  C   LEU A 129      58.916  52.646 110.927  1.00  0.00           C
ATOM   2190  O   LEU A 129      58.576  53.396 110.007  1.00  0.00           O
ATOM   2191  N   ILE A 130      59.906  51.746 110.728  1.00  0.00           N
ATOM   2193  CA  ILE A 130      60.646  51.576 109.478  1.00  0.00           C
ATOM   2195  CB  ILE A 130      61.817  50.587 109.636  1.00  0.00           C
ATOM   2197  CG2 ILE A 130      62.406  50.136 108.277  1.00  0.00           C
ATOM   2201  CG1 ILE A 130      62.927  51.185 110.547  1.00  0.00           C
ATOM   2204  CD  ILE A 130      63.846  50.106 111.128  1.00  0.00           C
ATOM   2208  C   ILE A 130      59.786  51.286 108.228  1.00  0.00           C
ATOM   2209  O   ILE A 130      59.986  51.977 107.216  1.00  0.00           O
ATOM   2210  N   PRO A 131      58.778  50.416 108.216  1.00  0.00           N
ATOM   2211  CD  PRO A 131      58.687  49.246 109.087  1.00  0.00           C
ATOM   2214  CA  PRO A 131      57.938  50.256 107.036  1.00  0.00           C
ATOM   2216  CB  PRO A 131      57.118  48.976 107.307  1.00  0.00           C
ATOM   2219  CG  PRO A 131      57.967  48.165 108.298  1.00  0.00           C
ATOM   2222  C   PRO A 131      57.037  51.455 106.826  1.00  0.00           C
ATOM   2223  O   PRO A 131      56.907  51.915 105.696  1.00  0.00           O
ATOM   2224  N   LEU A 132      56.426  52.006 107.896  1.00  0.00           N
ATOM   2226  CA  LEU A 132      55.486  53.126 107.807  1.00  0.00           C
ATOM   2228  CB  LEU A 132      55.018  53.466 109.257  1.00  0.00           C
ATOM   2231  CG  LEU A 132      53.656  54.205 109.436  1.00  0.00           C
ATOM   2233  CD1 LEU A 132      53.736  55.275 110.526  1.00  0.00           C
ATOM   2237  CD2 LEU A 132      53.037  54.795 108.158  1.00  0.00           C
ATOM   2241  C   LEU A 132      56.138  54.366 107.187  1.00  0.00           C
ATOM   2242  O   LEU A 132      55.637  54.966 106.236  1.00  0.00           O
ATOM   2243  N   ALA A 133      57.356  54.706 107.667  1.00  0.00           N
ATOM   2245  CA  ALA A 133      58.157  55.786 107.136  1.00  0.00           C
ATOM   2247  CB  ALA A 133      59.417  55.956 108.007  1.00  0.00           C
ATOM   2251  C   ALA A 133      58.536  55.595 105.676  1.00  0.00           C
ATOM   2252  O   ALA A 133      58.438  56.536 104.887  1.00  0.00           O
ATOM   2253  N   LYS A 134      58.916  54.376 105.257  1.00  0.00           N
ATOM   2255  CA  LYS A 134      59.166  54.067 103.856  1.00  0.00           C
ATOM   2257  CB  LYS A 134      59.656  52.626 103.666  1.00  0.00           C
ATOM   2260  CG  LYS A 134      61.128  52.456 104.048  1.00  0.00           C
ATOM   2263  CD  LYS A 134      61.478  50.966 104.117  1.00  0.00           C
ATOM   2266  CE  LYS A 134      62.978  50.676 104.186  1.00  0.00           C
ATOM   2269  NZ  LYS A 134      63.638  50.946 102.886  1.00  0.00           N
ATOM   2273  C   LYS A 134      57.997  54.285 102.927  1.00  0.00           C
ATOM   2274  O   LYS A 134      58.146  54.916 101.876  1.00  0.00           O
ATOM   2275  N   ASP A 135      56.806  53.825 103.336  1.00  0.00           N
ATOM   2277  CA  ASP A 135      55.587  54.036 102.576  1.00  0.00           C
ATOM   2279  CB  ASP A 135      54.396  53.407 103.357  1.00  0.00           C
ATOM   2282  CG  ASP A 135      54.506  51.896 103.526  1.00  0.00           C
ATOM   2283  OD1 ASP A 135      55.408  51.246 102.947  1.00  0.00           O
ATOM   2284  OD2 ASP A 135      53.606  51.346 104.206  1.00  0.00           O
ATOM   2285  C   ASP A 135      55.298  55.525 102.337  1.00  0.00           C
ATOM   2286  O   ASP A 135      55.116  55.956 101.207  1.00  0.00           O
ATOM   2287  N   ILE A 136      55.368  56.346 103.406  1.00  0.00           N
ATOM   2289  CA  ILE A 136      55.267  57.806 103.347  1.00  0.00           C
ATOM   2291  CB  ILE A 136      55.217  58.456 104.738  1.00  0.00           C
ATOM   2293  CG2 ILE A 136      54.878  59.966 104.597  1.00  0.00           C
ATOM   2297  CG1 ILE A 136      54.166  57.826 105.686  1.00  0.00           C
ATOM   2300  CD  ILE A 136      54.446  58.186 107.156  1.00  0.00           C
ATOM   2304  C   ILE A 136      56.387  58.446 102.527  1.00  0.00           C
ATOM   2305  O   ILE A 136      56.146  59.326 101.706  1.00  0.00           O
ATOM   2306  N   ILE A 137      57.658  58.025 102.706  1.00  0.00           N
ATOM   2308  CA  ILE A 137      58.768  58.576 101.936  1.00  0.00           C
ATOM   2310  CB  ILE A 137      60.127  58.076 102.457  1.00  0.00           C
ATOM   2312  CG2 ILE A 137      61.278  58.306 101.456  1.00  0.00           C
ATOM   2316  CG1 ILE A 137      60.427  58.755 103.816  1.00  0.00           C
ATOM   2319  CD  ILE A 137      61.537  58.076 104.617  1.00  0.00           C
ATOM   2323  C   ILE A 137      58.606  58.365 100.447  1.00  0.00           C
ATOM   2324  O   ILE A 137      58.736  59.306  99.656  1.00  0.00           O
ATOM   2325  N   ALA A 138      58.247  57.136 100.047  1.00  0.00           N
ATOM   2327  CA  ALA A 138      58.107  56.746  98.657  1.00  0.00           C
ATOM   2329  CB  ALA A 138      58.107  55.216  98.596  1.00  0.00           C
ATOM   2333  C   ALA A 138      56.857  57.286  97.986  1.00  0.00           C
ATOM   2334  O   ALA A 138      56.837  57.546  96.786  1.00  0.00           O
ATOM   2335  N   ARG A 139      55.777  57.516  98.746  1.00  0.00           N
ATOM   2337  CA  ARG A 139      54.497  57.916  98.196  1.00  0.00           C
ATOM   2339  CB  ARG A 139      53.387  57.516  99.216  1.00  0.00           C
ATOM   2342  CG  ARG A 139      51.927  57.876  98.876  1.00  0.00           C
ATOM   2345  CD  ARG A 139      50.836  57.146  99.687  1.00  0.00           C
ATOM   2348  NE  ARG A 139      51.117  57.286 101.157  1.00  0.00           N
ATOM   2350  CZ  ARG A 139      51.528  56.336 101.966  1.00  0.00           C
ATOM   2351  NH1 ARG A 139      51.806  55.116 101.587  1.00  0.00           N
ATOM   2354  NH2 ARG A 139      51.626  56.626 103.256  1.00  0.00           N
ATOM   2357  C   ARG A 139      54.446  59.386  97.757  1.00  0.00           C
ATOM   2358  O   ARG A 139      53.557  59.795  97.016  1.00  0.00           O
ATOM   2359  N   TYR A 140      55.408  60.216  98.216  1.00  0.00           N
ATOM   2361  CA  TYR A 140      55.446  61.626  97.837  1.00  0.00           C
ATOM   2363  CB  TYR A 140      54.976  62.566  98.996  1.00  0.00           C
ATOM   2366  CG  TYR A 140      53.628  62.126  99.516  1.00  0.00           C
ATOM   2367  CD1 TYR A 140      52.426  62.716  99.087  1.00  0.00           C
ATOM   2369  CE1 TYR A 140      51.198  62.216  99.536  1.00  0.00           C
ATOM   2371  CZ  TYR A 140      51.156  61.115 100.407  1.00  0.00           C
ATOM   2372  OH  TYR A 140      49.916  60.606 100.836  1.00  0.00           O
ATOM   2374  CD2 TYR A 140      53.576  61.086 100.447  1.00  0.00           C
ATOM   2376  CE2 TYR A 140      52.356  60.546 100.857  1.00  0.00           C
ATOM   2378  C   TYR A 140      56.857  62.027  97.447  1.00  0.00           C
ATOM   2379  O   TYR A 140      57.137  63.186  97.156  1.00  0.00           O
ATOM   2380  N   HIS A 141      57.787  61.045  97.436  1.00  0.00           N
ATOM   2382  CA  HIS A 141      59.196  61.216  97.136  1.00  0.00           C
ATOM   2384  CB  HIS A 141      59.438  61.536  95.646  1.00  0.00           C
ATOM   2387  ND1 HIS A 141      57.637  60.426  94.326  1.00  0.00           N
ATOM   2388  CG  HIS A 141      58.958  60.426  94.757  1.00  0.00           C
ATOM   2389  CE1 HIS A 141      57.546  59.426  93.466  1.00  0.00           C
ATOM   2391  NE2 HIS A 141      58.736  58.796  93.307  1.00  0.00           N
ATOM   2393  CD2 HIS A 141      59.637  59.436  94.136  1.00  0.00           C
ATOM   2395  C   HIS A 141      59.958  62.167  98.067  1.00  0.00           C
ATOM   2396  O   HIS A 141      60.688  63.056  97.647  1.00  0.00           O
ATOM   2397  N   ILE A 142      59.818  61.946  99.387  1.00  0.00           N
ATOM   2399  CA  ILE A 142      60.527  62.646 100.456  1.00  0.00           C
ATOM   2401  CB  ILE A 142      60.106  62.176 101.847  1.00  0.00           C
ATOM   2403  CG2 ILE A 142      60.847  62.986 102.936  1.00  0.00           C
ATOM   2407  CG1 ILE A 142      58.576  62.276 101.996  1.00  0.00           C
ATOM   2410  CD  ILE A 142      58.056  61.957 103.406  1.00  0.00           C
ATOM   2414  C   ILE A 142      62.048  62.566 100.307  1.00  0.00           C
ATOM   2415  O   ILE A 142      62.627  61.486 100.416  1.00  0.00           O
ATOM   2416  N   LYS A 143      62.746  63.706 100.066  1.00  0.00           N
ATOM   2418  CA  LYS A 143      64.196  63.746 100.167  1.00  0.00           C
ATOM   2420  CB  LYS A 143      64.827  65.136  99.856  1.00  0.00           C
ATOM   2423  CG  LYS A 143      65.007  65.547  98.386  1.00  0.00           C
ATOM   2426  CD  LYS A 143      65.537  66.996  98.256  1.00  0.00           C
ATOM   2429  CE  LYS A 143      64.696  67.965  97.396  1.00  0.00           C
ATOM   2432  NZ  LYS A 143      65.387  69.246  97.146  1.00  0.00           N
ATOM   2436  C   LYS A 143      64.677  63.376 101.576  1.00  0.00           C
ATOM   2437  O   LYS A 143      64.077  63.876 102.518  1.00  0.00           O
ATOM   2438  N   PRO A 144      65.707  62.566 101.797  1.00  0.00           N
ATOM   2439  CD  PRO A 144      66.467  61.915 100.737  1.00  0.00           C
ATOM   2442  CA  PRO A 144      66.266  62.236 103.106  1.00  0.00           C
ATOM   2444  CB  PRO A 144      67.567  61.497 102.776  1.00  0.00           C
ATOM   2447  CG  PRO A 144      67.857  61.837 101.326  1.00  0.00           C
ATOM   2450  C   PRO A 144      66.458  63.376 104.087  1.00  0.00           C
ATOM   2451  O   PRO A 144      66.207  63.176 105.276  1.00  0.00           O
ATOM   2452  N   GLU A 145      66.896  64.576 103.657  1.00  0.00           N
ATOM   2454  CA  GLU A 145      67.086  65.706 104.548  1.00  0.00           C
ATOM   2456  CB  GLU A 145      67.927  66.776 103.826  1.00  0.00           C
ATOM   2459  CG  GLU A 145      67.217  67.396 102.587  1.00  0.00           C
ATOM   2462  CD  GLU A 145      67.757  66.896 101.257  1.00  0.00           C
ATOM   2463  OE1 GLU A 145      67.916  65.657 101.128  1.00  0.00           O
ATOM   2464  OE2 GLU A 145      67.967  67.736 100.337  1.00  0.00           O
ATOM   2465  C   GLU A 145      65.777  66.315 105.036  1.00  0.00           C
ATOM   2466  O   GLU A 145      65.757  67.157 105.937  1.00  0.00           O
ATOM   2467  N   ASN A 146      64.626  65.896 104.466  1.00  0.00           N
ATOM   2469  CA  ASN A 146      63.298  66.296 104.856  1.00  0.00           C
ATOM   2471  CB  ASN A 146      62.466  66.646 103.587  1.00  0.00           C
ATOM   2474  CG  ASN A 146      62.986  67.947 102.966  1.00  0.00           C
ATOM   2475  OD1 ASN A 146      63.438  68.866 103.646  1.00  0.00           O
ATOM   2476  ND2 ASN A 146      62.946  68.035 101.617  1.00  0.00           N
ATOM   2479  C   ASN A 146      62.616  65.197 105.686  1.00  0.00           C
ATOM   2480  O   ASN A 146      61.416  65.256 105.937  1.00  0.00           O
ATOM   2481  N   VAL A 147      63.387  64.215 106.207  1.00  0.00           N
ATOM   2483  CA  VAL A 147      62.967  63.396 107.337  1.00  0.00           C
ATOM   2485  CB  VAL A 147      63.256  61.907 107.167  1.00  0.00           C
ATOM   2487  CG1 VAL A 147      62.616  61.106 108.316  1.00  0.00           C
ATOM   2491  CG2 VAL A 147      62.708  61.436 105.807  1.00  0.00           C
ATOM   2495  C   VAL A 147      63.716  63.916 108.546  1.00  0.00           C
ATOM   2496  O   VAL A 147      64.938  63.926 108.596  1.00  0.00           O
ATOM   2497  N   VAL A 148      62.967  64.446 109.536  1.00  0.00           N
ATOM   2499  CA  VAL A 148      63.527  65.376 110.507  1.00  0.00           C
ATOM   2501  CB  VAL A 148      63.287  66.837 110.106  1.00  0.00           C
ATOM   2503  CG1 VAL A 148      64.017  67.157 108.786  1.00  0.00           C
ATOM   2507  CG2 VAL A 148      61.787  67.175 109.996  1.00  0.00           C
ATOM   2511  C   VAL A 148      62.946  65.156 111.887  1.00  0.00           C
ATOM   2512  O   VAL A 148      61.927  64.486 112.066  1.00  0.00           O
ATOM   2513  N   ALA A 149      63.576  65.736 112.916  1.00  0.00           N
ATOM   2515  CA  ALA A 149      63.006  65.855 114.236  1.00  0.00           C
ATOM   2517  CB  ALA A 149      64.166  65.917 115.237  1.00  0.00           C
ATOM   2521  C   ALA A 149      62.126  67.086 114.417  1.00  0.00           C
ATOM   2522  O   ALA A 149      62.277  68.106 113.727  1.00  0.00           O
ATOM   2523  N   HIS A 150      61.216  67.076 115.427  1.00  0.00           N
ATOM   2525  CA  HIS A 150      60.587  68.285 115.947  1.00  0.00           C
ATOM   2527  CB  HIS A 150      59.516  68.006 117.048  1.00  0.00           C
ATOM   2530  ND1 HIS A 150      57.448  68.986 118.056  1.00  0.00           N
ATOM   2531  CG  HIS A 150      58.628  69.186 117.366  1.00  0.00           C
ATOM   2532  CE1 HIS A 150      56.777  70.116 117.966  1.00  0.00           C
ATOM   2534  NE2 HIS A 150      57.458  71.035 117.267  1.00  0.00           N
ATOM   2536  CD2 HIS A 150      58.646  70.447 116.866  1.00  0.00           C
ATOM   2538  C   HIS A 150      61.626  69.267 116.496  1.00  0.00           C
ATOM   2539  O   HIS A 150      61.548  70.477 116.306  1.00  0.00           O
ATOM   2540  N   ALA A 151      62.697  68.756 117.146  1.00  0.00           N
ATOM   2542  CA  ALA A 151      63.817  69.576 117.566  1.00  0.00           C
ATOM   2544  CB  ALA A 151      64.876  68.666 118.216  1.00  0.00           C
ATOM   2548  C   ALA A 151      64.477  70.386 116.456  1.00  0.00           C
ATOM   2549  O   ALA A 151      64.777  71.566 116.617  1.00  0.00           O
ATOM   2550  N   ASP A 152      64.696  69.785 115.276  1.00  0.00           N
ATOM   2552  CA  ASP A 152      65.296  70.426 114.127  1.00  0.00           C
ATOM   2554  CB  ASP A 152      65.457  69.376 113.017  1.00  0.00           C
ATOM   2557  CG  ASP A 152      66.137  68.066 113.367  1.00  0.00           C
ATOM   2558  OD1 ASP A 152      66.837  67.947 114.396  1.00  0.00           O
ATOM   2559  OD2 ASP A 152      65.946  67.157 112.527  1.00  0.00           O
ATOM   2560  C   ASP A 152      64.507  71.616 113.546  1.00  0.00           C
ATOM   2561  O   ASP A 152      65.067  72.676 113.246  1.00  0.00           O
ATOM   2562  N   ILE A 153      63.167  71.466 113.417  1.00  0.00           N
ATOM   2564  CA  ILE A 153      62.286  72.466 112.826  1.00  0.00           C
ATOM   2566  CB  ILE A 153      61.076  71.826 112.136  1.00  0.00           C
ATOM   2568  CG2 ILE A 153      61.577  70.925 110.997  1.00  0.00           C
ATOM   2572  CG1 ILE A 153      60.217  70.956 113.056  1.00  0.00           C
ATOM   2575  CD  ILE A 153      59.017  70.337 112.326  1.00  0.00           C
ATOM   2579  C   ILE A 153      61.798  73.495 113.856  1.00  0.00           C
ATOM   2580  O   ILE A 153      61.236  74.535 113.507  1.00  0.00           O
ATOM   2581  N   ALA A 154      62.056  73.246 115.147  1.00  0.00           N
ATOM   2583  CA  ALA A 154      61.847  74.197 116.216  1.00  0.00           C
ATOM   2585  CB  ALA A 154      60.446  73.977 116.838  1.00  0.00           C
ATOM   2589  C   ALA A 154      62.927  74.106 117.307  1.00  0.00           C
ATOM   2590  O   ALA A 154      62.658  73.646 118.427  1.00  0.00           O
ATOM   2591  N   PRO A 155      64.158  74.605 117.097  1.00  0.00           N
ATOM   2592  CD  PRO A 155      64.667  75.065 115.798  1.00  0.00           C
ATOM   2595  CA  PRO A 155      65.257  74.356 118.036  1.00  0.00           C
ATOM   2597  CB  PRO A 155      66.507  74.876 117.307  1.00  0.00           C
ATOM   2600  CG  PRO A 155      66.156  74.727 115.826  1.00  0.00           C
ATOM   2603  C   PRO A 155      65.037  75.036 119.376  1.00  0.00           C
ATOM   2604  O   PRO A 155      65.587  74.605 120.386  1.00  0.00           O
ATOM   2605  N   GLN A 156      64.228  76.116 119.387  1.00  0.00           N
ATOM   2607  CA  GLN A 156      64.017  76.937 120.567  1.00  0.00           C
ATOM   2609  CB  GLN A 156      63.778  78.417 120.158  1.00  0.00           C
ATOM   2612  CG  GLN A 156      64.897  79.026 119.286  1.00  0.00           C
ATOM   2615  CD  GLN A 156      66.257  78.656 119.837  1.00  0.00           C
ATOM   2616  OE1 GLN A 156      66.477  78.626 121.046  1.00  0.00           O
ATOM   2617  NE2 GLN A 156      67.207  78.365 118.908  1.00  0.00           N
ATOM   2620  C   GLN A 156      62.838  76.496 121.397  1.00  0.00           C
ATOM   2621  O   GLN A 156      62.426  77.216 122.307  1.00  0.00           O
ATOM   2622  N   ARG A 157      62.266  75.296 121.157  1.00  0.00           N
ATOM   2624  CA  ARG A 157      61.106  74.876 121.926  1.00  0.00           C
ATOM   2626  CB  ARG A 157      59.797  75.176 121.146  1.00  0.00           C
ATOM   2629  CG  ARG A 157      59.556  76.666 120.836  1.00  0.00           C
ATOM   2632  CD  ARG A 157      58.146  77.046 120.326  1.00  0.00           C
ATOM   2635  NE  ARG A 157      57.846  76.246 119.096  1.00  0.00           N
ATOM   2637  CZ  ARG A 157      57.196  75.096 119.096  1.00  0.00           C
ATOM   2638  NH1 ARG A 157      56.408  74.727 120.076  1.00  0.00           N
ATOM   2641  NH2 ARG A 157      57.307  74.297 118.056  1.00  0.00           N
ATOM   2644  C   ARG A 157      61.096  73.407 122.307  1.00  0.00           C
ATOM   2645  O   ARG A 157      60.338  73.026 123.196  1.00  0.00           O
ATOM   2646  N   LYS A 158      61.907  72.557 121.646  1.00  0.00           N
ATOM   2648  CA  LYS A 158      61.658  71.126 121.646  1.00  0.00           C
ATOM   2650  CB  LYS A 158      60.836  70.746 120.396  1.00  0.00           C
ATOM   2653  CG  LYS A 158      59.477  71.436 120.176  1.00  0.00           C
ATOM   2656  CD  LYS A 158      58.357  71.175 121.207  1.00  0.00           C
ATOM   2659  CE  LYS A 158      58.137  69.675 121.487  1.00  0.00           C
ATOM   2662  NZ  LYS A 158      56.868  69.386 122.197  1.00  0.00           N
ATOM   2666  C   LYS A 158      62.967  70.326 121.596  1.00  0.00           C
ATOM   2667  O   LYS A 158      63.947  70.756 120.988  1.00  0.00           O
ATOM   2668  N   ASP A 159      62.986  69.116 122.206  1.00  0.00           N
ATOM   2670  CA  ASP A 159      64.088  68.157 122.076  1.00  0.00           C
ATOM   2672  CB  ASP A 159      65.147  68.047 123.246  1.00  0.00           C
ATOM   2675  CG  ASP A 159      65.486  69.256 124.096  1.00  0.00           C
ATOM   2676  OD1 ASP A 159      65.007  70.386 123.886  1.00  0.00           O
ATOM   2677  OD2 ASP A 159      66.287  69.046 125.056  1.00  0.00           O
ATOM   2678  C   ASP A 159      63.498  66.756 121.866  1.00  0.00           C
ATOM   2679  O   ASP A 159      63.726  65.846 122.667  1.00  0.00           O
ATOM   2680  N   ASP A 160      62.728  66.536 120.807  1.00  0.00           N
ATOM   2682  CA  ASP A 160      62.156  65.256 120.496  1.00  0.00           C
ATOM   2684  CB  ASP A 160      60.667  65.176 120.896  1.00  0.00           C
ATOM   2687  CG  ASP A 160      59.797  66.266 120.316  1.00  0.00           C
ATOM   2688  OD1 ASP A 160      60.137  67.466 120.436  1.00  0.00           O
ATOM   2689  OD2 ASP A 160      58.676  65.886 119.878  1.00  0.00           O
ATOM   2690  C   ASP A 160      62.416  64.925 119.026  1.00  0.00           C
ATOM   2691  O   ASP A 160      62.546  65.846 118.228  1.00  0.00           O
ATOM   2692  N   PRO A 161      62.596  63.656 118.606  1.00  0.00           N
ATOM   2693  CD  PRO A 161      63.076  63.365 117.257  1.00  0.00           C
ATOM   2696  CA  PRO A 161      62.518  62.446 119.417  1.00  0.00           C
ATOM   2698  CB  PRO A 161      62.367  61.356 118.357  1.00  0.00           C
ATOM   2701  CG  PRO A 161      63.236  61.845 117.197  1.00  0.00           C
ATOM   2704  C   PRO A 161      63.757  62.216 120.298  1.00  0.00           C
ATOM   2705  O   PRO A 161      63.838  61.196 120.966  1.00  0.00           O
ATOM   2706  N   GLY A 162      64.688  63.186 120.386  1.00  0.00           N
ATOM   2708  CA  GLY A 162      65.787  63.207 121.337  1.00  0.00           C
ATOM   2711  C   GLY A 162      66.817  62.086 121.347  1.00  0.00           C
ATOM   2712  O   GLY A 162      66.817  61.185 120.507  1.00  0.00           O
ATOM   2713  N   PRO A 163      67.796  62.167 122.257  1.00  0.00           N
ATOM   2714  CD  PRO A 163      67.957  63.326 123.158  1.00  0.00           C
ATOM   2717  CA  PRO A 163      69.096  61.536 122.066  1.00  0.00           C
ATOM   2719  CB  PRO A 163      69.976  62.106 123.186  1.00  0.00           C
ATOM   2722  CG  PRO A 163      69.457  63.526 123.336  1.00  0.00           C
ATOM   2725  C   PRO A 163      69.298  60.066 121.908  1.00  0.00           C
ATOM   2726  O   PRO A 163      70.416  59.667 121.557  1.00  0.00           O
ATOM   2727  N   LEU A 164      68.287  59.236 122.136  1.00  0.00           N
ATOM   2729  CA  LEU A 164      68.457  57.817 122.048  1.00  0.00           C
ATOM   2731  CB  LEU A 164      67.967  57.176 123.367  1.00  0.00           C
ATOM   2734  CG  LEU A 164      68.977  57.206 124.548  1.00  0.00           C
ATOM   2736  CD1 LEU A 164      69.926  58.417 124.627  1.00  0.00           C
ATOM   2740  CD2 LEU A 164      68.247  57.115 125.877  1.00  0.00           C
ATOM   2744  C   LEU A 164      67.736  57.306 120.798  1.00  0.00           C
ATOM   2745  O   LEU A 164      67.817  56.136 120.447  1.00  0.00           O
ATOM   2746  N   PHE A 165      67.056  58.196 120.047  1.00  0.00           N
ATOM   2748  CA  PHE A 165      66.377  57.856 118.806  1.00  0.00           C
ATOM   2750  CB  PHE A 165      65.486  59.025 118.316  1.00  0.00           C
ATOM   2753  CG  PHE A 165      64.656  58.615 117.127  1.00  0.00           C
ATOM   2754  CD1 PHE A 165      63.507  57.826 117.307  1.00  0.00           C
ATOM   2756  CE1 PHE A 165      62.806  57.346 116.197  1.00  0.00           C
ATOM   2758  CZ  PHE A 165      63.188  57.726 114.907  1.00  0.00           C
ATOM   2760  CD2 PHE A 165      65.037  58.976 115.826  1.00  0.00           C
ATOM   2762  CE2 PHE A 165      64.298  58.556 114.716  1.00  0.00           C
ATOM   2764  C   PHE A 165      67.357  57.416 117.696  1.00  0.00           C
ATOM   2765  O   PHE A 165      68.327  58.136 117.436  1.00  0.00           O
ATOM   2766  N   PRO A 166      67.177  56.286 116.996  1.00  0.00           N
ATOM   2767  CD  PRO A 166      66.126  55.306 117.296  1.00  0.00           C
ATOM   2770  CA  PRO A 166      68.277  55.696 116.246  1.00  0.00           C
ATOM   2772  CB  PRO A 166      67.967  54.197 116.356  1.00  0.00           C
ATOM   2775  CG  PRO A 166      66.447  54.116 116.397  1.00  0.00           C
ATOM   2778  C   PRO A 166      68.357  56.206 114.807  1.00  0.00           C
ATOM   2779  O   PRO A 166      68.166  55.455 113.856  1.00  0.00           O
ATOM   2780  N   TRP A 167      68.707  57.505 114.617  1.00  0.00           N
ATOM   2782  CA  TRP A 167      68.787  58.106 113.286  1.00  0.00           C
ATOM   2784  CB  TRP A 167      69.196  59.606 113.377  1.00  0.00           C
ATOM   2787  CG  TRP A 167      68.146  60.496 113.946  1.00  0.00           C
ATOM   2788  CD1 TRP A 167      68.137  61.156 115.147  1.00  0.00           C
ATOM   2790  NE1 TRP A 167      66.966  61.876 115.267  1.00  0.00           N
ATOM   2792  CE2 TRP A 167      66.217  61.705 114.136  1.00  0.00           C
ATOM   2793  CD2 TRP A 167      66.927  60.847 113.277  1.00  0.00           C
ATOM   2794  CE3 TRP A 167      66.377  60.496 112.027  1.00  0.00           C
ATOM   2796  CZ3 TRP A 167      65.137  61.036 111.677  1.00  0.00           C
ATOM   2798  CZ2 TRP A 167      64.976  62.216 113.797  1.00  0.00           C
ATOM   2800  CH2 TRP A 167      64.446  61.876 112.547  1.00  0.00           C
ATOM   2802  C   TRP A 167      69.717  57.416 112.307  1.00  0.00           C
ATOM   2803  O   TRP A 167      69.326  57.106 111.186  1.00  0.00           O
ATOM   2804  N   GLN A 168      70.957  57.086 112.727  1.00  0.00           N
ATOM   2806  CA  GLN A 168      71.887  56.366 111.887  1.00  0.00           C
ATOM   2808  CB  GLN A 168      73.236  56.146 112.597  1.00  0.00           C
ATOM   2811  CG  GLN A 168      74.277  55.465 111.686  1.00  0.00           C
ATOM   2814  CD  GLN A 168      75.587  55.247 112.426  1.00  0.00           C
ATOM   2815  OE1 GLN A 168      75.977  56.007 113.307  1.00  0.00           O
ATOM   2816  NE2 GLN A 168      76.296  54.156 112.057  1.00  0.00           N
ATOM   2819  C   GLN A 168      71.406  55.005 111.408  1.00  0.00           C
ATOM   2820  O   GLN A 168      71.617  54.636 110.257  1.00  0.00           O
ATOM   2821  N   GLN A 169      70.747  54.226 112.276  1.00  0.00           N
ATOM   2823  CA  GLN A 169      70.156  52.947 111.926  1.00  0.00           C
ATOM   2825  CB  GLN A 169      69.577  52.316 113.207  1.00  0.00           C
ATOM   2828  CG  GLN A 169      68.536  51.176 113.007  1.00  0.00           C
ATOM   2831  CD  GLN A 169      67.897  50.686 114.306  1.00  0.00           C
ATOM   2832  OE1 GLN A 169      66.747  50.236 114.276  1.00  0.00           O
ATOM   2833  NE2 GLN A 169      68.626  50.746 115.436  1.00  0.00           N
ATOM   2836  C   GLN A 169      69.087  53.046 110.857  1.00  0.00           C
ATOM   2837  O   GLN A 169      69.096  52.316 109.866  1.00  0.00           O
ATOM   2838  N   LEU A 170      68.166  54.025 110.997  1.00  0.00           N
ATOM   2840  CA  LEU A 170      67.156  54.376 110.018  1.00  0.00           C
ATOM   2842  CB  LEU A 170      66.226  55.465 110.576  1.00  0.00           C
ATOM   2845  CG  LEU A 170      64.967  54.896 111.286  1.00  0.00           C
ATOM   2847  CD1 LEU A 170      65.257  53.755 112.257  1.00  0.00           C
ATOM   2851  CD2 LEU A 170      64.228  56.026 112.016  1.00  0.00           C
ATOM   2855  C   LEU A 170      67.777  54.795 108.697  1.00  0.00           C
ATOM   2856  O   LEU A 170      67.327  54.426 107.617  1.00  0.00           O
ATOM   2857  N   ALA A 171      68.877  55.535 108.757  1.00  0.00           N
ATOM   2859  CA  ALA A 171      69.596  55.986 107.597  1.00  0.00           C
ATOM   2861  CB  ALA A 171      70.576  57.036 108.106  1.00  0.00           C
ATOM   2865  C   ALA A 171      70.306  54.876 106.817  1.00  0.00           C
ATOM   2866  O   ALA A 171      70.617  55.036 105.637  1.00  0.00           O
ATOM   2867  N   GLN A 172      70.517  53.685 107.426  1.00  0.00           N
ATOM   2869  CA  GLN A 172      71.007  52.496 106.757  1.00  0.00           C
ATOM   2871  CB  GLN A 172      71.857  51.646 107.737  1.00  0.00           C
ATOM   2874  CG  GLN A 172      73.117  52.376 108.266  1.00  0.00           C
ATOM   2877  CD  GLN A 172      73.688  51.736 109.536  1.00  0.00           C
ATOM   2878  OE1 GLN A 172      72.957  51.206 110.377  1.00  0.00           O
ATOM   2879  NE2 GLN A 172      75.027  51.806 109.726  1.00  0.00           N
ATOM   2882  C   GLN A 172      69.836  51.637 106.257  1.00  0.00           C
ATOM   2883  O   GLN A 172      70.046  50.576 105.667  1.00  0.00           O
ATOM   2884  N   GLN A 173      68.586  52.106 106.487  1.00  0.00           N
ATOM   2886  CA  GLN A 173      67.357  51.525 105.988  1.00  0.00           C
ATOM   2888  CB  GLN A 173      66.287  51.306 107.107  1.00  0.00           C
ATOM   2891  CG  GLN A 173      66.727  50.426 108.316  1.00  0.00           C
ATOM   2894  CD  GLN A 173      67.027  48.976 107.936  1.00  0.00           C
ATOM   2895  OE1 GLN A 173      66.137  48.146 107.767  1.00  0.00           O
ATOM   2896  NE2 GLN A 173      68.336  48.646 107.807  1.00  0.00           N
ATOM   2899  C   GLN A 173      66.736  52.486 104.977  1.00  0.00           C
ATOM   2900  O   GLN A 173      65.626  52.266 104.496  1.00  0.00           O
ATOM   2901  N   GLY A 174      67.457  53.576 104.617  1.00  0.00           N
ATOM   2903  CA  GLY A 174      67.067  54.545 103.606  1.00  0.00           C
ATOM   2906  C   GLY A 174      66.166  55.646 104.096  1.00  0.00           C
ATOM   2907  O   GLY A 174      65.567  56.376 103.326  1.00  0.00           O
ATOM   2908  N   ILE A 175      66.067  55.836 105.416  1.00  0.00           N
ATOM   2910  CA  ILE A 175      65.137  56.756 106.017  1.00  0.00           C
ATOM   2912  CB  ILE A 175      64.267  56.026 107.036  1.00  0.00           C
ATOM   2914  CG2 ILE A 175      63.326  56.996 107.787  1.00  0.00           C
ATOM   2918  CG1 ILE A 175      63.498  54.876 106.337  1.00  0.00           C
ATOM   2921  CD  ILE A 175      62.827  53.936 107.337  1.00  0.00           C
ATOM   2925  C   ILE A 175      65.938  57.846 106.686  1.00  0.00           C
ATOM   2926  O   ILE A 175      66.686  57.586 107.617  1.00  0.00           O
ATOM   2927  N   GLY A 176      65.836  59.096 106.197  1.00  0.00           N
ATOM   2929  CA  GLY A 176      66.626  60.186 106.736  1.00  0.00           C
ATOM   2932  C   GLY A 176      68.056  60.247 106.236  1.00  0.00           C
ATOM   2933  O   GLY A 176      68.726  59.246 105.988  1.00  0.00           O
ATOM   2934  N   ALA A 177      68.547  61.486 106.087  1.00  0.00           N
ATOM   2936  CA  ALA A 177      69.897  61.837 105.756  1.00  0.00           C
ATOM   2938  CB  ALA A 177      69.986  63.365 105.637  1.00  0.00           C
ATOM   2942  C   ALA A 177      70.906  61.356 106.776  1.00  0.00           C
ATOM   2943  O   ALA A 177      70.666  61.346 107.986  1.00  0.00           O
ATOM   2944  N   TRP A 178      72.086  60.937 106.316  1.00  0.00           N
ATOM   2946  CA  TRP A 178      73.227  60.746 107.167  1.00  0.00           C
ATOM   2948  CB  TRP A 178      73.257  59.285 107.696  1.00  0.00           C
ATOM   2951  CG  TRP A 178      74.046  59.046 108.937  1.00  0.00           C
ATOM   2952  CD1 TRP A 178      75.227  58.386 109.117  1.00  0.00           C
ATOM   2954  NE1 TRP A 178      75.617  58.496 110.436  1.00  0.00           N
ATOM   2956  CE2 TRP A 178      74.677  59.186 111.128  1.00  0.00           C
ATOM   2957  CD2 TRP A 178      73.647  59.527 110.216  1.00  0.00           C
ATOM   2958  CE3 TRP A 178      72.507  60.176 110.667  1.00  0.00           C
ATOM   2960  CZ3 TRP A 178      72.416  60.465 112.016  1.00  0.00           C
ATOM   2962  CZ2 TRP A 178      74.626  59.556 112.457  1.00  0.00           C
ATOM   2964  CH2 TRP A 178      73.457  60.186 112.896  1.00  0.00           C
ATOM   2966  C   TRP A 178      74.457  61.076 106.316  1.00  0.00           C
ATOM   2967  O   TRP A 178      74.438  60.806 105.097  1.00  0.00           O
ATOM   2968  N   PRO A 179      75.497  61.715 106.866  1.00  0.00           N
ATOM   2969  CD  PRO A 179      75.626  62.006 108.298  1.00  0.00           C
ATOM   2972  CA  PRO A 179      76.767  61.876 106.176  1.00  0.00           C
ATOM   2974  CB  PRO A 179      77.656  62.686 107.156  1.00  0.00           C
ATOM   2977  CG  PRO A 179      76.817  62.947 108.417  1.00  0.00           C
ATOM   2980  C   PRO A 179      77.447  60.576 105.786  1.00  0.00           C
ATOM   2981  O   PRO A 179      77.037  59.485 106.207  1.00  0.00           O
ATOM   2982  N   ASP A 180      78.536  60.696 105.018  1.00  0.00           N
ATOM   2984  CA  ASP A 180      79.396  59.606 104.607  1.00  0.00           C
ATOM   2986  CB  ASP A 180      79.607  59.706 103.067  1.00  0.00           C
ATOM   2989  CG  ASP A 180      78.376  59.326 102.276  1.00  0.00           C
ATOM   2990  OD1 ASP A 180      77.557  58.516 102.767  1.00  0.00           O
ATOM   2991  OD2 ASP A 180      78.266  59.766 101.106  1.00  0.00           O
ATOM   2992  C   ASP A 180      80.747  59.766 105.307  1.00  0.00           C
ATOM   2993  O   ASP A 180      81.347  60.836 105.276  1.00  0.00           O
ATOM   2994  N   ALA A 181      81.227  58.716 105.997  1.00  0.00           N
ATOM   2996  CA  ALA A 181      82.298  58.726 106.987  1.00  0.00           C
ATOM   2998  CB  ALA A 181      82.477  57.286 107.507  1.00  0.00           C
ATOM   3002  C   ALA A 181      83.637  59.236 106.487  1.00  0.00           C
ATOM   3003  O   ALA A 181      84.307  60.016 107.156  1.00  0.00           O
ATOM   3004  N   GLN A 182      84.007  58.846 105.257  1.00  0.00           N
ATOM   3006  CA  GLN A 182      85.196  59.316 104.557  1.00  0.00           C
ATOM   3008  CB  GLN A 182      85.326  58.676 103.137  1.00  0.00           C
ATOM   3011  CG  GLN A 182      84.926  57.176 102.947  1.00  0.00           C
ATOM   3014  CD  GLN A 182      83.427  56.886 103.076  1.00  0.00           C
ATOM   3015  OE1 GLN A 182      82.966  55.856 103.557  1.00  0.00           O
ATOM   3016  NE2 GLN A 182      82.617  57.887 102.676  1.00  0.00           N
ATOM   3019  C   GLN A 182      85.177  60.847 104.387  1.00  0.00           C
ATOM   3020  O   GLN A 182      86.197  61.516 104.566  1.00  0.00           O
ATOM   3021  N   ARG A 183      84.007  61.426 104.026  1.00  0.00           N
ATOM   3023  CA  ARG A 183      83.787  62.856 103.886  1.00  0.00           C
ATOM   3025  CB  ARG A 183      82.376  63.136 103.307  1.00  0.00           C
ATOM   3028  CG  ARG A 183      82.087  62.416 101.987  1.00  0.00           C
ATOM   3031  CD  ARG A 183      83.217  62.516 100.956  1.00  0.00           C
ATOM   3034  NE  ARG A 183      83.467  63.966 100.746  1.00  0.00           N
ATOM   3036  CZ  ARG A 183      84.607  64.477 100.316  1.00  0.00           C
ATOM   3037  NH1 ARG A 183      85.638  63.706 100.027  1.00  0.00           N
ATOM   3040  NH2 ARG A 183      84.717  65.766 100.117  1.00  0.00           N
ATOM   3043  C   ARG A 183      83.927  63.636 105.167  1.00  0.00           C
ATOM   3044  O   ARG A 183      84.607  64.657 105.246  1.00  0.00           O
ATOM   3045  N   VAL A 184      83.306  63.116 106.246  1.00  0.00           N
ATOM   3047  CA  VAL A 184      83.367  63.716 107.576  1.00  0.00           C
ATOM   3049  CB  VAL A 184      82.497  62.986 108.596  1.00  0.00           C
ATOM   3051  CG1 VAL A 184      82.477  63.766 109.926  1.00  0.00           C
ATOM   3055  CG2 VAL A 184      81.058  62.887 108.097  1.00  0.00           C
ATOM   3059  C   VAL A 184      84.798  63.766 108.088  1.00  0.00           C
ATOM   3060  O   VAL A 184      85.287  64.776 108.576  1.00  0.00           O
ATOM   3061  N   ASN A 185      85.557  62.656 107.916  1.00  0.00           N
ATOM   3063  CA  ASN A 185      86.977  62.616 108.256  1.00  0.00           C
ATOM   3065  CB  ASN A 185      87.556  61.185 108.116  1.00  0.00           C
ATOM   3068  CG  ASN A 185      86.856  60.136 108.996  1.00  0.00           C
ATOM   3069  OD1 ASN A 185      87.077  58.936 108.797  1.00  0.00           O
ATOM   3070  ND2 ASN A 185      85.967  60.535 109.936  1.00  0.00           N
ATOM   3073  C   ASN A 185      87.857  63.615 107.486  1.00  0.00           C
ATOM   3074  O   ASN A 185      88.737  64.267 108.036  1.00  0.00           O
ATOM   3075  N   PHE A 186      87.587  63.786 106.176  1.00  0.00           N
ATOM   3077  CA  PHE A 186      88.166  64.856 105.377  1.00  0.00           C
ATOM   3079  CB  PHE A 186      87.737  64.596 103.908  1.00  0.00           C
ATOM   3082  CG  PHE A 186      87.957  65.746 102.977  1.00  0.00           C
ATOM   3083  CD1 PHE A 186      89.207  65.956 102.387  1.00  0.00           C
ATOM   3085  CE1 PHE A 186      89.407  67.035 101.517  1.00  0.00           C
ATOM   3087  CZ  PHE A 186      88.367  67.926 101.257  1.00  0.00           C
ATOM   3089  CD2 PHE A 186      86.897  66.636 102.676  1.00  0.00           C
ATOM   3091  CE2 PHE A 186      87.107  67.736 101.847  1.00  0.00           C
ATOM   3093  C   PHE A 186      87.857  66.276 105.877  1.00  0.00           C
ATOM   3094  O   PHE A 186      88.747  67.115 106.007  1.00  0.00           O
ATOM   3095  N   TYR A 187      86.576  66.536 106.227  1.00  0.00           N
ATOM   3097  CA  TYR A 187      86.117  67.826 106.727  1.00  0.00           C
ATOM   3099  CB  TYR A 187      84.577  67.947 106.557  1.00  0.00           C
ATOM   3102  CG  TYR A 187      84.226  68.246 105.126  1.00  0.00           C
ATOM   3103  CD1 TYR A 187      84.717  69.437 104.566  1.00  0.00           C
ATOM   3105  CE1 TYR A 187      84.327  69.826 103.286  1.00  0.00           C
ATOM   3107  CZ  TYR A 187      83.457  69.046 102.527  1.00  0.00           C
ATOM   3108  OH  TYR A 187      83.077  69.516 101.246  1.00  0.00           O
ATOM   3110  CD2 TYR A 187      83.346  67.447 104.366  1.00  0.00           C
ATOM   3112  CE2 TYR A 187      82.966  67.846 103.076  1.00  0.00           C
ATOM   3114  C   TYR A 187      86.548  68.096 108.167  1.00  0.00           C
ATOM   3115  O   TYR A 187      86.688  69.227 108.628  1.00  0.00           O
ATOM   3116  N   LEU A 188      86.937  67.046 108.917  1.00  0.00           N
ATOM   3118  CA  LEU A 188      87.717  67.206 110.126  1.00  0.00           C
ATOM   3120  CB  LEU A 188      88.007  65.855 110.826  1.00  0.00           C
ATOM   3123  CG  LEU A 188      87.056  65.517 111.987  1.00  0.00           C
ATOM   3125  CD1 LEU A 188      87.477  64.166 112.566  1.00  0.00           C
ATOM   3129  CD2 LEU A 188      87.066  66.566 113.097  1.00  0.00           C
ATOM   3133  C   LEU A 188      89.037  67.916 109.907  1.00  0.00           C
ATOM   3134  O   LEU A 188      89.518  68.576 110.826  1.00  0.00           O
ATOM   3135  N   ALA A 189      89.658  67.796 108.716  1.00  0.00           N
ATOM   3137  CA  ALA A 189      90.927  68.376 108.357  1.00  0.00           C
ATOM   3139  CB  ALA A 189      90.787  69.856 107.947  1.00  0.00           C
ATOM   3143  C   ALA A 189      92.018  68.227 109.396  1.00  0.00           C
ATOM   3144  O   ALA A 189      92.696  69.186 109.767  1.00  0.00           O
ATOM   3145  N   GLY A 190      92.187  67.016 109.957  1.00  0.00           N
ATOM   3147  CA  GLY A 190      93.297  66.756 110.877  1.00  0.00           C
ATOM   3150  C   GLY A 190      93.047  67.066 112.317  1.00  0.00           C
ATOM   3151  O   GLY A 190      93.956  66.996 113.146  1.00  0.00           O
ATOM   3152  N   ARG A 191      91.818  67.447 112.676  1.00  0.00           N
ATOM   3154  CA  ARG A 191      91.497  67.916 113.996  1.00  0.00           C
ATOM   3156  CB  ARG A 191      90.476  69.076 113.937  1.00  0.00           C
ATOM   3159  CG  ARG A 191      90.997  70.296 113.146  1.00  0.00           C
ATOM   3162  CD  ARG A 191      89.977  71.426 112.927  1.00  0.00           C
ATOM   3165  NE  ARG A 191      88.906  70.907 112.016  1.00  0.00           N
ATOM   3167  CZ  ARG A 191      87.757  71.517 111.806  1.00  0.00           C
ATOM   3168  NH1 ARG A 191      87.516  72.697 112.326  1.00  0.00           N
ATOM   3171  NH2 ARG A 191      86.786  71.016 111.057  1.00  0.00           N
ATOM   3174  C   ARG A 191      91.027  66.806 114.896  1.00  0.00           C
ATOM   3175  O   ARG A 191      90.457  65.806 114.478  1.00  0.00           O
ATOM   3176  N   ALA A 192      91.217  66.956 116.216  1.00  0.00           N
ATOM   3178  CA  ALA A 192      90.497  66.156 117.187  1.00  0.00           C
ATOM   3180  CB  ALA A 192      91.057  66.366 118.606  1.00  0.00           C
ATOM   3184  C   ALA A 192      89.007  66.496 117.167  1.00  0.00           C
ATOM   3185  O   ALA A 192      88.697  67.676 116.946  1.00  0.00           O
ATOM   3186  N   PRO A 193      88.068  65.587 117.416  1.00  0.00           N
ATOM   3187  CD  PRO A 193      88.357  64.197 117.757  1.00  0.00           C
ATOM   3190  CA  PRO A 193      86.657  65.777 117.086  1.00  0.00           C
ATOM   3192  CB  PRO A 193      86.027  64.396 117.407  1.00  0.00           C
ATOM   3195  CG  PRO A 193      87.037  63.666 118.286  1.00  0.00           C
ATOM   3198  C   PRO A 193      86.036  66.876 117.907  1.00  0.00           C
ATOM   3199  O   PRO A 193      85.257  67.666 117.387  1.00  0.00           O
ATOM   3200  N   HIS A 194      86.437  66.977 119.177  1.00  0.00           N
ATOM   3202  CA  HIS A 194      85.977  67.947 120.136  1.00  0.00           C
ATOM   3204  CB  HIS A 194      85.977  67.296 121.537  1.00  0.00           C
ATOM   3207  ND1 HIS A 194      84.076  65.766 120.847  1.00  0.00           N
ATOM   3208  CG  HIS A 194      85.167  66.035 121.657  1.00  0.00           C
ATOM   3209  CE1 HIS A 194      83.626  64.586 121.236  1.00  0.00           C
ATOM   3211  NE2 HIS A 194      84.367  64.096 122.267  1.00  0.00           N
ATOM   3213  CD2 HIS A 194      85.357  65.006 122.527  1.00  0.00           C
ATOM   3215  C   HIS A 194      86.897  69.157 120.167  1.00  0.00           C
ATOM   3216  O   HIS A 194      86.926  69.925 121.116  1.00  0.00           O
ATOM   3217  N   THR A 195      87.717  69.396 119.117  1.00  0.00           N
ATOM   3219  CA  THR A 195      88.447  70.657 118.966  1.00  0.00           C
ATOM   3221  CB  THR A 195      89.378  70.676 117.767  1.00  0.00           C
ATOM   3223  OG1 THR A 195      90.377  69.675 117.936  1.00  0.00           O
ATOM   3225  CG2 THR A 195      90.097  72.016 117.527  1.00  0.00           C
ATOM   3229  C   THR A 195      87.497  71.826 118.797  1.00  0.00           C
ATOM   3230  O   THR A 195      86.677  71.697 117.877  1.00  0.00           O
ATOM   3231  N   PRO A 196      87.516  72.926 119.557  1.00  0.00           N
ATOM   3232  CD  PRO A 196      88.417  73.115 120.696  1.00  0.00           C
ATOM   3235  CA  PRO A 196      86.757  74.146 119.276  1.00  0.00           C
ATOM   3237  CB  PRO A 196      87.337  75.197 120.237  1.00  0.00           C
ATOM   3240  CG  PRO A 196      87.896  74.376 121.386  1.00  0.00           C
ATOM   3243  C   PRO A 196      86.716  74.657 117.837  1.00  0.00           C
ATOM   3244  O   PRO A 196      87.656  74.446 117.076  1.00  0.00           O
ATOM   3245  N   VAL A 197      85.617  75.316 117.466  1.00  0.00           N
ATOM   3247  CA  VAL A 197      85.407  75.846 116.137  1.00  0.00           C
ATOM   3249  CB  VAL A 197      84.607  74.826 115.316  1.00  0.00           C
ATOM   3251  CG1 VAL A 197      83.956  75.366 114.048  1.00  0.00           C
ATOM   3255  CG2 VAL A 197      85.568  73.706 114.896  1.00  0.00           C
ATOM   3259  C   VAL A 197      84.736  77.216 116.257  1.00  0.00           C
ATOM   3260  O   VAL A 197      84.137  77.526 117.286  1.00  0.00           O
ATOM   3261  N   ASP A 198      84.817  78.096 115.227  1.00  0.00           N
ATOM   3263  CA  ASP A 198      84.027  79.316 115.187  1.00  0.00           C
ATOM   3265  CB  ASP A 198      84.496  80.345 114.117  1.00  0.00           C
ATOM   3268  CG  ASP A 198      83.737  81.686 114.166  1.00  0.00           C
ATOM   3269  OD1 ASP A 198      82.947  81.917 115.117  1.00  0.00           O
ATOM   3270  OD2 ASP A 198      84.017  82.556 113.316  1.00  0.00           O
ATOM   3271  C   ASP A 198      82.527  79.017 115.117  1.00  0.00           C
ATOM   3272  O   ASP A 198      82.018  78.346 114.216  1.00  0.00           O
ATOM   3273  N   THR A 199      81.807  79.506 116.128  1.00  0.00           N
ATOM   3275  CA  THR A 199      80.387  79.356 116.337  1.00  0.00           C
ATOM   3277  CB  THR A 199      79.976  80.115 117.597  1.00  0.00           C
ATOM   3279  OG1 THR A 199      80.817  79.675 118.657  1.00  0.00           O
ATOM   3281  CG2 THR A 199      78.527  79.826 117.956  1.00  0.00           C
ATOM   3285  C   THR A 199      79.567  79.886 115.196  1.00  0.00           C
ATOM   3286  O   THR A 199      78.637  79.236 114.726  1.00  0.00           O
ATOM   3287  N   ALA A 200      79.916  81.096 114.706  1.00  0.00           N
ATOM   3289  CA  ALA A 200      79.166  81.716 113.637  1.00  0.00           C
ATOM   3291  CB  ALA A 200      79.677  83.137 113.427  1.00  0.00           C
ATOM   3295  C   ALA A 200      79.236  80.966 112.326  1.00  0.00           C
ATOM   3296  O   ALA A 200      78.216  80.706 111.697  1.00  0.00           O
ATOM   3297  N   SER A 201      80.457  80.536 111.926  1.00  0.00           N
ATOM   3299  CA  SER A 201      80.708  79.696 110.777  1.00  0.00           C
ATOM   3301  CB  SER A 201      82.217  79.365 110.646  1.00  0.00           C
ATOM   3304  OG  SER A 201      82.986  80.546 110.456  1.00  0.00           O
ATOM   3306  C   SER A 201      79.957  78.376 110.826  1.00  0.00           C
ATOM   3307  O   SER A 201      79.367  77.956 109.837  1.00  0.00           O
ATOM   3308  N   LEU A 202      79.897  77.697 111.996  1.00  0.00           N
ATOM   3310  CA  LEU A 202      79.017  76.546 112.156  1.00  0.00           C
ATOM   3312  CB  LEU A 202      79.186  75.886 113.546  1.00  0.00           C
ATOM   3315  CG  LEU A 202      78.257  74.667 113.797  1.00  0.00           C
ATOM   3317  CD1 LEU A 202      78.557  73.507 112.846  1.00  0.00           C
ATOM   3321  CD2 LEU A 202      78.368  74.197 115.246  1.00  0.00           C
ATOM   3325  C   LEU A 202      77.546  76.876 111.966  1.00  0.00           C
ATOM   3326  O   LEU A 202      76.817  76.186 111.257  1.00  0.00           O
ATOM   3327  N   LEU A 203      77.067  77.977 112.576  1.00  0.00           N
ATOM   3329  CA  LEU A 203      75.696  78.425 112.457  1.00  0.00           C
ATOM   3331  CB  LEU A 203      75.416  79.657 113.347  1.00  0.00           C
ATOM   3334  CG  LEU A 203      75.357  79.337 114.856  1.00  0.00           C
ATOM   3336  CD1 LEU A 203      75.436  80.637 115.646  1.00  0.00           C
ATOM   3340  CD2 LEU A 203      74.087  78.557 115.237  1.00  0.00           C
ATOM   3344  C   LEU A 203      75.277  78.716 111.036  1.00  0.00           C
ATOM   3345  O   LEU A 203      74.177  78.346 110.626  1.00  0.00           O
ATOM   3346  N   GLU A 204      76.176  79.285 110.216  1.00  0.00           N
ATOM   3348  CA  GLU A 204      75.957  79.416 108.786  1.00  0.00           C
ATOM   3350  CB  GLU A 204      77.146  80.115 108.097  1.00  0.00           C
ATOM   3353  CG  GLU A 204      76.867  80.326 106.587  1.00  0.00           C
ATOM   3356  CD  GLU A 204      77.957  81.096 105.867  1.00  0.00           C
ATOM   3357  OE1 GLU A 204      79.077  81.257 106.397  1.00  0.00           O
ATOM   3358  OE2 GLU A 204      77.596  81.656 104.807  1.00  0.00           O
ATOM   3359  C   GLU A 204      75.716  78.087 108.088  1.00  0.00           C
ATOM   3360  O   GLU A 204      74.757  77.956 107.326  1.00  0.00           O
ATOM   3361  N   LEU A 205      76.517  77.046 108.377  1.00  0.00           N
ATOM   3363  CA  LEU A 205      76.247  75.715 107.837  1.00  0.00           C
ATOM   3365  CB  LEU A 205      77.317  74.696 108.246  1.00  0.00           C
ATOM   3368  CG  LEU A 205      78.757  75.026 107.826  1.00  0.00           C
ATOM   3370  CD1 LEU A 205      79.667  73.877 108.256  1.00  0.00           C
ATOM   3374  CD2 LEU A 205      78.927  75.276 106.326  1.00  0.00           C
ATOM   3378  C   LEU A 205      74.887  75.166 108.246  1.00  0.00           C
ATOM   3379  O   LEU A 205      74.137  74.605 107.447  1.00  0.00           O
ATOM   3380  N   LEU A 206      74.507  75.337 109.527  1.00  0.00           N
ATOM   3382  CA  LEU A 206      73.207  74.916 110.027  1.00  0.00           C
ATOM   3384  CB  LEU A 206      73.117  75.026 111.566  1.00  0.00           C
ATOM   3387  CG  LEU A 206      74.236  74.267 112.317  1.00  0.00           C
ATOM   3389  CD1 LEU A 206      73.927  74.157 113.816  1.00  0.00           C
ATOM   3393  CD2 LEU A 206      74.516  72.886 111.716  1.00  0.00           C
ATOM   3397  C   LEU A 206      72.037  75.615 109.347  1.00  0.00           C
ATOM   3398  O   LEU A 206      71.086  74.966 108.926  1.00  0.00           O
ATOM   3399  N   ALA A 207      72.126  76.946 109.157  1.00  0.00           N
ATOM   3401  CA  ALA A 207      71.176  77.705 108.377  1.00  0.00           C
ATOM   3403  CB  ALA A 207      71.626  79.176 108.396  1.00  0.00           C
ATOM   3407  C   ALA A 207      71.057  77.216 106.926  1.00  0.00           C
ATOM   3408  O   ALA A 207      69.976  76.956 106.397  1.00  0.00           O
ATOM   3409  N   ARG A 208      72.207  76.977 106.246  1.00  0.00           N
ATOM   3411  CA  ARG A 208      72.227  76.416 104.916  1.00  0.00           C
ATOM   3413  CB  ARG A 208      73.637  76.496 104.297  1.00  0.00           C
ATOM   3416  CG  ARG A 208      74.217  77.926 104.127  1.00  0.00           C
ATOM   3419  CD  ARG A 208      73.516  78.916 103.167  1.00  0.00           C
ATOM   3422  NE  ARG A 208      72.207  79.396 103.736  1.00  0.00           N
ATOM   3424  CZ  ARG A 208      72.048  80.236 104.757  1.00  0.00           C
ATOM   3425  NH1 ARG A 208      73.056  80.846 105.346  1.00  0.00           N
ATOM   3428  NH2 ARG A 208      70.817  80.485 105.136  1.00  0.00           N
ATOM   3431  C   ARG A 208      71.607  75.016 104.826  1.00  0.00           C
ATOM   3432  O   ARG A 208      70.887  74.706 103.886  1.00  0.00           O
ATOM   3433  N   TYR A 209      71.817  74.157 105.847  1.00  0.00           N
ATOM   3435  CA  TYR A 209      71.207  72.837 105.896  1.00  0.00           C
ATOM   3437  CB  TYR A 209      71.997  71.886 106.826  1.00  0.00           C
ATOM   3440  CG  TYR A 209      71.477  70.465 106.736  1.00  0.00           C
ATOM   3441  CD1 TYR A 209      71.826  69.636 105.658  1.00  0.00           C
ATOM   3443  CE1 TYR A 209      71.346  68.316 105.588  1.00  0.00           C
ATOM   3445  CZ  TYR A 209      70.527  67.816 106.606  1.00  0.00           C
ATOM   3446  OH  TYR A 209      70.037  66.496 106.548  1.00  0.00           O
ATOM   3448  CD2 TYR A 209      70.637  69.947 107.746  1.00  0.00           C
ATOM   3450  CE2 TYR A 209      70.166  68.626 107.687  1.00  0.00           C
ATOM   3452  C   TYR A 209      69.727  72.876 106.286  1.00  0.00           C
ATOM   3453  O   TYR A 209      68.997  71.916 106.057  1.00  0.00           O
ATOM   3454  N   GLY A 210      69.236  73.986 106.866  1.00  0.00           N
ATOM   3456  CA  GLY A 210      67.817  74.267 106.987  1.00  0.00           C
ATOM   3459  C   GLY A 210      67.336  74.626 108.347  1.00  0.00           C
ATOM   3460  O   GLY A 210      66.147  74.925 108.476  1.00  0.00           O
ATOM   3461  N   TYR A 211      68.207  74.636 109.366  1.00  0.00           N
ATOM   3463  CA  TYR A 211      67.876  75.065 110.716  1.00  0.00           C
ATOM   3465  CB  TYR A 211      69.007  74.796 111.757  1.00  0.00           C
ATOM   3468  CG  TYR A 211      69.196  73.316 111.966  1.00  0.00           C
ATOM   3469  CD1 TYR A 211      68.577  72.656 113.047  1.00  0.00           C
ATOM   3471  CE1 TYR A 211      68.688  71.266 113.196  1.00  0.00           C
ATOM   3473  CZ  TYR A 211      69.416  70.526 112.257  1.00  0.00           C
ATOM   3474  OH  TYR A 211      69.457  69.116 112.317  1.00  0.00           O
ATOM   3476  CD2 TYR A 211      70.007  72.565 111.106  1.00  0.00           C
ATOM   3478  CE2 TYR A 211      70.116  71.175 111.246  1.00  0.00           C
ATOM   3480  C   TYR A 211      67.516  76.536 110.756  1.00  0.00           C
ATOM   3481  O   TYR A 211      68.137  77.356 110.087  1.00  0.00           O
ATOM   3482  N   ASP A 212      66.497  76.907 111.557  1.00  0.00           N
ATOM   3484  CA  ASP A 212      66.166  78.285 111.806  1.00  0.00           C
ATOM   3486  CB  ASP A 212      64.757  78.376 112.466  1.00  0.00           C
ATOM   3489  CG  ASP A 212      63.958  79.605 112.097  1.00  0.00           C
ATOM   3490  OD1 ASP A 212      64.387  80.446 111.277  1.00  0.00           O
ATOM   3491  OD2 ASP A 212      62.806  79.706 112.626  1.00  0.00           O
ATOM   3492  C   ASP A 212      67.286  78.926 112.658  1.00  0.00           C
ATOM   3493  O   ASP A 212      67.457  78.636 113.847  1.00  0.00           O
ATOM   3494  N   VAL A 213      68.107  79.785 112.016  1.00  0.00           N
ATOM   3496  CA  VAL A 213      69.177  80.516 112.667  1.00  0.00           C
ATOM   3498  CB  VAL A 213      70.576  80.247 112.127  1.00  0.00           C
ATOM   3500  CG1 VAL A 213      71.587  81.096 112.927  1.00  0.00           C
ATOM   3504  CG2 VAL A 213      70.927  78.756 112.296  1.00  0.00           C
ATOM   3508  C   VAL A 213      68.897  81.966 112.426  1.00  0.00           C
ATOM   3509  O   VAL A 213      69.017  82.486 111.316  1.00  0.00           O
ATOM   3510  N   LYS A 214      68.536  82.675 113.497  1.00  0.00           N
ATOM   3512  CA  LYS A 214      68.368  84.116 113.466  1.00  0.00           C
ATOM   3514  CB  LYS A 214      67.557  84.615 114.677  1.00  0.00           C
ATOM   3517  CG  LYS A 214      66.188  83.925 114.796  1.00  0.00           C
ATOM   3520  CD  LYS A 214      65.337  84.036 113.507  1.00  0.00           C
ATOM   3523  CE  LYS A 214      64.056  83.206 113.546  1.00  0.00           C
ATOM   3526  NZ  LYS A 214      63.368  83.466 114.826  1.00  0.00           N
ATOM   3530  C   LYS A 214      69.696  84.856 113.417  1.00  0.00           C
ATOM   3531  O   LYS A 214      70.677  84.347 113.956  1.00  0.00           O
ATOM   3532  N   PRO A 215      69.807  86.035 112.807  1.00  0.00           N
ATOM   3533  CD  PRO A 215      68.766  86.586 111.926  1.00  0.00           C
ATOM   3536  CA  PRO A 215      71.047  86.826 112.776  1.00  0.00           C
ATOM   3538  CB  PRO A 215      70.757  87.917 111.716  1.00  0.00           C
ATOM   3541  CG  PRO A 215      69.236  87.997 111.646  1.00  0.00           C
ATOM   3544  C   PRO A 215      71.357  87.507 114.096  1.00  0.00           C
ATOM   3545  O   PRO A 215      72.376  88.197 114.206  1.00  0.00           O
ATOM   3546  N   ASP A 216      70.497  87.356 115.097  1.00  0.00           N
ATOM   3548  CA  ASP A 216      70.587  88.116 116.297  1.00  0.00           C
ATOM   3550  CB  ASP A 216      69.646  89.347 116.236  1.00  0.00           C
ATOM   3553  CG  ASP A 216      68.317  89.056 115.588  1.00  0.00           C
ATOM   3554  OD1 ASP A 216      67.577  88.137 115.988  1.00  0.00           O
ATOM   3555  OD2 ASP A 216      67.986  89.785 114.617  1.00  0.00           O
ATOM   3556  C   ASP A 216      70.306  87.206 117.466  1.00  0.00           C
ATOM   3557  O   ASP A 216      69.688  86.166 117.326  1.00  0.00           O
ATOM   3558  N   MET A 217      70.806  87.656 118.628  1.00  0.00           N
ATOM   3560  CA  MET A 217      70.477  87.285 119.986  1.00  0.00           C
ATOM   3562  CB  MET A 217      69.247  86.346 120.267  1.00  0.00           C
ATOM   3565  CG  MET A 217      69.277  84.837 119.896  1.00  0.00           C
ATOM   3568  SD  MET A 217      70.876  84.026 119.607  1.00  0.00           S
ATOM   3569  CE  MET A 217      71.016  83.237 121.236  1.00  0.00           C
ATOM   3573  C   MET A 217      71.717  86.996 120.816  1.00  0.00           C
ATOM   3574  O   MET A 217      72.827  87.437 120.526  1.00  0.00           O
ATOM   3575  N   THR A 218      71.497  86.337 121.946  1.00  0.00           N
ATOM   3577  CA  THR A 218      72.376  86.035 123.056  1.00  0.00           C
ATOM   3579  CB  THR A 218      71.477  85.816 124.306  1.00  0.00           C
ATOM   3581  OG1 THR A 218      70.906  84.515 124.436  1.00  0.00           O
ATOM   3583  CG2 THR A 218      70.287  86.816 124.276  1.00  0.00           C
ATOM   3587  C   THR A 218      73.317  84.856 122.716  1.00  0.00           C
ATOM   3588  O   THR A 218      73.647  84.646 121.557  1.00  0.00           O
ATOM   3589  N   PRO A 219      73.766  84.056 123.686  1.00  0.00           N
ATOM   3590  CD  PRO A 219      74.577  84.755 124.687  1.00  0.00           C
ATOM   3593  CA  PRO A 219      74.376  82.747 123.347  1.00  0.00           C
ATOM   3595  CB  PRO A 219      75.507  82.605 124.387  1.00  0.00           C
ATOM   3598  CG  PRO A 219      75.927  84.046 124.636  1.00  0.00           C
ATOM   3601  C   PRO A 219      73.467  81.516 123.466  1.00  0.00           C
ATOM   3602  O   PRO A 219      73.688  80.516 122.787  1.00  0.00           O
ATOM   3603  N   ARG A 220      72.447  81.516 124.347  1.00  0.00           N
ATOM   3605  CA  ARG A 220      71.607  80.366 124.656  1.00  0.00           C
ATOM   3607  CB  ARG A 220      70.657  80.786 125.798  1.00  0.00           C
ATOM   3610  CG  ARG A 220      69.646  79.757 126.326  1.00  0.00           C
ATOM   3613  CD  ARG A 220      68.266  80.357 126.627  1.00  0.00           C
ATOM   3616  NE  ARG A 220      67.497  80.476 125.346  1.00  0.00           N
ATOM   3618  CZ  ARG A 220      66.837  79.446 124.817  1.00  0.00           C
ATOM   3619  NH1 ARG A 220      66.977  78.227 125.246  1.00  0.00           N
ATOM   3622  NH2 ARG A 220      65.977  79.646 123.837  1.00  0.00           N
ATOM   3625  C   ARG A 220      70.836  79.716 123.497  1.00  0.00           C
ATOM   3626  O   ARG A 220      70.836  78.495 123.357  1.00  0.00           O
ATOM   3627  N   GLU A 221      70.187  80.506 122.606  1.00  0.00           N
ATOM   3629  CA  GLU A 221      69.527  80.026 121.397  1.00  0.00           C
ATOM   3631  CB  GLU A 221      68.607  81.076 120.716  1.00  0.00           C
ATOM   3634  CG  GLU A 221      67.656  81.766 121.727  1.00  0.00           C
ATOM   3637  CD  GLU A 221      66.617  82.696 121.116  1.00  0.00           C
ATOM   3638  OE1 GLU A 221      66.617  82.866 119.878  1.00  0.00           O
ATOM   3639  OE2 GLU A 221      65.806  83.226 121.917  1.00  0.00           O
ATOM   3640  C   GLU A 221      70.507  79.446 120.367  1.00  0.00           C
ATOM   3641  O   GLU A 221      70.197  78.456 119.716  1.00  0.00           O
ATOM   3642  N   GLN A 222      71.717  80.016 120.237  1.00  0.00           N
ATOM   3644  CA  GLN A 222      72.796  79.446 119.446  1.00  0.00           C
ATOM   3646  CB  GLN A 222      74.027  80.396 119.396  1.00  0.00           C
ATOM   3649  CG  GLN A 222      73.766  81.707 118.628  1.00  0.00           C
ATOM   3652  CD  GLN A 222      75.016  82.605 118.637  1.00  0.00           C
ATOM   3653  OE1 GLN A 222      76.147  82.136 118.456  1.00  0.00           O
ATOM   3654  NE2 GLN A 222      74.836  83.916 118.908  1.00  0.00           N
ATOM   3657  C   GLN A 222      73.207  78.047 119.926  1.00  0.00           C
ATOM   3658  O   GLN A 222      73.317  77.115 119.127  1.00  0.00           O
ATOM   3659  N   ARG A 223      73.306  77.846 121.257  1.00  0.00           N
ATOM   3661  CA  ARG A 223      73.396  76.506 121.847  1.00  0.00           C
ATOM   3663  CB  ARG A 223      73.617  76.517 123.386  1.00  0.00           C
ATOM   3666  CG  ARG A 223      75.046  76.956 123.777  1.00  0.00           C
ATOM   3669  CD  ARG A 223      75.486  76.715 125.227  1.00  0.00           C
ATOM   3672  NE  ARG A 223      74.646  77.576 126.128  1.00  0.00           N
ATOM   3674  CZ  ARG A 223      74.897  78.866 126.337  1.00  0.00           C
ATOM   3675  NH1 ARG A 223      75.986  79.446 125.886  1.00  0.00           N
ATOM   3678  NH2 ARG A 223      74.067  79.576 127.086  1.00  0.00           N
ATOM   3681  C   ARG A 223      72.217  75.596 121.507  1.00  0.00           C
ATOM   3682  O   ARG A 223      72.406  74.416 121.207  1.00  0.00           O
ATOM   3683  N   ARG A 224      70.977  76.126 121.537  1.00  0.00           N
ATOM   3685  CA  ARG A 224      69.777  75.426 121.106  1.00  0.00           C
ATOM   3687  CB  ARG A 224      68.486  76.256 121.347  1.00  0.00           C
ATOM   3690  CG  ARG A 224      68.017  76.386 122.807  1.00  0.00           C
ATOM   3693  CD  ARG A 224      67.887  75.065 123.567  1.00  0.00           C
ATOM   3696  NE  ARG A 224      67.188  74.106 122.667  1.00  0.00           N
ATOM   3698  CZ  ARG A 224      66.846  72.876 123.017  1.00  0.00           C
ATOM   3699  NH1 ARG A 224      67.137  72.366 124.186  1.00  0.00           N
ATOM   3702  NH2 ARG A 224      66.077  72.196 122.197  1.00  0.00           N
ATOM   3705  C   ARG A 224      69.736  74.956 119.656  1.00  0.00           C
ATOM   3706  O   ARG A 224      69.367  73.807 119.376  1.00  0.00           O
ATOM   3707  N   VAL A 225      70.127  75.806 118.697  1.00  0.00           N
ATOM   3709  CA  VAL A 225      70.317  75.396 117.317  1.00  0.00           C
ATOM   3711  CB  VAL A 225      70.548  76.546 116.347  1.00  0.00           C
ATOM   3713  CG1 VAL A 225      70.556  75.977 114.916  1.00  0.00           C
ATOM   3717  CG2 VAL A 225      69.416  77.576 116.466  1.00  0.00           C
ATOM   3721  C   VAL A 225      71.427  74.365 117.167  1.00  0.00           C
ATOM   3722  O   VAL A 225      71.257  73.316 116.537  1.00  0.00           O
ATOM   3723  N   ILE A 226      72.596  74.626 117.807  1.00  0.00           N
ATOM   3725  CA  ILE A 226      73.736  73.737 117.737  1.00  0.00           C
ATOM   3727  CB  ILE A 226      75.007  74.407 118.266  1.00  0.00           C
ATOM   3729  CG2 ILE A 226      76.166  73.396 118.367  1.00  0.00           C
ATOM   3733  CG1 ILE A 226      75.397  75.566 117.307  1.00  0.00           C
ATOM   3736  CD  ILE A 226      76.497  76.477 117.856  1.00  0.00           C
ATOM   3740  C   ILE A 226      73.507  72.346 118.307  1.00  0.00           C
ATOM   3741  O   ILE A 226      73.796  71.377 117.626  1.00  0.00           O
ATOM   3742  N   MET A 227      72.897  72.167 119.516  1.00  0.00           N
ATOM   3744  CA  MET A 227      72.467  70.816 119.907  1.00  0.00           C
ATOM   3746  CB  MET A 227      72.146  70.506 121.397  1.00  0.00           C
ATOM   3749  CG  MET A 227      71.346  69.186 121.686  1.00  0.00           C
ATOM   3752  SD  MET A 227      69.548  69.056 121.316  1.00  0.00           S
ATOM   3753  CE  MET A 227      69.556  67.386 120.576  1.00  0.00           C
ATOM   3757  C   MET A 227      71.458  70.166 119.007  1.00  0.00           C
ATOM   3758  O   MET A 227      71.596  68.966 118.757  1.00  0.00           O
ATOM   3759  N   ALA A 228      70.436  70.886 118.497  1.00  0.00           N
ATOM   3761  CA  ALA A 228      69.337  70.296 117.746  1.00  0.00           C
ATOM   3763  CB  ALA A 228      68.336  71.396 117.337  1.00  0.00           C
ATOM   3767  C   ALA A 228      69.857  69.546 116.526  1.00  0.00           C
ATOM   3768  O   ALA A 228      69.507  68.386 116.286  1.00  0.00           O
ATOM   3769  N   PHE A 229      70.806  70.176 115.826  1.00  0.00           N
ATOM   3771  CA  PHE A 229      71.717  69.527 114.926  1.00  0.00           C
ATOM   3773  CB  PHE A 229      72.527  70.646 114.227  1.00  0.00           C
ATOM   3776  CG  PHE A 229      73.536  70.087 113.286  1.00  0.00           C
ATOM   3777  CD1 PHE A 229      73.087  69.465 112.117  1.00  0.00           C
ATOM   3779  CE1 PHE A 229      73.997  68.906 111.227  1.00  0.00           C
ATOM   3781  CZ  PHE A 229      75.357  68.955 111.496  1.00  0.00           C
ATOM   3783  CD2 PHE A 229      74.906  70.136 113.567  1.00  0.00           C
ATOM   3785  CE2 PHE A 229      75.817  69.566 112.667  1.00  0.00           C
ATOM   3787  C   PHE A 229      72.656  68.456 115.517  1.00  0.00           C
ATOM   3788  O   PHE A 229      72.727  67.346 114.986  1.00  0.00           O
ATOM   3789  N   GLN A 230      73.396  68.746 116.617  1.00  0.00           N
ATOM   3791  CA  GLN A 230      74.357  67.826 117.226  1.00  0.00           C
ATOM   3793  CB  GLN A 230      75.067  68.256 118.546  1.00  0.00           C
ATOM   3796  CG  GLN A 230      76.188  69.276 118.298  1.00  0.00           C
ATOM   3799  CD  GLN A 230      76.876  69.745 119.586  1.00  0.00           C
ATOM   3800  OE1 GLN A 230      76.317  69.846 120.676  1.00  0.00           O
ATOM   3801  NE2 GLN A 230      78.177  70.096 119.436  1.00  0.00           N
ATOM   3804  C   GLN A 230      73.887  66.436 117.416  1.00  0.00           C
ATOM   3805  O   GLN A 230      74.346  65.566 116.697  1.00  0.00           O
ATOM   3806  N   MET A 231      72.957  66.136 118.336  1.00  0.00           N
ATOM   3808  CA  MET A 231      72.627  64.736 118.546  1.00  0.00           C
ATOM   3810  CB  MET A 231      71.787  64.446 119.786  1.00  0.00           C
ATOM   3813  CG  MET A 231      71.096  63.066 119.837  1.00  0.00           C
ATOM   3816  SD  MET A 231      69.667  62.666 118.716  1.00  0.00           S
ATOM   3817  CE  MET A 231      69.926  60.865 118.567  1.00  0.00           C
ATOM   3821  C   MET A 231      72.086  64.017 117.356  1.00  0.00           C
ATOM   3822  O   MET A 231      72.447  62.866 117.127  1.00  0.00           O
ATOM   3823  N   HIS A 232      71.266  64.727 116.537  1.00  0.00           N
ATOM   3825  CA  HIS A 232      70.677  64.146 115.346  1.00  0.00           C
ATOM   3827  CB  HIS A 232      69.857  65.186 114.527  1.00  0.00           C
ATOM   3830  ND1 HIS A 232      69.507  63.676 112.496  1.00  0.00           N
ATOM   3832  CG  HIS A 232      69.017  64.586 113.396  1.00  0.00           C
ATOM   3833  CE1 HIS A 232      68.507  63.356 111.657  1.00  0.00           C
ATOM   3835  NE2 HIS A 232      67.397  63.986 111.946  1.00  0.00           N
ATOM   3836  CD2 HIS A 232      67.717  64.766 113.047  1.00  0.00           C
ATOM   3838  C   HIS A 232      71.757  63.516 114.496  1.00  0.00           C
ATOM   3839  O   HIS A 232      71.567  62.396 114.057  1.00  0.00           O
ATOM   3840  N   PHE A 233      72.916  64.157 114.297  1.00  0.00           N
ATOM   3842  CA  PHE A 233      73.967  63.636 113.437  1.00  0.00           C
ATOM   3844  CB  PHE A 233      74.267  64.696 112.356  1.00  0.00           C
ATOM   3847  CG  PHE A 233      73.027  64.916 111.537  1.00  0.00           C
ATOM   3848  CD1 PHE A 233      72.666  63.986 110.556  1.00  0.00           C
ATOM   3850  CE1 PHE A 233      71.556  64.206 109.738  1.00  0.00           C
ATOM   3852  CZ  PHE A 233      70.787  65.356 109.907  1.00  0.00           C
ATOM   3854  CD2 PHE A 233      72.227  66.057 111.716  1.00  0.00           C
ATOM   3856  CE2 PHE A 233      71.107  66.276 110.896  1.00  0.00           C
ATOM   3858  C   PHE A 233      75.247  63.227 114.177  1.00  0.00           C
ATOM   3859  O   PHE A 233      76.166  62.636 113.606  1.00  0.00           O
ATOM   3860  N   ARG A 234      75.317  63.486 115.486  1.00  0.00           N
ATOM   3862  CA  ARG A 234      76.477  63.365 116.356  1.00  0.00           C
ATOM   3864  CB  ARG A 234      77.236  64.727 116.326  1.00  0.00           C
ATOM   3867  CG  ARG A 234      78.717  64.766 116.776  1.00  0.00           C
ATOM   3870  CD  ARG A 234      78.967  64.407 118.246  1.00  0.00           C
ATOM   3873  NE  ARG A 234      80.267  65.016 118.666  1.00  0.00           N
ATOM   3875  CZ  ARG A 234      80.438  66.286 119.007  1.00  0.00           C
ATOM   3876  NH1 ARG A 234      79.446  67.136 119.117  1.00  0.00           N
ATOM   3879  NH2 ARG A 234      81.666  66.727 119.166  1.00  0.00           N
ATOM   3882  C   ARG A 234      75.967  63.066 117.787  1.00  0.00           C
ATOM   3883  O   ARG A 234      76.047  63.936 118.676  1.00  0.00           O
ATOM   3884  N   PRO A 235      75.416  61.896 118.106  1.00  0.00           N
ATOM   3885  CD  PRO A 235      75.247  60.806 117.156  1.00  0.00           C
ATOM   3888  CA  PRO A 235      74.677  61.656 119.366  1.00  0.00           C
ATOM   3890  CB  PRO A 235      73.857  60.387 119.057  1.00  0.00           C
ATOM   3893  CG  PRO A 235      74.667  59.667 117.977  1.00  0.00           C
ATOM   3896  C   PRO A 235      75.537  61.446 120.588  1.00  0.00           C
ATOM   3897  O   PRO A 235      75.007  61.096 121.636  1.00  0.00           O
ATOM   3898  N   THR A 236      76.846  61.666 120.507  1.00  0.00           N
ATOM   3900  CA  THR A 236      77.787  61.246 121.526  1.00  0.00           C
ATOM   3902  CB  THR A 236      79.087  60.735 120.917  1.00  0.00           C
ATOM   3904  OG1 THR A 236      79.688  61.715 120.076  1.00  0.00           O
ATOM   3906  CG2 THR A 236      78.787  59.545 120.007  1.00  0.00           C
ATOM   3910  C   THR A 236      78.117  62.336 122.527  1.00  0.00           C
ATOM   3911  O   THR A 236      78.877  62.097 123.456  1.00  0.00           O
ATOM   3912  N   LEU A 237      77.527  63.536 122.387  1.00  0.00           N
ATOM   3914  CA  LEU A 237      77.876  64.657 123.246  1.00  0.00           C
ATOM   3916  CB  LEU A 237      79.056  65.465 122.626  1.00  0.00           C
ATOM   3919  CG  LEU A 237      79.497  66.776 123.326  1.00  0.00           C
ATOM   3921  CD1 LEU A 237      79.376  66.736 124.856  1.00  0.00           C
ATOM   3925  CD2 LEU A 237      80.957  67.105 122.966  1.00  0.00           C
ATOM   3929  C   LEU A 237      76.696  65.556 123.567  1.00  0.00           C
ATOM   3930  O   LEU A 237      76.226  65.626 124.706  1.00  0.00           O
ATOM   3931  N   TYR A 238      76.207  66.286 122.547  1.00  0.00           N
ATOM   3933  CA  TYR A 238      75.147  67.257 122.617  1.00  0.00           C
ATOM   3935  CB  TYR A 238      73.736  66.616 122.457  1.00  0.00           C
ATOM   3938  CG  TYR A 238      73.236  65.727 123.567  1.00  0.00           C
ATOM   3939  CD1 TYR A 238      73.507  64.346 123.596  1.00  0.00           C
ATOM   3941  CE1 TYR A 238      72.986  63.536 124.617  1.00  0.00           C
ATOM   3943  CZ  TYR A 238      72.167  64.106 125.606  1.00  0.00           C
ATOM   3944  OH  TYR A 238      71.617  63.336 126.646  1.00  0.00           O
ATOM   3946  CD2 TYR A 238      72.367  66.266 124.548  1.00  0.00           C
ATOM   3948  CE2 TYR A 238      71.857  65.465 125.567  1.00  0.00           C
ATOM   3950  C   TYR A 238      75.236  68.326 123.727  1.00  0.00           C
ATOM   3951  O   TYR A 238      74.446  68.386 124.656  1.00  0.00           O
ATOM   3952  N   ASN A 239      76.197  69.256 123.596  1.00  0.00           N
ATOM   3954  CA  ASN A 239      76.317  70.356 124.536  1.00  0.00           C
ATOM   3956  CB  ASN A 239      77.687  70.376 125.267  1.00  0.00           C
ATOM   3959  CG  ASN A 239      78.977  70.216 124.457  1.00  0.00           C
ATOM   3960  OD1 ASN A 239      79.986  69.956 125.106  1.00  0.00           O
ATOM   3961  ND2 ASN A 239      78.997  70.346 123.116  1.00  0.00           N
ATOM   3964  C   ASN A 239      75.977  71.736 123.966  1.00  0.00           C
ATOM   3965  O   ASN A 239      75.736  72.666 124.738  1.00  0.00           O
ATOM   3966  N   GLY A 240      75.887  71.896 122.626  1.00  0.00           N
ATOM   3968  CA  GLY A 240      75.607  73.187 122.006  1.00  0.00           C
ATOM   3971  C   GLY A 240      76.846  73.986 121.686  1.00  0.00           C
ATOM   3972  O   GLY A 240      76.757  75.156 121.326  1.00  0.00           O
ATOM   3973  N   GLU A 241      78.027  73.355 121.757  1.00  0.00           N
ATOM   3975  CA  GLU A 241      79.306  74.017 121.576  1.00  0.00           C
ATOM   3977  CB  GLU A 241      80.296  73.557 122.687  1.00  0.00           C
ATOM   3980  CG  GLU A 241      79.777  73.786 124.127  1.00  0.00           C
ATOM   3983  CD  GLU A 241      79.387  75.227 124.417  1.00  0.00           C
ATOM   3984  OE1 GLU A 241      79.827  76.146 123.676  1.00  0.00           O
ATOM   3985  OE2 GLU A 241      78.637  75.465 125.386  1.00  0.00           O
ATOM   3986  C   GLU A 241      79.876  73.666 120.216  1.00  0.00           C
ATOM   3987  O   GLU A 241      79.876  72.506 119.807  1.00  0.00           O
ATOM   3988  N   ALA A 242      80.346  74.667 119.446  1.00  0.00           N
ATOM   3990  CA  ALA A 242      80.988  74.477 118.167  1.00  0.00           C
ATOM   3992  CB  ALA A 242      81.087  75.826 117.426  1.00  0.00           C
ATOM   3996  C   ALA A 242      82.326  73.766 118.228  1.00  0.00           C
ATOM   3997  O   ALA A 242      83.297  74.246 118.816  1.00  0.00           O
ATOM   3998  N   ASP A 243      82.426  72.596 117.576  1.00  0.00           N
ATOM   4000  CA  ASP A 243      83.637  71.816 117.527  1.00  0.00           C
ATOM   4002  CB  ASP A 243      83.697  70.846 118.736  1.00  0.00           C
ATOM   4005  CG  ASP A 243      82.547  69.866 118.816  1.00  0.00           C
ATOM   4006  OD1 ASP A 243      81.786  69.667 117.837  1.00  0.00           O
ATOM   4007  OD2 ASP A 243      82.457  69.197 119.887  1.00  0.00           O
ATOM   4008  C   ASP A 243      83.787  71.136 116.166  1.00  0.00           C
ATOM   4009  O   ASP A 243      82.877  71.126 115.326  1.00  0.00           O
ATOM   4010  N   ALA A 244      84.997  70.615 115.896  1.00  0.00           N
ATOM   4012  CA  ALA A 244      85.466  70.136 114.617  1.00  0.00           C
ATOM   4014  CB  ALA A 244      86.926  69.675 114.776  1.00  0.00           C
ATOM   4018  C   ALA A 244      84.646  68.996 114.026  1.00  0.00           C
ATOM   4019  O   ALA A 244      84.346  68.955 112.837  1.00  0.00           O
ATOM   4020  N   GLU A 245      84.257  68.026 114.866  1.00  0.00           N
ATOM   4022  CA  GLU A 245      83.367  66.956 114.466  1.00  0.00           C
ATOM   4024  CB  GLU A 245      83.208  65.917 115.597  1.00  0.00           C
ATOM   4027  CG  GLU A 245      82.217  64.766 115.316  1.00  0.00           C
ATOM   4030  CD  GLU A 245      82.217  63.766 116.466  1.00  0.00           C
ATOM   4031  OE1 GLU A 245      82.587  64.136 117.606  1.00  0.00           O
ATOM   4032  OE2 GLU A 245      81.846  62.586 116.227  1.00  0.00           O
ATOM   4033  C   GLU A 245      82.007  67.436 114.066  1.00  0.00           C
ATOM   4034  O   GLU A 245      81.517  67.056 113.007  1.00  0.00           O
ATOM   4035  N   THR A 246      81.377  68.336 114.866  1.00  0.00           N
ATOM   4037  CA  THR A 246      80.047  68.856 114.548  1.00  0.00           C
ATOM   4039  CB  THR A 246      79.457  69.727 115.637  1.00  0.00           C
ATOM   4041  OG1 THR A 246      79.466  69.046 116.887  1.00  0.00           O
ATOM   4043  CG2 THR A 246      77.997  70.087 115.307  1.00  0.00           C
ATOM   4047  C   THR A 246      80.056  69.636 113.256  1.00  0.00           C
ATOM   4048  O   THR A 246      79.196  69.465 112.387  1.00  0.00           O
ATOM   4049  N   GLN A 247      81.076  70.486 113.076  1.00  0.00           N
ATOM   4051  CA  GLN A 247      81.277  71.186 111.838  1.00  0.00           C
ATOM   4053  CB  GLN A 247      82.447  72.167 111.996  1.00  0.00           C
ATOM   4056  CG  GLN A 247      82.817  72.926 110.707  1.00  0.00           C
ATOM   4059  CD  GLN A 247      84.007  73.815 110.988  1.00  0.00           C
ATOM   4060  OE1 GLN A 247      85.007  73.365 111.557  1.00  0.00           O
ATOM   4061  NE2 GLN A 247      83.927  75.096 110.597  1.00  0.00           N
ATOM   4064  C   GLN A 247      81.496  70.306 110.616  1.00  0.00           C
ATOM   4065  O   GLN A 247      80.806  70.447 109.617  1.00  0.00           O
ATOM   4066  N   ALA A 248      82.397  69.306 110.728  1.00  0.00           N
ATOM   4068  CA  ALA A 248      82.696  68.376 109.667  1.00  0.00           C
ATOM   4070  CB  ALA A 248      83.787  67.416 110.158  1.00  0.00           C
ATOM   4074  C   ALA A 248      81.507  67.546 109.197  1.00  0.00           C
ATOM   4075  O   ALA A 248      81.297  67.296 108.007  1.00  0.00           O
ATOM   4076  N   ILE A 249      80.657  67.115 110.147  1.00  0.00           N
ATOM   4078  CA  ILE A 249      79.376  66.506 109.878  1.00  0.00           C
ATOM   4080  CB  ILE A 249      78.736  66.057 111.186  1.00  0.00           C
ATOM   4082  CG2 ILE A 249      77.257  65.687 111.036  1.00  0.00           C
ATOM   4086  CG1 ILE A 249      79.537  64.866 111.776  1.00  0.00           C
ATOM   4089  CD  ILE A 249      79.096  64.496 113.196  1.00  0.00           C
ATOM   4093  C   ILE A 249      78.446  67.416 109.076  1.00  0.00           C
ATOM   4094  O   ILE A 249      77.837  66.977 108.097  1.00  0.00           O
ATOM   4095  N   ALA A 250      78.346  68.716 109.446  1.00  0.00           N
ATOM   4097  CA  ALA A 250      77.577  69.716 108.727  1.00  0.00           C
ATOM   4099  CB  ALA A 250      77.537  71.046 109.506  1.00  0.00           C
ATOM   4103  C   ALA A 250      78.067  69.956 107.307  1.00  0.00           C
ATOM   4104  O   ALA A 250      77.277  69.906 106.356  1.00  0.00           O
ATOM   4105  N   GLU A 251      79.387  70.116 107.117  1.00  0.00           N
ATOM   4107  CA  GLU A 251      80.016  70.216 105.807  1.00  0.00           C
ATOM   4109  CB  GLU A 251      81.548  70.386 105.947  1.00  0.00           C
ATOM   4112  CG  GLU A 251      81.996  71.767 106.487  1.00  0.00           C
ATOM   4115  CD  GLU A 251      83.517  71.886 106.537  1.00  0.00           C
ATOM   4116  OE1 GLU A 251      84.137  71.276 107.457  1.00  0.00           O
ATOM   4117  OE2 GLU A 251      84.118  72.565 105.658  1.00  0.00           O
ATOM   4118  C   GLU A 251      79.747  69.017 104.896  1.00  0.00           C
ATOM   4119  O   GLU A 251      79.326  69.146 103.746  1.00  0.00           O
ATOM   4120  N   ALA A 252      79.906  67.776 105.416  1.00  0.00           N
ATOM   4122  CA  ALA A 252      79.548  66.556 104.716  1.00  0.00           C
ATOM   4124  CB  ALA A 252      80.028  65.337 105.526  1.00  0.00           C
ATOM   4128  C   ALA A 252      78.056  66.416 104.356  1.00  0.00           C
ATOM   4129  O   ALA A 252      77.687  65.925 103.286  1.00  0.00           O
ATOM   4130  N   LEU A 253      77.146  66.806 105.257  1.00  0.00           N
ATOM   4132  CA  LEU A 253      75.727  66.896 104.977  1.00  0.00           C
ATOM   4134  CB  LEU A 253      74.947  67.227 106.257  1.00  0.00           C
ATOM   4137  CG  LEU A 253      74.807  66.035 107.226  1.00  0.00           C
ATOM   4139  CD1 LEU A 253      74.396  66.526 108.616  1.00  0.00           C
ATOM   4143  CD2 LEU A 253      73.787  65.006 106.727  1.00  0.00           C
ATOM   4147  C   LEU A 253      75.327  67.896 103.908  1.00  0.00           C
ATOM   4148  O   LEU A 253      74.527  67.587 103.036  1.00  0.00           O
ATOM   4149  N   LEU A 254      75.887  69.106 103.917  1.00  0.00           N
ATOM   4151  CA  LEU A 254      75.727  70.076 102.846  1.00  0.00           C
ATOM   4153  CB  LEU A 254      76.337  71.426 103.266  1.00  0.00           C
ATOM   4156  CG  LEU A 254      75.477  72.157 104.306  1.00  0.00           C
ATOM   4158  CD1 LEU A 254      76.277  73.296 104.936  1.00  0.00           C
ATOM   4162  CD2 LEU A 254      74.196  72.697 103.676  1.00  0.00           C
ATOM   4166  C   LEU A 254      76.277  69.657 101.496  1.00  0.00           C
ATOM   4167  O   LEU A 254      75.677  69.886 100.456  1.00  0.00           O
ATOM   4168  N   GLU A 255      77.438  68.996 101.487  1.00  0.00           N
ATOM   4170  CA  GLU A 255      78.017  68.425 100.276  1.00  0.00           C
ATOM   4172  CB  GLU A 255      79.438  67.896 100.597  1.00  0.00           C
ATOM   4175  CG  GLU A 255      80.227  67.376  99.376  1.00  0.00           C
ATOM   4178  CD  GLU A 255      81.618  66.916  99.776  1.00  0.00           C
ATOM   4179  OE1 GLU A 255      81.716  65.956 100.576  1.00  0.00           O
ATOM   4180  OE2 GLU A 255      82.637  67.516  99.347  1.00  0.00           O
ATOM   4181  C   GLU A 255      77.126  67.356  99.636  1.00  0.00           C
ATOM   4182  O   GLU A 255      76.946  67.307  98.417  1.00  0.00           O
ATOM   4183  N   LYS A 256      76.517  66.506 100.486  1.00  0.00           N
ATOM   4185  CA  LYS A 256      75.666  65.416 100.047  1.00  0.00           C
ATOM   4187  CB  LYS A 256      75.736  64.306 101.128  1.00  0.00           C
ATOM   4190  CG  LYS A 256      75.067  62.976 100.728  1.00  0.00           C
ATOM   4193  CD  LYS A 256      75.367  61.837 101.727  1.00  0.00           C
ATOM   4196  CE  LYS A 256      74.827  60.465 101.277  1.00  0.00           C
ATOM   4199  NZ  LYS A 256      75.096  59.477 102.337  1.00  0.00           N
ATOM   4203  C   LYS A 256      74.227  65.826  99.776  1.00  0.00           C
ATOM   4204  O   LYS A 256      73.617  65.316  98.837  1.00  0.00           O
ATOM   4205  N   TYR A 257      73.617  66.767 100.536  1.00  0.00           N
ATOM   4207  CA  TYR A 257      72.177  67.027 100.477  1.00  0.00           C
ATOM   4209  CB  TYR A 257      71.397  66.546 101.727  1.00  0.00           C
ATOM   4212  CG  TYR A 257      71.696  65.116 102.086  1.00  0.00           C
ATOM   4213  CD1 TYR A 257      71.036  64.056 101.446  1.00  0.00           C
ATOM   4215  CE1 TYR A 257      71.277  62.726 101.856  1.00  0.00           C
ATOM   4217  CZ  TYR A 257      72.156  62.486 102.907  1.00  0.00           C
ATOM   4218  OH  TYR A 257      72.406  61.176 103.357  1.00  0.00           O
ATOM   4220  CD2 TYR A 257      72.577  64.846 103.146  1.00  0.00           C
ATOM   4222  CE2 TYR A 257      72.817  63.526 103.546  1.00  0.00           C
ATOM   4224  C   TYR A 257      71.896  68.507 100.326  1.00  0.00           C
ATOM   4225  O   TYR A 257      70.896  69.006 100.836  1.00  0.00           O
ATOM   4226  N   GLY A 258      72.777  69.246  99.617  1.00  0.00           N
ATOM   4228  CA  GLY A 258      72.637  70.657  99.227  1.00  0.00           C
ATOM   4231  C   GLY A 258      71.857  71.596 100.126  1.00  0.00           C
ATOM   4232  O   GLY A 258      72.096  71.706 101.337  1.00  0.00           O
ATOM   4233  N   GLN A 259      70.876  72.326  99.557  1.00  0.00           N
ATOM   4235  CA  GLN A 259      70.067  73.246 100.316  1.00  0.00           C
ATOM   4237  CB  GLN A 259      70.596  74.716 100.206  1.00  0.00           C
ATOM   4240  CG  GLN A 259      72.146  74.866 100.276  1.00  0.00           C
ATOM   4243  CD  GLN A 259      72.666  76.315 100.257  1.00  0.00           C
ATOM   4244  OE1 GLN A 259      73.837  76.616 100.066  1.00  0.00           O
ATOM   4245  NE2 GLN A 259      71.757  77.285 100.466  1.00  0.00           N
ATOM   4248  C   GLN A 259      68.626  73.146  99.826  1.00  0.00           C
ATOM   4249  O   GLN A 259      68.157  72.126  99.306  1.00  0.00           O
ATOM   4250  N   ASP A 260      67.857  74.236  99.996  1.00  0.00           N
ATOM   4252  CA  ASP A 260      66.696  74.527  99.197  1.00  0.00           C
ATOM   4254  CB  ASP A 260      65.527  74.846 100.147  1.00  0.00           C
ATOM   4257  CG  ASP A 260      64.228  74.657  99.408  1.00  0.00           C
ATOM   4258  OD1 ASP A 260      63.596  75.666  99.026  1.00  0.00           O
ATOM   4259  OD2 ASP A 260      63.856  73.477  99.186  1.00  0.00           O
ATOM   4260  C   ASP A 260      67.037  75.706  98.246  1.00  0.00           C
ATOM   4261  OT1 ASP A 260      67.767  75.477  97.257  1.00  0.00           O
ATOM   4262  OT2 ASP A 260      66.617  76.865  98.488  1.00  0.00           O
ATOM   4263  NH3 POPEB 261      52.216  24.906  93.876  1.00  0.00           N
ATOM   4267  C12 POPEB 261      51.817  23.956  94.966  1.00  0.00           C
ATOM   4270  C11 POPEB 261      50.537  24.406  95.716  1.00  0.00           C
ATOM   4273  P   POPEB 261      49.317  26.586  94.776  1.00  0.00           P
ATOM   4274  O13 POPEB 261      47.927  26.906  94.408  1.00  0.00           O
ATOM   4275  O14 POPEB 261      49.878  27.286  95.947  1.00  0.00           O
ATOM   4276  O11 POPEB 261      50.287  26.906  93.567  1.00  0.00           O
ATOM   4277  O12 POPEB 261      49.548  25.016  94.878  1.00  0.00           O
ATOM   4278  C1  POPEB 261      49.777  26.777  92.247  1.00  0.00           C
ATOM   4281  C2  POPEB 261      50.626  27.606  91.267  1.00  0.00           C
ATOM   4283  O21 POPEB 261      50.338  27.295  89.896  1.00  0.00           O
ATOM   4284  C21 POPEB 261      50.587  26.087  89.457  1.00  0.00           C
ATOM   4285  O22 POPEB 261      50.987  25.126  90.098  1.00  0.00           O
ATOM   4286  C22 POPEB 261      50.316  26.156  87.948  1.00  0.00           C
ATOM   4289  C3  POPEB 261      52.156  27.596  91.548  1.00  0.00           C
ATOM   4292  O31 POPEB 261      52.778  28.687  90.857  1.00  0.00           O
ATOM   4293  C31 POPEB 261      53.216  28.466  89.636  1.00  0.00           C
ATOM   4294  O32 POPEB 261      53.157  27.406  89.037  1.00  0.00           O
ATOM   4295  C32 POPEB 261      53.838  29.726  89.058  1.00  0.00           C
ATOM   4298  C23 POPEB 261      50.626  24.906  87.097  1.00  0.00           C
ATOM   4301  C24 POPEB 261      49.976  25.146  85.737  1.00  0.00           C
ATOM   4304  C25 POPEB 261      50.028  23.976  84.757  1.00  0.00           C
ATOM   4307  C26 POPEB 261      49.277  24.316  83.456  1.00  0.00           C
ATOM   4310  C27 POPEB 261      49.088  23.097  82.547  1.00  0.00           C
ATOM   4313  C28 POPEB 261      48.477  23.436  81.166  1.00  0.00           C
ATOM   4316  C29 POPEB 261      49.446  24.236  80.337  1.00  0.00           C
ATOM   4318 0C21 POPEB 261      49.306  25.506  79.926  1.00  0.00           C
ATOM   4320 1C21 POPEB 261      48.118  26.396  80.187  1.00  0.00           C
ATOM   4323 2C21 POPEB 261      47.857  27.406  79.048  1.00  0.00           C
ATOM   4326 3C21 POPEB 261      47.416  26.736  77.746  1.00  0.00           C
ATOM   4329 4C21 POPEB 261      47.056  27.746  76.657  1.00  0.00           C
ATOM   4332 5C21 POPEB 261      46.607  27.066  75.367  1.00  0.00           C
ATOM   4335 6C21 POPEB 261      45.977  28.056  74.376  1.00  0.00           C
ATOM   4338 7C21 POPEB 261      45.798  27.437  72.986  1.00  0.00           C
ATOM   4341 8C21 POPEB 261      44.896  28.276  72.066  1.00  0.00           C
ATOM   4345  C33 POPEB 261      54.107  29.566  87.547  1.00  0.00           C
ATOM   4348  C34 POPEB 261      54.486  30.896  86.896  1.00  0.00           C
ATOM   4351  C35 POPEB 261      54.556  30.776  85.367  1.00  0.00           C
ATOM   4354  C36 POPEB 261      54.236  32.096  84.656  1.00  0.00           C
ATOM   4357  C37 POPEB 261      54.137  31.917  83.137  1.00  0.00           C
ATOM   4360  C38 POPEB 261      55.497  32.066  82.447  1.00  0.00           C
ATOM   4363  C39 POPEB 261      55.478  31.705  80.956  1.00  0.00           C
ATOM   4366 0C31 POPEB 261      55.736  30.216  80.686  1.00  0.00           C
ATOM   4369 1C31 POPEB 261      55.806  29.926  79.186  1.00  0.00           C
ATOM   4372 2C31 POPEB 261      56.236  28.486  78.886  1.00  0.00           C
ATOM   4375 3C31 POPEB 261      56.027  28.126  77.416  1.00  0.00           C
ATOM   4378 4C31 POPEB 261      56.426  26.676  77.096  1.00  0.00           C
ATOM   4381 5C31 POPEB 261      56.086  26.306  75.657  1.00  0.00           C
ATOM   4384 6C31 POPEB 261      56.408  24.856  75.316  1.00  0.00           C
ATOM   4388  NH3 POPEC 262      45.287 110.236  49.526  1.00  0.00           N
ATOM   4392  C12 POPEC 262      45.716 111.227  48.477  1.00  0.00           C
ATOM   4395  C11 POPEC 262      46.847 112.176  48.936  1.00  0.00           C
ATOM   4398  P   POPEC 262      47.957 111.295  51.196  1.00  0.00           P
ATOM   4399  O13 POPEC 262      47.448 109.925  51.456  1.00  0.00           O
ATOM   4400  O14 POPEC 262      49.298 111.726  51.666  1.00  0.00           O
ATOM   4401  O11 POPEC 262      46.817 112.255  51.707  1.00  0.00           O
ATOM   4402  O12 POPEC 262      47.887 111.516  49.636  1.00  0.00           O
ATOM   4403  C1  POPEC 262      47.086 113.477  52.407  1.00  0.00           C
ATOM   4406  C2  POPEC 262      46.736 113.447  53.927  1.00  0.00           C
ATOM   4408  O21 POPEC 262      45.457 112.817  54.096  1.00  0.00           O
ATOM   4409  C21 POPEC 262      45.278 112.255  55.276  1.00  0.00           C
ATOM   4410  O22 POPEC 262      46.138 112.057  56.116  1.00  0.00           O
ATOM   4411  C22 POPEC 262      43.838 111.766  55.377  1.00  0.00           C
ATOM   4414  C3  POPEC 262      46.696 114.895  54.486  1.00  0.00           C
ATOM   4417  O31 POPEC 262      46.117 114.956  55.816  1.00  0.00           O
ATOM   4418  C31 POPEC 262      46.817 115.576  56.756  1.00  0.00           C
ATOM   4419  O32 POPEC 262      47.927 116.047  56.627  1.00  0.00           O
ATOM   4420  C32 POPEC 262      45.998 115.557  58.046  1.00  0.00           C
ATOM   4423  C23 POPEC 262      43.376 111.656  56.846  1.00  0.00           C
ATOM   4426  C24 POPEC 262      42.876 112.997  57.386  1.00  0.00           C
ATOM   4429  C25 POPEC 262      42.466 112.926  58.866  1.00  0.00           C
ATOM   4432  C26 POPEC 262      43.656 113.086  59.826  1.00  0.00           C
ATOM   4435  C27 POPEC 262      43.277 112.836  61.287  1.00  0.00           C
ATOM   4438  C28 POPEC 262      44.407 113.176  62.276  1.00  0.00           C
ATOM   4441  C29 POPEC 262      44.277 112.437  63.587  1.00  0.00           C
ATOM   4443 0C21 POPEC 262      44.407 112.917  64.838  1.00  0.00           C
ATOM   4445 1C21 POPEC 262      44.727 114.336  65.256  1.00  0.00           C
ATOM   4448 2C21 POPEC 262      46.007 114.466  66.106  1.00  0.00           C
ATOM   4451 3C21 POPEC 262      45.966 113.706  67.438  1.00  0.00           C
ATOM   4454 4C21 POPEC 262      46.847 114.366  68.518  1.00  0.00           C
ATOM   4457 5C21 POPEC 262      46.927 113.576  69.838  1.00  0.00           C
ATOM   4460 6C21 POPEC 262      45.567 113.346  70.507  1.00  0.00           C
ATOM   4463 7C21 POPEC 262      45.696 112.917  71.977  1.00  0.00           C
ATOM   4466 8C21 POPEC 262      44.357 112.626  72.647  1.00  0.00           C
ATOM   4470  C33 POPEC 262      46.626 116.376  59.197  1.00  0.00           C
ATOM   4473  C34 POPEC 262      46.076 115.917  60.546  1.00  0.00           C
ATOM   4476  C35 POPEC 262      46.666 116.637  61.767  1.00  0.00           C
ATOM   4479  C36 POPEC 262      48.207 116.686  61.786  1.00  0.00           C
ATOM   4482  C37 POPEC 262      48.726 117.066  63.167  1.00  0.00           C
ATOM   4485  C38 POPEC 262      50.246 117.176  63.266  1.00  0.00           C
ATOM   4488  C39 POPEC 262      50.716 117.826  64.576  1.00  0.00           C
ATOM   4491 0C31 POPEC 262      50.166 117.127  65.826  1.00  0.00           C
ATOM   4494 1C31 POPEC 262      50.576 117.836  67.117  1.00  0.00           C
ATOM   4497 2C31 POPEC 262      49.477 117.755  68.176  1.00  0.00           C
ATOM   4500 3C31 POPEC 262      49.826 118.436  69.516  1.00  0.00           C
ATOM   4503 4C31 POPEC 262      50.257 119.907  69.387  1.00  0.00           C
ATOM   4506 5C31 POPEC 262      50.368 120.606  70.746  1.00  0.00           C
ATOM   4509 6C31 POPEC 262      50.777 122.076  70.646  1.00  0.00           C
ATOM   4513  NH3 POPED 263      73.117  54.215  50.506  1.00  0.00           N
ATOM   4517  C12 POPED 263      73.827  55.376  49.876  1.00  0.00           C
ATOM   4520  C11 POPED 263      74.947  54.946  48.927  1.00  0.00           C
ATOM   4523  P   POPED 263      77.177  56.325  49.086  1.00  0.00           P
ATOM   4524  O13 POPED 263      78.076  55.317  48.507  1.00  0.00           O
ATOM   4525  O14 POPED 263      77.467  57.766  48.866  1.00  0.00           O
ATOM   4526  O11 POPED 263      76.946  56.126  50.627  1.00  0.00           O
ATOM   4527  O12 POPED 263      75.707  56.096  48.547  1.00  0.00           O
ATOM   4528  C1  POPED 263      77.957  56.406  51.576  1.00  0.00           C
ATOM   4531  C2  POPED 263      77.297  56.316  52.976  1.00  0.00           C
ATOM   4533  O21 POPED 263      78.096  56.936  53.997  1.00  0.00           O
ATOM   4534  C21 POPED 263      79.277  56.436  54.296  1.00  0.00           C
ATOM   4535  O22 POPED 263      79.836  55.486  53.776  1.00  0.00           O
ATOM   4536  C22 POPED 263      79.827  57.326  55.416  1.00  0.00           C
ATOM   4539  C3  POPED 263      76.857  54.856  53.316  1.00  0.00           C
ATOM   4542  O31 POPED 263      75.967  54.806  54.457  1.00  0.00           O
ATOM   4543  C31 POPED 263      74.688  54.935  54.176  1.00  0.00           C
ATOM   4544  O32 POPED 263      74.186  54.946  53.067  1.00  0.00           O
ATOM   4545  C32 POPED 263      73.897  55.205  55.457  1.00  0.00           C
ATOM   4548  C23 POPED 263      81.067  56.756  56.126  1.00  0.00           C
ATOM   4551  C24 POPED 263      80.736  55.486  56.917  1.00  0.00           C
ATOM   4554  C25 POPED 263      81.837  55.075  57.896  1.00  0.00           C
ATOM   4557  C26 POPED 263      81.688  55.777  59.256  1.00  0.00           C
ATOM   4560  C27 POPED 263      82.137  54.876  60.416  1.00  0.00           C
ATOM   4563  C28 POPED 263      81.646  55.387  61.786  1.00  0.00           C
ATOM   4566  C29 POPED 263      82.367  56.646  62.187  1.00  0.00           C
ATOM   4568 0C21 POPED 263      83.227  56.796  63.207  1.00  0.00           C
ATOM   4570 1C21 POPED 263      83.617  55.716  64.186  1.00  0.00           C
ATOM   4573 2C21 POPED 263      83.787  56.246  65.626  1.00  0.00           C
ATOM   4576 3C21 POPED 263      83.946  55.086  66.617  1.00  0.00           C
ATOM   4579 4C21 POPED 263      84.067  55.506  68.087  1.00  0.00           C
ATOM   4582 5C21 POPED 263      82.927  56.396  68.616  1.00  0.00           C
ATOM   4585 6C21 POPED 263      81.527  55.856  68.326  1.00  0.00           C
ATOM   4588 7C21 POPED 263      80.438  56.646  69.057  1.00  0.00           C
ATOM   4591 8C21 POPED 263      79.027  56.166  68.728  1.00  0.00           C
ATOM   4595  C33 POPED 263      73.547  56.715  55.517  1.00  0.00           C
ATOM   4598  C34 POPED 263      72.367  57.097  56.417  1.00  0.00           C
ATOM   4601  C35 POPED 263      72.767  57.756  57.737  1.00  0.00           C
ATOM   4604  C36 POPED 263      73.626  56.856  58.616  1.00  0.00           C
ATOM   4607  C37 POPED 263      73.557  57.276  60.096  1.00  0.00           C
ATOM   4610  C38 POPED 263      73.916  56.136  61.047  1.00  0.00           C
ATOM   4613  C39 POPED 263      75.247  55.486  60.686  1.00  0.00           C
ATOM   4616 0C31 POPED 263      75.846  54.727  61.866  1.00  0.00           C
ATOM   4619 1C31 POPED 263      77.207  54.126  61.526  1.00  0.00           C
ATOM   4622 2C31 POPED 263      78.017  53.816  62.787  1.00  0.00           C
ATOM   4625 3C31 POPED 263      77.447  52.626  63.556  1.00  0.00           C
ATOM   4628 4C31 POPED 263      78.126  52.476  64.916  1.00  0.00           C
ATOM   4631 5C31 POPED 263      77.587  51.286  65.696  1.00  0.00           C
ATOM   4634 6C31 POPED 263      78.298  51.115  67.036  1.00  0.00           C
ATOM   4638  NH3 POPEE 264      22.346   6.586  50.237  1.00  0.00           N
ATOM   4642  C12 POPEE 264      23.156   7.856  50.356  1.00  0.00           C
ATOM   4645  C11 POPEE 264      23.596   8.136  51.796  1.00  0.00           C
ATOM   4648  P   POPEE 264      25.896   9.446  51.646  1.00  0.00           P
ATOM   4649  O13 POPEE 264      26.297   8.286  50.816  1.00  0.00           O
ATOM   4650  O14 POPEE 264      26.257  10.776  51.096  1.00  0.00           O
ATOM   4651  O11 POPEE 264      26.527   9.276  53.087  1.00  0.00           O
ATOM   4652  O12 POPEE 264      24.336   9.356  51.866  1.00  0.00           O
ATOM   4653  C1  POPEE 264      25.837   9.306  54.337  1.00  0.00           C
ATOM   4656  C2  POPEE 264      25.457   7.886  54.886  1.00  0.00           C
ATOM   4658  O21 POPEE 264      24.537   8.026  55.986  1.00  0.00           O
ATOM   4659  C21 POPEE 264      24.966   8.426  57.166  1.00  0.00           C
ATOM   4660  O22 POPEE 264      26.117   8.456  57.566  1.00  0.00           O
ATOM   4661  C22 POPEE 264      23.716   8.856  57.976  1.00  0.00           C
ATOM   4664  C3  POPEE 264      26.687   6.946  55.136  1.00  0.00           C
ATOM   4667  O31 POPEE 264      26.286   5.656  55.667  1.00  0.00           O
ATOM   4668  C31 POPEE 264      27.256   4.746  55.646  1.00  0.00           C
ATOM   4669  O32 POPEE 264      28.387   4.906  55.206  1.00  0.00           O
ATOM   4670  C32 POPEE 264      26.806   3.486  56.376  1.00  0.00           C
ATOM   4673  C23 POPEE 264      23.937   9.196  59.477  1.00  0.00           C
ATOM   4676  C24 POPEE 264      23.797   7.956  60.356  1.00  0.00           C
ATOM   4679  C25 POPEE 264      23.576   8.226  61.856  1.00  0.00           C
ATOM   4682  C26 POPEE 264      22.176   8.736  62.236  1.00  0.00           C
ATOM   4685  C27 POPEE 264      22.016   8.916  63.757  1.00  0.00           C
ATOM   4688  C28 POPEE 264      20.597   9.356  64.166  1.00  0.00           C
ATOM   4691  C29 POPEE 264      20.396   9.336  65.657  1.00  0.00           C
ATOM   4693 0C21 POPEE 264      20.326  10.386  66.496  1.00  0.00           C
ATOM   4695 1C21 POPEE 264      20.437  11.846  66.126  1.00  0.00           C
ATOM   4698 2C21 POPEE 264      19.127  12.616  66.356  1.00  0.00           C
ATOM   4701 3C21 POPEE 264      18.887  12.986  67.837  1.00  0.00           C
ATOM   4704 4C21 POPEE 264      17.506  13.616  68.056  1.00  0.00           C
ATOM   4707 5C21 POPEE 264      17.277  14.116  69.496  1.00  0.00           C
ATOM   4710 6C21 POPEE 264      18.047  15.406  69.826  1.00  0.00           C
ATOM   4713 7C21 POPEE 264      17.716  15.946  71.228  1.00  0.00           C
ATOM   4716 8C21 POPEE 264      18.317  17.336  71.496  1.00  0.00           C
ATOM   4720  C33 POPEE 264      26.646   3.706  57.896  1.00  0.00           C
ATOM   4723  C34 POPEE 264      26.326   2.416  58.666  1.00  0.00           C
ATOM   4726  C35 POPEE 264      26.146   2.666  60.167  1.00  0.00           C
ATOM   4729  C36 POPEE 264      25.807   1.396  60.957  1.00  0.00           C
ATOM   4732  C37 POPEE 264      25.618   1.696  62.446  1.00  0.00           C
ATOM   4735  C38 POPEE 264      25.367   0.446  63.307  1.00  0.00           C
ATOM   4738  C39 POPEE 264      25.106   0.806  64.768  1.00  0.00           C
ATOM   4741 0C31 POPEE 264      24.887  -0.407  65.676  1.00  0.00           C
ATOM   4744 1C31 POPEE 264      24.487   0.003  67.096  1.00  0.00           C
ATOM   4747 2C31 POPEE 264      24.736  -1.087  68.157  1.00  0.00           C
ATOM   4750 3C31 POPEE 264      23.716  -2.227  68.146  1.00  0.00           C
ATOM   4753 4C31 POPEE 264      23.986  -3.217  69.286  1.00  0.00           C
ATOM   4756 5C31 POPEE 264      22.857  -4.227  69.507  1.00  0.00           C
ATOM   4759 6C31 POPEE 264      23.066  -5.097  70.746  1.00  0.00           C
ATOM   4763  NH3 POPEF 265      41.036 123.896  52.616  1.00  0.00           N
ATOM   4767  C12 POPEF 265      40.527 123.246  53.876  1.00  0.00           C
ATOM   4770  C11 POPEF 265      40.766 121.716  53.936  1.00  0.00           C
ATOM   4773  P   POPEF 265      38.688 120.907  52.477  1.00  0.00           P
ATOM   4774  O13 POPEF 265      38.548 121.686  51.227  1.00  0.00           O
ATOM   4775  O14 POPEF 265      38.247 119.496  52.416  1.00  0.00           O
ATOM   4776  O11 POPEF 265      38.017 121.626  53.696  1.00  0.00           O
ATOM   4777  O12 POPEF 265      40.217 120.996  52.826  1.00  0.00           O
ATOM   4778  C1  POPEF 265      37.486 120.826  54.757  1.00  0.00           C
ATOM   4781  C2  POPEF 265      37.227 121.735  55.966  1.00  0.00           C
ATOM   4783  O21 POPEF 265      36.556 121.026  57.017  1.00  0.00           O
ATOM   4784  C21 POPEF 265      37.246 120.146  57.696  1.00  0.00           C
ATOM   4785  O22 POPEF 265      38.376 119.776  57.477  1.00  0.00           O
ATOM   4786  C22 POPEF 265      36.387 119.727  58.886  1.00  0.00           C
ATOM   4789  C3  POPEF 265      36.356 122.957  55.576  1.00  0.00           C
ATOM   4792  O31 POPEF 265      36.387 123.916  56.656  1.00  0.00           O
ATOM   4793  C31 POPEF 265      35.486 123.727  57.607  1.00  0.00           C
ATOM   4794  O32 POPEF 265      34.506 123.006  57.556  1.00  0.00           O
ATOM   4795  C32 POPEF 265      35.957 124.487  58.857  1.00  0.00           C
ATOM   4798  C23 POPEF 265      37.187 119.406  60.167  1.00  0.00           C
ATOM   4801  C24 POPEF 265      36.257 119.506  61.386  1.00  0.00           C
ATOM   4804  C25 POPEF 265      36.957 119.336  62.746  1.00  0.00           C
ATOM   4807  C26 POPEF 265      36.007 119.706  63.886  1.00  0.00           C
ATOM   4810  C27 POPEF 265      36.638 119.576  65.287  1.00  0.00           C
ATOM   4813  C28 POPEF 265      36.297 118.226  65.956  1.00  0.00           C
ATOM   4816  C29 POPEF 265      37.006 118.027  67.268  1.00  0.00           C
ATOM   4818 0C21 POPEF 265      36.778 118.706  68.406  1.00  0.00           C
ATOM   4820 1C21 POPEF 265      35.747 119.785  68.606  1.00  0.00           C
ATOM   4823 2C21 POPEF 265      35.517 120.227  70.066  1.00  0.00           C
ATOM   4826 3C21 POPEF 265      34.666 119.266  70.906  1.00  0.00           C
ATOM   4829 4C21 POPEF 265      35.477 118.106  71.517  1.00  0.00           C
ATOM   4832 5C21 POPEF 265      34.657 117.167  72.416  1.00  0.00           C
ATOM   4835 6C21 POPEF 265      33.626 116.315  71.657  1.00  0.00           C
ATOM   4838 7C21 POPEF 265      32.868 115.396  72.626  1.00  0.00           C
ATOM   4841 8C21 POPEF 265      31.767 114.576  71.957  1.00  0.00           C
ATOM   4845  C33 POPEF 265      35.846 123.606  60.116  1.00  0.00           C
ATOM   4848  C34 POPEF 265      36.446 124.266  61.366  1.00  0.00           C
ATOM   4851  C35 POPEF 265      36.236 123.436  62.647  1.00  0.00           C
ATOM   4854  C36 POPEF 265      36.757 124.146  63.897  1.00  0.00           C
ATOM   4857  C37 POPEF 265      36.627 123.307  65.186  1.00  0.00           C
ATOM   4860  C38 POPEF 265      37.106 124.086  66.417  1.00  0.00           C
ATOM   4863  C39 POPEF 265      37.087 123.286  67.727  1.00  0.00           C
ATOM   4866 0C31 POPEF 265      37.658 124.095  68.906  1.00  0.00           C
ATOM   4869 1C31 POPEF 265      37.717 123.307  70.217  1.00  0.00           C
ATOM   4872 2C31 POPEF 265      38.396 124.095  71.347  1.00  0.00           C
ATOM   4875 3C31 POPEF 265      38.967 123.206  72.478  1.00  0.00           C
ATOM   4878 4C31 POPEF 265      37.916 122.326  73.176  1.00  0.00           C
ATOM   4881 5C31 POPEF 265      38.548 121.425  74.247  1.00  0.00           C
ATOM   4884 6C31 POPEF 265      37.556 120.436  74.866  1.00  0.00           C
ATOM   4888  NH3 POPEG 266      37.576  24.166  56.516  1.00  0.00           N
ATOM   4892  C12 POPEG 266      37.306  23.496  55.206  1.00  0.00           C
ATOM   4895  C11 POPEG 266      36.067  22.606  55.336  1.00  0.00           C
ATOM   4898  P   POPEG 266      35.388  20.386  56.516  1.00  0.00           P
ATOM   4899  O13 POPEG 266      34.086  20.696  57.166  1.00  0.00           O
ATOM   4900  O14 POPEG 266      35.377  19.816  55.156  1.00  0.00           O
ATOM   4901  O11 POPEG 266      36.286  19.476  57.466  1.00  0.00           O
ATOM   4902  O12 POPEG 266      36.226  21.726  56.446  1.00  0.00           O
ATOM   4903  C1  POPEG 266      36.027  19.296  58.857  1.00  0.00           C
ATOM   4906  C2  POPEG 266      37.357  18.986  59.617  1.00  0.00           C
ATOM   4908  O21 POPEG 266      37.166  18.596  60.996  1.00  0.00           O
ATOM   4909  C21 POPEG 266      36.736  19.516  61.846  1.00  0.00           C
ATOM   4910  O22 POPEG 266      36.346  20.636  61.576  1.00  0.00           O
ATOM   4911  C22 POPEG 266      36.857  18.996  63.276  1.00  0.00           C
ATOM   4914  C3  POPEG 266      38.407  20.136  59.436  1.00  0.00           C
ATOM   4917  O31 POPEG 266      39.438  20.136  60.447  1.00  0.00           O
ATOM   4918  C31 POPEG 266      40.266  19.106  60.476  1.00  0.00           C
ATOM   4919  O32 POPEG 266      40.396  18.256  59.617  1.00  0.00           O
ATOM   4920  C32 POPEG 266      41.016  19.166  61.806  1.00  0.00           C
ATOM   4923  C23 POPEG 266      36.716  20.146  64.306  1.00  0.00           C
ATOM   4926  C24 POPEG 266      37.406  19.886  65.657  1.00  0.00           C
ATOM   4929  C25 POPEG 266      36.716  18.816  66.506  1.00  0.00           C
ATOM   4932  C26 POPEG 266      37.376  18.636  67.896  1.00  0.00           C
ATOM   4935  C27 POPEG 266      38.786  18.046  67.816  1.00  0.00           C
ATOM   4938  C28 POPEG 266      39.096  17.116  69.006  1.00  0.00           C
ATOM   4941  C29 POPEG 266      40.446  16.436  68.856  1.00  0.00           C
ATOM   4943 0C21 POPEG 266      41.386  16.296  69.817  1.00  0.00           C
ATOM   4945 1C21 POPEG 266      41.307  16.766  71.246  1.00  0.00           C
ATOM   4948 2C21 POPEG 266      41.257  15.626  72.276  1.00  0.00           C
ATOM   4951 3C21 POPEG 266      42.448  15.616  73.246  1.00  0.00           C
ATOM   4954 4C21 POPEG 266      43.786  15.266  72.597  1.00  0.00           C
ATOM   4957 5C21 POPEG 266      44.878  14.936  73.637  1.00  0.00           C
ATOM   4960 6C21 POPEG 266      45.506  16.176  74.286  1.00  0.00           C
ATOM   4963 7C21 POPEG 266      46.447  15.816  75.447  1.00  0.00           C
ATOM   4966 8C21 POPEG 266      47.076  17.036  76.126  1.00  0.00           C
ATOM   4970  C33 POPEG 266      40.797  17.906  62.676  1.00  0.00           C
ATOM   4973  C34 POPEG 266      41.226  18.116  64.136  1.00  0.00           C
ATOM   4976  C35 POPEG 266      42.746  18.226  64.347  1.00  0.00           C
ATOM   4979  C36 POPEG 266      43.477  16.886  64.216  1.00  0.00           C
ATOM   4982  C37 POPEG 266      44.937  16.966  64.687  1.00  0.00           C
ATOM   4985  C38 POPEG 266      45.067  16.696  66.197  1.00  0.00           C
ATOM   4988  C39 POPEG 266      46.236  17.436  66.826  1.00  0.00           C
ATOM   4991 0C31 POPEG 266      46.257  17.316  68.357  1.00  0.00           C
ATOM   4994 1C31 POPEG 266      46.946  18.526  69.006  1.00  0.00           C
ATOM   4997 2C31 POPEG 266      47.137  18.406  70.517  1.00  0.00           C
ATOM   5000 3C31 POPEG 266      48.227  17.396  70.886  1.00  0.00           C
ATOM   5003 4C31 POPEG 266      48.877  17.686  72.247  1.00  0.00           C
ATOM   5006 5C31 POPEG 266      50.106  16.806  72.496  1.00  0.00           C
ATOM   5009 6C31 POPEG 266      50.766  17.086  73.847  1.00  0.00           C
ATOM   5013  NH3 POPEH 267      66.556 132.629  54.556  1.00  0.00           N
ATOM   5017  C12 POPEH 267      67.077 131.889  53.347  1.00  0.00           C
ATOM   5020  C11 POPEH 267      65.967 131.619  52.306  1.00  0.00           C
ATOM   5023  P   POPEH 267      65.787 129.086  51.707  1.00  0.00           P
ATOM   5024  O13 POPEH 267      64.646 128.156  51.637  1.00  0.00           O
ATOM   5025  O14 POPEH 267      66.377 129.499  50.406  1.00  0.00           O
ATOM   5026  O11 POPEH 267      66.887 128.566  52.706  1.00  0.00           O
ATOM   5027  O12 POPEH 267      65.296 130.380  52.486  1.00  0.00           O
ATOM   5028  C1  POPEH 267      66.727 127.437  53.556  1.00  0.00           C
ATOM   5031  C2  POPEH 267      66.686 127.836  55.047  1.00  0.00           C
ATOM   5033  O21 POPEH 267      66.717 126.607  55.816  1.00  0.00           O
ATOM   5034  C21 POPEH 267      67.616 126.567  56.786  1.00  0.00           C
ATOM   5035  O22 POPEH 267      68.507 127.376  56.977  1.00  0.00           O
ATOM   5036  C22 POPEH 267      67.426 125.317  57.636  1.00  0.00           C
ATOM   5039  C3  POPEH 267      65.397 128.626  55.387  1.00  0.00           C
ATOM   5042  O31 POPEH 267      65.257 128.846  56.806  1.00  0.00           O
ATOM   5043  C31 POPEH 267      65.596 130.040  57.276  1.00  0.00           C
ATOM   5044  O32 POPEH 267      66.036 130.970  56.616  1.00  0.00           O
ATOM   5045  C32 POPEH 267      65.267 130.070  58.766  1.00  0.00           C
ATOM   5048  C23 POPEH 267      67.986 125.536  59.067  1.00  0.00           C
ATOM   5051  C24 POPEH 267      67.497 124.466  60.047  1.00  0.00           C
ATOM   5054  C25 POPEH 267      67.627 124.856  61.526  1.00  0.00           C
ATOM   5057  C26 POPEH 267      66.577 125.896  61.926  1.00  0.00           C
ATOM   5060  C27 POPEH 267      66.497 126.157  63.437  1.00  0.00           C
ATOM   5063  C28 POPEH 267      65.217 126.936  63.786  1.00  0.00           C
ATOM   5066  C29 POPEH 267      65.208 127.577  65.156  1.00  0.00           C
ATOM   5068 0C21 POPEH 267      64.527 127.136  66.228  1.00  0.00           C
ATOM   5070 1C21 POPEH 267      63.698 125.886  66.356  1.00  0.00           C
ATOM   5073 2C21 POPEH 267      64.088 125.146  67.647  1.00  0.00           C
ATOM   5076 3C21 POPEH 267      63.188 123.935  67.927  1.00  0.00           C
ATOM   5079 4C21 POPEH 267      63.477 123.265  69.276  1.00  0.00           C
ATOM   5082 5C21 POPEH 267      64.957 122.896  69.457  1.00  0.00           C
ATOM   5085 6C21 POPEH 267      65.227 121.875  70.567  1.00  0.00           C
ATOM   5088 7C21 POPEH 267      64.846 120.446  70.156  1.00  0.00           C
ATOM   5091 8C21 POPEH 267      65.177 119.387  71.207  1.00  0.00           C
ATOM   5095  C33 POPEH 267      66.137 130.990  59.646  1.00  0.00           C
ATOM   5098  C34 POPEH 267      65.787 130.819  61.136  1.00  0.00           C
ATOM   5101  C35 POPEH 267      66.896 131.350  62.066  1.00  0.00           C
ATOM   5104  C36 POPEH 267      66.666 131.109  63.567  1.00  0.00           C
ATOM   5107  C37 POPEH 267      67.736 131.729  64.477  1.00  0.00           C
ATOM   5110  C38 POPEH 267      67.476 133.210  64.826  1.00  0.00           C
ATOM   5113  C39 POPEH 267      68.577 133.858  65.676  1.00  0.00           C
ATOM   5116 0C31 POPEH 267      68.368 133.739  67.197  1.00  0.00           C
ATOM   5119 1C31 POPEH 267      69.507 134.399  67.997  1.00  0.00           C
ATOM   5122 2C31 POPEH 267      69.317 134.310  69.526  1.00  0.00           C
ATOM   5125 3C31 POPEH 267      68.937 135.639  70.206  1.00  0.00           C
ATOM   5128 4C31 POPEH 267      68.688 135.460  71.716  1.00  0.00           C
ATOM   5131 5C31 POPEH 267      68.547 136.759  72.516  1.00  0.00           C
ATOM   5134 6C31 POPEH 267      68.107 136.539  73.967  1.00  0.00           C
ATOM   5138  NH3 POPEI 268      75.467 108.977  47.176  1.00  0.00           N
ATOM   5142  C12 POPEI 268      74.236 109.095  46.297  1.00  0.00           C
ATOM   5145  C11 POPEI 268      73.336 110.296  46.686  1.00  0.00           C
ATOM   5148  P   POPEI 268      73.626 112.957  46.907  1.00  0.00           P
ATOM   5149  O13 POPEI 268      74.887 113.456  47.496  1.00  0.00           O
ATOM   5150  O14 POPEI 268      73.027 113.795  45.837  1.00  0.00           O
ATOM   5151  O11 POPEI 268      72.557 112.817  48.087  1.00  0.00           O
ATOM   5152  O12 POPEI 268      73.947 111.516  46.306  1.00  0.00           O
ATOM   5153  C1  POPEI 268      72.946 113.356  49.366  1.00  0.00           C
ATOM   5156  C2  POPEI 268      71.867 113.356  50.497  1.00  0.00           C
ATOM   5158  O21 POPEI 268      72.527 113.776  51.716  1.00  0.00           O
ATOM   5159  C21 POPEI 268      71.876 114.636  52.496  1.00  0.00           C
ATOM   5160  O22 POPEI 268      70.887 115.266  52.196  1.00  0.00           O
ATOM   5161  C22 POPEI 268      72.507 114.667  53.896  1.00  0.00           C
ATOM   5164  C3  POPEI 268      71.277 111.926  50.707  1.00  0.00           C
ATOM   5167  O31 POPEI 268      70.657 111.816  52.006  1.00  0.00           O
ATOM   5168  C31 POPEI 268      70.707 110.625  52.586  1.00  0.00           C
ATOM   5169  O32 POPEI 268      71.207 109.627  52.117  1.00  0.00           O
ATOM   5170  C32 POPEI 268      70.057 110.706  53.976  1.00  0.00           C
ATOM   5173  C23 POPEI 268      71.477 114.785  55.047  1.00  0.00           C
ATOM   5176  C24 POPEI 268      72.086 114.557  56.436  1.00  0.00           C
ATOM   5179  C25 POPEI 268      71.236 115.126  57.596  1.00  0.00           C
ATOM   5182  C26 POPEI 268      71.486 114.366  58.917  1.00  0.00           C
ATOM   5185  C27 POPEI 268      70.986 115.096  60.177  1.00  0.00           C
ATOM   5188  C28 POPEI 268      70.967 114.207  61.436  1.00  0.00           C
ATOM   5191  C29 POPEI 268      72.317 113.617  61.747  1.00  0.00           C
ATOM   5193 0C21 POPEI 268      73.027 113.675  62.886  1.00  0.00           C
ATOM   5195 1C21 POPEI 268      72.647 114.316  64.197  1.00  0.00           C
ATOM   5198 2C21 POPEI 268      72.687 113.265  65.326  1.00  0.00           C
ATOM   5201 3C21 POPEI 268      72.118 113.815  66.636  1.00  0.00           C
ATOM   5204 4C21 POPEI 268      71.846 112.727  67.686  1.00  0.00           C
ATOM   5207 5C21 POPEI 268      70.408 112.786  68.216  1.00  0.00           C
ATOM   5210 6C21 POPEI 268      70.127 114.046  69.057  1.00  0.00           C
ATOM   5213 7C21 POPEI 268      68.676 114.107  69.536  1.00  0.00           C
ATOM   5216 8C21 POPEI 268      68.427 115.236  70.536  1.00  0.00           C
ATOM   5220  C33 POPEI 268      71.077 110.777  55.126  1.00  0.00           C
ATOM   5223  C34 POPEI 268      70.408 110.786  56.506  1.00  0.00           C
ATOM   5226  C35 POPEI 268      71.406 110.527  57.636  1.00  0.00           C
ATOM   5229  C36 POPEI 268      70.747 110.217  58.987  1.00  0.00           C
ATOM   5232  C37 POPEI 268      71.727 109.606  59.996  1.00  0.00           C
ATOM   5235  C38 POPEI 268      71.047 109.046  61.256  1.00  0.00           C
ATOM   5238  C39 POPEI 268      70.537 110.126  62.227  1.00  0.00           C
ATOM   5241 0C31 POPEI 268      69.846 109.506  63.437  1.00  0.00           C
ATOM   5244 1C31 POPEI 268      69.166 110.516  64.367  1.00  0.00           C
ATOM   5247 2C31 POPEI 268      68.527 109.837  65.576  1.00  0.00           C
ATOM   5250 3C31 POPEI 268      67.217 110.485  66.036  1.00  0.00           C
ATOM   5253 4C31 POPEI 268      66.567 109.716  67.187  1.00  0.00           C
ATOM   5256 5C31 POPEI 268      65.107 110.136  67.447  1.00  0.00           C
ATOM   5259 6C31 POPEI 268      64.416 109.266  68.497  1.00  0.00           C
ATOM   5263  NH3 POPEJ 269     111.736 122.015  93.137  1.00  0.00           N
ATOM   5267  C12 POPEJ 269     112.407 122.817  92.048  1.00  0.00           C
ATOM   5270  C11 POPEJ 269     113.946 122.806  92.177  1.00  0.00           C
ATOM   5273  P   POPEJ 269     114.367 125.406  92.127  1.00  0.00           P
ATOM   5274  O13 POPEJ 269     115.676 126.096  92.097  1.00  0.00           O
ATOM   5275  O14 POPEJ 269     113.697 125.296  93.437  1.00  0.00           O
ATOM   5276  O11 POPEJ 269     113.357 125.996  91.067  1.00  0.00           O
ATOM   5277  O12 POPEJ 269     114.587 123.935  91.566  1.00  0.00           O
ATOM   5278  C1  POPEJ 269     113.717 126.576  89.807  1.00  0.00           C
ATOM   5281  C2  POPEJ 269     113.707 125.576  88.587  1.00  0.00           C
ATOM   5283  O21 POPEJ 269     113.327 126.215  87.356  1.00  0.00           O
ATOM   5284  C21 POPEJ 269     113.837 127.367  86.996  1.00  0.00           C
ATOM   5285  O22 POPEJ 269     114.757 127.957  87.517  1.00  0.00           O
ATOM   5286  C22 POPEJ 269     113.077 127.845  85.746  1.00  0.00           C
ATOM   5289  C3  POPEJ 269     112.717 124.387  88.786  1.00  0.00           C
ATOM   5292  O31 POPEJ 269     112.896 123.307  87.837  1.00  0.00           O
ATOM   5293  C31 POPEJ 269     112.137 123.356  86.747  1.00  0.00           C
ATOM   5294  O32 POPEJ 269     111.417 124.266  86.407  1.00  0.00           O
ATOM   5295  C32 POPEJ 269     112.286 122.036  85.987  1.00  0.00           C
ATOM   5298  C23 POPEJ 269     113.387 129.286  85.287  1.00  0.00           C
ATOM   5301  C24 POPEJ 269     112.997 129.480  83.806  1.00  0.00           C
ATOM   5304  C25 POPEJ 269     112.737 130.929  83.367  1.00  0.00           C
ATOM   5307  C26 POPEJ 269     113.997 131.798  83.307  1.00  0.00           C
ATOM   5310  C27 POPEJ 269     113.787 133.130  82.566  1.00  0.00           C
ATOM   5313  C28 POPEJ 269     114.547 133.230  81.227  1.00  0.00           C
ATOM   5316  C29 POPEJ 269     114.067 132.249  80.196  1.00  0.00           C
ATOM   5318 0C21 POPEJ 269     113.268 132.500  79.146  1.00  0.00           C
ATOM   5320 1C21 POPEJ 269     112.647 133.820  78.767  1.00  0.00           C
ATOM   5323 2C21 POPEJ 269     111.157 133.850  79.157  1.00  0.00           C
ATOM   5326 3C21 POPEJ 269     110.346 134.900  78.396  1.00  0.00           C
ATOM   5329 4C21 POPEJ 269     108.847 134.769  78.697  1.00  0.00           C
ATOM   5332 5C21 POPEJ 269     107.947 135.298  77.577  1.00  0.00           C
ATOM   5335 6C21 POPEJ 269     106.527 134.720  77.667  1.00  0.00           C
ATOM   5338 7C21 POPEJ 269     105.647 135.219  76.526  1.00  0.00           C
ATOM   5341 8C21 POPEJ 269     104.267 134.548  76.467  1.00  0.00           C
ATOM   5345  C33 POPEJ 269     111.537 122.036  84.636  1.00  0.00           C
ATOM   5348  C34 POPEJ 269     111.537 120.667  83.946  1.00  0.00           C
ATOM   5351  C35 POPEJ 269     112.868 120.266  83.298  1.00  0.00           C
ATOM   5354  C36 POPEJ 269     113.138 121.066  82.016  1.00  0.00           C
ATOM   5357  C37 POPEJ 269     114.216 120.466  81.106  1.00  0.00           C
ATOM   5360  C38 POPEJ 269     114.577 121.455  79.996  1.00  0.00           C
ATOM   5363  C39 POPEJ 269     115.697 121.017  79.048  1.00  0.00           C
ATOM   5366 0C31 POPEJ 269     115.267 119.947  78.036  1.00  0.00           C
ATOM   5369 1C31 POPEJ 269     116.387 119.615  77.047  1.00  0.00           C
ATOM   5372 2C31 POPEJ 269     115.917 118.727  75.886  1.00  0.00           C
ATOM   5375 3C31 POPEJ 269     116.027 119.417  74.516  1.00  0.00           C
ATOM   5378 4C31 POPEJ 269     115.536 118.517  73.377  1.00  0.00           C
ATOM   5381 5C31 POPEJ 269     115.857 119.067  71.977  1.00  0.00           C
ATOM   5384 6C31 POPEJ 269     115.416 118.125  70.857  1.00  0.00           C
ATOM   5388  NH3 POPEK 270      99.957  29.136  50.797  1.00  0.00           N
ATOM   5392  C12 POPEK 270     100.326  29.286  49.346  1.00  0.00           C
ATOM   5395  C11 POPEK 270     100.307  30.766  48.966  1.00  0.00           C
ATOM   5398  P   POPEK 270      98.806  32.876  48.927  1.00  0.00           P
ATOM   5399  O13 POPEK 270      97.868  32.976  47.786  1.00  0.00           O
ATOM   5400  O14 POPEK 270     100.107  33.556  48.787  1.00  0.00           O
ATOM   5401  O11 POPEK 270      98.106  33.507  50.216  1.00  0.00           O
ATOM   5402  O12 POPEK 270      99.057  31.356  49.337  1.00  0.00           O
ATOM   5403  C1  POPEK 270      96.757  33.106  50.466  1.00  0.00           C
ATOM   5406  C2  POPEK 270      96.316  33.496  51.896  1.00  0.00           C
ATOM   5408  O21 POPEK 270      96.327  32.306  52.716  1.00  0.00           O
ATOM   5409  C21 POPEK 270      97.326  32.216  53.547  1.00  0.00           C
ATOM   5410  O22 POPEK 270      98.087  33.126  53.857  1.00  0.00           O
ATOM   5411  C22 POPEK 270      97.527  30.766  53.966  1.00  0.00           C
ATOM   5414  C3  POPEK 270      94.897  34.106  51.866  1.00  0.00           C
ATOM   5417  O31 POPEK 270      94.587  34.777  53.096  1.00  0.00           O
ATOM   5418  C31 POPEK 270      93.777  34.146  53.927  1.00  0.00           C
ATOM   5419  O32 POPEK 270      93.357  33.007  53.776  1.00  0.00           O
ATOM   5420  C32 POPEK 270      93.387  35.116  55.037  1.00  0.00           C
ATOM   5423  C23 POPEK 270      97.777  30.646  55.486  1.00  0.00           C
ATOM   5426  C24 POPEK 270      96.497  30.416  56.276  1.00  0.00           C
ATOM   5429  C25 POPEK 270      96.677  30.656  57.786  1.00  0.00           C
ATOM   5432  C26 POPEK 270      97.767  29.806  58.486  1.00  0.00           C
ATOM   5435  C27 POPEK 270      97.236  28.806  59.536  1.00  0.00           C
ATOM   5438  C28 POPEK 270      98.306  28.406  60.567  1.00  0.00           C
ATOM   5441  C29 POPEK 270      97.857  27.326  61.526  1.00  0.00           C
ATOM   5443 0C21 POPEK 270      97.836  27.376  62.877  1.00  0.00           C
ATOM   5445 1C21 POPEK 270      98.278  28.526  63.736  1.00  0.00           C
ATOM   5448 2C21 POPEK 270      98.396  28.196  65.246  1.00  0.00           C
ATOM   5451 3C21 POPEK 270      99.556  27.246  65.556  1.00  0.00           C
ATOM   5454 4C21 POPEK 270      99.817  26.976  67.047  1.00  0.00           C
ATOM   5457 5C21 POPEK 270     100.947  25.936  67.236  1.00  0.00           C
ATOM   5460 6C21 POPEK 270     102.337  26.436  66.797  1.00  0.00           C
ATOM   5463 7C21 POPEK 270     103.387  25.316  66.776  1.00  0.00           C
ATOM   5466 8C21 POPEK 270     104.747  25.766  66.236  1.00  0.00           C
ATOM   5470  C33 POPEK 270      94.027  34.766  56.396  1.00  0.00           C
ATOM   5473  C34 POPEK 270      95.527  35.136  56.446  1.00  0.00           C
ATOM   5476  C35 POPEK 270      96.176  34.937  57.826  1.00  0.00           C
ATOM   5479  C36 POPEK 270      95.466  35.676  58.966  1.00  0.00           C
ATOM   5482  C37 POPEK 270      96.287  35.676  60.256  1.00  0.00           C
ATOM   5485  C38 POPEK 270      95.596  36.346  61.456  1.00  0.00           C
ATOM   5488  C39 POPEK 270      94.486  35.476  62.066  1.00  0.00           C
ATOM   5491 0C31 POPEK 270      94.048  35.966  63.447  1.00  0.00           C
ATOM   5494 1C31 POPEK 270      93.268  34.906  64.236  1.00  0.00           C
ATOM   5497 2C31 POPEK 270      93.147  35.206  65.737  1.00  0.00           C
ATOM   5500 3C31 POPEK 270      91.856  35.926  66.176  1.00  0.00           C
ATOM   5503 4C31 POPEK 270      91.747  37.376  65.687  1.00  0.00           C
ATOM   5506 5C31 POPEK 270      90.606  38.126  66.386  1.00  0.00           C
ATOM   5509 6C31 POPEK 270      90.427  39.566  65.906  1.00  0.00           C
ATOM   5513  NH3 POPEL 271      25.017 125.837  49.216  1.00  0.00           N
ATOM   5517  C12 POPEL 271      23.726 125.896  48.437  1.00  0.00           C
ATOM   5520  C11 POPEL 271      23.047 124.527  48.396  1.00  0.00           C
ATOM   5523  P   POPEL 271      20.957 123.346  47.446  1.00  0.00           P
ATOM   5524  O13 POPEL 271      19.707 123.876  48.046  1.00  0.00           O
ATOM   5525  O14 POPEL 271      20.836 122.766  46.096  1.00  0.00           O
ATOM   5526  O11 POPEL 271      21.676 122.297  48.376  1.00  0.00           O
ATOM   5527  O12 POPEL 271      22.006 124.536  47.426  1.00  0.00           O
ATOM   5528  C1  POPEL 271      21.076 121.856  49.587  1.00  0.00           C
ATOM   5531  C2  POPEL 271      22.037 120.947  50.416  1.00  0.00           C
ATOM   5533  O21 POPEL 271      21.337 120.656  51.637  1.00  0.00           O
ATOM   5534  C21 POPEL 271      21.727 119.657  52.386  1.00  0.00           C
ATOM   5535  O22 POPEL 271      22.666 118.896  52.187  1.00  0.00           O
ATOM   5536  C22 POPEL 271      20.717 119.596  53.547  1.00  0.00           C
ATOM   5539  C3  POPEL 271      23.447 121.586  50.666  1.00  0.00           C
ATOM   5542  O31 POPEL 271      23.576 122.115  51.996  1.00  0.00           O
ATOM   5543  C31 POPEL 271      24.227 123.246  52.207  1.00  0.00           C
ATOM   5544  O32 POPEL 271      24.707 123.997  51.376  1.00  0.00           O
ATOM   5545  C32 POPEL 271      24.277 123.436  53.736  1.00  0.00           C
ATOM   5548  C23 POPEL 271      21.166 118.837  54.806  1.00  0.00           C
ATOM   5551  C24 POPEL 271      21.997 119.706  55.756  1.00  0.00           C
ATOM   5554  C25 POPEL 271      22.736 118.865  56.806  1.00  0.00           C
ATOM   5557  C26 POPEL 271      21.887 118.466  58.017  1.00  0.00           C
ATOM   5560  C27 POPEL 271      22.256 117.076  58.547  1.00  0.00           C
ATOM   5563  C28 POPEL 271      21.927 116.847  60.037  1.00  0.00           C
ATOM   5566  C29 POPEL 271      20.457 116.875  60.356  1.00  0.00           C
ATOM   5568 0C21 POPEL 271      19.907 116.446  61.506  1.00  0.00           C
ATOM   5570 1C21 POPEL 271      20.656 115.896  62.696  1.00  0.00           C
ATOM   5573 2C21 POPEL 271      20.457 114.396  62.947  1.00  0.00           C
ATOM   5576 3C21 POPEL 271      21.267 113.876  64.136  1.00  0.00           C
ATOM   5579 4C21 POPEL 271      21.096 112.367  64.376  1.00  0.00           C
ATOM   5582 5C21 POPEL 271      22.087 111.777  65.386  1.00  0.00           C
ATOM   5585 6C21 POPEL 271      21.857 112.236  66.837  1.00  0.00           C
ATOM   5588 7C21 POPEL 271      22.806 111.536  67.816  1.00  0.00           C
ATOM   5591 8C21 POPEL 271      22.647 111.987  69.276  1.00  0.00           C
ATOM   5595  C33 POPEL 271      22.986 124.076  54.317  1.00  0.00           C
ATOM   5598  C34 POPEL 271      22.846 123.935  55.846  1.00  0.00           C
ATOM   5601  C35 POPEL 271      24.096 124.296  56.686  1.00  0.00           C
ATOM   5604  C36 POPEL 271      23.967 123.946  58.176  1.00  0.00           C
ATOM   5607  C37 POPEL 271      23.687 122.456  58.407  1.00  0.00           C
ATOM   5610  C38 POPEL 271      24.316 121.887  59.687  1.00  0.00           C
ATOM   5613  C39 POPEL 271      23.477 122.027  60.966  1.00  0.00           C
ATOM   5616 0C31 POPEL 271      23.226 120.656  61.616  1.00  0.00           C
ATOM   5619 1C31 POPEL 271      22.636 120.726  63.036  1.00  0.00           C
ATOM   5622 2C31 POPEL 271      22.447 119.326  63.637  1.00  0.00           C
ATOM   5625 3C31 POPEL 271      22.107 119.316  65.126  1.00  0.00           C
ATOM   5628 4C31 POPEL 271      22.096 117.887  65.687  1.00  0.00           C
ATOM   5631 5C31 POPEL 271      21.976 117.796  67.216  1.00  0.00           C
ATOM   5634 6C31 POPEL 271      22.107 116.365  67.737  1.00  0.00           C
ATOM   5638  NH3 POPEM 272     126.367  73.336  49.377  1.00  0.00           N
ATOM   5642  C12 POPEM 272     125.768  74.285  48.376  1.00  0.00           C
ATOM   5645  C11 POPEM 272     124.318  74.687  48.706  1.00  0.00           C
ATOM   5648  P   POPEM 272     122.896  76.946  48.446  1.00  0.00           P
ATOM   5649  O13 POPEM 272     123.437  78.326  48.386  1.00  0.00           O
ATOM   5650  O14 POPEM 272     121.697  76.606  47.646  1.00  0.00           O
ATOM   5651  O11 POPEM 272     122.507  76.636  49.946  1.00  0.00           O
ATOM   5652  O12 POPEM 272     124.057  75.946  48.087  1.00  0.00           O
ATOM   5653  C1  POPEM 272     123.176  77.307  51.016  1.00  0.00           C
ATOM   5656  C2  POPEM 272     122.497  76.937  52.356  1.00  0.00           C
ATOM   5658  O21 POPEM 272     123.197  77.496  53.477  1.00  0.00           O
ATOM   5659  C21 POPEM 272     123.047  78.776  53.787  1.00  0.00           C
ATOM   5660  O22 POPEM 272     122.597  79.657  53.087  1.00  0.00           O
ATOM   5661  C22 POPEM 272     123.527  78.866  55.247  1.00  0.00           C
ATOM   5664  C3  POPEM 272     122.447  75.396  52.526  1.00  0.00           C
ATOM   5667  O31 POPEM 272     122.028  74.987  53.836  1.00  0.00           O
ATOM   5668  C31 POPEM 272     120.727  75.136  54.076  1.00  0.00           C
ATOM   5669  O32 POPEM 272     119.926  75.687  53.337  1.00  0.00           O
ATOM   5670  C32 POPEM 272     120.407  74.586  55.476  1.00  0.00           C
ATOM   5673  C23 POPEM 272     123.447  80.236  55.957  1.00  0.00           C
ATOM   5676  C24 POPEM 272     123.117  80.065  57.446  1.00  0.00           C
ATOM   5679  C25 POPEM 272     123.946  80.966  58.376  1.00  0.00           C
ATOM   5682  C26 POPEM 272     123.576  80.826  59.866  1.00  0.00           C
ATOM   5685  C27 POPEM 272     124.777  81.126  60.786  1.00  0.00           C
ATOM   5688  C28 POPEM 272     124.388  81.106  62.286  1.00  0.00           C
ATOM   5691  C29 POPEM 272     125.596  81.047  63.186  1.00  0.00           C
ATOM   5693 0C21 POPEM 272     125.787  80.255  64.257  1.00  0.00           C
ATOM   5695 1C21 POPEM 272     124.826  79.256  64.846  1.00  0.00           C
ATOM   5698 2C21 POPEM 272     124.496  79.535  66.327  1.00  0.00           C
ATOM   5701 3C21 POPEM 272     123.626  80.796  66.537  1.00  0.00           C
ATOM   5704 4C21 POPEM 272     123.128  80.956  67.977  1.00  0.00           C
ATOM   5707 5C21 POPEM 272     122.207  79.826  68.437  1.00  0.00           C
ATOM   5710 6C21 POPEM 272     121.557  80.087  69.806  1.00  0.00           C
ATOM   5713 7C21 POPEM 272     120.736  78.896  70.296  1.00  0.00           C
ATOM   5716 8C21 POPEM 272     120.016  79.146  71.627  1.00  0.00           C
ATOM   5720  C33 POPEM 272     121.036  75.426  56.627  1.00  0.00           C
ATOM   5723  C34 POPEM 272     122.227  74.727  57.306  1.00  0.00           C
ATOM   5726  C35 POPEM 272     121.797  73.456  58.076  1.00  0.00           C
ATOM   5729  C36 POPEM 272     121.777  73.636  59.596  1.00  0.00           C
ATOM   5732  C37 POPEM 272     121.017  72.506  60.296  1.00  0.00           C
ATOM   5735  C38 POPEM 272     119.587  72.866  60.727  1.00  0.00           C
ATOM   5738  C39 POPEM 272     119.467  73.886  61.866  1.00  0.00           C
ATOM   5741 0C31 POPEM 272     120.196  73.507  63.167  1.00  0.00           C
ATOM   5744 1C31 POPEM 272     119.697  74.346  64.347  1.00  0.00           C
ATOM   5747 2C31 POPEM 272     120.427  74.126  65.687  1.00  0.00           C
ATOM   5750 3C31 POPEM 272     121.907  74.527  65.696  1.00  0.00           C
ATOM   5753 4C31 POPEM 272     122.477  74.626  67.117  1.00  0.00           C
ATOM   5756 5C31 POPEM 272     123.747  75.477  67.216  1.00  0.00           C
ATOM   5759 6C31 POPEM 272     124.207  75.736  68.658  1.00  0.00           C
ATOM   5763  NH3 POPEN 273      97.467  40.525  93.196  1.00  0.00           N
ATOM   5767  C12 POPEN 273      96.306  41.185  93.876  1.00  0.00           C
ATOM   5770  C11 POPEN 273      95.047  41.045  92.986  1.00  0.00           C
ATOM   5773  P   POPEN 273      95.127  41.686  90.436  1.00  0.00           P
ATOM   5774  O13 POPEN 273      95.447  43.076  90.826  1.00  0.00           O
ATOM   5775  O14 POPEN 273      95.757  41.086  89.236  1.00  0.00           O
ATOM   5776  O11 POPEN 273      93.567  41.497  90.367  1.00  0.00           O
ATOM   5777  O12 POPEN 273      95.416  40.735  91.646  1.00  0.00           O
ATOM   5778  C1  POPEN 273      92.728  42.336  89.586  1.00  0.00           C
ATOM   5781  C2  POPEN 273      92.857  42.036  88.076  1.00  0.00           C
ATOM   5783  O21 POPEN 273      91.907  42.876  87.396  1.00  0.00           O
ATOM   5784  C21 POPEN 273      92.028  43.176  86.096  1.00  0.00           C
ATOM   5785  O22 POPEN 273      91.087  43.496  85.386  1.00  0.00           O
ATOM   5786  C22 POPEN 273      93.486  43.246  85.646  1.00  0.00           C
ATOM   5789  C3  POPEN 273      92.577  40.535  87.787  1.00  0.00           C
ATOM   5792  O31 POPEN 273      92.717  40.196  86.386  1.00  0.00           O
ATOM   5793  C31 POPEN 273      93.647  39.306  86.067  1.00  0.00           C
ATOM   5794  O32 POPEN 273      94.467  38.826  86.817  1.00  0.00           O
ATOM   5795  C32 POPEN 273      93.527  38.956  84.576  1.00  0.00           C
ATOM   5798  C23 POPEN 273      93.666  43.726  84.186  1.00  0.00           C
ATOM   5801  C24 POPEN 273      93.527  42.586  83.167  1.00  0.00           C
ATOM   5804  C25 POPEN 273      92.267  42.676  82.296  1.00  0.00           C
ATOM   5807  C26 POPEN 273      92.337  41.876  80.997  1.00  0.00           C
ATOM   5810  C27 POPEN 273      91.137  42.187  80.098  1.00  0.00           C
ATOM   5813  C28 POPEN 273      91.297  41.697  78.646  1.00  0.00           C
ATOM   5816  C29 POPEN 273      92.217  42.586  77.826  1.00  0.00           C
ATOM   5818 0C21 POPEN 273      91.867  43.746  77.236  1.00  0.00           C
ATOM   5820 1C21 POPEN 273      90.517  44.407  77.276  1.00  0.00           C
ATOM   5823 2C21 POPEN 273      90.557  45.806  77.916  1.00  0.00           C
ATOM   5826 3C21 POPEN 273      91.257  46.886  77.066  1.00  0.00           C
ATOM   5829 4C21 POPEN 273      92.426  47.546  77.816  1.00  0.00           C
ATOM   5832 5C21 POPEN 273      93.227  48.545  76.966  1.00  0.00           C
ATOM   5835 6C21 POPEN 273      94.367  49.176  77.767  1.00  0.00           C
ATOM   5838 7C21 POPEN 273      95.317  50.026  76.917  1.00  0.00           C
ATOM   5841 8C21 POPEN 273      96.417  50.686  77.756  1.00  0.00           C
ATOM   5845  C33 POPEN 273      93.246  37.455  84.347  1.00  0.00           C
ATOM   5848  C34 POPEN 273      93.257  37.026  82.878  1.00  0.00           C
ATOM   5851  C35 POPEN 273      92.087  37.556  82.027  1.00  0.00           C
ATOM   5854  C36 POPEN 273      92.117  36.966  80.616  1.00  0.00           C
ATOM   5857  C37 POPEN 273      90.957  37.386  79.706  1.00  0.00           C
ATOM   5860  C38 POPEN 273      91.157  36.826  78.286  1.00  0.00           C
ATOM   5863  C39 POPEN 273      90.066  37.216  77.276  1.00  0.00           C
ATOM   5866 0C31 POPEN 273      90.027  38.726  77.047  1.00  0.00           C
ATOM   5869 1C31 POPEN 273      89.118  39.156  75.886  1.00  0.00           C
ATOM   5872 2C31 POPEN 273      88.946  40.686  75.886  1.00  0.00           C
ATOM   5875 3C31 POPEN 273      88.187  41.216  74.666  1.00  0.00           C
ATOM   5878 4C31 POPEN 273      86.807  40.566  74.487  1.00  0.00           C
ATOM   5881 5C31 POPEN 273      86.017  41.196  73.346  1.00  0.00           C
ATOM   5884 6C31 POPEN 273      84.727  40.436  73.026  1.00  0.00           C
ATOM   5888  NH3 POPEO 274      89.096   1.936  93.326  1.00  0.00           N
ATOM   5892  C12 POPEO 274      89.518   3.386  93.146  1.00  0.00           C
ATOM   5895  C11 POPEO 274      90.206   3.996  94.396  1.00  0.00           C
ATOM   5898  P   POPEO 274      91.736   6.186  94.496  1.00  0.00           P
ATOM   5899  O13 POPEO 274      90.557   6.706  95.216  1.00  0.00           O
ATOM   5900  O14 POPEO 274      93.036   6.336  95.206  1.00  0.00           O
ATOM   5901  O11 POPEO 274      91.907   7.016  93.158  1.00  0.00           O
ATOM   5902  O12 POPEO 274      91.437   4.666  94.048  1.00  0.00           O
ATOM   5903  C1  POPEO 274      91.837   6.516  91.838  1.00  0.00           C
ATOM   5906  C2  POPEO 274      90.746   7.266  91.017  1.00  0.00           C
ATOM   5908  O21 POPEO 274      91.347   7.746  89.796  1.00  0.00           O
ATOM   5909  C21 POPEO 274      91.297   6.916  88.778  1.00  0.00           C
ATOM   5910  O22 POPEO 274      90.666   5.876  88.727  1.00  0.00           O
ATOM   5911  C22 POPEO 274      92.127   7.476  87.617  1.00  0.00           C
ATOM   5914  C3  POPEO 274      90.167   8.486  91.776  1.00  0.00           C
ATOM   5917  O31 POPEO 274      89.257   9.236  90.947  1.00  0.00           O
ATOM   5918  C31 POPEO 274      89.736  10.346  90.396  1.00  0.00           C
ATOM   5919  O32 POPEO 274      90.877  10.766  90.507  1.00  0.00           O
ATOM   5920  C32 POPEO 274      88.567  11.086  89.747  1.00  0.00           C
ATOM   5923  C23 POPEO 274      93.437   6.686  87.387  1.00  0.00           C
ATOM   5926  C24 POPEO 274      94.067   6.936  86.017  1.00  0.00           C
ATOM   5929  C25 POPEO 274      93.268   6.296  84.866  1.00  0.00           C
ATOM   5932  C26 POPEO 274      93.867   6.606  83.497  1.00  0.00           C
ATOM   5935  C27 POPEO 274      93.017   6.036  82.356  1.00  0.00           C
ATOM   5938  C28 POPEO 274      93.417   6.606  80.976  1.00  0.00           C
ATOM   5941  C29 POPEO 274      92.257   6.656  80.028  1.00  0.00           C
ATOM   5943 0C21 POPEO 274      92.307   6.446  78.697  1.00  0.00           C
ATOM   5945 1C21 POPEO 274      93.548   6.186  77.877  1.00  0.00           C
ATOM   5948 2C21 POPEO 274      93.357   6.766  76.477  1.00  0.00           C
ATOM   5951 3C21 POPEO 274      94.407   6.316  75.447  1.00  0.00           C
ATOM   5954 4C21 POPEO 274      93.946   6.776  74.066  1.00  0.00           C
ATOM   5957 5C21 POPEO 274      94.767   6.366  72.846  1.00  0.00           C
ATOM   5960 6C21 POPEO 274      94.137   6.986  71.587  1.00  0.00           C
ATOM   5963 7C21 POPEO 274      94.926   6.776  70.287  1.00  0.00           C
ATOM   5966 8C21 POPEO 274      94.236   7.446  69.087  1.00  0.00           C
ATOM   5970  C33 POPEO 274      88.967  12.366  88.956  1.00  0.00           C
ATOM   5973  C34 POPEO 274      88.497  12.326  87.496  1.00  0.00           C
ATOM   5976  C35 POPEO 274      88.717  13.666  86.797  1.00  0.00           C
ATOM   5979  C36 POPEO 274      88.306  13.656  85.316  1.00  0.00           C
ATOM   5982  C37 POPEO 274      88.437  15.046  84.677  1.00  0.00           C
ATOM   5985  C38 POPEO 274      88.387  15.076  83.146  1.00  0.00           C
ATOM   5988  C39 POPEO 274      87.096  14.526  82.517  1.00  0.00           C
ATOM   5991 0C31 POPEO 274      87.146  14.516  80.987  1.00  0.00           C
ATOM   5994 1C31 POPEO 274      85.827  14.066  80.337  1.00  0.00           C
ATOM   5997 2C31 POPEO 274      85.937  13.976  78.806  1.00  0.00           C
ATOM   6000 3C31 POPEO 274      84.646  13.506  78.126  1.00  0.00           C
ATOM   6003 4C31 POPEO 274      83.548  14.576  78.026  1.00  0.00           C
ATOM   6006 5C31 POPEO 274      83.917  15.766  77.136  1.00  0.00           C
ATOM   6009 6C31 POPEO 274      82.717  16.646  76.776  1.00  0.00           C
ATOM   6013  NH3 POPEP 275      45.817 122.176  52.407  1.00  0.00           N
ATOM   6017  C12 POPEP 275      46.966 122.297  53.386  1.00  0.00           C
ATOM   6020  C11 POPEP 275      47.946 121.106  53.286  1.00  0.00           C
ATOM   6023  P   POPEP 275      46.387 118.916  53.587  1.00  0.00           P
ATOM   6024  O13 POPEP 275      46.618 117.615  52.947  1.00  0.00           O
ATOM   6025  O14 POPEP 275      45.046 119.546  53.536  1.00  0.00           O
ATOM   6026  O11 POPEP 275      46.917 118.776  55.047  1.00  0.00           O
ATOM   6027  O12 POPEP 275      47.346 119.907  52.826  1.00  0.00           O
ATOM   6028  C1  POPEP 275      46.806 119.646  56.146  1.00  0.00           C
ATOM   6031  C2  POPEP 275      48.056 119.476  57.056  1.00  0.00           C
ATOM   6033  O21 POPEP 275      48.387 120.756  57.626  1.00  0.00           O
ATOM   6034  C21 POPEP 275      47.476 121.376  58.407  1.00  0.00           C
ATOM   6035  O22 POPEP 275      47.248 122.565  58.316  1.00  0.00           O
ATOM   6036  C22 POPEP 275      46.837 120.476  59.457  1.00  0.00           C
ATOM   6039  C3  POPEP 275      49.287 118.925  56.246  1.00  0.00           C
ATOM   6042  O31 POPEP 275      50.567 118.766  56.907  1.00  0.00           O
ATOM   6043  C31 POPEP 275      50.766 119.186  58.127  1.00  0.00           C
ATOM   6044  O32 POPEP 275      50.056 118.986  59.106  1.00  0.00           O
ATOM   6045  C32 POPEP 275      51.977 120.115  58.116  1.00  0.00           C
ATOM   6048  C23 POPEP 275      46.296 121.306  60.657  1.00  0.00           C
ATOM   6051  C24 POPEP 275      45.457 120.466  61.637  1.00  0.00           C
ATOM   6054  C25 POPEP 275      46.106 120.296  63.017  1.00  0.00           C
ATOM   6057  C26 POPEP 275      46.036 121.576  63.866  1.00  0.00           C
ATOM   6060  C27 POPEP 275      46.607 121.435  65.287  1.00  0.00           C
ATOM   6063  C28 POPEP 275      46.618 122.786  66.018  1.00  0.00           C
ATOM   6066  C29 POPEP 275      47.126 122.705  67.438  1.00  0.00           C
ATOM   6068 0C21 POPEP 275      46.387 122.367  68.518  1.00  0.00           C
ATOM   6070 1C21 POPEP 275      44.916 122.015  68.497  1.00  0.00           C
ATOM   6073 2C21 POPEP 275      44.166 122.456  69.768  1.00  0.00           C
ATOM   6076 3C21 POPEP 275      44.417 121.536  70.976  1.00  0.00           C
ATOM   6079 4C21 POPEP 275      43.747 122.015  72.268  1.00  0.00           C
ATOM   6082 5C21 POPEP 275      43.838 120.986  73.396  1.00  0.00           C
ATOM   6085 6C21 POPEP 275      43.376 121.536  74.757  1.00  0.00           C
ATOM   6088 7C21 POPEP 275      43.357 120.457  75.846  1.00  0.00           C
ATOM   6091 8C21 POPEP 275      43.067 121.005  77.247  1.00  0.00           C
ATOM   6095  C33 POPEP 275      52.897 119.947  59.337  1.00  0.00           C
ATOM   6098  C34 POPEP 275      53.967 121.035  59.366  1.00  0.00           C
ATOM   6101  C35 POPEP 275      55.028 120.856  60.457  1.00  0.00           C
ATOM   6104  C36 POPEP 275      54.446 120.646  61.856  1.00  0.00           C
ATOM   6107  C37 POPEP 275      55.567 120.446  62.866  1.00  0.00           C
ATOM   6110  C38 POPEP 275      55.077 120.185  64.286  1.00  0.00           C
ATOM   6113  C39 POPEP 275      56.257 120.136  65.246  1.00  0.00           C
ATOM   6116 0C31 POPEP 275      55.887 119.667  66.646  1.00  0.00           C
ATOM   6119 1C31 POPEP 275      57.146 119.596  67.516  1.00  0.00           C
ATOM   6122 2C31 POPEP 275      56.896 118.977  68.897  1.00  0.00           C
ATOM   6125 3C31 POPEP 275      58.188 118.876  69.706  1.00  0.00           C
ATOM   6128 4C31 POPEP 275      57.957 118.286  71.096  1.00  0.00           C
ATOM   6131 5C31 POPEP 275      59.256 118.086  71.867  1.00  0.00           C
ATOM   6134 6C31 POPEP 275      59.037 117.556  73.286  1.00  0.00           C
ATOM   6138  NH3 POPEQ 276      94.118   8.716  93.517  1.00  0.00           N
ATOM   6142  C12 POPEQ 276      94.207  10.216  93.326  1.00  0.00           C
ATOM   6145  C11 POPEQ 276      95.657  10.686  93.567  1.00  0.00           C
ATOM   6148  P   POPEQ 276      97.277  12.676  93.576  1.00  0.00           P
ATOM   6149  O13 POPEQ 276      97.277  14.076  94.037  1.00  0.00           O
ATOM   6150  O14 POPEQ 276      98.117  11.736  94.366  1.00  0.00           O
ATOM   6151  O11 POPEQ 276      97.826  12.666  92.097  1.00  0.00           O
ATOM   6152  O12 POPEQ 276      95.787  12.106  93.466  1.00  0.00           O
ATOM   6153  C1  POPEQ 276      97.687  13.736  91.137  1.00  0.00           C
ATOM   6156  C2  POPEQ 276      97.667  13.126  89.706  1.00  0.00           C
ATOM   6158  O21 POPEQ 276      97.187  14.066  88.727  1.00  0.00           O
ATOM   6159  C21 POPEQ 276      98.106  14.766  88.067  1.00  0.00           C
ATOM   6160  O22 POPEQ 276      99.236  15.016  88.437  1.00  0.00           O
ATOM   6161  C22 POPEQ 276      97.507  15.106  86.677  1.00  0.00           C
ATOM   6164  C3  POPEQ 276      96.707  11.896  89.737  1.00  0.00           C
ATOM   6167  O31 POPEQ 276      96.126  11.546  88.466  1.00  0.00           O
ATOM   6168  C31 POPEQ 276      96.897  10.876  87.636  1.00  0.00           C
ATOM   6169  O32 POPEQ 276      98.096  10.686  87.738  1.00  0.00           O
ATOM   6170  C32 POPEQ 276      95.986  10.196  86.587  1.00  0.00           C
ATOM   6173  C23 POPEQ 276      98.297  16.086  85.766  1.00  0.00           C
ATOM   6176  C24 POPEQ 276      97.927  15.936  84.276  1.00  0.00           C
ATOM   6179  C25 POPEQ 276      97.767  17.276  83.517  1.00  0.00           C
ATOM   6182  C26 POPEQ 276      98.688  17.396  82.286  1.00  0.00           C
ATOM   6185  C27 POPEQ 276      98.068  18.256  81.166  1.00  0.00           C
ATOM   6188  C28 POPEQ 276      98.837  18.176  79.826  1.00  0.00           C
ATOM   6191  C29 POPEQ 276      97.986  18.626  78.666  1.00  0.00           C
ATOM   6193 0C21 POPEQ 276      97.566  19.876  78.416  1.00  0.00           C
ATOM   6195 1C21 POPEQ 276      97.877  21.116  79.227  1.00  0.00           C
ATOM   6198 2C21 POPEQ 276      98.497  22.236  78.367  1.00  0.00           C
ATOM   6201 3C21 POPEQ 276      99.926  21.926  77.907  1.00  0.00           C
ATOM   6204 4C21 POPEQ 276     100.507  23.046  77.036  1.00  0.00           C
ATOM   6207 5C21 POPEQ 276     101.897  22.726  76.477  1.00  0.00           C
ATOM   6210 6C21 POPEQ 276     101.916  21.456  75.597  1.00  0.00           C
ATOM   6213 7C21 POPEQ 276     103.268  21.216  74.926  1.00  0.00           C
ATOM   6216 8C21 POPEQ 276     103.316  19.886  74.177  1.00  0.00           C
ATOM   6220  C33 POPEQ 276      95.486  11.096  85.416  1.00  0.00           C
ATOM   6223  C34 POPEQ 276      94.547  10.306  84.487  1.00  0.00           C
ATOM   6226  C35 POPEQ 276      93.837  11.116  83.377  1.00  0.00           C
ATOM   6229  C36 POPEQ 276      92.407  10.616  83.076  1.00  0.00           C
ATOM   6232  C37 POPEQ 276      91.596  11.596  82.206  1.00  0.00           C
ATOM   6235  C38 POPEQ 276      90.077  11.586  82.477  1.00  0.00           C
ATOM   6238  C39 POPEQ 276      89.257  10.516  81.757  1.00  0.00           C
ATOM   6241 0C31 POPEQ 276      87.747  10.706  82.027  1.00  0.00           C
ATOM   6244 1C31 POPEQ 276      86.878   9.576  81.467  1.00  0.00           C
ATOM   6247 2C31 POPEQ 276      85.368   9.756  81.666  1.00  0.00           C
ATOM   6250 3C31 POPEQ 276      84.627   8.416  81.548  1.00  0.00           C
ATOM   6253 4C31 POPEQ 276      83.176   8.496  81.057  1.00  0.00           C
ATOM   6256 5C31 POPEQ 276      82.607   7.096  80.786  1.00  0.00           C
ATOM   6259 6C31 POPEQ 276      81.137   7.066  80.386  1.00  0.00           C
ATOM   6263  NH3 POPER 277      14.977   2.886  92.977  1.00  0.00           N
ATOM   6267  C12 POPER 277      16.187   1.996  92.916  1.00  0.00           C
ATOM   6270  C11 POPER 277      17.457   2.686  93.456  1.00  0.00           C
ATOM   6273  P   POPER 277      18.996   4.726  92.816  1.00  0.00           P
ATOM   6274  O13 POPER 277      20.127   3.806  93.097  1.00  0.00           O
ATOM   6275  O14 POPER 277      18.887   5.946  93.657  1.00  0.00           O
ATOM   6276  O11 POPER 277      19.096   5.166  91.316  1.00  0.00           O
ATOM   6277  O12 POPER 277      17.607   3.966  92.857  1.00  0.00           O
ATOM   6278  C1  POPER 277      18.957   4.226  90.257  1.00  0.00           C
ATOM   6281  C2  POPER 277      17.916   4.776  89.268  1.00  0.00           C
ATOM   6283  O21 POPER 277      17.207   3.686  88.657  1.00  0.00           O
ATOM   6284  C21 POPER 277      16.147   4.096  87.977  1.00  0.00           C
ATOM   6285  O22 POPER 277      15.737   5.236  87.916  1.00  0.00           O
ATOM   6286  C22 POPER 277      15.437   2.926  87.326  1.00  0.00           C
ATOM   6289  C3  POPER 277      18.506   5.846  88.277  1.00  0.00           C
ATOM   6292  O31 POPER 277      18.996   5.296  87.027  1.00  0.00           O
ATOM   6293  C31 POPER 277      19.326   6.256  86.157  1.00  0.00           C
ATOM   6294  O32 POPER 277      19.357   7.446  86.418  1.00  0.00           O
ATOM   6295  C32 POPER 277      19.567   5.666  84.776  1.00  0.00           C
ATOM   6298  C23 POPER 277      14.207   3.456  86.548  1.00  0.00           C
ATOM   6301  C24 POPER 277      13.397   2.396  85.798  1.00  0.00           C
ATOM   6304  C25 POPER 277      14.146   1.786  84.597  1.00  0.00           C
ATOM   6307  C26 POPER 277      14.187   2.706  83.367  1.00  0.00           C
ATOM   6310  C27 POPER 277      15.107   2.146  82.267  1.00  0.00           C
ATOM   6313  C28 POPER 277      14.857   2.786  80.886  1.00  0.00           C
ATOM   6316  C29 POPER 277      14.117   1.856  79.966  1.00  0.00           C
ATOM   6318 0C21 POPER 277      13.787   2.116  78.686  1.00  0.00           C
ATOM   6320 1C21 POPER 277      14.076   3.406  77.966  1.00  0.00           C
ATOM   6323 2C21 POPER 277      15.527   3.516  77.457  1.00  0.00           C
ATOM   6326 3C21 POPER 277      15.937   2.386  76.506  1.00  0.00           C
ATOM   6329 4C21 POPER 277      17.277   2.656  75.816  1.00  0.00           C
ATOM   6332 5C21 POPER 277      17.137   3.576  74.596  1.00  0.00           C
ATOM   6335 6C21 POPER 277      18.467   3.746  73.856  1.00  0.00           C
ATOM   6338 7C21 POPER 277      18.317   4.336  72.457  1.00  0.00           C
ATOM   6341 8C21 POPER 277      19.637   4.376  71.697  1.00  0.00           C
ATOM   6345  C33 POPER 277      18.586   6.296  83.746  1.00  0.00           C
ATOM   6348  C34 POPER 277      18.767   5.746  82.326  1.00  0.00           C
ATOM   6351  C35 POPER 277      17.906   6.456  81.278  1.00  0.00           C
ATOM   6354  C36 POPER 277      16.407   6.506  81.607  1.00  0.00           C
ATOM   6357  C37 POPER 277      15.527   6.746  80.367  1.00  0.00           C
ATOM   6360  C38 POPER 277      14.037   6.856  80.716  1.00  0.00           C
ATOM   6363  C39 POPER 277      13.586   8.266  81.116  1.00  0.00           C
ATOM   6366 0C31 POPER 277      13.237   9.166  79.916  1.00  0.00           C
ATOM   6369 1C31 POPER 277      12.546  10.466  80.367  1.00  0.00           C
ATOM   6372 2C31 POPER 277      12.117  11.426  79.246  1.00  0.00           C
ATOM   6375 3C31 POPER 277      13.256  12.276  78.658  1.00  0.00           C
ATOM   6378 4C31 POPER 277      13.866  11.706  77.376  1.00  0.00           C
ATOM   6381 5C31 POPER 277      14.497  12.796  76.496  1.00  0.00           C
ATOM   6384 6C31 POPER 277      14.977  12.266  75.147  1.00  0.00           C
ATOM   6388  NH3 POPES 278     103.607  65.576  47.817  1.00  0.00           N
ATOM   6392  C12 POPES 278     103.327  65.477  46.336  1.00  0.00           C
ATOM   6395  C11 POPES 278     102.938  64.046  45.977  1.00  0.00           C
ATOM   6398  P   POPES 278     103.486  61.957  47.466  1.00  0.00           P
ATOM   6399  O13 POPES 278     102.577  61.007  46.806  1.00  0.00           O
ATOM   6400  O14 POPES 278     104.727  61.436  48.087  1.00  0.00           O
ATOM   6401  O11 POPES 278     102.737  62.786  48.596  1.00  0.00           O
ATOM   6402  O12 POPES 278     103.897  63.106  46.466  1.00  0.00           O
ATOM   6403  C1  POPES 278     101.666  62.206  49.377  1.00  0.00           C
ATOM   6406  C2  POPES 278     102.007  62.056  50.886  1.00  0.00           C
ATOM   6408  O21 POPES 278     101.827  63.326  51.576  1.00  0.00           O
ATOM   6409  C21 POPES 278     101.736  63.235  52.906  1.00  0.00           C
ATOM   6410  O22 POPES 278     101.818  62.216  53.576  1.00  0.00           O
ATOM   6411  C22 POPES 278     101.287  64.596  53.466  1.00  0.00           C
ATOM   6414  C3  POPES 278     103.447  61.466  51.016  1.00  0.00           C
ATOM   6417  O31 POPES 278     103.717  60.946  52.326  1.00  0.00           O
ATOM   6418  C31 POPES 278     104.926  61.176  52.796  1.00  0.00           C
ATOM   6419  O32 POPES 278     105.837  61.697  52.167  1.00  0.00           O
ATOM   6420  C32 POPES 278     105.047  60.626  54.216  1.00  0.00           C
ATOM   6423  C23 POPES 278     101.076  64.566  55.006  1.00  0.00           C
ATOM   6426  C24 POPES 278     100.368  65.816  55.536  1.00  0.00           C
ATOM   6429  C25 POPES 278      99.977  65.746  57.026  1.00  0.00           C
ATOM   6432  C26 POPES 278      98.467  65.746  57.316  1.00  0.00           C
ATOM   6435  C27 POPES 278      98.068  66.697  58.457  1.00  0.00           C
ATOM   6438  C28 POPES 278      96.627  66.447  58.946  1.00  0.00           C
ATOM   6441  C29 POPES 278      96.117  67.516  59.886  1.00  0.00           C
ATOM   6443 0C21 POPES 278      96.377  67.627  61.196  1.00  0.00           C
ATOM   6445 1C21 POPES 278      97.267  66.715  62.017  1.00  0.00           C
ATOM   6448 2C21 POPES 278      96.467  65.826  62.977  1.00  0.00           C
ATOM   6451 3C21 POPES 278      95.687  66.616  64.037  1.00  0.00           C
ATOM   6454 4C21 POPES 278      95.228  65.785  65.246  1.00  0.00           C
ATOM   6457 5C21 POPES 278      96.406  65.205  66.036  1.00  0.00           C
ATOM   6460 6C21 POPES 278      96.237  65.286  67.556  1.00  0.00           C
ATOM   6463 7C21 POPES 278      97.566  65.016  68.276  1.00  0.00           C
ATOM   6466 8C21 POPES 278      97.497  65.146  69.786  1.00  0.00           C
ATOM   6470  C33 POPES 278     105.196  59.086  54.276  1.00  0.00           C
ATOM   6473  C34 POPES 278     104.786  58.507  55.637  1.00  0.00           C
ATOM   6476  C35 POPES 278     105.507  59.086  56.866  1.00  0.00           C
ATOM   6479  C36 POPES 278     105.187  58.256  58.116  1.00  0.00           C
ATOM   6482  C37 POPES 278     105.687  58.846  59.447  1.00  0.00           C
ATOM   6485  C38 POPES 278     105.267  57.947  60.616  1.00  0.00           C
ATOM   6488  C39 POPES 278     105.676  58.446  62.006  1.00  0.00           C
ATOM   6491 0C31 POPES 278     104.897  59.696  62.446  1.00  0.00           C
ATOM   6494 1C31 POPES 278     105.087  60.046  63.936  1.00  0.00           C
ATOM   6497 2C31 POPES 278     103.917  60.856  64.516  1.00  0.00           C
ATOM   6500 3C31 POPES 278     103.597  62.167  63.766  1.00  0.00           C
ATOM   6503 4C31 POPES 278     102.236  62.736  64.186  1.00  0.00           C
ATOM   6506 5C31 POPES 278     101.958  64.146  63.637  1.00  0.00           C
ATOM   6509 6C31 POPES 278     100.527  64.615  63.906  1.00  0.00           C
ATOM   6513  NH3 POPET 279      66.197  91.576  89.916  1.00  0.00           N
ATOM   6517  C12 POPET 279      66.736  92.857  89.326  1.00  0.00           C
ATOM   6520  C11 POPET 279      65.747  94.026  89.527  1.00  0.00           C
ATOM   6523  P   POPET 279      67.327  95.907  90.466  1.00  0.00           P
ATOM   6524  O13 POPET 279      68.607  95.185  90.646  1.00  0.00           O
ATOM   6525  O14 POPET 279      67.126  97.115  91.306  1.00  0.00           O
ATOM   6526  O11 POPET 279      67.207  96.306  88.946  1.00  0.00           O
ATOM   6527  O12 POPET 279      66.147  94.856  90.626  1.00  0.00           O
ATOM   6528  C1  POPET 279      67.077  97.636  88.427  1.00  0.00           C
ATOM   6531  C2  POPET 279      65.677  97.936  87.798  1.00  0.00           C
ATOM   6533  O21 POPET 279      65.917  98.657  86.576  1.00  0.00           O
ATOM   6534  C21 POPET 279      65.007  98.596  85.626  1.00  0.00           C
ATOM   6535  O22 POPET 279      63.916  98.066  85.676  1.00  0.00           O
ATOM   6536  C22 POPET 279      65.576  99.256  84.366  1.00  0.00           C
ATOM   6539  C3  POPET 279      64.766  98.757  88.767  1.00  0.00           C
ATOM   6542  O31 POPET 279      63.427  98.687  88.298  1.00  0.00           O
ATOM   6543  C31 POPET 279      62.666  99.755  88.277  1.00  0.00           C
ATOM   6544  O32 POPET 279      62.887 100.826  88.806  1.00  0.00           O
ATOM   6545  C32 POPET 279      61.486  99.436  87.366  1.00  0.00           C
ATOM   6548  C23 POPET 279      65.827  98.237  83.216  1.00  0.00           C
ATOM   6551  C24 POPET 279      65.166  98.675  81.908  1.00  0.00           C
ATOM   6554  C25 POPET 279      65.166  97.577  80.836  1.00  0.00           C
ATOM   6557  C26 POPET 279      64.477  98.076  79.557  1.00  0.00           C
ATOM   6560  C27 POPET 279      64.217  96.987  78.518  1.00  0.00           C
ATOM   6563  C28 POPET 279      63.557  97.605  77.268  1.00  0.00           C
ATOM   6566  C29 POPET 279      63.177  96.576  76.228  1.00  0.00           C
ATOM   6568 0C21 POPET 279      61.917  96.315  75.836  1.00  0.00           C
ATOM   6570 1C21 POPET 279      60.688  97.006  76.386  1.00  0.00           C
ATOM   6573 2C21 POPET 279      59.387  96.586  75.687  1.00  0.00           C
ATOM   6576 3C21 POPET 279      59.256  97.066  74.227  1.00  0.00           C
ATOM   6579 4C21 POPET 279      57.946  96.586  73.588  1.00  0.00           C
ATOM   6582 5C21 POPET 279      57.857  96.836  72.076  1.00  0.00           C
ATOM   6585 6C21 POPET 279      57.048  98.086  71.677  1.00  0.00           C
ATOM   6588 7C21 POPET 279      56.117  97.806  70.477  1.00  0.00           C
ATOM   6591 8C21 POPET 279      55.257  98.997  70.056  1.00  0.00           C
ATOM   6595  C33 POPET 279      61.577 100.286  86.076  1.00  0.00           C
ATOM   6598  C34 POPET 279      60.817  99.646  84.907  1.00  0.00           C
ATOM   6601  C35 POPET 279      59.337 100.016  84.887  1.00  0.00           C
ATOM   6604  C36 POPET 279      58.646  99.347  83.697  1.00  0.00           C
ATOM   6607  C37 POPET 279      57.207  99.846  83.487  1.00  0.00           C
ATOM   6610  C38 POPET 279      56.507  99.126  82.326  1.00  0.00           C
ATOM   6613  C39 POPET 279      57.076  99.436  80.937  1.00  0.00           C
ATOM   6616 0C31 POPET 279      56.416  98.576  79.856  1.00  0.00           C
ATOM   6619 1C31 POPET 279      56.787  98.997  78.427  1.00  0.00           C
ATOM   6622 2C31 POPET 279      56.086  98.156  77.346  1.00  0.00           C
ATOM   6625 3C31 POPET 279      54.556  98.066  77.536  1.00  0.00           C
ATOM   6628 4C31 POPET 279      53.796  97.685  76.266  1.00  0.00           C
ATOM   6631 5C31 POPET 279      52.318  97.395  76.537  1.00  0.00           C
ATOM   6634 6C31 POPET 279      51.507  97.157  75.256  1.00  0.00           C
ATOM   6638  NH3 POPEU 280     112.857  33.636  52.696  1.00  0.00           N
ATOM   6642  C12 POPEU 280     111.888  34.786  52.686  1.00  0.00           C
ATOM   6645  C11 POPEU 280     112.537  36.076  52.117  1.00  0.00           C
ATOM   6648  P   POPEU 280     110.457  37.667  52.356  1.00  0.00           P
ATOM   6649  O13 POPEU 280     110.447  38.316  51.026  1.00  0.00           O
ATOM   6650  O14 POPEU 280     109.596  36.486  52.537  1.00  0.00           O
ATOM   6651  O11 POPEU 280     110.156  38.726  53.507  1.00  0.00           O
ATOM   6652  O12 POPEU 280     111.967  37.266  52.656  1.00  0.00           O
ATOM   6653  C1  POPEU 280     108.777  38.917  53.896  1.00  0.00           C
ATOM   6656  C2  POPEU 280     108.457  38.527  55.387  1.00  0.00           C
ATOM   6658  O21 POPEU 280     108.727  39.676  56.227  1.00  0.00           O
ATOM   6659  C21 POPEU 280     107.877  39.816  57.246  1.00  0.00           C
ATOM   6660  O22 POPEU 280     106.926  39.106  57.496  1.00  0.00           O
ATOM   6661  C22 POPEU 280     108.287  40.996  58.116  1.00  0.00           C
ATOM   6664  C3  POPEU 280     109.257  37.277  55.867  1.00  0.00           C
ATOM   6667  O31 POPEU 280     109.267  37.136  57.306  1.00  0.00           O
ATOM   6668  C31 POPEU 280     110.277  37.736  57.916  1.00  0.00           C
ATOM   6669  O32 POPEU 280     111.126  38.416  57.366  1.00  0.00           O
ATOM   6670  C32 POPEU 280     110.156  37.556  59.436  1.00  0.00           C
ATOM   6673  C23 POPEU 280     107.077  41.876  58.496  1.00  0.00           C
ATOM   6676  C24 POPEU 280     107.357  42.736  59.736  1.00  0.00           C
ATOM   6679  C25 POPEU 280     107.177  41.996  61.066  1.00  0.00           C
ATOM   6682  C26 POPEU 280     107.777  42.766  62.246  1.00  0.00           C
ATOM   6685  C27 POPEU 280     107.387  42.206  63.616  1.00  0.00           C
ATOM   6688  C28 POPEU 280     107.997  42.965  64.817  1.00  0.00           C
ATOM   6691  C29 POPEU 280     109.486  42.747  64.896  1.00  0.00           C
ATOM   6693 0C21 POPEU 280     110.307  43.295  65.807  1.00  0.00           C
ATOM   6695 1C21 POPEU 280     109.947  44.226  66.937  1.00  0.00           C
ATOM   6698 2C21 POPEU 280     110.107  43.477  68.276  1.00  0.00           C
ATOM   6701 3C21 POPEU 280     109.987  44.366  69.516  1.00  0.00           C
ATOM   6704 4C21 POPEU 280     110.247  43.556  70.786  1.00  0.00           C
ATOM   6707 5C21 POPEU 280     110.307  44.386  72.076  1.00  0.00           C
ATOM   6710 6C21 POPEU 280     110.577  43.486  73.286  1.00  0.00           C
ATOM   6713 7C21 POPEU 280     110.867  44.267  74.576  1.00  0.00           C
ATOM   6716 8C21 POPEU 280     111.137  43.356  75.776  1.00  0.00           C
ATOM   6720  C33 POPEU 280     110.867  38.696  60.216  1.00  0.00           C
ATOM   6723  C34 POPEU 280     110.736  38.597  61.756  1.00  0.00           C
ATOM   6726  C35 POPEU 280     109.286  38.476  62.246  1.00  0.00           C
ATOM   6729  C36 POPEU 280     109.137  38.556  63.778  1.00  0.00           C
ATOM   6732  C37 POPEU 280     107.706  38.206  64.206  1.00  0.00           C
ATOM   6735  C38 POPEU 280     107.487  38.066  65.716  1.00  0.00           C
ATOM   6738  C39 POPEU 280     107.516  39.365  66.526  1.00  0.00           C
ATOM   6741 0C31 POPEU 280     107.037  39.136  67.966  1.00  0.00           C
ATOM   6744 1C31 POPEU 280     107.096  40.396  68.847  1.00  0.00           C
ATOM   6747 2C31 POPEU 280     106.657  40.146  70.296  1.00  0.00           C
ATOM   6750 3C31 POPEU 280     105.137  40.106  70.497  1.00  0.00           C
ATOM   6753 4C31 POPEU 280     104.757  39.826  71.966  1.00  0.00           C
ATOM   6756 5C31 POPEU 280     103.268  40.016  72.257  1.00  0.00           C
ATOM   6759 6C31 POPEU 280     102.896  39.757  73.728  1.00  0.00           C
ATOM   6763  NH3 POPEV 281      70.147 115.546  93.507  1.00  0.00           N
ATOM   6767  C12 POPEV 281      71.626 115.676  93.716  1.00  0.00           C
ATOM   6770  C11 POPEV 281      72.196 114.366  94.326  1.00  0.00           C
ATOM   6773  P   POPEV 281      71.507 111.926  93.567  1.00  0.00           P
ATOM   6774  O13 POPEV 281      72.936 111.607  93.736  1.00  0.00           O
ATOM   6775  O14 POPEV 281      70.477 110.947  93.996  1.00  0.00           O
ATOM   6776  O11 POPEV 281      71.176 112.316  92.076  1.00  0.00           O
ATOM   6777  O12 POPEV 281      71.247 113.296  94.286  1.00  0.00           O
ATOM   6778  C1  POPEV 281      71.876 111.807  90.947  1.00  0.00           C
ATOM   6781  C2  POPEV 281      71.188 110.586  90.267  1.00  0.00           C
ATOM   6783  O21 POPEV 281      71.377 110.646  88.856  1.00  0.00           O
ATOM   6784  C21 POPEV 281      70.556 111.355  88.097  1.00  0.00           C
ATOM   6785  O22 POPEV 281      69.656 112.096  88.466  1.00  0.00           O
ATOM   6786  C22 POPEV 281      70.876 111.005  86.646  1.00  0.00           C
ATOM   6789  C3  POPEV 281      69.707 110.387  90.716  1.00  0.00           C
ATOM   6792  O31 POPEV 281      68.866 109.506  89.916  1.00  0.00           O
ATOM   6793  C31 POPEV 281      69.236 108.256  89.687  1.00  0.00           C
ATOM   6794  O32 POPEV 281      70.346 107.796  89.817  1.00  0.00           O
ATOM   6795  C32 POPEV 281      68.007 107.465  89.236  1.00  0.00           C
ATOM   6798  C23 POPEV 281      70.507 112.136  85.667  1.00  0.00           C
ATOM   6801  C24 POPEV 281      71.226 112.015  84.326  1.00  0.00           C
ATOM   6804  C25 POPEV 281      70.727 110.877  83.417  1.00  0.00           C
ATOM   6807  C26 POPEV 281      69.797 111.386  82.307  1.00  0.00           C
ATOM   6810  C27 POPEV 281      69.227 110.306  81.356  1.00  0.00           C
ATOM   6813  C28 POPEV 281      70.197 109.816  80.246  1.00  0.00           C
ATOM   6816  C29 POPEV 281      71.296 108.925  80.777  1.00  0.00           C
ATOM   6818 0C21 POPEV 281      71.357 107.587  80.756  1.00  0.00           C
ATOM   6820 1C21 POPEV 281      70.367 106.616  80.168  1.00  0.00           C
ATOM   6823 2C21 POPEV 281      71.027 105.646  79.166  1.00  0.00           C
ATOM   6826 3C21 POPEV 281      72.118 104.767  79.806  1.00  0.00           C
ATOM   6829 4C21 POPEV 281      72.757 103.746  78.847  1.00  0.00           C
ATOM   6832 5C21 POPEV 281      71.798 102.615  78.466  1.00  0.00           C
ATOM   6835 6C21 POPEV 281      72.507 101.285  78.187  1.00  0.00           C
ATOM   6838 7C21 POPEV 281      71.517 100.126  78.056  1.00  0.00           C
ATOM   6841 8C21 POPEV 281      72.156  98.785  77.686  1.00  0.00           C
ATOM   6845  C33 POPEV 281      68.096 107.046  87.757  1.00  0.00           C
ATOM   6848  C34 POPEV 281      68.067 108.246  86.797  1.00  0.00           C
ATOM   6851  C35 POPEV 281      68.417 107.876  85.346  1.00  0.00           C
ATOM   6854  C36 POPEV 281      67.447 106.896  84.667  1.00  0.00           C
ATOM   6857  C37 POPEV 281      68.037 106.396  83.336  1.00  0.00           C
ATOM   6860  C38 POPEV 281      67.056 105.625  82.457  1.00  0.00           C
ATOM   6863  C39 POPEV 281      65.997 106.526  81.806  1.00  0.00           C
ATOM   6866 0C31 POPEV 281      65.896 106.315  80.298  1.00  0.00           C
ATOM   6869 1C31 POPEV 281      64.827 107.206  79.656  1.00  0.00           C
ATOM   6872 2C31 POPEV 281      64.457 106.726  78.246  1.00  0.00           C
ATOM   6875 3C31 POPEV 281      65.567 106.866  77.187  1.00  0.00           C
ATOM   6878 4C31 POPEV 281      65.917 108.316  76.837  1.00  0.00           C
ATOM   6881 5C31 POPEV 281      66.777 108.396  75.567  1.00  0.00           C
ATOM   6884 6C31 POPEV 281      67.177 109.826  75.196  1.00  0.00           C
ATOM   6888  NH3 POPEW 282      -2.966   5.826  92.636  1.00  0.00           N
ATOM   6892  C12 POPEW 282      -2.586   7.246  92.326  1.00  0.00           C
ATOM   6895  C11 POPEW 282      -2.146   8.056  93.557  1.00  0.00           C
ATOM   6898  P   POPEW 282      -1.586  10.366  92.366  1.00  0.00           P
ATOM   6899  O13 POPEW 282      -2.636  11.096  91.607  1.00  0.00           O
ATOM   6900  O14 POPEW 282      -0.666  11.186  93.167  1.00  0.00           O
ATOM   6901  O11 POPEW 282      -0.866   9.356  91.407  1.00  0.00           O
ATOM   6902  O12 POPEW 282      -2.366   9.446  93.377  1.00  0.00           O
ATOM   6903  C1  POPEW 282       0.494   9.376  91.007  1.00  0.00           C
ATOM   6906  C2  POPEW 282       0.794  10.176  89.697  1.00  0.00           C
ATOM   6908  O21 POPEW 282       1.334  11.466  90.047  1.00  0.00           O
ATOM   6909  C21 POPEW 282       2.017  12.076  89.076  1.00  0.00           C
ATOM   6910  O22 POPEW 282       1.584  12.996  88.406  1.00  0.00           O
ATOM   6911  C22 POPEW 282       3.447  11.516  88.946  1.00  0.00           C
ATOM   6914  C3  POPEW 282      -0.476  10.246  88.786  1.00  0.00           C
ATOM   6917  O31 POPEW 282      -0.316  11.036  87.598  1.00  0.00           O
ATOM   6918  C31 POPEW 282       0.404  10.476  86.636  1.00  0.00           C
ATOM   6919  O32 POPEW 282       0.874   9.356  86.657  1.00  0.00           O
ATOM   6920  C32 POPEW 282       0.604  11.516  85.518  1.00  0.00           C
ATOM   6923  C23 POPEW 282       3.827  11.266  87.466  1.00  0.00           C
ATOM   6926  C24 POPEW 282       5.337  11.286  87.187  1.00  0.00           C
ATOM   6929  C25 POPEW 282       5.677  11.296  85.686  1.00  0.00           C
ATOM   6932  C26 POPEW 282       5.857   9.906  85.047  1.00  0.00           C
ATOM   6935  C27 POPEW 282       6.687   9.946  83.757  1.00  0.00           C
ATOM   6938  C28 POPEW 282       6.827   8.576  83.056  1.00  0.00           C
ATOM   6941  C29 POPEW 282       7.767   8.606  81.876  1.00  0.00           C
ATOM   6943 0C21 POPEW 282       8.926   7.936  81.736  1.00  0.00           C
ATOM   6945 1C21 POPEW 282       9.567   7.026  82.757  1.00  0.00           C
ATOM   6948 2C21 POPEW 282       9.216   5.536  82.617  1.00  0.00           C
ATOM   6951 3C21 POPEW 282      10.096   4.736  81.646  1.00  0.00           C
ATOM   6954 4C21 POPEW 282       9.857   3.226  81.768  1.00  0.00           C
ATOM   6957 5C21 POPEW 282      10.737   2.406  80.816  1.00  0.00           C
ATOM   6960 6C21 POPEW 282      10.556   0.886  80.966  1.00  0.00           C
ATOM   6963 7C21 POPEW 282      10.667   0.146  79.617  1.00  0.00           C
ATOM   6966 8C21 POPEW 282      10.127  -1.287  79.636  1.00  0.00           C
ATOM   6970  C33 POPEW 282       0.394  10.946  84.096  1.00  0.00           C
ATOM   6973  C34 POPEW 282       0.544  12.046  83.036  1.00  0.00           C
ATOM   6976  C35 POPEW 282       0.284  11.566  81.607  1.00  0.00           C
ATOM   6979  C36 POPEW 282       1.324  10.556  81.106  1.00  0.00           C
ATOM   6982  C37 POPEW 282       1.004  10.016  79.706  1.00  0.00           C
ATOM   6985  C38 POPEW 282       1.957   8.896  79.267  1.00  0.00           C
ATOM   6988  C39 POPEW 282       3.357   9.406  78.907  1.00  0.00           C
ATOM   6991 0C31 POPEW 282       4.346   8.266  78.676  1.00  0.00           C
ATOM   6994 1C31 POPEW 282       5.737   8.766  78.307  1.00  0.00           C
ATOM   6997 2C31 POPEW 282       6.756   7.626  78.266  1.00  0.00           C
ATOM   7000 3C31 POPEW 282       8.156   8.116  77.877  1.00  0.00           C
ATOM   7003 4C31 POPEW 282       9.197   6.996  77.896  1.00  0.00           C
ATOM   7006 5C31 POPEW 282      10.537   7.436  77.306  1.00  0.00           C
ATOM   7009 6C31 POPEW 282      11.607   6.346  77.376  1.00  0.00           C
ATOM   7013  NH3 POPEX 283     105.557  91.096  91.376  1.00  0.00           N
ATOM   7017  C12 POPEX 283     106.007  89.996  92.307  1.00  0.00           C
ATOM   7020  C11 POPEX 283     107.227  90.426  93.137  1.00  0.00           C
ATOM   7023  P   POPEX 283     106.627  92.887  93.996  1.00  0.00           P
ATOM   7024  O13 POPEX 283     105.167  93.116  93.937  1.00  0.00           O
ATOM   7025  O14 POPEX 283     107.416  93.557  95.047  1.00  0.00           O
ATOM   7026  O11 POPEX 283     107.207  93.197  92.556  1.00  0.00           O
ATOM   7027  O12 POPEX 283     106.846  91.337  94.157  1.00  0.00           O
ATOM   7028  C1  POPEX 283     107.547  94.587  92.346  1.00  0.00           C
ATOM   7031  C2  POPEX 283     107.257  94.986  90.886  1.00  0.00           C
ATOM   7033  O21 POPEX 283     107.997  94.186  89.966  1.00  0.00           O
ATOM   7034  C21 POPEX 283     109.318  94.226  89.986  1.00  0.00           C
ATOM   7035  O22 POPEX 283     110.016  94.916  90.716  1.00  0.00           O
ATOM   7036  C22 POPEX 283     109.826  93.277  88.907  1.00  0.00           C
ATOM   7039  C3  POPEX 283     107.416  96.505  90.626  1.00  0.00           C
ATOM   7042  O31 POPEX 283     107.007  96.847  89.286  1.00  0.00           O
ATOM   7043  C31 POPEX 283     107.127  98.146  89.037  1.00  0.00           C
ATOM   7044  O32 POPEX 283     107.407  99.005  89.846  1.00  0.00           O
ATOM   7045  C32 POPEX 283     106.837  98.417  87.566  1.00  0.00           C
ATOM   7048  C23 POPEX 283     111.227  93.687  88.396  1.00  0.00           C
ATOM   7051  C24 POPEX 283     111.467  93.377  86.917  1.00  0.00           C
ATOM   7054  C25 POPEX 283     110.596  94.226  85.976  1.00  0.00           C
ATOM   7057  C26 POPEX 283     111.107  94.256  84.527  1.00  0.00           C
ATOM   7060  C27 POPEX 283     111.007  92.906  83.806  1.00  0.00           C
ATOM   7063  C28 POPEX 283     111.657  92.906  82.407  1.00  0.00           C
ATOM   7066  C29 POPEX 283     110.927  93.776  81.418  1.00  0.00           C
ATOM   7068 0C21 POPEX 283     110.657  93.505  80.126  1.00  0.00           C
ATOM   7070 1C21 POPEX 283     111.067  92.276  79.356  1.00  0.00           C
ATOM   7073 2C21 POPEX 283     109.876  91.616  78.637  1.00  0.00           C
ATOM   7076 3C21 POPEX 283     110.317  90.466  77.717  1.00  0.00           C
ATOM   7079 4C21 POPEX 283     109.197  90.016  76.767  1.00  0.00           C
ATOM   7082 5C21 POPEX 283     109.717  89.636  75.367  1.00  0.00           C
ATOM   7085 6C21 POPEX 283     110.507  88.326  75.307  1.00  0.00           C
ATOM   7088 7C21 POPEX 283     110.867  87.966  73.856  1.00  0.00           C
ATOM   7091 8C21 POPEX 283     111.926  86.875  73.728  1.00  0.00           C
ATOM   7095  C33 POPEX 283     107.938  97.896  86.617  1.00  0.00           C
ATOM   7098  C34 POPEX 283     107.627  98.197  85.136  1.00  0.00           C
ATOM   7101  C35 POPEX 283     107.587  99.686  84.807  1.00  0.00           C
ATOM   7104  C36 POPEX 283     107.347  99.996  83.326  1.00  0.00           C
ATOM   7107  C37 POPEX 283     107.167 101.497  83.076  1.00  0.00           C
ATOM   7110  C38 POPEX 283     107.146 101.847  81.587  1.00  0.00           C
ATOM   7113  C39 POPEX 283     106.937 103.346  81.306  1.00  0.00           C
ATOM   7116 0C31 POPEX 283     107.066 103.645  79.817  1.00  0.00           C
ATOM   7119 1C31 POPEX 283     106.567 105.035  79.396  1.00  0.00           C
ATOM   7122 2C31 POPEX 283     106.646 105.286  77.877  1.00  0.00           C
ATOM   7125 3C31 POPEX 283     105.846 104.286  77.036  1.00  0.00           C
ATOM   7128 4C31 POPEX 283     106.076 104.417  75.526  1.00  0.00           C
ATOM   7131 5C31 POPEX 283     105.568 103.197  74.757  1.00  0.00           C
ATOM   7134 6C31 POPEX 283     106.036 103.125  73.307  1.00  0.00           C
ATOM   7138  NH3 POPEY 284     101.856 103.307  50.436  1.00  0.00           N
ATOM   7142  C12 POPEY 284     101.387 104.005  49.186  1.00  0.00           C
ATOM   7145  C11 POPEY 284     100.016 104.697  49.416  1.00  0.00           C
ATOM   7148  P   POPEY 284     100.387 107.167  50.026  1.00  0.00           P
ATOM   7149  O13 POPEY 284     101.797 107.216  49.606  1.00  0.00           O
ATOM   7150  O14 POPEY 284      99.346 107.605  49.076  1.00  0.00           O
ATOM   7151  O11 POPEY 284     100.167 107.976  51.357  1.00  0.00           O
ATOM   7152  O12 POPEY 284     100.056 105.686  50.466  1.00  0.00           O
ATOM   7153  C1  POPEY 284     101.327 108.557  51.966  1.00  0.00           C
ATOM   7156  C2  POPEY 284     100.917 109.606  53.017  1.00  0.00           C
ATOM   7158  O21 POPEY 284      99.887 109.107  53.896  1.00  0.00           O
ATOM   7159  C21 POPEY 284     100.387 108.246  54.797  1.00  0.00           C
ATOM   7160  O22 POPEY 284     101.548 107.896  54.876  1.00  0.00           O
ATOM   7161  C22 POPEY 284      99.297 107.866  55.806  1.00  0.00           C
ATOM   7164  C3  POPEY 284     100.457 110.917  52.306  1.00  0.00           C
ATOM   7167  O31 POPEY 284     100.167 111.936  53.276  1.00  0.00           O
ATOM   7168  C31 POPEY 284      98.927 111.966  53.727  1.00  0.00           C
ATOM   7169  O32 POPEY 284      97.986 111.327  53.276  1.00  0.00           O
ATOM   7170  C32 POPEY 284      98.877 112.926  54.896  1.00  0.00           C
ATOM   7173  C23 POPEY 284      99.747 106.716  56.747  1.00  0.00           C
ATOM   7176  C24 POPEY 284      98.987 106.707  58.076  1.00  0.00           C
ATOM   7179  C25 POPEY 284      99.587 105.726  59.096  1.00  0.00           C
ATOM   7182  C26 POPEY 284      98.956 105.877  60.497  1.00  0.00           C
ATOM   7185  C27 POPEY 284      99.717 105.126  61.596  1.00  0.00           C
ATOM   7188  C28 POPEY 284      99.207 105.506  63.006  1.00  0.00           C
ATOM   7191  C29 POPEY 284     100.077 104.965  64.107  1.00  0.00           C
ATOM   7193 0C21 POPEY 284     100.007 103.727  64.646  1.00  0.00           C
ATOM   7195 1C21 POPEY 284      99.017 102.656  64.257  1.00  0.00           C
ATOM   7198 2C21 POPEY 284      98.727 101.686  65.427  1.00  0.00           C
ATOM   7201 3C21 POPEY 284      99.897 100.726  65.696  1.00  0.00           C
ATOM   7204 4C21 POPEY 284      99.687  99.856  66.937  1.00  0.00           C
ATOM   7207 5C21 POPEY 284     101.017  99.356  67.516  1.00  0.00           C
ATOM   7210 6C21 POPEY 284     100.857  98.517  68.786  1.00  0.00           C
ATOM   7213 7C21 POPEY 284     102.177  97.836  69.197  1.00  0.00           C
ATOM   7216 8C21 POPEY 284     101.996  96.726  70.227  1.00  0.00           C
ATOM   7220  C33 POPEY 284      99.137 112.197  56.227  1.00  0.00           C
ATOM   7223  C34 POPEY 284      99.496 113.167  57.366  1.00  0.00           C
ATOM   7226  C35 POPEY 284     100.307 112.465  58.466  1.00  0.00           C
ATOM   7229  C36 POPEY 284      99.518 111.376  59.216  1.00  0.00           C
ATOM   7232  C37 POPEY 284     100.457 110.376  59.896  1.00  0.00           C
ATOM   7235  C38 POPEY 284      99.747 109.536  60.977  1.00  0.00           C
ATOM   7238  C39 POPEY 284      99.607 110.286  62.306  1.00  0.00           C
ATOM   7241 0C31 POPEY 284     100.908 110.247  63.126  1.00  0.00           C
ATOM   7244 1C31 POPEY 284     100.877 111.187  64.337  1.00  0.00           C
ATOM   7247 2C31 POPEY 284     102.056 110.917  65.287  1.00  0.00           C
ATOM   7250 3C31 POPEY 284     101.767 109.797  66.298  1.00  0.00           C
ATOM   7253 4C31 POPEY 284     102.997 109.426  67.127  1.00  0.00           C
ATOM   7256 5C31 POPEY 284     102.677 108.417  68.227  1.00  0.00           C
ATOM   7259 6C31 POPEY 284     103.897 108.016  69.057  1.00  0.00           C
ATOM   7263  NH3 POPEZ 285     122.627  89.676  52.216  1.00  0.00           N
ATOM   7267  C12 POPEZ 285     123.457  88.906  51.246  1.00  0.00           C
ATOM   7270  C11 POPEZ 285     123.557  89.676  49.926  1.00  0.00           C
ATOM   7273  P   POPEZ 285     123.408  92.316  50.146  1.00  0.00           P
ATOM   7274  O13 POPEZ 285     124.277  93.337  49.547  1.00  0.00           O
ATOM   7275  O14 POPEZ 285     122.096  92.106  49.496  1.00  0.00           O
ATOM   7276  O11 POPEZ 285     123.197  92.535  51.716  1.00  0.00           O
ATOM   7277  O12 POPEZ 285     124.188  90.947  50.116  1.00  0.00           O
ATOM   7278  C1  POPEZ 285     124.177  93.356  52.376  1.00  0.00           C
ATOM   7281  C2  POPEZ 285     123.857  93.715  53.876  1.00  0.00           C
ATOM   7283  O21 POPEZ 285     124.378  92.836  54.876  1.00  0.00           O
ATOM   7284  C21 POPEZ 285     124.667  91.595  54.707  1.00  0.00           C
ATOM   7285  O22 POPEZ 285     124.337  90.846  53.806  1.00  0.00           O
ATOM   7286  C22 POPEZ 285     125.606  91.197  55.846  1.00  0.00           C
ATOM   7289  C3  POPEZ 285     122.367  94.056  54.176  1.00  0.00           C
ATOM   7292  O31 POPEZ 285     121.977  94.207  55.567  1.00  0.00           O
ATOM   7293  C31 POPEZ 285     122.757  94.615  56.557  1.00  0.00           C
ATOM   7294  O32 POPEZ 285     123.946  94.837  56.546  1.00  0.00           O
ATOM   7295  C32 POPEZ 285     121.878  94.767  57.807  1.00  0.00           C
ATOM   7298  C23 POPEZ 285     125.317  89.797  56.386  1.00  0.00           C
ATOM   7301  C24 POPEZ 285     126.397  89.336  57.376  1.00  0.00           C
ATOM   7304  C25 POPEZ 285     126.646  90.306  58.536  1.00  0.00           C
ATOM   7307  C26 POPEZ 285     127.607  89.727  59.587  1.00  0.00           C
ATOM   7310  C27 POPEZ 285     128.048  90.786  60.606  1.00  0.00           C
ATOM   7313  C28 POPEZ 285     128.827  90.175  61.776  1.00  0.00           C
ATOM   7316  C29 POPEZ 285     129.617  91.187  62.586  1.00  0.00           C
ATOM   7318 0C21 POPEZ 285     129.117  92.096  63.437  1.00  0.00           C
ATOM   7320 1C21 POPEZ 285     127.667  92.326  63.757  1.00  0.00           C
ATOM   7323 2C21 POPEZ 285     127.337  92.127  65.246  1.00  0.00           C
ATOM   7326 3C21 POPEZ 285     127.927  93.226  66.146  1.00  0.00           C
ATOM   7329 4C21 POPEZ 285     127.337  93.206  67.556  1.00  0.00           C
ATOM   7332 5C21 POPEZ 285     127.868  94.336  68.447  1.00  0.00           C
ATOM   7335 6C21 POPEZ 285     127.317  95.726  68.106  1.00  0.00           C
ATOM   7338 7C21 POPEZ 285     127.976  96.847  68.926  1.00  0.00           C
ATOM   7341 8C21 POPEZ 285     127.438  98.237  68.596  1.00  0.00           C
ATOM   7345  C33 POPEZ 285     122.677  94.886  59.127  1.00  0.00           C
ATOM   7348  C34 POPEZ 285     122.957  93.517  59.776  1.00  0.00           C
ATOM   7351  C35 POPEZ 285     123.877  93.566  61.016  1.00  0.00           C
ATOM   7354  C36 POPEZ 285     123.676  94.776  61.947  1.00  0.00           C
ATOM   7357  C37 POPEZ 285     124.286  94.576  63.336  1.00  0.00           C
ATOM   7360  C38 POPEZ 285     124.367  95.886  64.146  1.00  0.00           C
ATOM   7363  C39 POPEZ 285     124.596  95.667  65.646  1.00  0.00           C
ATOM   7366 0C31 POPEZ 285     123.297  95.286  66.366  1.00  0.00           C
ATOM   7369 1C31 POPEZ 285     123.447  95.007  67.857  1.00  0.00           C
ATOM   7372 2C31 POPEZ 285     122.087  94.657  68.456  1.00  0.00           C
ATOM   7375 3C31 POPEZ 285     122.117  94.156  69.908  1.00  0.00           C
ATOM   7378 4C31 POPEZ 285     120.736  93.645  70.337  1.00  0.00           C
ATOM   7381 5C31 POPEZ 285     120.697  93.146  71.776  1.00  0.00           C
ATOM   7384 6C31 POPEZ 285     119.397  93.526  72.478  1.00  0.00           C
ATOM   7388  NH3 POPEa 286     104.727  58.536  92.377  1.00  0.00           N
ATOM   7392  C12 POPEa 286     103.597  58.746  93.347  1.00  0.00           C
ATOM   7395  C11 POPEa 286     102.387  59.436  92.668  1.00  0.00           C
ATOM   7398  P   POPEa 286     101.497  61.767  91.966  1.00  0.00           P
ATOM   7399  O13 POPEa 286     100.087  61.386  92.257  1.00  0.00           O
ATOM   7400  O14 POPEa 286     101.846  63.207  92.048  1.00  0.00           O
ATOM   7401  O11 POPEa 286     101.846  61.276  90.497  1.00  0.00           O
ATOM   7402  O12 POPEa 286     102.507  60.856  92.787  1.00  0.00           O
ATOM   7403  C1  POPEa 286     100.797  60.977  89.566  1.00  0.00           C
ATOM   7406  C2  POPEa 286     101.306  60.766  88.106  1.00  0.00           C
ATOM   7408  O21 POPEa 286     101.996  59.496  87.966  1.00  0.00           O
ATOM   7409  C21 POPEa 286     101.188  58.466  87.696  1.00  0.00           C
ATOM   7410  O22 POPEa 286      99.967  58.556  87.626  1.00  0.00           O
ATOM   7411  C22 POPEa 286     101.996  57.196  87.466  1.00  0.00           C
ATOM   7414  C3  POPEa 286     102.247  61.915  87.636  1.00  0.00           C
ATOM   7417  O31 POPEa 286     103.096  61.556  86.526  1.00  0.00           O
ATOM   7418  C31 POPEa 286     102.467  61.246  85.386  1.00  0.00           C
ATOM   7419  O32 POPEa 286     101.337  61.567  85.098  1.00  0.00           O
ATOM   7420  C32 POPEa 286     103.357  60.266  84.607  1.00  0.00           C
ATOM   7423  C23 POPEa 286     101.576  56.436  86.176  1.00  0.00           C
ATOM   7426  C24 POPEa 286     102.807  55.876  85.448  1.00  0.00           C
ATOM   7429  C25 POPEa 286     102.516  54.806  84.376  1.00  0.00           C
ATOM   7432  C26 POPEa 286     101.777  55.296  83.126  1.00  0.00           C
ATOM   7435  C27 POPEa 286     101.567  54.126  82.146  1.00  0.00           C
ATOM   7438  C28 POPEa 286     100.806  54.516  80.867  1.00  0.00           C
ATOM   7441  C29 POPEa 286     100.287  53.295  80.147  1.00  0.00           C
ATOM   7443 0C21 POPEa 286     100.967  52.536  79.267  1.00  0.00           C
ATOM   7445 1C21 POPEa 286     102.387  52.766  78.826  1.00  0.00           C
ATOM   7448 2C21 POPEa 286     102.527  52.916  77.296  1.00  0.00           C
ATOM   7451 3C21 POPEa 286     103.967  53.256  76.907  1.00  0.00           C
ATOM   7454 4C21 POPEa 286     104.416  52.696  75.556  1.00  0.00           C
ATOM   7457 5C21 POPEa 286     105.937  52.736  75.427  1.00  0.00           C
ATOM   7460 6C21 POPEa 286     106.456  52.276  74.057  1.00  0.00           C
ATOM   7463 7C21 POPEa 286     107.986  52.376  73.987  1.00  0.00           C
ATOM   7466 8C21 POPEa 286     108.576  52.006  72.626  1.00  0.00           C
ATOM   7470  C33 POPEa 286     103.507  60.587  83.106  1.00  0.00           C
ATOM   7473  C34 POPEa 286     104.566  59.706  82.416  1.00  0.00           C
ATOM   7476  C35 POPEa 286     104.146  58.235  82.247  1.00  0.00           C
ATOM   7479  C36 POPEa 286     105.137  57.396  81.418  1.00  0.00           C
ATOM   7482  C37 POPEa 286     104.566  56.007  81.087  1.00  0.00           C
ATOM   7485  C38 POPEa 286     105.536  55.016  80.436  1.00  0.00           C
ATOM   7488  C39 POPEa 286     106.247  55.525  79.177  1.00  0.00           C
ATOM   7491 0C31 POPEa 286     107.267  54.496  78.676  1.00  0.00           C
ATOM   7494 1C31 POPEa 286     108.176  55.036  77.577  1.00  0.00           C
ATOM   7497 2C31 POPEa 286     109.236  54.006  77.177  1.00  0.00           C
ATOM   7500 3C31 POPEa 286     110.217  54.556  76.146  1.00  0.00           C
ATOM   7503 4C31 POPEa 286     111.176  53.466  75.637  1.00  0.00           C
ATOM   7506 5C31 POPEa 286     112.286  54.046  74.747  1.00  0.00           C
ATOM   7509 6C31 POPEa 286     113.257  52.976  74.257  1.00  0.00           C
ATOM   7513  NH3 POPEb 287      59.807 111.726  93.596  1.00  0.00           N
ATOM   7517  C12 POPEb 287      58.536 112.465  93.867  1.00  0.00           C
ATOM   7520  C11 POPEb 287      58.547 113.167  95.227  1.00  0.00           C
ATOM   7523  P   POPEb 287      57.146 115.205  96.106  1.00  0.00           P
ATOM   7524  O13 POPEb 287      56.397 115.065  97.366  1.00  0.00           O
ATOM   7525  O14 POPEb 287      58.477 115.856  96.186  1.00  0.00           O
ATOM   7526  O11 POPEb 287      56.278 115.996  95.047  1.00  0.00           O
ATOM   7527  O12 POPEb 287      57.286 113.776  95.447  1.00  0.00           O
ATOM   7528  C1  POPEb 287      55.028 115.516  94.516  1.00  0.00           C
ATOM   7531  C2  POPEb 287      55.176 114.797  93.126  1.00  0.00           C
ATOM   7533  O21 POPEb 287      54.326 115.336  92.076  1.00  0.00           O
ATOM   7534  C21 POPEb 287      54.567 116.607  91.706  1.00  0.00           C
ATOM   7535  O22 POPEb 287      55.306 117.367  92.286  1.00  0.00           O
ATOM   7536  C22 POPEb 287      53.736 116.917  90.448  1.00  0.00           C
ATOM   7539  C3  POPEb 287      54.856 113.265  93.286  1.00  0.00           C
ATOM   7542  O31 POPEb 287      54.537 112.565  92.057  1.00  0.00           O
ATOM   7543  C31 POPEb 287      55.576 112.136  91.356  1.00  0.00           C
ATOM   7544  O32 POPEb 287      56.747 112.297  91.636  1.00  0.00           O
ATOM   7545  C32 POPEb 287      55.106 111.425  90.087  1.00  0.00           C
ATOM   7548  C23 POPEb 287      54.486 117.615  89.276  1.00  0.00           C
ATOM   7551  C24 POPEb 287      53.586 117.845  88.036  1.00  0.00           C
ATOM   7554  C25 POPEb 287      54.118 118.896  87.036  1.00  0.00           C
ATOM   7557  C26 POPEb 287      53.157 119.126  85.847  1.00  0.00           C
ATOM   7560  C27 POPEb 287      53.617 120.247  84.896  1.00  0.00           C
ATOM   7563  C28 POPEb 287      52.857 120.236  83.546  1.00  0.00           C
ATOM   7566  C29 POPEb 287      53.277 121.406  82.676  1.00  0.00           C
ATOM   7568 0C21 POPEb 287      53.146 121.516  81.337  1.00  0.00           C
ATOM   7570 1C21 POPEb 287      52.556 120.516  80.386  1.00  0.00           C
ATOM   7573 2C21 POPEb 287      53.107 120.646  78.946  1.00  0.00           C
ATOM   7576 3C21 POPEb 287      52.658 121.936  78.227  1.00  0.00           C
ATOM   7579 4C21 POPEb 287      53.347 122.167  76.876  1.00  0.00           C
ATOM   7582 5C21 POPEb 287      54.846 122.486  77.016  1.00  0.00           C
ATOM   7585 6C21 POPEb 287      55.567 122.626  75.676  1.00  0.00           C
ATOM   7588 7C21 POPEb 287      57.037 123.016  75.836  1.00  0.00           C
ATOM   7591 8C21 POPEb 287      57.736 123.216  74.487  1.00  0.00           C
ATOM   7595  C33 POPEb 287      54.836 112.447  88.967  1.00  0.00           C
ATOM   7598  C34 POPEb 287      54.466 111.816  87.626  1.00  0.00           C
ATOM   7601  C35 POPEb 287      55.587 110.956  87.027  1.00  0.00           C
ATOM   7604  C36 POPEb 287      56.086 111.486  85.667  1.00  0.00           C
ATOM   7607  C37 POPEb 287      57.426 110.856  85.238  1.00  0.00           C
ATOM   7610  C38 POPEb 287      57.378 109.326  85.126  1.00  0.00           C
ATOM   7613  C39 POPEb 287      58.736 108.687  84.796  1.00  0.00           C
ATOM   7616 0C31 POPEb 287      59.347 109.107  83.447  1.00  0.00           C
ATOM   7619 1C31 POPEb 287      60.506 108.197  82.997  1.00  0.00           C
ATOM   7622 2C31 POPEb 287      61.626 108.935  82.257  1.00  0.00           C
ATOM   7625 3C31 POPEb 287      61.187 109.627  80.956  1.00  0.00           C
ATOM   7628 4C31 POPEb 287      61.086 108.666  79.768  1.00  0.00           C
ATOM   7631 5C31 POPEb 287      60.567 109.356  78.497  1.00  0.00           C
ATOM   7634 6C31 POPEb 287      60.657 108.466  77.257  1.00  0.00           C
ATOM   7638  NH3 POPEc 288     105.877 107.507  49.106  1.00  0.00           N
ATOM   7642  C12 POPEc 288     104.926 108.206  50.037  1.00  0.00           C
ATOM   7645  C11 POPEc 288     105.708 109.176  50.937  1.00  0.00           C
ATOM   7648  P   POPEc 288     104.518 111.497  50.937  1.00  0.00           P
ATOM   7649  O13 POPEc 288     103.197 111.446  50.276  1.00  0.00           O
ATOM   7650  O14 POPEc 288     105.628 112.046  50.126  1.00  0.00           O
ATOM   7651  O11 POPEc 288     104.397 112.437  52.196  1.00  0.00           O
ATOM   7652  O12 POPEc 288     104.847 110.096  51.586  1.00  0.00           O
ATOM   7653  C1  POPEc 288     103.737 111.976  53.376  1.00  0.00           C
ATOM   7656  C2  POPEc 288     104.607 112.176  54.657  1.00  0.00           C
ATOM   7658  O21 POPEc 288     104.767 110.956  55.396  1.00  0.00           O
ATOM   7659  C21 POPEc 288     103.688 110.345  55.876  1.00  0.00           C
ATOM   7660  O22 POPEc 288     102.547 110.777  55.837  1.00  0.00           O
ATOM   7661  C22 POPEc 288     104.118 109.036  56.546  1.00  0.00           C
ATOM   7664  C3  POPEc 288     104.086 113.365  55.526  1.00  0.00           C
ATOM   7667  O31 POPEc 288     104.747 113.426  56.817  1.00  0.00           O
ATOM   7668  C31 POPEc 288     103.987 113.997  57.747  1.00  0.00           C
ATOM   7669  O32 POPEc 288     102.896 114.515  57.556  1.00  0.00           O
ATOM   7670  C32 POPEc 288     104.617 113.865  59.137  1.00  0.00           C
ATOM   7673  C23 POPEc 288     103.306 108.815  57.836  1.00  0.00           C
ATOM   7676  C24 POPEc 288     103.816 107.646  58.686  1.00  0.00           C
ATOM   7679  C25 POPEc 288     103.246 107.727  60.107  1.00  0.00           C
ATOM   7682  C26 POPEc 288     103.847 106.716  61.087  1.00  0.00           C
ATOM   7685  C27 POPEc 288     103.536 107.106  62.547  1.00  0.00           C
ATOM   7688  C28 POPEc 288     104.318 106.266  63.587  1.00  0.00           C
ATOM   7691  C29 POPEc 288     103.777 104.867  63.727  1.00  0.00           C
ATOM   7693 0C21 POPEc 288     103.567 104.196  64.866  1.00  0.00           C
ATOM   7695 1C21 POPEc 288     103.877 104.657  66.277  1.00  0.00           C
ATOM   7698 2C21 POPEc 288     104.577 103.526  67.066  1.00  0.00           C
ATOM   7701 3C21 POPEc 288     104.798 103.865  68.546  1.00  0.00           C
ATOM   7704 4C21 POPEc 288     105.797 102.936  69.247  1.00  0.00           C
ATOM   7707 5C21 POPEc 288     105.476 101.435  69.117  1.00  0.00           C
ATOM   7710 6C21 POPEc 288     106.586 100.546  69.687  1.00  0.00           C
ATOM   7713 7C21 POPEc 288     106.427  99.067  69.297  1.00  0.00           C
ATOM   7716 8C21 POPEc 288     107.577  98.186  69.796  1.00  0.00           C
ATOM   7720  C33 POPEc 288     105.097 112.425  59.477  1.00  0.00           C
ATOM   7723  C34 POPEc 288     104.747 111.996  60.907  1.00  0.00           C
ATOM   7726  C35 POPEc 288     105.346 112.876  62.017  1.00  0.00           C
ATOM   7729  C36 POPEc 288     105.117 112.255  63.406  1.00  0.00           C
ATOM   7732  C37 POPEc 288     105.746 113.046  64.566  1.00  0.00           C
ATOM   7735  C38 POPEc 288     105.867 112.186  65.836  1.00  0.00           C
ATOM   7738  C39 POPEc 288     106.306 112.957  67.096  1.00  0.00           C
ATOM   7741 0C31 POPEc 288     106.657 111.996  68.246  1.00  0.00           C
ATOM   7744 1C31 POPEc 288     106.827 112.675  69.607  1.00  0.00           C
ATOM   7747 2C31 POPEc 288     107.607 111.796  70.587  1.00  0.00           C
ATOM   7750 3C31 POPEc 288     107.706 112.407  71.996  1.00  0.00           C
ATOM   7753 4C31 POPEc 288     108.978 111.976  72.737  1.00  0.00           C
ATOM   7756 5C31 POPEc 288     109.127 112.696  74.087  1.00  0.00           C
ATOM   7759 6C31 POPEc 288     110.427 112.356  74.826  1.00  0.00           C
ATOM   7763  NH3 POPEd 289      70.427  64.976  51.497  1.00  0.00           N
ATOM   7767  C12 POPEd 289      71.747  65.596  51.146  1.00  0.00           C
ATOM   7770  C11 POPEd 289      71.986  66.937  51.887  1.00  0.00           C
ATOM   7773  P   POPEd 289      74.337  66.715  52.997  1.00  0.00           P
ATOM   7774  O13 POPEd 289      75.688  67.285  52.786  1.00  0.00           O
ATOM   7775  O14 POPEd 289      74.227  65.256  52.986  1.00  0.00           O
ATOM   7776  O11 POPEd 289      73.717  67.257  54.346  1.00  0.00           O
ATOM   7777  O12 POPEd 289      73.376  67.296  51.866  1.00  0.00           O
ATOM   7778  C1  POPEd 289      74.126  66.596  55.546  1.00  0.00           C
ATOM   7781  C2  POPEd 289      73.747  67.425  56.817  1.00  0.00           C
ATOM   7783  O21 POPEd 289      73.336  66.536  57.856  1.00  0.00           O
ATOM   7784  C21 POPEd 289      74.306  65.796  58.346  1.00  0.00           C
ATOM   7785  O22 POPEd 289      75.486  65.886  58.087  1.00  0.00           O
ATOM   7786  C22 POPEd 289      73.726  64.757  59.286  1.00  0.00           C
ATOM   7789  C3  POPEd 289      72.587  68.425  56.586  1.00  0.00           C
ATOM   7792  O31 POPEd 289      72.677  69.546  57.477  1.00  0.00           O
ATOM   7793  C31 POPEd 289      71.857  69.675  58.536  1.00  0.00           C
ATOM   7794  O32 POPEd 289      71.517  70.777  58.956  1.00  0.00           O
ATOM   7795  C32 POPEd 289      71.477  68.386  59.247  1.00  0.00           C
ATOM   7798  C23 POPEd 289      73.726  65.176  60.776  1.00  0.00           C
ATOM   7801  C24 POPEd 289      74.186  64.006  61.646  1.00  0.00           C
ATOM   7804  C25 POPEd 289      74.317  64.306  63.146  1.00  0.00           C
ATOM   7807  C26 POPEd 289      72.986  64.527  63.856  1.00  0.00           C
ATOM   7810  C27 POPEd 289      73.067  64.456  65.386  1.00  0.00           C
ATOM   7813  C28 POPEd 289      71.747  64.106  66.106  1.00  0.00           C
ATOM   7816  C29 POPEd 289      71.197  62.756  65.707  1.00  0.00           C
ATOM   7818 0C21 POPEd 289      71.517  61.556  66.228  1.00  0.00           C
ATOM   7820 1C21 POPEd 289      72.467  61.286  67.366  1.00  0.00           C
ATOM   7823 2C21 POPEd 289      71.966  60.066  68.167  1.00  0.00           C
ATOM   7826 3C21 POPEd 289      72.967  59.597  69.227  1.00  0.00           C
ATOM   7829 4C21 POPEd 289      72.687  58.165  69.736  1.00  0.00           C
ATOM   7832 5C21 POPEd 289      71.798  58.095  70.976  1.00  0.00           C
ATOM   7835 6C21 POPEd 289      72.567  58.376  72.276  1.00  0.00           C
ATOM   7838 7C21 POPEd 289      71.736  58.106  73.536  1.00  0.00           C
ATOM   7841 8C21 POPEd 289      72.557  58.196  74.826  1.00  0.00           C
ATOM   7845  C33 POPEd 289      70.716  68.746  60.536  1.00  0.00           C
ATOM   7848  C34 POPEd 289      70.446  67.587  61.497  1.00  0.00           C
ATOM   7851  C35 POPEd 289      69.947  68.087  62.857  1.00  0.00           C
ATOM   7854  C36 POPEd 289      68.676  68.926  62.776  1.00  0.00           C
ATOM   7857  C37 POPEd 289      68.207  69.416  64.146  1.00  0.00           C
ATOM   7860  C38 POPEd 289      66.867  70.156  64.076  1.00  0.00           C
ATOM   7863  C39 POPEd 289      66.507  70.925  65.337  1.00  0.00           C
ATOM   7866 0C31 POPEd 289      67.277  72.236  65.486  1.00  0.00           C
ATOM   7869 1C31 POPEd 289      66.777  73.087  66.666  1.00  0.00           C
ATOM   7872 2C31 POPEd 289      67.916  73.596  67.556  1.00  0.00           C
ATOM   7875 3C31 POPEd 289      67.467  74.615  68.606  1.00  0.00           C
ATOM   7878 4C31 POPEd 289      66.607  74.006  69.726  1.00  0.00           C
ATOM   7881 5C31 POPEd 289      66.077  75.076  70.676  1.00  0.00           C
ATOM   7884 6C31 POPEd 289      65.327  74.506  71.887  1.00  0.00           C
ATOM   7888  NH3 POPEe 290     122.177  58.216  52.626  1.00  0.00           N
ATOM   7892  C12 POPEe 290     120.697  58.277  52.836  1.00  0.00           C
ATOM   7895  C11 POPEe 290     120.147  56.856  52.786  1.00  0.00           C
ATOM   7898  P   POPEe 290     117.997  55.476  53.157  1.00  0.00           P
ATOM   7899  O13 POPEe 290     116.548  55.777  53.087  1.00  0.00           O
ATOM   7900  O14 POPEe 290     118.548  54.545  52.146  1.00  0.00           O
ATOM   7901  O11 POPEe 290     118.387  54.926  54.596  1.00  0.00           O
ATOM   7902  O12 POPEe 290     118.757  56.866  53.087  1.00  0.00           O
ATOM   7903  C1  POPEe 290     117.566  55.286  55.716  1.00  0.00           C
ATOM   7906  C2  POPEe 290     117.938  56.676  56.326  1.00  0.00           C
ATOM   7908  O21 POPEe 290     117.976  56.606  57.756  1.00  0.00           O
ATOM   7909  C21 POPEe 290     116.846  56.426  58.396  1.00  0.00           C
ATOM   7910  O22 POPEe 290     115.768  56.136  57.926  1.00  0.00           O
ATOM   7911  C22 POPEe 290     117.127  56.726  59.866  1.00  0.00           C
ATOM   7914  C3  POPEe 290     117.037  57.836  55.806  1.00  0.00           C
ATOM   7917  O31 POPEe 290     116.637  58.796  56.817  1.00  0.00           O
ATOM   7918  C31 POPEe 290     117.516  59.727  57.117  1.00  0.00           C
ATOM   7919  O32 POPEe 290     118.676  59.776  56.747  1.00  0.00           O
ATOM   7920  C32 POPEe 290     116.846  60.816  57.957  1.00  0.00           C
ATOM   7923  C23 POPEe 290     115.857  56.666  60.727  1.00  0.00           C
ATOM   7926  C24 POPEe 290     116.157  56.936  62.207  1.00  0.00           C
ATOM   7929  C25 POPEe 290     114.897  57.206  63.036  1.00  0.00           C
ATOM   7932  C26 POPEe 290     115.196  57.646  64.477  1.00  0.00           C
ATOM   7935  C27 POPEe 290     115.438  56.476  65.447  1.00  0.00           C
ATOM   7938  C28 POPEe 290     115.617  56.915  66.917  1.00  0.00           C
ATOM   7941  C29 POPEe 290     114.378  57.526  67.527  1.00  0.00           C
ATOM   7943 0C21 POPEe 290     114.197  57.756  68.847  1.00  0.00           C
ATOM   7945 1C21 POPEe 290     115.228  57.516  69.916  1.00  0.00           C
ATOM   7948 2C21 POPEe 290     114.887  58.227  71.257  1.00  0.00           C
ATOM   7951 3C21 POPEe 290     114.847  59.757  71.158  1.00  0.00           C
ATOM   7954 4C21 POPEe 290     114.356  60.436  72.447  1.00  0.00           C
ATOM   7957 5C21 POPEe 290     115.476  60.806  73.447  1.00  0.00           C
ATOM   7960 6C21 POPEe 290     115.957  62.257  73.316  1.00  0.00           C
ATOM   7963 7C21 POPEe 290     116.888  62.686  74.457  1.00  0.00           C
ATOM   7966 8C21 POPEe 290     117.277  64.166  74.417  1.00  0.00           C
ATOM   7970  C33 POPEe 290     115.896  60.346  59.076  1.00  0.00           C
ATOM   7973  C34 POPEe 290     114.957  61.486  59.506  1.00  0.00           C
ATOM   7976  C35 POPEe 290     113.877  61.086  60.506  1.00  0.00           C
ATOM   7979  C36 POPEe 290     114.247  61.276  61.986  1.00  0.00           C
ATOM   7982  C37 POPEe 290     113.036  60.977  62.896  1.00  0.00           C
ATOM   7985  C38 POPEe 290     113.367  60.896  64.387  1.00  0.00           C
ATOM   7988  C39 POPEe 290     113.408  62.246  65.116  1.00  0.00           C
ATOM   7991 0C31 POPEe 290     113.777  62.045  66.596  1.00  0.00           C
ATOM   7994 1C31 POPEe 290     113.486  63.266  67.478  1.00  0.00           C
ATOM   7997 2C31 POPEe 290     113.867  62.986  68.936  1.00  0.00           C
ATOM   8000 3C31 POPEe 290     113.197  63.946  69.926  1.00  0.00           C
ATOM   8003 4C31 POPEe 290     113.637  65.407  69.817  1.00  0.00           C
ATOM   8006 5C31 POPEe 290     112.857  66.296  70.786  1.00  0.00           C
ATOM   8009 6C31 POPEe 290     113.208  67.776  70.657  1.00  0.00           C
ATOM   8013  NH3 POPEf 291     120.326  29.277  54.547  1.00  0.00           N
ATOM   8017  C12 POPEf 291     121.707  29.556  54.007  1.00  0.00           C
ATOM   8020  C11 POPEf 291     122.066  31.045  54.086  1.00  0.00           C
ATOM   8023  P   POPEf 291     124.607  31.156  54.736  1.00  0.00           P
ATOM   8024  O13 POPEf 291     125.647  30.266  54.166  1.00  0.00           O
ATOM   8025  O14 POPEf 291     125.047  32.525  55.086  1.00  0.00           O
ATOM   8026  O11 POPEf 291     123.946  30.476  55.996  1.00  0.00           O
ATOM   8027  O12 POPEf 291     123.427  31.236  53.686  1.00  0.00           O
ATOM   8028  C1  POPEf 291     124.727  29.736  56.936  1.00  0.00           C
ATOM   8031  C2  POPEf 291     124.086  29.746  58.356  1.00  0.00           C
ATOM   8033  O21 POPEf 291     124.537  30.916  59.076  1.00  0.00           O
ATOM   8034  C21 POPEf 291     123.717  31.356  60.016  1.00  0.00           C
ATOM   8035  O22 POPEf 291     122.566  30.986  60.196  1.00  0.00           O
ATOM   8036  C22 POPEf 291     124.416  32.376  60.907  1.00  0.00           C
ATOM   8039  C3  POPEf 291     124.477  28.466  59.146  1.00  0.00           C
ATOM   8042  O31 POPEf 291     123.787  28.416  60.406  1.00  0.00           O
ATOM   8043  C31 POPEf 291     124.458  27.876  61.417  1.00  0.00           C
ATOM   8044  O32 POPEf 291     125.466  27.206  61.326  1.00  0.00           O
ATOM   8045  C32 POPEf 291     123.747  28.246  62.717  1.00  0.00           C
ATOM   8048  C23 POPEf 291     123.806  32.386  62.326  1.00  0.00           C
ATOM   8051  C24 POPEf 291     124.426  33.437  63.256  1.00  0.00           C
ATOM   8054  C25 POPEf 291     123.517  33.906  64.417  1.00  0.00           C
ATOM   8057  C26 POPEf 291     123.607  33.106  65.737  1.00  0.00           C
ATOM   8060  C27 POPEf 291     122.887  33.846  66.896  1.00  0.00           C
ATOM   8063  C28 POPEf 291     122.997  33.196  68.297  1.00  0.00           C
ATOM   8066  C29 POPEf 291     121.867  32.246  68.658  1.00  0.00           C
ATOM   8068 0C21 POPEf 291     121.166  32.226  69.806  1.00  0.00           C
ATOM   8070 1C21 POPEf 291     121.387  33.115  71.018  1.00  0.00           C
ATOM   8073 2C21 POPEf 291     120.577  32.696  72.257  1.00  0.00           C
ATOM   8076 3C21 POPEf 291     120.937  33.496  73.526  1.00  0.00           C
ATOM   8079 4C21 POPEf 291     120.066  33.176  74.757  1.00  0.00           C
ATOM   8082 5C21 POPEf 291     120.486  33.976  76.007  1.00  0.00           C
ATOM   8085 6C21 POPEf 291     119.458  33.976  77.146  1.00  0.00           C
ATOM   8088 7C21 POPEf 291     119.916  34.786  78.367  1.00  0.00           C
ATOM   8091 8C21 POPEf 291     118.906  34.836  79.507  1.00  0.00           C
ATOM   8095  C33 POPEf 291     124.697  28.336  63.926  1.00  0.00           C
ATOM   8098  C34 POPEf 291     124.067  29.166  65.048  1.00  0.00           C
ATOM   8101  C35 POPEf 291     124.907  29.226  66.327  1.00  0.00           C
ATOM   8104  C36 POPEf 291     124.876  27.916  67.117  1.00  0.00           C
ATOM   8107  C37 POPEf 291     125.517  28.046  68.507  1.00  0.00           C
ATOM   8110  C38 POPEf 291     125.708  26.686  69.186  1.00  0.00           C
ATOM   8113  C39 POPEf 291     126.878  25.886  68.596  1.00  0.00           C
ATOM   8116 0C31 POPEf 291     126.646  24.376  68.658  1.00  0.00           C
ATOM   8119 1C31 POPEf 291     127.687  23.576  67.877  1.00  0.00           C
ATOM   8122 2C31 POPEf 291     128.788  22.976  68.766  1.00  0.00           C
ATOM   8125 3C31 POPEf 291     128.396  21.636  69.387  1.00  0.00           C
ATOM   8128 4C31 POPEf 291     129.456  21.116  70.367  1.00  0.00           C
ATOM   8131 5C31 POPEf 291     129.167  19.716  70.906  1.00  0.00           C
ATOM   8134 6C31 POPEf 291     130.298  19.176  71.797  1.00  0.00           C
ATOM   8138  NH3 POPEg 292      21.496  19.596  95.158  1.00  0.00           N
ATOM   8142  C12 POPEg 292      21.387  18.336  95.966  1.00  0.00           C
ATOM   8145  C11 POPEg 292      21.556  17.076  95.087  1.00  0.00           C
ATOM   8148  P   POPEg 292      23.237  17.526  93.097  1.00  0.00           P
ATOM   8149  O13 POPEg 292      22.536  18.816  92.878  1.00  0.00           O
ATOM   8150  O14 POPEg 292      24.697  17.496  92.936  1.00  0.00           O
ATOM   8151  O11 POPEg 292      22.517  16.486  92.136  1.00  0.00           O
ATOM   8152  O12 POPEg 292      22.867  16.996  94.536  1.00  0.00           O
ATOM   8153  C1  POPEg 292      23.167  16.056  90.927  1.00  0.00           C
ATOM   8156  C2  POPEg 292      22.756  16.917  89.677  1.00  0.00           C
ATOM   8158  O21 POPEg 292      22.747  16.246  88.396  1.00  0.00           O
ATOM   8159  C21 POPEg 292      23.656  15.336  88.067  1.00  0.00           C
ATOM   8160  O22 POPEg 292      24.336  14.676  88.816  1.00  0.00           O
ATOM   8161  C22 POPEg 292      23.726  15.236  86.526  1.00  0.00           C
ATOM   8164  C3  POPEg 292      23.567  18.226  89.536  1.00  0.00           C
ATOM   8167  O31 POPEg 292      24.947  17.966  89.177  1.00  0.00           O
ATOM   8168  C31 POPEg 292      25.597  19.096  88.886  1.00  0.00           C
ATOM   8169  O32 POPEg 292      25.096  20.206  88.926  1.00  0.00           O
ATOM   8170  C32 POPEg 292      26.997  18.786  88.347  1.00  0.00           C
ATOM   8173  C23 POPEg 292      25.017  14.536  86.036  1.00  0.00           C
ATOM   8176  C24 POPEg 292      25.028  14.206  84.527  1.00  0.00           C
ATOM   8179  C25 POPEg 292      25.197  15.406  83.587  1.00  0.00           C
ATOM   8182  C26 POPEg 292      25.306  14.996  82.117  1.00  0.00           C
ATOM   8185  C27 POPEg 292      25.466  16.196  81.166  1.00  0.00           C
ATOM   8188  C28 POPEg 292      25.696  15.726  79.706  1.00  0.00           C
ATOM   8191  C29 POPEg 292      25.656  16.666  78.526  1.00  0.00           C
ATOM   8193 0C21 POPEg 292      25.787  18.006  78.416  1.00  0.00           C
ATOM   8195 1C21 POPEg 292      26.067  19.056  79.457  1.00  0.00           C
ATOM   8198 2C21 POPEg 292      27.277  19.935  79.087  1.00  0.00           C
ATOM   8201 3C21 POPEg 292      27.317  21.246  79.887  1.00  0.00           C
ATOM   8204 4C21 POPEg 292      28.477  22.196  79.536  1.00  0.00           C
ATOM   8207 5C21 POPEg 292      28.726  22.366  78.026  1.00  0.00           C
ATOM   8210 6C21 POPEg 292      29.607  23.576  77.676  1.00  0.00           C
ATOM   8213 7C21 POPEg 292      30.157  23.486  76.257  1.00  0.00           C
ATOM   8216 8C21 POPEg 292      30.796  24.786  75.746  1.00  0.00           C
ATOM   8220  C33 POPEg 292      27.387  19.836  87.267  1.00  0.00           C
ATOM   8223  C34 POPEg 292      28.726  19.566  86.566  1.00  0.00           C
ATOM   8226  C35 POPEg 292      28.877  20.226  85.187  1.00  0.00           C
ATOM   8229  C36 POPEg 292      29.096  21.747  85.206  1.00  0.00           C
ATOM   8232  C37 POPEg 292      29.086  22.346  83.786  1.00  0.00           C
ATOM   8235  C38 POPEg 292      29.546  23.816  83.697  1.00  0.00           C
ATOM   8238  C39 POPEg 292      29.467  24.356  82.267  1.00  0.00           C
ATOM   8241 0C31 POPEg 292      30.247  25.656  82.027  1.00  0.00           C
ATOM   8244 1C31 POPEg 292      30.187  26.126  80.556  1.00  0.00           C
ATOM   8247 2C31 POPEg 292      31.367  27.007  80.117  1.00  0.00           C
ATOM   8250 3C31 POPEg 292      31.537  28.296  80.937  1.00  0.00           C
ATOM   8253 4C31 POPEg 292      32.806  29.066  80.536  1.00  0.00           C
ATOM   8256 5C31 POPEg 292      33.157  30.176  81.526  1.00  0.00           C
ATOM   8259 6C31 POPEg 292      34.556  30.776  81.327  1.00  0.00           C
ATOM   8263  NH3 POPEh 293     115.846  13.506  92.377  1.00  0.00           N
ATOM   8267  C12 POPEh 293     116.357  14.436  93.437  1.00  0.00           C
ATOM   8270  C11 POPEh 293     117.846  14.156  93.707  1.00  0.00           C
ATOM   8273  P   POPEh 293     120.016  15.616  93.937  1.00  0.00           P
ATOM   8274  O13 POPEh 293     120.247  17.046  93.727  1.00  0.00           O
ATOM   8275  O14 POPEh 293     120.768  15.006  95.047  1.00  0.00           O
ATOM   8276  O11 POPEh 293     120.407  14.816  92.606  1.00  0.00           O
ATOM   8277  O12 POPEh 293     118.486  15.346  94.117  1.00  0.00           O
ATOM   8278  C1  POPEh 293     121.497  15.246  91.776  1.00  0.00           C
ATOM   8281  C2  POPEh 293     121.048  15.746  90.357  1.00  0.00           C
ATOM   8283  O21 POPEh 293     122.066  16.516  89.677  1.00  0.00           O
ATOM   8284  C21 POPEh 293     123.007  15.776  89.117  1.00  0.00           C
ATOM   8285  O22 POPEh 293     123.176  14.586  89.326  1.00  0.00           O
ATOM   8286  C22 POPEh 293     123.816  16.586  88.116  1.00  0.00           C
ATOM   8289  C3  POPEh 293     119.798  16.646  90.448  1.00  0.00           C
ATOM   8292  O31 POPEh 293     119.216  16.866  89.146  1.00  0.00           O
ATOM   8293  C31 POPEh 293     118.036  16.276  88.956  1.00  0.00           C
ATOM   8294  O32 POPEh 293     117.587  15.366  89.627  1.00  0.00           O
ATOM   8295  C32 POPEh 293     117.307  16.986  87.837  1.00  0.00           C
ATOM   8298  C23 POPEh 293     124.687  15.656  87.226  1.00  0.00           C
ATOM   8301  C24 POPEh 293     123.877  14.706  86.337  1.00  0.00           C
ATOM   8304  C25 POPEh 293     123.447  15.336  85.007  1.00  0.00           C
ATOM   8307  C26 POPEh 293     124.566  15.356  83.956  1.00  0.00           C
ATOM   8310  C27 POPEh 293     124.118  14.726  82.636  1.00  0.00           C
ATOM   8313  C28 POPEh 293     125.137  14.876  81.496  1.00  0.00           C
ATOM   8316  C29 POPEh 293     124.637  14.096  80.298  1.00  0.00           C
ATOM   8318 0C21 POPEh 293     125.357  13.756  79.216  1.00  0.00           C
ATOM   8320 1C21 POPEh 293     126.757  14.206  78.907  1.00  0.00           C
ATOM   8323 2C21 POPEh 293     126.996  14.266  77.387  1.00  0.00           C
ATOM   8326 3C21 POPEh 293     125.947  15.096  76.627  1.00  0.00           C
ATOM   8329 4C21 POPEh 293     126.237  15.186  75.126  1.00  0.00           C
ATOM   8332 5C21 POPEh 293     125.016  15.656  74.317  1.00  0.00           C
ATOM   8335 6C21 POPEh 293     125.307  15.756  72.816  1.00  0.00           C
ATOM   8338 7C21 POPEh 293     124.048  16.056  72.007  1.00  0.00           C
ATOM   8341 8C21 POPEh 293     124.286  16.166  70.497  1.00  0.00           C
ATOM   8345  C33 POPEh 293     115.778  16.836  88.007  1.00  0.00           C
ATOM   8348  C34 POPEh 293     115.066  18.046  87.407  1.00  0.00           C
ATOM   8351  C35 POPEh 293     115.317  18.186  85.906  1.00  0.00           C
ATOM   8354  C36 POPEh 293     114.378  17.316  85.077  1.00  0.00           C
ATOM   8357  C37 POPEh 293     114.407  17.716  83.596  1.00  0.00           C
ATOM   8360  C38 POPEh 293     113.278  17.066  82.808  1.00  0.00           C
ATOM   8363  C39 POPEh 293     113.197  17.616  81.376  1.00  0.00           C
ATOM   8366 0C31 POPEh 293     114.247  16.976  80.466  1.00  0.00           C
ATOM   8369 1C31 POPEh 293     114.226  17.566  79.048  1.00  0.00           C
ATOM   8372 2C31 POPEh 293     115.196  16.836  78.126  1.00  0.00           C
ATOM   8375 3C31 POPEh 293     115.156  17.386  76.697  1.00  0.00           C
ATOM   8378 4C31 POPEh 293     115.917  16.486  75.727  1.00  0.00           C
ATOM   8381 5C31 POPEh 293     115.947  17.056  74.306  1.00  0.00           C
ATOM   8384 6C31 POPEh 293     116.406  16.036  73.266  1.00  0.00           C
ATOM   8388  NH3 POPEi 294      57.277   1.036  54.407  1.00  0.00           N
ATOM   8392  C12 POPEi 294      56.658   2.056  55.317  1.00  0.00           C
ATOM   8395  C11 POPEi 294      55.287   2.556  54.837  1.00  0.00           C
ATOM   8398  P   POPEi 294      53.817   3.386  56.826  1.00  0.00           P
ATOM   8399  O13 POPEi 294      52.466   3.456  56.236  1.00  0.00           O
ATOM   8400  O14 POPEi 294      54.166   2.116  57.486  1.00  0.00           O
ATOM   8401  O11 POPEi 294      54.017   4.586  57.846  1.00  0.00           O
ATOM   8402  O12 POPEi 294      54.888   3.636  55.697  1.00  0.00           O
ATOM   8403  C1  POPEi 294      54.326   4.366  59.226  1.00  0.00           C
ATOM   8406  C2  POPEi 294      53.146   3.756  60.066  1.00  0.00           C
ATOM   8408  O21 POPEi 294      52.746   4.596  61.186  1.00  0.00           O
ATOM   8409  C21 POPEi 294      53.617   4.596  62.187  1.00  0.00           C
ATOM   8410  O22 POPEi 294      54.807   4.376  62.076  1.00  0.00           O
ATOM   8411  C22 POPEi 294      52.927   4.886  63.526  1.00  0.00           C
ATOM   8414  C3  POPEi 294      53.396   2.296  60.576  1.00  0.00           C
ATOM   8417  O31 POPEi 294      52.297   1.936  61.436  1.00  0.00           O
ATOM   8418  C31 POPEi 294      51.896   0.676  61.386  1.00  0.00           C
ATOM   8419  O32 POPEi 294      52.528  -0.247  60.916  1.00  0.00           O
ATOM   8420  C32 POPEi 294      50.517   0.576  61.996  1.00  0.00           C
ATOM   8423  C23 POPEi 294      53.568   4.086  64.677  1.00  0.00           C
ATOM   8426  C24 POPEi 294      53.236   4.606  66.088  1.00  0.00           C
ATOM   8429  C25 POPEi 294      54.158   3.946  67.136  1.00  0.00           C
ATOM   8432  C26 POPEi 294      53.947   4.416  68.588  1.00  0.00           C
ATOM   8435  C27 POPEi 294      54.878   3.656  69.547  1.00  0.00           C
ATOM   8438  C28 POPEi 294      54.586   3.866  71.046  1.00  0.00           C
ATOM   8441  C29 POPEi 294      54.958   5.246  71.537  1.00  0.00           C
ATOM   8443 0C21 POPEi 294      54.966   5.646  72.826  1.00  0.00           C
ATOM   8445 1C21 POPEi 294      54.597   4.816  74.026  1.00  0.00           C
ATOM   8448 2C21 POPEi 294      55.646   4.876  75.147  1.00  0.00           C
ATOM   8451 3C21 POPEi 294      55.217   4.086  76.397  1.00  0.00           C
ATOM   8454 4C21 POPEi 294      56.166   4.236  77.597  1.00  0.00           C
ATOM   8457 5C21 POPEi 294      57.156   3.066  77.737  1.00  0.00           C
ATOM   8460 6C21 POPEi 294      57.876   3.066  79.096  1.00  0.00           C
ATOM   8463 7C21 POPEi 294      58.778   1.836  79.286  1.00  0.00           C
ATOM   8466 8C21 POPEi 294      59.396   1.756  80.686  1.00  0.00           C
ATOM   8470  C33 POPEi 294      50.607   0.456  63.536  1.00  0.00           C
ATOM   8473  C34 POPEi 294      51.198  -0.907  63.946  1.00  0.00           C
ATOM   8476  C35 POPEi 294      51.377  -1.037  65.456  1.00  0.00           C
ATOM   8479  C36 POPEi 294      52.708  -0.447  65.937  1.00  0.00           C
ATOM   8482  C37 POPEi 294      52.857  -0.537  67.466  1.00  0.00           C
ATOM   8485  C38 POPEi 294      54.287  -0.257  67.947  1.00  0.00           C
ATOM   8488  C39 POPEi 294      54.417  -0.437  69.466  1.00  0.00           C
ATOM   8491 0C31 POPEi 294      55.868  -0.347  69.938  1.00  0.00           C
ATOM   8494 1C31 POPEi 294      56.076  -0.847  71.366  1.00  0.00           C
ATOM   8497 2C31 POPEi 294      57.556  -1.127  71.677  1.00  0.00           C
ATOM   8500 3C31 POPEi 294      57.787  -1.757  73.056  1.00  0.00           C
ATOM   8503 4C31 POPEi 294      57.728  -0.767  74.216  1.00  0.00           C
ATOM   8506 5C31 POPEi 294      58.188  -1.387  75.547  1.00  0.00           C
ATOM   8509 6C31 POPEi 294      57.437  -0.867  76.767  1.00  0.00           C
ATOM   8513  NH3 POPEj 295      35.298  51.396  51.346  1.00  0.00           N
ATOM   8517  C12 POPEj 295      36.688  50.865  51.236  1.00  0.00           C
ATOM   8520  C11 POPEj 295      37.576  51.977  50.676  1.00  0.00           C
ATOM   8523  P   POPEj 295      39.957  52.646  50.047  1.00  0.00           P
ATOM   8524  O13 POPEj 295      41.338  52.136  50.126  1.00  0.00           O
ATOM   8525  O14 POPEj 295      39.417  52.986  48.727  1.00  0.00           O
ATOM   8526  O11 POPEj 295      39.806  53.876  51.026  1.00  0.00           O
ATOM   8527  O12 POPEj 295      38.967  51.606  50.716  1.00  0.00           O
ATOM   8528  C1  POPEj 295      40.966  54.566  51.536  1.00  0.00           C
ATOM   8531  C2  POPEj 295      41.296  54.186  53.017  1.00  0.00           C
ATOM   8533  O21 POPEj 295      41.386  52.747  53.116  1.00  0.00           O
ATOM   8534  C21 POPEj 295      41.798  52.236  54.267  1.00  0.00           C
ATOM   8535  O22 POPEj 295      41.997  52.866  55.286  1.00  0.00           O
ATOM   8536  C22 POPEj 295      41.927  50.727  54.067  1.00  0.00           C
ATOM   8539  C3  POPEj 295      40.217  54.856  53.936  1.00  0.00           C
ATOM   8542  O31 POPEj 295      40.387  56.276  53.946  1.00  0.00           O
ATOM   8543  C31 POPEj 295      40.826  57.016  54.986  1.00  0.00           C
ATOM   8544  O32 POPEj 295      40.847  58.246  54.956  1.00  0.00           O
ATOM   8545  C32 POPEj 295      41.316  56.216  56.186  1.00  0.00           C
ATOM   8548  C23 POPEj 295      42.588  49.935  55.216  1.00  0.00           C
ATOM   8551  C24 POPEj 295      41.567  49.215  56.106  1.00  0.00           C
ATOM   8554  C25 POPEj 295      41.076  50.056  57.297  1.00  0.00           C
ATOM   8557  C26 POPEj 295      41.707  49.576  58.606  1.00  0.00           C
ATOM   8560  C27 POPEj 295      41.356  50.465  59.806  1.00  0.00           C
ATOM   8563  C28 POPEj 295      41.977  49.946  61.116  1.00  0.00           C
ATOM   8566  C29 POPEj 295      41.278  48.726  61.676  1.00  0.00           C
ATOM   8568 0C21 POPEj 295      40.896  48.545  62.947  1.00  0.00           C
ATOM   8570 1C21 POPEj 295      41.086  49.516  64.087  1.00  0.00           C
ATOM   8573 2C21 POPEj 295      40.028  50.636  64.057  1.00  0.00           C
ATOM   8576 3C21 POPEj 295      39.766  51.255  65.436  1.00  0.00           C
ATOM   8579 4C21 POPEj 295      38.726  52.376  65.367  1.00  0.00           C
ATOM   8582 5C21 POPEj 295      38.317  52.896  66.757  1.00  0.00           C
ATOM   8585 6C21 POPEj 295      37.846  54.356  66.706  1.00  0.00           C
ATOM   8588 7C21 POPEj 295      37.466  54.916  68.087  1.00  0.00           C
ATOM   8591 8C21 POPEj 295      35.986  55.275  68.227  1.00  0.00           C
ATOM   8595  C33 POPEj 295      42.367  56.996  57.017  1.00  0.00           C
ATOM   8598  C34 POPEj 295      42.507  56.406  58.426  1.00  0.00           C
ATOM   8601  C35 POPEj 295      43.747  56.907  59.186  1.00  0.00           C
ATOM   8604  C36 POPEj 295      43.747  56.436  60.646  1.00  0.00           C
ATOM   8607  C37 POPEj 295      45.137  56.516  61.297  1.00  0.00           C
ATOM   8610  C38 POPEj 295      45.116  56.126  62.787  1.00  0.00           C
ATOM   8613  C39 POPEj 295      44.326  57.126  63.646  1.00  0.00           C
ATOM   8616 0C31 POPEj 295      45.056  57.505  64.947  1.00  0.00           C
ATOM   8619 1C31 POPEj 295      44.347  58.646  65.696  1.00  0.00           C
ATOM   8622 2C31 POPEj 295      45.298  59.477  66.557  1.00  0.00           C
ATOM   8625 3C31 POPEj 295      44.646  60.766  67.086  1.00  0.00           C
ATOM   8628 4C31 POPEj 295      43.698  60.546  68.276  1.00  0.00           C
ATOM   8631 5C31 POPEj 295      43.006  61.837  68.728  1.00  0.00           C
ATOM   8634 6C31 POPEj 295      42.266  61.697  70.056  1.00  0.00           C
ATOM   8638  NH3 POPEk 296      62.528  69.166  93.417  1.00  0.00           N
ATOM   8642  C12 POPEk 296      62.037  69.017  91.996  1.00  0.00           C
ATOM   8645  C11 POPEk 296      60.946  70.046  91.617  1.00  0.00           C
ATOM   8648  P   POPEk 296      60.906  72.105  93.246  1.00  0.00           P
ATOM   8649  O13 POPEk 296      59.516  71.736  93.596  1.00  0.00           O
ATOM   8650  O14 POPEk 296      61.966  71.756  94.216  1.00  0.00           O
ATOM   8651  O11 POPEk 296      60.966  73.636  92.857  1.00  0.00           O
ATOM   8652  O12 POPEk 296      61.346  71.377  91.926  1.00  0.00           O
ATOM   8653  C1  POPEk 296      61.666  74.066  91.698  1.00  0.00           C
ATOM   8656  C2  POPEk 296      60.847  73.926  90.386  1.00  0.00           C
ATOM   8658  O21 POPEk 296      61.747  74.267  89.326  1.00  0.00           O
ATOM   8659  C21 POPEk 296      61.736  73.486  88.277  1.00  0.00           C
ATOM   8660  O22 POPEk 296      61.027  72.516  88.106  1.00  0.00           O
ATOM   8661  C22 POPEk 296      62.778  73.977  87.276  1.00  0.00           C
ATOM   8664  C3  POPEk 296      59.607  74.876  90.396  1.00  0.00           C
ATOM   8667  O31 POPEk 296      59.037  75.057  89.076  1.00  0.00           O
ATOM   8668  C31 POPEk 296      58.656  76.296  88.767  1.00  0.00           C
ATOM   8669  O32 POPEk 296      58.736  77.266  89.496  1.00  0.00           O
ATOM   8670  C32 POPEk 296      57.946  76.315  87.416  1.00  0.00           C
ATOM   8673  C23 POPEk 296      62.346  73.656  85.836  1.00  0.00           C
ATOM   8676  C24 POPEk 296      63.427  74.036  84.826  1.00  0.00           C
ATOM   8679  C25 POPEk 296      63.157  73.526  83.406  1.00  0.00           C
ATOM   8682  C26 POPEk 296      61.847  73.966  82.738  1.00  0.00           C
ATOM   8685  C27 POPEk 296      61.986  73.977  81.197  1.00  0.00           C
ATOM   8688  C28 POPEk 296      60.817  74.615  80.436  1.00  0.00           C
ATOM   8691  C29 POPEk 296      60.876  76.116  80.518  1.00  0.00           C
ATOM   8693 0C21 POPEk 296      60.887  76.986  79.487  1.00  0.00           C
ATOM   8695 1C21 POPEk 296      60.777  76.657  78.017  1.00  0.00           C
ATOM   8698 2C21 POPEk 296      60.246  77.876  77.236  1.00  0.00           C
ATOM   8701 3C21 POPEk 296      60.387  77.716  75.716  1.00  0.00           C
ATOM   8704 4C21 POPEk 296      60.046  79.017  74.966  1.00  0.00           C
ATOM   8707 5C21 POPEk 296      60.657  79.076  73.556  1.00  0.00           C
ATOM   8710 6C21 POPEk 296      62.107  79.556  73.576  1.00  0.00           C
ATOM   8713 7C21 POPEk 296      62.647  79.976  72.197  1.00  0.00           C
ATOM   8716 8C21 POPEk 296      64.158  80.247  72.216  1.00  0.00           C
ATOM   8720  C33 POPEk 296      58.838  76.715  86.207  1.00  0.00           C
ATOM   8723  C34 POPEk 296      57.986  77.296  85.056  1.00  0.00           C
ATOM   8726  C35 POPEk 296      58.097  76.556  83.716  1.00  0.00           C
ATOM   8729  C36 POPEk 296      57.118  77.146  82.687  1.00  0.00           C
ATOM   8732  C37 POPEk 296      57.346  76.606  81.267  1.00  0.00           C
ATOM   8735  C38 POPEk 296      56.317  77.086  80.227  1.00  0.00           C
ATOM   8738  C39 POPEk 296      54.867  76.646  80.497  1.00  0.00           C
ATOM   8741 0C31 POPEk 296      54.727  75.146  80.816  1.00  0.00           C
ATOM   8744 1C31 POPEk 296      53.287  74.626  80.867  1.00  0.00           C
ATOM   8747 2C31 POPEk 296      52.596  74.556  79.496  1.00  0.00           C
ATOM   8750 3C31 POPEk 296      51.198  73.947  79.566  1.00  0.00           C
ATOM   8753 4C31 POPEk 296      50.576  73.756  78.176  1.00  0.00           C
ATOM   8756 5C31 POPEk 296      49.177  73.126  78.227  1.00  0.00           C
ATOM   8759 6C31 POPEk 296      48.586  72.886  76.847  1.00  0.00           C
ATOM   8763  NH3 POPEl 297      76.357  35.416  50.806  1.00  0.00           N
ATOM   8767  C12 POPEl 297      76.556  36.826  50.307  1.00  0.00           C
ATOM   8770  C11 POPEl 297      75.227  37.566  50.107  1.00  0.00           C
ATOM   8773  P   POPEl 297      76.337  39.895  49.547  1.00  0.00           P
ATOM   8774  O13 POPEl 297      75.747  41.156  49.036  1.00  0.00           O
ATOM   8775  O14 POPEl 297      77.708  39.576  49.076  1.00  0.00           O
ATOM   8776  O11 POPEl 297      76.317  39.906  51.136  1.00  0.00           O
ATOM   8777  O12 POPEl 297      75.376  38.676  49.216  1.00  0.00           O
ATOM   8778  C1  POPEl 297      75.408  40.777  51.837  1.00  0.00           C
ATOM   8781  C2  POPEl 297      75.046  40.226  53.246  1.00  0.00           C
ATOM   8783  O21 POPEl 297      74.387  41.276  53.966  1.00  0.00           O
ATOM   8784  C21 POPEl 297      73.427  40.937  54.826  1.00  0.00           C
ATOM   8785  O22 POPEl 297      73.007  39.816  55.026  1.00  0.00           O
ATOM   8786  C22 POPEl 297      72.916  42.196  55.536  1.00  0.00           C
ATOM   8789  C3  POPEl 297      76.307  39.766  54.026  1.00  0.00           C
ATOM   8792  O31 POPEl 297      75.967  38.796  55.037  1.00  0.00           O
ATOM   8793  C31 POPEl 297      75.736  37.586  54.556  1.00  0.00           C
ATOM   8794  O32 POPEl 297      76.027  37.187  53.446  1.00  0.00           O
ATOM   8795  C32 POPEl 297      74.997  36.746  55.576  1.00  0.00           C
ATOM   8798  C23 POPEl 297      71.607  41.977  56.316  1.00  0.00           C
ATOM   8801  C24 POPEl 297      70.927  43.266  56.826  1.00  0.00           C
ATOM   8804  C25 POPEl 297      71.626  43.986  57.997  1.00  0.00           C
ATOM   8807  C26 POPEl 297      71.757  43.076  59.226  1.00  0.00           C
ATOM   8810  C27 POPEl 297      72.236  43.776  60.506  1.00  0.00           C
ATOM   8813  C28 POPEl 297      72.697  42.726  61.526  1.00  0.00           C
ATOM   8816  C29 POPEl 297      72.397  43.095  62.956  1.00  0.00           C
ATOM   8818 0C21 POPEl 297      73.027  42.586  64.026  1.00  0.00           C
ATOM   8820 1C21 POPEl 297      74.158  41.596  63.967  1.00  0.00           C
ATOM   8823 2C21 POPEl 297      74.626  41.096  65.357  1.00  0.00           C
ATOM   8826 3C21 POPEl 297      75.116  42.227  66.266  1.00  0.00           C
ATOM   8829 4C21 POPEl 297      75.517  41.767  67.676  1.00  0.00           C
ATOM   8832 5C21 POPEl 297      76.907  41.126  67.746  1.00  0.00           C
ATOM   8835 6C21 POPEl 297      77.457  41.126  69.177  1.00  0.00           C
ATOM   8838 7C21 POPEl 297      78.958  40.836  69.257  1.00  0.00           C
ATOM   8841 8C21 POPEl 297      79.527  41.016  70.667  1.00  0.00           C
ATOM   8845  C33 POPEl 297      75.827  36.386  56.826  1.00  0.00           C
ATOM   8848  C34 POPEl 297      75.688  37.426  57.947  1.00  0.00           C
ATOM   8851  C35 POPEl 297      75.427  36.777  59.317  1.00  0.00           C
ATOM   8854  C36 POPEl 297      76.617  35.976  59.876  1.00  0.00           C
ATOM   8857  C37 POPEl 297      76.117  35.116  61.036  1.00  0.00           C
ATOM   8860  C38 POPEl 297      77.146  34.277  61.786  1.00  0.00           C
ATOM   8863  C39 POPEl 297      76.387  33.466  62.846  1.00  0.00           C
ATOM   8866 0C31 POPEl 297      77.217  32.596  63.786  1.00  0.00           C
ATOM   8869 1C31 POPEl 297      76.266  31.946  64.806  1.00  0.00           C
ATOM   8872 2C31 POPEl 297      76.907  30.916  65.737  1.00  0.00           C
ATOM   8875 3C31 POPEl 297      77.908  31.526  66.716  1.00  0.00           C
ATOM   8878 4C31 POPEl 297      78.446  30.476  67.696  1.00  0.00           C
ATOM   8881 5C31 POPEl 297      79.376  31.087  68.746  1.00  0.00           C
ATOM   8884 6C31 POPEl 297      80.166  30.046  69.536  1.00  0.00           C
ATOM   8888  NH3 POPEm 298     124.736  12.766  91.096  1.00  0.00           N
ATOM   8892  C12 POPEm 298     125.587  13.996  90.987  1.00  0.00           C
ATOM   8895  C11 POPEm 298     125.117  14.966  92.066  1.00  0.00           C
ATOM   8898  P   POPEm 298     125.486  15.336  94.597  1.00  0.00           P
ATOM   8899  O13 POPEm 298     125.837  14.476  95.746  1.00  0.00           O
ATOM   8900  O14 POPEm 298     124.257  16.156  94.706  1.00  0.00           O
ATOM   8901  O11 POPEm 298     126.697  16.316  94.297  1.00  0.00           O
ATOM   8902  O12 POPEm 298     125.377  14.386  93.336  1.00  0.00           O
ATOM   8903  C1  POPEm 298     127.997  15.946  93.837  1.00  0.00           C
ATOM   8906  C2  POPEm 298     128.306  16.686  92.507  1.00  0.00           C
ATOM   8908  O21 POPEm 298     129.497  16.186  91.876  1.00  0.00           O
ATOM   8909  C21 POPEm 298     130.658  16.796  92.048  1.00  0.00           C
ATOM   8910  O22 POPEm 298     130.908  17.686  92.837  1.00  0.00           O
ATOM   8911  C22 POPEm 298     131.650  16.206  91.036  1.00  0.00           C
ATOM   8914  C3  POPEm 298     128.117  18.246  92.606  1.00  0.00           C
ATOM   8917  O31 POPEm 298     128.117  18.886  91.306  1.00  0.00           O
ATOM   8918  C31 POPEm 298     127.018  18.606  90.606  1.00  0.00           C
ATOM   8919  O32 POPEm 298     126.007  18.096  91.067  1.00  0.00           O
ATOM   8920  C32 POPEm 298     127.217  18.786  89.107  1.00  0.00           C
ATOM   8923  C23 POPEm 298     131.671  17.006  89.706  1.00  0.00           C
ATOM   8926  C24 POPEm 298     132.340  16.226  88.567  1.00  0.00           C
ATOM   8929  C25 POPEm 298     132.210  16.926  87.206  1.00  0.00           C
ATOM   8932  C26 POPEm 298     131.801  15.976  86.067  1.00  0.00           C
ATOM   8935  C27 POPEm 298     130.908  16.636  85.007  1.00  0.00           C
ATOM   8938  C28 POPEm 298     130.396  15.626  83.956  1.00  0.00           C
ATOM   8941  C29 POPEm 298     131.359  15.406  82.816  1.00  0.00           C
ATOM   8943 0C21 POPEm 298     131.079  15.526  81.507  1.00  0.00           C
ATOM   8945 1C21 POPEm 298     129.757  15.916  80.877  1.00  0.00           C
ATOM   8948 2C21 POPEm 298     129.807  17.336  80.298  1.00  0.00           C
ATOM   8951 3C21 POPEm 298     130.717  17.446  79.066  1.00  0.00           C
ATOM   8954 4C21 POPEm 298     130.939  18.886  78.606  1.00  0.00           C
ATOM   8957 5C21 POPEm 298     131.740  18.946  77.296  1.00  0.00           C
ATOM   8960 6C21 POPEm 298     132.090  20.366  76.887  1.00  0.00           C
ATOM   8963 7C21 POPEm 298     132.531  20.446  75.416  1.00  0.00           C
ATOM   8966 8C21 POPEm 298     133.180  21.786  75.066  1.00  0.00           C
ATOM   8970  C33 POPEm 298     128.367  19.686  88.616  1.00  0.00           C
ATOM   8973  C34 POPEm 298     128.827  19.276  87.206  1.00  0.00           C
ATOM   8976  C35 POPEm 298     127.706  18.896  86.216  1.00  0.00           C
ATOM   8979  C36 POPEm 298     126.797  20.076  85.847  1.00  0.00           C
ATOM   8982  C37 POPEm 298     125.368  19.616  85.507  1.00  0.00           C
ATOM   8985  C38 POPEm 298     124.637  20.626  84.617  1.00  0.00           C
ATOM   8988  C39 POPEm 298     125.016  20.497  83.137  1.00  0.00           C
ATOM   8991 0C31 POPEm 298     124.137  19.496  82.377  1.00  0.00           C
ATOM   8994 1C31 POPEm 298     124.537  19.346  80.906  1.00  0.00           C
ATOM   8997 2C31 POPEm 298     123.607  18.376  80.168  1.00  0.00           C
ATOM   9000 3C31 POPEm 298     124.007  18.116  78.707  1.00  0.00           C
ATOM   9003 4C31 POPEm 298     123.816  19.346  77.796  1.00  0.00           C
ATOM   9006 5C31 POPEm 298     123.117  18.976  76.477  1.00  0.00           C
ATOM   9009 6C31 POPEm 298     122.938  20.176  75.536  1.00  0.00           C
ATOM   9013  NH3 POPEn 299      59.607  55.036  52.407  1.00  0.00           N
ATOM   9017  C12 POPEn 299      59.177  56.466  52.216  1.00  0.00           C
ATOM   9020  C11 POPEn 299      60.327  57.456  52.456  1.00  0.00           C
ATOM   9023  P   POPEn 299      60.478  59.986  51.756  1.00  0.00           P
ATOM   9024  O13 POPEn 299      59.586  60.296  50.616  1.00  0.00           O
ATOM   9025  O14 POPEn 299      61.907  59.716  51.497  1.00  0.00           O
ATOM   9026  O11 POPEn 299      60.376  61.126  52.846  1.00  0.00           O
ATOM   9027  O12 POPEn 299      59.807  58.776  52.516  1.00  0.00           O
ATOM   9028  C1  POPEn 299      60.847  60.856  54.176  1.00  0.00           C
ATOM   9031  C2  POPEn 299      62.356  61.196  54.396  1.00  0.00           C
ATOM   9033  O21 POPEn 299      62.567  61.637  55.756  1.00  0.00           O
ATOM   9034  C21 POPEn 299      62.336  60.716  56.686  1.00  0.00           C
ATOM   9035  O22 POPEn 299      62.076  59.545  56.476  1.00  0.00           O
ATOM   9036  C22 POPEn 299      62.426  61.336  58.067  1.00  0.00           C
ATOM   9039  C3  POPEn 299      62.876  62.326  53.457  1.00  0.00           C
ATOM   9042  O31 POPEn 299      64.317  62.476  53.486  1.00  0.00           O
ATOM   9043  C31 POPEn 299      64.976  63.376  54.216  1.00  0.00           C
ATOM   9044  O32 POPEn 299      66.207  63.426  54.267  1.00  0.00           O
ATOM   9045  C32 POPEn 299      64.088  64.306  55.056  1.00  0.00           C
ATOM   9048  C23 POPEn 299      63.666  60.896  58.876  1.00  0.00           C
ATOM   9051  C24 POPEn 299      63.778  61.726  60.156  1.00  0.00           C
ATOM   9054  C25 POPEn 299      64.986  61.396  61.036  1.00  0.00           C
ATOM   9057  C26 POPEn 299      64.986  59.996  61.656  1.00  0.00           C
ATOM   9060  C27 POPEn 299      66.207  59.776  62.556  1.00  0.00           C
ATOM   9063  C28 POPEn 299      65.906  58.846  63.746  1.00  0.00           C
ATOM   9066  C29 POPEn 299      67.086  58.706  64.687  1.00  0.00           C
ATOM   9068 0C21 POPEn 299      67.416  59.576  65.657  1.00  0.00           C
ATOM   9070 1C21 POPEn 299      66.717  60.886  65.956  1.00  0.00           C
ATOM   9073 2C21 POPEn 299      65.798  60.786  67.187  1.00  0.00           C
ATOM   9076 3C21 POPEn 299      64.997  62.076  67.416  1.00  0.00           C
ATOM   9079 4C21 POPEn 299      64.017  61.985  68.606  1.00  0.00           C
ATOM   9082 5C21 POPEn 299      64.717  61.845  69.966  1.00  0.00           C
ATOM   9085 6C21 POPEn 299      63.757  61.556  71.116  1.00  0.00           C
ATOM   9088 7C21 POPEn 299      64.416  61.705  72.496  1.00  0.00           C
ATOM   9091 8C21 POPEn 299      63.516  61.296  73.658  1.00  0.00           C
ATOM   9095  C33 POPEn 299      64.926  65.166  56.026  1.00  0.00           C
ATOM   9098  C34 POPEn 299      64.118  66.106  56.936  1.00  0.00           C
ATOM   9101  C35 POPEn 299      63.427  65.407  58.127  1.00  0.00           C
ATOM   9104  C36 POPEn 299      62.767  66.416  59.086  1.00  0.00           C
ATOM   9107  C37 POPEn 299      62.048  65.785  60.286  1.00  0.00           C
ATOM   9110  C38 POPEn 299      62.027  66.676  61.546  1.00  0.00           C
ATOM   9113  C39 POPEn 299      62.697  65.986  62.746  1.00  0.00           C
ATOM   9116 0C31 POPEn 299      62.717  66.746  64.087  1.00  0.00           C
ATOM   9119 1C31 POPEn 299      63.628  66.035  65.106  1.00  0.00           C
ATOM   9122 2C31 POPEn 299      63.298  66.315  66.576  1.00  0.00           C
ATOM   9125 3C31 POPEn 299      63.698  67.705  67.086  1.00  0.00           C
ATOM   9128 4C31 POPEn 299      65.166  67.806  67.548  1.00  0.00           C
ATOM   9131 5C31 POPEn 299      65.436  69.066  68.386  1.00  0.00           C
ATOM   9134 6C31 POPEn 299      66.876  69.176  68.906  1.00  0.00           C
ATOM   9138  NH3 POPEo 300      71.507  93.766  47.936  1.00  0.00           N
ATOM   9142  C12 POPEo 300      70.757  94.396  49.076  1.00  0.00           C
ATOM   9145  C11 POPEo 300      69.707  95.426  48.596  1.00  0.00           C
ATOM   9148  P   POPEo 300      68.676  97.656  49.526  1.00  0.00           P
ATOM   9149  O13 POPEo 300      69.527  98.365  48.556  1.00  0.00           O
ATOM   9150  O14 POPEo 300      67.227  97.646  49.216  1.00  0.00           O
ATOM   9151  O11 POPEo 300      68.906  98.337  50.937  1.00  0.00           O
ATOM   9152  O12 POPEo 300      69.236  96.187  49.716  1.00  0.00           O
ATOM   9153  C1  POPEo 300      68.726  97.556  52.126  1.00  0.00           C
ATOM   9156  C2  POPEo 300      69.158  98.356  53.376  1.00  0.00           C
ATOM   9158  O21 POPEo 300      68.796  97.577  54.526  1.00  0.00           O
ATOM   9159  C21 POPEo 300      69.727  97.356  55.416  1.00  0.00           C
ATOM   9160  O22 POPEo 300      70.938  97.477  55.247  1.00  0.00           O
ATOM   9161  C22 POPEo 300      69.087  96.966  56.747  1.00  0.00           C
ATOM   9164  C3  POPEo 300      68.406  99.706  53.466  1.00  0.00           C
ATOM   9167  O31 POPEo 300      68.897 100.625  54.477  1.00  0.00           O
ATOM   9168  C31 POPEo 300      68.227 100.616  55.627  1.00  0.00           C
ATOM   9169  O32 POPEo 300      67.557  99.686  56.056  1.00  0.00           O
ATOM   9170  C32 POPEo 300      68.438 101.936  56.366  1.00  0.00           C
ATOM   9173  C23 POPEo 300      69.747  97.717  57.936  1.00  0.00           C
ATOM   9176  C24 POPEo 300      68.736  98.256  58.956  1.00  0.00           C
ATOM   9179  C25 POPEo 300      68.396  97.285  60.096  1.00  0.00           C
ATOM   9182  C26 POPEo 300      69.527  97.216  61.116  1.00  0.00           C
ATOM   9185  C27 POPEo 300      69.107  96.576  62.446  1.00  0.00           C
ATOM   9188  C28 POPEo 300      70.337  96.486  63.357  1.00  0.00           C
ATOM   9191  C29 POPEo 300      70.046  96.005  64.757  1.00  0.00           C
ATOM   9193 0C21 POPEo 300      70.787  95.136  65.466  1.00  0.00           C
ATOM   9195 1C21 POPEo 300      72.037  94.447  65.007  1.00  0.00           C
ATOM   9198 2C21 POPEo 300      72.027  92.926  65.276  1.00  0.00           C
ATOM   9201 3C21 POPEo 300      72.257  92.605  66.757  1.00  0.00           C
ATOM   9204 4C21 POPEo 300      72.236  91.096  67.066  1.00  0.00           C
ATOM   9207 5C21 POPEo 300      72.637  90.877  68.526  1.00  0.00           C
ATOM   9210 6C21 POPEo 300      72.486  89.456  69.076  1.00  0.00           C
ATOM   9213 7C21 POPEo 300      72.867  89.396  70.556  1.00  0.00           C
ATOM   9216 8C21 POPEo 300      72.447  88.097  71.257  1.00  0.00           C
ATOM   9220  C33 POPEo 300      69.477 101.816  57.496  1.00  0.00           C
ATOM   9223  C34 POPEo 300      69.586 103.076  58.376  1.00  0.00           C
ATOM   9226  C35 POPEo 300      70.486 102.845  59.606  1.00  0.00           C
ATOM   9229  C36 POPEo 300      70.277 103.855  60.736  1.00  0.00           C
ATOM   9232  C37 POPEo 300      71.107 103.505  61.986  1.00  0.00           C
ATOM   9235  C38 POPEo 300      70.868 104.447  63.176  1.00  0.00           C
ATOM   9238  C39 POPEo 300      69.938 103.865  64.257  1.00  0.00           C
ATOM   9241 0C31 POPEo 300      69.707 104.856  65.407  1.00  0.00           C
ATOM   9244 1C31 POPEo 300      68.547 104.456  66.327  1.00  0.00           C
ATOM   9247 2C31 POPEo 300      67.977 105.625  67.146  1.00  0.00           C
ATOM   9250 3C31 POPEo 300      68.357 105.616  68.626  1.00  0.00           C
ATOM   9253 4C31 POPEo 300      67.857 106.856  69.367  1.00  0.00           C
ATOM   9256 5C31 POPEo 300      67.957 106.747  70.896  1.00  0.00           C
ATOM   9259 6C31 POPEo 300      67.647 108.057  71.627  1.00  0.00           C
ATOM   9263  NH3 POPEp 301      18.896  15.306  53.536  1.00  0.00           N
ATOM   9267  C12 POPEp 301      18.676  16.536  52.706  1.00  0.00           C
ATOM   9270  C11 POPEp 301      19.947  17.396  52.726  1.00  0.00           C
ATOM   9273  P   POPEp 301      20.547  19.226  54.547  1.00  0.00           P
ATOM   9274  O13 POPEp 301      21.957  19.606  54.296  1.00  0.00           O
ATOM   9275  O14 POPEp 301      19.506  20.126  53.997  1.00  0.00           O
ATOM   9276  O11 POPEp 301      20.357  19.136  56.106  1.00  0.00           O
ATOM   9277  O12 POPEp 301      20.256  17.766  54.067  1.00  0.00           O
ATOM   9278  C1  POPEp 301      20.656  20.216  56.977  1.00  0.00           C
ATOM   9281  C2  POPEp 301      21.757  19.836  57.986  1.00  0.00           C
ATOM   9283  O21 POPEp 301      21.457  20.426  59.267  1.00  0.00           O
ATOM   9284  C21 POPEp 301      20.566  19.756  59.977  1.00  0.00           C
ATOM   9285  O22 POPEp 301      20.087  18.676  59.716  1.00  0.00           O
ATOM   9286  C22 POPEp 301      20.227  20.606  61.206  1.00  0.00           C
ATOM   9289  C3  POPEp 301      23.156  20.306  57.516  1.00  0.00           C
ATOM   9292  O31 POPEp 301      24.166  19.736  58.367  1.00  0.00           O
ATOM   9293  C31 POPEp 301      25.407  20.086  58.046  1.00  0.00           C
ATOM   9294  O32 POPEp 301      25.707  20.886  57.187  1.00  0.00           O
ATOM   9295  C32 POPEp 301      26.377  19.236  58.886  1.00  0.00           C
ATOM   9298  C23 POPEp 301      19.156  19.976  62.126  1.00  0.00           C
ATOM   9301  C24 POPEp 301      18.707  20.916  63.246  1.00  0.00           C
ATOM   9304  C25 POPEp 301      19.717  21.066  64.407  1.00  0.00           C
ATOM   9307  C26 POPEp 301      19.637  22.476  65.016  1.00  0.00           C
ATOM   9310  C27 POPEp 301      20.237  22.616  66.417  1.00  0.00           C
ATOM   9313  C28 POPEp 301      20.287  24.106  66.837  1.00  0.00           C
ATOM   9316  C29 POPEp 301      20.556  24.296  68.307  1.00  0.00           C
ATOM   9318 0C21 POPEp 301      21.416  25.176  68.866  1.00  0.00           C
ATOM   9320 1C21 POPEp 301      22.306  26.166  68.146  1.00  0.00           C
ATOM   9323 2C21 POPEp 301      23.786  25.736  68.137  1.00  0.00           C
ATOM   9326 3C21 POPEp 301      24.368  25.516  69.547  1.00  0.00           C
ATOM   9329 4C21 POPEp 301      25.867  25.236  69.536  1.00  0.00           C
ATOM   9332 5C21 POPEp 301      26.386  24.856  70.937  1.00  0.00           C
ATOM   9335 6C21 POPEp 301      27.867  24.466  70.956  1.00  0.00           C
ATOM   9338 7C21 POPEp 301      28.237  23.656  72.206  1.00  0.00           C
ATOM   9341 8C21 POPEp 301      29.727  23.336  72.317  1.00  0.00           C
ATOM   9345  C33 POPEp 301      27.846  19.686  58.826  1.00  0.00           C
ATOM   9348  C34 POPEp 301      28.137  20.986  59.596  1.00  0.00           C
ATOM   9351  C35 POPEp 301      28.256  20.796  61.116  1.00  0.00           C
ATOM   9354  C36 POPEp 301      29.596  20.196  61.557  1.00  0.00           C
ATOM   9357  C37 POPEp 301      29.627  19.865  63.056  1.00  0.00           C
ATOM   9360  C38 POPEp 301      31.056  19.576  63.546  1.00  0.00           C
ATOM   9363  C39 POPEp 301      31.547  20.616  64.566  1.00  0.00           C
ATOM   9366 0C31 POPEp 301      31.286  20.246  66.026  1.00  0.00           C
ATOM   9369 1C31 POPEp 301      31.847  21.296  66.996  1.00  0.00           C
ATOM   9372 2C31 POPEp 301      31.876  20.796  68.447  1.00  0.00           C
ATOM   9375 3C31 POPEp 301      33.107  21.266  69.236  1.00  0.00           C
ATOM   9378 4C31 POPEp 301      33.067  22.736  69.666  1.00  0.00           C
ATOM   9381 5C31 POPEp 301      34.166  23.066  70.687  1.00  0.00           C
ATOM   9384 6C31 POPEp 301      34.016  24.456  71.327  1.00  0.00           C
ATOM   9388  NH3 POPEq 302      81.856  37.886  50.037  1.00  0.00           N
ATOM   9392  C12 POPEq 302      81.517  37.806  48.587  1.00  0.00           C
ATOM   9395  C11 POPEq 302      80.236  36.966  48.437  1.00  0.00           C
ATOM   9398  P   POPEq 302      79.457  34.576  49.226  1.00  0.00           P
ATOM   9399  O13 POPEq 302      78.327  34.816  48.297  1.00  0.00           O
ATOM   9400  O14 POPEq 302      80.447  33.536  48.896  1.00  0.00           O
ATOM   9401  O11 POPEq 302      78.827  34.326  50.676  1.00  0.00           O
ATOM   9402  O12 POPEq 302      80.227  35.926  49.416  1.00  0.00           O
ATOM   9403  C1  POPEq 302      79.626  34.516  51.856  1.00  0.00           C
ATOM   9406  C2  POPEq 302      78.766  34.617  53.157  1.00  0.00           C
ATOM   9408  O21 POPEq 302      79.277  35.656  53.997  1.00  0.00           O
ATOM   9409  C21 POPEq 302      79.926  35.426  55.116  1.00  0.00           C
ATOM   9410  O22 POPEq 302      80.208  34.356  55.606  1.00  0.00           O
ATOM   9411  C22 POPEq 302      80.247  36.777  55.756  1.00  0.00           C
ATOM   9414  C3  POPEq 302      78.427  33.216  53.776  1.00  0.00           C
ATOM   9417  O31 POPEq 302      77.416  33.206  54.816  1.00  0.00           O
ATOM   9418  C31 POPEq 302      76.166  33.457  54.466  1.00  0.00           C
ATOM   9419  O32 POPEq 302      75.798  33.976  53.417  1.00  0.00           O
ATOM   9420  C32 POPEq 302      75.217  32.986  55.576  1.00  0.00           C
ATOM   9423  C23 POPEq 302      80.227  36.666  57.286  1.00  0.00           C
ATOM   9426  C24 POPEq 302      80.507  37.996  57.986  1.00  0.00           C
ATOM   9429  C25 POPEq 302      80.696  37.786  59.496  1.00  0.00           C
ATOM   9432  C26 POPEq 302      81.117  39.036  60.276  1.00  0.00           C
ATOM   9435  C27 POPEq 302      81.537  38.626  61.686  1.00  0.00           C
ATOM   9438  C28 POPEq 302      81.878  39.806  62.616  1.00  0.00           C
ATOM   9441  C29 POPEq 302      82.357  39.257  63.936  1.00  0.00           C
ATOM   9443 0C21 POPEq 302      82.077  39.707  65.167  1.00  0.00           C
ATOM   9445 1C21 POPEq 302      81.297  40.946  65.497  1.00  0.00           C
ATOM   9448 2C21 POPEq 302      81.888  41.686  66.716  1.00  0.00           C
ATOM   9451 3C21 POPEq 302      83.357  42.106  66.517  1.00  0.00           C
ATOM   9454 4C21 POPEq 302      83.827  43.076  67.616  1.00  0.00           C
ATOM   9457 5C21 POPEq 302      85.167  43.746  67.276  1.00  0.00           C
ATOM   9460 6C21 POPEq 302      85.687  44.636  68.427  1.00  0.00           C
ATOM   9463 7C21 POPEq 302      86.576  45.786  67.947  1.00  0.00           C
ATOM   9466 8C21 POPEq 302      87.247  46.536  69.107  1.00  0.00           C
ATOM   9470  C33 POPEq 302      74.367  31.756  55.196  1.00  0.00           C
ATOM   9473  C34 POPEq 302      73.387  31.366  56.316  1.00  0.00           C
ATOM   9476  C35 POPEq 302      72.527  30.136  55.986  1.00  0.00           C
ATOM   9479  C36 POPEq 302      71.416  29.856  57.026  1.00  0.00           C
ATOM   9482  C37 POPEq 302      70.716  28.496  56.817  1.00  0.00           C
ATOM   9485  C38 POPEq 302      71.147  27.446  57.856  1.00  0.00           C
ATOM   9488  C39 POPEq 302      70.387  27.566  59.186  1.00  0.00           C
ATOM   9491 0C31 POPEq 302      71.067  26.836  60.356  1.00  0.00           C
ATOM   9494 1C31 POPEq 302      70.177  26.796  61.606  1.00  0.00           C
ATOM   9497 2C31 POPEq 302      70.736  25.896  62.726  1.00  0.00           C
ATOM   9500 3C31 POPEq 302      69.867  25.906  63.996  1.00  0.00           C
ATOM   9503 4C31 POPEq 302      69.986  27.196  64.806  1.00  0.00           C
ATOM   9506 5C31 POPEq 302      69.147  27.156  66.088  1.00  0.00           C
ATOM   9509 6C31 POPEq 302      69.257  28.416  66.957  1.00  0.00           C
ATOM   9513  NH3 POPEr 303      13.557  72.307  53.386  1.00  0.00           N
ATOM   9517  C12 POPEr 303      12.257  72.366  52.636  1.00  0.00           C
ATOM   9520  C11 POPEr 303      12.537  72.187  51.136  1.00  0.00           C
ATOM   9523  P   POPEr 303      13.926  74.256  50.296  1.00  0.00           P
ATOM   9524  O13 POPEr 303      15.197  74.437  49.556  1.00  0.00           O
ATOM   9525  O14 POPEr 303      12.676  74.716  49.657  1.00  0.00           O
ATOM   9526  O11 POPEr 303      14.037  74.896  51.756  1.00  0.00           O
ATOM   9527  O12 POPEr 303      13.796  72.727  50.697  1.00  0.00           O
ATOM   9528  C1  POPEr 303      12.987  75.727  52.257  1.00  0.00           C
ATOM   9531  C2  POPEr 303      13.156  75.907  53.787  1.00  0.00           C
ATOM   9533  O21 POPEr 303      11.886  75.806  54.447  1.00  0.00           O
ATOM   9534  C21 POPEr 303      11.477  76.606  55.416  1.00  0.00           C
ATOM   9535  O22 POPEr 303      11.906  77.705  55.716  1.00  0.00           O
ATOM   9536  C22 POPEr 303      10.286  75.937  56.116  1.00  0.00           C
ATOM   9539  C3  POPEr 303      14.157  77.035  54.166  1.00  0.00           C
ATOM   9542  O31 POPEr 303      14.596  76.846  55.517  1.00  0.00           O
ATOM   9543  C31 POPEr 303      15.597  77.646  55.867  1.00  0.00           C
ATOM   9544  O32 POPEr 303      16.147  78.446  55.146  1.00  0.00           O
ATOM   9545  C32 POPEr 303      16.067  77.227  57.246  1.00  0.00           C
ATOM   9548  C23 POPEr 303      10.077  76.416  57.576  1.00  0.00           C
ATOM   9551  C24 POPEr 303       9.107  75.477  58.326  1.00  0.00           C
ATOM   9554  C25 POPEr 303       8.547  76.086  59.617  1.00  0.00           C
ATOM   9557  C26 POPEr 303       7.527  75.166  60.317  1.00  0.00           C
ATOM   9560  C27 POPEr 303       6.787  75.917  61.436  1.00  0.00           C
ATOM   9563  C28 POPEr 303       5.647  75.087  62.066  1.00  0.00           C
ATOM   9566  C29 POPEr 303       4.716  75.995  62.837  1.00  0.00           C
ATOM   9568 0C21 POPEr 303       4.217  75.846  64.066  1.00  0.00           C
ATOM   9570 1C21 POPEr 303       4.457  74.696  65.016  1.00  0.00           C
ATOM   9573 2C21 POPEr 303       4.587  75.156  66.477  1.00  0.00           C
ATOM   9576 3C21 POPEr 303       4.587  73.955  67.426  1.00  0.00           C
ATOM   9579 4C21 POPEr 303       4.777  74.285  68.906  1.00  0.00           C
ATOM   9582 5C21 POPEr 303       4.497  73.047  69.768  1.00  0.00           C
ATOM   9585 6C21 POPEr 303       4.527  73.296  71.277  1.00  0.00           C
ATOM   9588 7C21 POPEr 303       4.637  71.986  72.066  1.00  0.00           C
ATOM   9591 8C21 POPEr 303       5.117  72.175  73.507  1.00  0.00           C
ATOM   9595  C33 POPEr 303      16.157  78.386  58.256  1.00  0.00           C
ATOM   9598  C34 POPEr 303      16.926  77.866  59.466  1.00  0.00           C
ATOM   9601  C35 POPEr 303      16.627  78.526  60.806  1.00  0.00           C
ATOM   9604  C36 POPEr 303      17.386  77.727  61.866  1.00  0.00           C
ATOM   9607  C37 POPEr 303      17.207  78.176  63.316  1.00  0.00           C
ATOM   9610  C38 POPEr 303      18.086  77.257  64.186  1.00  0.00           C
ATOM   9613  C39 POPEr 303      17.826  77.346  65.687  1.00  0.00           C
ATOM   9616 0C31 POPEr 303      18.676  78.407  66.397  1.00  0.00           C
ATOM   9619 1C31 POPEr 303      19.166  77.907  67.767  1.00  0.00           C
ATOM   9622 2C31 POPEr 303      20.127  78.886  68.456  1.00  0.00           C
ATOM   9625 3C31 POPEr 303      19.476  80.217  68.866  1.00  0.00           C
ATOM   9628 4C31 POPEr 303      18.506  80.087  70.048  1.00  0.00           C
ATOM   9631 5C31 POPEr 303      17.836  81.425  70.386  1.00  0.00           C
ATOM   9634 6C31 POPEr 303      16.916  81.327  71.607  1.00  0.00           C
ATOM   9638  NH3 POPEs 304      64.757  48.896  93.456  1.00  0.00           N
ATOM   9642  C12 POPEs 304      65.446  48.926  94.807  1.00  0.00           C
ATOM   9645  C11 POPEs 304      66.207  50.226  95.087  1.00  0.00           C
ATOM   9648  P   POPEs 304      68.497  50.216  96.417  1.00  0.00           P
ATOM   9649  O13 POPEs 304      68.937  51.366  95.588  1.00  0.00           O
ATOM   9650  O14 POPEs 304      68.997  50.156  97.816  1.00  0.00           O
ATOM   9651  O11 POPEs 304      68.947  48.896  95.667  1.00  0.00           O
ATOM   9652  O12 POPEs 304      66.916  50.116  96.337  1.00  0.00           O
ATOM   9653  C1  POPEs 304      70.116  48.876  94.837  1.00  0.00           C
ATOM   9656  C2  POPEs 304      69.707  48.417  93.417  1.00  0.00           C
ATOM   9658  O21 POPEs 304      70.846  47.836  92.738  1.00  0.00           O
ATOM   9659  C21 POPEs 304      70.507  46.845  91.917  1.00  0.00           C
ATOM   9660  O22 POPEs 304      69.416  46.296  91.876  1.00  0.00           O
ATOM   9661  C22 POPEs 304      71.707  46.426  91.087  1.00  0.00           C
ATOM   9664  C3  POPEs 304      69.147  49.586  92.577  1.00  0.00           C
ATOM   9667  O31 POPEs 304      68.327  49.086  91.496  1.00  0.00           O
ATOM   9668  C31 POPEs 304      67.736  50.056  90.816  1.00  0.00           C
ATOM   9669  O32 POPEs 304      67.727  51.226  91.157  1.00  0.00           O
ATOM   9670  C32 POPEs 304      67.107  49.516  89.548  1.00  0.00           C
ATOM   9673  C23 POPEs 304      71.317  45.907  89.687  1.00  0.00           C
ATOM   9676  C24 POPEs 304      70.696  46.996  88.806  1.00  0.00           C
ATOM   9679  C25 POPEs 304      70.716  46.616  87.326  1.00  0.00           C
ATOM   9682  C26 POPEs 304      69.887  47.546  86.437  1.00  0.00           C
ATOM   9685  C27 POPEs 304      69.957  47.115  84.966  1.00  0.00           C
ATOM   9688  C28 POPEs 304      69.007  47.896  84.048  1.00  0.00           C
ATOM   9691  C29 POPEs 304      69.067  47.336  82.636  1.00  0.00           C
ATOM   9693 0C21 POPEs 304      67.986  47.066  81.887  1.00  0.00           C
ATOM   9695 1C21 POPEs 304      66.556  47.286  82.296  1.00  0.00           C
ATOM   9698 2C21 POPEs 304      65.556  46.785  81.246  1.00  0.00           C
ATOM   9701 3C21 POPEs 304      65.567  47.626  79.957  1.00  0.00           C
ATOM   9704 4C21 POPEs 304      64.777  46.957  78.826  1.00  0.00           C
ATOM   9707 5C21 POPEs 304      64.997  47.616  77.457  1.00  0.00           C
ATOM   9710 6C21 POPEs 304      66.366  47.306  76.847  1.00  0.00           C
ATOM   9713 7C21 POPEs 304      66.486  47.775  75.396  1.00  0.00           C
ATOM   9716 8C21 POPEs 304      67.666  47.136  74.656  1.00  0.00           C
ATOM   9720  C33 POPEs 304      66.546  50.646  88.676  1.00  0.00           C
ATOM   9723  C34 POPEs 304      65.906  50.156  87.366  1.00  0.00           C
ATOM   9726  C35 POPEs 304      66.497  50.865  86.137  1.00  0.00           C
ATOM   9729  C36 POPEs 304      65.646  50.707  84.866  1.00  0.00           C
ATOM   9732  C37 POPEs 304      66.096  51.686  83.778  1.00  0.00           C
ATOM   9735  C38 POPEs 304      65.446  51.436  82.416  1.00  0.00           C
ATOM   9738  C39 POPEs 304      65.727  52.586  81.437  1.00  0.00           C
ATOM   9741 0C31 POPEs 304      65.208  52.276  80.017  1.00  0.00           C
ATOM   9744 1C31 POPEs 304      64.797  53.556  79.276  1.00  0.00           C
ATOM   9747 2C31 POPEs 304      64.158  53.266  77.916  1.00  0.00           C
ATOM   9750 3C31 POPEs 304      63.736  54.556  77.177  1.00  0.00           C
ATOM   9753 4C31 POPEs 304      64.926  55.336  76.617  1.00  0.00           C
ATOM   9756 5C31 POPEs 304      64.507  56.656  75.956  1.00  0.00           C
ATOM   9759 6C31 POPEs 304      65.677  57.426  75.326  1.00  0.00           C
ATOM   9763  NH3 POPEt 305      18.627  48.266  53.566  1.00  0.00           N
ATOM   9767  C12 POPEt 305      18.137  48.946  52.297  1.00  0.00           C
ATOM   9770  C11 POPEt 305      19.096  50.056  51.796  1.00  0.00           C
ATOM   9773  P   POPEt 305      19.086  52.386  50.556  1.00  0.00           P
ATOM   9774  O13 POPEt 305      20.256  51.996  49.736  1.00  0.00           O
ATOM   9775  O14 POPEt 305      18.137  53.347  49.966  1.00  0.00           O
ATOM   9776  O11 POPEt 305      19.596  52.986  51.936  1.00  0.00           O
ATOM   9777  O12 POPEt 305      18.367  51.036  51.036  1.00  0.00           O
ATOM   9778  C1  POPEt 305      18.767  53.126  53.087  1.00  0.00           C
ATOM   9781  C2  POPEt 305      19.647  53.116  54.366  1.00  0.00           C
ATOM   9783  O21 POPEt 305      18.896  52.786  55.556  1.00  0.00           O
ATOM   9784  C21 POPEt 305      18.076  53.706  56.056  1.00  0.00           C
ATOM   9785  O22 POPEt 305      17.737  54.736  55.497  1.00  0.00           O
ATOM   9786  C22 POPEt 305      17.627  53.347  57.477  1.00  0.00           C
ATOM   9789  C3  POPEt 305      20.517  54.407  54.506  1.00  0.00           C
ATOM   9792  O31 POPEt 305      21.107  54.457  55.826  1.00  0.00           O
ATOM   9793  C31 POPEt 305      21.467  55.665  56.216  1.00  0.00           C
ATOM   9794  O32 POPEt 305      21.676  56.616  55.486  1.00  0.00           O
ATOM   9795  C32 POPEt 305      21.416  55.686  57.756  1.00  0.00           C
ATOM   9798  C23 POPEt 305      18.467  54.096  58.536  1.00  0.00           C
ATOM   9801  C24 POPEt 305      17.846  54.166  59.946  1.00  0.00           C
ATOM   9804  C25 POPEt 305      18.816  54.816  60.957  1.00  0.00           C
ATOM   9807  C26 POPEt 305      18.156  55.727  62.006  1.00  0.00           C
ATOM   9810  C27 POPEt 305      19.187  56.656  62.696  1.00  0.00           C
ATOM   9813  C28 POPEt 305      18.566  57.775  63.567  1.00  0.00           C
ATOM   9816  C29 POPEt 305      18.176  57.316  64.957  1.00  0.00           C
ATOM   9818 0C21 POPEt 305      18.406  57.986  66.106  1.00  0.00           C
ATOM   9820 1C21 POPEt 305      19.017  59.356  66.236  1.00  0.00           C
ATOM   9823 2C21 POPEt 305      18.527  60.156  67.457  1.00  0.00           C
ATOM   9826 3C21 POPEt 305      19.497  60.066  68.646  1.00  0.00           C
ATOM   9829 4C21 POPEt 305      18.996  60.766  69.908  1.00  0.00           C
ATOM   9832 5C21 POPEt 305      17.797  60.046  70.526  1.00  0.00           C
ATOM   9835 6C21 POPEt 305      17.506  60.455  71.966  1.00  0.00           C
ATOM   9838 7C21 POPEt 305      16.707  59.386  72.717  1.00  0.00           C
ATOM   9841 8C21 POPEt 305      16.197  59.865  74.076  1.00  0.00           C
ATOM   9845  C33 POPEt 305      22.426  56.567  58.526  1.00  0.00           C
ATOM   9848  C34 POPEt 305      22.317  56.306  60.026  1.00  0.00           C
ATOM   9851  C35 POPEt 305      23.367  57.016  60.907  1.00  0.00           C
ATOM   9854  C36 POPEt 305      23.287  56.455  62.337  1.00  0.00           C
ATOM   9857  C37 POPEt 305      24.216  57.146  63.336  1.00  0.00           C
ATOM   9860  C38 POPEt 305      23.547  58.306  64.096  1.00  0.00           C
ATOM   9863  C39 POPEt 305      22.476  57.876  65.126  1.00  0.00           C
ATOM   9866 0C31 POPEt 305      23.027  57.086  66.316  1.00  0.00           C
ATOM   9869 1C31 POPEt 305      21.927  56.715  67.326  1.00  0.00           C
ATOM   9872 2C31 POPEt 305      22.466  56.156  68.646  1.00  0.00           C
ATOM   9875 3C31 POPEt 305      21.477  55.205  69.347  1.00  0.00           C
ATOM   9878 4C31 POPEt 305      20.157  55.865  69.757  1.00  0.00           C
ATOM   9881 5C31 POPEt 305      18.926  54.996  69.437  1.00  0.00           C
ATOM   9884 6C31 POPEt 305      17.607  55.696  69.776  1.00  0.00           C
ATOM   9888  NH3 POPEu 306      11.187 108.256  48.566  1.00  0.00           N
ATOM   9892  C12 POPEu 306      11.867 106.917  48.376  1.00  0.00           C
ATOM   9895  C11 POPEu 306      13.317 107.087  48.846  1.00  0.00           C
ATOM   9898  P   POPEu 306      15.607 106.017  49.286  1.00  0.00           P
ATOM   9899  O13 POPEu 306      16.086 104.977  50.216  1.00  0.00           O
ATOM   9900  O14 POPEu 306      16.337 106.236  48.017  1.00  0.00           O
ATOM   9901  O11 POPEu 306      15.747 107.407  50.047  1.00  0.00           O
ATOM   9902  O12 POPEu 306      14.046 105.877  49.007  1.00  0.00           O
ATOM   9903  C1  POPEu 306      15.207 107.596  51.366  1.00  0.00           C
ATOM   9906  C2  POPEu 306      16.287 107.685  52.477  1.00  0.00           C
ATOM   9908  O21 POPEu 306      15.667 108.036  53.736  1.00  0.00           O
ATOM   9909  C21 POPEu 306      14.767 107.176  54.166  1.00  0.00           C
ATOM   9910  O22 POPEu 306      14.617 106.035  53.766  1.00  0.00           O
ATOM   9911  C22 POPEu 306      13.857 107.817  55.206  1.00  0.00           C
ATOM   9914  C3  POPEu 306      17.346 108.766  52.126  1.00  0.00           C
ATOM   9917  O31 POPEu 306      18.646 108.496  52.696  1.00  0.00           O
ATOM   9918  C31 POPEu 306      18.996 109.277  53.716  1.00  0.00           C
ATOM   9919  O32 POPEu 306      18.236 109.907  54.436  1.00  0.00           O
ATOM   9920  C32 POPEu 306      20.517 109.247  53.896  1.00  0.00           C
ATOM   9923  C23 POPEu 306      14.556 108.137  56.546  1.00  0.00           C
ATOM   9926  C24 POPEu 306      13.547 108.466  57.636  1.00  0.00           C
ATOM   9929  C25 POPEu 306      14.157 109.046  58.917  1.00  0.00           C
ATOM   9932  C26 POPEu 306      13.086 109.347  59.966  1.00  0.00           C
ATOM   9935  C27 POPEu 306      13.657 109.727  61.336  1.00  0.00           C
ATOM   9938  C28 POPEu 306      12.607 109.627  62.446  1.00  0.00           C
ATOM   9941  C29 POPEu 306      11.587 110.726  62.386  1.00  0.00           C
ATOM   9943 0C21 POPEu 306      11.407 111.707  63.297  1.00  0.00           C
ATOM   9945 1C21 POPEu 306      12.166 111.896  64.586  1.00  0.00           C
ATOM   9948 2C21 POPEu 306      11.277 111.536  65.786  1.00  0.00           C
ATOM   9951 3C21 POPEu 306      10.317 112.666  66.176  1.00  0.00           C
ATOM   9954 4C21 POPEu 306       9.036 112.167  66.876  1.00  0.00           C
ATOM   9957 5C21 POPEu 306       8.487 113.167  67.896  1.00  0.00           C
ATOM   9960 6C21 POPEu 306       8.087 114.527  67.306  1.00  0.00           C
ATOM   9963 7C21 POPEu 306       8.147 115.637  68.367  1.00  0.00           C
ATOM   9966 8C21 POPEu 306       7.647 116.987  67.877  1.00  0.00           C
ATOM   9970  C33 POPEu 306      21.047 110.597  54.417  1.00  0.00           C
ATOM   9973  C34 POPEu 306      22.487 110.516  54.966  1.00  0.00           C
ATOM   9976  C35 POPEu 306      23.086 111.917  55.156  1.00  0.00           C
ATOM   9979  C36 POPEu 306      24.417 111.936  55.926  1.00  0.00           C
ATOM   9982  C37 POPEu 306      24.926 113.365  56.136  1.00  0.00           C
ATOM   9985  C38 POPEu 306      26.307 113.447  56.817  1.00  0.00           C
ATOM   9988  C39 POPEu 306      26.278 113.216  58.337  1.00  0.00           C
ATOM   9991 0C31 POPEu 306      25.667 114.396  59.127  1.00  0.00           C
ATOM   9994 1C31 POPEu 306      25.717 114.156  60.646  1.00  0.00           C
ATOM   9997 2C31 POPEu 306      25.166 115.317  61.487  1.00  0.00           C
ATOM  10000 3C31 POPEu 306      25.486 115.156  62.977  1.00  0.00           C
ATOM  10003 4C31 POPEu 306      25.457 116.486  63.736  1.00  0.00           C
ATOM  10006 5C31 POPEu 306      25.857 116.355  65.206  1.00  0.00           C
ATOM  10009 6C31 POPEu 306      26.006 117.705  65.906  1.00  0.00           C
ATOM  10013  NH3 POPEv 307     132.609 130.679  88.848  1.00  0.00           N
ATOM  10017  C12 POPEv 307     131.811 131.389  89.896  1.00  0.00           C
ATOM  10020  C11 POPEv 307     130.438 130.740  90.126  1.00  0.00           C
ATOM  10023  P   POPEv 307     128.706 132.680  90.287  1.00  0.00           P
ATOM  10024  O13 POPEv 307     128.007 133.438  91.337  1.00  0.00           O
ATOM  10025  O14 POPEv 307     129.537 133.470  89.366  1.00  0.00           O
ATOM  10026  O11 POPEv 307     127.667 131.810  89.506  1.00  0.00           O
ATOM  10027  O12 POPEv 307     129.637 131.579  90.956  1.00  0.00           O
ATOM  10028  C1  POPEv 307     127.467 131.819  88.097  1.00  0.00           C
ATOM  10031  C2  POPEv 307     127.207 130.380  87.577  1.00  0.00           C
ATOM  10033  O21 POPEv 307     126.467 130.479  86.356  1.00  0.00           O
ATOM  10034  C21 POPEv 307     126.797 129.709  85.337  1.00  0.00           C
ATOM  10035  O22 POPEv 307     127.747 128.936  85.298  1.00  0.00           O
ATOM  10036  C22 POPEv 307     125.816 129.968  84.177  1.00  0.00           C
ATOM  10039  C3  POPEv 307     126.347 129.590  88.616  1.00  0.00           C
ATOM  10042  O31 POPEv 307     126.036 128.246  88.186  1.00  0.00           O
ATOM  10043  C31 POPEv 307     124.938 128.125  87.466  1.00  0.00           C
ATOM  10044  O32 POPEv 307     124.207 129.026  87.086  1.00  0.00           O
ATOM  10045  C32 POPEv 307     124.786 126.656  87.076  1.00  0.00           C
ATOM  10048  C23 POPEv 307     124.947 128.746  83.797  1.00  0.00           C
ATOM  10051  C24 POPEv 307     124.146 128.997  82.507  1.00  0.00           C
ATOM  10054  C25 POPEv 307     125.007 128.766  81.257  1.00  0.00           C
ATOM  10057  C26 POPEv 307     124.207 128.837  79.957  1.00  0.00           C
ATOM  10060  C27 POPEv 307     125.037 128.387  78.757  1.00  0.00           C
ATOM  10063  C28 POPEv 307     124.197 128.286  77.466  1.00  0.00           C
ATOM  10066  C29 POPEv 307     125.047 127.845  76.306  1.00  0.00           C
ATOM  10068 0C21 POPEv 307     125.416 126.576  76.046  1.00  0.00           C
ATOM  10070 1C21 POPEv 307     124.997 125.345  76.817  1.00  0.00           C
ATOM  10073 2C21 POPEv 307     124.747 124.137  75.886  1.00  0.00           C
ATOM  10076 3C21 POPEv 307     123.557 124.316  74.947  1.00  0.00           C
ATOM  10079 4C21 POPEv 307     123.617 123.417  73.707  1.00  0.00           C
ATOM  10082 5C21 POPEv 307     123.357 121.936  74.017  1.00  0.00           C
ATOM  10085 6C21 POPEv 307     123.666 121.057  72.807  1.00  0.00           C
ATOM  10088 7C21 POPEv 307     123.306 119.587  73.026  1.00  0.00           C
ATOM  10091 8C21 POPEv 307     123.867 118.687  71.926  1.00  0.00           C
ATOM  10095  C33 POPEv 307     126.036 126.047  86.407  1.00  0.00           C
ATOM  10098  C34 POPEv 307     125.736 124.686  85.777  1.00  0.00           C
ATOM  10101  C35 POPEv 307     124.646 124.716  84.706  1.00  0.00           C
ATOM  10104  C36 POPEv 307     124.798 123.606  83.666  1.00  0.00           C
ATOM  10107  C37 POPEv 307     123.737 123.706  82.566  1.00  0.00           C
ATOM  10110  C38 POPEv 307     124.188 123.046  81.257  1.00  0.00           C
ATOM  10113  C39 POPEv 307     123.236 121.956  80.766  1.00  0.00           C
ATOM  10116 0C31 POPEv 307     123.517 121.595  79.297  1.00  0.00           C
ATOM  10119 1C31 POPEv 307     122.767 120.345  78.847  1.00  0.00           C
ATOM  10122 2C31 POPEv 307     122.846 120.126  77.338  1.00  0.00           C
ATOM  10125 3C31 POPEv 307     122.066 118.896  76.867  1.00  0.00           C
ATOM  10128 4C31 POPEv 307     122.706 117.565  77.276  1.00  0.00           C
ATOM  10131 5C31 POPEv 307     121.677 116.435  77.438  1.00  0.00           C
ATOM  10134 6C31 POPEv 307     122.307 115.096  77.807  1.00  0.00           C
ATOM  10138  NH3 POPEw 308      78.787 111.826  88.716  1.00  0.00           N
ATOM  10142  C12 POPEw 308      79.626 111.987  89.957  1.00  0.00           C
ATOM  10145  C11 POPEw 308      81.017 111.386  89.786  1.00  0.00           C
ATOM  10148  P   POPEw 308      83.047 110.777  91.278  1.00  0.00           P
ATOM  10149  O13 POPEw 308      83.327 110.756  92.717  1.00  0.00           O
ATOM  10150  O14 POPEw 308      83.007 109.506  90.536  1.00  0.00           O
ATOM  10151  O11 POPEw 308      84.017 111.786  90.567  1.00  0.00           O
ATOM  10152  O12 POPEw 308      81.688 111.516  91.046  1.00  0.00           O
ATOM  10153  C1  POPEw 308      85.427 111.576  90.567  1.00  0.00           C
ATOM  10156  C2  POPEw 308      86.027 112.346  89.366  1.00  0.00           C
ATOM  10158  O21 POPEw 308      87.367 111.896  89.157  1.00  0.00           O
ATOM  10159  C21 POPEw 308      87.846 112.136  87.948  1.00  0.00           C
ATOM  10160  O22 POPEw 308      87.286 112.766  87.066  1.00  0.00           O
ATOM  10161  C22 POPEw 308      89.137 111.346  87.776  1.00  0.00           C
ATOM  10164  C3  POPEw 308      85.937 113.896  89.566  1.00  0.00           C
ATOM  10167  O31 POPEw 308      85.577 114.606  88.357  1.00  0.00           O
ATOM  10168  C31 POPEw 308      84.267 114.816  88.146  1.00  0.00           C
ATOM  10169  O32 POPEw 308      83.707 115.877  88.417  1.00  0.00           O
ATOM  10170  C32 POPEw 308      83.617 113.526  87.617  1.00  0.00           C
ATOM  10173  C23 POPEw 308      88.847 109.826  87.706  1.00  0.00           C
ATOM  10176  C24 POPEw 308      89.157 109.196  86.348  1.00  0.00           C
ATOM  10179  C25 POPEw 308      88.437 109.807  85.126  1.00  0.00           C
ATOM  10182  C26 POPEw 308      88.737 108.997  83.856  1.00  0.00           C
ATOM  10185  C27 POPEw 308      88.597 109.807  82.556  1.00  0.00           C
ATOM  10188  C28 POPEw 308      88.647 108.946  81.278  1.00  0.00           C
ATOM  10191  C29 POPEw 308      89.916 108.146  81.166  1.00  0.00           C
ATOM  10193 0C21 POPEw 308      90.077 106.987  80.497  1.00  0.00           C
ATOM  10195 1C21 POPEw 308      89.048 106.266  79.677  1.00  0.00           C
ATOM  10198 2C21 POPEw 308      89.486 105.996  78.216  1.00  0.00           C
ATOM  10201 3C21 POPEw 308      88.316 105.466  77.356  1.00  0.00           C
ATOM  10204 4C21 POPEw 308      88.717 105.236  75.896  1.00  0.00           C
ATOM  10207 5C21 POPEw 308      87.537 105.247  74.908  1.00  0.00           C
ATOM  10210 6C21 POPEw 308      86.586 104.046  75.036  1.00  0.00           C
ATOM  10213 7C21 POPEw 308      85.687 103.886  73.806  1.00  0.00           C
ATOM  10216 8C21 POPEw 308      84.707 102.717  73.897  1.00  0.00           C
ATOM  10220  C33 POPEw 308      82.376 113.606  86.698  1.00  0.00           C
ATOM  10223  C34 POPEw 308      82.217 112.246  85.987  1.00  0.00           C
ATOM  10226  C35 POPEw 308      80.927 112.066  85.187  1.00  0.00           C
ATOM  10229  C36 POPEw 308      80.867 112.926  83.907  1.00  0.00           C
ATOM  10232  C37 POPEw 308      79.446 113.386  83.596  1.00  0.00           C
ATOM  10235  C38 POPEw 308      79.376 114.207  82.307  1.00  0.00           C
ATOM  10238  C39 POPEw 308      79.298 113.356  81.036  1.00  0.00           C
ATOM  10241 0C31 POPEw 308      79.656 114.207  79.817  1.00  0.00           C
ATOM  10244 1C31 POPEw 308      79.247 113.626  78.456  1.00  0.00           C
ATOM  10247 2C31 POPEw 308      79.757 114.515  77.317  1.00  0.00           C
ATOM  10250 3C31 POPEw 308      79.747 113.846  75.937  1.00  0.00           C
ATOM  10253 4C31 POPEw 308      78.357 113.736  75.296  1.00  0.00           C
ATOM  10256 5C31 POPEw 308      78.427 113.016  73.936  1.00  0.00           C
ATOM  10259 6C31 POPEw 308      77.217 113.286  73.036  1.00  0.00           C
ATOM  10263  NH3 POPEx 309     122.298  18.026  95.007  1.00  0.00           N
ATOM  10267  C12 POPEx 309     122.467  19.526  95.047  1.00  0.00           C
ATOM  10270  C11 POPEx 309     123.757  19.926  95.786  1.00  0.00           C
ATOM  10273  P   POPEx 309     123.396  22.306  96.826  1.00  0.00           P
ATOM  10274  O13 POPEx 309     121.926  22.356  96.736  1.00  0.00           O
ATOM  10275  O14 POPEx 309     123.927  21.936  98.158  1.00  0.00           O
ATOM  10276  O11 POPEx 309     123.987  23.726  96.446  1.00  0.00           O
ATOM  10277  O12 POPEx 309     123.978  21.326  95.728  1.00  0.00           O
ATOM  10278  C1  POPEx 309     125.127  23.886  95.588  1.00  0.00           C
ATOM  10281  C2  POPEx 309     124.637  24.426  94.216  1.00  0.00           C
ATOM  10283  O21 POPEx 309     125.326  23.806  93.126  1.00  0.00           O
ATOM  10284  C21 POPEx 309     126.586  24.136  92.956  1.00  0.00           C
ATOM  10285  O22 POPEx 309     127.277  24.806  93.707  1.00  0.00           O
ATOM  10286  C22 POPEx 309     127.047  23.556  91.628  1.00  0.00           C
ATOM  10289  C3  POPEx 309     124.607  25.966  94.128  1.00  0.00           C
ATOM  10292  O31 POPEx 309     123.617  26.396  93.196  1.00  0.00           O
ATOM  10293  C31 POPEx 309     123.787  27.196  92.136  1.00  0.00           C
ATOM  10294  O32 POPEx 309     122.857  27.786  91.617  1.00  0.00           O
ATOM  10295  C32 POPEx 309     125.228  27.366  91.617  1.00  0.00           C
ATOM  10298  C23 POPEx 309     127.326  24.516  90.456  1.00  0.00           C
ATOM  10301  C24 POPEx 309     127.767  23.687  89.236  1.00  0.00           C
ATOM  10304  C25 POPEx 309     127.516  24.356  87.886  1.00  0.00           C
ATOM  10307  C26 POPEx 309     126.027  24.306  87.517  1.00  0.00           C
ATOM  10310  C27 POPEx 309     125.736  24.826  86.096  1.00  0.00           C
ATOM  10313  C28 POPEx 309     124.236  24.696  85.786  1.00  0.00           C
ATOM  10316  C29 POPEx 309     123.777  25.497  84.597  1.00  0.00           C
ATOM  10318 0C21 POPEx 309     122.747  25.176  83.786  1.00  0.00           C
ATOM  10320 1C21 POPEx 309     121.867  23.956  83.907  1.00  0.00           C
ATOM  10323 2C21 POPEx 309     122.056  22.966  82.738  1.00  0.00           C
ATOM  10326 3C21 POPEx 309     121.657  23.545  81.376  1.00  0.00           C
ATOM  10329 4C21 POPEx 309     121.596  22.496  80.246  1.00  0.00           C
ATOM  10332 5C21 POPEx 309     120.497  21.446  80.477  1.00  0.00           C
ATOM  10335 6C21 POPEx 309     120.087  20.736  79.177  1.00  0.00           C
ATOM  10338 7C21 POPEx 309     118.867  19.816  79.356  1.00  0.00           C
ATOM  10341 8C21 POPEx 309     119.226  18.376  79.697  1.00  0.00           C
ATOM  10345  C33 POPEx 309     125.167  27.856  90.147  1.00  0.00           C
ATOM  10348  C34 POPEx 309     126.497  27.955  89.356  1.00  0.00           C
ATOM  10351  C35 POPEx 309     126.247  28.516  87.936  1.00  0.00           C
ATOM  10354  C36 POPEx 309     127.477  28.516  86.996  1.00  0.00           C
ATOM  10357  C37 POPEx 309     127.117  29.096  85.606  1.00  0.00           C
ATOM  10360  C38 POPEx 309     128.257  29.056  84.566  1.00  0.00           C
ATOM  10363  C39 POPEx 309     127.777  29.486  83.167  1.00  0.00           C
ATOM  10366 0C31 POPEx 309     128.878  29.776  82.127  1.00  0.00           C
ATOM  10369 1C31 POPEx 309     128.268  30.186  80.766  1.00  0.00           C
ATOM  10372 2C31 POPEx 309     129.236  30.786  79.726  1.00  0.00           C
ATOM  10375 3C31 POPEx 309     130.177  29.756  79.087  1.00  0.00           C
ATOM  10378 4C31 POPEx 309     130.857  30.246  77.796  1.00  0.00           C
ATOM  10381 5C31 POPEx 309     131.829  29.216  77.216  1.00  0.00           C
ATOM  10384 6C31 POPEx 309     132.421  29.596  75.857  1.00  0.00           C
ATOM  10388  NH3 POPEy 310       4.837  70.016  96.137  1.00  0.00           N
ATOM  10392  C12 POPEy 310       4.727  69.477  97.527  1.00  0.00           C
ATOM  10395  C11 POPEy 310       3.757  68.296  97.606  1.00  0.00           C
ATOM  10398  P   POPEy 310       3.117  66.276  99.096  1.00  0.00           P
ATOM  10399  O13 POPEy 310       3.087  66.166 100.567  1.00  0.00           O
ATOM  10400  O14 POPEy 310       1.797  66.386  98.406  1.00  0.00           O
ATOM  10401  O11 POPEy 310       3.877  64.996  98.606  1.00  0.00           O
ATOM  10402  O12 POPEy 310       4.047  67.516  98.757  1.00  0.00           O
ATOM  10403  C1  POPEy 310       4.757  64.976  97.496  1.00  0.00           C
ATOM  10406  C2  POPEy 310       5.286  63.526  97.226  1.00  0.00           C
ATOM  10408  O21 POPEy 310       5.587  63.316  95.847  1.00  0.00           O
ATOM  10409  C21 POPEy 310       6.346  64.166  95.216  1.00  0.00           C
ATOM  10410  O22 POPEy 310       6.767  65.236  95.616  1.00  0.00           O
ATOM  10411  C22 POPEy 310       6.556  63.626  93.806  1.00  0.00           C
ATOM  10414  C3  POPEy 310       4.277  62.426  97.676  1.00  0.00           C
ATOM  10417  O31 POPEy 310       4.207  61.286  96.767  1.00  0.00           O
ATOM  10418  C31 POPEy 310       5.047  60.296  97.006  1.00  0.00           C
ATOM  10419  O32 POPEy 310       5.547  60.016  98.088  1.00  0.00           O
ATOM  10420  C32 POPEy 310       5.357  59.586  95.686  1.00  0.00           C
ATOM  10423  C23 POPEy 310       7.027  64.696  92.808  1.00  0.00           C
ATOM  10426  C24 POPEy 310       7.317  64.066  91.446  1.00  0.00           C
ATOM  10429  C25 POPEy 310       6.036  63.636  90.737  1.00  0.00           C
ATOM  10432  C26 POPEy 310       6.307  62.686  89.576  1.00  0.00           C
ATOM  10435  C27 POPEy 310       4.997  62.106  89.026  1.00  0.00           C
ATOM  10438  C28 POPEy 310       5.167  61.266  87.746  1.00  0.00           C
ATOM  10441  C29 POPEy 310       5.587  62.126  86.587  1.00  0.00           C
ATOM  10443 0C21 POPEy 310       5.617  61.756  85.308  1.00  0.00           C
ATOM  10445 1C21 POPEy 310       5.257  60.406  84.747  1.00  0.00           C
ATOM  10448 2C21 POPEy 310       4.527  60.517  83.396  1.00  0.00           C
ATOM  10451 3C21 POPEy 310       5.377  61.176  82.286  1.00  0.00           C
ATOM  10454 4C21 POPEy 310       4.747  62.466  81.736  1.00  0.00           C
ATOM  10457 5C21 POPEy 310       5.756  63.486  81.176  1.00  0.00           C
ATOM  10460 6C21 POPEy 310       6.626  64.136  82.267  1.00  0.00           C
ATOM  10463 7C21 POPEy 310       7.187  65.496  81.856  1.00  0.00           C
ATOM  10466 8C21 POPEy 310       8.087  66.136  82.927  1.00  0.00           C
ATOM  10470  C33 POPEy 310       6.626  58.716  95.766  1.00  0.00           C
ATOM  10473  C34 POPEy 310       7.187  58.216  94.426  1.00  0.00           C
ATOM  10476  C35 POPEy 310       6.496  56.985  93.806  1.00  0.00           C
ATOM  10479  C36 POPEy 310       5.197  57.286  93.047  1.00  0.00           C
ATOM  10482  C37 POPEy 310       5.107  56.536  91.706  1.00  0.00           C
ATOM  10485  C38 POPEy 310       4.027  57.097  90.766  1.00  0.00           C
ATOM  10488  C39 POPEy 310       3.017  56.045  90.267  1.00  0.00           C
ATOM  10491 0C31 POPEy 310       2.047  55.616  91.367  1.00  0.00           C
ATOM  10494 1C31 POPEy 310       0.964  54.676  90.847  1.00  0.00           C
ATOM  10497 2C31 POPEy 310      -0.066  54.316  91.926  1.00  0.00           C
ATOM  10500 3C31 POPEy 310      -0.736  52.955  91.677  1.00  0.00           C
ATOM  10503 4C31 POPEy 310      -1.776  52.965  90.556  1.00  0.00           C
ATOM  10506 5C31 POPEy 310      -2.296  51.556  90.227  1.00  0.00           C
ATOM  10509 6C31 POPEy 310      -3.507  51.536  89.297  1.00  0.00           C
ATOM  10513  NH3 POPEz 311     101.726  29.766  93.827  1.00  0.00           N
ATOM  10517  C12 POPEz 311     102.696  28.986  94.636  1.00  0.00           C
ATOM  10520  C11 POPEz 311     102.018  27.776  95.298  1.00  0.00           C
ATOM  10523  P   POPEz 311     102.696  25.426  96.236  1.00  0.00           P
ATOM  10524  O13 POPEz 311     102.767  25.856  97.636  1.00  0.00           O
ATOM  10525  O14 POPEz 311     103.737  24.466  95.786  1.00  0.00           O
ATOM  10526  O11 POPEz 311     101.257  24.926  95.798  1.00  0.00           O
ATOM  10527  O12 POPEz 311     102.947  26.705  95.346  1.00  0.00           O
ATOM  10528  C1  POPEz 311     101.076  23.746  95.007  1.00  0.00           C
ATOM  10531  C2  POPEz 311     100.228  24.026  93.736  1.00  0.00           C
ATOM  10533  O21 POPEz 311     100.486  23.046  92.727  1.00  0.00           O
ATOM  10534  C21 POPEz 311     101.507  23.226  91.917  1.00  0.00           C
ATOM  10535  O22 POPEz 311     102.477  23.956  92.107  1.00  0.00           O
ATOM  10536  C22 POPEz 311     101.316  22.426  90.637  1.00  0.00           C
ATOM  10539  C3  POPEz 311     100.377  25.486  93.246  1.00  0.00           C
ATOM  10542  O31 POPEz 311      99.798  25.646  91.946  1.00  0.00           O
ATOM  10543  C31 POPEz 311      99.837  26.876  91.488  1.00  0.00           C
ATOM  10544  O32 POPEz 311     100.407  27.826  92.036  1.00  0.00           O
ATOM  10545  C32 POPEz 311      99.207  26.876  90.098  1.00  0.00           C
ATOM  10548  C23 POPEz 311     102.426  22.756  89.627  1.00  0.00           C
ATOM  10551  C24 POPEz 311     102.047  22.346  88.196  1.00  0.00           C
ATOM  10554  C25 POPEz 311     101.837  20.836  88.026  1.00  0.00           C
ATOM  10557  C26 POPEz 311     101.507  20.506  86.576  1.00  0.00           C
ATOM  10560  C27 POPEz 311     101.767  19.036  86.216  1.00  0.00           C
ATOM  10563  C28 POPEz 311     101.437  18.706  84.747  1.00  0.00           C
ATOM  10566  C29 POPEz 311     102.207  19.586  83.786  1.00  0.00           C
ATOM  10568 0C21 POPEz 311     103.087  19.196  82.846  1.00  0.00           C
ATOM  10570 1C21 POPEz 311     103.467  17.786  82.477  1.00  0.00           C
ATOM  10573 2C21 POPEz 311     103.176  17.546  80.987  1.00  0.00           C
ATOM  10576 3C21 POPEz 311     104.177  18.266  80.077  1.00  0.00           C
ATOM  10579 4C21 POPEz 311     103.906  18.076  78.576  1.00  0.00           C
ATOM  10582 5C21 POPEz 311     105.027  18.636  77.696  1.00  0.00           C
ATOM  10585 6C21 POPEz 311     105.416  20.066  78.087  1.00  0.00           C
ATOM  10588 7C21 POPEz 311     106.397  20.716  77.096  1.00  0.00           C
ATOM  10591 8C21 POPEz 311     106.417  22.236  77.226  1.00  0.00           C
ATOM  10595  C33 POPEz 311     100.287  26.886  88.988  1.00  0.00           C
ATOM  10598  C34 POPEz 311     100.377  28.226  88.246  1.00  0.00           C
ATOM  10601  C35 POPEz 311     101.818  28.706  88.076  1.00  0.00           C
ATOM  10604  C36 POPEz 311     102.656  27.846  87.127  1.00  0.00           C
ATOM  10607  C37 POPEz 311     102.416  28.136  85.637  1.00  0.00           C
ATOM  10610  C38 POPEz 311     103.617  27.686  84.807  1.00  0.00           C
ATOM  10613  C39 POPEz 311     103.557  28.046  83.316  1.00  0.00           C
ATOM  10616 0C31 POPEz 311     104.926  27.826  82.647  1.00  0.00           C
ATOM  10619 1C31 POPEz 311     104.977  28.216  81.166  1.00  0.00           C
ATOM  10622 2C31 POPEz 311     106.406  28.276  80.606  1.00  0.00           C
ATOM  10625 3C31 POPEz 311     107.207  26.976  80.766  1.00  0.00           C
ATOM  10628 4C31 POPEz 311     108.517  26.966  79.966  1.00  0.00           C
ATOM  10631 5C31 POPEz 311     109.327  25.676  80.176  1.00  0.00           C
ATOM  10634 6C31 POPEz 311     110.438  25.466  79.146  1.00  0.00           C
ATOM  10638  NH3 POPE0 312      96.467   1.496  48.326  1.00  0.00           N
ATOM  10642  C12 POPE0 312      97.257   2.656  47.757  1.00  0.00           C
ATOM  10645  C11 POPE0 312      98.657   2.766  48.417  1.00  0.00           C
ATOM  10648  P   POPE0 312      99.577   0.686  49.806  1.00  0.00           P
ATOM  10649  O13 POPE0 312      98.297   0.033  50.156  1.00  0.00           O
ATOM  10650  O14 POPE0 312     100.746  -0.197  49.597  1.00  0.00           O
ATOM  10651  O11 POPE0 312      99.897   1.796  50.886  1.00  0.00           O
ATOM  10652  O12 POPE0 312      99.318   1.496  48.477  1.00  0.00           O
ATOM  10653  C1  POPE0 312      99.747   1.416  52.246  1.00  0.00           C
ATOM  10656  C2  POPE0 312     100.416   2.416  53.216  1.00  0.00           C
ATOM  10658  O21 POPE0 312      99.556   3.486  53.596  1.00  0.00           O
ATOM  10659  C21 POPE0 312      99.547   4.606  52.936  1.00  0.00           C
ATOM  10660  O22 POPE0 312      99.947   4.836  51.806  1.00  0.00           O
ATOM  10661  C22 POPE0 312      98.967   5.666  53.857  1.00  0.00           C
ATOM  10664  C3  POPE0 312     101.846   2.876  52.836  1.00  0.00           C
ATOM  10667  O31 POPE0 312     102.337   3.836  53.806  1.00  0.00           O
ATOM  10668  C31 POPE0 312     102.637   3.306  54.977  1.00  0.00           C
ATOM  10669  O32 POPE0 312     102.607   2.116  55.256  1.00  0.00           O
ATOM  10670  C32 POPE0 312     103.106   4.386  55.937  1.00  0.00           C
ATOM  10673  C23 POPE0 312      99.938   5.996  55.006  1.00  0.00           C
ATOM  10676  C24 POPE0 312      99.477   7.186  55.837  1.00  0.00           C
ATOM  10679  C25 POPE0 312     100.497   7.606  56.907  1.00  0.00           C
ATOM  10682  C26 POPE0 312      99.977   8.716  57.836  1.00  0.00           C
ATOM  10685  C27 POPE0 312      98.956   8.246  58.886  1.00  0.00           C
ATOM  10688  C28 POPE0 312      97.966   9.336  59.326  1.00  0.00           C
ATOM  10691  C29 POPE0 312      98.617  10.596  59.846  1.00  0.00           C
ATOM  10693 0C21 POPE0 312      98.068  11.476  60.707  1.00  0.00           C
ATOM  10695 1C21 POPE0 312      96.666  11.406  61.266  1.00  0.00           C
ATOM  10698 2C21 POPE0 312      96.576  10.796  62.676  1.00  0.00           C
ATOM  10701 3C21 POPE0 312      95.117  10.626  63.126  1.00  0.00           C
ATOM  10704 4C21 POPE0 312      94.967   9.766  64.387  1.00  0.00           C
ATOM  10707 5C21 POPE0 312      93.617   9.016  64.407  1.00  0.00           C
ATOM  10710 6C21 POPE0 312      93.497   8.026  65.567  1.00  0.00           C
ATOM  10713 7C21 POPE0 312      92.438   6.946  65.296  1.00  0.00           C
ATOM  10716 8C21 POPE0 312      92.267   5.936  66.426  1.00  0.00           C
ATOM  10720  C33 POPE0 312     102.556   4.206  57.366  1.00  0.00           C
ATOM  10723  C34 POPE0 312     103.327   5.076  58.367  1.00  0.00           C
ATOM  10726  C35 POPE0 312     102.637   5.136  59.727  1.00  0.00           C
ATOM  10729  C36 POPE0 312     103.497   5.626  60.886  1.00  0.00           C
ATOM  10732  C37 POPE0 312     102.696   5.536  62.196  1.00  0.00           C
ATOM  10735  C38 POPE0 312     103.548   5.796  63.437  1.00  0.00           C
ATOM  10738  C39 POPE0 312     104.107   7.216  63.447  1.00  0.00           C
ATOM  10741 0C31 POPE0 312     104.977   7.476  64.677  1.00  0.00           C
ATOM  10744 1C31 POPE0 312     105.486   8.916  64.716  1.00  0.00           C
ATOM  10747 2C31 POPE0 312     106.306   9.196  65.976  1.00  0.00           C
ATOM  10750 3C31 POPE0 312     105.457   9.236  67.257  1.00  0.00           C
ATOM  10753 4C31 POPE0 312     104.677  10.556  67.416  1.00  0.00           C
ATOM  10756 5C31 POPE0 312     104.216  10.846  68.856  1.00  0.00           C
ATOM  10759 6C31 POPE0 312     102.696  10.876  69.026  1.00  0.00           C
ATOM  10763  NH3 POPE1 313     123.316  15.676  51.287  1.00  0.00           N
ATOM  10767  C12 POPE1 313     121.986  16.326  50.957  1.00  0.00           C
ATOM  10770  C11 POPE1 313     122.096  17.846  50.666  1.00  0.00           C
ATOM  10773  P   POPE1 313     122.298  20.116  52.026  1.00  0.00           P
ATOM  10774  O13 POPE1 313     123.548  20.876  51.756  1.00  0.00           O
ATOM  10775  O14 POPE1 313     121.087  20.556  51.276  1.00  0.00           O
ATOM  10776  O11 POPE1 313     122.028  20.226  53.587  1.00  0.00           O
ATOM  10777  O12 POPE1 313     122.556  18.556  51.817  1.00  0.00           O
ATOM  10778  C1  POPE1 313     121.227  19.276  54.296  1.00  0.00           C
ATOM  10781  C2  POPE1 313     122.056  18.506  55.366  1.00  0.00           C
ATOM  10783  O21 POPE1 313     121.188  17.576  56.076  1.00  0.00           O
ATOM  10784  C21 POPE1 313     120.947  16.436  55.416  1.00  0.00           C
ATOM  10785  O22 POPE1 313     121.446  16.136  54.356  1.00  0.00           O
ATOM  10786  C22 POPE1 313     119.977  15.586  56.256  1.00  0.00           C
ATOM  10789  C3  POPE1 313     122.717  19.456  56.417  1.00  0.00           C
ATOM  10792  O31 POPE1 313     124.157  19.417  56.446  1.00  0.00           O
ATOM  10793  C31 POPE1 313     124.857  18.486  57.126  1.00  0.00           C
ATOM  10794  O32 POPE1 313     126.076  18.466  57.157  1.00  0.00           O
ATOM  10795  C32 POPE1 313     123.987  17.426  57.826  1.00  0.00           C
ATOM  10798  C23 POPE1 313     119.556  14.236  55.616  1.00  0.00           C
ATOM  10801  C24 POPE1 313     119.207  13.146  56.646  1.00  0.00           C
ATOM  10804  C25 POPE1 313     118.057  13.486  57.607  1.00  0.00           C
ATOM  10807  C26 POPE1 313     116.666  13.286  56.986  1.00  0.00           C
ATOM  10810  C27 POPE1 313     115.568  13.946  57.817  1.00  0.00           C
ATOM  10813  C28 POPE1 313     114.146  13.476  57.456  1.00  0.00           C
ATOM  10816  C29 POPE1 313     113.717  12.206  58.127  1.00  0.00           C
ATOM  10818 0C21 POPE1 313     113.377  12.046  59.417  1.00  0.00           C
ATOM  10820 1C21 POPE1 313     113.387  13.116  60.486  1.00  0.00           C
ATOM  10823 2C21 POPE1 313     114.407  12.776  61.586  1.00  0.00           C
ATOM  10826 3C21 POPE1 313     114.528  13.886  62.636  1.00  0.00           C
ATOM  10829 4C21 POPE1 313     115.536  13.566  63.746  1.00  0.00           C
ATOM  10832 5C21 POPE1 313     115.977  14.826  64.496  1.00  0.00           C
ATOM  10835 6C21 POPE1 313     117.107  14.576  65.507  1.00  0.00           C
ATOM  10838 7C21 POPE1 313     117.798  15.886  65.937  1.00  0.00           C
ATOM  10841 8C21 POPE1 313     118.867  15.696  67.007  1.00  0.00           C
ATOM  10845  C33 POPE1 313     124.747  16.226  58.457  1.00  0.00           C
ATOM  10848  C34 POPE1 313     123.757  15.296  59.186  1.00  0.00           C
ATOM  10851  C35 POPE1 313     124.378  14.026  59.776  1.00  0.00           C
ATOM  10854  C36 POPE1 313     125.507  14.336  60.767  1.00  0.00           C
ATOM  10857  C37 POPE1 313     125.676  13.286  61.866  1.00  0.00           C
ATOM  10860  C38 POPE1 313     126.937  13.566  62.696  1.00  0.00           C
ATOM  10863  C39 POPE1 313     126.996  12.796  64.017  1.00  0.00           C
ATOM  10866 0C31 POPE1 313     127.087  11.276  63.847  1.00  0.00           C
ATOM  10869 1C31 POPE1 313     127.597  10.606  65.136  1.00  0.00           C
ATOM  10872 2C31 POPE1 313     127.817   9.096  64.996  1.00  0.00           C
ATOM  10875 3C31 POPE1 313     128.277   8.446  66.316  1.00  0.00           C
ATOM  10878 4C31 POPE1 313     127.137   8.346  67.346  1.00  0.00           C
ATOM  10881 5C31 POPE1 313     127.556   7.636  68.637  1.00  0.00           C
ATOM  10884 6C31 POPE1 313     126.446   7.626  69.687  1.00  0.00           C
ATOM  10888  NH3 POPE2 314      99.826 101.136  92.878  1.00  0.00           N
ATOM  10892  C12 POPE2 314     100.937 102.136  93.026  1.00  0.00           C
ATOM  10895  C11 POPE2 314     100.736 103.086  94.206  1.00  0.00           C
ATOM  10898  P   POPE2 314     103.096 104.216  93.856  1.00  0.00           P
ATOM  10899  O13 POPE2 314     103.688 102.946  94.338  1.00  0.00           O
ATOM  10900  O14 POPE2 314     103.707 105.457  94.366  1.00  0.00           O
ATOM  10901  O11 POPE2 314     103.246 104.107  92.286  1.00  0.00           O
ATOM  10902  O12 POPE2 314     101.537 104.247  94.058  1.00  0.00           O
ATOM  10903  C1  POPE2 314     103.967 105.065  91.507  1.00  0.00           C
ATOM  10906  C2  POPE2 314     103.396 105.205  90.056  1.00  0.00           C
ATOM  10908  O21 POPE2 314     102.966 104.016  89.366  1.00  0.00           O
ATOM  10909  C21 POPE2 314     103.797 102.997  89.236  1.00  0.00           C
ATOM  10910  O22 POPE2 314     104.677 102.666  90.017  1.00  0.00           O
ATOM  10911  C22 POPE2 314     103.536 102.337  87.878  1.00  0.00           C
ATOM  10914  C3  POPE2 314     104.367 106.017  89.157  1.00  0.00           C
ATOM  10917  O31 POPE2 314     103.647 107.046  88.476  1.00  0.00           O
ATOM  10918  C31 POPE2 314     102.927 106.696  87.426  1.00  0.00           C
ATOM  10919  O32 POPE2 314     102.976 105.646  86.817  1.00  0.00           O
ATOM  10920  C32 POPE2 314     101.967 107.857  87.146  1.00  0.00           C
ATOM  10923  C23 POPE2 314     103.377 100.796  87.966  1.00  0.00           C
ATOM  10926  C24 POPE2 314     103.816 100.045  86.706  1.00  0.00           C
ATOM  10929  C25 POPE2 314     103.138 100.466  85.396  1.00  0.00           C
ATOM  10932  C26 POPE2 314     101.618 100.236  85.337  1.00  0.00           C
ATOM  10935  C27 POPE2 314     101.147 100.286  83.876  1.00  0.00           C
ATOM  10938  C28 POPE2 314      99.646 100.026  83.676  1.00  0.00           C
ATOM  10941  C29 POPE2 314      99.416  99.026  82.566  1.00  0.00           C
ATOM  10943 0C21 POPE2 314      98.847  99.226  81.367  1.00  0.00           C
ATOM  10945 1C21 POPE2 314      98.297 100.506  80.816  1.00  0.00           C
ATOM  10948 2C21 POPE2 314      98.147 100.426  79.286  1.00  0.00           C
ATOM  10951 3C21 POPE2 314      99.496 100.345  78.556  1.00  0.00           C
ATOM  10954 4C21 POPE2 314      99.388 100.146  77.036  1.00  0.00           C
ATOM  10957 5C21 POPE2 314     100.727 100.446  76.356  1.00  0.00           C
ATOM  10960 6C21 POPE2 314     100.797 100.077  74.876  1.00  0.00           C
ATOM  10963 7C21 POPE2 314     102.177 100.396  74.286  1.00  0.00           C
ATOM  10966 8C21 POPE2 314     102.326 100.056  72.807  1.00  0.00           C
ATOM  10970  C33 POPE2 314     102.438 108.626  85.917  1.00  0.00           C
ATOM  10973  C34 POPE2 314     101.777 109.996  85.816  1.00  0.00           C
ATOM  10976  C35 POPE2 314     102.018 110.566  84.426  1.00  0.00           C
ATOM  10979  C36 POPE2 314     101.688 112.046  84.326  1.00  0.00           C
ATOM  10982  C37 POPE2 314     101.657 112.477  82.867  1.00  0.00           C
ATOM  10985  C38 POPE2 314     101.846 113.977  82.687  1.00  0.00           C
ATOM  10988  C39 POPE2 314     101.126 114.466  81.426  1.00  0.00           C
ATOM  10991 0C31 POPE2 314     101.767 114.076  80.087  1.00  0.00           C
ATOM  10994 1C31 POPE2 314     100.908 114.536  78.907  1.00  0.00           C
ATOM  10997 2C31 POPE2 314     101.576 114.476  77.536  1.00  0.00           C
ATOM  11000 3C31 POPE2 314     102.018 113.076  77.096  1.00  0.00           C
ATOM  11003 4C31 POPE2 314     102.767 113.137  75.766  1.00  0.00           C
ATOM  11006 5C31 POPE2 314     103.208 111.766  75.237  1.00  0.00           C
ATOM  11009 6C31 POPE2 314     104.057 111.875  73.977  1.00  0.00           C
ATOM  11013  NH3 POPE3 315      44.497 114.447  93.256  1.00  0.00           N
ATOM  11017  C12 POPE3 315      44.177 115.886  92.986  1.00  0.00           C
ATOM  11020  C11 POPE3 315      42.927 115.996  92.127  1.00  0.00           C
ATOM  11023  P   POPE3 315      41.106 117.786  91.576  1.00  0.00           P
ATOM  11024  O13 POPE3 315      40.076 116.966  92.247  1.00  0.00           O
ATOM  11025  O14 POPE3 315      40.966 119.247  91.747  1.00  0.00           O
ATOM  11026  O11 POPE3 315      41.086 117.456  90.036  1.00  0.00           O
ATOM  11027  O12 POPE3 315      42.536 117.356  92.057  1.00  0.00           O
ATOM  11028  C1  POPE3 315      40.438 116.355  89.408  1.00  0.00           C
ATOM  11031  C2  POPE3 315      41.427 115.306  88.827  1.00  0.00           C
ATOM  11033  O21 POPE3 315      41.237 115.007  87.426  1.00  0.00           O
ATOM  11034  C21 POPE3 315      40.076 114.536  87.016  1.00  0.00           C
ATOM  11035  O22 POPE3 315      39.076 114.396  87.696  1.00  0.00           O
ATOM  11036  C22 POPE3 315      40.138 114.316  85.507  1.00  0.00           C
ATOM  11039  C3  POPE3 315      41.497 114.016  89.687  1.00  0.00           C
ATOM  11042  O31 POPE3 315      42.816 113.417  89.607  1.00  0.00           O
ATOM  11043  C31 POPE3 315      42.916 112.477  88.676  1.00  0.00           C
ATOM  11044  O32 POPE3 315      41.997 112.046  87.997  1.00  0.00           O
ATOM  11045  C32 POPE3 315      44.368 112.027  88.546  1.00  0.00           C
ATOM  11048  C23 POPE3 315      40.896 113.036  85.098  1.00  0.00           C
ATOM  11051  C24 POPE3 315      41.237 113.027  83.596  1.00  0.00           C
ATOM  11054  C25 POPE3 315      41.907 111.726  83.146  1.00  0.00           C
ATOM  11057  C26 POPE3 315      42.426 111.756  81.698  1.00  0.00           C
ATOM  11060  C27 POPE3 315      42.897 110.376  81.236  1.00  0.00           C
ATOM  11063  C28 POPE3 315      43.277 110.306  79.737  1.00  0.00           C
ATOM  11066  C29 POPE3 315      44.637 110.907  79.457  1.00  0.00           C
ATOM  11068 0C21 POPE3 315      45.688 110.296  78.866  1.00  0.00           C
ATOM  11070 1C21 POPE3 315      45.736 108.886  78.326  1.00  0.00           C
ATOM  11073 2C21 POPE3 315      46.057 108.855  76.826  1.00  0.00           C
ATOM  11076 3C21 POPE3 315      45.806 107.465  76.207  1.00  0.00           C
ATOM  11079 4C21 POPE3 315      46.016 107.447  74.697  1.00  0.00           C
ATOM  11082 5C21 POPE3 315      46.027 106.035  74.087  1.00  0.00           C
ATOM  11085 6C21 POPE3 315      46.517 106.047  72.626  1.00  0.00           C
ATOM  11088 7C21 POPE3 315      46.478 104.676  71.957  1.00  0.00           C
ATOM  11091 8C21 POPE3 315      47.137 104.667  70.567  1.00  0.00           C
ATOM  11095  C33 POPE3 315      44.486 110.527  88.228  1.00  0.00           C
ATOM  11098  C34 POPE3 315      45.747 110.276  87.407  1.00  0.00           C
ATOM  11101  C35 POPE3 315      45.966 108.806  87.057  1.00  0.00           C
ATOM  11104  C36 POPE3 315      47.167 108.636  86.127  1.00  0.00           C
ATOM  11107  C37 POPE3 315      47.277 107.216  85.567  1.00  0.00           C
ATOM  11110  C38 POPE3 315      48.487 106.987  84.646  1.00  0.00           C
ATOM  11113  C39 POPE3 315      48.457 107.876  83.406  1.00  0.00           C
ATOM  11116 0C31 POPE3 315      49.586 107.577  82.407  1.00  0.00           C
ATOM  11119 1C31 POPE3 315      49.457 106.215  81.706  1.00  0.00           C
ATOM  11122 2C31 POPE3 315      50.427 106.126  80.526  1.00  0.00           C
ATOM  11125 3C31 POPE3 315      50.346 104.807  79.747  1.00  0.00           C
ATOM  11128 4C31 POPE3 315      49.037 104.587  78.987  1.00  0.00           C
ATOM  11131 5C31 POPE3 315      49.196 103.526  77.886  1.00  0.00           C
ATOM  11134 6C31 POPE3 315      47.897 103.167  77.177  1.00  0.00           C
ATOM  11138  NH3 POPE4 316      80.156  96.766  92.496  1.00  0.00           N
ATOM  11142  C12 POPE4 316      80.177  95.387  93.067  1.00  0.00           C
ATOM  11145  C11 POPE4 316      81.306  95.276  94.087  1.00  0.00           C
ATOM  11148  P   POPE4 316      82.777  93.146  93.686  1.00  0.00           P
ATOM  11149  O13 POPE4 316      83.946  93.377  94.566  1.00  0.00           O
ATOM  11150  O14 POPE4 316      82.387  91.735  93.447  1.00  0.00           O
ATOM  11151  O11 POPE4 316      82.927  93.925  92.307  1.00  0.00           O
ATOM  11152  O12 POPE4 316      81.557  93.896  94.356  1.00  0.00           O
ATOM  11153  C1  POPE4 316      83.837  93.386  91.337  1.00  0.00           C
ATOM  11156  C2  POPE4 316      83.917  94.235  90.028  1.00  0.00           C
ATOM  11158  O21 POPE4 316      85.187  94.947  90.007  1.00  0.00           O
ATOM  11159  C21 POPE4 316      85.717  95.126  88.797  1.00  0.00           C
ATOM  11160  O22 POPE4 316      85.117  95.217  87.746  1.00  0.00           O
ATOM  11161  C22 POPE4 316      87.247  94.986  88.856  1.00  0.00           C
ATOM  11164  C3  POPE4 316      82.637  95.136  89.896  1.00  0.00           C
ATOM  11167  O31 POPE4 316      82.457  95.846  88.657  1.00  0.00           O
ATOM  11168  C31 POPE4 316      82.376  95.175  87.517  1.00  0.00           C
ATOM  11169  O32 POPE4 316      82.477  93.967  87.377  1.00  0.00           O
ATOM  11170  C32 POPE4 316      82.047  96.206  86.426  1.00  0.00           C
ATOM  11173  C23 POPE4 316      87.927  95.387  87.517  1.00  0.00           C
ATOM  11176  C24 POPE4 316      89.286  94.686  87.276  1.00  0.00           C
ATOM  11179  C25 POPE4 316      90.156  95.396  86.227  1.00  0.00           C
ATOM  11182  C26 POPE4 316      89.697  95.185  84.767  1.00  0.00           C
ATOM  11185  C27 POPE4 316      90.837  95.396  83.746  1.00  0.00           C
ATOM  11188  C28 POPE4 316      90.447  95.016  82.296  1.00  0.00           C
ATOM  11191  C29 POPE4 316      91.618  94.615  81.426  1.00  0.00           C
ATOM  11193 0C21 POPE4 316      91.666  94.646  80.087  1.00  0.00           C
ATOM  11195 1C21 POPE4 316      90.577  95.096  79.146  1.00  0.00           C
ATOM  11198 2C21 POPE4 316      91.076  95.146  77.686  1.00  0.00           C
ATOM  11201 3C21 POPE4 316      92.096  96.266  77.426  1.00  0.00           C
ATOM  11204 4C21 POPE4 316      93.157  95.886  76.386  1.00  0.00           C
ATOM  11207 5C21 POPE4 316      94.177  97.006  76.137  1.00  0.00           C
ATOM  11210 6C21 POPE4 316      95.287  96.595  75.147  1.00  0.00           C
ATOM  11213 7C21 POPE4 316      96.467  97.565  75.156  1.00  0.00           C
ATOM  11216 8C21 POPE4 316      97.587  97.197  74.177  1.00  0.00           C
ATOM  11220  C33 POPE4 316      82.227  95.716  84.977  1.00  0.00           C
ATOM  11223  C34 POPE4 316      81.736  96.777  83.977  1.00  0.00           C
ATOM  11226  C35 POPE4 316      81.916  96.365  82.507  1.00  0.00           C
ATOM  11229  C36 POPE4 316      81.618  97.535  81.548  1.00  0.00           C
ATOM  11232  C37 POPE4 316      81.916  97.186  80.077  1.00  0.00           C
ATOM  11235  C38 POPE4 316      81.797  98.417  79.157  1.00  0.00           C
ATOM  11238  C39 POPE4 316      82.467  98.206  77.796  1.00  0.00           C
ATOM  11241 0C31 POPE4 316      81.757  97.197  76.887  1.00  0.00           C
ATOM  11244 1C31 POPE4 316      82.687  96.756  75.737  1.00  0.00           C
ATOM  11247 2C31 POPE4 316      81.986  95.996  74.607  1.00  0.00           C
ATOM  11250 3C31 POPE4 316      80.877  96.766  73.866  1.00  0.00           C
ATOM  11253 4C31 POPE4 316      81.338  98.036  73.117  1.00  0.00           C
ATOM  11256 5C31 POPE4 316      81.247  99.326  73.936  1.00  0.00           C
ATOM  11259 6C31 POPE4 316      81.417 100.606  73.106  1.00  0.00           C
ATOM  11263  NH3 POPE5 317       9.567  95.136  89.408  1.00  0.00           N
ATOM  11267  C12 POPE5 317       9.716  94.247  90.606  1.00  0.00           C
ATOM  11270  C11 POPE5 317       9.907  92.755  90.246  1.00  0.00           C
ATOM  11273  P   POPE5 317      11.517  90.746  90.606  1.00  0.00           P
ATOM  11274  O13 POPE5 317      12.077  90.296  91.896  1.00  0.00           O
ATOM  11275  O14 POPE5 317      10.357  90.035  90.017  1.00  0.00           O
ATOM  11276  O11 POPE5 317      12.676  90.716  89.548  1.00  0.00           O
ATOM  11277  O12 POPE5 317      11.176  92.297  90.707  1.00  0.00           O
ATOM  11278  C1  POPE5 317      12.716  91.516  88.357  1.00  0.00           C
ATOM  11281  C2  POPE5 317      12.716  90.656  87.048  1.00  0.00           C
ATOM  11283  O21 POPE5 317      13.357  91.327  85.947  1.00  0.00           O
ATOM  11284  C21 POPE5 317      12.857  92.507  85.576  1.00  0.00           C
ATOM  11285  O22 POPE5 317      11.956  93.116  86.106  1.00  0.00           O
ATOM  11286  C22 POPE5 317      13.596  92.957  84.317  1.00  0.00           C
ATOM  11289  C3  POPE5 317      11.316  90.096  86.617  1.00  0.00           C
ATOM  11292  O31 POPE5 317      11.416  89.086  85.588  1.00  0.00           O
ATOM  11293  C31 POPE5 317      11.216  89.466  84.326  1.00  0.00           C
ATOM  11294  O32 POPE5 317      10.937  90.597  83.967  1.00  0.00           O
ATOM  11295  C32 POPE5 317      11.327  88.246  83.417  1.00  0.00           C
ATOM  11298  C23 POPE5 317      13.126  94.326  83.816  1.00  0.00           C
ATOM  11301  C24 POPE5 317      13.937  94.785  82.598  1.00  0.00           C
ATOM  11304  C25 POPE5 317      15.216  95.536  82.997  1.00  0.00           C
ATOM  11307  C26 POPE5 317      15.956  96.106  81.786  1.00  0.00           C
ATOM  11310  C27 POPE5 317      16.926  97.227  82.197  1.00  0.00           C
ATOM  11313  C28 POPE5 317      17.566  97.966  81.007  1.00  0.00           C
ATOM  11316  C29 POPE5 317      16.547  98.596  80.098  1.00  0.00           C
ATOM  11318 0C21 POPE5 317      16.567  98.557  78.757  1.00  0.00           C
ATOM  11320 1C21 POPE5 317      17.676  97.946  77.936  1.00  0.00           C
ATOM  11323 2C21 POPE5 317      17.587  98.346  76.467  1.00  0.00           C
ATOM  11326 3C21 POPE5 317      18.586  97.587  75.576  1.00  0.00           C
ATOM  11329 4C21 POPE5 317      19.297  98.496  74.576  1.00  0.00           C
ATOM  11332 5C21 POPE5 317      20.096  97.747  73.507  1.00  0.00           C
ATOM  11335 6C21 POPE5 317      20.927  98.706  72.656  1.00  0.00           C
ATOM  11338 7C21 POPE5 317      21.716  98.016  71.537  1.00  0.00           C
ATOM  11341 8C21 POPE5 317      22.697  98.967  70.846  1.00  0.00           C
ATOM  11345  C33 POPE5 317      10.067  88.057  82.547  1.00  0.00           C
ATOM  11348  C34 POPE5 317      10.227  86.936  81.507  1.00  0.00           C
ATOM  11351  C35 POPE5 317       9.056  86.956  80.507  1.00  0.00           C
ATOM  11354  C36 POPE5 317       8.977  85.737  79.586  1.00  0.00           C
ATOM  11357  C37 POPE5 317       7.707  85.786  78.736  1.00  0.00           C
ATOM  11360  C38 POPE5 317       7.487  84.536  77.877  1.00  0.00           C
ATOM  11363  C39 POPE5 317       6.036  84.417  77.396  1.00  0.00           C
ATOM  11366 0C31 POPE5 317       5.627  85.336  76.236  1.00  0.00           C
ATOM  11369 1C31 POPE5 317       4.097  85.417  76.137  1.00  0.00           C
ATOM  11372 2C31 POPE5 317       3.577  86.145  74.887  1.00  0.00           C
ATOM  11375 3C31 POPE5 317       3.497  85.236  73.658  1.00  0.00           C
ATOM  11378 4C31 POPE5 317       2.757  85.917  72.507  1.00  0.00           C
ATOM  11381 5C31 POPE5 317       2.727  85.065  71.236  1.00  0.00           C
ATOM  11384 6C31 POPE5 317       1.987  85.765  70.106  1.00  0.00           C
ATOM  11388  NH3 POPE6 318      -3.886  21.176  53.946  1.00  0.00           N
ATOM  11392  C12 POPE6 318      -4.786  22.236  54.526  1.00  0.00           C
ATOM  11395  C11 POPE6 318      -4.227  22.955  55.776  1.00  0.00           C
ATOM  11398  P   POPE6 318      -1.616  23.046  55.366  1.00  0.00           P
ATOM  11399  O13 POPE6 318      -1.526  22.606  53.956  1.00  0.00           O
ATOM  11400  O14 POPE6 318      -0.536  23.866  55.986  1.00  0.00           O
ATOM  11401  O11 POPE6 318      -1.816  21.716  56.176  1.00  0.00           O
ATOM  11402  O12 POPE6 318      -3.046  23.726  55.526  1.00  0.00           O
ATOM  11403  C1  POPE6 318      -1.526  21.606  57.566  1.00  0.00           C
ATOM  11406  C2  POPE6 318      -0.156  20.926  57.776  1.00  0.00           C
ATOM  11408  O21 POPE6 318      -0.096  20.286  59.046  1.00  0.00           O
ATOM  11409  C21 POPE6 318       0.144  20.956  60.136  1.00  0.00           C
ATOM  11410  O22 POPE6 318       0.064  22.156  60.307  1.00  0.00           O
ATOM  11411  C22 POPE6 318       0.684  19.906  61.126  1.00  0.00           C
ATOM  11414  C3  POPE6 318       1.064  21.856  57.446  1.00  0.00           C
ATOM  11417  O31 POPE6 318       2.277  21.486  58.137  1.00  0.00           O
ATOM  11418  C31 POPE6 318       3.407  21.917  57.556  1.00  0.00           C
ATOM  11419  O32 POPE6 318       3.477  22.376  56.427  1.00  0.00           O
ATOM  11420  C32 POPE6 318       4.547  21.826  58.576  1.00  0.00           C
ATOM  11423  C23 POPE6 318       1.064  20.366  62.547  1.00  0.00           C
ATOM  11426  C24 POPE6 318       1.524  19.146  63.357  1.00  0.00           C
ATOM  11429  C25 POPE6 318       2.067  19.466  64.757  1.00  0.00           C
ATOM  11432  C26 POPE6 318       2.317  18.216  65.606  1.00  0.00           C
ATOM  11435  C27 POPE6 318       3.137  18.516  66.867  1.00  0.00           C
ATOM  11438  C28 POPE6 318       3.447  17.256  67.717  1.00  0.00           C
ATOM  11441  C29 POPE6 318       2.347  16.866  68.666  1.00  0.00           C
ATOM  11443 0C21 POPE6 318       2.527  16.426  69.926  1.00  0.00           C
ATOM  11445 1C21 POPE6 318       3.847  16.166  70.617  1.00  0.00           C
ATOM  11448 2C21 POPE6 318       3.786  14.956  71.587  1.00  0.00           C
ATOM  11451 3C21 POPE6 318       3.177  15.286  72.956  1.00  0.00           C
ATOM  11454 4C21 POPE6 318       2.617  14.036  73.658  1.00  0.00           C
ATOM  11457 5C21 POPE6 318       2.277  14.236  75.147  1.00  0.00           C
ATOM  11460 6C21 POPE6 318       3.517  14.176  76.067  1.00  0.00           C
ATOM  11463 7C21 POPE6 318       3.147  14.236  77.556  1.00  0.00           C
ATOM  11466 8C21 POPE6 318       4.327  13.956  78.497  1.00  0.00           C
ATOM  11470  C33 POPE6 318       5.767  20.986  58.116  1.00  0.00           C
ATOM  11473  C34 POPE6 318       6.756  20.716  59.267  1.00  0.00           C
ATOM  11476  C35 POPE6 318       8.187  20.346  58.826  1.00  0.00           C
ATOM  11479  C36 POPE6 318       8.706  18.956  59.226  1.00  0.00           C
ATOM  11482  C37 POPE6 318      10.227  18.796  58.976  1.00  0.00           C
ATOM  11485  C38 POPE6 318      10.956  17.636  59.687  1.00  0.00           C
ATOM  11488  C39 POPE6 318      10.626  17.406  61.186  1.00  0.00           C
ATOM  11491 0C31 POPE6 318      11.646  16.506  61.896  1.00  0.00           C
ATOM  11494 1C31 POPE6 318      11.227  16.116  63.326  1.00  0.00           C
ATOM  11497 2C31 POPE6 318      12.286  15.246  64.017  1.00  0.00           C
ATOM  11500 3C31 POPE6 318      11.937  14.796  65.447  1.00  0.00           C
ATOM  11503 4C31 POPE6 318      11.847  15.946  66.456  1.00  0.00           C
ATOM  11506 5C31 POPE6 318      11.737  15.446  67.907  1.00  0.00           C
ATOM  11509 6C31 POPE6 318      11.337  16.536  68.906  1.00  0.00           C
ATOM  11513  NH3 POPE7 319      25.028 121.516  93.988  1.00  0.00           N
ATOM  11517  C12 POPE7 319      26.386 122.146  94.017  1.00  0.00           C
ATOM  11520  C11 POPE7 319      26.278 123.566  94.557  1.00  0.00           C
ATOM  11523  P   POPE7 319      25.117 125.816  93.897  1.00  0.00           P
ATOM  11524  O13 POPE7 319      23.837 126.206  94.527  1.00  0.00           O
ATOM  11525  O14 POPE7 319      26.367 126.376  94.466  1.00  0.00           O
ATOM  11526  O11 POPE7 319      25.076 126.126  92.346  1.00  0.00           O
ATOM  11527  O12 POPE7 319      25.217 124.247  93.876  1.00  0.00           O
ATOM  11528  C1  POPE7 319      23.856 126.157  91.607  1.00  0.00           C
ATOM  11531  C2  POPE7 319      23.837 125.077  90.507  1.00  0.00           C
ATOM  11533  O21 POPE7 319      23.056 125.576  89.408  1.00  0.00           O
ATOM  11534  C21 POPE7 319      23.467 125.115  88.237  1.00  0.00           C
ATOM  11535  O22 POPE7 319      24.587 124.727  87.977  1.00  0.00           O
ATOM  11536  C22 POPE7 319      22.277 125.045  87.286  1.00  0.00           C
ATOM  11539  C3  POPE7 319      23.277 123.687  90.956  1.00  0.00           C
ATOM  11542  O31 POPE7 319      23.396 122.675  89.916  1.00  0.00           O
ATOM  11543  C31 POPE7 319      24.376 121.796  90.087  1.00  0.00           C
ATOM  11544  O32 POPE7 319      25.127 121.747  91.036  1.00  0.00           O
ATOM  11545  C32 POPE7 319      24.457 120.807  88.918  1.00  0.00           C
ATOM  11548  C23 POPE7 319      22.566 125.625  85.886  1.00  0.00           C
ATOM  11551  C24 POPE7 319      21.556 125.115  84.846  1.00  0.00           C
ATOM  11554  C25 POPE7 319      21.596 125.917  83.546  1.00  0.00           C
ATOM  11557  C26 POPE7 319      20.517 125.466  82.556  1.00  0.00           C
ATOM  11560  C27 POPE7 319      20.237 126.536  81.488  1.00  0.00           C
ATOM  11563  C28 POPE7 319      18.947 126.285  80.676  1.00  0.00           C
ATOM  11566  C29 POPE7 319      17.716 126.406  81.548  1.00  0.00           C
ATOM  11568 0C21 POPE7 319      16.646 127.206  81.367  1.00  0.00           C
ATOM  11570 1C21 POPE7 319      16.396 128.167  80.238  1.00  0.00           C
ATOM  11573 2C21 POPE7 319      15.137 127.796  79.437  1.00  0.00           C
ATOM  11576 3C21 POPE7 319      15.306 126.567  78.526  1.00  0.00           C
ATOM  11579 4C21 POPE7 319      13.987 126.136  77.857  1.00  0.00           C
ATOM  11582 5C21 POPE7 319      13.386 127.216  76.937  1.00  0.00           C
ATOM  11585 6C21 POPE7 319      12.006 126.847  76.386  1.00  0.00           C
ATOM  11588 7C21 POPE7 319      11.327 128.046  75.716  1.00  0.00           C
ATOM  11591 8C21 POPE7 319       9.897 127.776  75.267  1.00  0.00           C
ATOM  11595  C33 POPE7 319      25.766 119.965  88.946  1.00  0.00           C
ATOM  11598  C34 POPE7 319      25.717 118.746  88.018  1.00  0.00           C
ATOM  11601  C35 POPE7 319      27.037 118.365  87.317  1.00  0.00           C
ATOM  11604  C36 POPE7 319      28.007 117.565  88.196  1.00  0.00           C
ATOM  11607  C37 POPE7 319      29.207 117.066  87.377  1.00  0.00           C
ATOM  11610  C38 POPE7 319      30.407 116.595  88.207  1.00  0.00           C
ATOM  11613  C39 POPE7 319      31.427 115.826  87.346  1.00  0.00           C
ATOM  11616 0C31 POPE7 319      32.227 116.667  86.337  1.00  0.00           C
ATOM  11619 1C31 POPE7 319      32.447 115.917  85.017  1.00  0.00           C
ATOM  11622 2C31 POPE7 319      33.337 116.646  83.996  1.00  0.00           C
ATOM  11625 3C31 POPE7 319      34.547 115.777  83.627  1.00  0.00           C
ATOM  11628 4C31 POPE7 319      35.837 116.516  83.277  1.00  0.00           C
ATOM  11631 5C31 POPE7 319      36.966 115.506  83.047  1.00  0.00           C
ATOM  11634 6C31 POPE7 319      38.346 116.145  82.896  1.00  0.00           C
ATOM  11638  NH3 POPE8 320      40.677   1.926  52.986  1.00  0.00           N
ATOM  11642  C12 POPE8 320      42.126   1.936  52.626  1.00  0.00           C
ATOM  11645  C11 POPE8 320      42.787   3.166  53.267  1.00  0.00           C
ATOM  11648  P   POPE8 320      42.588   5.346  51.817  1.00  0.00           P
ATOM  11649  O13 POPE8 320      43.687   4.716  51.056  1.00  0.00           O
ATOM  11650  O14 POPE8 320      41.467   5.906  51.036  1.00  0.00           O
ATOM  11651  O11 POPE8 320      43.177   6.516  52.677  1.00  0.00           O
ATOM  11652  O12 POPE8 320      42.067   4.346  52.916  1.00  0.00           O
ATOM  11653  C1  POPE8 320      42.297   7.326  53.466  1.00  0.00           C
ATOM  11656  C2  POPE8 320      42.137   6.796  54.907  1.00  0.00           C
ATOM  11658  O21 POPE8 320      41.876   7.886  55.797  1.00  0.00           O
ATOM  11659  C21 POPE8 320      40.626   8.126  56.116  1.00  0.00           C
ATOM  11660  O22 POPE8 320      39.646   7.736  55.486  1.00  0.00           O
ATOM  11661  C22 POPE8 320      40.626   8.946  57.426  1.00  0.00           C
ATOM  11664  C3  POPE8 320      43.417   6.096  55.447  1.00  0.00           C
ATOM  11667  O31 POPE8 320      43.048   4.946  56.216  1.00  0.00           O
ATOM  11668  C31 POPE8 320      42.567   5.216  57.407  1.00  0.00           C
ATOM  11669  O32 POPE8 320      42.577   6.296  57.976  1.00  0.00           O
ATOM  11670  C32 POPE8 320      41.917   3.966  57.976  1.00  0.00           C
ATOM  11673  C23 POPE8 320      39.836   8.326  58.596  1.00  0.00           C
ATOM  11676  C24 POPE8 320      40.036   9.116  59.896  1.00  0.00           C
ATOM  11679  C25 POPE8 320      39.208   8.586  61.076  1.00  0.00           C
ATOM  11682  C26 POPE8 320      39.457   9.326  62.396  1.00  0.00           C
ATOM  11685  C27 POPE8 320      38.426   8.956  63.486  1.00  0.00           C
ATOM  11688  C28 POPE8 320      38.677   9.686  64.826  1.00  0.00           C
ATOM  11691  C29 POPE8 320      37.637   9.336  65.846  1.00  0.00           C
ATOM  11693 0C21 POPE8 320      36.697  10.136  66.386  1.00  0.00           C
ATOM  11695 1C21 POPE8 320      36.467  11.606  66.106  1.00  0.00           C
ATOM  11698 2C21 POPE8 320      37.166  12.506  67.146  1.00  0.00           C
ATOM  11701 3C21 POPE8 320      36.618  12.376  68.576  1.00  0.00           C
ATOM  11704 4C21 POPE8 320      37.396  13.216  69.607  1.00  0.00           C
ATOM  11707 5C21 POPE8 320      37.217  12.716  71.046  1.00  0.00           C
ATOM  11710 6C21 POPE8 320      35.826  12.996  71.627  1.00  0.00           C
ATOM  11713 7C21 POPE8 320      35.696  12.476  73.067  1.00  0.00           C
ATOM  11716 8C21 POPE8 320      34.387  12.896  73.746  1.00  0.00           C
ATOM  11720  C33 POPE8 320      41.896   4.046  59.506  1.00  0.00           C
ATOM  11723  C34 POPE8 320      40.797   3.226  60.186  1.00  0.00           C
ATOM  11726  C35 POPE8 320      40.266   4.046  61.357  1.00  0.00           C
ATOM  11729  C36 POPE8 320      39.446   3.296  62.396  1.00  0.00           C
ATOM  11732  C37 POPE8 320      39.438   4.126  63.676  1.00  0.00           C
ATOM  11735  C38 POPE8 320      38.416   3.666  64.716  1.00  0.00           C
[truncated: 1,805,952 more chars]
