# Supplementary material for: Characterizing Membrane Association and Periplasmic Transfer of Bacterial Lipoproteins through Molecular Dynamics Simulations
Source: Structure. 2020 Apr 7;28(4):475–487.e3. doi: 10.1016/j.str.2020.01.012 (PMC7139219; doi:10.1016/j.str.2020.01.012)
Supplement: Data S2. Final Coordinates from Simulations (A–L), Related to Figure 3 [file mmc4.zip › A-L/APBE-1-atomistic.pdb]

TITLE     Protein
REMARK    THIS IS A SIMULATION BOX
CRYST1  129.047  129.047  132.713  90.00  90.00  90.00 P 1           1
MODEL        1
ATOM      1  N   CYSTA   1      36.124  81.894  67.835  1.00  0.00           N
ATOM      3  CA  CYSTA   1      35.453  82.304  69.055  1.00  0.00           C
ATOM      5  C   CYSTA   1      35.374  81.175  70.065  1.00  0.00           C
ATOM      6  O   CYSTA   1      34.294  80.704  70.395  1.00  0.00           O
ATOM      7  CB  CYSTA   1      35.974  83.615  69.705  1.00  0.00           C
ATOM     10  SG  CYSTA   1      35.363  85.135  68.935  1.00  0.00           S
ATOM     11  C1  CYSTA   1      36.034  85.203  67.255  1.00  0.00           C
ATOM     14  CA1 CYSTA   1      37.464  81.844  67.735  1.00  0.00           C
ATOM     15  OA1 CYSTA   1      38.163  82.835  67.895  1.00  0.00           O
ATOM     16  CA2 CYSTA   1      38.114  80.523  67.515  1.00  0.00           C
ATOM     19  C11 CYSTA   1      35.784  86.555  66.515  1.00  0.00           C
ATOM     21  O11 CYSTA   1      36.903  87.425  66.745  1.00  0.00           O
ATOM     22  CX1 CYSTA   1      36.913  88.654  66.195  1.00  0.00           C
ATOM     23  OX1 CYSTA   1      37.234  89.654  66.835  1.00  0.00           O
ATOM     24  CX2 CYSTA   1      36.484  88.724  64.715  1.00  0.00           C
ATOM     27  C12 CYSTA   1      34.424  87.194  66.975  1.00  0.00           C
ATOM     30  O12 CYSTA   1      34.113  88.435  66.325  1.00  0.00           O
ATOM     31  CD1 CYSTA   1      32.863  88.845  66.505  1.00  0.00           C
ATOM     32  OD1 CYSTA   1      32.124  88.495  67.405  1.00  0.00           O
ATOM     33  CD2 CYSTA   1      32.484  89.615  65.265  1.00  0.00           C
ATOM     36  CA3 CYSTA   1      37.653  79.984  66.155  1.00  0.00           C
ATOM     39  CA4 CYSTA   1      38.174  78.585  65.825  1.00  0.00           C
ATOM     42  CA5 CYSTA   1      37.604  78.124  64.485  1.00  0.00           C
ATOM     45  CA6 CYSTA   1      36.093  77.854  64.525  1.00  0.00           C
ATOM     48  CA7 CYSTA   1      35.333  78.465  63.345  1.00  0.00           C
ATOM     51  CA8 CYSTA   1      35.674  77.825  61.995  1.00  0.00           C
ATOM     54  CA9 CYSTA   1      35.583  78.824  60.845  1.00  0.00           C
ATOM     57 0CA1 CYSTA   1      35.684  78.174  59.455  1.00  0.00           C
ATOM     60 1CA1 CYSTA   1      34.413  77.394  59.065  1.00  0.00           C
ATOM     63 2CA1 CYSTA   1      34.294  77.133  57.555  1.00  0.00           C
ATOM     66 3CA1 CYSTA   1      32.933  76.505  57.175  1.00  0.00           C
ATOM     69 4CA1 CYSTA   1      32.104  77.335  56.185  1.00  0.00           C
ATOM     72 5CA1 CYSTA   1      32.243  76.864  54.735  1.00  0.00           C
ATOM     75 6CA1 CYSTA   1      31.464  77.714  53.735  1.00  0.00           C
ATOM     79  CD3 CYSTA   1      31.613  88.724  64.365  1.00  0.00           C
ATOM     82  CD4 CYSTA   1      31.874  87.204  64.455  1.00  0.00           C
ATOM     85  CD5 CYSTA   1      30.904  86.395  63.595  1.00  0.00           C
ATOM     88  CD6 CYSTA   1      31.564  85.184  62.935  1.00  0.00           C
ATOM     91  CD7 CYSTA   1      31.874  84.004  63.855  1.00  0.00           C
ATOM     94  CD8 CYSTA   1      32.434  82.843  63.015  1.00  0.00           C
ATOM     97  CD9 CYSTA   1      32.264  81.424  63.585  1.00  0.00           C
ATOM    100 0CD1 CYSTA   1      31.824  80.464  62.475  1.00  0.00           C
ATOM    103 1CD1 CYSTA   1      31.374  79.063  62.915  1.00  0.00           C
ATOM    106 2CD1 CYSTA   1      30.944  78.255  61.695  1.00  0.00           C
ATOM    109 3CD1 CYSTA   1      30.414  76.843  62.005  1.00  0.00           C
ATOM    112 4CD1 CYSTA   1      30.254  76.023  60.725  1.00  0.00           C
ATOM    115 5CD1 CYSTA   1      29.573  74.663  60.955  1.00  0.00           C
ATOM    118 6CD1 CYSTA   1      29.503  73.824  59.685  1.00  0.00           C
ATOM    122  CX3 CYSTA   1      37.464  88.085  63.695  1.00  0.00           C
ATOM    125  CX4 CYSTA   1      36.753  87.605  62.415  1.00  0.00           C
ATOM    128  CX5 CYSTA   1      36.264  88.724  61.475  1.00  0.00           C
ATOM    131  CX6 CYSTA   1      35.924  88.155  60.075  1.00  0.00           C
ATOM    134  CX7 CYSTA   1      35.554  89.225  59.035  1.00  0.00           C
ATOM    137  CX8 CYSTA   1      35.684  88.715  57.575  1.00  0.00           C
ATOM    140  CX9 CYSTA   1      37.124  88.505  57.155  1.00  0.00           C
ATOM    142 0CX1 CYSTA   1      37.624  87.484  56.435  1.00  0.00           C
ATOM    144 1CX1 CYSTA   1      36.833  86.345  55.825  1.00  0.00           C
ATOM    147 2CX1 CYSTA   1      36.153  86.765  54.505  1.00  0.00           C
ATOM    150 3CX1 CYSTA   1      37.112  87.185  53.385  1.00  0.00           C
ATOM    153 4CX1 CYSTA   1      36.354  87.794  52.205  1.00  0.00           C
ATOM    156 5CX1 CYSTA   1      37.203  87.964  50.925  1.00  0.00           C
ATOM    159 6CX1 CYSTA   1      38.174  89.155  50.945  1.00  0.00           C
ATOM    162 7CX1 CYSTA   1      39.014  89.184  49.665  1.00  0.00           C
ATOM    165 8CX1 CYSTA   1      39.963  90.375  49.535  1.00  0.00           C
ATOM    169  N   ASP A   2      36.523  80.734  70.615  1.00  0.00           N
ATOM    171  CA  ASP A   2      36.694  80.695  72.045  1.00  0.00           C
ATOM    173  CB  ASP A   2      37.324  79.414  72.625  1.00  0.00           C
ATOM    176  CG  ASP A   2      36.333  78.285  72.785  1.00  0.00           C
ATOM    177  OD1 ASP A   2      36.813  77.194  73.195  1.00  0.00           O
ATOM    178  OD2 ASP A   2      35.114  78.454  72.545  1.00  0.00           O
ATOM    179  C   ASP A   2      37.653  81.835  72.285  1.00  0.00           C
ATOM    180  O   ASP A   2      38.344  82.255  71.355  1.00  0.00           O
ATOM    181  N   GLN A   3      37.664  82.395  73.505  1.00  0.00           N
ATOM    183  CA  GLN A   3      38.132  83.734  73.795  1.00  0.00           C
ATOM    185  CB  GLN A   3      38.083  84.064  75.315  1.00  0.00           C
ATOM    188  CG  GLN A   3      36.843  84.865  75.815  1.00  0.00           C
ATOM    191  CD  GLN A   3      35.703  85.053  74.805  1.00  0.00           C
ATOM    192  OE1 GLN A   3      35.493  86.135  74.265  1.00  0.00           O
ATOM    193  NE2 GLN A   3      34.973  83.974  74.445  1.00  0.00           N
ATOM    196  C   GLN A   3      39.382  84.233  73.095  1.00  0.00           C
ATOM    197  O   GLN A   3      40.464  83.654  73.155  1.00  0.00           O
ATOM    198  N   LYS A   4      39.144  85.275  72.285  1.00  0.00           N
ATOM    200  CA  LYS A   4      39.613  85.375  70.925  1.00  0.00           C
ATOM    202  CB  LYS A   4      38.644  86.294  70.135  1.00  0.00           C
ATOM    205  CG  LYS A   4      38.433  87.674  70.745  1.00  0.00           C
ATOM    208  CD  LYS A   4      37.434  88.514  69.935  1.00  0.00           C
ATOM    211  CE  LYS A   4      37.604  90.005  70.235  1.00  0.00           C
ATOM    214  NZ  LYS A   4      36.664  90.835  69.475  1.00  0.00           N
ATOM    218  C   LYS A   4      41.073  85.774  70.795  1.00  0.00           C
ATOM    219  O   LYS A   4      41.543  86.655  71.525  1.00  0.00           O
ATOM    220  N   PRO A   5      41.843  85.095  69.955  1.00  0.00           N
ATOM    221  CD  PRO A   5      41.632  85.275  68.505  1.00  0.00           C
ATOM    224  CA  PRO A   5      42.084  83.684  70.235  1.00  0.00           C
ATOM    226  CB  PRO A   5      41.354  82.945  69.095  1.00  0.00           C
ATOM    229  CG  PRO A   5      41.473  83.874  67.885  1.00  0.00           C
ATOM    232  C   PRO A   5      43.584  83.594  70.175  1.00  0.00           C
ATOM    233  O   PRO A   5      44.253  84.445  70.735  1.00  0.00           O
ATOM    234  N   GLN A   6      44.163  82.614  69.475  1.00  0.00           N
ATOM    236  CA  GLN A   6      45.503  82.824  68.965  1.00  0.00           C
ATOM    238  CB  GLN A   6      46.583  82.365  69.975  1.00  0.00           C
ATOM    241  CG  GLN A   6      48.053  82.514  69.495  1.00  0.00           C
ATOM    244  CD  GLN A   6      48.684  83.915  69.415  1.00  0.00           C
ATOM    245  OE1 GLN A   6      49.864  83.974  69.065  1.00  0.00           O
ATOM    246  NE2 GLN A   6      47.952  85.014  69.705  1.00  0.00           N
ATOM    249  C   GLN A   6      45.674  82.085  67.665  1.00  0.00           C
ATOM    250  O   GLN A   6      45.583  80.854  67.645  1.00  0.00           O
ATOM    251  N   PRO A   7      45.954  82.745  66.565  1.00  0.00           N
ATOM    252  CD  PRO A   7      45.112  83.864  66.155  1.00  0.00           C
ATOM    255  CA  PRO A   7      46.362  81.993  65.395  1.00  0.00           C
ATOM    257  CB  PRO A   7      45.182  82.154  64.425  1.00  0.00           C
ATOM    260  CG  PRO A   7      44.273  83.255  65.025  1.00  0.00           C
ATOM    263  C   PRO A   7      47.664  82.624  64.925  1.00  0.00           C
ATOM    264  O   PRO A   7      47.633  83.645  64.245  1.00  0.00           O
ATOM    265  N   ALA A   8      48.843  82.054  65.255  1.00  0.00           N
ATOM    267  CA  ALA A   8      49.023  80.774  65.925  1.00  0.00           C
ATOM    269  CB  ALA A   8      48.914  79.663  64.885  1.00  0.00           C
ATOM    273  C   ALA A   8      50.413  80.764  66.535  1.00  0.00           C
ATOM    274  O   ALA A   8      51.254  81.564  66.165  1.00  0.00           O
ATOM    275  N   LYS A   9      50.733  79.913  67.515  1.00  0.00           N
ATOM    277  CA  LYS A   9      49.993  78.744  67.935  1.00  0.00           C
ATOM    279  CB  LYS A   9      50.974  77.553  68.175  1.00  0.00           C
ATOM    282  CG  LYS A   9      51.502  76.965  66.855  1.00  0.00           C
ATOM    285  CD  LYS A   9      52.874  76.303  66.995  1.00  0.00           C
ATOM    288  CE  LYS A   9      52.913  75.133  67.975  1.00  0.00           C
ATOM    291  NZ  LYS A   9      54.194  74.434  67.815  1.00  0.00           N
ATOM    295  C   LYS A   9      49.132  78.995  69.125  1.00  0.00           C
ATOM    296  O   LYS A   9      48.014  79.484  69.035  1.00  0.00           O
ATOM    297  N   THR A  10      49.633  78.615  70.295  1.00  0.00           N
ATOM    299  CA  THR A  10      48.874  78.615  71.505  1.00  0.00           C
ATOM    301  CB  THR A  10      49.273  77.465  72.425  1.00  0.00           C
ATOM    303  OG1 THR A  10      50.653  77.124  72.285  1.00  0.00           O
ATOM    305  CG2 THR A  10      48.474  76.234  71.995  1.00  0.00           C
ATOM    309  C   THR A  10      49.002  79.924  72.245  1.00  0.00           C
ATOM    310  O   THR A  10      50.104  80.365  72.585  1.00  0.00           O
ATOM    311  N   HIS A  11      47.843  80.535  72.545  1.00  0.00           N
ATOM    313  CA  HIS A  11      47.612  81.535  73.575  1.00  0.00           C
ATOM    315  CB  HIS A  11      47.664  80.864  74.975  1.00  0.00           C
ATOM    318  ND1 HIS A  11      47.583  78.535  75.895  1.00  0.00           N
ATOM    319  CG  HIS A  11      47.084  79.484  75.015  1.00  0.00           C
ATOM    320  CE1 HIS A  11      46.944  77.424  75.625  1.00  0.00           C
ATOM    322  NE2 HIS A  11      46.073  77.594  74.605  1.00  0.00           N
ATOM    324  CD2 HIS A  11      46.143  78.904  74.205  1.00  0.00           C
ATOM    326  C   HIS A  11      48.542  82.735  73.465  1.00  0.00           C
ATOM    327  O   HIS A  11      48.813  83.204  72.365  1.00  0.00           O
ATOM    328  N   ALA A  12      49.054  83.255  74.595  1.00  0.00           N
ATOM    330  CA  ALA A  12      50.252  84.074  74.635  1.00  0.00           C
ATOM    332  CB  ALA A  12      51.414  83.514  73.765  1.00  0.00           C
ATOM    336  C   ALA A  12      49.904  85.555  74.475  1.00  0.00           C
ATOM    337  O   ALA A  12      49.023  85.944  73.725  1.00  0.00           O
ATOM    338  N   THR A  13      50.464  86.453  75.305  1.00  0.00           N
ATOM    340  CA  THR A  13      51.882  86.525  75.605  1.00  0.00           C
ATOM    342  CB  THR A  13      52.514  87.765  74.975  1.00  0.00           C
ATOM    344  OG1 THR A  13      52.664  87.514  73.585  1.00  0.00           O
ATOM    346  CG2 THR A  13      51.653  89.025  75.175  1.00  0.00           C
ATOM    350  C   THR A  13      52.234  86.535  77.075  1.00  0.00           C
ATOM    351  O   THR A  13      53.412  86.585  77.415  1.00  0.00           O
ATOM    352  N   GLU A  14      51.264  86.504  77.995  1.00  0.00           N
ATOM    354  CA  GLU A  14      51.574  86.665  79.415  1.00  0.00           C
ATOM    356  CB  GLU A  14      50.252  86.844  80.215  1.00  0.00           C
ATOM    359  CG  GLU A  14      50.424  87.563  81.565  1.00  0.00           C
ATOM    362  CD  GLU A  14      50.444  89.093  81.495  1.00  0.00           C
ATOM    363  OE1 GLU A  14      50.214  89.704  80.425  1.00  0.00           O
ATOM    364  OE2 GLU A  14      50.613  89.704  82.585  1.00  0.00           O
ATOM    365  C   GLU A  14      52.383  85.494  79.975  1.00  0.00           C
ATOM    366  O   GLU A  14      51.882  84.373  80.135  1.00  0.00           O
ATOM    367  N   VAL A  15      53.674  85.685  80.305  1.00  0.00           N
ATOM    369  CA  VAL A  15      54.433  84.685  81.045  1.00  0.00           C
ATOM    371  CB  VAL A  15      55.954  84.904  80.995  1.00  0.00           C
ATOM    373  CG1 VAL A  15      56.313  86.404  81.095  1.00  0.00           C
ATOM    377  CG2 VAL A  15      56.683  84.085  82.075  1.00  0.00           C
ATOM    381  C   VAL A  15      53.854  84.365  82.425  1.00  0.00           C
ATOM    382  O   VAL A  15      53.824  85.195  83.335  1.00  0.00           O
ATOM    383  N   THR A  16      53.334  83.123  82.595  1.00  0.00           N
ATOM    385  CA  THR A  16      53.014  82.535  83.895  1.00  0.00           C
ATOM    387  CB  THR A  16      51.983  81.385  83.815  1.00  0.00           C
ATOM    389  OG1 THR A  16      51.034  81.443  84.875  1.00  0.00           O
ATOM    391  CG2 THR A  16      52.593  79.975  83.815  1.00  0.00           C
ATOM    395  C   THR A  16      54.314  82.034  84.465  1.00  0.00           C
ATOM    396  O   THR A  16      55.203  81.634  83.715  1.00  0.00           O
ATOM    397  N   VAL A  17      54.463  82.024  85.805  1.00  0.00           N
ATOM    399  CA  VAL A  17      55.523  81.264  86.435  1.00  0.00           C
ATOM    401  CB  VAL A  17      56.613  82.094  87.115  1.00  0.00           C
ATOM    403  CG1 VAL A  17      57.354  82.894  86.035  1.00  0.00           C
ATOM    407  CG2 VAL A  17      56.054  83.034  88.195  1.00  0.00           C
ATOM    411  C   VAL A  17      54.924  80.285  87.415  1.00  0.00           C
ATOM    412  O   VAL A  17      54.113  80.634  88.265  1.00  0.00           O
ATOM    413  N   LEU A  18      55.333  79.014  87.325  1.00  0.00           N
ATOM    415  CA  LEU A  18      54.953  77.965  88.255  1.00  0.00           C
ATOM    417  CB  LEU A  18      54.273  76.773  87.505  1.00  0.00           C
ATOM    420  CG  LEU A  18      53.083  77.104  86.585  1.00  0.00           C
ATOM    422  CD1 LEU A  18      52.554  75.814  85.935  1.00  0.00           C
ATOM    426  CD2 LEU A  18      51.963  77.813  87.355  1.00  0.00           C
ATOM    430  C   LEU A  18      56.224  77.454  88.925  1.00  0.00           C
ATOM    431  O   LEU A  18      57.092  76.924  88.245  1.00  0.00           O
ATOM    432  N   GLU A  19      56.374  77.574  90.265  1.00  0.00           N
ATOM    434  CA  GLU A  19      57.493  76.984  91.015  1.00  0.00           C
ATOM    436  CB  GLU A  19      58.342  78.075  91.745  1.00  0.00           C
ATOM    439  CG  GLU A  19      58.953  79.164  90.815  1.00  0.00           C
ATOM    442  CD  GLU A  19      59.303  80.484  91.505  1.00  0.00           C
ATOM    443  OE1 GLU A  19      60.363  80.523  92.185  1.00  0.00           O
ATOM    444  OE2 GLU A  19      58.542  81.474  91.335  1.00  0.00           O
ATOM    445  C   GLU A  19      57.022  75.924  92.035  1.00  0.00           C
ATOM    446  O   GLU A  19      55.912  75.965  92.575  1.00  0.00           O
ATOM    447  N   GLY A  20      57.833  74.894  92.315  1.00  0.00           N
ATOM    449  CA  GLY A  20      57.583  73.935  93.395  1.00  0.00           C
ATOM    452  C   GLY A  20      58.894  73.454  93.935  1.00  0.00           C
ATOM    453  O   GLY A  20      59.924  74.014  93.575  1.00  0.00           O
ATOM    454  N   LYS A  21      58.874  72.405  94.785  1.00  0.00           N
ATOM    456  CA  LYS A  21      60.042  71.843  95.425  1.00  0.00           C
ATOM    458  CB  LYS A  21      60.104  71.994  96.975  1.00  0.00           C
ATOM    461  CG  LYS A  21      59.924  73.434  97.485  1.00  0.00           C
ATOM    464  CD  LYS A  21      58.454  73.895  97.565  1.00  0.00           C
ATOM    467  CE  LYS A  21      58.264  75.245  98.265  1.00  0.00           C
ATOM    470  NZ  LYS A  21      58.394  75.063  99.715  1.00  0.00           N
ATOM    474  C   LYS A  21      60.074  70.374  95.125  1.00  0.00           C
ATOM    475  O   LYS A  21      59.124  69.654  95.415  1.00  0.00           O
ATOM    476  N   THR A  22      61.174  69.894  94.525  1.00  0.00           N
ATOM    478  CA  THR A  22      61.354  68.523  94.105  1.00  0.00           C
ATOM    480  CB  THR A  22      61.024  68.234  92.645  1.00  0.00           C
ATOM    482  OG1 THR A  22      61.644  69.164  91.765  1.00  0.00           O
ATOM    484  CG2 THR A  22      59.504  68.374  92.485  1.00  0.00           C
ATOM    488  C   THR A  22      62.813  68.244  94.335  1.00  0.00           C
ATOM    489  O   THR A  22      63.633  69.145  94.205  1.00  0.00           O
ATOM    490  N   MET A  23      63.163  67.005  94.735  1.00  0.00           N
ATOM    492  CA  MET A  23      64.542  66.545  94.845  1.00  0.00           C
ATOM    494  CB  MET A  23      65.223  66.395  93.455  1.00  0.00           C
ATOM    497  CG  MET A  23      64.563  65.333  92.555  1.00  0.00           C
ATOM    500  SD  MET A  23      65.273  65.133  90.885  1.00  0.00           S
ATOM    501  CE  MET A  23      67.023  64.874  91.295  1.00  0.00           C
ATOM    505  C   MET A  23      65.444  67.314  95.835  1.00  0.00           C
ATOM    506  O   MET A  23      66.663  67.294  95.735  1.00  0.00           O
ATOM    507  N   GLY A  24      64.873  68.014  96.835  1.00  0.00           N
ATOM    509  CA  GLY A  24      65.643  68.844  97.755  1.00  0.00           C
ATOM    512  C   GLY A  24      66.023  70.164  97.155  1.00  0.00           C
ATOM    513  O   GLY A  24      66.854  70.913  97.685  1.00  0.00           O
ATOM    514  N   THR A  25      65.394  70.514  96.035  1.00  0.00           N
ATOM    516  CA  THR A  25      65.643  71.734  95.285  1.00  0.00           C
ATOM    518  CB  THR A  25      66.624  71.535  94.115  1.00  0.00           C
ATOM    520  OG1 THR A  25      67.063  72.755  93.535  1.00  0.00           O
ATOM    522  CG2 THR A  25      66.123  70.604  93.005  1.00  0.00           C
ATOM    526  C   THR A  25      64.303  72.264  94.875  1.00  0.00           C
ATOM    527  O   THR A  25      63.284  72.014  95.505  1.00  0.00           O
ATOM    528  N   PHE A  26      64.284  73.075  93.815  1.00  0.00           N
ATOM    530  CA  PHE A  26      63.124  73.785  93.345  1.00  0.00           C
ATOM    532  CB  PHE A  26      63.223  75.304  93.635  1.00  0.00           C
ATOM    535  CG  PHE A  26      63.233  75.514  95.115  1.00  0.00           C
ATOM    536  CD1 PHE A  26      64.404  75.365  95.875  1.00  0.00           C
ATOM    538  CE1 PHE A  26      64.374  75.495  97.275  1.00  0.00           C
ATOM    540  CZ  PHE A  26      63.183  75.843  97.915  1.00  0.00           C
ATOM    542  CD2 PHE A  26      62.053  75.904  95.765  1.00  0.00           C
ATOM    544  CE2 PHE A  26      62.022  76.085  97.155  1.00  0.00           C
ATOM    546  C   PHE A  26      63.053  73.535  91.875  1.00  0.00           C
ATOM    547  O   PHE A  26      63.984  73.023  91.265  1.00  0.00           O
ATOM    548  N   TRP A  27      61.933  73.865  91.245  1.00  0.00           N
ATOM    550  CA  TRP A  27      61.854  73.803  89.815  1.00  0.00           C
ATOM    552  CB  TRP A  27      61.292  72.424  89.375  1.00  0.00           C
ATOM    555  CG  TRP A  27      59.874  72.174  89.745  1.00  0.00           C
ATOM    556  CD1 TRP A  27      59.424  71.604  90.905  1.00  0.00           C
ATOM    558  NE1 TRP A  27      58.064  71.773  90.985  1.00  0.00           N
ATOM    560  CE2 TRP A  27      57.644  72.465  89.885  1.00  0.00           C
ATOM    561  CD2 TRP A  27      58.743  72.664  89.035  1.00  0.00           C
ATOM    562  CE3 TRP A  27      58.563  73.273  87.785  1.00  0.00           C
ATOM    564  CZ3 TRP A  27      57.284  73.704  87.435  1.00  0.00           C
ATOM    566  CZ2 TRP A  27      56.444  73.054  89.595  1.00  0.00           C
ATOM    568  CH2 TRP A  27      56.224  73.585  88.325  1.00  0.00           C
ATOM    570  C   TRP A  27      61.034  74.994  89.395  1.00  0.00           C
ATOM    571  O   TRP A  27      60.374  75.604  90.225  1.00  0.00           O
ATOM    572  N   ARG A  28      61.104  75.374  88.105  1.00  0.00           N
ATOM    574  CA  ARG A  28      60.252  76.424  87.595  1.00  0.00           C
ATOM    576  CB  ARG A  28      60.933  77.813  87.595  1.00  0.00           C
ATOM    579  CG  ARG A  28      59.963  78.984  87.245  1.00  0.00           C
ATOM    582  CD  ARG A  28      60.583  80.383  87.155  1.00  0.00           C
ATOM    585  NE  ARG A  28      61.414  80.564  88.385  1.00  0.00           N
ATOM    587  CZ  ARG A  28      61.854  81.704  88.865  1.00  0.00           C
ATOM    588  NH1 ARG A  28      61.583  82.915  88.425  1.00  0.00           N
ATOM    591  NH2 ARG A  28      62.703  81.644  89.875  1.00  0.00           N
ATOM    594  C   ARG A  28      59.844  76.074  86.185  1.00  0.00           C
ATOM    595  O   ARG A  28      60.643  75.544  85.415  1.00  0.00           O
ATOM    596  N   ALA A  29      58.594  76.383  85.805  1.00  0.00           N
ATOM    598  CA  ALA A  29      58.202  76.443  84.415  1.00  0.00           C
ATOM    600  CB  ALA A  29      57.193  75.333  84.045  1.00  0.00           C
ATOM    604  C   ALA A  29      57.624  77.813  84.125  1.00  0.00           C
ATOM    605  O   ALA A  29      56.624  78.224  84.715  1.00  0.00           O
ATOM    606  N   SER A  30      58.284  78.553  83.215  1.00  0.00           N
ATOM    608  CA  SER A  30      57.824  79.854  82.765  1.00  0.00           C
ATOM    610  CB  SER A  30      58.944  80.914  82.665  1.00  0.00           C
ATOM    613  OG  SER A  30      59.604  81.044  83.925  1.00  0.00           O
ATOM    615  C   SER A  30      57.214  79.663  81.405  1.00  0.00           C
ATOM    616  O   SER A  30      57.882  79.264  80.455  1.00  0.00           O
ATOM    617  N   ILE A  31      55.894  79.905  81.295  1.00  0.00           N
ATOM    619  CA  ILE A  31      55.112  79.474  80.155  1.00  0.00           C
ATOM    621  CB  ILE A  31      54.124  78.354  80.485  1.00  0.00           C
ATOM    623  CG2 ILE A  31      53.493  77.865  79.155  1.00  0.00           C
ATOM    627  CG1 ILE A  31      54.813  77.215  81.265  1.00  0.00           C
ATOM    630  CD  ILE A  31      53.843  76.163  81.785  1.00  0.00           C
ATOM    634  C   ILE A  31      54.354  80.695  79.665  1.00  0.00           C
ATOM    635  O   ILE A  31      53.584  81.234  80.455  1.00  0.00           O
ATOM    636  N   PRO A  32      54.483  81.184  78.445  1.00  0.00           N
ATOM    637  CD  PRO A  32      55.374  80.684  77.415  1.00  0.00           C
ATOM    640  CA  PRO A  32      53.764  82.365  78.015  1.00  0.00           C
ATOM    642  CB  PRO A  32      54.683  82.975  76.965  1.00  0.00           C
ATOM    645  CG  PRO A  32      55.452  81.794  76.355  1.00  0.00           C
ATOM    648  C   PRO A  32      52.393  82.005  77.475  1.00  0.00           C
ATOM    649  O   PRO A  32      52.274  81.285  76.485  1.00  0.00           O
ATOM    650  N   GLY A  33      51.324  82.525  78.115  1.00  0.00           N
ATOM    652  CA  GLY A  33      49.984  82.544  77.555  1.00  0.00           C
ATOM    655  C   GLY A  33      48.973  81.714  78.255  1.00  0.00           C
ATOM    656  O   GLY A  33      47.764  81.824  78.035  1.00  0.00           O
ATOM    657  N   ILE A  34      49.444  80.825  79.125  1.00  0.00           N
ATOM    659  CA  ILE A  34      48.643  79.744  79.665  1.00  0.00           C
ATOM    661  CB  ILE A  34      49.613  78.655  80.085  1.00  0.00           C
ATOM    663  CG2 ILE A  34      50.304  78.995  81.415  1.00  0.00           C
ATOM    667  CG1 ILE A  34      48.953  77.273  80.115  1.00  0.00           C
ATOM    670  CD  ILE A  34      48.542  76.843  78.705  1.00  0.00           C
ATOM    674  C   ILE A  34      47.653  80.193  80.745  1.00  0.00           C
ATOM    675  O   ILE A  34      48.003  80.954  81.665  1.00  0.00           O
ATOM    676  N   ASP A  35      46.354  79.803  80.655  1.00  0.00           N
ATOM    678  CA  ASP A  35      45.333  80.324  81.555  1.00  0.00           C
ATOM    680  CB  ASP A  35      43.883  80.324  80.955  1.00  0.00           C
ATOM    683  CG  ASP A  35      43.143  78.995  80.745  1.00  0.00           C
ATOM    684  OD1 ASP A  35      43.334  78.023  81.525  1.00  0.00           O
ATOM    685  OD2 ASP A  35      42.263  79.005  79.845  1.00  0.00           O
ATOM    686  C   ASP A  35      45.433  79.773  82.965  1.00  0.00           C
ATOM    687  O   ASP A  35      46.154  78.824  83.265  1.00  0.00           O
ATOM    688  N   ALA A  36      44.714  80.424  83.895  1.00  0.00           N
ATOM    690  CA  ALA A  36      44.693  80.063  85.285  1.00  0.00           C
ATOM    692  CB  ALA A  36      43.724  81.014  86.015  1.00  0.00           C
ATOM    696  C   ALA A  36      44.244  78.624  85.525  1.00  0.00           C
ATOM    697  O   ALA A  36      44.854  77.895  86.315  1.00  0.00           O
ATOM    698  N   LYS A  37      43.194  78.164  84.805  1.00  0.00           N
ATOM    700  CA  LYS A  37      42.764  76.794  84.845  1.00  0.00           C
ATOM    702  CB  LYS A  37      41.424  76.633  84.085  1.00  0.00           C
ATOM    705  CG  LYS A  37      40.863  75.214  83.945  1.00  0.00           C
ATOM    708  CD  LYS A  37      40.464  74.514  85.265  1.00  0.00           C
ATOM    711  CE  LYS A  37      39.893  73.104  85.015  1.00  0.00           C
ATOM    714  NZ  LYS A  37      39.524  72.405  86.265  1.00  0.00           N
ATOM    718  C   LYS A  37      43.804  75.825  84.315  1.00  0.00           C
ATOM    719  O   LYS A  37      44.104  74.814  84.965  1.00  0.00           O
ATOM    720  N   ARG A  38      44.403  76.104  83.145  1.00  0.00           N
ATOM    722  CA  ARG A  38      45.413  75.264  82.525  1.00  0.00           C
ATOM    724  CB  ARG A  38      45.553  75.724  81.055  1.00  0.00           C
ATOM    727  CG  ARG A  38      46.003  74.663  80.025  1.00  0.00           C
ATOM    730  CD  ARG A  38      47.334  73.964  80.295  1.00  0.00           C
ATOM    733  NE  ARG A  38      47.743  73.264  79.025  1.00  0.00           N
ATOM    735  CZ  ARG A  38      47.434  72.005  78.775  1.00  0.00           C
ATOM    736  NH1 ARG A  38      46.663  71.303  79.575  1.00  0.00           N
ATOM    739  NH2 ARG A  38      47.833  71.374  77.695  1.00  0.00           N
ATOM    742  C   ARG A  38      46.723  75.255  83.335  1.00  0.00           C
ATOM    743  O   ARG A  38      47.313  74.194  83.525  1.00  0.00           O
ATOM    744  N   SER A  39      47.162  76.404  83.905  1.00  0.00           N
ATOM    746  CA  SER A  39      48.233  76.495  84.905  1.00  0.00           C
ATOM    748  CB  SER A  39      48.454  77.935  85.475  1.00  0.00           C
ATOM    751  OG  SER A  39      49.163  78.755  84.555  1.00  0.00           O
ATOM    753  C   SER A  39      47.973  75.624  86.115  1.00  0.00           C
ATOM    754  O   SER A  39      48.874  74.944  86.615  1.00  0.00           O
ATOM    755  N   ALA A  40      46.733  75.593  86.635  1.00  0.00           N
ATOM    757  CA  ALA A  40      46.362  74.684  87.695  1.00  0.00           C
ATOM    759  CB  ALA A  40      44.934  74.994  88.185  1.00  0.00           C
ATOM    763  C   ALA A  40      46.484  73.195  87.355  1.00  0.00           C
ATOM    764  O   ALA A  40      46.973  72.394  88.155  1.00  0.00           O
ATOM    765  N   GLU A  41      46.063  72.785  86.135  1.00  0.00           N
ATOM    767  CA  GLU A  41      46.333  71.464  85.575  1.00  0.00           C
ATOM    769  CB  GLU A  41      45.593  71.295  84.215  1.00  0.00           C
ATOM    772  CG  GLU A  41      44.054  71.395  84.335  1.00  0.00           C
ATOM    775  CD  GLU A  41      43.324  71.295  82.995  1.00  0.00           C
ATOM    776  OE1 GLU A  41      43.953  71.524  81.935  1.00  0.00           O
ATOM    777  OE2 GLU A  41      42.092  71.035  83.035  1.00  0.00           O
ATOM    778  C   GLU A  41      47.813  71.134  85.395  1.00  0.00           C
ATOM    779  O   GLU A  41      48.293  70.094  85.835  1.00  0.00           O
ATOM    780  N   LEU A  42      48.594  72.044  84.785  1.00  0.00           N
ATOM    782  CA  LEU A  42      50.023  71.895  84.615  1.00  0.00           C
ATOM    784  CB  LEU A  42      50.632  73.023  83.765  1.00  0.00           C
ATOM    787  CG  LEU A  42      50.174  73.104  82.305  1.00  0.00           C
ATOM    789  CD1 LEU A  42      50.854  74.304  81.655  1.00  0.00           C
ATOM    793  CD2 LEU A  42      50.464  71.834  81.495  1.00  0.00           C
ATOM    797  C   LEU A  42      50.824  71.813  85.895  1.00  0.00           C
ATOM    798  O   LEU A  42      51.723  70.983  86.015  1.00  0.00           O
ATOM    799  N   LYS A  43      50.514  72.654  86.905  1.00  0.00           N
ATOM    801  CA  LYS A  43      51.174  72.624  88.195  1.00  0.00           C
ATOM    803  CB  LYS A  43      50.583  73.715  89.145  1.00  0.00           C
ATOM    806  CG  LYS A  43      50.873  73.544  90.655  1.00  0.00           C
ATOM    809  CD  LYS A  43      52.364  73.663  91.015  1.00  0.00           C
ATOM    812  CE  LYS A  43      52.773  72.995  92.335  1.00  0.00           C
ATOM    815  NZ  LYS A  43      54.233  73.093  92.605  1.00  0.00           N
ATOM    819  C   LYS A  43      51.104  71.264  88.855  1.00  0.00           C
ATOM    820  O   LYS A  43      52.092  70.734  89.355  1.00  0.00           O
ATOM    821  N   GLU A  44      49.914  70.645  88.825  1.00  0.00           N
ATOM    823  CA  GLU A  44      49.683  69.285  89.275  1.00  0.00           C
ATOM    825  CB  GLU A  44      48.153  69.075  89.195  1.00  0.00           C
ATOM    828  CG  GLU A  44      47.604  67.745  89.745  1.00  0.00           C
ATOM    831  CD  GLU A  44      47.523  66.664  88.675  1.00  0.00           C
ATOM    832  OE1 GLU A  44      46.444  66.615  88.005  1.00  0.00           O
ATOM    833  OE2 GLU A  44      48.484  65.864  88.515  1.00  0.00           O
ATOM    834  C   GLU A  44      50.483  68.244  88.475  1.00  0.00           C
ATOM    835  O   GLU A  44      51.224  67.444  89.045  1.00  0.00           O
ATOM    836  N   LYS A  45      50.424  68.325  87.125  1.00  0.00           N
ATOM    838  CA  LYS A  45      51.104  67.424  86.205  1.00  0.00           C
ATOM    840  CB  LYS A  45      50.754  67.804  84.745  1.00  0.00           C
ATOM    843  CG  LYS A  45      49.314  67.484  84.335  1.00  0.00           C
ATOM    846  CD  LYS A  45      48.894  68.374  83.155  1.00  0.00           C
ATOM    849  CE  LYS A  45      47.514  68.084  82.555  1.00  0.00           C
ATOM    852  NZ  LYS A  45      47.504  66.773  81.905  1.00  0.00           N
ATOM    856  C   LYS A  45      52.612  67.394  86.325  1.00  0.00           C
ATOM    857  O   LYS A  45      53.243  66.334  86.285  1.00  0.00           O
ATOM    858  N   ILE A  46      53.223  68.585  86.475  1.00  0.00           N
ATOM    860  CA  ILE A  46      54.654  68.715  86.695  1.00  0.00           C
ATOM    862  CB  ILE A  46      55.133  70.174  86.675  1.00  0.00           C
ATOM    864  CG2 ILE A  46      56.653  70.174  86.965  1.00  0.00           C
ATOM    868  CG1 ILE A  46      54.834  71.004  85.405  1.00  0.00           C
ATOM    871  CD  ILE A  46      54.674  70.245  84.095  1.00  0.00           C
ATOM    875  C   ILE A  46      55.054  68.035  88.015  1.00  0.00           C
ATOM    876  O   ILE A  46      55.964  67.215  88.055  1.00  0.00           O
ATOM    877  N   GLN A  47      54.303  68.304  89.115  1.00  0.00           N
ATOM    879  CA  GLN A  47      54.543  67.734  90.425  1.00  0.00           C
ATOM    881  CB  GLN A  47      53.664  68.335  91.565  1.00  0.00           C
ATOM    884  CG  GLN A  47      54.293  69.414  92.475  1.00  0.00           C
ATOM    887  CD  GLN A  47      55.772  69.255  92.885  1.00  0.00           C
ATOM    888  OE1 GLN A  47      56.493  70.255  92.865  1.00  0.00           O
ATOM    889  NE2 GLN A  47      56.194  68.044  93.295  1.00  0.00           N
ATOM    892  C   GLN A  47      54.393  66.244  90.445  1.00  0.00           C
ATOM    893  O   GLN A  47      55.203  65.554  91.035  1.00  0.00           O
ATOM    894  N   THR A  48      53.342  65.724  89.795  1.00  0.00           N
ATOM    896  CA  THR A  48      53.104  64.294  89.685  1.00  0.00           C
ATOM    898  CB  THR A  48      51.753  64.014  89.015  1.00  0.00           C
ATOM    900  OG1 THR A  48      50.674  64.284  89.905  1.00  0.00           O
ATOM    902  CG2 THR A  48      51.604  62.524  88.665  1.00  0.00           C
ATOM    906  C   THR A  48      54.244  63.554  88.985  1.00  0.00           C
ATOM    907  O   THR A  48      54.683  62.495  89.445  1.00  0.00           O
ATOM    908  N   GLN A  49      54.784  64.083  87.865  1.00  0.00           N
ATOM    910  CA  GLN A  49      55.974  63.514  87.235  1.00  0.00           C
ATOM    912  CB  GLN A  49      56.213  63.974  85.765  1.00  0.00           C
ATOM    915  CG  GLN A  49      56.784  65.404  85.585  1.00  0.00           C
ATOM    918  CD  GLN A  49      57.374  65.744  84.215  1.00  0.00           C
ATOM    919  OE1 GLN A  49      57.833  66.864  84.035  1.00  0.00           O
ATOM    920  NE2 GLN A  49      57.344  64.824  83.235  1.00  0.00           N
ATOM    923  C   GLN A  49      57.263  63.694  88.025  1.00  0.00           C
ATOM    924  O   GLN A  49      58.053  62.774  88.115  1.00  0.00           O
ATOM    925  N   LEU A  50      57.514  64.874  88.625  1.00  0.00           N
ATOM    927  CA  LEU A  50      58.764  65.124  89.335  1.00  0.00           C
ATOM    929  CB  LEU A  50      59.014  66.624  89.525  1.00  0.00           C
ATOM    932  CG  LEU A  50      59.253  67.475  88.265  1.00  0.00           C
ATOM    934  CD1 LEU A  50      59.314  68.954  88.645  1.00  0.00           C
ATOM    938  CD2 LEU A  50      60.564  67.093  87.555  1.00  0.00           C
ATOM    942  C   LEU A  50      58.792  64.434  90.695  1.00  0.00           C
ATOM    943  O   LEU A  50      59.834  63.974  91.155  1.00  0.00           O
ATOM    944  N   ASP A  51      57.624  64.245  91.345  1.00  0.00           N
ATOM    946  CA  ASP A  51      57.474  63.293  92.435  1.00  0.00           C
ATOM    948  CB  ASP A  51      56.024  63.265  92.995  1.00  0.00           C
ATOM    951  CG  ASP A  51      55.713  64.343  94.025  1.00  0.00           C
ATOM    952  OD1 ASP A  51      56.624  64.715  94.805  1.00  0.00           O
ATOM    953  OD2 ASP A  51      54.493  64.614  94.195  1.00  0.00           O
ATOM    954  C   ASP A  51      57.813  61.884  91.965  1.00  0.00           C
ATOM    955  O   ASP A  51      58.474  61.134  92.675  1.00  0.00           O
ATOM    956  N   ALA A  52      57.374  61.474  90.765  1.00  0.00           N
ATOM    958  CA  ALA A  52      57.743  60.194  90.185  1.00  0.00           C
ATOM    960  CB  ALA A  52      56.924  59.894  88.915  1.00  0.00           C
ATOM    964  C   ALA A  52      59.244  60.044  89.915  1.00  0.00           C
ATOM    965  O   ALA A  52      59.823  59.024  90.275  1.00  0.00           O
ATOM    966  N   ASP A  53      59.924  61.044  89.345  1.00  0.00           N
ATOM    968  CA  ASP A  53      61.362  60.944  89.145  1.00  0.00           C
ATOM    970  CB  ASP A  53      61.814  61.675  87.865  1.00  0.00           C
ATOM    973  CG  ASP A  53      61.534  63.164  87.865  1.00  0.00           C
ATOM    974  OD1 ASP A  53      61.833  63.834  88.865  1.00  0.00           O
ATOM    975  OD2 ASP A  53      61.143  63.664  86.775  1.00  0.00           O
ATOM    976  C   ASP A  53      62.214  61.175  90.405  1.00  0.00           C
ATOM    977  O   ASP A  53      63.243  60.515  90.555  1.00  0.00           O
ATOM    978  N   ASP A  54      61.784  61.954  91.415  1.00  0.00           N
ATOM    980  CA  ASP A  54      62.304  61.875  92.785  1.00  0.00           C
ATOM    982  CB  ASP A  54      61.653  63.015  93.655  1.00  0.00           C
ATOM    985  CG  ASP A  54      61.924  62.995  95.155  1.00  0.00           C
ATOM    986  OD1 ASP A  54      63.043  63.354  95.615  1.00  0.00           O
ATOM    987  OD2 ASP A  54      60.974  62.594  95.885  1.00  0.00           O
ATOM    988  C   ASP A  54      62.113  60.474  93.405  1.00  0.00           C
ATOM    989  O   ASP A  54      63.034  59.884  93.985  1.00  0.00           O
ATOM    990  N   GLN A  55      60.933  59.864  93.215  1.00  0.00           N
ATOM    992  CA  GLN A  55      60.683  58.474  93.565  1.00  0.00           C
ATOM    994  CB  GLN A  55      59.174  58.114  93.375  1.00  0.00           C
ATOM    997  CG  GLN A  55      58.703  56.685  93.765  1.00  0.00           C
ATOM   1000  CD  GLN A  55      58.563  56.355  95.255  1.00  0.00           C
ATOM   1001  OE1 GLN A  55      57.983  55.324  95.585  1.00  0.00           O
ATOM   1002  NE2 GLN A  55      59.093  57.204  96.165  1.00  0.00           N
ATOM   1005  C   GLN A  55      61.604  57.484  92.845  1.00  0.00           C
ATOM   1006  O   GLN A  55      62.133  56.555  93.445  1.00  0.00           O
ATOM   1007  N   LEU A  56      61.882  57.694  91.545  1.00  0.00           N
ATOM   1009  CA  LEU A  56      62.933  56.965  90.845  1.00  0.00           C
ATOM   1011  CB  LEU A  56      62.944  57.335  89.335  1.00  0.00           C
ATOM   1014  CG  LEU A  56      63.924  56.534  88.435  1.00  0.00           C
ATOM   1016  CD1 LEU A  56      63.463  55.084  88.235  1.00  0.00           C
ATOM   1020  CD2 LEU A  56      64.104  57.215  87.075  1.00  0.00           C
ATOM   1024  C   LEU A  56      64.343  57.174  91.395  1.00  0.00           C
ATOM   1025  O   LEU A  56      65.023  56.184  91.675  1.00  0.00           O
ATOM   1026  N   LEU A  57      64.792  58.454  91.555  1.00  0.00           N
ATOM   1028  CA  LEU A  57      66.203  58.844  91.615  1.00  0.00           C
ATOM   1030  CB  LEU A  57      66.523  60.044  90.675  1.00  0.00           C
ATOM   1033  CG  LEU A  57      66.563  59.734  89.155  1.00  0.00           C
ATOM   1035  CD1 LEU A  57      67.303  60.854  88.415  1.00  0.00           C
ATOM   1039  CD2 LEU A  57      67.292  58.424  88.865  1.00  0.00           C
ATOM   1043  C   LEU A  57      66.723  59.234  92.985  1.00  0.00           C
ATOM   1044  O   LEU A  57      67.924  59.403  93.175  1.00  0.00           O
ATOM   1045  N   SER A  58      65.873  59.375  94.005  1.00  0.00           N
ATOM   1047  CA  SER A  58      66.333  59.965  95.245  1.00  0.00           C
ATOM   1049  CB  SER A  58      65.153  60.695  95.915  1.00  0.00           C
ATOM   1052  OG  SER A  58      65.453  61.274  97.175  1.00  0.00           O
ATOM   1054  C   SER A  58      67.034  59.004  96.205  1.00  0.00           C
ATOM   1055  O   SER A  58      66.554  57.925  96.545  1.00  0.00           O
ATOM   1056  N   THR A  59      68.224  59.395  96.695  1.00  0.00           N
ATOM   1058  CA  THR A  59      69.043  58.634  97.645  1.00  0.00           C
ATOM   1060  CB  THR A  59      70.523  58.964  97.465  1.00  0.00           C
ATOM   1062  OG1 THR A  59      70.683  60.365  97.295  1.00  0.00           O
ATOM   1064  CG2 THR A  59      71.023  58.285  96.175  1.00  0.00           C
ATOM   1068  C   THR A  59      68.684  59.024  99.055  1.00  0.00           C
ATOM   1069  O   THR A  59      69.194  58.484 100.035  1.00  0.00           O
ATOM   1070  N   TYR A  60      67.753  59.984  99.195  1.00  0.00           N
ATOM   1072  CA  TYR A  60      67.263  60.505 100.445  1.00  0.00           C
ATOM   1074  CB  TYR A  60      66.703  61.945 100.245  1.00  0.00           C
ATOM   1077  CG  TYR A  60      67.784  62.894  99.765  1.00  0.00           C
ATOM   1078  CD1 TYR A  60      68.194  62.974  98.415  1.00  0.00           C
ATOM   1080  CE1 TYR A  60      69.174  63.894  98.015  1.00  0.00           C
ATOM   1082  CZ  TYR A  60      69.733  64.773  98.955  1.00  0.00           C
ATOM   1083  OH  TYR A  60      70.683  65.734  98.565  1.00  0.00           O
ATOM   1085  CD2 TYR A  60      68.364  63.774 100.685  1.00  0.00           C
ATOM   1087  CE2 TYR A  60      69.334  64.704 100.285  1.00  0.00           C
ATOM   1089  C   TYR A  60      66.144  59.624 100.985  1.00  0.00           C
ATOM   1090  O   TYR A  60      65.792  59.674 102.155  1.00  0.00           O
ATOM   1091  N   LYS A  61      65.573  58.764 100.115  1.00  0.00           N
ATOM   1093  CA  LYS A  61      64.444  57.925 100.435  1.00  0.00           C
ATOM   1095  CB  LYS A  61      63.213  58.285  99.575  1.00  0.00           C
ATOM   1098  CG  LYS A  61      63.383  58.153  98.055  1.00  0.00           C
ATOM   1101  CD  LYS A  61      62.133  58.474  97.225  1.00  0.00           C
ATOM   1104  CE  LYS A  61      61.674  59.944  97.105  1.00  0.00           C
ATOM   1107  NZ  LYS A  61      61.054  60.474  98.335  1.00  0.00           N
ATOM   1111  C   LYS A  61      64.763  56.454 100.265  1.00  0.00           C
ATOM   1112  O   LYS A  61      65.424  56.035  99.335  1.00  0.00           O
ATOM   1113  N   LYS A  62      64.273  55.614 101.185  1.00  0.00           N
ATOM   1115  CA  LYS A  62      64.654  54.214 101.305  1.00  0.00           C
ATOM   1117  CB  LYS A  62      64.593  53.754 102.785  1.00  0.00           C
ATOM   1120  CG  LYS A  62      65.453  54.554 103.785  1.00  0.00           C
ATOM   1123  CD  LYS A  62      64.963  54.314 105.225  1.00  0.00           C
ATOM   1126  CE  LYS A  62      65.604  55.175 106.325  1.00  0.00           C
ATOM   1129  NZ  LYS A  62      67.053  54.925 106.445  1.00  0.00           N
ATOM   1133  C   LYS A  62      63.713  53.335 100.495  1.00  0.00           C
ATOM   1134  O   LYS A  62      63.813  52.114 100.545  1.00  0.00           O
ATOM   1135  N   ASP A  63      62.813  53.954  99.725  1.00  0.00           N
ATOM   1137  CA  ASP A  63      61.784  53.325  98.935  1.00  0.00           C
ATOM   1139  CB  ASP A  63      60.413  53.834  99.475  1.00  0.00           C
ATOM   1142  CG  ASP A  63      60.333  55.344  99.655  1.00  0.00           C
ATOM   1143  OD1 ASP A  63      60.754  55.895 100.715  1.00  0.00           O
ATOM   1144  OD2 ASP A  63      59.893  56.024  98.685  1.00  0.00           O
ATOM   1145  C   ASP A  63      61.973  53.504  97.405  1.00  0.00           C
ATOM   1146  O   ASP A  63      61.184  53.023  96.595  1.00  0.00           O
ATOM   1147  N   SER A  64      63.073  54.154  96.985  1.00  0.00           N
ATOM   1149  CA  SER A  64      63.404  54.424  95.585  1.00  0.00           C
ATOM   1151  CB  SER A  64      64.404  55.604  95.375  1.00  0.00           C
ATOM   1154  OG  SER A  64      65.674  55.375  95.995  1.00  0.00           O
ATOM   1156  C   SER A  64      63.924  53.234  94.775  1.00  0.00           C
ATOM   1157  O   SER A  64      64.444  52.244  95.285  1.00  0.00           O
ATOM   1158  N   ALA A  65      63.843  53.344  93.435  1.00  0.00           N
ATOM   1160  CA  ALA A  65      64.453  52.394  92.515  1.00  0.00           C
ATOM   1162  CB  ALA A  65      64.104  52.754  91.065  1.00  0.00           C
ATOM   1166  C   ALA A  65      65.974  52.285  92.645  1.00  0.00           C
ATOM   1167  O   ALA A  65      66.554  51.204  92.535  1.00  0.00           O
ATOM   1168  N   LEU A  66      66.663  53.424  92.895  1.00  0.00           N
ATOM   1170  CA  LEU A  66      68.063  53.424  93.275  1.00  0.00           C
ATOM   1172  CB  LEU A  66      68.594  54.855  93.505  1.00  0.00           C
ATOM   1175  CG  LEU A  66      69.194  55.523  92.275  1.00  0.00           C
ATOM   1177  CD1 LEU A  66      68.174  55.674  91.155  1.00  0.00           C
ATOM   1181  CD2 LEU A  66      69.743  56.875  92.755  1.00  0.00           C
ATOM   1185  C   LEU A  66      68.383  52.735  94.565  1.00  0.00           C
ATOM   1186  O   LEU A  66      69.264  51.875  94.615  1.00  0.00           O
ATOM   1187  N   MET A  67      67.683  53.104  95.655  1.00  0.00           N
ATOM   1189  CA  MET A  67      67.973  52.563  96.955  1.00  0.00           C
ATOM   1191  CB  MET A  67      67.463  53.424  98.145  1.00  0.00           C
ATOM   1194  CG  MET A  67      68.313  54.704  98.345  1.00  0.00           C
ATOM   1197  SD  MET A  67      68.493  55.235 100.075  1.00  0.00           S
ATOM   1198  CE  MET A  67      69.593  53.883 100.575  1.00  0.00           C
ATOM   1202  C   MET A  67      67.723  51.085  97.045  1.00  0.00           C
ATOM   1203  O   MET A  67      68.493  50.344  97.665  1.00  0.00           O
ATOM   1204  N   ARG A  68      66.703  50.554  96.345  1.00  0.00           N
ATOM   1206  CA  ARG A  68      66.493  49.133  96.235  1.00  0.00           C
ATOM   1208  CB  ARG A  68      65.144  48.834  95.515  1.00  0.00           C
ATOM   1211  CG  ARG A  68      64.743  47.344  95.525  1.00  0.00           C
ATOM   1214  CD  ARG A  68      64.514  46.843  96.955  1.00  0.00           C
ATOM   1217  NE  ARG A  68      64.303  45.365  96.935  1.00  0.00           N
ATOM   1219  CZ  ARG A  68      64.132  44.684  98.065  1.00  0.00           C
ATOM   1220  NH1 ARG A  68      64.194  45.305  99.225  1.00  0.00           N
ATOM   1223  NH2 ARG A  68      63.833  43.414  98.065  1.00  0.00           N
ATOM   1226  C   ARG A  68      67.653  48.384  95.575  1.00  0.00           C
ATOM   1227  O   ARG A  68      68.023  47.285  95.965  1.00  0.00           O
ATOM   1228  N   PHE A  69      68.253  48.985  94.535  1.00  0.00           N
ATOM   1230  CA  PHE A  69      69.483  48.484  93.925  1.00  0.00           C
ATOM   1232  CB  PHE A  69      69.743  49.234  92.595  1.00  0.00           C
ATOM   1235  CG  PHE A  69      70.904  48.654  91.805  1.00  0.00           C
ATOM   1236  CD1 PHE A  69      70.753  47.425  91.155  1.00  0.00           C
ATOM   1238  CE1 PHE A  69      71.773  46.903  90.345  1.00  0.00           C
ATOM   1240  CZ  PHE A  69      72.953  47.633  90.175  1.00  0.00           C
ATOM   1242  CD2 PHE A  69      72.114  49.354  91.655  1.00  0.00           C
ATOM   1244  CE2 PHE A  69      73.133  48.855  90.845  1.00  0.00           C
ATOM   1246  C   PHE A  69      70.724  48.514  94.825  1.00  0.00           C
ATOM   1247  O   PHE A  69      71.514  47.563  94.825  1.00  0.00           O
ATOM   1248  N   ASN A  70      70.954  49.604  95.595  1.00  0.00           N
ATOM   1250  CA  ASN A  70      72.154  49.754  96.415  1.00  0.00           C
ATOM   1252  CB  ASN A  70      72.703  51.224  96.395  1.00  0.00           C
ATOM   1255  CG  ASN A  70      71.723  52.274  96.915  1.00  0.00           C
ATOM   1256  OD1 ASN A  70      71.173  52.174  98.005  1.00  0.00           O
ATOM   1257  ND2 ASN A  70      71.473  53.344  96.115  1.00  0.00           N
ATOM   1260  C   ASN A  70      72.003  49.164  97.815  1.00  0.00           C
ATOM   1261  O   ASN A  70      72.993  48.864  98.485  1.00  0.00           O
ATOM   1262  N   ASP A  71      70.764  48.855  98.245  1.00  0.00           N
ATOM   1264  CA  ASP A  71      70.483  48.075  99.425  1.00  0.00           C
ATOM   1266  CB  ASP A  71      69.132  48.535 100.085  1.00  0.00           C
ATOM   1269  CG  ASP A  71      69.144  49.934 100.705  1.00  0.00           C
ATOM   1270  OD1 ASP A  71      70.203  50.474 101.095  1.00  0.00           O
ATOM   1271  OD2 ASP A  71      68.023  50.383 101.105  1.00  0.00           O
ATOM   1272  C   ASP A  71      70.394  46.574  99.085  1.00  0.00           C
ATOM   1273  O   ASP A  71      69.993  45.765  99.935  1.00  0.00           O
ATOM   1274  N   SER A  72      70.753  46.124  97.855  1.00  0.00           N
ATOM   1276  CA  SER A  72      70.674  44.715  97.465  1.00  0.00           C
ATOM   1278  CB  SER A  72      69.704  44.445  96.265  1.00  0.00           C
ATOM   1281  OG  SER A  72      70.133  45.004  95.025  1.00  0.00           O
ATOM   1283  C   SER A  72      72.003  44.034  97.145  1.00  0.00           C
ATOM   1284  O   SER A  72      72.793  44.484  96.315  1.00  0.00           O
ATOM   1285  N   GLN A  73      72.254  42.844  97.725  1.00  0.00           N
ATOM   1287  CA  GLN A  73      73.463  42.075  97.485  1.00  0.00           C
ATOM   1289  CB  GLN A  73      73.773  41.105  98.675  1.00  0.00           C
ATOM   1292  CG  GLN A  73      73.493  41.595 100.115  1.00  0.00           C
ATOM   1295  CD  GLN A  73      74.374  42.694 100.725  1.00  0.00           C
ATOM   1296  OE1 GLN A  73      74.034  43.134 101.825  1.00  0.00           O
ATOM   1297  NE2 GLN A  73      75.483  43.114 100.085  1.00  0.00           N
ATOM   1300  C   GLN A  73      73.404  41.215  96.205  1.00  0.00           C
ATOM   1301  O   GLN A  73      73.883  40.085  96.175  1.00  0.00           O
ATOM   1302  N   SER A  74      72.784  41.703  95.105  1.00  0.00           N
ATOM   1304  CA  SER A  74      72.633  40.914  93.885  1.00  0.00           C
ATOM   1306  CB  SER A  74      71.284  41.133  93.135  1.00  0.00           C
ATOM   1309  OG  SER A  74      71.154  40.285  91.975  1.00  0.00           O
ATOM   1311  C   SER A  74      73.754  41.254  92.935  1.00  0.00           C
ATOM   1312  O   SER A  74      73.964  42.425  92.595  1.00  0.00           O
ATOM   1313  N   LEU A  75      74.474  40.204  92.485  1.00  0.00           N
ATOM   1315  CA  LEU A  75      75.424  40.254  91.395  1.00  0.00           C
ATOM   1317  CB  LEU A  75      76.433  39.074  91.475  1.00  0.00           C
ATOM   1320  CG  LEU A  75      77.204  38.965  92.805  1.00  0.00           C
ATOM   1322  CD1 LEU A  75      78.133  37.745  92.795  1.00  0.00           C
ATOM   1326  CD2 LEU A  75      78.014  40.245  93.055  1.00  0.00           C
ATOM   1330  C   LEU A  75      74.733  40.154  90.045  1.00  0.00           C
ATOM   1331  O   LEU A  75      75.264  40.624  89.045  1.00  0.00           O
ATOM   1332  N   SER A  76      73.542  39.544  90.025  1.00  0.00           N
ATOM   1334  CA  SER A  76      72.764  39.274  88.835  1.00  0.00           C
ATOM   1336  CB  SER A  76      71.663  38.204  89.105  1.00  0.00           C
ATOM   1339  OG  SER A  76      72.233  37.004  89.625  1.00  0.00           O
ATOM   1341  C   SER A  76      72.114  40.534  88.275  1.00  0.00           C
ATOM   1342  O   SER A  76      71.843  41.454  89.045  1.00  0.00           O
ATOM   1343  N   PRO A  77      71.834  40.654  86.965  1.00  0.00           N
ATOM   1344  CD  PRO A  77      72.213  39.684  85.945  1.00  0.00           C
ATOM   1347  CA  PRO A  77      70.924  41.665  86.435  1.00  0.00           C
ATOM   1349  CB  PRO A  77      70.573  41.164  85.035  1.00  0.00           C
ATOM   1352  CG  PRO A  77      71.773  40.313  84.625  1.00  0.00           C
ATOM   1355  C   PRO A  77      69.683  41.965  87.255  1.00  0.00           C
ATOM   1356  O   PRO A  77      68.973  41.054  87.675  1.00  0.00           O
ATOM   1357  N   TRP A  78      69.404  43.255  87.475  1.00  0.00           N
ATOM   1359  CA  TRP A  78      68.313  43.754  88.245  1.00  0.00           C
ATOM   1361  CB  TRP A  78      68.894  44.634  89.375  1.00  0.00           C
ATOM   1364  CG  TRP A  78      67.854  45.074  90.355  1.00  0.00           C
ATOM   1365  CD1 TRP A  78      66.924  46.044  90.115  1.00  0.00           C
ATOM   1367  NE1 TRP A  78      66.004  46.035  91.125  1.00  0.00           N
ATOM   1369  CE2 TRP A  78      66.333  45.094  92.045  1.00  0.00           C
ATOM   1370  CD2 TRP A  78      67.513  44.473  91.605  1.00  0.00           C
ATOM   1371  CE3 TRP A  78      68.093  43.474  92.385  1.00  0.00           C
ATOM   1373  CZ3 TRP A  78      67.493  43.153  93.605  1.00  0.00           C
ATOM   1375  CZ2 TRP A  78      65.713  44.754  93.225  1.00  0.00           C
ATOM   1377  CH2 TRP A  78      66.324  43.785  94.015  1.00  0.00           C
ATOM   1379  C   TRP A  78      67.413  44.614  87.355  1.00  0.00           C
ATOM   1380  O   TRP A  78      67.874  45.674  86.925  1.00  0.00           O
ATOM   1381  N   PRO A  79      66.163  44.255  87.045  1.00  0.00           N
ATOM   1382  CD  PRO A  79      65.633  42.914  87.295  1.00  0.00           C
ATOM   1385  CA  PRO A  79      65.243  45.084  86.245  1.00  0.00           C
ATOM   1387  CB  PRO A  79      63.924  44.304  86.265  1.00  0.00           C
ATOM   1390  CG  PRO A  79      64.313  42.844  86.525  1.00  0.00           C
ATOM   1393  C   PRO A  79      65.043  46.545  86.685  1.00  0.00           C
ATOM   1394  O   PRO A  79      64.834  46.804  87.875  1.00  0.00           O
ATOM   1395  N   VAL A  80      65.083  47.484  85.725  1.00  0.00           N
ATOM   1397  CA  VAL A  80      64.904  48.915  85.965  1.00  0.00           C
ATOM   1399  CB  VAL A  80      66.213  49.684  86.175  1.00  0.00           C
ATOM   1401  CG1 VAL A  80      66.944  49.203  87.435  1.00  0.00           C
ATOM   1405  CG2 VAL A  80      67.133  49.575  84.935  1.00  0.00           C
ATOM   1409  C   VAL A  80      64.132  49.535  84.805  1.00  0.00           C
ATOM   1410  O   VAL A  80      64.023  48.964  83.725  1.00  0.00           O
ATOM   1411  N   SER A  81      63.573  50.734  84.985  1.00  0.00           N
ATOM   1413  CA  SER A  81      63.043  51.583  83.925  1.00  0.00           C
ATOM   1415  CB  SER A  81      62.393  52.813  84.625  1.00  0.00           C
ATOM   1418  OG  SER A  81      61.983  53.904  83.795  1.00  0.00           O
ATOM   1420  C   SER A  81      64.043  51.994  82.835  1.00  0.00           C
ATOM   1421  O   SER A  81      65.234  52.164  83.085  1.00  0.00           O
ATOM   1422  N   GLU A  82      63.573  52.224  81.575  1.00  0.00           N
ATOM   1424  CA  GLU A  82      64.363  52.774  80.475  1.00  0.00           C
ATOM   1426  CB  GLU A  82      63.443  53.145  79.295  1.00  0.00           C
ATOM   1429  CG  GLU A  82      62.882  51.934  78.555  1.00  0.00           C
ATOM   1432  CD  GLU A  82      61.913  52.364  77.475  1.00  0.00           C
ATOM   1433  OE1 GLU A  82      61.653  53.585  77.275  1.00  0.00           O
ATOM   1434  OE2 GLU A  82      61.383  51.425  76.825  1.00  0.00           O
ATOM   1435  C   GLU A  82      65.093  54.045  80.815  1.00  0.00           C
ATOM   1436  O   GLU A  82      66.284  54.185  80.565  1.00  0.00           O
ATOM   1437  N   ALA A  83      64.383  54.974  81.475  1.00  0.00           N
ATOM   1439  CA  ALA A  83      64.953  56.204  81.965  1.00  0.00           C
ATOM   1441  CB  ALA A  83      63.853  56.984  82.695  1.00  0.00           C
ATOM   1445  C   ALA A  83      66.103  55.965  82.945  1.00  0.00           C
ATOM   1446  O   ALA A  83      67.123  56.633  82.915  1.00  0.00           O
ATOM   1447  N   MET A  84      65.954  54.965  83.825  1.00  0.00           N
ATOM   1449  CA  MET A  84      67.003  54.515  84.705  1.00  0.00           C
ATOM   1451  CB  MET A  84      66.343  53.494  85.675  1.00  0.00           C
ATOM   1454  CG  MET A  84      66.963  53.484  87.075  1.00  0.00           C
ATOM   1457  SD  MET A  84      68.644  52.824  87.055  1.00  0.00           S
ATOM   1458  CE  MET A  84      69.124  53.614  88.605  1.00  0.00           C
ATOM   1462  C   MET A  84      68.213  53.925  83.955  1.00  0.00           C
ATOM   1463  O   MET A  84      69.363  54.255  84.235  1.00  0.00           O
ATOM   1464  N   ALA A  85      67.993  53.064  82.945  1.00  0.00           N
ATOM   1466  CA  ALA A  85      69.034  52.584  82.055  1.00  0.00           C
ATOM   1468  CB  ALA A  85      68.413  51.545  81.105  1.00  0.00           C
ATOM   1472  C   ALA A  85      69.733  53.694  81.255  1.00  0.00           C
ATOM   1473  O   ALA A  85      70.963  53.745  81.215  1.00  0.00           O
ATOM   1474  N   ASP A  86      68.964  54.634  80.675  1.00  0.00           N
ATOM   1476  CA  ASP A  86      69.433  55.785  79.925  1.00  0.00           C
ATOM   1478  CB  ASP A  86      68.224  56.563  79.335  1.00  0.00           C
ATOM   1481  CG  ASP A  86      67.633  55.785  78.185  1.00  0.00           C
ATOM   1482  OD1 ASP A  86      68.443  55.094  77.505  1.00  0.00           O
ATOM   1483  OD2 ASP A  86      66.424  55.984  77.895  1.00  0.00           O
ATOM   1484  C   ASP A  86      70.253  56.755  80.735  1.00  0.00           C
ATOM   1485  O   ASP A  86      71.303  57.234  80.305  1.00  0.00           O
ATOM   1486  N   ILE A  87      69.773  57.075  81.945  1.00  0.00           N
ATOM   1488  CA  ILE A  87      70.453  57.945  82.875  1.00  0.00           C
ATOM   1490  CB  ILE A  87      69.453  58.434  83.935  1.00  0.00           C
ATOM   1492  CG2 ILE A  87      69.323  57.474  85.125  1.00  0.00           C
ATOM   1496  CG1 ILE A  87      69.643  59.904  84.375  1.00  0.00           C
ATOM   1499  CD  ILE A  87      70.963  60.224  85.035  1.00  0.00           C
ATOM   1503  C   ILE A  87      71.764  57.314  83.385  1.00  0.00           C
ATOM   1504  O   ILE A  87      72.793  57.995  83.445  1.00  0.00           O
ATOM   1505  N   VAL A  88      71.793  56.004  83.735  1.00  0.00           N
ATOM   1507  CA  VAL A  88      73.043  55.295  84.035  1.00  0.00           C
ATOM   1509  CB  VAL A  88      72.793  53.954  84.715  1.00  0.00           C
ATOM   1511  CG1 VAL A  88      74.124  53.195  84.965  1.00  0.00           C
ATOM   1515  CG2 VAL A  88      72.123  54.224  86.075  1.00  0.00           C
ATOM   1519  C   VAL A  88      73.984  55.154  82.855  1.00  0.00           C
ATOM   1520  O   VAL A  88      75.174  55.435  82.945  1.00  0.00           O
ATOM   1521  N   THR A  89      73.504  54.734  81.675  1.00  0.00           N
ATOM   1523  CA  THR A  89      74.363  54.515  80.505  1.00  0.00           C
ATOM   1525  CB  THR A  89      73.654  53.785  79.365  1.00  0.00           C
ATOM   1527  OG1 THR A  89      74.563  53.234  78.425  1.00  0.00           O
ATOM   1529  CG2 THR A  89      72.693  54.694  78.595  1.00  0.00           C
ATOM   1533  C   THR A  89      75.074  55.785  80.055  1.00  0.00           C
ATOM   1534  O   THR A  89      76.254  55.774  79.735  1.00  0.00           O
ATOM   1535  N   THR A  90      74.393  56.954  80.065  1.00  0.00           N
ATOM   1537  CA  THR A  90      75.053  58.244  79.845  1.00  0.00           C
ATOM   1539  CB  THR A  90      74.083  59.403  79.605  1.00  0.00           C
ATOM   1541  OG1 THR A  90      74.724  60.585  79.135  1.00  0.00           O
ATOM   1543  CG2 THR A  90      73.292  59.824  80.845  1.00  0.00           C
ATOM   1547  C   THR A  90      76.103  58.554  80.895  1.00  0.00           C
ATOM   1548  O   THR A  90      77.224  58.944  80.575  1.00  0.00           O
ATOM   1549  N   SER A  91      75.823  58.335  82.195  1.00  0.00           N
ATOM   1551  CA  SER A  91      76.764  58.634  83.275  1.00  0.00           C
ATOM   1553  CB  SER A  91      76.154  58.644  84.695  1.00  0.00           C
ATOM   1556  OG  SER A  91      75.624  57.364  85.025  1.00  0.00           O
ATOM   1558  C   SER A  91      78.043  57.854  83.265  1.00  0.00           C
ATOM   1559  O   SER A  91      79.133  58.384  83.415  1.00  0.00           O
ATOM   1560  N   LEU A  92      77.944  56.545  82.995  1.00  0.00           N
ATOM   1562  CA  LEU A  92      79.103  55.723  82.735  1.00  0.00           C
ATOM   1564  CB  LEU A  92      78.684  54.255  82.545  1.00  0.00           C
ATOM   1567  CG  LEU A  92      77.924  53.644  83.745  1.00  0.00           C
ATOM   1569  CD1 LEU A  92      77.543  52.184  83.435  1.00  0.00           C
ATOM   1573  CD2 LEU A  92      78.703  53.754  85.055  1.00  0.00           C
ATOM   1577  C   LEU A  92      79.924  56.184  81.535  1.00  0.00           C
ATOM   1578  O   LEU A  92      81.163  56.254  81.595  1.00  0.00           O
ATOM   1579  N   ARG A  93      79.294  56.534  80.385  1.00  0.00           N
ATOM   1581  CA  ARG A  93      80.033  57.075  79.255  1.00  0.00           C
ATOM   1583  CB  ARG A  93      79.103  57.294  78.055  1.00  0.00           C
ATOM   1586  CG  ARG A  93      78.623  56.004  77.395  1.00  0.00           C
ATOM   1589  CD  ARG A  93      77.993  56.313  76.045  1.00  0.00           C
ATOM   1592  NE  ARG A  93      76.843  57.264  76.285  1.00  0.00           N
ATOM   1594  CZ  ARG A  93      75.593  56.864  76.395  1.00  0.00           C
ATOM   1595  NH1 ARG A  93      75.273  55.593  76.455  1.00  0.00           N
ATOM   1598  NH2 ARG A  93      74.604  57.724  76.365  1.00  0.00           N
ATOM   1601  C   ARG A  93      80.743  58.395  79.475  1.00  0.00           C
ATOM   1602  O   ARG A  93      81.924  58.544  79.165  1.00  0.00           O
ATOM   1603  N   ILE A  94      80.023  59.384  80.045  1.00  0.00           N
ATOM   1605  CA  ILE A  94      80.534  60.704  80.365  1.00  0.00           C
ATOM   1607  CB  ILE A  94      79.424  61.633  80.835  1.00  0.00           C
ATOM   1609  CG2 ILE A  94      80.003  62.974  81.335  1.00  0.00           C
ATOM   1613  CG1 ILE A  94      78.343  61.854  79.755  1.00  0.00           C
ATOM   1616  CD  ILE A  94      78.873  62.434  78.445  1.00  0.00           C
ATOM   1620  C   ILE A  94      81.654  60.614  81.365  1.00  0.00           C
ATOM   1621  O   ILE A  94      82.684  61.264  81.225  1.00  0.00           O
ATOM   1622  N   GLY A  95      81.514  59.734  82.375  1.00  0.00           N
ATOM   1624  CA  GLY A  95      82.544  59.434  83.355  1.00  0.00           C
ATOM   1627  C   GLY A  95      83.822  58.883  82.765  1.00  0.00           C
ATOM   1628  O   GLY A  95      84.923  59.245  83.165  1.00  0.00           O
ATOM   1629  N   ALA A  96      83.724  58.023  81.735  1.00  0.00           N
ATOM   1631  CA  ALA A  96      84.863  57.535  80.975  1.00  0.00           C
ATOM   1633  CB  ALA A  96      84.403  56.415  80.035  1.00  0.00           C
ATOM   1637  C   ALA A  96      85.573  58.624  80.155  1.00  0.00           C
ATOM   1638  O   ALA A  96      86.784  58.594  79.925  1.00  0.00           O
ATOM   1639  N   LYS A  97      84.813  59.634  79.695  1.00  0.00           N
ATOM   1641  CA  LYS A  97      85.313  60.765  78.935  1.00  0.00           C
ATOM   1643  CB  LYS A  97      84.174  61.394  78.095  1.00  0.00           C
ATOM   1646  CG  LYS A  97      83.554  60.515  76.985  1.00  0.00           C
ATOM   1649  CD  LYS A  97      84.543  59.894  75.975  1.00  0.00           C
ATOM   1652  CE  LYS A  97      84.974  58.444  76.235  1.00  0.00           C
ATOM   1655  NZ  LYS A  97      83.803  57.563  76.165  1.00  0.00           N
ATOM   1659  C   LYS A  97      85.942  61.875  79.775  1.00  0.00           C
ATOM   1660  O   LYS A  97      86.693  62.694  79.225  1.00  0.00           O
ATOM   1661  N   THR A  98      85.634  61.934  81.095  1.00  0.00           N
ATOM   1663  CA  THR A  98      86.143  62.925  82.055  1.00  0.00           C
ATOM   1665  CB  THR A  98      85.044  63.484  82.965  1.00  0.00           C
ATOM   1667  OG1 THR A  98      84.354  62.454  83.665  1.00  0.00           O
ATOM   1669  CG2 THR A  98      83.983  64.234  82.145  1.00  0.00           C
ATOM   1673  C   THR A  98      87.234  62.294  82.925  1.00  0.00           C
ATOM   1674  O   THR A  98      87.633  62.824  83.955  1.00  0.00           O
ATOM   1675  N   ASP A  99      87.724  61.124  82.505  1.00  0.00           N
ATOM   1677  CA  ASP A  99      88.853  60.404  83.055  1.00  0.00           C
ATOM   1679  CB  ASP A  99      90.173  61.234  83.055  1.00  0.00           C
ATOM   1682  CG  ASP A  99      90.623  61.594  81.645  1.00  0.00           C
ATOM   1683  OD1 ASP A  99      90.044  61.074  80.645  1.00  0.00           O
ATOM   1684  OD2 ASP A  99      91.632  62.335  81.555  1.00  0.00           O
ATOM   1685  C   ASP A  99      88.554  59.734  84.405  1.00  0.00           C
ATOM   1686  O   ASP A  99      89.463  59.255  85.095  1.00  0.00           O
ATOM   1687  N   GLY A 100      87.264  59.654  84.765  1.00  0.00           N
ATOM   1689  CA  GLY A 100      86.744  59.115  86.015  1.00  0.00           C
ATOM   1692  C   GLY A 100      86.383  60.194  86.995  1.00  0.00           C
ATOM   1693  O   GLY A 100      85.933  59.925  88.095  1.00  0.00           O
ATOM   1694  N   ALA A 101      86.563  61.464  86.595  1.00  0.00           N
ATOM   1696  CA  ALA A 101      86.182  62.633  87.365  1.00  0.00           C
ATOM   1698  CB  ALA A 101      86.674  63.904  86.655  1.00  0.00           C
ATOM   1702  C   ALA A 101      84.704  62.735  87.655  1.00  0.00           C
ATOM   1703  O   ALA A 101      84.323  63.005  88.795  1.00  0.00           O
ATOM   1704  N   MET A 102      83.834  62.465  86.675  1.00  0.00           N
ATOM   1706  CA  MET A 102      82.423  62.254  86.945  1.00  0.00           C
ATOM   1708  CB  MET A 102      81.523  62.833  85.825  1.00  0.00           C
ATOM   1711  CG  MET A 102      80.033  62.474  85.895  1.00  0.00           C
ATOM   1714  SD  MET A 102      79.163  62.883  87.445  1.00  0.00           S
ATOM   1715  CE  MET A 102      77.644  62.015  86.945  1.00  0.00           C
ATOM   1719  C   MET A 102      82.143  60.793  87.255  1.00  0.00           C
ATOM   1720  O   MET A 102      81.984  59.944  86.375  1.00  0.00           O
ATOM   1721  N   ASP A 103      82.094  60.474  88.565  1.00  0.00           N
ATOM   1723  CA  ASP A 103      81.893  59.144  89.065  1.00  0.00           C
ATOM   1725  CB  ASP A 103      83.104  58.654  89.915  1.00  0.00           C
ATOM   1728  CG  ASP A 103      83.002  57.224  90.435  1.00  0.00           C
ATOM   1729  OD1 ASP A 103      82.013  56.514  90.115  1.00  0.00           O
ATOM   1730  OD2 ASP A 103      83.934  56.814  91.155  1.00  0.00           O
ATOM   1731  C   ASP A 103      80.573  59.094  89.825  1.00  0.00           C
ATOM   1732  O   ASP A 103      80.343  59.804  90.805  1.00  0.00           O
ATOM   1733  N   ILE A 104      79.653  58.244  89.355  1.00  0.00           N
ATOM   1735  CA  ILE A 104      78.343  57.984  89.925  1.00  0.00           C
ATOM   1737  CB  ILE A 104      77.484  57.335  88.845  1.00  0.00           C
ATOM   1739  CG2 ILE A 104      78.063  55.984  88.375  1.00  0.00           C
ATOM   1743  CG1 ILE A 104      76.023  57.184  89.315  1.00  0.00           C
ATOM   1746  CD  ILE A 104      75.113  56.633  88.225  1.00  0.00           C
ATOM   1750  C   ILE A 104      78.424  57.114  91.185  1.00  0.00           C
ATOM   1751  O   ILE A 104      77.534  57.094  92.035  1.00  0.00           O
ATOM   1752  N   THR A 105      79.553  56.383  91.345  1.00  0.00           N
ATOM   1754  CA  THR A 105      79.714  55.414  92.425  1.00  0.00           C
ATOM   1756  CB  THR A 105      80.382  54.115  91.985  1.00  0.00           C
ATOM   1758  OG1 THR A 105      81.733  54.245  91.555  1.00  0.00           O
ATOM   1760  CG2 THR A 105      79.583  53.504  90.835  1.00  0.00           C
ATOM   1764  C   THR A 105      80.453  56.024  93.595  1.00  0.00           C
ATOM   1765  O   THR A 105      80.743  55.365  94.575  1.00  0.00           O
ATOM   1766  N   VAL A 106      80.684  57.344  93.545  1.00  0.00           N
ATOM   1768  CA  VAL A 106      81.533  58.085  94.465  1.00  0.00           C
ATOM   1770  CB  VAL A 106      81.873  59.445  93.845  1.00  0.00           C
ATOM   1772  CG1 VAL A 106      80.662  60.404  93.845  1.00  0.00           C
ATOM   1776  CG2 VAL A 106      83.073  60.054  94.565  1.00  0.00           C
ATOM   1780  C   VAL A 106      80.964  58.244  95.885  1.00  0.00           C
ATOM   1781  O   VAL A 106      81.674  58.544  96.845  1.00  0.00           O
ATOM   1782  N   GLY A 107      79.653  57.974  96.065  1.00  0.00           N
ATOM   1784  CA  GLY A 107      78.914  58.044  97.325  1.00  0.00           C
ATOM   1787  C   GLY A 107      79.563  57.554  98.625  1.00  0.00           C
ATOM   1788  O   GLY A 107      79.443  58.265  99.625  1.00  0.00           O
ATOM   1789  N   PRO A 108      80.243  56.415  98.785  1.00  0.00           N
ATOM   1790  CD  PRO A 108      80.502  55.394  97.765  1.00  0.00           C
ATOM   1793  CA  PRO A 108      80.863  56.064 100.065  1.00  0.00           C
ATOM   1795  CB  PRO A 108      81.264  54.594  99.895  1.00  0.00           C
ATOM   1798  CG  PRO A 108      81.504  54.424  98.395  1.00  0.00           C
ATOM   1801  C   PRO A 108      82.052  56.954 100.375  1.00  0.00           C
ATOM   1802  O   PRO A 108      82.334  57.184 101.555  1.00  0.00           O
ATOM   1803  N   LEU A 109      82.813  57.425  99.365  1.00  0.00           N
ATOM   1805  CA  LEU A 109      83.893  58.364  99.565  1.00  0.00           C
ATOM   1807  CB  LEU A 109      84.692  58.554  98.265  1.00  0.00           C
ATOM   1810  CG  LEU A 109      85.394  57.294  97.715  1.00  0.00           C
ATOM   1812  CD1 LEU A 109      85.863  57.594  96.285  1.00  0.00           C
ATOM   1816  CD2 LEU A 109      86.553  56.875  98.635  1.00  0.00           C
ATOM   1820  C   LEU A 109      83.454  59.724 100.065  1.00  0.00           C
ATOM   1821  O   LEU A 109      84.063  60.284 100.975  1.00  0.00           O
ATOM   1822  N   VAL A 110      82.363  60.313  99.525  1.00  0.00           N
ATOM   1824  CA  VAL A 110      81.863  61.594  99.995  1.00  0.00           C
ATOM   1826  CB  VAL A 110      80.793  62.164  99.075  1.00  0.00           C
ATOM   1828  CG1 VAL A 110      79.373  61.625  99.295  1.00  0.00           C
ATOM   1832  CG2 VAL A 110      80.784  63.694  99.245  1.00  0.00           C
ATOM   1836  C   VAL A 110      81.423  61.534 101.455  1.00  0.00           C
ATOM   1837  O   VAL A 110      81.744  62.414 102.265  1.00  0.00           O
ATOM   1838  N   ASN A 111      80.763  60.414 101.795  1.00  0.00           N
ATOM   1840  CA  ASN A 111      80.243  60.035 103.095  1.00  0.00           C
ATOM   1842  CB  ASN A 111      79.382  58.734 102.925  1.00  0.00           C
ATOM   1845  CG  ASN A 111      78.663  58.285 104.195  1.00  0.00           C
ATOM   1846  OD1 ASN A 111      79.214  57.594 105.055  1.00  0.00           O
ATOM   1847  ND2 ASN A 111      77.364  58.624 104.325  1.00  0.00           N
ATOM   1850  C   ASN A 111      81.303  59.954 104.185  1.00  0.00           C
ATOM   1851  O   ASN A 111      81.054  60.404 105.295  1.00  0.00           O
ATOM   1852  N   LEU A 112      82.523  59.445 103.865  1.00  0.00           N
ATOM   1854  CA  LEU A 112      83.673  59.424 104.795  1.00  0.00           C
ATOM   1856  CB  LEU A 112      84.984  58.985 104.065  1.00  0.00           C
ATOM   1859  CG  LEU A 112      85.143  57.504 103.685  1.00  0.00           C
ATOM   1861  CD1 LEU A 112      86.514  57.344 103.015  1.00  0.00           C
ATOM   1865  CD2 LEU A 112      85.053  56.625 104.935  1.00  0.00           C
ATOM   1869  C   LEU A 112      84.053  60.774 105.375  1.00  0.00           C
ATOM   1870  O   LEU A 112      84.252  60.944 106.575  1.00  0.00           O
ATOM   1871  N   TRP A 113      84.154  61.784 104.485  1.00  0.00           N
ATOM   1873  CA  TRP A 113      84.393  63.153 104.855  1.00  0.00           C
ATOM   1875  CB  TRP A 113      84.714  63.974 103.575  1.00  0.00           C
ATOM   1878  CG  TRP A 113      85.973  63.564 102.895  1.00  0.00           C
ATOM   1879  CD1 TRP A 113      86.124  62.754 101.795  1.00  0.00           C
ATOM   1881  NE1 TRP A 113      87.463  62.563 101.545  1.00  0.00           N
ATOM   1883  CE2 TRP A 113      88.193  63.244 102.465  1.00  0.00           C
ATOM   1884  CD2 TRP A 113      87.304  63.894 103.335  1.00  0.00           C
ATOM   1885  CE3 TRP A 113      87.803  64.684 104.375  1.00  0.00           C
ATOM   1887  CZ3 TRP A 113      89.193  64.785 104.525  1.00  0.00           C
ATOM   1889  CZ2 TRP A 113      89.564  63.344 102.615  1.00  0.00           C
ATOM   1891  CH2 TRP A 113      90.053  64.115 103.655  1.00  0.00           C
ATOM   1893  C   TRP A 113      83.183  63.754 105.525  1.00  0.00           C
ATOM   1894  O   TRP A 113      83.263  64.614 106.395  1.00  0.00           O
ATOM   1895  N   GLY A 114      82.013  63.244 105.095  1.00  0.00           N
ATOM   1897  CA  GLY A 114      80.702  63.724 105.445  1.00  0.00           C
ATOM   1900  C   GLY A 114      80.264  64.864 104.585  1.00  0.00           C
ATOM   1901  O   GLY A 114      79.493  65.734 104.985  1.00  0.00           O
ATOM   1902  N   PHE A 115      80.723  64.884 103.335  1.00  0.00           N
ATOM   1904  CA  PHE A 115      80.483  66.004 102.445  1.00  0.00           C
ATOM   1906  CB  PHE A 115      81.693  66.274 101.525  1.00  0.00           C
ATOM   1909  CG  PHE A 115      82.873  66.883 102.245  1.00  0.00           C
ATOM   1910  CD1 PHE A 115      82.733  67.724 103.365  1.00  0.00           C
ATOM   1912  CE1 PHE A 115      83.864  68.264 104.005  1.00  0.00           C
ATOM   1914  CZ  PHE A 115      85.133  67.984 103.515  1.00  0.00           C
ATOM   1916  CD2 PHE A 115      84.163  66.645 101.755  1.00  0.00           C
ATOM   1918  CE2 PHE A 115      85.292  67.184 102.375  1.00  0.00           C
ATOM   1920  C   PHE A 115      79.214  65.814 101.655  1.00  0.00           C
ATOM   1921  O   PHE A 115      78.924  66.535 100.695  1.00  0.00           O
ATOM   1922  N   GLY A 116      78.373  64.844 102.075  1.00  0.00           N
ATOM   1924  CA  GLY A 116      76.953  64.854 101.785  1.00  0.00           C
ATOM   1927  C   GLY A 116      76.284  66.064 102.415  1.00  0.00           C
ATOM   1928  O   GLY A 116      76.663  66.484 103.505  1.00  0.00           O
ATOM   1929  N   PRO A 117      75.223  66.615 101.855  1.00  0.00           N
ATOM   1930  CD  PRO A 117      74.654  66.174 100.595  1.00  0.00           C
ATOM   1933  CA  PRO A 117      74.674  67.874 102.315  1.00  0.00           C
ATOM   1935  CB  PRO A 117      73.784  68.294 101.135  1.00  0.00           C
ATOM   1938  CG  PRO A 117      73.373  66.974 100.485  1.00  0.00           C
ATOM   1941  C   PRO A 117      73.914  67.734 103.615  1.00  0.00           C
ATOM   1942  O   PRO A 117      73.933  68.663 104.415  1.00  0.00           O
ATOM   1943  N   GLU A 118      73.253  66.575 103.835  1.00  0.00           N
ATOM   1945  CA  GLU A 118      72.523  66.225 105.035  1.00  0.00           C
ATOM   1947  CB  GLU A 118      71.834  64.844 104.845  1.00  0.00           C
ATOM   1950  CG  GLU A 118      70.834  64.773 103.665  1.00  0.00           C
ATOM   1953  CD  GLU A 118      70.203  63.404 103.545  1.00  0.00           C
ATOM   1954  OE1 GLU A 118      70.694  62.584 102.725  1.00  0.00           O
ATOM   1955  OE2 GLU A 118      69.214  63.125 104.255  1.00  0.00           O
ATOM   1956  C   GLU A 118      73.483  66.044 106.195  1.00  0.00           C
ATOM   1957  O   GLU A 118      73.093  66.044 107.365  1.00  0.00           O
ATOM   1958  N   GLN A 119      74.773  65.843 105.875  1.00  0.00           N
ATOM   1960  CA  GLN A 119      75.792  65.444 106.795  1.00  0.00           C
ATOM   1962  CB  GLN A 119      76.813  64.493 106.095  1.00  0.00           C
ATOM   1965  CG  GLN A 119      76.254  63.104 105.695  1.00  0.00           C
ATOM   1968  CD  GLN A 119      77.383  62.204 105.205  1.00  0.00           C
ATOM   1969  OE1 GLN A 119      77.874  62.355 104.095  1.00  0.00           O
ATOM   1970  NE2 GLN A 119      77.833  61.254 106.065  1.00  0.00           N
ATOM   1973  C   GLN A 119      76.473  66.645 107.415  1.00  0.00           C
ATOM   1974  O   GLN A 119      76.764  67.654 106.765  1.00  0.00           O
ATOM   1975  N   GLN A 120      76.694  66.575 108.755  1.00  0.00           N
ATOM   1977  CA  GLN A 120      77.063  67.714 109.595  1.00  0.00           C
ATOM   1979  CB  GLN A 120      76.863  67.545 111.135  1.00  0.00           C
ATOM   1982  CG  GLN A 120      77.344  66.255 111.845  1.00  0.00           C
ATOM   1985  CD  GLN A 120      76.854  64.904 111.325  1.00  0.00           C
ATOM   1986  OE1 GLN A 120      77.653  63.974 111.195  1.00  0.00           O
ATOM   1987  NE2 GLN A 120      75.543  64.794 111.025  1.00  0.00           N
ATOM   1990  C   GLN A 120      78.323  68.483 109.215  1.00  0.00           C
ATOM   1991  O   GLN A 120      78.284  69.715 109.255  1.00  0.00           O
ATOM   1992  N   PRO A 121      79.424  67.904 108.785  1.00  0.00           N
ATOM   1993  CD  PRO A 121      80.154  68.494 107.675  1.00  0.00           C
ATOM   1996  CA  PRO A 121      79.993  66.654 109.235  1.00  0.00           C
ATOM   1998  CB  PRO A 121      80.662  66.163 107.955  1.00  0.00           C
ATOM   2001  CG  PRO A 121      81.143  67.424 107.215  1.00  0.00           C
ATOM   2004  C   PRO A 121      81.042  66.904 110.295  1.00  0.00           C
ATOM   2005  O   PRO A 121      81.984  67.654 110.075  1.00  0.00           O
ATOM   2006  N   VAL A 122      80.942  66.264 111.475  1.00  0.00           N
ATOM   2008  CA  VAL A 122      81.933  66.424 112.525  1.00  0.00           C
ATOM   2010  CB  VAL A 122      81.303  66.834 113.855  1.00  0.00           C
ATOM   2012  CG1 VAL A 122      80.824  68.285 113.705  1.00  0.00           C
ATOM   2016  CG2 VAL A 122      80.133  65.934 114.255  1.00  0.00           C
ATOM   2020  C   VAL A 122      82.783  65.174 112.635  1.00  0.00           C
ATOM   2021  O   VAL A 122      83.473  64.934 113.625  1.00  0.00           O
ATOM   2022  N   GLN A 123      82.773  64.395 111.525  1.00  0.00           N
ATOM   2024  CA  GLN A 123      83.243  63.023 111.315  1.00  0.00           C
ATOM   2026  CB  GLN A 123      83.263  62.714 109.795  1.00  0.00           C
ATOM   2029  CG  GLN A 123      81.884  62.514 109.165  1.00  0.00           C
ATOM   2032  CD  GLN A 123      81.154  61.344 109.835  1.00  0.00           C
ATOM   2033  OE1 GLN A 123      81.483  60.175 109.655  1.00  0.00           O
ATOM   2034  NE2 GLN A 123      80.124  61.675 110.635  1.00  0.00           N
ATOM   2037  C   GLN A 123      84.613  62.694 111.815  1.00  0.00           C
ATOM   2038  O   GLN A 123      84.863  61.574 112.265  1.00  0.00           O
ATOM   2039  N   ILE A 124      85.543  63.644 111.695  1.00  0.00           N
ATOM   2041  CA  ILE A 124      86.973  63.474 111.775  1.00  0.00           C
ATOM   2043  CB  ILE A 124      87.544  62.434 112.755  1.00  0.00           C
ATOM   2045  CG2 ILE A 124      89.033  62.104 112.475  1.00  0.00           C
ATOM   2049  CG1 ILE A 124      87.264  62.945 114.185  1.00  0.00           C
ATOM   2052  CD  ILE A 124      87.643  61.945 115.285  1.00  0.00           C
ATOM   2056  C   ILE A 124      87.493  63.395 110.345  1.00  0.00           C
ATOM   2057  O   ILE A 124      86.954  62.614 109.565  1.00  0.00           O
ATOM   2058  N   PRO A 125      88.464  64.195 109.905  1.00  0.00           N
ATOM   2059  CD  PRO A 125      89.154  65.193 110.735  1.00  0.00           C
ATOM   2062  CA  PRO A 125      89.163  63.974 108.625  1.00  0.00           C
ATOM   2064  CB  PRO A 125      90.382  64.904 108.735  1.00  0.00           C
ATOM   2067  CG  PRO A 125      90.573  65.165 110.225  1.00  0.00           C
ATOM   2070  C   PRO A 125      89.543  62.524 108.315  1.00  0.00           C
ATOM   2071  O   PRO A 125      90.143  61.843 109.145  1.00  0.00           O
ATOM   2072  N   SER A 126      89.223  61.994 107.105  1.00  0.00           N
ATOM   2074  CA  SER A 126      89.533  60.614 106.775  1.00  0.00           C
ATOM   2076  CB  SER A 126      88.493  59.974 105.815  1.00  0.00           C
ATOM   2079  OG  SER A 126      88.162  60.854 104.735  1.00  0.00           O
ATOM   2081  C   SER A 126      90.973  60.453 106.305  1.00  0.00           C
ATOM   2082  O   SER A 126      91.542  61.304 105.625  1.00  0.00           O
ATOM   2083  N   GLN A 127      91.632  59.384 106.785  1.00  0.00           N
ATOM   2085  CA  GLN A 127      93.053  59.154 106.595  1.00  0.00           C
ATOM   2087  CB  GLN A 127      93.584  58.494 107.915  1.00  0.00           C
ATOM   2090  CG  GLN A 127      95.053  58.005 108.025  1.00  0.00           C
ATOM   2093  CD  GLN A 127      95.224  56.504 107.825  1.00  0.00           C
ATOM   2094  OE1 GLN A 127      94.272  55.715 107.855  1.00  0.00           O
ATOM   2095  NE2 GLN A 127      96.483  56.085 107.535  1.00  0.00           N
ATOM   2098  C   GLN A 127      93.302  58.414 105.275  1.00  0.00           C
ATOM   2099  O   GLN A 127      92.514  58.504 104.345  1.00  0.00           O
ATOM   2100  N   GLU A 128      94.363  57.584 105.145  1.00  0.00           N
ATOM   2102  CA  GLU A 128      94.673  56.843 103.935  1.00  0.00           C
ATOM   2104  CB  GLU A 128      96.194  56.504 103.925  1.00  0.00           C
ATOM   2107  CG  GLU A 128      96.803  56.184 102.525  1.00  0.00           C
ATOM   2110  CD  GLU A 128      96.814  57.404 101.615  1.00  0.00           C
ATOM   2111  OE1 GLU A 128      95.704  57.914 101.335  1.00  0.00           O
ATOM   2112  OE2 GLU A 128      97.913  57.914 101.255  1.00  0.00           O
ATOM   2113  C   GLU A 128      93.794  55.593 103.875  1.00  0.00           C
ATOM   2114  O   GLU A 128      93.734  54.844 102.905  1.00  0.00           O
ATOM   2115  N   GLN A 129      92.953  55.404 104.905  1.00  0.00           N
ATOM   2117  CA  GLN A 129      91.644  54.764 104.855  1.00  0.00           C
ATOM   2119  CB  GLN A 129      90.883  55.313 106.065  1.00  0.00           C
ATOM   2122  CG  GLN A 129      89.412  54.855 106.225  1.00  0.00           C
ATOM   2125  CD  GLN A 129      88.803  55.664 107.365  1.00  0.00           C
ATOM   2126  OE1 GLN A 129      89.524  56.313 108.125  1.00  0.00           O
ATOM   2127  NE2 GLN A 129      87.474  55.604 107.515  1.00  0.00           N
ATOM   2130  C   GLN A 129      90.774  54.995 103.605  1.00  0.00           C
ATOM   2131  O   GLN A 129      90.033  54.104 103.175  1.00  0.00           O
ATOM   2132  N   ILE A 130      90.874  56.194 102.985  1.00  0.00           N
ATOM   2134  CA  ILE A 130      90.254  56.514 101.705  1.00  0.00           C
ATOM   2136  CB  ILE A 130      90.483  57.964 101.295  1.00  0.00           C
ATOM   2138  CG2 ILE A 130      89.863  58.915 102.355  1.00  0.00           C
ATOM   2142  CG1 ILE A 130      91.963  58.335 101.035  1.00  0.00           C
ATOM   2145  CD  ILE A 130      92.393  58.164  99.575  1.00  0.00           C
ATOM   2149  C   ILE A 130      90.643  55.515 100.605  1.00  0.00           C
ATOM   2150  O   ILE A 130      89.813  55.144  99.775  1.00  0.00           O
ATOM   2151  N   ASP A 131      91.893  54.974 100.605  1.00  0.00           N
ATOM   2153  CA  ASP A 131      92.313  53.894  99.735  1.00  0.00           C
ATOM   2155  CB  ASP A 131      93.783  53.465  99.985  1.00  0.00           C
ATOM   2158  CG  ASP A 131      94.804  54.375  99.315  1.00  0.00           C
ATOM   2159  OD1 ASP A 131      94.524  54.884  98.195  1.00  0.00           O
ATOM   2160  OD2 ASP A 131      95.973  54.314  99.785  1.00  0.00           O
ATOM   2161  C   ASP A 131      91.443  52.665  99.845  1.00  0.00           C
ATOM   2162  O   ASP A 131      91.073  52.054  98.845  1.00  0.00           O
ATOM   2163  N   ALA A 132      91.063  52.264 101.075  1.00  0.00           N
ATOM   2165  CA  ALA A 132      90.203  51.124 101.295  1.00  0.00           C
ATOM   2167  CB  ALA A 132      90.084  50.814 102.795  1.00  0.00           C
ATOM   2171  C   ALA A 132      88.843  51.313 100.635  1.00  0.00           C
ATOM   2172  O   ALA A 132      88.283  50.383 100.065  1.00  0.00           O
ATOM   2173  N   MET A 133      88.283  52.535 100.705  1.00  0.00           N
ATOM   2175  CA  MET A 133      87.003  52.865 100.115  1.00  0.00           C
ATOM   2177  CB  MET A 133      86.353  54.034 100.895  1.00  0.00           C
ATOM   2180  CG  MET A 133      85.863  53.654 102.315  1.00  0.00           C
ATOM   2183  SD  MET A 133      84.393  52.594 102.375  1.00  0.00           S
ATOM   2184  CE  MET A 133      83.983  52.984 104.105  1.00  0.00           C
ATOM   2188  C   MET A 133      87.024  53.145  98.615  1.00  0.00           C
ATOM   2189  O   MET A 133      86.003  53.015  97.955  1.00  0.00           O
ATOM   2190  N   LYS A 134      88.204  53.444  98.015  1.00  0.00           N
ATOM   2192  CA  LYS A 134      88.374  53.535  96.565  1.00  0.00           C
ATOM   2194  CB  LYS A 134      89.753  54.104  96.165  1.00  0.00           C
ATOM   2197  CG  LYS A 134      89.792  55.604  96.365  1.00  0.00           C
ATOM   2200  CD  LYS A 134      91.073  56.264  95.825  1.00  0.00           C
ATOM   2203  CE  LYS A 134      92.304  55.715  96.505  1.00  0.00           C
ATOM   2206  NZ  LYS A 134      93.523  56.464  96.195  1.00  0.00           N
ATOM   2210  C   LYS A 134      88.263  52.224  95.825  1.00  0.00           C
ATOM   2211  O   LYS A 134      88.113  52.164  94.605  1.00  0.00           O
ATOM   2212  N   ALA A 135      88.363  51.124  96.575  1.00  0.00           N
ATOM   2214  CA  ALA A 135      88.193  49.804  96.045  1.00  0.00           C
ATOM   2216  CB  ALA A 135      89.042  48.844  96.905  1.00  0.00           C
ATOM   2220  C   ALA A 135      86.733  49.375  96.085  1.00  0.00           C
ATOM   2221  O   ALA A 135      86.383  48.304  95.595  1.00  0.00           O
ATOM   2222  N   LYS A 136      85.824  50.204  96.655  1.00  0.00           N
ATOM   2224  CA  LYS A 136      84.373  49.965  96.605  1.00  0.00           C
ATOM   2226  CB  LYS A 136      83.682  49.855  98.005  1.00  0.00           C
ATOM   2229  CG  LYS A 136      83.484  51.134  98.835  1.00  0.00           C
ATOM   2232  CD  LYS A 136      82.323  51.004  99.855  1.00  0.00           C
ATOM   2235  CE  LYS A 136      82.432  49.814 100.815  1.00  0.00           C
ATOM   2238  NZ  LYS A 136      81.303  49.774 101.785  1.00  0.00           N
ATOM   2242  C   LYS A 136      83.703  51.035  95.755  1.00  0.00           C
ATOM   2243  O   LYS A 136      82.493  51.215  95.815  1.00  0.00           O
ATOM   2244  N   THR A 137      84.493  51.724  94.915  1.00  0.00           N
ATOM   2246  CA  THR A 137      84.004  52.644  93.895  1.00  0.00           C
ATOM   2248  CB  THR A 137      84.182  54.144  94.205  1.00  0.00           C
ATOM   2250  OG1 THR A 137      85.543  54.585  94.235  1.00  0.00           O
ATOM   2252  CG2 THR A 137      83.584  54.434  95.575  1.00  0.00           C
ATOM   2256  C   THR A 137      84.673  52.294  92.585  1.00  0.00           C
ATOM   2257  O   THR A 137      85.613  51.495  92.535  1.00  0.00           O
ATOM   2258  N   GLY A 138      84.163  52.854  91.485  1.00  0.00           N
ATOM   2260  CA  GLY A 138      84.673  52.684  90.145  1.00  0.00           C
ATOM   2263  C   GLY A 138      83.563  52.484  89.155  1.00  0.00           C
ATOM   2264  O   GLY A 138      82.684  51.644  89.295  1.00  0.00           O
ATOM   2265  N   LEU A 139      83.633  53.215  88.035  1.00  0.00           N
ATOM   2267  CA  LEU A 139      82.654  53.184  86.975  1.00  0.00           C
ATOM   2269  CB  LEU A 139      82.994  54.294  85.955  1.00  0.00           C
ATOM   2272  CG  LEU A 139      82.843  55.723  86.515  1.00  0.00           C
ATOM   2274  CD1 LEU A 139      83.403  56.734  85.505  1.00  0.00           C
ATOM   2278  CD2 LEU A 139      81.362  56.004  86.795  1.00  0.00           C
ATOM   2282  C   LEU A 139      82.633  51.864  86.205  1.00  0.00           C
ATOM   2283  O   LEU A 139      81.654  51.495  85.555  1.00  0.00           O
ATOM   2284  N   GLN A 140      83.724  51.085  86.285  1.00  0.00           N
ATOM   2286  CA  GLN A 140      83.853  49.864  85.535  1.00  0.00           C
ATOM   2288  CB  GLN A 140      85.313  49.335  85.555  1.00  0.00           C
ATOM   2291  CG  GLN A 140      85.893  48.915  86.925  1.00  0.00           C
ATOM   2294  CD  GLN A 140      86.364  50.024  87.855  1.00  0.00           C
ATOM   2295  OE1 GLN A 140      86.654  49.724  89.015  1.00  0.00           O
ATOM   2296  NE2 GLN A 140      86.533  51.294  87.415  1.00  0.00           N
ATOM   2299  C   GLN A 140      82.953  48.774  86.065  1.00  0.00           C
ATOM   2300  O   GLN A 140      82.633  47.833  85.345  1.00  0.00           O
ATOM   2301  N   HIS A 141      82.533  48.915  87.345  1.00  0.00           N
ATOM   2303  CA  HIS A 141      81.733  47.984  88.115  1.00  0.00           C
ATOM   2305  CB  HIS A 141      81.744  48.335  89.625  1.00  0.00           C
ATOM   2308  ND1 HIS A 141      83.263  46.644  90.555  1.00  0.00           N
ATOM   2309  CG  HIS A 141      83.013  47.974  90.315  1.00  0.00           C
ATOM   2310  CE1 HIS A 141      84.314  46.615  91.345  1.00  0.00           C
ATOM   2312  NE2 HIS A 141      84.764  47.865  91.615  1.00  0.00           N
ATOM   2314  CD2 HIS A 141      83.923  48.745  90.965  1.00  0.00           C
ATOM   2316  C   HIS A 141      80.273  47.964  87.725  1.00  0.00           C
ATOM   2317  O   HIS A 141      79.563  47.035  88.085  1.00  0.00           O
ATOM   2318  N   LEU A 142      79.784  48.985  86.995  1.00  0.00           N
ATOM   2320  CA  LEU A 142      78.364  49.144  86.695  1.00  0.00           C
ATOM   2322  CB  LEU A 142      77.833  50.544  87.105  1.00  0.00           C
ATOM   2325  CG  LEU A 142      76.363  50.645  87.605  1.00  0.00           C
ATOM   2327  CD1 LEU A 142      76.004  52.114  87.875  1.00  0.00           C
ATOM   2331  CD2 LEU A 142      75.324  49.984  86.705  1.00  0.00           C
ATOM   2335  C   LEU A 142      78.224  48.904  85.205  1.00  0.00           C
ATOM   2336  O   LEU A 142      78.984  49.403  84.395  1.00  0.00           O
ATOM   2337  N   THR A 143      77.254  48.064  84.845  1.00  0.00           N
ATOM   2339  CA  THR A 143      76.913  47.784  83.465  1.00  0.00           C
ATOM   2341  CB  THR A 143      77.404  46.415  82.975  1.00  0.00           C
ATOM   2343  OG1 THR A 143      77.174  46.194  81.585  1.00  0.00           O
ATOM   2345  CG2 THR A 143      76.714  45.284  83.735  1.00  0.00           C
ATOM   2349  C   THR A 143      75.413  47.914  83.375  1.00  0.00           C
ATOM   2350  O   THR A 143      74.663  47.644  84.315  1.00  0.00           O
ATOM   2351  N   VAL A 144      74.963  48.364  82.195  1.00  0.00           N
ATOM   2353  CA  VAL A 144      73.573  48.524  81.845  1.00  0.00           C
ATOM   2355  CB  VAL A 144      73.264  49.914  81.295  1.00  0.00           C
ATOM   2357  CG1 VAL A 144      71.764  50.054  81.005  1.00  0.00           C
ATOM   2361  CG2 VAL A 144      73.703  50.974  82.305  1.00  0.00           C
ATOM   2365  C   VAL A 144      73.343  47.504  80.775  1.00  0.00           C
ATOM   2366  O   VAL A 144      74.132  47.384  79.845  1.00  0.00           O
ATOM   2367  N   ILE A 145      72.224  46.773  80.835  1.00  0.00           N
ATOM   2369  CA  ILE A 145      71.813  45.844  79.815  1.00  0.00           C
ATOM   2371  CB  ILE A 145      71.654  44.414  80.305  1.00  0.00           C
ATOM   2373  CG2 ILE A 145      71.053  43.585  79.145  1.00  0.00           C
ATOM   2377  CG1 ILE A 145      72.983  43.794  80.805  1.00  0.00           C
ATOM   2380  CD  ILE A 145      73.323  44.125  82.275  1.00  0.00           C
ATOM   2384  C   ILE A 145      70.473  46.324  79.345  1.00  0.00           C
ATOM   2385  O   ILE A 145      69.573  46.534  80.165  1.00  0.00           O
ATOM   2386  N   ASN A 146      70.273  46.485  78.035  1.00  0.00           N
ATOM   2388  CA  ASN A 146      68.993  46.854  77.465  1.00  0.00           C
ATOM   2390  CB  ASN A 146      69.113  48.054  76.525  1.00  0.00           C
ATOM   2393  CG  ASN A 146      69.542  49.255  77.325  1.00  0.00           C
ATOM   2394  OD1 ASN A 146      69.194  49.445  78.485  1.00  0.00           O
ATOM   2395  ND2 ASN A 146      70.374  50.114  76.685  1.00  0.00           N
ATOM   2398  C   ASN A 146      68.483  45.744  76.625  1.00  0.00           C
ATOM   2399  O   ASN A 146      69.264  44.944  76.105  1.00  0.00           O
ATOM   2400  N   GLN A 147      67.154  45.645  76.465  1.00  0.00           N
ATOM   2402  CA  GLN A 147      66.493  44.674  75.635  1.00  0.00           C
ATOM   2404  CB  GLN A 147      66.263  43.285  76.315  1.00  0.00           C
ATOM   2407  CG  GLN A 147      67.443  42.774  77.175  1.00  0.00           C
ATOM   2410  CD  GLN A 147      67.224  41.394  77.785  1.00  0.00           C
ATOM   2411  OE1 GLN A 147      68.143  40.585  77.885  1.00  0.00           O
ATOM   2412  NE2 GLN A 147      65.963  41.105  78.175  1.00  0.00           N
ATOM   2415  C   GLN A 147      65.133  45.254  75.355  1.00  0.00           C
ATOM   2416  O   GLN A 147      64.663  46.134  76.055  1.00  0.00           O
ATOM   2417  N   SER A 148      64.444  44.724  74.315  1.00  0.00           N
ATOM   2419  CA  SER A 148      63.163  45.254  73.865  1.00  0.00           C
ATOM   2421  CB  SER A 148      62.674  44.465  72.615  1.00  0.00           C
ATOM   2424  OG  SER A 148      63.792  44.083  71.805  1.00  0.00           O
ATOM   2426  C   SER A 148      62.063  45.245  74.905  1.00  0.00           C
ATOM   2427  O   SER A 148      61.304  46.194  75.045  1.00  0.00           O
ATOM   2428  N   HIS A 149      61.973  44.144  75.665  1.00  0.00           N
ATOM   2430  CA  HIS A 149      61.073  44.034  76.805  1.00  0.00           C
ATOM   2432  CB  HIS A 149      60.954  42.544  77.185  1.00  0.00           C
ATOM   2435  ND1 HIS A 149      59.163  41.654  75.715  1.00  0.00           N
ATOM   2436  CG  HIS A 149      60.514  41.744  75.995  1.00  0.00           C
ATOM   2437  CE1 HIS A 149      59.083  41.004  74.575  1.00  0.00           C
ATOM   2439  NE2 HIS A 149      60.304  40.614  74.135  1.00  0.00           N
ATOM   2441  CD2 HIS A 149      61.224  41.074  75.045  1.00  0.00           C
ATOM   2443  C   HIS A 149      61.493  44.835  78.035  1.00  0.00           C
ATOM   2444  O   HIS A 149      60.653  45.333  78.785  1.00  0.00           O
ATOM   2445  N   GLN A 150      62.804  44.894  78.315  1.00  0.00           N
ATOM   2447  CA  GLN A 150      63.243  45.354  79.605  1.00  0.00           C
ATOM   2449  CB  GLN A 150      62.804  44.403  80.755  1.00  0.00           C
ATOM   2452  CG  GLN A 150      63.274  42.945  80.575  1.00  0.00           C
ATOM   2455  CD  GLN A 150      62.714  42.043  81.665  1.00  0.00           C
ATOM   2456  OE1 GLN A 150      62.214  40.954  81.385  1.00  0.00           O
ATOM   2457  NE2 GLN A 150      62.773  42.495  82.935  1.00  0.00           N
ATOM   2460  C   GLN A 150      64.733  45.523  79.665  1.00  0.00           C
ATOM   2461  O   GLN A 150      65.493  45.054  78.835  1.00  0.00           O
ATOM   2462  N   GLN A 151      65.193  46.184  80.735  1.00  0.00           N
ATOM   2464  CA  GLN A 151      66.534  46.695  80.835  1.00  0.00           C
ATOM   2466  CB  GLN A 151      66.723  48.125  80.265  1.00  0.00           C
ATOM   2469  CG  GLN A 151      65.703  49.195  80.725  1.00  0.00           C
ATOM   2472  CD  GLN A 151      64.323  48.995  80.095  1.00  0.00           C
ATOM   2473  OE1 GLN A 151      64.174  48.844  78.885  1.00  0.00           O
ATOM   2474  NE2 GLN A 151      63.274  48.964  80.935  1.00  0.00           N
ATOM   2477  C   GLN A 151      66.924  46.625  82.275  1.00  0.00           C
ATOM   2478  O   GLN A 151      66.103  46.583  83.175  1.00  0.00           O
ATOM   2479  N   TYR A 152      68.213  46.524  82.545  1.00  0.00           N
ATOM   2481  CA  TYR A 152      68.684  46.004  83.795  1.00  0.00           C
ATOM   2483  CB  TYR A 152      69.113  44.515  83.735  1.00  0.00           C
ATOM   2486  CG  TYR A 152      68.043  43.605  83.205  1.00  0.00           C
ATOM   2487  CD1 TYR A 152      67.793  43.504  81.825  1.00  0.00           C
ATOM   2489  CE1 TYR A 152      66.904  42.544  81.325  1.00  0.00           C
ATOM   2491  CZ  TYR A 152      66.254  41.674  82.195  1.00  0.00           C
ATOM   2492  OH  TYR A 152      65.483  40.614  81.675  1.00  0.00           O
ATOM   2494  CD2 TYR A 152      67.353  42.745  84.075  1.00  0.00           C
ATOM   2496  CE2 TYR A 152      66.443  41.805  83.575  1.00  0.00           C
ATOM   2498  C   TYR A 152      69.894  46.804  84.145  1.00  0.00           C
ATOM   2499  O   TYR A 152      70.654  47.244  83.285  1.00  0.00           O
ATOM   2500  N   LEU A 153      70.103  46.984  85.445  1.00  0.00           N
ATOM   2502  CA  LEU A 153      71.414  47.274  85.965  1.00  0.00           C
ATOM   2504  CB  LEU A 153      71.363  48.325  87.095  1.00  0.00           C
ATOM   2507  CG  LEU A 153      70.904  49.724  86.665  1.00  0.00           C
ATOM   2509  CD1 LEU A 153      71.133  50.653  87.855  1.00  0.00           C
ATOM   2513  CD2 LEU A 153      71.624  50.254  85.415  1.00  0.00           C
ATOM   2517  C   LEU A 153      72.034  46.024  86.525  1.00  0.00           C
ATOM   2518  O   LEU A 153      71.353  45.074  86.915  1.00  0.00           O
ATOM   2519  N   GLN A 154      73.364  45.994  86.585  1.00  0.00           N
ATOM   2521  CA  GLN A 154      74.074  44.934  87.235  1.00  0.00           C
ATOM   2523  CB  GLN A 154      74.334  43.855  86.175  1.00  0.00           C
ATOM   2526  CG  GLN A 154      75.013  42.574  86.685  1.00  0.00           C
ATOM   2529  CD  GLN A 154      75.284  41.534  85.595  1.00  0.00           C
ATOM   2530  OE1 GLN A 154      75.733  40.424  85.875  1.00  0.00           O
ATOM   2531  NE2 GLN A 154      75.043  41.864  84.315  1.00  0.00           N
ATOM   2534  C   GLN A 154      75.363  45.484  87.825  1.00  0.00           C
ATOM   2535  O   GLN A 154      75.954  46.425  87.285  1.00  0.00           O
ATOM   2536  N   LYS A 155      75.823  44.925  88.975  1.00  0.00           N
ATOM   2538  CA  LYS A 155      77.104  45.305  89.565  1.00  0.00           C
ATOM   2540  CB  LYS A 155      76.993  46.164  90.865  1.00  0.00           C
ATOM   2543  CG  LYS A 155      76.484  45.534  92.165  1.00  0.00           C
ATOM   2546  CD  LYS A 155      74.963  45.414  92.245  1.00  0.00           C
ATOM   2549  CE  LYS A 155      74.483  45.245  93.685  1.00  0.00           C
ATOM   2552  NZ  LYS A 155      73.014  45.264  93.765  1.00  0.00           N
ATOM   2556  C   LYS A 155      77.993  44.115  89.835  1.00  0.00           C
ATOM   2557  O   LYS A 155      77.553  43.075  90.305  1.00  0.00           O
ATOM   2558  N   ASP A 156      79.312  44.255  89.555  1.00  0.00           N
ATOM   2560  CA  ASP A 156      80.343  43.314  89.945  1.00  0.00           C
ATOM   2562  CB  ASP A 156      81.623  43.664  89.125  1.00  0.00           C
ATOM   2565  CG  ASP A 156      82.873  42.883  89.485  1.00  0.00           C
ATOM   2566  OD1 ASP A 156      83.542  43.204  90.505  1.00  0.00           O
ATOM   2567  OD2 ASP A 156      83.193  41.884  88.785  1.00  0.00           O
ATOM   2568  C   ASP A 156      80.502  43.184  91.475  1.00  0.00           C
ATOM   2569  O   ASP A 156      80.734  42.094  92.005  1.00  0.00           O
ATOM   2570  N   LEU A 157      80.394  44.273  92.235  1.00  0.00           N
ATOM   2572  CA  LEU A 157      80.734  44.284  93.645  1.00  0.00           C
ATOM   2574  CB  LEU A 157      82.052  45.084  93.775  1.00  0.00           C
ATOM   2577  CG  LEU A 157      82.703  45.305  95.155  1.00  0.00           C
ATOM   2579  CD1 LEU A 157      84.154  45.755  94.915  1.00  0.00           C
ATOM   2583  CD2 LEU A 157      82.033  46.355  96.045  1.00  0.00           C
ATOM   2587  C   LEU A 157      79.542  44.715  94.535  1.00  0.00           C
ATOM   2588  O   LEU A 157      78.993  45.804  94.345  1.00  0.00           O
ATOM   2589  N   PRO A 158      79.084  43.934  95.535  1.00  0.00           N
ATOM   2590  CD  PRO A 158      79.443  42.514  95.635  1.00  0.00           C
ATOM   2593  CA  PRO A 158      77.824  44.185  96.225  1.00  0.00           C
ATOM   2595  CB  PRO A 158      77.703  42.995  97.205  1.00  0.00           C
ATOM   2598  CG  PRO A 158      78.323  41.843  96.435  1.00  0.00           C
ATOM   2601  C   PRO A 158      77.714  45.474  96.995  1.00  0.00           C
ATOM   2602  O   PRO A 158      76.624  46.035  97.045  1.00  0.00           O
ATOM   2603  N   ASP A 159      78.823  45.965  97.585  1.00  0.00           N
ATOM   2605  CA  ASP A 159      78.873  47.204  98.335  1.00  0.00           C
ATOM   2607  CB  ASP A 159      80.093  47.254  99.315  1.00  0.00           C
ATOM   2610  CG  ASP A 159      80.112  46.313 100.525  1.00  0.00           C
ATOM   2611  OD1 ASP A 159      79.373  45.305 100.585  1.00  0.00           O
ATOM   2612  OD2 ASP A 159      80.984  46.583 101.405  1.00  0.00           O
ATOM   2613  C   ASP A 159      78.943  48.444  97.415  1.00  0.00           C
ATOM   2614  O   ASP A 159      79.063  49.564  97.915  1.00  0.00           O
ATOM   2615  N   LEU A 160      78.793  48.335  96.065  1.00  0.00           N
ATOM   2617  CA  LEU A 160      78.594  49.484  95.165  1.00  0.00           C
ATOM   2619  CB  LEU A 160      78.443  49.115  93.645  1.00  0.00           C
ATOM   2622  CG  LEU A 160      79.703  49.265  92.775  1.00  0.00           C
ATOM   2624  CD1 LEU A 160      80.432  50.593  92.985  1.00  0.00           C
ATOM   2628  CD2 LEU A 160      80.643  48.093  92.985  1.00  0.00           C
ATOM   2632  C   LEU A 160      77.373  50.324  95.525  1.00  0.00           C
ATOM   2633  O   LEU A 160      76.234  49.914  95.315  1.00  0.00           O
ATOM   2634  N   TYR A 161      77.603  51.555  96.025  1.00  0.00           N
ATOM   2636  CA  TYR A 161      76.543  52.514  96.195  1.00  0.00           C
ATOM   2638  CB  TYR A 161      76.753  53.374  97.465  1.00  0.00           C
ATOM   2641  CG  TYR A 161      75.473  54.094  97.825  1.00  0.00           C
ATOM   2642  CD1 TYR A 161      75.183  55.354  97.305  1.00  0.00           C
ATOM   2644  CE1 TYR A 161      73.973  55.994  97.625  1.00  0.00           C
ATOM   2646  CZ  TYR A 161      73.063  55.375  98.485  1.00  0.00           C
ATOM   2647  OH  TYR A 161      71.863  56.035  98.815  1.00  0.00           O
ATOM   2649  CD2 TYR A 161      74.553  53.474  98.695  1.00  0.00           C
ATOM   2651  CE2 TYR A 161      73.354  54.115  99.015  1.00  0.00           C
ATOM   2653  C   TYR A 161      76.493  53.384  94.955  1.00  0.00           C
ATOM   2654  O   TYR A 161      77.504  53.785  94.405  1.00  0.00           O
ATOM   2655  N   VAL A 162      75.273  53.675  94.485  1.00  0.00           N
ATOM   2657  CA  VAL A 162      75.043  54.424  93.275  1.00  0.00           C
ATOM   2659  CB  VAL A 162      74.343  53.564  92.215  1.00  0.00           C
ATOM   2661  CG1 VAL A 162      74.264  54.335  90.895  1.00  0.00           C
ATOM   2665  CG2 VAL A 162      75.174  52.294  91.975  1.00  0.00           C
ATOM   2669  C   VAL A 162      74.183  55.604  93.675  1.00  0.00           C
ATOM   2670  O   VAL A 162      73.093  55.435  94.215  1.00  0.00           O
ATOM   2671  N   ASP A 163      74.674  56.835  93.405  1.00  0.00           N
ATOM   2673  CA  ASP A 163      74.034  58.075  93.765  1.00  0.00           C
ATOM   2675  CB  ASP A 163      74.963  58.813  94.775  1.00  0.00           C
ATOM   2678  CG  ASP A 163      74.573  60.235  95.155  1.00  0.00           C
ATOM   2679  OD1 ASP A 163      73.623  60.793  94.535  1.00  0.00           O
ATOM   2680  OD2 ASP A 163      75.304  60.844  95.975  1.00  0.00           O
ATOM   2681  C   ASP A 163      73.793  58.844  92.455  1.00  0.00           C
ATOM   2682  O   ASP A 163      74.724  58.985  91.675  1.00  0.00           O
ATOM   2683  N   LEU A 164      72.563  59.314  92.175  1.00  0.00           N
ATOM   2685  CA  LEU A 164      72.263  60.004  90.925  1.00  0.00           C
ATOM   2687  CB  LEU A 164      71.144  59.325  90.075  1.00  0.00           C
ATOM   2690  CG  LEU A 164      71.624  58.064  89.305  1.00  0.00           C
ATOM   2692  CD1 LEU A 164      71.854  56.794  90.135  1.00  0.00           C
ATOM   2696  CD2 LEU A 164      70.633  57.665  88.205  1.00  0.00           C
ATOM   2700  C   LEU A 164      71.993  61.504  91.135  1.00  0.00           C
ATOM   2701  O   LEU A 164      71.503  62.204  90.255  1.00  0.00           O
ATOM   2702  N   SER A 165      72.364  62.064  92.305  1.00  0.00           N
ATOM   2704  CA  SER A 165      72.213  63.494  92.595  1.00  0.00           C
ATOM   2706  CB  SER A 165      72.553  63.874  94.055  1.00  0.00           C
ATOM   2709  OG  SER A 165      73.914  63.634  94.405  1.00  0.00           O
ATOM   2711  C   SER A 165      72.904  64.453  91.625  1.00  0.00           C
ATOM   2712  O   SER A 165      72.364  65.514  91.315  1.00  0.00           O
ATOM   2713  N   THR A 166      74.083  64.115  91.065  1.00  0.00           N
ATOM   2715  CA  THR A 166      74.883  65.014  90.215  1.00  0.00           C
ATOM   2717  CB  THR A 166      76.383  64.694  90.275  1.00  0.00           C
ATOM   2719  OG1 THR A 166      76.683  63.414  89.765  1.00  0.00           O
ATOM   2721  CG2 THR A 166      76.913  64.704  91.715  1.00  0.00           C
ATOM   2725  C   THR A 166      74.483  64.974  88.735  1.00  0.00           C
ATOM   2726  O   THR A 166      75.214  65.465  87.875  1.00  0.00           O
ATOM   2727  N   VAL A 167      73.323  64.364  88.405  1.00  0.00           N
ATOM   2729  CA  VAL A 167      72.944  64.175  87.005  1.00  0.00           C
ATOM   2731  CB  VAL A 167      73.673  62.935  86.485  1.00  0.00           C
ATOM   2733  CG1 VAL A 167      73.203  61.654  87.205  1.00  0.00           C
ATOM   2737  CG2 VAL A 167      73.533  62.805  84.965  1.00  0.00           C
ATOM   2741  C   VAL A 167      71.424  64.014  86.845  1.00  0.00           C
ATOM   2742  O   VAL A 167      70.854  64.094  85.755  1.00  0.00           O
ATOM   2743  N   GLY A 168      70.703  63.794  87.965  1.00  0.00           N
ATOM   2745  CA  GLY A 168      69.264  63.605  87.995  1.00  0.00           C
ATOM   2748  C   GLY A 168      68.504  64.874  87.755  1.00  0.00           C
ATOM   2749  O   GLY A 168      67.373  64.854  87.265  1.00  0.00           O
ATOM   2750  N   GLU A 169      69.124  66.014  88.105  1.00  0.00           N
ATOM   2752  CA  GLU A 169      68.654  67.354  87.835  1.00  0.00           C
ATOM   2754  CB  GLU A 169      69.584  68.354  88.565  1.00  0.00           C
ATOM   2757  CG  GLU A 169      68.874  69.694  88.825  1.00  0.00           C
ATOM   2760  CD  GLU A 169      69.633  70.575  89.805  1.00  0.00           C
ATOM   2761  OE1 GLU A 169      70.523  71.334  89.335  1.00  0.00           O
ATOM   2762  OE2 GLU A 169      69.253  70.593  91.005  1.00  0.00           O
ATOM   2763  C   GLU A 169      68.584  67.615  86.335  1.00  0.00           C
ATOM   2764  O   GLU A 169      67.574  68.063  85.815  1.00  0.00           O
ATOM   2765  N   GLY A 170      69.623  67.215  85.565  1.00  0.00           N
ATOM   2767  CA  GLY A 170      69.542  67.215  84.115  1.00  0.00           C
ATOM   2770  C   GLY A 170      68.443  66.355  83.545  1.00  0.00           C
ATOM   2771  O   GLY A 170      67.703  66.764  82.655  1.00  0.00           O
ATOM   2772  N   TYR A 171      68.273  65.124  84.075  1.00  0.00           N
ATOM   2774  CA  TYR A 171      67.193  64.234  83.695  1.00  0.00           C
ATOM   2776  CB  TYR A 171      67.394  62.844  84.385  1.00  0.00           C
ATOM   2779  CG  TYR A 171      66.254  61.875  84.225  1.00  0.00           C
ATOM   2780  CD1 TYR A 171      65.813  61.464  82.945  1.00  0.00           C
ATOM   2782  CE1 TYR A 171      64.654  60.684  82.805  1.00  0.00           C
ATOM   2784  CZ  TYR A 171      63.944  60.274  83.945  1.00  0.00           C
ATOM   2785  OH  TYR A 171      62.644  59.724  83.865  1.00  0.00           O
ATOM   2787  CD2 TYR A 171      65.573  61.383  85.345  1.00  0.00           C
ATOM   2789  CE2 TYR A 171      64.444  60.575  85.215  1.00  0.00           C
ATOM   2791  C   TYR A 171      65.792  64.814  83.945  1.00  0.00           C
ATOM   2792  O   TYR A 171      64.923  64.794  83.085  1.00  0.00           O
ATOM   2793  N   ALA A 172      65.563  65.404  85.135  1.00  0.00           N
ATOM   2795  CA  ALA A 172      64.334  66.085  85.465  1.00  0.00           C
ATOM   2797  CB  ALA A 172      64.313  66.355  86.985  1.00  0.00           C
ATOM   2801  C   ALA A 172      63.984  67.273  84.565  1.00  0.00           C
ATOM   2802  O   ALA A 172      62.843  67.405  84.135  1.00  0.00           O
ATOM   2803  N   ALA A 173      64.963  68.114  84.155  1.00  0.00           N
ATOM   2805  CA  ALA A 173      64.724  69.133  83.145  1.00  0.00           C
ATOM   2807  CB  ALA A 173      65.974  70.014  82.985  1.00  0.00           C
ATOM   2811  C   ALA A 173      64.293  68.594  81.775  1.00  0.00           C
ATOM   2812  O   ALA A 173      63.363  69.094  81.135  1.00  0.00           O
ATOM   2813  N   ASP A 174      64.943  67.524  81.275  1.00  0.00           N
ATOM   2815  CA  ASP A 174      64.553  66.874  80.025  1.00  0.00           C
ATOM   2817  CB  ASP A 174      65.654  65.864  79.605  1.00  0.00           C
ATOM   2820  CG  ASP A 174      66.983  66.554  79.395  1.00  0.00           C
ATOM   2821  OD1 ASP A 174      67.042  67.714  78.915  1.00  0.00           O
ATOM   2822  OD2 ASP A 174      68.003  65.854  79.605  1.00  0.00           O
ATOM   2823  C   ASP A 174      63.194  66.174  80.095  1.00  0.00           C
ATOM   2824  O   ASP A 174      62.364  66.225  79.175  1.00  0.00           O
ATOM   2825  N   HIS A 175      62.874  65.523  81.235  1.00  0.00           N
ATOM   2827  CA  HIS A 175      61.543  64.974  81.515  1.00  0.00           C
ATOM   2829  CB  HIS A 175      61.523  64.313  82.915  1.00  0.00           C
ATOM   2832  ND1 HIS A 175      60.164  62.813  84.455  1.00  0.00           N
ATOM   2834  CG  HIS A 175      60.333  63.434  83.235  1.00  0.00           C
ATOM   2835  CE1 HIS A 175      59.093  62.005  84.365  1.00  0.00           C
ATOM   2837  NE2 HIS A 175      58.534  62.054  83.155  1.00  0.00           N
ATOM   2838  CD2 HIS A 175      59.323  62.974  82.455  1.00  0.00           C
ATOM   2840  C   HIS A 175      60.444  66.014  81.505  1.00  0.00           C
ATOM   2841  O   HIS A 175      59.323  65.814  81.025  1.00  0.00           O
ATOM   2842  N   LEU A 176      60.764  67.194  82.075  1.00  0.00           N
ATOM   2844  CA  LEU A 176      59.924  68.364  82.045  1.00  0.00           C
ATOM   2846  CB  LEU A 176      60.503  69.414  83.015  1.00  0.00           C
ATOM   2849  CG  LEU A 176      59.592  70.604  83.365  1.00  0.00           C
ATOM   2851  CD1 LEU A 176      58.194  70.124  83.745  1.00  0.00           C
ATOM   2855  CD2 LEU A 176      60.182  71.414  84.525  1.00  0.00           C
ATOM   2859  C   LEU A 176      59.674  68.883  80.645  1.00  0.00           C
ATOM   2860  O   LEU A 176      58.542  69.203  80.275  1.00  0.00           O
ATOM   2861  N   ALA A 177      60.702  68.904  79.775  1.00  0.00           N
ATOM   2863  CA  ALA A 177      60.573  69.224  78.365  1.00  0.00           C
ATOM   2865  CB  ALA A 177      61.973  69.224  77.735  1.00  0.00           C
ATOM   2869  C   ALA A 177      59.644  68.294  77.585  1.00  0.00           C
ATOM   2870  O   ALA A 177      58.784  68.774  76.835  1.00  0.00           O
ATOM   2871  N   ARG A 178      59.724  66.953  77.805  1.00  0.00           N
ATOM   2873  CA  ARG A 178      58.854  66.023  77.105  1.00  0.00           C
ATOM   2875  CB  ARG A 178      59.323  64.535  77.105  1.00  0.00           C
ATOM   2878  CG  ARG A 178      59.253  63.745  78.435  1.00  0.00           C
ATOM   2881  CD  ARG A 178      59.592  62.254  78.275  1.00  0.00           C
ATOM   2884  NE  ARG A 178      59.363  61.615  79.605  1.00  0.00           N
ATOM   2886  CZ  ARG A 178      59.424  60.313  79.875  1.00  0.00           C
ATOM   2887  NH1 ARG A 178      59.662  59.395  78.975  1.00  0.00           N
ATOM   2890  NH2 ARG A 178      59.293  59.965  81.145  1.00  0.00           N
ATOM   2893  C   ARG A 178      57.434  66.074  77.635  1.00  0.00           C
ATOM   2894  O   ARG A 178      56.493  65.764  76.905  1.00  0.00           O
ATOM   2895  N   LEU A 179      57.214  66.524  78.885  1.00  0.00           N
ATOM   2897  CA  LEU A 179      55.883  66.883  79.355  1.00  0.00           C
ATOM   2899  CB  LEU A 179      55.873  67.194  80.875  1.00  0.00           C
ATOM   2902  CG  LEU A 179      54.473  67.233  81.535  1.00  0.00           C
ATOM   2904  CD1 LEU A 179      54.574  66.934  83.035  1.00  0.00           C
ATOM   2908  CD2 LEU A 179      53.764  68.585  81.345  1.00  0.00           C
ATOM   2912  C   LEU A 179      55.273  68.023  78.555  1.00  0.00           C
ATOM   2913  O   LEU A 179      54.124  67.984  78.145  1.00  0.00           O
ATOM   2914  N   MET A 180      56.042  69.075  78.235  1.00  0.00           N
ATOM   2916  CA  MET A 180      55.543  70.193  77.455  1.00  0.00           C
ATOM   2918  CB  MET A 180      56.563  71.355  77.435  1.00  0.00           C
ATOM   2921  CG  MET A 180      56.933  71.834  78.855  1.00  0.00           C
ATOM   2924  SD  MET A 180      55.514  71.974  79.995  1.00  0.00           S
ATOM   2925  CE  MET A 180      56.464  72.424  81.455  1.00  0.00           C
ATOM   2929  C   MET A 180      55.063  69.844  76.055  1.00  0.00           C
ATOM   2930  O   MET A 180      54.043  70.365  75.585  1.00  0.00           O
ATOM   2931  N   GLU A 181      55.743  68.904  75.375  1.00  0.00           N
ATOM   2933  CA  GLU A 181      55.324  68.343  74.105  1.00  0.00           C
ATOM   2935  CB  GLU A 181      56.333  67.264  73.665  1.00  0.00           C
ATOM   2938  CG  GLU A 181      57.752  67.795  73.375  1.00  0.00           C
ATOM   2941  CD  GLU A 181      58.684  66.633  73.035  1.00  0.00           C
ATOM   2942  OE1 GLU A 181      58.313  65.835  72.135  1.00  0.00           O
ATOM   2943  OE2 GLU A 181      59.774  66.545  73.645  1.00  0.00           O
ATOM   2944  C   GLU A 181      53.924  67.714  74.125  1.00  0.00           C
ATOM   2945  O   GLU A 181      53.093  68.014  73.265  1.00  0.00           O
ATOM   2946  N   GLN A 182      53.604  66.904  75.155  1.00  0.00           N
ATOM   2948  CA  GLN A 182      52.334  66.194  75.245  1.00  0.00           C
ATOM   2950  CB  GLN A 182      52.463  64.965  76.195  1.00  0.00           C
ATOM   2953  CG  GLN A 182      52.383  65.274  77.715  1.00  0.00           C
ATOM   2956  CD  GLN A 182      53.223  64.375  78.645  1.00  0.00           C
ATOM   2957  OE1 GLN A 182      52.874  64.203  79.825  1.00  0.00           O
ATOM   2958  NE2 GLN A 182      54.354  63.804  78.165  1.00  0.00           N
ATOM   2961  C   GLN A 182      51.194  67.075  75.745  1.00  0.00           C
ATOM   2962  O   GLN A 182      50.034  66.675  75.695  1.00  0.00           O
ATOM   2963  N   GLU A 183      51.514  68.285  76.215  1.00  0.00           N
ATOM   2965  CA  GLU A 183      50.543  69.294  76.605  1.00  0.00           C
ATOM   2967  CB  GLU A 183      51.042  70.014  77.885  1.00  0.00           C
ATOM   2970  CG  GLU A 183      51.034  69.094  79.145  1.00  0.00           C
ATOM   2973  CD  GLU A 183      49.662  68.544  79.535  1.00  0.00           C
ATOM   2974  OE1 GLU A 183      48.633  69.133  79.135  1.00  0.00           O
ATOM   2975  OE2 GLU A 183      49.574  67.505  80.235  1.00  0.00           O
ATOM   2976  C   GLU A 183      50.324  70.295  75.475  1.00  0.00           C
ATOM   2977  O   GLU A 183      49.613  71.295  75.605  1.00  0.00           O
ATOM   2978  N   GLY A 184      50.974  70.024  74.315  1.00  0.00           N
ATOM   2980  CA  GLY A 184      50.954  70.854  73.115  1.00  0.00           C
ATOM   2983  C   GLY A 184      51.604  72.204  73.275  1.00  0.00           C
ATOM   2984  O   GLY A 184      51.264  73.154  72.585  1.00  0.00           O
ATOM   2985  N   ILE A 185      52.612  72.314  74.155  1.00  0.00           N
ATOM   2987  CA  ILE A 185      53.264  73.574  74.475  1.00  0.00           C
ATOM   2989  CB  ILE A 185      53.363  73.865  75.965  1.00  0.00           C
ATOM   2991  CG2 ILE A 185      53.874  75.325  76.125  1.00  0.00           C
ATOM   2995  CG1 ILE A 185      51.993  73.674  76.675  1.00  0.00           C
ATOM   2998  CD  ILE A 185      52.034  73.734  78.205  1.00  0.00           C
ATOM   3002  C   ILE A 185      54.644  73.615  73.805  1.00  0.00           C
ATOM   3003  O   ILE A 185      55.473  72.724  73.955  1.00  0.00           O
ATOM   3004  N   SER A 186      54.883  74.654  72.975  1.00  0.00           N
ATOM   3006  CA  SER A 186      56.104  74.744  72.175  1.00  0.00           C
ATOM   3008  CB  SER A 186      55.702  75.084  70.705  1.00  0.00           C
ATOM   3011  OG  SER A 186      56.773  75.264  69.775  1.00  0.00           O
ATOM   3013  C   SER A 186      57.022  75.814  72.685  1.00  0.00           C
ATOM   3014  O   SER A 186      58.194  75.854  72.325  1.00  0.00           O
ATOM   3015  N   ARG A 187      56.554  76.703  73.575  1.00  0.00           N
ATOM   3017  CA  ARG A 187      57.323  77.825  74.025  1.00  0.00           C
ATOM   3019  CB  ARG A 187      56.882  79.164  73.375  1.00  0.00           C
ATOM   3022  CG  ARG A 187      55.354  79.395  73.365  1.00  0.00           C
ATOM   3025  CD  ARG A 187      54.864  80.443  72.355  1.00  0.00           C
ATOM   3028  NE  ARG A 187      55.613  81.723  72.555  1.00  0.00           N
ATOM   3030  CZ  ARG A 187      55.223  82.864  72.015  1.00  0.00           C
ATOM   3031  NH1 ARG A 187      54.034  83.024  71.475  1.00  0.00           N
ATOM   3034  NH2 ARG A 187      56.073  83.874  71.955  1.00  0.00           N
ATOM   3037  C   ARG A 187      57.274  77.833  75.535  1.00  0.00           C
ATOM   3038  O   ARG A 187      56.203  77.895  76.135  1.00  0.00           O
ATOM   3039  N   TYR A 188      58.454  77.664  76.145  1.00  0.00           N
ATOM   3041  CA  TYR A 188      58.584  77.405  77.555  1.00  0.00           C
ATOM   3043  CB  TYR A 188      58.153  75.944  77.925  1.00  0.00           C
ATOM   3046  CG  TYR A 188      58.804  74.844  77.085  1.00  0.00           C
ATOM   3047  CD1 TYR A 188      60.104  74.374  77.355  1.00  0.00           C
ATOM   3049  CE1 TYR A 188      60.674  73.343  76.585  1.00  0.00           C
ATOM   3051  CZ  TYR A 188      59.944  72.764  75.545  1.00  0.00           C
ATOM   3052  OH  TYR A 188      60.534  71.773  74.715  1.00  0.00           O
ATOM   3054  CD2 TYR A 188      58.083  74.224  76.045  1.00  0.00           C
ATOM   3056  CE2 TYR A 188      58.643  73.195  75.285  1.00  0.00           C
ATOM   3058  C   TYR A 188      60.023  77.654  77.955  1.00  0.00           C
ATOM   3059  O   TYR A 188      60.954  77.394  77.185  1.00  0.00           O
ATOM   3060  N   LEU A 189      60.252  78.075  79.195  1.00  0.00           N
ATOM   3062  CA  LEU A 189      61.534  77.904  79.845  1.00  0.00           C
ATOM   3064  CB  LEU A 189      62.113  79.273  80.295  1.00  0.00           C
ATOM   3067  CG  LEU A 189      63.443  79.325  81.095  1.00  0.00           C
ATOM   3069  CD1 LEU A 189      63.334  78.803  82.545  1.00  0.00           C
ATOM   3073  CD2 LEU A 189      64.623  78.674  80.355  1.00  0.00           C
ATOM   3077  C   LEU A 189      61.284  76.965  80.995  1.00  0.00           C
ATOM   3078  O   LEU A 189      60.483  77.225  81.895  1.00  0.00           O
ATOM   3079  N   VAL A 190      61.963  75.794  80.985  1.00  0.00           N
ATOM   3081  CA  VAL A 190      61.793  74.785  82.005  1.00  0.00           C
ATOM   3083  CB  VAL A 190      61.362  73.424  81.465  1.00  0.00           C
ATOM   3085  CG1 VAL A 190      59.924  73.564  80.935  1.00  0.00           C
ATOM   3089  CG2 VAL A 190      62.313  72.854  80.395  1.00  0.00           C
ATOM   3093  C   VAL A 190      63.083  74.674  82.765  1.00  0.00           C
ATOM   3094  O   VAL A 190      64.174  74.725  82.205  1.00  0.00           O
ATOM   3095  N   SER A 191      62.983  74.564  84.105  1.00  0.00           N
ATOM   3097  CA  SER A 191      64.124  74.505  84.975  1.00  0.00           C
ATOM   3099  CB  SER A 191      64.493  75.895  85.575  1.00  0.00           C
ATOM   3102  OG  SER A 191      65.674  75.835  86.375  1.00  0.00           O
ATOM   3104  C   SER A 191      63.792  73.553  86.095  1.00  0.00           C
ATOM   3105  O   SER A 191      62.664  73.535  86.575  1.00  0.00           O
ATOM   3106  N   VAL A 192      64.763  72.745  86.525  1.00  0.00           N
ATOM   3108  CA  VAL A 192      64.733  72.054  87.795  1.00  0.00           C
ATOM   3110  CB  VAL A 192      64.374  70.575  87.605  1.00  0.00           C
ATOM   3112  CG1 VAL A 192      65.553  69.794  87.045  1.00  0.00           C
ATOM   3116  CG2 VAL A 192      63.862  69.924  88.905  1.00  0.00           C
ATOM   3120  C   VAL A 192      66.103  72.324  88.395  1.00  0.00           C
ATOM   3121  O   VAL A 192      67.133  72.133  87.765  1.00  0.00           O
ATOM   3122  N   GLY A 193      66.154  72.895  89.615  1.00  0.00           N
ATOM   3124  CA  GLY A 193      67.394  73.354  90.245  1.00  0.00           C
ATOM   3127  C   GLY A 193      68.264  74.304  89.435  1.00  0.00           C
ATOM   3128  O   GLY A 193      67.924  75.465  89.235  1.00  0.00           O
ATOM   3129  N   GLY A 194      69.433  73.824  88.965  1.00  0.00           N
ATOM   3131  CA  GLY A 194      70.343  74.544  88.095  1.00  0.00           C
ATOM   3134  C   GLY A 194      70.223  74.164  86.645  1.00  0.00           C
ATOM   3135  O   GLY A 194      70.834  74.814  85.795  1.00  0.00           O
ATOM   3136  N   ALA A 195      69.444  73.114  86.305  1.00  0.00           N
ATOM   3138  CA  ALA A 195      69.363  72.605  84.955  1.00  0.00           C
ATOM   3140  CB  ALA A 195      69.303  71.064  84.935  1.00  0.00           C
ATOM   3144  C   ALA A 195      68.163  73.174  84.215  1.00  0.00           C
ATOM   3145  O   ALA A 195      67.023  73.145  84.695  1.00  0.00           O
ATOM   3146  N   LEU A 196      68.373  73.715  83.005  1.00  0.00           N
ATOM   3148  CA  LEU A 196      67.334  74.354  82.225  1.00  0.00           C
ATOM   3150  CB  LEU A 196      67.383  75.913  82.205  1.00  0.00           C
ATOM   3153  CG  LEU A 196      67.583  76.654  83.555  1.00  0.00           C
ATOM   3155  CD1 LEU A 196      69.034  76.715  84.055  1.00  0.00           C
ATOM   3159  CD2 LEU A 196      67.084  78.104  83.455  1.00  0.00           C
ATOM   3163  C   LEU A 196      67.373  73.855  80.795  1.00  0.00           C
ATOM   3164  O   LEU A 196      68.424  73.514  80.245  1.00  0.00           O
ATOM   3165  N   ASN A 197      66.213  73.844  80.125  1.00  0.00           N
ATOM   3167  CA  ASN A 197      66.094  73.734  78.685  1.00  0.00           C
ATOM   3169  CB  ASN A 197      65.453  72.413  78.205  1.00  0.00           C
ATOM   3172  CG  ASN A 197      66.374  71.234  78.495  1.00  0.00           C
ATOM   3173  OD1 ASN A 197      67.504  71.184  78.005  1.00  0.00           O
ATOM   3174  ND2 ASN A 197      65.904  70.255  79.295  1.00  0.00           N
ATOM   3177  C   ASN A 197      65.214  74.894  78.245  1.00  0.00           C
ATOM   3178  O   ASN A 197      64.203  75.185  78.885  1.00  0.00           O
ATOM   3179  N   SER A 198      65.573  75.604  77.145  1.00  0.00           N
ATOM   3181  CA  SER A 198      64.713  76.664  76.625  1.00  0.00           C
ATOM   3183  CB  SER A 198      65.313  78.114  76.735  1.00  0.00           C
ATOM   3186  OG  SER A 198      65.514  78.824  75.515  1.00  0.00           O
ATOM   3188  C   SER A 198      64.214  76.303  75.255  1.00  0.00           C
ATOM   3189  O   SER A 198      64.883  75.664  74.435  1.00  0.00           O
ATOM   3190  N   ARG A 199      62.953  76.703  74.975  1.00  0.00           N
ATOM   3192  CA  ARG A 199      62.424  76.545  73.655  1.00  0.00           C
ATOM   3194  CB  ARG A 199      61.723  75.185  73.475  1.00  0.00           C
ATOM   3197  CG  ARG A 199      61.133  74.954  72.065  1.00  0.00           C
ATOM   3200  CD  ARG A 199      60.543  73.544  71.905  1.00  0.00           C
ATOM   3203  NE  ARG A 199      59.924  73.454  70.545  1.00  0.00           N
ATOM   3205  CZ  ARG A 199      58.973  72.605  70.215  1.00  0.00           C
ATOM   3206  NH1 ARG A 199      58.433  71.764  71.075  1.00  0.00           N
ATOM   3209  NH2 ARG A 199      58.493  72.594  68.995  1.00  0.00           N
ATOM   3212  C   ARG A 199      61.464  77.654  73.305  1.00  0.00           C
ATOM   3213  O   ARG A 199      60.632  78.093  74.115  1.00  0.00           O
ATOM   3214  N   GLY A 200      61.574  78.145  72.055  1.00  0.00           N
ATOM   3216  CA  GLY A 200      60.784  79.224  71.515  1.00  0.00           C
ATOM   3219  C   GLY A 200      61.073  80.513  72.215  1.00  0.00           C
ATOM   3220  O   GLY A 200      62.204  80.825  72.575  1.00  0.00           O
ATOM   3221  N   MET A 201      60.034  81.324  72.405  1.00  0.00           N
ATOM   3223  CA  MET A 201      60.234  82.674  72.845  1.00  0.00           C
ATOM   3225  CB  MET A 201      59.914  83.654  71.715  1.00  0.00           C
ATOM   3228  CG  MET A 201      60.624  83.335  70.395  1.00  0.00           C
ATOM   3231  SD  MET A 201      62.424  83.454  70.415  1.00  0.00           S
ATOM   3232  CE  MET A 201      62.813  82.614  68.855  1.00  0.00           C
ATOM   3236  C   MET A 201      59.333  83.004  73.995  1.00  0.00           C
ATOM   3237  O   MET A 201      58.174  82.584  74.045  1.00  0.00           O
ATOM   3238  N   ASN A 202      59.883  83.855  74.885  1.00  0.00           N
ATOM   3240  CA  ASN A 202      59.233  84.585  75.945  1.00  0.00           C
ATOM   3242  CB  ASN A 202      60.304  85.494  76.595  1.00  0.00           C
ATOM   3245  CG  ASN A 202      60.023  85.734  78.065  1.00  0.00           C
ATOM   3246  OD1 ASN A 202      58.924  85.545  78.585  1.00  0.00           O
ATOM   3247  ND2 ASN A 202      61.084  86.105  78.815  1.00  0.00           N
ATOM   3250  C   ASN A 202      58.023  85.405  75.475  1.00  0.00           C
ATOM   3251  O   ASN A 202      57.674  85.434  74.295  1.00  0.00           O
ATOM   3252  N   GLY A 203      57.344  86.094  76.415  1.00  0.00           N
ATOM   3254  CA  GLY A 203      56.174  86.935  76.185  1.00  0.00           C
ATOM   3257  C   GLY A 203      56.292  87.864  75.005  1.00  0.00           C
ATOM   3258  O   GLY A 203      55.503  87.835  74.075  1.00  0.00           O
ATOM   3259  N   GLU A 204      57.374  88.635  74.965  1.00  0.00           N
ATOM   3261  CA  GLU A 204      57.633  89.615  73.955  1.00  0.00           C
ATOM   3263  CB  GLU A 204      58.654  90.574  74.605  1.00  0.00           C
ATOM   3266  CG  GLU A 204      59.974  89.885  75.065  1.00  0.00           C
ATOM   3269  CD  GLU A 204      60.004  89.254  76.445  1.00  0.00           C
ATOM   3270  OE1 GLU A 204      58.993  89.344  77.195  1.00  0.00           O
ATOM   3271  OE2 GLU A 204      61.054  88.645  76.765  1.00  0.00           O
ATOM   3272  C   GLU A 204      58.202  89.044  72.655  1.00  0.00           C
ATOM   3273  O   GLU A 204      58.513  89.764  71.715  1.00  0.00           O
ATOM   3274  N   GLY A 205      58.354  87.703  72.535  1.00  0.00           N
ATOM   3276  CA  GLY A 205      58.843  87.115  71.285  1.00  0.00           C
ATOM   3279  C   GLY A 205      60.324  87.255  71.055  1.00  0.00           C
ATOM   3280  O   GLY A 205      60.772  87.164  69.915  1.00  0.00           O
ATOM   3281  N   LEU A 206      61.133  87.444  72.115  1.00  0.00           N
ATOM   3283  CA  LEU A 206      62.574  87.285  72.045  1.00  0.00           C
ATOM   3285  CB  LEU A 206      63.354  88.425  72.755  1.00  0.00           C
ATOM   3288  CG  LEU A 206      63.764  89.615  71.875  1.00  0.00           C
ATOM   3290  CD1 LEU A 206      64.534  90.623  72.725  1.00  0.00           C
ATOM   3294  CD2 LEU A 206      64.553  89.233  70.615  1.00  0.00           C
ATOM   3298  C   LEU A 206      62.924  85.965  72.715  1.00  0.00           C
ATOM   3299  O   LEU A 206      62.113  85.445  73.495  1.00  0.00           O
ATOM   3300  N   PRO A 207      64.093  85.384  72.435  1.00  0.00           N
ATOM   3301  CD  PRO A 207      65.023  85.814  71.375  1.00  0.00           C
ATOM   3304  CA  PRO A 207      64.584  84.184  73.105  1.00  0.00           C
ATOM   3306  CB  PRO A 207      66.004  83.995  72.575  1.00  0.00           C
ATOM   3309  CG  PRO A 207      65.974  84.633  71.185  1.00  0.00           C
ATOM   3312  C   PRO A 207      64.563  84.274  74.605  1.00  0.00           C
ATOM   3313  O   PRO A 207      64.713  85.364  75.165  1.00  0.00           O
ATOM   3314  N   TRP A 208      64.374  83.134  75.285  1.00  0.00           N
ATOM   3316  CA  TRP A 208      64.453  83.123  76.725  1.00  0.00           C
ATOM   3318  CB  TRP A 208      64.144  81.723  77.295  1.00  0.00           C
ATOM   3321  CG  TRP A 208      62.773  81.273  76.945  1.00  0.00           C
ATOM   3322  CD1 TRP A 208      62.424  80.473  75.885  1.00  0.00           C
ATOM   3324  NE1 TRP A 208      61.063  80.274  75.895  1.00  0.00           N
ATOM   3326  CE2 TRP A 208      60.503  80.944  76.935  1.00  0.00           C
ATOM   3327  CD2 TRP A 208      61.554  81.625  77.615  1.00  0.00           C
ATOM   3328  CE3 TRP A 208      61.264  82.413  78.725  1.00  0.00           C
ATOM   3330  CZ3 TRP A 208      59.934  82.484  79.165  1.00  0.00           C
ATOM   3332  CZ2 TRP A 208      59.194  81.035  77.365  1.00  0.00           C
ATOM   3334  CH2 TRP A 208      58.924  81.814  78.495  1.00  0.00           C
ATOM   3336  C   TRP A 208      65.792  83.575  77.265  1.00  0.00           C
ATOM   3337  O   TRP A 208      66.854  83.074  76.925  1.00  0.00           O
ATOM   3338  N   ARG A 209      65.743  84.564  78.175  1.00  0.00           N
ATOM   3340  CA  ARG A 209      66.904  85.074  78.855  1.00  0.00           C
ATOM   3342  CB  ARG A 209      66.563  86.424  79.545  1.00  0.00           C
ATOM   3345  CG  ARG A 209      67.764  87.385  79.625  1.00  0.00           C
ATOM   3348  CD  ARG A 209      68.803  87.085  80.715  1.00  0.00           C
ATOM   3351  NE  ARG A 209      68.243  87.553  82.025  1.00  0.00           N
ATOM   3353  CZ  ARG A 209      68.883  88.335  82.895  1.00  0.00           C
ATOM   3354  NH1 ARG A 209      70.093  88.785  82.655  1.00  0.00           N
ATOM   3357  NH2 ARG A 209      68.323  88.635  84.045  1.00  0.00           N
ATOM   3360  C   ARG A 209      67.383  84.025  79.845  1.00  0.00           C
ATOM   3361  O   ARG A 209      66.813  83.803  80.905  1.00  0.00           O
ATOM   3362  N   VAL A 210      68.504  83.374  79.495  1.00  0.00           N
ATOM   3364  CA  VAL A 210      69.293  82.624  80.435  1.00  0.00           C
ATOM   3366  CB  VAL A 210      69.553  81.184  80.015  1.00  0.00           C
ATOM   3368  CG1 VAL A 210      70.553  80.494  80.965  1.00  0.00           C
ATOM   3372  CG2 VAL A 210      68.213  80.443  80.065  1.00  0.00           C
ATOM   3376  C   VAL A 210      70.563  83.414  80.605  1.00  0.00           C
ATOM   3377  O   VAL A 210      71.173  83.874  79.645  1.00  0.00           O
ATOM   3378  N   ALA A 211      70.943  83.624  81.865  1.00  0.00           N
ATOM   3380  CA  ALA A 211      72.093  84.373  82.255  1.00  0.00           C
ATOM   3382  CB  ALA A 211      71.703  85.623  83.065  1.00  0.00           C
ATOM   3386  C   ALA A 211      72.973  83.495  83.095  1.00  0.00           C
ATOM   3387  O   ALA A 211      72.534  82.514  83.695  1.00  0.00           O
ATOM   3388  N   ILE A 212      74.243  83.855  83.145  1.00  0.00           N
ATOM   3390  CA  ILE A 212      75.223  83.195  83.975  1.00  0.00           C
ATOM   3392  CB  ILE A 212      76.333  82.563  83.125  1.00  0.00           C
ATOM   3394  CG2 ILE A 212      77.003  83.584  82.185  1.00  0.00           C
ATOM   3398  CG1 ILE A 212      77.364  81.805  83.995  1.00  0.00           C
ATOM   3401  CD  ILE A 212      78.334  80.984  83.145  1.00  0.00           C
ATOM   3405  C   ILE A 212      75.703  84.233  84.975  1.00  0.00           C
ATOM   3406  O   ILE A 212      76.144  85.335  84.645  1.00  0.00           O
ATOM   3407  N   GLN A 213      75.613  83.964  86.275  1.00  0.00           N
ATOM   3409  CA  GLN A 213      76.063  84.913  87.255  1.00  0.00           C
ATOM   3411  CB  GLN A 213      75.234  84.815  88.545  1.00  0.00           C
ATOM   3414  CG  GLN A 213      73.724  85.044  88.315  1.00  0.00           C
ATOM   3417  CD  GLN A 213      72.993  84.934  89.635  1.00  0.00           C
ATOM   3418  OE1 GLN A 213      73.603  84.934  90.705  1.00  0.00           O
ATOM   3419  NE2 GLN A 213      71.654  84.804  89.625  1.00  0.00           N
ATOM   3422  C   GLN A 213      77.563  84.764  87.515  1.00  0.00           C
ATOM   3423  O   GLN A 213      78.113  83.663  87.475  1.00  0.00           O
ATOM   3424  N   LYS A 214      78.273  85.883  87.765  1.00  0.00           N
ATOM   3426  CA  LYS A 214      79.653  85.895  88.235  1.00  0.00           C
ATOM   3428  CB  LYS A 214      80.203  87.355  88.365  1.00  0.00           C
ATOM   3431  CG  LYS A 214      80.483  88.123  87.065  1.00  0.00           C
ATOM   3434  CD  LYS A 214      81.374  87.385  86.055  1.00  0.00           C
ATOM   3437  CE  LYS A 214      82.773  87.024  86.555  1.00  0.00           C
ATOM   3440  NZ  LYS A 214      83.594  86.614  85.405  1.00  0.00           N
ATOM   3444  C   LYS A 214      80.033  85.214  89.555  1.00  0.00           C
ATOM   3445  O   LYS A 214      81.073  84.554  89.575  1.00  0.00           O
ATOM   3446  N   PRO A 215      79.323  85.335  90.675  1.00  0.00           N
ATOM   3447  CD  PRO A 215      77.933  85.774  90.765  1.00  0.00           C
ATOM   3450  CA  PRO A 215      79.943  85.275  91.975  1.00  0.00           C
ATOM   3452  CB  PRO A 215      79.014  86.124  92.855  1.00  0.00           C
ATOM   3455  CG  PRO A 215      77.624  85.925  92.245  1.00  0.00           C
ATOM   3458  C   PRO A 215      79.954  83.845  92.445  1.00  0.00           C
ATOM   3459  O   PRO A 215      79.014  83.365  93.055  1.00  0.00           O
ATOM   3460  N   THR A 216      81.023  83.123  92.165  1.00  0.00           N
ATOM   3462  CA  THR A 216      81.063  81.695  92.385  1.00  0.00           C
ATOM   3464  CB  THR A 216      81.844  81.105  91.225  1.00  0.00           C
ATOM   3466  OG1 THR A 216      81.803  79.704  91.245  1.00  0.00           O
ATOM   3468  CG2 THR A 216      83.283  81.604  91.225  1.00  0.00           C
ATOM   3472  C   THR A 216      81.654  81.355  93.755  1.00  0.00           C
ATOM   3473  O   THR A 216      81.632  80.224  94.235  1.00  0.00           O
ATOM   3474  N   ASP A 217      82.124  82.385  94.485  1.00  0.00           N
ATOM   3476  CA  ASP A 217      82.533  82.294  95.865  1.00  0.00           C
ATOM   3478  CB  ASP A 217      83.624  83.404  96.085  1.00  0.00           C
ATOM   3481  CG  ASP A 217      84.093  83.514  97.525  1.00  0.00           C
ATOM   3482  OD1 ASP A 217      84.233  82.455  98.175  1.00  0.00           O
ATOM   3483  OD2 ASP A 217      84.344  84.645  97.995  1.00  0.00           O
ATOM   3484  C   ASP A 217      81.343  82.413  96.815  1.00  0.00           C
ATOM   3485  O   ASP A 217      80.534  81.495  96.965  1.00  0.00           O
ATOM   3486  N   LYS A 218      81.243  83.575  97.475  1.00  0.00           N
ATOM   3488  CA  LYS A 218      80.173  83.985  98.335  1.00  0.00           C
ATOM   3490  CB  LYS A 218      80.303  83.605  99.825  1.00  0.00           C
ATOM   3493  CG  LYS A 218      79.124  84.125 100.665  1.00  0.00           C
ATOM   3496  CD  LYS A 218      77.764  83.565 100.195  1.00  0.00           C
ATOM   3499  CE  LYS A 218      76.534  84.184 100.865  1.00  0.00           C
ATOM   3502  NZ  LYS A 218      76.234  85.483 100.235  1.00  0.00           N
ATOM   3506  C   LYS A 218      80.124  85.475  98.195  1.00  0.00           C
ATOM   3507  O   LYS A 218      80.674  86.224  99.005  1.00  0.00           O
ATOM   3508  N   GLU A 219      79.484  85.914  97.125  1.00  0.00           N
ATOM   3510  CA  GLU A 219      79.354  87.315  96.795  1.00  0.00           C
ATOM   3512  CB  GLU A 219      80.382  87.785  95.765  1.00  0.00           C
ATOM   3515  CG  GLU A 219      81.854  87.835  96.225  1.00  0.00           C
ATOM   3518  CD  GLU A 219      82.693  88.465  95.125  1.00  0.00           C
ATOM   3519  OE1 GLU A 219      82.083  88.904  94.115  1.00  0.00           O
ATOM   3520  OE2 GLU A 219      83.934  88.554  95.265  1.00  0.00           O
ATOM   3521  C   GLU A 219      77.944  87.465  96.265  1.00  0.00           C
ATOM   3522  O   GLU A 219      77.114  86.593  96.505  1.00  0.00           O
ATOM   3523  N   ASN A 220      77.633  88.565  95.575  1.00  0.00           N
ATOM   3525  CA  ASN A 220      76.493  88.635  94.715  1.00  0.00           C
ATOM   3527  CB  ASN A 220      75.223  89.125  95.455  1.00  0.00           C
ATOM   3530  CG  ASN A 220      74.132  89.254  94.415  1.00  0.00           C
ATOM   3531  OD1 ASN A 220      73.993  88.325  93.615  1.00  0.00           O
ATOM   3532  ND2 ASN A 220      73.493  90.424  94.265  1.00  0.00           N
ATOM   3535  C   ASN A 220      76.874  89.534  93.535  1.00  0.00           C
ATOM   3536  O   ASN A 220      77.603  90.504  93.705  1.00  0.00           O
ATOM   3537  N   ALA A 221      76.333  89.214  92.335  1.00  0.00           N
ATOM   3539  CA  ALA A 221      76.694  89.745  91.055  1.00  0.00           C
ATOM   3541  CB  ALA A 221      78.224  89.664  90.845  1.00  0.00           C
ATOM   3545  C   ALA A 221      75.993  88.953  89.945  1.00  0.00           C
ATOM   3546  O   ALA A 221      75.433  87.875  90.165  1.00  0.00           O
ATOM   3547  N   VAL A 222      76.042  89.475  88.705  1.00  0.00           N
ATOM   3549  CA  VAL A 222      75.534  88.813  87.525  1.00  0.00           C
ATOM   3551  CB  VAL A 222      74.144  89.365  87.165  1.00  0.00           C
ATOM   3553  CG1 VAL A 222      74.214  90.855  86.795  1.00  0.00           C
ATOM   3557  CG2 VAL A 222      73.454  88.565  86.045  1.00  0.00           C
ATOM   3561  C   VAL A 222      76.574  88.995  86.415  1.00  0.00           C
ATOM   3562  O   VAL A 222      77.443  89.855  86.495  1.00  0.00           O
ATOM   3563  N   GLN A 223      76.554  88.144  85.365  1.00  0.00           N
ATOM   3565  CA  GLN A 223      77.313  88.355  84.145  1.00  0.00           C
ATOM   3567  CB  GLN A 223      78.504  87.334  84.025  1.00  0.00           C
ATOM   3570  CG  GLN A 223      79.644  87.665  83.005  1.00  0.00           C
ATOM   3573  CD  GLN A 223      79.822  89.165  82.755  1.00  0.00           C
ATOM   3574  OE1 GLN A 223      79.063  89.785  82.015  1.00  0.00           O
ATOM   3575  NE2 GLN A 223      80.833  89.804  83.385  1.00  0.00           N
ATOM   3578  C   GLN A 223      76.333  88.174  83.005  1.00  0.00           C
ATOM   3579  O   GLN A 223      75.234  88.715  82.985  1.00  0.00           O
ATOM   3580  N   ALA A 224      76.773  87.425  81.985  1.00  0.00           N
ATOM   3582  CA  ALA A 224      76.324  87.505  80.635  1.00  0.00           C
ATOM   3584  CB  ALA A 224      77.453  86.993  79.735  1.00  0.00           C
ATOM   3588  C   ALA A 224      75.083  86.704  80.345  1.00  0.00           C
ATOM   3589  O   ALA A 224      74.614  85.904  81.165  1.00  0.00           O
ATOM   3590  N   VAL A 225      74.542  86.914  79.145  1.00  0.00           N
ATOM   3592  CA  VAL A 225      73.313  86.345  78.675  1.00  0.00           C
ATOM   3594  CB  VAL A 225      72.334  87.413  78.215  1.00  0.00           C
ATOM   3596  CG1 VAL A 225      70.974  86.784  77.865  1.00  0.00           C
ATOM   3600  CG2 VAL A 225      72.193  88.465  79.335  1.00  0.00           C
ATOM   3604  C   VAL A 225      73.673  85.424  77.525  1.00  0.00           C
ATOM   3605  O   VAL A 225      74.584  85.685  76.725  1.00  0.00           O
ATOM   3606  N   VAL A 226      72.973  84.295  77.455  1.00  0.00           N
ATOM   3608  CA  VAL A 226      73.104  83.344  76.375  1.00  0.00           C
ATOM   3610  CB  VAL A 226      73.734  82.024  76.865  1.00  0.00           C
ATOM   3612  CG1 VAL A 226      75.113  82.344  77.475  1.00  0.00           C
ATOM   3616  CG2 VAL A 226      72.843  81.303  77.905  1.00  0.00           C
ATOM   3620  C   VAL A 226      71.723  83.164  75.775  1.00  0.00           C
ATOM   3621  O   VAL A 226      70.733  83.185  76.505  1.00  0.00           O
ATOM   3622  N   ASP A 227      71.613  82.994  74.445  1.00  0.00           N
ATOM   3624  CA  ASP A 227      70.444  82.374  73.855  1.00  0.00           C
ATOM   3626  CB  ASP A 227      70.023  82.945  72.465  1.00  0.00           C
ATOM   3629  CG  ASP A 227      68.793  82.273  71.865  1.00  0.00           C
ATOM   3630  OD1 ASP A 227      68.163  81.443  72.575  1.00  0.00           O
ATOM   3631  OD2 ASP A 227      68.474  82.563  70.695  1.00  0.00           O
ATOM   3632  C   ASP A 227      70.773  80.904  73.775  1.00  0.00           C
ATOM   3633  O   ASP A 227      71.813  80.484  73.285  1.00  0.00           O
ATOM   3634  N   ILE A 228      69.894  80.105  74.365  1.00  0.00           N
ATOM   3636  CA  ILE A 228      70.023  78.694  74.605  1.00  0.00           C
ATOM   3638  CB  ILE A 228      69.974  78.454  76.125  1.00  0.00           C
ATOM   3640  CG2 ILE A 228      68.964  79.434  76.775  1.00  0.00           C
ATOM   3644  CG1 ILE A 228      69.713  76.984  76.565  1.00  0.00           C
ATOM   3647  CD  ILE A 228      69.733  76.773  78.065  1.00  0.00           C
ATOM   3651  C   ILE A 228      68.933  77.965  73.845  1.00  0.00           C
ATOM   3652  O   ILE A 228      68.824  76.745  73.895  1.00  0.00           O
ATOM   3653  N   ASN A 229      68.073  78.684  73.095  1.00  0.00           N
ATOM   3655  CA  ASN A 229      66.953  78.124  72.365  1.00  0.00           C
ATOM   3657  CB  ASN A 229      66.284  79.234  71.515  1.00  0.00           C
ATOM   3660  CG  ASN A 229      64.913  78.865  70.955  1.00  0.00           C
ATOM   3661  OD1 ASN A 229      64.323  77.804  71.175  1.00  0.00           O
ATOM   3662  ND2 ASN A 229      64.334  79.824  70.195  1.00  0.00           N
ATOM   3665  C   ASN A 229      67.263  76.834  71.585  1.00  0.00           C
ATOM   3666  O   ASN A 229      68.143  76.755  70.735  1.00  0.00           O
ATOM   3667  N   GLY A 230      66.563  75.744  71.975  1.00  0.00           N
ATOM   3669  CA  GLY A 230      66.723  74.414  71.415  1.00  0.00           C
ATOM   3672  C   GLY A 230      67.904  73.655  71.925  1.00  0.00           C
ATOM   3673  O   GLY A 230      68.393  72.785  71.195  1.00  0.00           O
ATOM   3674  N   HIS A 231      68.364  73.995  73.145  1.00  0.00           N
ATOM   3676  CA  HIS A 231      69.503  73.404  73.815  1.00  0.00           C
ATOM   3678  CB  HIS A 231      70.813  74.185  73.505  1.00  0.00           C
ATOM   3681  ND1 HIS A 231      70.643  75.214  71.175  1.00  0.00           N
ATOM   3683  CG  HIS A 231      71.154  74.264  72.045  1.00  0.00           C
ATOM   3684  CE1 HIS A 231      71.324  75.084  70.005  1.00  0.00           C
ATOM   3686  NE2 HIS A 231      72.233  74.133  70.075  1.00  0.00           N
ATOM   3687  CD2 HIS A 231      72.123  73.615  71.355  1.00  0.00           C
ATOM   3689  C   HIS A 231      69.284  73.424  75.325  1.00  0.00           C
ATOM   3690  O   HIS A 231      68.373  74.075  75.845  1.00  0.00           O
ATOM   3691  N   GLY A 232      70.133  72.693  76.085  1.00  0.00           N
ATOM   3693  CA  GLY A 232      70.103  72.605  77.535  1.00  0.00           C
ATOM   3696  C   GLY A 232      71.333  73.174  78.175  1.00  0.00           C
ATOM   3697  O   GLY A 232      72.364  73.413  77.555  1.00  0.00           O
ATOM   3698  N   ILE A 233      71.224  73.404  79.495  1.00  0.00           N
ATOM   3700  CA  ILE A 233      72.224  74.054  80.325  1.00  0.00           C
ATOM   3702  CB  ILE A 233      72.003  75.584  80.425  1.00  0.00           C
ATOM   3704  CG2 ILE A 233      70.654  75.883  81.085  1.00  0.00           C
ATOM   3708  CG1 ILE A 233      73.084  76.414  81.155  1.00  0.00           C
ATOM   3711  CD  ILE A 233      74.104  77.005  80.205  1.00  0.00           C
ATOM   3715  C   ILE A 233      72.174  73.404  81.685  1.00  0.00           C
ATOM   3716  O   ILE A 233      71.114  73.005  82.165  1.00  0.00           O
ATOM   3717  N   SER A 234      73.343  73.314  82.325  1.00  0.00           N
ATOM   3719  CA  SER A 234      73.542  73.035  83.735  1.00  0.00           C
ATOM   3721  CB  SER A 234      74.093  71.604  83.995  1.00  0.00           C
ATOM   3724  OG  SER A 234      74.573  71.383  85.325  1.00  0.00           O
ATOM   3726  C   SER A 234      74.523  74.075  84.205  1.00  0.00           C
ATOM   3727  O   SER A 234      75.214  74.694  83.395  1.00  0.00           O
ATOM   3728  N   THR A 235      74.593  74.313  85.525  1.00  0.00           N
ATOM   3730  CA  THR A 235      75.753  74.954  86.135  1.00  0.00           C
ATOM   3732  CB  THR A 235      75.613  76.443  86.445  1.00  0.00           C
ATOM   3734  OG1 THR A 235      76.854  77.044  86.815  1.00  0.00           O
ATOM   3736  CG2 THR A 235      74.623  76.734  87.595  1.00  0.00           C
ATOM   3740  C   THR A 235      76.123  74.154  87.365  1.00  0.00           C
ATOM   3741  O   THR A 235      75.313  73.964  88.285  1.00  0.00           O
ATOM   3742  N   SER A 236      77.373  73.684  87.445  1.00  0.00           N
ATOM   3744  CA  SER A 236      77.944  73.114  88.655  1.00  0.00           C
ATOM   3746  CB  SER A 236      78.614  71.715  88.485  1.00  0.00           C
ATOM   3749  OG  SER A 236      79.074  71.155  89.725  1.00  0.00           O
ATOM   3751  C   SER A 236      78.973  74.045  89.215  1.00  0.00           C
ATOM   3752  O   SER A 236      79.773  74.654  88.505  1.00  0.00           O
ATOM   3753  N   GLY A 237      78.993  74.203  90.545  1.00  0.00           N
ATOM   3755  CA  GLY A 237      80.063  74.954  91.165  1.00  0.00           C
ATOM   3758  C   GLY A 237      80.443  74.424  92.505  1.00  0.00           C
ATOM   3759  O   GLY A 237      79.723  73.694  93.175  1.00  0.00           O
ATOM   3760  N   SER A 238      81.623  74.874  92.945  1.00  0.00           N
ATOM   3762  CA  SER A 238      82.192  74.674  94.265  1.00  0.00           C
ATOM   3764  CB  SER A 238      83.694  74.285  94.195  1.00  0.00           C
ATOM   3767  OG  SER A 238      84.263  74.045  95.485  1.00  0.00           O
ATOM   3769  C   SER A 238      82.024  75.983  94.975  1.00  0.00           C
ATOM   3770  O   SER A 238      82.953  76.724  95.275  1.00  0.00           O
ATOM   3771  N   TYR A 239      80.753  76.344  95.205  1.00  0.00           N
ATOM   3773  CA  TYR A 239      80.352  77.505  95.975  1.00  0.00           C
ATOM   3775  CB  TYR A 239      78.823  77.645  95.975  1.00  0.00           C
ATOM   3778  CG  TYR A 239      78.303  77.524  94.575  1.00  0.00           C
ATOM   3779  CD1 TYR A 239      78.584  78.535  93.655  1.00  0.00           C
ATOM   3781  CE1 TYR A 239      78.043  78.494  92.355  1.00  0.00           C
ATOM   3783  CZ  TYR A 239      77.233  77.413  91.975  1.00  0.00           C
ATOM   3784  OH  TYR A 239      76.654  77.405  90.685  1.00  0.00           O
ATOM   3786  CD2 TYR A 239      77.534  76.414  94.165  1.00  0.00           C
ATOM   3788  CE2 TYR A 239      77.014  76.355  92.865  1.00  0.00           C
ATOM   3790  C   TYR A 239      80.883  77.384  97.395  1.00  0.00           C
ATOM   3791  O   TYR A 239      81.143  76.274  97.835  1.00  0.00           O
ATOM   3792  N   ARG A 240      81.113  78.523  98.085  1.00  0.00           N
ATOM   3794  CA  ARG A 240      81.784  78.594  99.375  1.00  0.00           C
ATOM   3796  CB  ARG A 240      81.163  77.865 100.635  1.00  0.00           C
ATOM   3799  CG  ARG A 240      80.964  76.334 100.565  1.00  0.00           C
ATOM   3802  CD  ARG A 240      80.643  75.645 101.875  1.00  0.00           C
ATOM   3805  NE  ARG A 240      80.264  74.234 101.525  1.00  0.00           N
ATOM   3807  CZ  ARG A 240      79.323  73.553 102.145  1.00  0.00           C
ATOM   3808  NH1 ARG A 240      78.883  73.964 103.315  1.00  0.00           N
ATOM   3811  NH2 ARG A 240      78.914  72.413 101.645  1.00  0.00           N
ATOM   3814  C   ARG A 240      83.274  78.395  99.285  1.00  0.00           C
ATOM   3815  O   ARG A 240      83.834  77.553  99.985  1.00  0.00           O
ATOM   3816  N   ASN A 241      83.983  79.164  98.425  1.00  0.00           N
ATOM   3818  CA  ASN A 241      85.432  78.995  98.335  1.00  0.00           C
ATOM   3820  CB  ASN A 241      86.182  79.894  97.325  1.00  0.00           C
ATOM   3823  CG  ASN A 241      85.903  79.575  95.885  1.00  0.00           C
ATOM   3824  OD1 ASN A 241      86.504  78.674  95.295  1.00  0.00           O
ATOM   3825  ND2 ASN A 241      85.124  80.453  95.235  1.00  0.00           N
ATOM   3828  C   ASN A 241      86.173  79.255  99.615  1.00  0.00           C
ATOM   3829  O   ASN A 241      87.103  78.523  99.885  1.00  0.00           O
ATOM   3830  N   TYR A 242      85.874  80.313 100.405  1.00  0.00           N
ATOM   3832  CA  TYR A 242      86.553  80.544 101.675  1.00  0.00           C
ATOM   3834  CB  TYR A 242      87.783  81.514 101.615  1.00  0.00           C
ATOM   3837  CG  TYR A 242      88.913  81.115 100.685  1.00  0.00           C
ATOM   3838  CD1 TYR A 242      88.764  81.194  99.285  1.00  0.00           C
ATOM   3840  CE1 TYR A 242      89.823  80.904  98.415  1.00  0.00           C
ATOM   3842  CZ  TYR A 242      91.054  80.523  98.925  1.00  0.00           C
ATOM   3843  OH  TYR A 242      92.064  80.115  98.025  1.00  0.00           O
ATOM   3845  CD2 TYR A 242      90.193  80.774 101.175  1.00  0.00           C
ATOM   3847  CE2 TYR A 242      91.243  80.453 100.305  1.00  0.00           C
ATOM   3849  C   TYR A 242      85.583  81.105 102.725  1.00  0.00           C
ATOM   3850  O   TYR A 242      84.883  82.094 102.535  1.00  0.00           O
ATOM   3851  N   TYR A 243      85.564  80.484 103.915  1.00  0.00           N
ATOM   3853  CA  TYR A 243      84.743  80.895 105.045  1.00  0.00           C
ATOM   3855  CB  TYR A 243      83.473  80.023 105.215  1.00  0.00           C
ATOM   3858  CG  TYR A 243      82.313  80.554 104.445  1.00  0.00           C
ATOM   3859  CD1 TYR A 243      82.164  80.295 103.075  1.00  0.00           C
ATOM   3861  CE1 TYR A 243      80.984  80.664 102.415  1.00  0.00           C
ATOM   3863  CZ  TYR A 243      79.943  81.245 103.125  1.00  0.00           C
ATOM   3864  OH  TYR A 243      78.713  81.464 102.485  1.00  0.00           O
ATOM   3866  CD2 TYR A 243      81.273  81.194 105.135  1.00  0.00           C
ATOM   3868  CE2 TYR A 243      80.084  81.535 104.485  1.00  0.00           C
ATOM   3870  C   TYR A 243      85.543  80.764 106.315  1.00  0.00           C
ATOM   3871  O   TYR A 243      86.583  80.115 106.335  1.00  0.00           O
ATOM   3872  N   GLU A 244      85.072  81.343 107.445  1.00  0.00           N
ATOM   3874  CA  GLU A 244      85.753  81.255 108.735  1.00  0.00           C
ATOM   3876  CB  GLU A 244      85.753  82.635 109.455  1.00  0.00           C
ATOM   3879  CG  GLU A 244      86.574  83.675 108.665  1.00  0.00           C
ATOM   3882  CD  GLU A 244      86.863  84.965 109.415  1.00  0.00           C
ATOM   3883  OE1 GLU A 244      85.942  85.534 110.055  1.00  0.00           O
ATOM   3884  OE2 GLU A 244      88.013  85.445 109.305  1.00  0.00           O
ATOM   3885  C   GLU A 244      85.163  80.163 109.635  1.00  0.00           C
ATOM   3886  O   GLU A 244      85.394  80.124 110.835  1.00  0.00           O
ATOM   3887  N   LEU A 245      84.403  79.234 109.035  1.00  0.00           N
ATOM   3889  CA  LEU A 245      83.773  78.114 109.705  1.00  0.00           C
ATOM   3891  CB  LEU A 245      82.313  77.984 109.185  1.00  0.00           C
ATOM   3894  CG  LEU A 245      81.292  77.184 110.025  1.00  0.00           C
ATOM   3896  CD1 LEU A 245      81.104  77.785 111.435  1.00  0.00           C
ATOM   3900  CD2 LEU A 245      79.954  77.124 109.275  1.00  0.00           C
ATOM   3904  C   LEU A 245      84.583  76.843 109.465  1.00  0.00           C
ATOM   3905  O   LEU A 245      85.753  76.854 109.105  1.00  0.00           O
ATOM   3906  N   ASP A 246      83.962  75.664 109.705  1.00  0.00           N
ATOM   3908  CA  ASP A 246      84.424  74.354 109.295  1.00  0.00           C
ATOM   3910  CB  ASP A 246      83.442  73.314 109.905  1.00  0.00           C
ATOM   3913  CG  ASP A 246      84.014  71.904 109.855  1.00  0.00           C
ATOM   3914  OD1 ASP A 246      85.224  71.794 110.195  1.00  0.00           O
ATOM   3915  OD2 ASP A 246      83.253  70.954 109.555  1.00  0.00           O
ATOM   3916  C   ASP A 246      84.513  74.234 107.775  1.00  0.00           C
ATOM   3917  O   ASP A 246      85.522  73.813 107.195  1.00  0.00           O
ATOM   3918  N   GLY A 247      83.473  74.733 107.075  1.00  0.00           N
ATOM   3920  CA  GLY A 247      83.403  74.754 105.615  1.00  0.00           C
ATOM   3923  C   GLY A 247      84.163  75.934 105.055  1.00  0.00           C
ATOM   3924  O   GLY A 247      83.584  76.854 104.505  1.00  0.00           O
ATOM   3925  N   LYS A 248      85.483  75.913 105.285  1.00  0.00           N
ATOM   3927  CA  LYS A 248      86.493  76.904 104.965  1.00  0.00           C
ATOM   3929  CB  LYS A 248      87.684  76.755 105.985  1.00  0.00           C
ATOM   3932  CG  LYS A 248      88.843  77.795 106.025  1.00  0.00           C
ATOM   3935  CD  LYS A 248      89.653  77.844 107.355  1.00  0.00           C
ATOM   3938  CE  LYS A 248      88.843  78.264 108.595  1.00  0.00           C
ATOM   3941  NZ  LYS A 248      89.673  78.285 109.815  1.00  0.00           N
ATOM   3945  C   LYS A 248      86.933  76.764 103.505  1.00  0.00           C
ATOM   3946  O   LYS A 248      86.154  76.414 102.625  1.00  0.00           O
ATOM   3947  N   ARG A 249      88.223  77.005 103.225  1.00  0.00           N
ATOM   3949  CA  ARG A 249      88.874  76.945 101.925  1.00  0.00           C
ATOM   3951  CB  ARG A 249      90.303  77.514 102.045  1.00  0.00           C
ATOM   3954  CG  ARG A 249      91.264  76.554 102.735  1.00  0.00           C
ATOM   3957  CD  ARG A 249      92.693  77.064 102.795  1.00  0.00           C
ATOM   3960  NE  ARG A 249      93.353  76.155 103.765  1.00  0.00           N
ATOM   3962  CZ  ARG A 249      93.123  76.194 105.065  1.00  0.00           C
ATOM   3963  NH1 ARG A 249      92.544  77.264 105.585  1.00  0.00           N
ATOM   3966  NH2 ARG A 249      93.414  75.185 105.855  1.00  0.00           N
ATOM   3969  C   ARG A 249      88.934  75.535 101.345  1.00  0.00           C
ATOM   3970  O   ARG A 249      89.272  75.285 100.195  1.00  0.00           O
ATOM   3971  N   LEU A 250      88.594  74.535 102.185  1.00  0.00           N
ATOM   3973  CA  LEU A 250      88.353  73.195 101.745  1.00  0.00           C
ATOM   3975  CB  LEU A 250      88.344  72.285 102.985  1.00  0.00           C
ATOM   3978  CG  LEU A 250      88.433  70.785 102.675  1.00  0.00           C
ATOM   3980  CD1 LEU A 250      89.734  70.414 101.935  1.00  0.00           C
ATOM   3984  CD2 LEU A 250      88.263  69.934 103.935  1.00  0.00           C
ATOM   3988  C   LEU A 250      87.024  73.075 101.025  1.00  0.00           C
ATOM   3989  O   LEU A 250      85.964  73.224 101.615  1.00  0.00           O
ATOM   3990  N   SER A 251      87.052  72.734  99.725  1.00  0.00           N
ATOM   3992  CA  SER A 251      85.863  72.294  99.015  1.00  0.00           C
ATOM   3994  CB  SER A 251      86.094  72.174  97.495  1.00  0.00           C
ATOM   3997  OG  SER A 251      84.923  71.745  96.785  1.00  0.00           O
ATOM   3999  C   SER A 251      85.273  71.004  99.545  1.00  0.00           C
ATOM   4000  O   SER A 251      85.964  70.154 100.105  1.00  0.00           O
ATOM   4001  N   HIS A 252      83.962  70.854  99.395  1.00  0.00           N
ATOM   4003  CA  HIS A 252      83.263  69.633  99.705  1.00  0.00           C
ATOM   4005  CB  HIS A 252      81.912  69.965 100.355  1.00  0.00           C
ATOM   4008  ND1 HIS A 252      81.003  70.575 102.575  1.00  0.00           N
ATOM   4009  CG  HIS A 252      82.083  70.584 101.705  1.00  0.00           C
ATOM   4010  CE1 HIS A 252      81.474  71.014 103.715  1.00  0.00           C
ATOM   4012  NE2 HIS A 252      82.783  71.324 103.635  1.00  0.00           N
ATOM   4014  CD2 HIS A 252      83.183  71.044 102.355  1.00  0.00           C
ATOM   4016  C   HIS A 252      83.064  68.795  98.445  1.00  0.00           C
ATOM   4017  O   HIS A 252      82.484  67.714  98.475  1.00  0.00           O
ATOM   4018  N   VAL A 253      83.624  69.245  97.315  1.00  0.00           N
ATOM   4020  CA  VAL A 253      83.813  68.434  96.125  1.00  0.00           C
ATOM   4022  CB  VAL A 253      83.874  69.245  94.825  1.00  0.00           C
ATOM   4024  CG1 VAL A 253      84.102  68.325  93.615  1.00  0.00           C
ATOM   4028  CG2 VAL A 253      82.563  70.035  94.675  1.00  0.00           C
ATOM   4032  C   VAL A 253      85.084  67.633  96.275  1.00  0.00           C
ATOM   4033  O   VAL A 253      86.203  68.154  96.285  1.00  0.00           O
ATOM   4034  N   ILE A 254      84.944  66.303  96.375  1.00  0.00           N
ATOM   4036  CA  ILE A 254      86.073  65.404  96.365  1.00  0.00           C
ATOM   4038  CB  ILE A 254      85.853  64.154  97.215  1.00  0.00           C
ATOM   4040  CG2 ILE A 254      85.424  64.593  98.635  1.00  0.00           C
ATOM   4044  CG1 ILE A 254      84.863  63.125  96.635  1.00  0.00           C
ATOM   4047  CD  ILE A 254      85.033  61.755  97.295  1.00  0.00           C
ATOM   4051  C   ILE A 254      86.462  65.074  94.935  1.00  0.00           C
ATOM   4052  O   ILE A 254      85.604  64.974  94.055  1.00  0.00           O
ATOM   4053  N   ASP A 255      87.773  64.844  94.645  1.00  0.00           N
ATOM   4055  CA  ASP A 255      88.174  64.144  93.445  1.00  0.00           C
ATOM   4057  CB  ASP A 255      89.653  64.484  93.055  1.00  0.00           C
ATOM   4060  CG  ASP A 255      90.014  64.094  91.615  1.00  0.00           C
ATOM   4061  OD1 ASP A 255      89.533  63.015  91.165  1.00  0.00           O
ATOM   4062  OD2 ASP A 255      90.802  64.835  90.965  1.00  0.00           O
ATOM   4063  C   ASP A 255      87.943  62.654  93.735  1.00  0.00           C
ATOM   4064  O   ASP A 255      88.423  62.184  94.765  1.00  0.00           O
ATOM   4065  N   PRO A 256      87.223  61.864  92.925  1.00  0.00           N
ATOM   4066  CD  PRO A 256      86.504  62.314  91.735  1.00  0.00           C
ATOM   4069  CA  PRO A 256      86.903  60.484  93.265  1.00  0.00           C
ATOM   4071  CB  PRO A 256      85.903  60.035  92.185  1.00  0.00           C
ATOM   4074  CG  PRO A 256      86.104  61.024  91.025  1.00  0.00           C
ATOM   4077  C   PRO A 256      88.162  59.664  93.205  1.00  0.00           C
ATOM   4078  O   PRO A 256      88.333  58.745  93.995  1.00  0.00           O
ATOM   4079  N   GLN A 257      89.063  59.954  92.255  1.00  0.00           N
ATOM   4081  CA  GLN A 257      90.313  59.245  92.125  1.00  0.00           C
ATOM   4083  CB  GLN A 257      91.014  59.785  90.875  1.00  0.00           C
ATOM   4086  CG  GLN A 257      92.033  58.834  90.215  1.00  0.00           C
ATOM   4089  CD  GLN A 257      91.434  57.474  89.895  1.00  0.00           C
ATOM   4090  OE1 GLN A 257      91.984  56.415  90.235  1.00  0.00           O
ATOM   4091  NE2 GLN A 257      90.264  57.495  89.235  1.00  0.00           N
ATOM   4094  C   GLN A 257      91.253  59.424  93.325  1.00  0.00           C
ATOM   4095  O   GLN A 257      91.893  58.484  93.795  1.00  0.00           O
ATOM   4096  N   THR A 258      91.374  60.674  93.815  1.00  0.00           N
ATOM   4098  CA  THR A 258      92.323  60.994  94.865  1.00  0.00           C
ATOM   4100  CB  THR A 258      92.712  62.474  94.875  1.00  0.00           C
ATOM   4102  OG1 THR A 258      93.113  62.844  93.575  1.00  0.00           O
ATOM   4104  CG2 THR A 258      93.913  62.714  95.795  1.00  0.00           C
ATOM   4108  C   THR A 258      91.772  60.625  96.215  1.00  0.00           C
ATOM   4109  O   THR A 258      92.514  60.124  97.055  1.00  0.00           O
ATOM   4110  N   GLY A 259      90.443  60.854  96.395  1.00  0.00           N
ATOM   4112  CA  GLY A 259      89.704  60.585  97.625  1.00  0.00           C
ATOM   4115  C   GLY A 259      89.753  61.664  98.605  1.00  0.00           C
ATOM   4116  O   GLY A 259      89.473  61.495  99.795  1.00  0.00           O
ATOM   4117  N   ARG A 260      90.063  62.844  98.105  1.00  0.00           N
ATOM   4119  CA  ARG A 260      90.292  64.014  98.885  1.00  0.00           C
ATOM   4121  CB  ARG A 260      91.803  64.335  98.985  1.00  0.00           C
ATOM   4124  CG  ARG A 260      92.654  63.153  99.485  1.00  0.00           C
ATOM   4127  CD  ARG A 260      94.144  63.504  99.525  1.00  0.00           C
ATOM   4130  NE  ARG A 260      94.893  62.264  99.815  1.00  0.00           N
ATOM   4132  CZ  ARG A 260      95.133  61.755 101.015  1.00  0.00           C
ATOM   4133  NH1 ARG A 260      94.804  62.344 102.135  1.00  0.00           N
ATOM   4136  NH2 ARG A 260      95.774  60.614 101.025  1.00  0.00           N
ATOM   4139  C   ARG A 260      89.624  65.084  98.065  1.00  0.00           C
ATOM   4140  O   ARG A 260      89.484  64.913  96.855  1.00  0.00           O
ATOM   4141  N   PRO A 261      89.193  66.174  98.665  1.00  0.00           N
ATOM   4142  CD  PRO A 261      89.004  66.295 100.105  1.00  0.00           C
ATOM   4145  CA  PRO A 261      88.953  67.444  97.985  1.00  0.00           C
ATOM   4147  CB  PRO A 261      88.853  68.454  99.115  1.00  0.00           C
ATOM   4150  CG  PRO A 261      88.243  67.605 100.235  1.00  0.00           C
ATOM   4153  C   PRO A 261      89.913  67.804  96.865  1.00  0.00           C
ATOM   4154  O   PRO A 261      91.113  67.553  96.975  1.00  0.00           O
ATOM   4155  N   ILE A 262      89.393  68.395  95.765  1.00  0.00           N
ATOM   4157  CA  ILE A 262      90.193  68.995  94.715  1.00  0.00           C
ATOM   4159  CB  ILE A 262      89.393  69.453  93.485  1.00  0.00           C
ATOM   4161  CG2 ILE A 262      88.563  68.294  92.925  1.00  0.00           C
ATOM   4165  CG1 ILE A 262      88.523  70.724  93.695  1.00  0.00           C
ATOM   4168  CD  ILE A 262      87.383  70.563  94.695  1.00  0.00           C
ATOM   4172  C   ILE A 262      91.063  70.133  95.245  1.00  0.00           C
ATOM   4173  O   ILE A 262      90.704  70.794  96.215  1.00  0.00           O
ATOM   4174  N   GLU A 263      92.234  70.383  94.625  1.00  0.00           N
ATOM   4176  CA  GLU A 263      93.123  71.424  95.105  1.00  0.00           C
ATOM   4178  CB  GLU A 263      94.574  70.913  95.025  1.00  0.00           C
ATOM   4181  CG  GLU A 263      94.854  69.803  96.055  1.00  0.00           C
ATOM   4184  CD  GLU A 263      96.303  69.364  96.065  1.00  0.00           C
ATOM   4185  OE1 GLU A 263      96.954  69.215  94.995  1.00  0.00           O
ATOM   4186  OE2 GLU A 263      96.803  69.154  97.205  1.00  0.00           O
ATOM   4187  C   GLU A 263      92.964  72.704  94.295  1.00  0.00           C
ATOM   4188  O   GLU A 263      93.584  73.734  94.575  1.00  0.00           O
ATOM   4189  N   HIS A 264      92.103  72.664  93.265  1.00  0.00           N
ATOM   4191  CA  HIS A 264      92.113  73.655  92.205  1.00  0.00           C
ATOM   4193  CB  HIS A 264      91.854  73.005  90.825  1.00  0.00           C
ATOM   4196  ND1 HIS A 264      89.433  73.114  90.495  1.00  0.00           N
ATOM   4197  CG  HIS A 264      90.534  72.314  90.705  1.00  0.00           C
ATOM   4198  CE1 HIS A 264      88.442  72.273  90.255  1.00  0.00           C
ATOM   4200  NE2 HIS A 264      88.864  70.983  90.265  1.00  0.00           N
ATOM   4202  CD2 HIS A 264      90.203  71.004  90.555  1.00  0.00           C
ATOM   4204  C   HIS A 264      91.264  74.874  92.445  1.00  0.00           C
ATOM   4205  O   HIS A 264      90.502  74.994  93.405  1.00  0.00           O
ATOM   4206  N   ASN A 265      91.434  75.874  91.555  1.00  0.00           N
ATOM   4208  CA  ASN A 265      90.814  77.174  91.715  1.00  0.00           C
ATOM   4210  CB  ASN A 265      91.803  78.264  91.265  1.00  0.00           C
ATOM   4213  CG  ASN A 265      92.932  78.404  92.275  1.00  0.00           C
ATOM   4214  OD1 ASN A 265      92.862  78.174  93.475  1.00  0.00           O
ATOM   4215  ND2 ASN A 265      94.112  78.734  91.705  1.00  0.00           N
ATOM   4218  C   ASN A 265      89.594  77.314  90.825  1.00  0.00           C
ATOM   4219  O   ASN A 265      89.053  78.404  90.665  1.00  0.00           O
ATOM   4220  N   LEU A 266      89.144  76.215  90.175  1.00  0.00           N
ATOM   4222  CA  LEU A 266      87.964  76.264  89.325  1.00  0.00           C
ATOM   4224  CB  LEU A 266      87.973  75.145  88.275  1.00  0.00           C
ATOM   4227  CG  LEU A 266      86.763  75.035  87.335  1.00  0.00           C
ATOM   4229  CD1 LEU A 266      86.772  76.134  86.275  1.00  0.00           C
ATOM   4233  CD2 LEU A 266      86.803  73.634  86.715  1.00  0.00           C
ATOM   4237  C   LEU A 266      86.752  76.115  90.195  1.00  0.00           C
ATOM   4238  O   LEU A 266      86.654  75.214  91.025  1.00  0.00           O
ATOM   4239  N   VAL A 267      85.802  77.054  90.055  1.00  0.00           N
ATOM   4241  CA  VAL A 267      84.783  77.194  91.065  1.00  0.00           C
ATOM   4243  CB  VAL A 267      84.834  78.574  91.705  1.00  0.00           C
ATOM   4245  CG1 VAL A 267      84.014  78.523  92.995  1.00  0.00           C
ATOM   4249  CG2 VAL A 267      86.264  79.045  92.005  1.00  0.00           C
ATOM   4253  C   VAL A 267      83.414  77.064  90.435  1.00  0.00           C
ATOM   4254  O   VAL A 267      82.463  76.664  91.085  1.00  0.00           O
ATOM   4255  N   SER A 268      83.263  77.394  89.155  1.00  0.00           N
ATOM   4257  CA  SER A 268      82.013  77.154  88.455  1.00  0.00           C
ATOM   4259  CB  SER A 268      81.014  78.354  88.465  1.00  0.00           C
ATOM   4262  OG  SER A 268      79.954  78.285  87.515  1.00  0.00           O
ATOM   4264  C   SER A 268      82.354  76.755  87.065  1.00  0.00           C
ATOM   4265  O   SER A 268      83.204  77.384  86.425  1.00  0.00           O
ATOM   4266  N   VAL A 269      81.663  75.724  86.575  1.00  0.00           N
ATOM   4268  CA  VAL A 269      81.623  75.404  85.175  1.00  0.00           C
ATOM   4270  CB  VAL A 269      82.153  74.005  84.845  1.00  0.00           C
ATOM   4272  CG1 VAL A 269      81.873  73.574  83.395  1.00  0.00           C
ATOM   4276  CG2 VAL A 269      83.663  73.984  85.105  1.00  0.00           C
ATOM   4280  C   VAL A 269      80.173  75.633  84.825  1.00  0.00           C
ATOM   4281  O   VAL A 269      79.284  75.624  85.675  1.00  0.00           O
ATOM   4282  N   THR A 270      79.943  75.983  83.565  1.00  0.00           N
ATOM   4284  CA  THR A 270      78.594  76.053  83.045  1.00  0.00           C
ATOM   4286  CB  THR A 270      78.093  77.484  82.945  1.00  0.00           C
ATOM   4288  OG1 THR A 270      77.904  78.023  84.235  1.00  0.00           O
ATOM   4290  CG2 THR A 270      76.733  77.563  82.255  1.00  0.00           C
ATOM   4294  C   THR A 270      78.633  75.395  81.695  1.00  0.00           C
ATOM   4295  O   THR A 270      79.382  75.814  80.815  1.00  0.00           O
ATOM   4296  N   VAL A 271      77.843  74.325  81.495  1.00  0.00           N
ATOM   4298  CA  VAL A 271      77.863  73.574  80.255  1.00  0.00           C
ATOM   4300  CB  VAL A 271      78.023  72.075  80.485  1.00  0.00           C
ATOM   4302  CG1 VAL A 271      78.124  71.334  79.145  1.00  0.00           C
ATOM   4306  CG2 VAL A 271      79.294  71.813  81.315  1.00  0.00           C
ATOM   4310  C   VAL A 271      76.583  73.834  79.485  1.00  0.00           C
ATOM   4311  O   VAL A 271      75.473  73.715  80.015  1.00  0.00           O
ATOM   4312  N   ILE A 272      76.694  74.175  78.175  1.00  0.00           N
ATOM   4314  CA  ILE A 272      75.604  74.083  77.225  1.00  0.00           C
ATOM   4316  CB  ILE A 272      75.444  75.295  76.285  1.00  0.00           C
ATOM   4318  CG2 ILE A 272      74.303  75.063  75.265  1.00  0.00           C
ATOM   4322  CG1 ILE A 272      75.133  76.554  77.115  1.00  0.00           C
ATOM   4325  CD  ILE A 272      75.063  77.844  76.305  1.00  0.00           C
ATOM   4329  C   ILE A 272      75.792  72.825  76.415  1.00  0.00           C
ATOM   4330  O   ILE A 272      76.854  72.563  75.835  1.00  0.00           O
ATOM   4331  N   ALA A 273      74.743  72.005  76.355  1.00  0.00           N
ATOM   4333  CA  ALA A 273      74.713  70.794  75.595  1.00  0.00           C
ATOM   4335  CB  ALA A 273      74.823  69.564  76.525  1.00  0.00           C
ATOM   4339  C   ALA A 273      73.383  70.785  74.855  1.00  0.00           C
ATOM   4340  O   ALA A 273      72.493  71.563  75.205  1.00  0.00           O
ATOM   4341  N   PRO A 274      73.143  69.913  73.885  1.00  0.00           N
ATOM   4342  CD  PRO A 274      74.214  69.325  73.095  1.00  0.00           C
ATOM   4345  CA  PRO A 274      71.834  69.764  73.265  1.00  0.00           C
ATOM   4347  CB  PRO A 274      72.104  68.744  72.165  1.00  0.00           C
ATOM   4350  CG  PRO A 274      73.553  69.005  71.755  1.00  0.00           C
ATOM   4353  C   PRO A 274      70.784  69.203  74.215  1.00  0.00           C
ATOM   4354  O   PRO A 274      69.604  69.203  73.875  1.00  0.00           O
ATOM   4355  N   THR A 275      71.203  68.684  75.365  1.00  0.00           N
ATOM   4357  CA  THR A 275      70.354  67.925  76.275  1.00  0.00           C
ATOM   4359  CB  THR A 275      70.573  66.414  76.105  1.00  0.00           C
ATOM   4361  OG1 THR A 275      70.374  65.954  74.775  1.00  0.00           O
ATOM   4363  CG2 THR A 275      69.604  65.654  76.985  1.00  0.00           C
ATOM   4367  C   THR A 275      70.753  68.304  77.695  1.00  0.00           C
ATOM   4368  O   THR A 275      71.944  68.255  78.025  1.00  0.00           O
ATOM   4369  N   ALA A 276      69.823  68.674  78.605  1.00  0.00           N
ATOM   4371  CA  ALA A 276      70.174  69.063  79.965  1.00  0.00           C
ATOM   4373  CB  ALA A 276      68.964  69.575  80.765  1.00  0.00           C
ATOM   4377  C   ALA A 276      70.873  67.965  80.755  1.00  0.00           C
ATOM   4378  O   ALA A 276      71.863  68.203  81.435  1.00  0.00           O
ATOM   4379  N   LEU A 277      70.444  66.694  80.585  1.00  0.00           N
ATOM   4381  CA  LEU A 277      71.133  65.535  81.125  1.00  0.00           C
ATOM   4383  CB  LEU A 277      70.394  64.273  80.605  1.00  0.00           C
ATOM   4386  CG  LEU A 277      70.974  62.914  81.015  1.00  0.00           C
ATOM   4388  CD1 LEU A 277      70.974  62.795  82.535  1.00  0.00           C
ATOM   4392  CD2 LEU A 277      70.164  61.765  80.395  1.00  0.00           C
ATOM   4396  C   LEU A 277      72.613  65.435  80.765  1.00  0.00           C
ATOM   4397  O   LEU A 277      73.474  65.154  81.585  1.00  0.00           O
ATOM   4398  N   GLU A 278      72.953  65.684  79.485  1.00  0.00           N
ATOM   4400  CA  GLU A 278      74.323  65.773  79.035  1.00  0.00           C
ATOM   4402  CB  GLU A 278      74.404  65.924  77.515  1.00  0.00           C
ATOM   4405  CG  GLU A 278      74.034  64.614  76.795  1.00  0.00           C
ATOM   4408  CD  GLU A 278      74.083  64.803  75.295  1.00  0.00           C
ATOM   4409  OE1 GLU A 278      75.043  65.444  74.795  1.00  0.00           O
ATOM   4410  OE2 GLU A 278      73.154  64.284  74.625  1.00  0.00           O
ATOM   4411  C   GLU A 278      75.124  66.904  79.645  1.00  0.00           C
ATOM   4412  O   GLU A 278      76.254  66.715  80.065  1.00  0.00           O
ATOM   4413  N   ALA A 279      74.523  68.104  79.715  1.00  0.00           N
ATOM   4415  CA  ALA A 279      75.164  69.255  80.305  1.00  0.00           C
ATOM   4417  CB  ALA A 279      74.214  70.465  80.185  1.00  0.00           C
ATOM   4421  C   ALA A 279      75.543  69.035  81.775  1.00  0.00           C
ATOM   4422  O   ALA A 279      76.703  69.203  82.155  1.00  0.00           O
ATOM   4423  N   ASP A 280      74.593  68.544  82.595  1.00  0.00           N
ATOM   4425  CA  ASP A 280      74.733  68.285  84.015  1.00  0.00           C
ATOM   4427  CB  ASP A 280      73.323  67.813  84.465  1.00  0.00           C
ATOM   4430  CG  ASP A 280      73.003  68.154  85.905  1.00  0.00           C
ATOM   4431  OD1 ASP A 280      73.383  69.273  86.335  1.00  0.00           O
ATOM   4432  OD2 ASP A 280      72.204  67.394  86.515  1.00  0.00           O
ATOM   4433  C   ASP A 280      75.823  67.264  84.335  1.00  0.00           C
ATOM   4434  O   ASP A 280      76.703  67.444  85.195  1.00  0.00           O
ATOM   4435  N   ALA A 281      75.843  66.184  83.535  1.00  0.00           N
ATOM   4437  CA  ALA A 281      76.863  65.165  83.565  1.00  0.00           C
ATOM   4439  CB  ALA A 281      76.484  64.195  82.435  1.00  0.00           C
ATOM   4443  C   ALA A 281      78.284  65.654  83.295  1.00  0.00           C
ATOM   4444  O   ALA A 281      79.214  65.365  84.045  1.00  0.00           O
ATOM   4445  N   TRP A 282      78.463  66.474  82.235  1.00  0.00           N
ATOM   4447  CA  TRP A 282      79.733  67.114  81.985  1.00  0.00           C
ATOM   4449  CB  TRP A 282      79.723  67.974  80.685  1.00  0.00           C
ATOM   4452  CG  TRP A 282      79.733  67.194  79.425  1.00  0.00           C
ATOM   4453  CD1 TRP A 282      78.803  67.264  78.425  1.00  0.00           C
ATOM   4455  NE1 TRP A 282      79.133  66.383  77.435  1.00  0.00           N
ATOM   4457  CE2 TRP A 282      80.313  65.773  77.735  1.00  0.00           C
ATOM   4458  CD2 TRP A 282      80.734  66.244  78.995  1.00  0.00           C
ATOM   4459  CE3 TRP A 282      81.924  65.764  79.545  1.00  0.00           C
ATOM   4461  CZ3 TRP A 282      82.663  64.824  78.835  1.00  0.00           C
ATOM   4463  CZ2 TRP A 282      81.033  64.824  77.045  1.00  0.00           C
ATOM   4465  CH2 TRP A 282      82.214  64.354  77.595  1.00  0.00           C
ATOM   4467  C   TRP A 282      80.163  68.035  83.095  1.00  0.00           C
ATOM   4468  O   TRP A 282      81.322  67.974  83.515  1.00  0.00           O
ATOM   4469  N   ASP A 283      79.243  68.895  83.565  1.00  0.00           N
ATOM   4471  CA  ASP A 283      79.533  70.014  84.425  1.00  0.00           C
ATOM   4473  CB  ASP A 283      78.203  70.804  84.595  1.00  0.00           C
ATOM   4476  CG  ASP A 283      78.493  72.264  84.845  1.00  0.00           C
ATOM   4477  OD1 ASP A 283      79.463  72.553  85.575  1.00  0.00           O
ATOM   4478  OD2 ASP A 283      77.714  73.114  84.335  1.00  0.00           O
ATOM   4479  C   ASP A 283      80.163  69.575  85.745  1.00  0.00           C
ATOM   4480  O   ASP A 283      81.234  70.045  86.145  1.00  0.00           O
ATOM   4481  N   THR A 284      79.614  68.514  86.375  1.00  0.00           N
ATOM   4483  CA  THR A 284      80.243  67.883  87.535  1.00  0.00           C
ATOM   4485  CB  THR A 284      79.382  66.794  88.155  1.00  0.00           C
ATOM   4487  OG1 THR A 284      78.183  67.354  88.645  1.00  0.00           O
ATOM   4489  CG2 THR A 284      80.072  66.155  89.375  1.00  0.00           C
ATOM   4493  C   THR A 284      81.632  67.324  87.275  1.00  0.00           C
ATOM   4494  O   THR A 284      82.563  67.535  88.055  1.00  0.00           O
ATOM   4495  N   GLY A 285      81.844  66.633  86.135  1.00  0.00           N
ATOM   4497  CA  GLY A 285      83.143  66.085  85.775  1.00  0.00           C
ATOM   4500  C   GLY A 285      84.203  67.114  85.485  1.00  0.00           C
ATOM   4501  O   GLY A 285      85.313  67.054  86.015  1.00  0.00           O
ATOM   4502  N   LEU A 286      83.874  68.114  84.655  1.00  0.00           N
ATOM   4504  CA  LEU A 286      84.723  69.264  84.355  1.00  0.00           C
ATOM   4506  CB  LEU A 286      84.154  70.164  83.235  1.00  0.00           C
ATOM   4509  CG  LEU A 286      84.443  69.684  81.795  1.00  0.00           C
ATOM   4511  CD1 LEU A 286      83.803  68.354  81.415  1.00  0.00           C
ATOM   4515  CD2 LEU A 286      83.962  70.764  80.825  1.00  0.00           C
ATOM   4519  C   LEU A 286      85.044  70.115  85.575  1.00  0.00           C
ATOM   4520  O   LEU A 286      86.182  70.554  85.735  1.00  0.00           O
ATOM   4521  N   MET A 287      84.074  70.313  86.495  1.00  0.00           N
ATOM   4523  CA  MET A 287      84.333  70.883  87.805  1.00  0.00           C
ATOM   4525  CB  MET A 287      83.043  71.004  88.665  1.00  0.00           C
ATOM   4528  CG  MET A 287      82.344  72.365  88.535  1.00  0.00           C
ATOM   4531  SD  MET A 287      83.363  73.795  89.015  1.00  0.00           S
ATOM   4532  CE  MET A 287      83.813  73.273  90.685  1.00  0.00           C
ATOM   4536  C   MET A 287      85.382  70.154  88.615  1.00  0.00           C
ATOM   4537  O   MET A 287      86.234  70.764  89.255  1.00  0.00           O
ATOM   4538  N   VAL A 288      85.352  68.813  88.615  1.00  0.00           N
ATOM   4540  CA  VAL A 288      86.322  67.974  89.275  1.00  0.00           C
ATOM   4542  CB  VAL A 288      85.723  66.594  89.435  1.00  0.00           C
ATOM   4544  CG1 VAL A 288      86.733  65.584  90.005  1.00  0.00           C
ATOM   4548  CG2 VAL A 288      84.513  66.703  90.385  1.00  0.00           C
ATOM   4552  C   VAL A 288      87.703  67.965  88.625  1.00  0.00           C
ATOM   4553  O   VAL A 288      88.734  68.035  89.305  1.00  0.00           O
ATOM   4554  N   LEU A 289      87.773  67.944  87.275  1.00  0.00           N
ATOM   4556  CA  LEU A 289      89.014  68.014  86.505  1.00  0.00           C
ATOM   4558  CB  LEU A 289      88.753  68.023  84.965  1.00  0.00           C
ATOM   4561  CG  LEU A 289      88.773  66.685  84.195  1.00  0.00           C
ATOM   4563  CD1 LEU A 289      89.574  65.584  84.895  1.00  0.00           C
ATOM   4567  CD2 LEU A 289      87.374  66.204  83.835  1.00  0.00           C
ATOM   4571  C   LEU A 289      89.863  69.234  86.795  1.00  0.00           C
ATOM   4572  O   LEU A 289      91.084  69.133  86.845  1.00  0.00           O
ATOM   4573  N   GLY A 290      89.223  70.425  86.935  1.00  0.00           N
ATOM   4575  CA  GLY A 290      89.944  71.685  87.075  1.00  0.00           C
ATOM   4578  C   GLY A 290      90.583  72.215  85.805  1.00  0.00           C
ATOM   4579  O   GLY A 290      90.522  71.575  84.745  1.00  0.00           O
ATOM   4580  N   PRO A 291      91.073  73.454  85.855  1.00  0.00           N
ATOM   4581  CD  PRO A 291      91.423  74.175  87.085  1.00  0.00           C
ATOM   4584  CA  PRO A 291      91.353  74.285  84.685  1.00  0.00           C
ATOM   4586  CB  PRO A 291      92.033  75.544  85.205  1.00  0.00           C
ATOM   4589  CG  PRO A 291      91.523  75.645  86.645  1.00  0.00           C
ATOM   4592  C   PRO A 291      92.043  73.655  83.505  1.00  0.00           C
ATOM   4593  O   PRO A 291      91.514  73.764  82.405  1.00  0.00           O
ATOM   4594  N   GLU A 292      93.223  73.035  83.675  1.00  0.00           N
ATOM   4596  CA  GLU A 292      93.943  72.484  82.545  1.00  0.00           C
ATOM   4598  CB  GLU A 292      95.453  72.324  82.845  1.00  0.00           C
ATOM   4601  CG  GLU A 292      95.914  71.264  83.875  1.00  0.00           C
ATOM   4604  CD  GLU A 292      97.432  71.324  84.075  1.00  0.00           C
ATOM   4605  OE1 GLU A 292      98.094  72.064  83.305  1.00  0.00           O
ATOM   4606  OE2 GLU A 292      97.964  70.645  84.995  1.00  0.00           O
ATOM   4607  C   GLU A 292      93.314  71.215  81.975  1.00  0.00           C
ATOM   4608  O   GLU A 292      93.064  71.124  80.775  1.00  0.00           O
ATOM   4609  N   LYS A 293      92.994  70.224  82.835  1.00  0.00           N
ATOM   4611  CA  LYS A 293      92.423  68.935  82.435  1.00  0.00           C
ATOM   4613  CB  LYS A 293      92.354  67.965  83.635  1.00  0.00           C
ATOM   4616  CG  LYS A 293      93.713  67.615  84.265  1.00  0.00           C
ATOM   4619  CD  LYS A 293      93.573  66.755  85.545  1.00  0.00           C
ATOM   4622  CE  LYS A 293      93.183  65.285  85.295  1.00  0.00           C
ATOM   4625  NZ  LYS A 293      92.684  64.674  86.545  1.00  0.00           N
ATOM   4629  C   LYS A 293      91.042  69.035  81.775  1.00  0.00           C
ATOM   4630  O   LYS A 293      90.753  68.434  80.745  1.00  0.00           O
ATOM   4631  N   ALA A 294      90.143  69.865  82.335  1.00  0.00           N
ATOM   4633  CA  ALA A 294      88.853  70.145  81.745  1.00  0.00           C
ATOM   4635  CB  ALA A 294      88.064  71.044  82.695  1.00  0.00           C
ATOM   4639  C   ALA A 294      88.962  70.804  80.385  1.00  0.00           C
ATOM   4640  O   ALA A 294      88.223  70.474  79.465  1.00  0.00           O
ATOM   4641  N   LYS A 295      89.953  71.703  80.195  1.00  0.00           N
ATOM   4643  CA  LYS A 295      90.254  72.303  78.905  1.00  0.00           C
ATOM   4645  CB  LYS A 295      91.474  73.255  78.985  1.00  0.00           C
ATOM   4648  CG  LYS A 295      91.313  74.505  78.105  1.00  0.00           C
ATOM   4651  CD  LYS A 295      90.394  75.554  78.725  1.00  0.00           C
ATOM   4654  CE  LYS A 295      91.023  76.255  79.925  1.00  0.00           C
ATOM   4657  NZ  LYS A 295      90.084  77.233  80.505  1.00  0.00           N
ATOM   4661  C   LYS A 295      90.564  71.264  77.845  1.00  0.00           C
ATOM   4662  O   LYS A 295      90.053  71.324  76.725  1.00  0.00           O
ATOM   4663  N   GLU A 296      91.353  70.234  78.185  1.00  0.00           N
ATOM   4665  CA  GLU A 296      91.612  69.124  77.295  1.00  0.00           C
ATOM   4667  CB  GLU A 296      92.563  68.084  77.935  1.00  0.00           C
ATOM   4670  CG  GLU A 296      93.953  68.615  78.355  1.00  0.00           C
ATOM   4673  CD  GLU A 296      94.714  67.563  79.165  1.00  0.00           C
ATOM   4674  OE1 GLU A 296      94.233  66.395  79.255  1.00  0.00           O
ATOM   4675  OE2 GLU A 296      95.802  67.935  79.675  1.00  0.00           O
ATOM   4676  C   GLU A 296      90.333  68.374  76.915  1.00  0.00           C
ATOM   4677  O   GLU A 296      90.103  68.044  75.765  1.00  0.00           O
ATOM   4678  N   VAL A 297      89.454  68.093  77.895  1.00  0.00           N
ATOM   4680  CA  VAL A 297      88.183  67.413  77.645  1.00  0.00           C
ATOM   4682  CB  VAL A 297      87.474  67.064  78.965  1.00  0.00           C
ATOM   4684  CG1 VAL A 297      86.113  66.374  78.715  1.00  0.00           C
ATOM   4688  CG2 VAL A 297      88.374  66.134  79.805  1.00  0.00           C
ATOM   4692  C   VAL A 297      87.273  68.203  76.715  1.00  0.00           C
ATOM   4693  O   VAL A 297      86.714  67.685  75.755  1.00  0.00           O
ATOM   4694  N   VAL A 298      87.153  69.523  76.945  1.00  0.00           N
ATOM   4696  CA  VAL A 298      86.343  70.453  76.175  1.00  0.00           C
ATOM   4698  CB  VAL A 298      86.474  71.834  76.805  1.00  0.00           C
ATOM   4700  CG1 VAL A 298      85.863  72.953  75.945  1.00  0.00           C
ATOM   4704  CG2 VAL A 298      85.763  71.785  78.165  1.00  0.00           C
ATOM   4708  C   VAL A 298      86.723  70.544  74.715  1.00  0.00           C
ATOM   4709  O   VAL A 298      85.863  70.535  73.835  1.00  0.00           O
ATOM   4710  N   ARG A 299      88.034  70.624  74.445  1.00  0.00           N
ATOM   4712  CA  ARG A 299      88.594  70.645  73.105  1.00  0.00           C
ATOM   4714  CB  ARG A 299      90.114  70.924  73.175  1.00  0.00           C
ATOM   4717  CG  ARG A 299      90.453  72.335  73.695  1.00  0.00           C
ATOM   4720  CD  ARG A 299      91.943  72.484  74.025  1.00  0.00           C
ATOM   4723  NE  ARG A 299      92.192  73.865  74.555  1.00  0.00           N
ATOM   4725  CZ  ARG A 299      92.164  74.954  73.795  1.00  0.00           C
ATOM   4726  NH1 ARG A 299      92.064  74.865  72.495  1.00  0.00           N
ATOM   4729  NH2 ARG A 299      92.204  76.144  74.355  1.00  0.00           N
ATOM   4732  C   ARG A 299      88.363  69.354  72.345  1.00  0.00           C
ATOM   4733  O   ARG A 299      87.824  69.374  71.235  1.00  0.00           O
ATOM   4734  N   ARG A 300      88.682  68.203  72.965  1.00  0.00           N
ATOM   4736  CA  ARG A 300      88.464  66.883  72.395  1.00  0.00           C
ATOM   4738  CB  ARG A 300      89.132  65.724  73.185  1.00  0.00           C
ATOM   4741  CG  ARG A 300      90.634  65.523  72.875  1.00  0.00           C
ATOM   4744  CD  ARG A 300      91.623  66.303  73.745  1.00  0.00           C
ATOM   4747  NE  ARG A 300      91.504  65.764  75.145  1.00  0.00           N
ATOM   4749  CZ  ARG A 300      92.183  64.733  75.625  1.00  0.00           C
ATOM   4750  NH1 ARG A 300      92.983  64.045  74.825  1.00  0.00           N
ATOM   4753  NH2 ARG A 300      92.033  64.335  76.875  1.00  0.00           N
ATOM   4756  C   ARG A 300      87.013  66.545  72.075  1.00  0.00           C
ATOM   4757  O   ARG A 300      86.733  65.843  71.115  1.00  0.00           O
ATOM   4758  N   GLU A 301      86.042  66.994  72.905  1.00  0.00           N
ATOM   4760  CA  GLU A 301      84.653  66.604  72.765  1.00  0.00           C
ATOM   4762  CB  GLU A 301      84.083  66.355  74.185  1.00  0.00           C
ATOM   4765  CG  GLU A 301      84.743  65.214  75.005  1.00  0.00           C
ATOM   4768  CD  GLU A 301      84.574  63.813  74.455  1.00  0.00           C
ATOM   4769  OE1 GLU A 301      84.182  63.594  73.285  1.00  0.00           O
ATOM   4770  OE2 GLU A 301      85.014  62.904  75.205  1.00  0.00           O
ATOM   4771  C   GLU A 301      83.794  67.674  72.105  1.00  0.00           C
ATOM   4772  O   GLU A 301      82.603  67.454  71.835  1.00  0.00           O
ATOM   4773  N   GLY A 302      84.373  68.855  71.805  1.00  0.00           N
ATOM   4775  CA  GLY A 302      83.673  70.024  71.245  1.00  0.00           C
ATOM   4778  C   GLY A 302      82.614  70.633  72.135  1.00  0.00           C
ATOM   4779  O   GLY A 302      81.542  71.044  71.675  1.00  0.00           O
ATOM   4780  N   LEU A 303      82.873  70.744  73.445  1.00  0.00           N
ATOM   4782  CA  LEU A 303      81.844  71.115  74.415  1.00  0.00           C
ATOM   4784  CB  LEU A 303      82.113  70.495  75.805  1.00  0.00           C
ATOM   4787  CG  LEU A 303      82.183  68.964  75.755  1.00  0.00           C
ATOM   4789  CD1 LEU A 303      82.663  68.395  77.095  1.00  0.00           C
ATOM   4793  CD2 LEU A 303      80.842  68.335  75.375  1.00  0.00           C
ATOM   4797  C   LEU A 303      81.663  72.615  74.595  1.00  0.00           C
ATOM   4798  O   LEU A 303      82.614  73.343  74.845  1.00  0.00           O
ATOM   4799  N   ALA A 304      80.423  73.124  74.505  1.00  0.00           N
ATOM   4801  CA  ALA A 304      80.143  74.505  74.845  1.00  0.00           C
ATOM   4803  CB  ALA A 304      78.803  74.954  74.235  1.00  0.00           C
ATOM   4807  C   ALA A 304      80.173  74.744  76.345  1.00  0.00           C
ATOM   4808  O   ALA A 304      79.233  74.434  77.075  1.00  0.00           O
ATOM   4809  N   VAL A 305      81.273  75.333  76.825  1.00  0.00           N
ATOM   4811  CA  VAL A 305      81.474  75.554  78.245  1.00  0.00           C
ATOM   4813  CB  VAL A 305      82.432  74.564  78.895  1.00  0.00           C
ATOM   4815  CG1 VAL A 305      81.884  73.145  78.725  1.00  0.00           C
ATOM   4819  CG2 VAL A 305      83.822  74.674  78.265  1.00  0.00           C
ATOM   4823  C   VAL A 305      81.993  76.945  78.515  1.00  0.00           C
ATOM   4824  O   VAL A 305      82.684  77.584  77.715  1.00  0.00           O
ATOM   4825  N   TYR A 306      81.703  77.405  79.735  1.00  0.00           N
ATOM   4827  CA  TYR A 306      82.234  78.585  80.335  1.00  0.00           C
ATOM   4829  CB  TYR A 306      81.073  79.604  80.455  1.00  0.00           C
ATOM   4832  CG  TYR A 306      81.393  80.975  81.005  1.00  0.00           C
ATOM   4833  CD1 TYR A 306      81.612  81.154  82.375  1.00  0.00           C
ATOM   4835  CE1 TYR A 306      81.654  82.425  82.935  1.00  0.00           C
ATOM   4837  CZ  TYR A 306      81.514  83.565  82.135  1.00  0.00           C
ATOM   4838  OH  TYR A 306      81.602  84.865  82.655  1.00  0.00           O
ATOM   4840  CD2 TYR A 306      81.222  82.124  80.205  1.00  0.00           C
ATOM   4842  CE2 TYR A 306      81.283  83.404  80.765  1.00  0.00           C
ATOM   4844  C   TYR A 306      82.813  78.124  81.655  1.00  0.00           C
ATOM   4845  O   TYR A 306      82.383  77.133  82.245  1.00  0.00           O
ATOM   4846  N   MET A 307      83.893  78.785  82.095  1.00  0.00           N
ATOM   4848  CA  MET A 307      84.624  78.424  83.285  1.00  0.00           C
ATOM   4850  CB  MET A 307      85.973  77.755  82.905  1.00  0.00           C
ATOM   4853  CG  MET A 307      85.814  76.454  82.095  1.00  0.00           C
ATOM   4856  SD  MET A 307      87.413  75.794  81.555  1.00  0.00           S
ATOM   4857  CE  MET A 307      86.733  74.285  80.825  1.00  0.00           C
ATOM   4861  C   MET A 307      84.953  79.654  84.105  1.00  0.00           C
ATOM   4862  O   MET A 307      85.534  80.604  83.595  1.00  0.00           O
ATOM   4863  N   ILE A 308      84.653  79.633  85.425  1.00  0.00           N
ATOM   4865  CA  ILE A 308      85.143  80.645  86.375  1.00  0.00           C
ATOM   4867  CB  ILE A 308      84.102  81.255  87.325  1.00  0.00           C
ATOM   4869  CG2 ILE A 308      84.804  82.285  88.255  1.00  0.00           C
ATOM   4873  CG1 ILE A 308      82.924  81.935  86.595  1.00  0.00           C
ATOM   4876  CD  ILE A 308      83.274  83.274  85.955  1.00  0.00           C
ATOM   4880  C   ILE A 308      86.203  80.005  87.245  1.00  0.00           C
ATOM   4881  O   ILE A 308      85.954  79.035  87.955  1.00  0.00           O
ATOM   4882  N   THR A 309      87.393  80.613  87.235  1.00  0.00           N
ATOM   4884  CA  THR A 309      88.523  80.255  88.055  1.00  0.00           C
ATOM   4886  CB  THR A 309      89.773  80.005  87.215  1.00  0.00           C
ATOM   4888  OG1 THR A 309      89.513  79.083  86.165  1.00  0.00           O
ATOM   4890  CG2 THR A 309      90.903  79.404  88.055  1.00  0.00           C
ATOM   4894  C   THR A 309      88.764  81.443  88.955  1.00  0.00           C
ATOM   4895  O   THR A 309      88.682  82.584  88.475  1.00  0.00           O
ATOM   4896  N   LYS A 310      89.014  81.285  90.265  1.00  0.00           N
ATOM   4898  CA  LYS A 310      89.403  82.425  91.085  1.00  0.00           C
ATOM   4900  CB  LYS A 310      88.302  82.864  92.105  1.00  0.00           C
ATOM   4903  CG  LYS A 310      88.454  82.395  93.555  1.00  0.00           C
ATOM   4906  CD  LYS A 310      87.363  82.994  94.455  1.00  0.00           C
ATOM   4909  CE  LYS A 310      87.544  82.684  95.945  1.00  0.00           C
ATOM   4912  NZ  LYS A 310      88.464  83.635  96.595  1.00  0.00           N
ATOM   4916  C   LYS A 310      90.704  82.075  91.775  1.00  0.00           C
ATOM   4917  O   LYS A 310      90.833  81.105  92.525  1.00  0.00           O
ATOM   4918  N   GLU A 311      91.733  82.905  91.535  1.00  0.00           N
ATOM   4920  CA  GLU A 311      93.043  82.745  92.105  1.00  0.00           C
ATOM   4922  CB  GLU A 311      94.074  82.344  91.005  1.00  0.00           C
ATOM   4925  CG  GLU A 311      94.363  83.344  89.855  1.00  0.00           C
ATOM   4928  CD  GLU A 311      93.193  83.575  88.875  1.00  0.00           C
ATOM   4929  OE1 GLU A 311      92.924  84.764  88.545  1.00  0.00           O
ATOM   4930  OE2 GLU A 311      92.572  82.563  88.445  1.00  0.00           O
ATOM   4931  C   GLU A 311      93.414  84.015  92.885  1.00  0.00           C
ATOM   4932  O   GLU A 311      93.724  85.084  92.365  1.00  0.00           O
ATOM   4933  N   GLY A 312      93.374  83.924  94.235  1.00  0.00           N
ATOM   4935  CA  GLY A 312      93.253  85.105  95.095  1.00  0.00           C
ATOM   4938  C   GLY A 312      91.863  85.674  95.175  1.00  0.00           C
ATOM   4939  O   GLY A 312      90.883  84.934  95.305  1.00  0.00           O
ATOM   4940  N   ASP A 313      91.703  87.014  95.195  1.00  0.00           N
ATOM   4942  CA  ASP A 313      90.382  87.635  95.245  1.00  0.00           C
ATOM   4944  CB  ASP A 313      90.483  89.004  95.975  1.00  0.00           C
ATOM   4947  CG  ASP A 313      89.163  89.734  96.175  1.00  0.00           C
ATOM   4948  OD1 ASP A 313      88.083  89.165  95.875  1.00  0.00           O
ATOM   4949  OD2 ASP A 313      89.203  90.895  96.665  1.00  0.00           O
ATOM   4950  C   ASP A 313      89.813  87.735  93.835  1.00  0.00           C
ATOM   4951  O   ASP A 313      88.613  87.614  93.575  1.00  0.00           O
ATOM   4952  N   SER A 314      90.713  87.915  92.855  1.00  0.00           N
ATOM   4954  CA  SER A 314      90.373  88.045  91.445  1.00  0.00           C
ATOM   4956  CB  SER A 314      91.563  88.514  90.585  1.00  0.00           C
ATOM   4959  OG  SER A 314      91.893  89.865  90.935  1.00  0.00           O
ATOM   4961  C   SER A 314      89.743  86.824  90.815  1.00  0.00           C
ATOM   4962  O   SER A 314      90.063  85.685  91.115  1.00  0.00           O
ATOM   4963  N   PHE A 315      88.783  87.085  89.905  1.00  0.00           N
ATOM   4965  CA  PHE A 315      88.064  86.044  89.205  1.00  0.00           C
ATOM   4967  CB  PHE A 315      86.533  86.175  89.365  1.00  0.00           C
ATOM   4970  CG  PHE A 315      86.094  85.935  90.795  1.00  0.00           C
ATOM   4971  CD1 PHE A 315      86.113  86.984  91.735  1.00  0.00           C
ATOM   4973  CE1 PHE A 315      85.594  86.805  93.025  1.00  0.00           C
ATOM   4975  CZ  PHE A 315      85.033  85.585  93.385  1.00  0.00           C
ATOM   4977  CD2 PHE A 315      85.522  84.715  91.175  1.00  0.00           C
ATOM   4979  CE2 PHE A 315      84.993  84.524  92.465  1.00  0.00           C
ATOM   4981  C   PHE A 315      88.423  86.115  87.735  1.00  0.00           C
ATOM   4982  O   PHE A 315      88.333  87.154  87.075  1.00  0.00           O
ATOM   4983  N   LYS A 316      88.834  84.974  87.175  1.00  0.00           N
ATOM   4985  CA  LYS A 316      89.223  84.844  85.795  1.00  0.00           C
ATOM   4987  CB  LYS A 316      90.643  84.233  85.715  1.00  0.00           C
ATOM   4990  CG  LYS A 316      91.443  84.545  84.435  1.00  0.00           C
ATOM   4993  CD  LYS A 316      90.853  83.945  83.145  1.00  0.00           C
ATOM   4996  CE  LYS A 316      91.844  83.885  81.985  1.00  0.00           C
ATOM   4999  NZ  LYS A 316      91.303  83.134  80.825  1.00  0.00           N
ATOM   5003  C   LYS A 316      88.193  83.945  85.125  1.00  0.00           C
ATOM   5004  O   LYS A 316      87.803  82.894  85.615  1.00  0.00           O
ATOM   5005  N   THR A 317      87.673  84.365  83.955  1.00  0.00           N
ATOM   5007  CA  THR A 317      86.714  83.594  83.185  1.00  0.00           C
ATOM   5009  CB  THR A 317      85.404  84.335  82.905  1.00  0.00           C
ATOM   5011  OG1 THR A 317      84.533  83.575  82.075  1.00  0.00           O
ATOM   5013  CG2 THR A 317      85.662  85.674  82.215  1.00  0.00           C
ATOM   5017  C   THR A 317      87.363  83.115  81.905  1.00  0.00           C
ATOM   5018  O   THR A 317      88.253  83.755  81.335  1.00  0.00           O
ATOM   5019  N   TRP A 318      86.943  81.945  81.405  1.00  0.00           N
ATOM   5021  CA  TRP A 318      87.313  81.464  80.085  1.00  0.00           C
ATOM   5023  CB  TRP A 318      88.473  80.435  80.155  1.00  0.00           C
ATOM   5026  CG  TRP A 318      88.904  79.854  78.835  1.00  0.00           C
ATOM   5027  CD1 TRP A 318      89.834  80.373  77.975  1.00  0.00           C
ATOM   5029  NE1 TRP A 318      89.874  79.624  76.825  1.00  0.00           N
ATOM   5031  CE2 TRP A 318      89.004  78.574  76.935  1.00  0.00           C
ATOM   5032  CD2 TRP A 318      88.374  78.674  78.195  1.00  0.00           C
ATOM   5033  CE3 TRP A 318      87.423  77.724  78.575  1.00  0.00           C
ATOM   5035  CZ3 TRP A 318      87.183  76.654  77.705  1.00  0.00           C
ATOM   5037  CZ2 TRP A 318      88.743  77.535  76.075  1.00  0.00           C
ATOM   5039  CH2 TRP A 318      87.833  76.554  76.485  1.00  0.00           C
ATOM   5041  C   TRP A 318      86.054  80.854  79.505  1.00  0.00           C
ATOM   5042  O   TRP A 318      85.163  80.453  80.255  1.00  0.00           O
ATOM   5043  N   MET A 319      85.954  80.755  78.165  1.00  0.00           N
ATOM   5045  CA  MET A 319      84.854  80.063  77.525  1.00  0.00           C
ATOM   5047  CB  MET A 319      83.643  80.994  77.275  1.00  0.00           C
ATOM   5050  CG  MET A 319      83.962  82.234  76.415  1.00  0.00           C
ATOM   5053  SD  MET A 319      82.493  83.164  75.905  1.00  0.00           S
ATOM   5054  CE  MET A 319      82.463  84.125  77.425  1.00  0.00           C
ATOM   5058  C   MET A 319      85.343  79.494  76.205  1.00  0.00           C
ATOM   5059  O   MET A 319      86.224  80.063  75.565  1.00  0.00           O
ATOM   5060  N   SER A 320      84.773  78.354  75.785  1.00  0.00           N
ATOM   5062  CA  SER A 320      85.084  77.704  74.525  1.00  0.00           C
ATOM   5064  CB  SER A 320      84.664  76.204  74.525  1.00  0.00           C
ATOM   5067  OG  SER A 320      83.274  76.014  74.745  1.00  0.00           O
ATOM   5069  C   SER A 320      84.493  78.424  73.305  1.00  0.00           C
ATOM   5070  O   SER A 320      83.484  79.124  73.415  1.00  0.00           O
ATOM   5071  N   PRO A 321      85.084  78.314  72.105  1.00  0.00           N
ATOM   5072  CD  PRO A 321      86.404  77.714  71.895  1.00  0.00           C
ATOM   5075  CA  PRO A 321      84.473  78.674  70.815  1.00  0.00           C
ATOM   5077  CB  PRO A 321      85.373  78.014  69.765  1.00  0.00           C
ATOM   5080  CG  PRO A 321      86.744  78.014  70.435  1.00  0.00           C
ATOM   5083  C   PRO A 321      83.002  78.335  70.595  1.00  0.00           C
ATOM   5084  O   PRO A 321      82.264  79.185  70.115  1.00  0.00           O
ATOM   5085  N   GLN A 322      82.553  77.114  70.885  1.00  0.00           N
ATOM   5087  CA  GLN A 322      81.133  76.804  70.825  1.00  0.00           C
ATOM   5089  CB  GLN A 322      80.833  75.285  70.715  1.00  0.00           C
ATOM   5092  CG  GLN A 322      81.723  74.364  71.585  1.00  0.00           C
ATOM   5095  CD  GLN A 322      83.104  74.104  70.975  1.00  0.00           C
ATOM   5096  OE1 GLN A 322      84.083  74.725  71.395  1.00  0.00           O
ATOM   5097  NE2 GLN A 322      83.174  73.203  69.975  1.00  0.00           N
ATOM   5100  C   GLN A 322      80.292  77.514  71.875  1.00  0.00           C
ATOM   5101  O   GLN A 322      79.182  77.944  71.605  1.00  0.00           O
ATOM   5102  N   PHE A 323      80.784  77.745  73.115  1.00  0.00           N
ATOM   5104  CA  PHE A 323      80.084  78.615  74.055  1.00  0.00           C
ATOM   5106  CB  PHE A 323      80.772  78.594  75.445  1.00  0.00           C
ATOM   5109  CG  PHE A 323      79.863  79.115  76.555  1.00  0.00           C
ATOM   5110  CD1 PHE A 323      79.814  80.484  76.875  1.00  0.00           C
ATOM   5112  CE1 PHE A 323      78.984  80.954  77.895  1.00  0.00           C
ATOM   5114  CZ  PHE A 323      78.213  80.053  78.655  1.00  0.00           C
ATOM   5116  CD2 PHE A 323      79.084  78.224  77.325  1.00  0.00           C
ATOM   5118  CE2 PHE A 323      78.273  78.684  78.375  1.00  0.00           C
ATOM   5120  C   PHE A 323      79.962  80.044  73.525  1.00  0.00           C
ATOM   5121  O   PHE A 323      78.924  80.684  73.625  1.00  0.00           O
ATOM   5122  N   LYS A 324      81.023  80.554  72.855  1.00  0.00           N
ATOM   5124  CA  LYS A 324      81.054  81.863  72.215  1.00  0.00           C
ATOM   5126  CB  LYS A 324      82.423  82.194  71.585  1.00  0.00           C
ATOM   5129  CG  LYS A 324      83.503  82.444  72.635  1.00  0.00           C
ATOM   5132  CD  LYS A 324      84.913  82.574  72.035  1.00  0.00           C
ATOM   5135  CE  LYS A 324      85.984  82.605  73.115  1.00  0.00           C
ATOM   5138  NZ  LYS A 324      87.323  82.684  72.515  1.00  0.00           N
ATOM   5142  C   LYS A 324      79.962  82.145  71.205  1.00  0.00           C
ATOM   5143  O   LYS A 324      79.513  83.284  71.095  1.00  0.00           O
ATOM   5144  N   SER A 325      79.513  81.124  70.445  1.00  0.00           N
ATOM   5146  CA  SER A 325      78.364  81.144  69.555  1.00  0.00           C
ATOM   5148  CB  SER A 325      78.183  79.794  68.825  1.00  0.00           C
ATOM   5151  OG  SER A 325      79.284  79.523  67.955  1.00  0.00           O
ATOM   5153  C   SER A 325      77.042  81.453  70.245  1.00  0.00           C
ATOM   5154  O   SER A 325      76.203  82.154  69.695  1.00  0.00           O
ATOM   5155  N   PHE A 326      76.834  80.944  71.475  1.00  0.00           N
ATOM   5157  CA  PHE A 326      75.563  81.074  72.185  1.00  0.00           C
ATOM   5159  CB  PHE A 326      75.453  79.944  73.235  1.00  0.00           C
ATOM   5162  CG  PHE A 326      75.243  78.585  72.665  1.00  0.00           C
ATOM   5163  CD1 PHE A 326      73.964  78.195  72.245  1.00  0.00           C
ATOM   5165  CE1 PHE A 326      73.734  76.874  71.865  1.00  0.00           C
ATOM   5167  CZ  PHE A 326      74.763  75.924  71.905  1.00  0.00           C
ATOM   5169  CD2 PHE A 326      76.263  77.633  72.715  1.00  0.00           C
ATOM   5171  CE2 PHE A 326      76.033  76.313  72.335  1.00  0.00           C
ATOM   5173  C   PHE A 326      75.444  82.355  72.995  1.00  0.00           C
ATOM   5174  O   PHE A 326      74.413  82.635  73.585  1.00  0.00           O
ATOM   5175  N   LEU A 327      76.503  83.185  73.075  1.00  0.00           N
ATOM   5177  CA  LEU A 327      76.374  84.534  73.615  1.00  0.00           C
ATOM   5179  CB  LEU A 327      77.714  85.294  73.775  1.00  0.00           C
ATOM   5182  CG  LEU A 327      78.533  84.955  75.035  1.00  0.00           C
ATOM   5184  CD1 LEU A 327      78.914  83.484  75.125  1.00  0.00           C
ATOM   5188  CD2 LEU A 327      79.773  85.855  75.065  1.00  0.00           C
ATOM   5192  C   LEU A 327      75.473  85.405  72.765  1.00  0.00           C
ATOM   5193  O   LEU A 327      75.613  85.445  71.535  1.00  0.00           O
ATOM   5194  N   VAL A 328      74.553  86.154  73.425  1.00  0.00           N
ATOM   5196  CA  VAL A 328      73.713  87.133  72.755  1.00  0.00           C
ATOM   5198  CB  VAL A 328      72.593  87.703  73.635  1.00  0.00           C
ATOM   5200  CG1 VAL A 328      71.583  88.495  72.775  1.00  0.00           C
ATOM   5204  CG2 VAL A 328      71.863  86.544  74.335  1.00  0.00           C
ATOM   5208  C   VAL A 328      74.534  88.234  72.125  1.00  0.00           C
ATOM   5209  O   VAL A 328      75.473  88.745  72.725  1.00  0.00           O
ATOM   5210  N   SER A 329      74.183  88.605  70.885  1.00  0.00           N
ATOM   5212  CA  SER A 329      74.773  89.734  70.225  1.00  0.00           C
ATOM   5214  CB  SER A 329      75.764  89.373  69.085  1.00  0.00           C
ATOM   5217  OG  SER A 329      76.883  88.594  69.545  1.00  0.00           O
ATOM   5219  C   SER A 329      73.623  90.534  69.645  1.00  0.00           C
ATOM   5220  O   SER A 329      72.523  90.014  69.435  1.00  0.00           O
ATOM   5221  N   GLU A 330      73.853  91.824  69.375  1.00  0.00           N
ATOM   5223  CA  GLU A 330      72.933  92.695  68.685  1.00  0.00           C
ATOM   5225  CB  GLU A 330      72.104  93.624  69.615  1.00  0.00           C
ATOM   5228  CG  GLU A 330      71.324  92.884  70.745  1.00  0.00           C
ATOM   5231  CD  GLU A 330      70.343  93.794  71.485  1.00  0.00           C
ATOM   5232  OE1 GLU A 330      70.493  95.044  71.395  1.00  0.00           O
ATOM   5233  OE2 GLU A 330      69.413  93.264  72.135  1.00  0.00           O
ATOM   5234  C   GLU A 330      73.803  93.535  67.725  1.00  0.00           C
ATOM   5235  OT1 GLU A 330      75.053  93.554  67.865  1.00  0.00           O
ATOM   5236  OT2 GLU A 330      73.224  94.165  66.805  1.00  0.00           O
ATOM   5237  NH3 POPEB 331      35.663  71.843  67.555  1.00  0.00           N
ATOM   5241  C12 POPEB 331      37.063  72.194  67.955  1.00  0.00           C
ATOM   5244  C11 POPEB 331      38.003  70.975  67.885  1.00  0.00           C
ATOM   5247  P   POPEB 331      39.714  71.755  69.815  1.00  0.00           P
ATOM   5248  O13 POPEB 331      39.113  73.093  69.985  1.00  0.00           O
ATOM   5249  O14 POPEB 331      40.184  71.023  71.025  1.00  0.00           O
ATOM   5250  O11 POPEB 331      41.003  71.843  68.915  1.00  0.00           O
ATOM   5251  O12 POPEB 331      38.723  70.773  69.095  1.00  0.00           O
ATOM   5252  C1  POPEB 331      40.984  72.413  67.605  1.00  0.00           C
ATOM   5255  C2  POPEB 331      42.193  73.354  67.355  1.00  0.00           C
ATOM   5257  O21 POPEB 331      41.823  74.215  66.275  1.00  0.00           O
ATOM   5258  C21 POPEB 331      41.514  75.474  66.545  1.00  0.00           C
ATOM   5259  O22 POPEB 331      41.613  76.023  67.635  1.00  0.00           O
ATOM   5260  C22 POPEB 331      40.824  76.053  65.305  1.00  0.00           C
ATOM   5263  C3  POPEB 331      43.503  72.594  67.005  1.00  0.00           C
ATOM   5266  O31 POPEB 331      43.324  71.594  65.955  1.00  0.00           O
ATOM   5267  C31 POPEB 331      44.463  71.244  65.365  1.00  0.00           C
ATOM   5268  O32 POPEB 331      45.573  71.594  65.725  1.00  0.00           O
ATOM   5269  C32 POPEB 331      44.183  70.374  64.135  1.00  0.00           C
ATOM   5272  C23 POPEB 331      41.574  77.163  64.535  1.00  0.00           C
ATOM   5275  C24 POPEB 331      41.013  77.264  63.105  1.00  0.00           C
ATOM   5278  C25 POPEB 331      41.364  78.544  62.345  1.00  0.00           C
ATOM   5281  C26 POPEB 331      40.704  78.634  60.955  1.00  0.00           C
ATOM   5284  C27 POPEB 331      40.984  79.954  60.225  1.00  0.00           C
ATOM   5287  C28 POPEB 331      40.354  80.053  58.815  1.00  0.00           C
ATOM   5290  C29 POPEB 331      40.643  81.415  58.205  1.00  0.00           C
ATOM   5292 0C21 POPEB 331      40.214  81.905  57.025  1.00  0.00           C
ATOM   5294 1C21 POPEB 331      39.354  81.224  55.995  1.00  0.00           C
ATOM   5297 2C21 POPEB 331      39.514  81.914  54.625  1.00  0.00           C
ATOM   5300 3C21 POPEB 331      38.644  81.303  53.515  1.00  0.00           C
ATOM   5303 4C21 POPEB 331      38.723  82.085  52.195  1.00  0.00           C
ATOM   5306 5C21 POPEB 331      38.233  81.294  50.975  1.00  0.00           C
ATOM   5309 6C21 POPEB 331      36.723  81.035  50.915  1.00  0.00           C
ATOM   5312 7C21 POPEB 331      36.313  80.473  49.545  1.00  0.00           C
ATOM   5315 8C21 POPEB 331      34.804  80.245  49.405  1.00  0.00           C
ATOM   5319  C33 POPEB 331      45.444  70.304  63.235  1.00  0.00           C
ATOM   5322  C34 POPEB 331      45.234  69.773  61.815  1.00  0.00           C
ATOM   5325  C35 POPEB 331      46.534  69.944  61.005  1.00  0.00           C
ATOM   5328  C36 POPEB 331      46.604  69.145  59.705  1.00  0.00           C
ATOM   5331  C37 POPEB 331      46.203  69.913  58.435  1.00  0.00           C
ATOM   5334  C38 POPEB 331      46.154  69.024  57.185  1.00  0.00           C
ATOM   5337  C39 POPEB 331      47.523  68.535  56.685  1.00  0.00           C
ATOM   5340 0C31 POPEB 331      47.414  67.494  55.555  1.00  0.00           C
ATOM   5343 1C31 POPEB 331      48.773  67.093  54.965  1.00  0.00           C
ATOM   5346 2C31 POPEB 331      49.083  67.755  53.605  1.00  0.00           C
ATOM   5349 3C31 POPEB 331      48.412  67.085  52.395  1.00  0.00           C
ATOM   5352 4C31 POPEB 331      49.083  65.764  51.975  1.00  0.00           C
ATOM   5355 5C31 POPEB 331      48.573  65.245  50.625  1.00  0.00           C
ATOM   5358 6C31 POPEB 331      49.054  63.844  50.245  1.00  0.00           C
ATOM   5362  NH3 POPEC 332      76.574  15.034  24.765  1.00  0.00           N
ATOM   5366  C12 POPEC 332      75.963  15.914  23.715  1.00  0.00           C
ATOM   5369  C11 POPEC 332      75.074  17.004  24.355  1.00  0.00           C
ATOM   5372  P   POPEC 332      76.644  19.054  24.765  1.00  0.00           P
ATOM   5373  O13 POPEC 332      77.443  18.024  25.455  1.00  0.00           O
ATOM   5374  O14 POPEC 332      77.373  20.014  23.905  1.00  0.00           O
ATOM   5375  O11 POPEC 332      75.813  19.944  25.795  1.00  0.00           O
ATOM   5376  O12 POPEC 332      75.464  18.334  23.945  1.00  0.00           O
ATOM   5377  C1  POPEC 332      75.203  19.394  26.955  1.00  0.00           C
ATOM   5380  C2  POPEC 332      76.224  18.984  28.065  1.00  0.00           C
ATOM   5382  O21 POPEC 332      75.493  18.675  29.265  1.00  0.00           O
ATOM   5383  C21 POPEC 332      75.074  17.434  29.315  1.00  0.00           C
ATOM   5384  O22 POPEC 332      75.183  16.594  28.445  1.00  0.00           O
ATOM   5385  C22 POPEC 332      74.433  17.194  30.685  1.00  0.00           C
ATOM   5388  C3  POPEC 332      77.273  20.094  28.335  1.00  0.00           C
ATOM   5391  O31 POPEC 332      77.292  20.594  29.695  1.00  0.00           O
ATOM   5392  C31 POPEC 332      76.293  21.384  30.055  1.00  0.00           C
ATOM   5393  O32 POPEC 332      75.304  21.674  29.405  1.00  0.00           O
ATOM   5394  C32 POPEC 332      76.624  21.925  31.445  1.00  0.00           C
ATOM   5397  C23 POPEC 332      75.444  17.454  31.835  1.00  0.00           C
ATOM   5400  C24 POPEC 332      74.834  17.204  33.225  1.00  0.00           C
ATOM   5403  C25 POPEC 332      75.904  16.954  34.305  1.00  0.00           C
ATOM   5406  C26 POPEC 332      76.374  15.494  34.265  1.00  0.00           C
ATOM   5409  C27 POPEC 332      77.434  15.164  35.315  1.00  0.00           C
ATOM   5412  C28 POPEC 332      77.563  13.644  35.525  1.00  0.00           C
ATOM   5415  C29 POPEC 332      78.143  12.904  34.345  1.00  0.00           C
ATOM   5417 0C21 POPEC 332      78.773  11.724  34.435  1.00  0.00           C
ATOM   5419 1C21 POPEC 332      78.953  10.914  35.695  1.00  0.00           C
ATOM   5422 2C21 POPEC 332      78.924   9.384  35.455  1.00  0.00           C
ATOM   5425 3C21 POPEC 332      77.653   8.864  34.765  1.00  0.00           C
ATOM   5428 4C21 POPEC 332      77.894   8.524  33.295  1.00  0.00           C
ATOM   5431 5C21 POPEC 332      76.644   8.034  32.555  1.00  0.00           C
ATOM   5434 6C21 POPEC 332      76.114   6.714  33.105  1.00  0.00           C
ATOM   5437 7C21 POPEC 332      74.963   6.164  32.255  1.00  0.00           C
ATOM   5440 8C21 POPEC 332      74.284   5.004  32.935  1.00  0.00           C
ATOM   5444  C33 POPEC 332      75.473  22.774  32.045  1.00  0.00           C
ATOM   5447  C34 POPEC 332      75.553  22.904  33.575  1.00  0.00           C
ATOM   5450  C35 POPEC 332      75.713  21.544  34.265  1.00  0.00           C
ATOM   5453  C36 POPEC 332      75.313  21.514  35.745  1.00  0.00           C
ATOM   5456  C37 POPEC 332      75.643  20.154  36.365  1.00  0.00           C
ATOM   5459  C38 POPEC 332      75.273  20.054  37.845  1.00  0.00           C
ATOM   5462  C39 POPEC 332      73.763  19.974  38.065  1.00  0.00           C
ATOM   5465 0C31 POPEC 332      73.383  19.925  39.545  1.00  0.00           C
ATOM   5468 1C31 POPEC 332      71.863  19.844  39.735  1.00  0.00           C
ATOM   5471 2C31 POPEC 332      71.433  19.974  41.195  1.00  0.00           C
ATOM   5474 3C31 POPEC 332      71.714  18.714  42.025  1.00  0.00           C
ATOM   5477 4C31 POPEC 332      71.514  18.954  43.525  1.00  0.00           C
ATOM   5480 5C31 POPEC 332      71.383  17.654  44.325  1.00  0.00           C
ATOM   5483 6C31 POPEC 332      71.284  17.884  45.835  1.00  0.00           C
ATOM   5487  NH3 POPED 333      67.723 111.145  23.895  1.00  0.00           N
ATOM   5491  C12 POPED 333      69.203 110.954  24.045  1.00  0.00           C
ATOM   5494  C11 POPED 333      69.894 110.604  22.715  1.00  0.00           C
ATOM   5497  P   POPED 333      71.993 109.214  23.475  1.00  0.00           P
ATOM   5498  O13 POPED 333      70.993 108.123  23.395  1.00  0.00           O
ATOM   5499  O14 POPED 333      73.273 108.953  22.775  1.00  0.00           O
ATOM   5500  O11 POPED 333      72.273 109.493  25.015  1.00  0.00           O
ATOM   5501  O12 POPED 333      71.313 110.494  22.855  1.00  0.00           O
ATOM   5502  C1  POPED 333      72.014 110.743  25.675  1.00  0.00           C
ATOM   5505  C2  POPED 333      73.273 111.385  26.325  1.00  0.00           C
ATOM   5507  O21 POPED 333      73.933 110.504  27.255  1.00  0.00           O
ATOM   5508  C21 POPED 333      73.663 110.615  28.545  1.00  0.00           C
ATOM   5509  O22 POPED 333      72.583 110.825  29.045  1.00  0.00           O
ATOM   5510  C22 POPED 333      74.974 110.445  29.325  1.00  0.00           C
ATOM   5513  C3  POPED 333      73.093 112.884  26.785  1.00  0.00           C
ATOM   5516  O31 POPED 333      72.204 113.164  27.895  1.00  0.00           O
ATOM   5517  C31 POPED 333      70.924 113.325  27.645  1.00  0.00           C
ATOM   5518  O32 POPED 333      70.333 113.045  26.615  1.00  0.00           O
ATOM   5519  C32 POPED 333      70.223 113.953  28.865  1.00  0.00           C
ATOM   5522  C23 POPED 333      74.763 110.604  30.845  1.00  0.00           C
ATOM   5525  C24 POPED 333      76.063 110.883  31.615  1.00  0.00           C
ATOM   5528  C25 POPED 333      75.803 111.574  32.965  1.00  0.00           C
ATOM   5531  C26 POPED 333      75.883 110.674  34.205  1.00  0.00           C
ATOM   5534  C27 POPED 333      75.473 111.474  35.455  1.00  0.00           C
ATOM   5537  C28 POPED 333      75.382 110.655  36.755  1.00  0.00           C
ATOM   5540  C29 POPED 333      76.694 110.564  37.485  1.00  0.00           C
ATOM   5542 0C21 POPED 333      77.133 111.424  38.425  1.00  0.00           C
ATOM   5544 1C21 POPED 333      76.424 112.684  38.885  1.00  0.00           C
ATOM   5547 2C21 POPED 333      75.843 112.544  40.305  1.00  0.00           C
ATOM   5550 3C21 POPED 333      76.913 112.635  41.415  1.00  0.00           C
ATOM   5553 4C21 POPED 333      76.443 112.064  42.755  1.00  0.00           C
ATOM   5556 5C21 POPED 333      77.453 112.325  43.875  1.00  0.00           C
ATOM   5559 6C21 POPED 333      77.123 111.585  45.185  1.00  0.00           C
ATOM   5562 7C21 POPED 333      78.174 111.844  46.265  1.00  0.00           C
ATOM   5565 8C21 POPED 333      77.874 111.163  47.605  1.00  0.00           C
ATOM   5569  C33 POPED 333      71.094 114.955  29.685  1.00  0.00           C
ATOM   5572  C34 POPED 333      71.793 114.314  30.895  1.00  0.00           C
ATOM   5575  C35 POPED 333      70.843 114.144  32.095  1.00  0.00           C
ATOM   5578  C36 POPED 333      71.424 113.225  33.185  1.00  0.00           C
ATOM   5581  C37 POPED 333      70.593 113.204  34.475  1.00  0.00           C
ATOM   5584  C38 POPED 333      71.224 112.334  35.575  1.00  0.00           C
ATOM   5587  C39 POPED 333      70.784 112.635  37.015  1.00  0.00           C
ATOM   5590 0C31 POPED 333      71.523 111.714  37.995  1.00  0.00           C
ATOM   5593 1C31 POPED 333      71.144 111.873  39.475  1.00  0.00           C
ATOM   5596 2C31 POPED 333      71.753 110.734  40.315  1.00  0.00           C
ATOM   5599 3C31 POPED 333      71.363 110.725  41.795  1.00  0.00           C
ATOM   5602 4C31 POPED 333      72.233 111.644  42.665  1.00  0.00           C
ATOM   5605 5C31 POPED 333      72.034 111.395  44.165  1.00  0.00           C
ATOM   5608 6C31 POPED 333      72.843 112.334  45.045  1.00  0.00           C
ATOM   5612  NH3 POPEE 334      52.323  41.945  26.235  1.00  0.00           N
ATOM   5616  C12 POPEE 334      51.432  42.964  26.895  1.00  0.00           C
ATOM   5619  C11 POPEE 334      52.234  44.063  27.595  1.00  0.00           C
ATOM   5622  P   POPEE 334      53.034  46.514  27.375  1.00  0.00           P
ATOM   5623  O13 POPEE 334      53.093  47.524  26.295  1.00  0.00           O
ATOM   5624  O14 POPEE 334      52.304  46.914  28.595  1.00  0.00           O
ATOM   5625  O11 POPEE 334      54.514  46.004  27.705  1.00  0.00           O
ATOM   5626  O12 POPEE 334      52.344  45.224  26.775  1.00  0.00           O
ATOM   5627  C1  POPEE 334      55.313  46.654  28.715  1.00  0.00           C
ATOM   5630  C2  POPEE 334      56.523  45.774  29.185  1.00  0.00           C
ATOM   5632  O21 POPEE 334      56.854  45.884  30.585  1.00  0.00           O
ATOM   5633  C21 POPEE 334      55.974  45.464  31.465  1.00  0.00           C
ATOM   5634  O22 POPEE 334      54.804  45.204  31.265  1.00  0.00           O
ATOM   5635  C22 POPEE 334      56.624  45.464  32.865  1.00  0.00           C
ATOM   5638  C3  POPEE 334      57.824  46.014  28.355  1.00  0.00           C
ATOM   5641  O31 POPEE 334      59.002  45.435  28.975  1.00  0.00           O
ATOM   5642  C31 POPEE 334      59.693  46.285  29.745  1.00  0.00           C
ATOM   5643  O32 POPEE 334      59.463  47.474  29.865  1.00  0.00           O
ATOM   5644  C32 POPEE 334      60.764  45.534  30.535  1.00  0.00           C
ATOM   5647  C23 POPEE 334      57.933  44.674  33.055  1.00  0.00           C
ATOM   5650  C24 POPEE 334      58.573  44.984  34.425  1.00  0.00           C
ATOM   5653  C25 POPEE 334      57.633  44.835  35.635  1.00  0.00           C
ATOM   5656  C26 POPEE 334      58.363  45.084  36.965  1.00  0.00           C
ATOM   5659  C27 POPEE 334      57.474  44.785  38.185  1.00  0.00           C
ATOM   5662  C28 POPEE 334      57.994  43.624  39.055  1.00  0.00           C
ATOM   5665  C29 POPEE 334      56.983  43.285  40.125  1.00  0.00           C
ATOM   5667 0C21 POPEE 334      56.773  43.964  41.265  1.00  0.00           C
ATOM   5669 1C21 POPEE 334      57.514  45.194  41.735  1.00  0.00           C
ATOM   5672 2C21 POPEE 334      57.913  45.133  43.225  1.00  0.00           C
ATOM   5675 3C21 POPEE 334      56.744  45.274  44.215  1.00  0.00           C
ATOM   5678 4C21 POPEE 334      56.203  43.964  44.815  1.00  0.00           C
ATOM   5681 5C21 POPEE 334      57.214  43.125  45.615  1.00  0.00           C
ATOM   5684 6C21 POPEE 334      57.773  43.844  46.855  1.00  0.00           C
ATOM   5687 7C21 POPEE 334      58.773  42.995  47.645  1.00  0.00           C
ATOM   5690 8C21 POPEE 334      59.333  43.724  48.865  1.00  0.00           C
ATOM   5694  C33 POPEE 334      61.264  46.374  31.735  1.00  0.00           C
ATOM   5697  C34 POPEE 334      61.933  45.544  32.835  1.00  0.00           C
ATOM   5700  C35 POPEE 334      62.292  46.425  34.045  1.00  0.00           C
ATOM   5703  C36 POPEE 334      63.003  45.704  35.185  1.00  0.00           C
ATOM   5706  C37 POPEE 334      63.093  46.594  36.435  1.00  0.00           C
ATOM   5709  C38 POPEE 334      64.034  46.054  37.535  1.00  0.00           C
ATOM   5712  C39 POPEE 334      63.914  46.875  38.825  1.00  0.00           C
ATOM   5715 0C31 POPEE 334      64.754  46.313  39.975  1.00  0.00           C
ATOM   5718 1C31 POPEE 334      64.573  47.124  41.265  1.00  0.00           C
ATOM   5721 2C31 POPEE 334      65.243  46.495  42.495  1.00  0.00           C
ATOM   5724 3C31 POPEE 334      64.713  45.105  42.885  1.00  0.00           C
ATOM   5727 4C31 POPEE 334      63.194  45.044  43.065  1.00  0.00           C
ATOM   5730 5C31 POPEE 334      62.734  43.855  43.925  1.00  0.00           C
ATOM   5733 6C31 POPEE 334      61.234  43.864  44.205  1.00  0.00           C
ATOM   5737  NH3 POPEF 335      31.444  90.494  21.555  1.00  0.00           N
ATOM   5741  C12 POPEF 335      32.183  91.625  22.225  1.00  0.00           C
ATOM   5744  C11 POPEF 335      31.483  92.983  22.045  1.00  0.00           C
ATOM   5747  P   POPEF 335      30.914  93.995  24.345  1.00  0.00           P
ATOM   5748  O13 POPEF 335      29.794  94.855  23.955  1.00  0.00           O
ATOM   5749  O14 POPEF 335      30.614  92.595  24.725  1.00  0.00           O
ATOM   5750  O11 POPEF 335      31.844  94.694  25.415  1.00  0.00           O
ATOM   5751  O12 POPEF 335      31.903  93.895  23.095  1.00  0.00           O
ATOM   5752  C1  POPEF 335      31.714  94.265  26.785  1.00  0.00           C
ATOM   5755  C2  POPEF 335      32.874  94.844  27.645  1.00  0.00           C
ATOM   5757  O21 POPEF 335      32.454  96.023  28.365  1.00  0.00           O
ATOM   5758  C21 POPEF 335      31.704  95.774  29.435  1.00  0.00           C
ATOM   5759  O22 POPEF 335      31.424  94.654  29.855  1.00  0.00           O
ATOM   5760  C22 POPEF 335      31.344  97.075  30.135  1.00  0.00           C
ATOM   5763  C3  POPEF 335      34.113  95.174  26.785  1.00  0.00           C
ATOM   5766  O31 POPEF 335      35.124  95.774  27.615  1.00  0.00           O
ATOM   5767  C31 POPEF 335      35.604  96.914  27.175  1.00  0.00           C
ATOM   5768  O32 POPEF 335      35.684  97.264  26.005  1.00  0.00           O
ATOM   5769  C32 POPEF 335      35.984  97.714  28.415  1.00  0.00           C
ATOM   5772  C23 POPEF 335      32.444  97.553  31.125  1.00  0.00           C
ATOM   5775  C24 POPEF 335      31.833  98.255  32.345  1.00  0.00           C
ATOM   5778  C25 POPEF 335      32.844  98.803  33.365  1.00  0.00           C
ATOM   5781  C26 POPEF 335      33.793  97.754  33.965  1.00  0.00           C
ATOM   5784  C27 POPEF 335      34.574  98.325  35.165  1.00  0.00           C
ATOM   5787  C28 POPEF 335      35.754  97.455  35.615  1.00  0.00           C
ATOM   5790  C29 POPEF 335      35.354  96.054  36.025  1.00  0.00           C
ATOM   5792 0C21 POPEF 335      34.843  95.714  37.225  1.00  0.00           C
ATOM   5794 1C21 POPEF 335      34.563  96.634  38.375  1.00  0.00           C
ATOM   5797 2C21 POPEF 335      35.304  96.234  39.665  1.00  0.00           C
ATOM   5800 3C21 POPEF 335      34.884  94.874  40.255  1.00  0.00           C
ATOM   5803 4C21 POPEF 335      35.503  94.664  41.635  1.00  0.00           C
ATOM   5806 5C21 POPEF 335      34.934  93.444  42.375  1.00  0.00           C
ATOM   5809 6C21 POPEF 335      35.554  93.304  43.775  1.00  0.00           C
ATOM   5812 7C21 POPEF 335      34.754  92.425  44.725  1.00  0.00           C
ATOM   5815 8C21 POPEF 335      35.464  92.245  46.075  1.00  0.00           C
ATOM   5819  C33 POPEF 335      36.394  99.174  28.155  1.00  0.00           C
ATOM   5822  C34 POPEF 335      36.324  99.984  29.455  1.00  0.00           C
ATOM   5825  C35 POPEF 335      37.294 101.175  29.465  1.00  0.00           C
ATOM   5828  C36 POPEF 335      38.644 100.844  30.075  1.00  0.00           C
ATOM   5831  C37 POPEF 335      38.694 101.145  31.575  1.00  0.00           C
ATOM   5834  C38 POPEF 335      40.083 100.895  32.155  1.00  0.00           C
ATOM   5837  C39 POPEF 335      40.273 101.564  33.515  1.00  0.00           C
ATOM   5840 0C31 POPEF 335      40.713 103.024  33.375  1.00  0.00           C
ATOM   5843 1C31 POPEF 335      41.063 103.684  34.715  1.00  0.00           C
ATOM   5846 2C31 POPEF 335      42.084 104.825  34.585  1.00  0.00           C
ATOM   5849 3C31 POPEF 335      41.613 105.954  33.655  1.00  0.00           C
ATOM   5852 4C31 POPEF 335      42.653 107.075  33.445  1.00  0.00           C
ATOM   5855 5C31 POPEF 335      44.002 106.574  32.905  1.00  0.00           C
ATOM   5858 6C31 POPEF 335      44.874 107.684  32.295  1.00  0.00           C
ATOM   5862  NH3 POPEG 336      57.022 111.205  25.135  1.00  0.00           N
ATOM   5866  C12 POPEG 336      56.534 110.704  23.805  1.00  0.00           C
ATOM   5869  C11 POPEG 336      57.243 111.445  22.665  1.00  0.00           C
ATOM   5872  P   POPEG 336      55.483 112.975  21.555  1.00  0.00           P
ATOM   5873  O13 POPEG 336      56.354 114.114  21.175  1.00  0.00           O
ATOM   5874  O14 POPEG 336      54.303 112.645  20.755  1.00  0.00           O
ATOM   5875  O11 POPEG 336      54.993 113.134  23.055  1.00  0.00           O
ATOM   5876  O12 POPEG 336      56.374 111.684  21.585  1.00  0.00           O
ATOM   5877  C1  POPEG 336      53.792 113.924  23.235  1.00  0.00           C
ATOM   5880  C2  POPEG 336      53.373 114.015  24.725  1.00  0.00           C
ATOM   5882  O21 POPEG 336      54.214 114.944  25.435  1.00  0.00           O
ATOM   5883  C21 POPEG 336      55.382 114.575  25.935  1.00  0.00           C
ATOM   5884  O22 POPEG 336      55.894 113.475  25.845  1.00  0.00           O
ATOM   5885  C22 POPEG 336      56.042 115.784  26.645  1.00  0.00           C
ATOM   5888  C3  POPEG 336      53.163 112.595  25.365  1.00  0.00           C
ATOM   5891  O31 POPEG 336      53.093 112.574  26.805  1.00  0.00           O
ATOM   5892  C31 POPEG 336      52.383 113.554  27.375  1.00  0.00           C
ATOM   5893  O32 POPEG 336      52.894 114.414  28.075  1.00  0.00           O
ATOM   5894  C32 POPEG 336      50.883 113.395  27.145  1.00  0.00           C
ATOM   5897  C23 POPEG 336      56.273 115.664  28.175  1.00  0.00           C
ATOM   5900  C24 POPEG 336      56.814 116.975  28.805  1.00  0.00           C
ATOM   5903  C25 POPEG 336      57.174 116.894  30.305  1.00  0.00           C
ATOM   5906  C26 POPEG 336      57.874 118.164  30.845  1.00  0.00           C
ATOM   5909  C27 POPEG 336      58.542 117.975  32.225  1.00  0.00           C
ATOM   5912  C28 POPEG 336      57.933 118.794  33.395  1.00  0.00           C
ATOM   5915  C29 POPEG 336      58.272 118.134  34.715  1.00  0.00           C
ATOM   5917 0C21 POPEG 336      59.023 118.584  35.745  1.00  0.00           C
ATOM   5919 1C21 POPEG 336      59.724 119.904  35.945  1.00  0.00           C
ATOM   5922 2C21 POPEG 336      59.584 120.364  37.415  1.00  0.00           C
ATOM   5925 3C21 POPEG 336      60.433 121.593  37.785  1.00  0.00           C
ATOM   5928 4C21 POPEG 336      60.164 122.085  39.225  1.00  0.00           C
ATOM   5931 5C21 POPEG 336      60.643 121.135  40.325  1.00  0.00           C
ATOM   5934 6C21 POPEG 336      60.104 121.504  41.715  1.00  0.00           C
ATOM   5937 7C21 POPEG 336      60.683 120.644  42.855  1.00  0.00           C
ATOM   5940 8C21 POPEG 336      59.993 120.855  44.215  1.00  0.00           C
ATOM   5944  C33 POPEG 336      50.083 114.195  28.205  1.00  0.00           C
ATOM   5947  C34 POPEG 336      48.614 113.734  28.315  1.00  0.00           C
ATOM   5950  C35 POPEG 336      47.994 114.064  29.685  1.00  0.00           C
ATOM   5953  C36 POPEG 336      47.804 115.555  29.985  1.00  0.00           C
ATOM   5956  C37 POPEG 336      47.734 115.835  31.495  1.00  0.00           C
ATOM   5959  C38 POPEG 336      47.633 117.334  31.845  1.00  0.00           C
ATOM   5962  C39 POPEG 336      47.924 117.624  33.325  1.00  0.00           C
ATOM   5965 0C31 POPEG 336      48.272 119.104  33.565  1.00  0.00           C
ATOM   5968 1C31 POPEG 336      48.573 119.414  35.035  1.00  0.00           C
ATOM   5971 2C31 POPEG 336      49.753 120.375  35.255  1.00  0.00           C
ATOM   5974 3C31 POPEG 336      49.534 121.814  34.755  1.00  0.00           C
ATOM   5977 4C31 POPEG 336      50.702 122.714  35.185  1.00  0.00           C
ATOM   5980 5C31 POPEG 336      50.713 124.114  34.575  1.00  0.00           C
ATOM   5983 6C31 POPEG 336      51.973 124.895  34.965  1.00  0.00           C
ATOM   5987  NH3 POPEH 337       0.747  10.224  26.135  1.00  0.00           N
ATOM   5991  C12 POPEH 337       1.027  10.144  24.665  1.00  0.00           C
ATOM   5994  C11 POPEH 337       2.194  11.104  24.335  1.00  0.00           C
ATOM   5997  P   POPEH 337       4.454   9.854  24.375  1.00  0.00           P
ATOM   5998  O13 POPEH 337       3.744   8.714  23.755  1.00  0.00           O
ATOM   5999  O14 POPEH 337       5.444  10.644  23.605  1.00  0.00           O
ATOM   6000  O11 POPEH 337       5.224   9.194  25.575  1.00  0.00           O
ATOM   6001  O12 POPEH 337       3.374  10.754  25.065  1.00  0.00           O
ATOM   6002  C1  POPEH 337       5.764   9.914  26.675  1.00  0.00           C
ATOM   6005  C2  POPEH 337       4.994   9.624  27.995  1.00  0.00           C
ATOM   6007  O21 POPEH 337       5.864   8.894  28.895  1.00  0.00           O
ATOM   6008  C21 POPEH 337       5.844   9.344  30.155  1.00  0.00           C
ATOM   6009  O22 POPEH 337       5.094  10.204  30.585  1.00  0.00           O
ATOM   6010  C22 POPEH 337       6.894   8.614  30.995  1.00  0.00           C
ATOM   6013  C3  POPEH 337       3.684   8.824  27.735  1.00  0.00           C
ATOM   6016  O31 POPEH 337       2.684   9.114  28.705  1.00  0.00           O
ATOM   6017  C31 POPEH 337       2.444   8.174  29.605  1.00  0.00           C
ATOM   6018  O32 POPEH 337       2.914   7.054  29.625  1.00  0.00           O
ATOM   6019  C32 POPEH 337       1.594   8.814  30.685  1.00  0.00           C
ATOM   6022  C23 POPEH 337       6.424   8.304  32.435  1.00  0.00           C
ATOM   6025  C24 POPEH 337       7.234   7.174  33.095  1.00  0.00           C
ATOM   6028  C25 POPEH 337       6.924   6.954  34.585  1.00  0.00           C
ATOM   6031  C26 POPEH 337       7.574   8.004  35.495  1.00  0.00           C
ATOM   6034  C27 POPEH 337       7.224   7.784  36.975  1.00  0.00           C
ATOM   6037  C28 POPEH 337       7.534   9.014  37.855  1.00  0.00           C
ATOM   6040  C29 POPEH 337       9.004   9.274  38.065  1.00  0.00           C
ATOM   6042 0C21 POPEH 337       9.664   9.164  39.225  1.00  0.00           C
ATOM   6044 1C21 POPEH 337       9.054   8.684  40.525  1.00  0.00           C
ATOM   6047 2C21 POPEH 337       8.314   9.804  41.285  1.00  0.00           C
ATOM   6050 3C21 POPEH 337       7.644   9.294  42.575  1.00  0.00           C
ATOM   6053 4C21 POPEH 337       7.124  10.434  43.465  1.00  0.00           C
ATOM   6056 5C21 POPEH 337       6.964  10.024  44.935  1.00  0.00           C
ATOM   6059 6C21 POPEH 337       5.564   9.544  45.335  1.00  0.00           C
ATOM   6062 7C21 POPEH 337       5.504   9.194  46.825  1.00  0.00           C
ATOM   6065 8C21 POPEH 337       4.104   8.834  47.355  1.00  0.00           C
ATOM   6069  C33 POPEH 337       1.484   7.984  31.975  1.00  0.00           C
ATOM   6072  C34 POPEH 337       0.757   8.814  33.035  1.00  0.00           C
ATOM   6075  C35 POPEH 337       0.427   8.044  34.315  1.00  0.00           C
ATOM   6078  C36 POPEH 337      -0.393   8.934  35.245  1.00  0.00           C
ATOM   6081  C37 POPEH 337      -1.573   8.234  35.915  1.00  0.00           C
ATOM   6084  C38 POPEH 337      -2.613   9.254  36.375  1.00  0.00           C
ATOM   6087  C39 POPEH 337      -3.633   8.694  37.365  1.00  0.00           C
ATOM   6090 0C31 POPEH 337      -4.573   9.784  37.905  1.00  0.00           C
ATOM   6093 1C31 POPEH 337      -5.443   9.264  39.045  1.00  0.00           C
ATOM   6096 2C31 POPEH 337      -6.233  10.384  39.725  1.00  0.00           C
ATOM   6099 3C31 POPEH 337      -6.983   9.864  40.955  1.00  0.00           C
ATOM   6102 4C31 POPEH 337      -7.533  10.974  41.855  1.00  0.00           C
ATOM   6105 5C31 POPEH 337      -8.253  10.394  43.075  1.00  0.00           C
ATOM   6108 6C31 POPEH 337      -8.523  11.434  44.155  1.00  0.00           C
ATOM   6112  NH3 POPEI 338      72.983 120.203  24.835  1.00  0.00           N
ATOM   6116  C12 POPEI 338      72.023 120.904  23.915  1.00  0.00           C
ATOM   6119  C11 POPEI 338      72.664 122.133  23.255  1.00  0.00           C
ATOM   6122  P   POPEI 338      72.042 124.025  21.565  1.00  0.00           P
ATOM   6123  O13 POPEI 338      73.393 123.995  20.945  1.00  0.00           O
ATOM   6124  O14 POPEI 338      70.904 124.445  20.725  1.00  0.00           O
ATOM   6125  O11 POPEI 338      72.163 124.955  22.845  1.00  0.00           O
ATOM   6126  O12 POPEI 338      71.753 122.635  22.275  1.00  0.00           O
ATOM   6127  C1  POPEI 338      71.023 125.483  23.525  1.00  0.00           C
ATOM   6130  C2  POPEI 338      71.013 125.105  25.035  1.00  0.00           C
ATOM   6132  O21 POPEI 338      70.103 125.784  25.925  1.00  0.00           O
ATOM   6133  C21 POPEI 338      69.203 126.644  25.555  1.00  0.00           C
ATOM   6134  O22 POPEI 338      68.874 126.924  24.415  1.00  0.00           O
ATOM   6135  C22 POPEI 338      68.553 127.315  26.795  1.00  0.00           C
ATOM   6138  C3  POPEI 338      72.434 125.305  25.605  1.00  0.00           C
ATOM   6141  O31 POPEI 338      72.443 124.984  26.995  1.00  0.00           O
ATOM   6142  C31 POPEI 338      73.563 124.505  27.485  1.00  0.00           C
ATOM   6143  O32 POPEI 338      74.542 124.144  26.845  1.00  0.00           O
ATOM   6144  C32 POPEI 338      73.404 124.464  28.995  1.00  0.00           C
ATOM   6147  C23 POPEI 338      69.313 127.185  28.145  1.00  0.00           C
ATOM   6150  C24 POPEI 338      68.703 126.215  29.175  1.00  0.00           C
ATOM   6153  C25 POPEI 338      69.343 126.324  30.575  1.00  0.00           C
ATOM   6156  C26 POPEI 338      68.684 125.434  31.635  1.00  0.00           C
ATOM   6159  C27 POPEI 338      69.214 125.644  33.065  1.00  0.00           C
ATOM   6162  C28 POPEI 338      68.513 124.715  34.075  1.00  0.00           C
ATOM   6165  C29 POPEI 338      68.663 125.184  35.505  1.00  0.00           C
ATOM   6167 0C21 POPEI 338      67.653 125.384  36.375  1.00  0.00           C
ATOM   6169 1C21 POPEI 338      66.193 125.165  36.105  1.00  0.00           C
ATOM   6172 2C21 POPEI 338      65.284 125.835  37.155  1.00  0.00           C
ATOM   6175 3C21 POPEI 338      65.293 125.145  38.525  1.00  0.00           C
ATOM   6178 4C21 POPEI 338      64.214 125.734  39.455  1.00  0.00           C
ATOM   6181 5C21 POPEI 338      63.853 124.844  40.655  1.00  0.00           C
ATOM   6184 6C21 POPEI 338      65.023 124.524  41.595  1.00  0.00           C
ATOM   6187 7C21 POPEI 338      64.593 123.624  42.765  1.00  0.00           C
ATOM   6190 8C21 POPEI 338      65.753 123.195  43.655  1.00  0.00           C
ATOM   6194  C33 POPEI 338      72.703 123.155  29.435  1.00  0.00           C
ATOM   6197  C34 POPEI 338      71.173 123.204  29.295  1.00  0.00           C
ATOM   6200  C35 POPEI 338      70.534 121.824  29.055  1.00  0.00           C
ATOM   6203  C36 POPEI 338      69.514 121.434  30.135  1.00  0.00           C
ATOM   6206  C37 POPEI 338      68.803 120.105  29.805  1.00  0.00           C
ATOM   6209  C38 POPEI 338      67.793 119.664  30.875  1.00  0.00           C
ATOM   6212  C39 POPEI 338      68.443 119.274  32.215  1.00  0.00           C
ATOM   6215 0C31 POPEI 338      67.743 119.934  33.405  1.00  0.00           C
ATOM   6218 1C31 POPEI 338      68.573 119.885  34.695  1.00  0.00           C
ATOM   6221 2C31 POPEI 338      67.973 120.764  35.795  1.00  0.00           C
ATOM   6224 3C31 POPEI 338      68.894 120.925  37.005  1.00  0.00           C
ATOM   6227 4C31 POPEI 338      68.334 121.935  38.015  1.00  0.00           C
ATOM   6230 5C31 POPEI 338      69.303 122.234  39.155  1.00  0.00           C
ATOM   6233 6C31 POPEI 338      68.743 123.255  40.155  1.00  0.00           C
ATOM   6237  NH3 POPEJ 339      68.493 106.984  69.335  1.00  0.00           N
ATOM   6241  C12 POPEJ 339      67.603 105.944  68.685  1.00  0.00           C
ATOM   6244  C11 POPEJ 339      66.213 106.515  68.305  1.00  0.00           C
ATOM   6247  P   POPEJ 339      63.964 105.655  67.175  1.00  0.00           P
ATOM   6248  O13 POPEJ 339      62.764 105.364  68.015  1.00  0.00           O
ATOM   6249  O14 POPEJ 339      63.894 106.945  66.445  1.00  0.00           O
ATOM   6250  O11 POPEJ 339      64.063 104.514  66.095  1.00  0.00           O
ATOM   6251  O12 POPEJ 339      65.313 105.464  67.995  1.00  0.00           O
ATOM   6252  C1  POPEJ 339      62.882 103.945  65.515  1.00  0.00           C
ATOM   6255  C2  POPEJ 339      62.804 104.035  63.965  1.00  0.00           C
ATOM   6257  O21 POPEJ 339      62.734 102.684  63.485  1.00  0.00           O
ATOM   6258  C21 POPEJ 339      62.014 102.535  62.385  1.00  0.00           C
ATOM   6259  O22 POPEJ 339      61.292 103.374  61.885  1.00  0.00           O
ATOM   6260  C22 POPEJ 339      62.292 101.124  61.845  1.00  0.00           C
ATOM   6263  C3  POPEJ 339      63.993 104.834  63.335  1.00  0.00           C
ATOM   6266  O31 POPEJ 339      63.773 105.214  61.945  1.00  0.00           O
ATOM   6267  C31 POPEJ 339      64.284 104.324  61.075  1.00  0.00           C
ATOM   6268  O32 POPEJ 339      64.724 103.234  61.355  1.00  0.00           O
ATOM   6269  C32 POPEJ 339      64.243 104.804  59.645  1.00  0.00           C
ATOM   6272  C23 POPEJ 339      61.543 100.795  60.535  1.00  0.00           C
ATOM   6275  C24 POPEJ 339      62.133  99.605  59.745  1.00  0.00           C
ATOM   6278  C25 POPEJ 339      63.624  99.764  59.365  1.00  0.00           C
ATOM   6281  C26 POPEJ 339      63.964  99.225  57.965  1.00  0.00           C
ATOM   6284  C27 POPEJ 339      63.703 100.285  56.875  1.00  0.00           C
ATOM   6287  C28 POPEJ 339      63.773  99.704  55.445  1.00  0.00           C
ATOM   6290  C29 POPEJ 339      63.474 100.784  54.435  1.00  0.00           C
ATOM   6292 0C21 POPEJ 339      64.083 100.975  53.245  1.00  0.00           C
ATOM   6294 1C21 POPEJ 339      65.144 100.105  52.615  1.00  0.00           C
ATOM   6297 2C21 POPEJ 339      64.894 100.005  51.105  1.00  0.00           C
ATOM   6300 3C21 POPEJ 339      65.864  99.104  50.335  1.00  0.00           C
ATOM   6303 4C21 POPEJ 339      65.523  99.104  48.845  1.00  0.00           C
ATOM   6306 5C21 POPEJ 339      66.473  98.264  47.995  1.00  0.00           C
ATOM   6309 6C21 POPEJ 339      66.042  98.243  46.525  1.00  0.00           C
ATOM   6312 7C21 POPEJ 339      66.944  97.355  45.675  1.00  0.00           C
ATOM   6315 8C21 POPEJ 339      66.484  97.245  44.215  1.00  0.00           C
ATOM   6319  C33 POPEJ 339      62.793 104.785  59.125  1.00  0.00           C
ATOM   6322  C34 POPEJ 339      62.743 105.014  57.615  1.00  0.00           C
ATOM   6325  C35 POPEJ 339      61.403 105.634  57.225  1.00  0.00           C
ATOM   6328  C36 POPEJ 339      61.224 105.795  55.715  1.00  0.00           C
ATOM   6331  C37 POPEJ 339      59.834 106.364  55.395  1.00  0.00           C
ATOM   6334  C38 POPEJ 339      59.522 106.504  53.895  1.00  0.00           C
ATOM   6337  C39 POPEJ 339      59.483 107.964  53.425  1.00  0.00           C
ATOM   6340 0C31 POPEJ 339      60.854 108.505  52.985  1.00  0.00           C
ATOM   6343 1C31 POPEJ 339      61.124 108.304  51.485  1.00  0.00           C
ATOM   6346 2C31 POPEJ 339      60.333 109.274  50.595  1.00  0.00           C
ATOM   6349 3C31 POPEJ 339      61.034 110.604  50.275  1.00  0.00           C
ATOM   6352 4C31 POPEJ 339      60.153 111.495  49.385  1.00  0.00           C
ATOM   6355 5C31 POPEJ 339      60.873 112.754  48.895  1.00  0.00           C
ATOM   6358 6C31 POPEJ 339      59.953 113.755  48.185  1.00  0.00           C
ATOM   6362  NH3 POPEK 340      31.882  65.944  25.315  1.00  0.00           N
ATOM   6366  C12 POPEK 340      32.784  64.744  25.185  1.00  0.00           C
ATOM   6369  C11 POPEK 340      32.534  63.684  26.265  1.00  0.00           C
ATOM   6372  P   POPEK 340      34.113  61.825  27.275  1.00  0.00           P
ATOM   6373  O13 POPEK 340      34.294  60.474  26.745  1.00  0.00           O
ATOM   6374  O14 POPEK 340      35.304  62.524  27.785  1.00  0.00           O
ATOM   6375  O11 POPEK 340      32.993  61.804  28.415  1.00  0.00           O
ATOM   6376  O12 POPEK 340      33.504  62.665  26.085  1.00  0.00           O
ATOM   6377  C1  POPEK 340      33.063  60.704  29.345  1.00  0.00           C
ATOM   6380  C2  POPEK 340      31.903  60.765  30.395  1.00  0.00           C
ATOM   6382  O21 POPEK 340      32.243  61.444  31.625  1.00  0.00           O
ATOM   6383  C21 POPEK 340      33.132  60.864  32.425  1.00  0.00           C
ATOM   6384  O22 POPEK 340      33.833  59.904  32.155  1.00  0.00           O
ATOM   6385  C22 POPEK 340      33.093  61.574  33.785  1.00  0.00           C
ATOM   6388  C3  POPEK 340      31.204  59.384  30.665  1.00  0.00           C
ATOM   6391  O31 POPEK 340      29.774  59.585  30.655  1.00  0.00           O
ATOM   6392  C31 POPEK 340      29.044  58.874  31.505  1.00  0.00           C
ATOM   6393  O32 POPEK 340      29.464  58.044  32.295  1.00  0.00           O
ATOM   6394  C32 POPEK 340      27.563  59.255  31.365  1.00  0.00           C
ATOM   6397  C23 POPEK 340      33.824  60.793  34.905  1.00  0.00           C
ATOM   6400  C24 POPEK 340      33.453  61.285  36.315  1.00  0.00           C
ATOM   6403  C25 POPEK 340      34.374  60.695  37.395  1.00  0.00           C
ATOM   6406  C26 POPEK 340      33.844  60.874  38.825  1.00  0.00           C
ATOM   6409  C27 POPEK 340      34.694  60.114  39.855  1.00  0.00           C
ATOM   6412  C28 POPEK 340      33.924  59.785  41.155  1.00  0.00           C
ATOM   6415  C29 POPEK 340      33.604  61.004  41.985  1.00  0.00           C
ATOM   6417 0C21 POPEK 340      33.604  61.035  43.335  1.00  0.00           C
ATOM   6419 1C21 POPEK 340      33.874  59.855  44.235  1.00  0.00           C
ATOM   6422 2C21 POPEK 340      35.374  59.724  44.515  1.00  0.00           C
ATOM   6425 3C21 POPEK 340      35.703  58.474  45.315  1.00  0.00           C
ATOM   6428 4C21 POPEK 340      37.183  58.145  45.235  1.00  0.00           C
ATOM   6431 5C21 POPEK 340      37.563  56.994  46.165  1.00  0.00           C
ATOM   6434 6C21 POPEK 340      39.043  56.654  46.025  1.00  0.00           C
ATOM   6437 7C21 POPEK 340      39.714  56.444  47.375  1.00  0.00           C
ATOM   6440 8C21 POPEK 340      41.182  56.194  47.175  1.00  0.00           C
ATOM   6444  C33 POPEK 340      26.874  59.325  32.745  1.00  0.00           C
ATOM   6447  C34 POPEK 340      27.354  60.544  33.545  1.00  0.00           C
ATOM   6450  C35 POPEK 340      26.824  60.604  34.985  1.00  0.00           C
ATOM   6453  C36 POPEK 340      27.374  59.505  35.915  1.00  0.00           C
ATOM   6456  C37 POPEK 340      27.354  59.944  37.385  1.00  0.00           C
ATOM   6459  C38 POPEK 340      27.714  58.824  38.385  1.00  0.00           C
ATOM   6462  C39 POPEK 340      27.633  59.265  39.865  1.00  0.00           C
ATOM   6465 0C31 POPEK 340      26.243  59.794  40.285  1.00  0.00           C
ATOM   6468 1C31 POPEK 340      26.174  60.194  41.765  1.00  0.00           C
ATOM   6471 2C31 POPEK 340      25.774  59.024  42.675  1.00  0.00           C
ATOM   6474 3C31 POPEK 340      26.014  59.294  44.165  1.00  0.00           C
ATOM   6477 4C31 POPEK 340      25.104  60.365  44.765  1.00  0.00           C
ATOM   6480 5C31 POPEK 340      25.354  60.515  46.275  1.00  0.00           C
ATOM   6483 6C31 POPEK 340      24.364  61.425  46.995  1.00  0.00           C
ATOM   6487  NH3 POPEL 341      68.684   0.887  22.645  1.00  0.00           N
ATOM   6491  C12 POPEL 341      68.034   0.827  21.285  1.00  0.00           C
ATOM   6494  C11 POPEL 341      66.743   1.657  21.205  1.00  0.00           C
ATOM   6497  P   POPEL 341      65.264   1.707  23.375  1.00  0.00           P
ATOM   6498  O13 POPEL 341      63.894   1.297  23.705  1.00  0.00           O
ATOM   6499  O14 POPEL 341      65.493   3.184  23.325  1.00  0.00           O
ATOM   6500  O11 POPEL 341      66.273   1.067  24.415  1.00  0.00           O
ATOM   6501  O12 POPEL 341      65.713   1.097  22.015  1.00  0.00           O
ATOM   6502  C1  POPEL 341      67.014   1.837  25.375  1.00  0.00           C
ATOM   6505  C2  POPEL 341      66.273   2.144  26.725  1.00  0.00           C
ATOM   6507  O21 POPEL 341      66.534   1.097  27.685  1.00  0.00           O
ATOM   6508  C21 POPEL 341      66.632   1.527  28.935  1.00  0.00           C
ATOM   6509  O22 POPEL 341      66.554   2.684  29.295  1.00  0.00           O
ATOM   6510  C22 POPEL 341      66.854   0.357  29.895  1.00  0.00           C
ATOM   6513  C3  POPEL 341      64.743   2.414  26.595  1.00  0.00           C
ATOM   6516  O31 POPEL 341      64.253   3.014  27.805  1.00  0.00           O
ATOM   6517  C31 POPEL 341      63.183   2.484  28.355  1.00  0.00           C
ATOM   6518  O32 POPEL 341      62.393   1.727  27.825  1.00  0.00           O
ATOM   6519  C32 POPEL 341      63.113   2.954  29.795  1.00  0.00           C
ATOM   6522  C23 POPEL 341      66.284   0.647  31.305  1.00  0.00           C
ATOM   6525  C24 POPEL 341      66.583  -0.483  32.295  1.00  0.00           C
ATOM   6528  C25 POPEL 341      66.313  -0.143  33.765  1.00  0.00           C
ATOM   6531  C26 POPEL 341      64.904   0.377  34.085  1.00  0.00           C
ATOM   6534  C27 POPEL 341      64.754   0.627  35.595  1.00  0.00           C
ATOM   6537  C28 POPEL 341      63.433   1.257  36.045  1.00  0.00           C
ATOM   6540  C29 POPEL 341      63.524   1.607  37.505  1.00  0.00           C
ATOM   6542 0C21 POPEL 341      63.104   2.714  38.145  1.00  0.00           C
ATOM   6544 1C21 POPEL 341      62.364   3.904  37.605  1.00  0.00           C
ATOM   6547 2C21 POPEL 341      61.054   4.174  38.395  1.00  0.00           C
ATOM   6550 3C21 POPEL 341      61.243   4.474  39.885  1.00  0.00           C
ATOM   6553 4C21 POPEL 341      59.934   4.764  40.645  1.00  0.00           C
ATOM   6556 5C21 POPEL 341      60.194   4.934  42.145  1.00  0.00           C
ATOM   6559 6C21 POPEL 341      59.023   5.554  42.915  1.00  0.00           C
ATOM   6562 7C21 POPEL 341      59.413   5.954  44.355  1.00  0.00           C
ATOM   6565 8C21 POPEL 341      58.272   6.594  45.145  1.00  0.00           C
ATOM   6569  C33 POPEL 341      61.714   2.754  30.395  1.00  0.00           C
ATOM   6572  C34 POPEL 341      61.793   2.534  31.905  1.00  0.00           C
ATOM   6575  C35 POPEL 341      60.514   2.974  32.595  1.00  0.00           C
ATOM   6578  C36 POPEL 341      60.494   2.614  34.075  1.00  0.00           C
ATOM   6581  C37 POPEL 341      59.493   3.474  34.835  1.00  0.00           C
ATOM   6584  C38 POPEL 341      58.674   2.724  35.895  1.00  0.00           C
ATOM   6587  C39 POPEL 341      57.612   3.674  36.455  1.00  0.00           C
ATOM   6590 0C31 POPEL 341      56.874   3.184  37.695  1.00  0.00           C
ATOM   6593 1C31 POPEL 341      55.924   4.294  38.155  1.00  0.00           C
ATOM   6596 2C31 POPEL 341      55.313   4.084  39.545  1.00  0.00           C
ATOM   6599 3C31 POPEL 341      54.473   5.274  40.005  1.00  0.00           C
ATOM   6602 4C31 POPEL 341      55.313   6.484  40.435  1.00  0.00           C
ATOM   6605 5C31 POPEL 341      54.473   7.754  40.615  1.00  0.00           C
ATOM   6608 6C31 POPEL 341      55.304   8.964  41.065  1.00  0.00           C
ATOM   6612  NH3 POPEM 342      27.344  73.154  26.245  1.00  0.00           N
ATOM   6616  C12 POPEM 342      27.374  74.424  27.055  1.00  0.00           C
ATOM   6619  C11 POPEM 342      28.734  75.115  26.875  1.00  0.00           C
ATOM   6622  P   POPEM 342      30.194  77.085  27.615  1.00  0.00           P
ATOM   6623  O13 POPEM 342      30.473  77.344  26.175  1.00  0.00           O
ATOM   6624  O14 POPEM 342      30.073  78.255  28.495  1.00  0.00           O
ATOM   6625  O11 POPEM 342      31.284  76.074  28.195  1.00  0.00           O
ATOM   6626  O12 POPEM 342      28.823  76.285  27.685  1.00  0.00           O
ATOM   6627  C1  POPEM 342      31.004  75.333  29.385  1.00  0.00           C
ATOM   6630  C2  POPEM 342      32.112  74.264  29.635  1.00  0.00           C
ATOM   6632  O21 POPEM 342      31.634  73.224  30.515  1.00  0.00           O
ATOM   6633  C21 POPEM 342      31.163  73.585  31.715  1.00  0.00           C
ATOM   6634  O22 POPEM 342      31.344  74.654  32.255  1.00  0.00           O
ATOM   6635  C22 POPEM 342      30.314  72.434  32.275  1.00  0.00           C
ATOM   6638  C3  POPEM 342      33.474  74.913  30.065  1.00  0.00           C
ATOM   6641  O31 POPEM 342      34.382  73.984  30.665  1.00  0.00           O
ATOM   6642  C31 POPEM 342      35.653  73.943  30.275  1.00  0.00           C
ATOM   6643  O32 POPEM 342      36.163  74.494  29.325  1.00  0.00           O
ATOM   6644  C32 POPEM 342      36.424  73.104  31.305  1.00  0.00           C
ATOM   6647  C23 POPEM 342      30.723  71.924  33.685  1.00  0.00           C
ATOM   6650  C24 POPEM 342      30.233  72.795  34.845  1.00  0.00           C
ATOM   6653  C25 POPEM 342      30.534  72.104  36.185  1.00  0.00           C
ATOM   6656  C26 POPEM 342      30.024  72.833  37.435  1.00  0.00           C
ATOM   6659  C27 POPEM 342      30.963  73.914  37.985  1.00  0.00           C
ATOM   6662  C28 POPEM 342      30.493  74.414  39.375  1.00  0.00           C
ATOM   6665  C29 POPEM 342      31.344  75.474  40.035  1.00  0.00           C
ATOM   6667 0C21 POPEM 342      32.464  75.295  40.755  1.00  0.00           C
ATOM   6669 1C21 POPEM 342      33.174  73.995  41.045  1.00  0.00           C
ATOM   6672 2C21 POPEM 342      34.674  74.035  40.665  1.00  0.00           C
ATOM   6675 3C21 POPEM 342      35.484  75.164  41.325  1.00  0.00           C
ATOM   6678 4C21 POPEM 342      35.473  75.164  42.865  1.00  0.00           C
ATOM   6681 5C21 POPEM 342      36.374  74.075  43.465  1.00  0.00           C
ATOM   6684 6C21 POPEM 342      36.293  74.024  44.995  1.00  0.00           C
ATOM   6687 7C21 POPEM 342      37.354  73.104  45.595  1.00  0.00           C
ATOM   6690 8C21 POPEM 342      37.104  72.833  47.075  1.00  0.00           C
ATOM   6694  C33 POPEM 342      36.124  73.475  32.785  1.00  0.00           C
ATOM   6697  C34 POPEM 342      36.184  72.273  33.725  1.00  0.00           C
ATOM   6700  C35 POPEM 342      35.473  72.553  35.055  1.00  0.00           C
ATOM   6703  C36 POPEM 342      35.223  71.285  35.875  1.00  0.00           C
ATOM   6706  C37 POPEM 342      34.473  71.583  37.185  1.00  0.00           C
ATOM   6709  C38 POPEM 342      33.934  70.313  37.865  1.00  0.00           C
ATOM   6712  C39 POPEM 342      33.153  70.614  39.155  1.00  0.00           C
ATOM   6715 0C31 POPEM 342      32.824  69.343  39.935  1.00  0.00           C
ATOM   6718 1C31 POPEM 342      32.714  69.554  41.455  1.00  0.00           C
ATOM   6721 2C31 POPEM 342      31.293  69.704  42.005  1.00  0.00           C
ATOM   6724 3C31 POPEM 342      30.632  71.064  41.725  1.00  0.00           C
ATOM   6727 4C31 POPEM 342      29.394  71.274  42.615  1.00  0.00           C
ATOM   6730 5C31 POPEM 342      28.793  72.674  42.525  1.00  0.00           C
ATOM   6733 6C31 POPEM 342      27.703  72.904  43.575  1.00  0.00           C
ATOM   6737  NH3 POPEN 343      99.053  31.925  67.725  1.00  0.00           N
ATOM   6741  C12 POPEN 343      97.803  32.754  67.605  1.00  0.00           C
ATOM   6744  C11 POPEN 343      96.863  32.564  68.805  1.00  0.00           C
ATOM   6747  P   POPEN 343      95.583  34.844  69.055  1.00  0.00           P
ATOM   6748  O13 POPEN 343      94.363  35.094  69.865  1.00  0.00           O
ATOM   6749  O14 POPEN 343      96.873  35.285  69.605  1.00  0.00           O
ATOM   6750  O11 POPEN 343      95.373  35.585  67.645  1.00  0.00           O
ATOM   6751  O12 POPEN 343      95.674  33.324  68.655  1.00  0.00           O
ATOM   6752  C1  POPEN 343      95.033  34.794  66.495  1.00  0.00           C
ATOM   6755  C2  POPEN 343      94.944  35.645  65.185  1.00  0.00           C
ATOM   6757  O21 POPEN 343      94.433  34.884  64.075  1.00  0.00           O
ATOM   6758  C21 POPEN 343      95.243  34.014  63.475  1.00  0.00           C
ATOM   6759  O22 POPEN 343      96.283  33.574  63.935  1.00  0.00           O
ATOM   6760  C22 POPEN 343      94.664  33.585  62.135  1.00  0.00           C
ATOM   6763  C3  POPEN 343      96.253  36.404  64.825  1.00  0.00           C
ATOM   6766  O31 POPEN 343      95.984  37.534  63.965  1.00  0.00           O
ATOM   6767  C31 POPEN 343      96.203  37.335  62.655  1.00  0.00           C
ATOM   6768  O32 POPEN 343      96.632  36.314  62.165  1.00  0.00           O
ATOM   6769  C32 POPEN 343      95.743  38.554  61.845  1.00  0.00           C
ATOM   6772  C23 POPEN 343      95.783  33.254  61.135  1.00  0.00           C
ATOM   6775  C24 POPEN 343      95.343  33.294  59.665  1.00  0.00           C
ATOM   6778  C25 POPEN 343      94.524  32.074  59.205  1.00  0.00           C
ATOM   6781  C26 POPEN 343      94.344  32.064  57.685  1.00  0.00           C
ATOM   6784  C27 POPEN 343      93.554  30.864  57.155  1.00  0.00           C
ATOM   6787  C28 POPEN 343      93.353  30.874  55.625  1.00  0.00           C
ATOM   6790  C29 POPEN 343      94.673  30.754  54.905  1.00  0.00           C
ATOM   6792 0C21 POPEN 343      94.854  30.724  53.575  1.00  0.00           C
ATOM   6794 1C21 POPEN 343      93.764  30.794  52.535  1.00  0.00           C
ATOM   6797 2C21 POPEN 343      93.923  29.734  51.425  1.00  0.00           C
ATOM   6800 3C21 POPEN 343      95.203  29.904  50.585  1.00  0.00           C
ATOM   6803 4C21 POPEN 343      95.063  29.304  49.175  1.00  0.00           C
ATOM   6806 5C21 POPEN 343      94.284  30.224  48.225  1.00  0.00           C
ATOM   6809 6C21 POPEN 343      93.493  29.434  47.165  1.00  0.00           C
ATOM   6812 7C21 POPEN 343      92.833  30.345  46.125  1.00  0.00           C
ATOM   6815 8C21 POPEN 343      92.013  29.564  45.105  1.00  0.00           C
ATOM   6819  C33 POPEN 343      95.713  38.324  60.315  1.00  0.00           C
ATOM   6822  C34 POPEN 343      95.163  39.535  59.545  1.00  0.00           C
ATOM   6825  C35 POPEN 343      95.413  39.465  58.025  1.00  0.00           C
ATOM   6828  C36 POPEN 343      94.633  38.364  57.295  1.00  0.00           C
ATOM   6831  C37 POPEN 343      95.382  37.764  56.095  1.00  0.00           C
ATOM   6834  C38 POPEN 343      94.913  38.184  54.695  1.00  0.00           C
ATOM   6837  C39 POPEN 343      95.184  39.654  54.335  1.00  0.00           C
ATOM   6840 0C31 POPEN 343      96.674  40.034  54.345  1.00  0.00           C
ATOM   6843 1C31 POPEN 343      96.933  41.434  53.765  1.00  0.00           C
ATOM   6846 2C31 POPEN 343      96.903  41.534  52.235  1.00  0.00           C
ATOM   6849 3C31 POPEN 343      98.053  40.774  51.555  1.00  0.00           C
ATOM   6852 4C31 POPEN 343      98.243  41.154  50.075  1.00  0.00           C
ATOM   6855 5C31 POPEN 343      99.484  40.494  49.455  1.00  0.00           C
ATOM   6858 6C31 POPEN 343      99.714  40.884  47.995  1.00  0.00           C
ATOM   6862  NH3 POPEO 344      97.572  25.004  64.935  1.00  0.00           N
ATOM   6866  C12 POPEO 344      98.143  23.675  65.355  1.00  0.00           C
ATOM   6869  C11 POPEO 344      97.783  23.344  66.815  1.00  0.00           C
ATOM   6872  P   POPEO 344      95.143  23.454  66.905  1.00  0.00           P
ATOM   6873  O13 POPEO 344      94.063  22.554  67.375  1.00  0.00           O
ATOM   6874  O14 POPEO 344      95.254  24.774  67.575  1.00  0.00           O
ATOM   6875  O11 POPEO 344      94.993  23.754  65.355  1.00  0.00           O
ATOM   6876  O12 POPEO 344      96.514  22.704  66.915  1.00  0.00           O
ATOM   6877  C1  POPEO 344      93.743  23.624  64.675  1.00  0.00           C
ATOM   6880  C2  POPEO 344      93.983  23.574  63.145  1.00  0.00           C
ATOM   6882  O21 POPEO 344      92.764  23.904  62.475  1.00  0.00           O
ATOM   6883  C21 POPEO 344      92.803  25.024  61.765  1.00  0.00           C
ATOM   6884  O22 POPEO 344      93.514  26.005  61.975  1.00  0.00           O
ATOM   6885  C22 POPEO 344      91.943  24.814  60.525  1.00  0.00           C
ATOM   6888  C3  POPEO 344      94.412  22.174  62.625  1.00  0.00           C
ATOM   6891  O31 POPEO 344      95.844  22.044  62.525  1.00  0.00           O
ATOM   6892  C31 POPEO 344      96.393  22.415  61.375  1.00  0.00           C
ATOM   6893  O32 POPEO 344      95.814  22.954  60.445  1.00  0.00           O
ATOM   6894  C32 POPEO 344      97.904  22.174  61.475  1.00  0.00           C
ATOM   6897  C23 POPEO 344      92.563  25.494  59.285  1.00  0.00           C
ATOM   6900  C24 POPEO 344      92.064  24.844  57.995  1.00  0.00           C
ATOM   6903  C25 POPEO 344      92.523  25.585  56.735  1.00  0.00           C
ATOM   6906  C26 POPEO 344      92.173  24.774  55.485  1.00  0.00           C
ATOM   6909  C27 POPEO 344      92.663  25.424  54.185  1.00  0.00           C
ATOM   6912  C28 POPEO 344      92.733  24.394  53.055  1.00  0.00           C
ATOM   6915  C29 POPEO 344      93.043  25.034  51.725  1.00  0.00           C
ATOM   6917 0C21 POPEO 344      93.234  24.354  50.585  1.00  0.00           C
ATOM   6919 1C21 POPEO 344      93.193  22.854  50.435  1.00  0.00           C
ATOM   6922 2C21 POPEO 344      91.803  22.324  50.035  1.00  0.00           C
ATOM   6925 3C21 POPEO 344      91.273  22.894  48.705  1.00  0.00           C
ATOM   6928 4C21 POPEO 344      90.023  22.154  48.205  1.00  0.00           C
ATOM   6931 5C21 POPEO 344      89.443  22.774  46.935  1.00  0.00           C
ATOM   6934 6C21 POPEO 344      88.153  22.084  46.485  1.00  0.00           C
ATOM   6937 7C21 POPEO 344      87.444  22.824  45.335  1.00  0.00           C
ATOM   6940 8C21 POPEO 344      86.124  22.164  44.935  1.00  0.00           C
ATOM   6944  C33 POPEO 344      98.493  21.454  60.245  1.00  0.00           C
ATOM   6947  C34 POPEO 344     100.014  21.324  60.355  1.00  0.00           C
ATOM   6950  C35 POPEO 344     100.553  19.995  59.795  1.00  0.00           C
ATOM   6953  C36 POPEO 344     100.362  19.814  58.275  1.00  0.00           C
ATOM   6956  C37 POPEO 344     100.964  18.495  57.765  1.00  0.00           C
ATOM   6959  C38 POPEO 344      99.944  17.354  57.645  1.00  0.00           C
ATOM   6962  C39 POPEO 344     100.573  15.974  57.405  1.00  0.00           C
ATOM   6965 0C31 POPEO 344     101.654  15.964  56.305  1.00  0.00           C
ATOM   6968 1C31 POPEO 344     102.064  14.534  55.915  1.00  0.00           C
ATOM   6971 2C31 POPEO 344     103.064  14.514  54.745  1.00  0.00           C
ATOM   6974 3C31 POPEO 344     102.733  13.414  53.725  1.00  0.00           C
ATOM   6977 4C31 POPEO 344     103.734  13.384  52.555  1.00  0.00           C
ATOM   6980 5C31 POPEO 344     103.204  12.674  51.305  1.00  0.00           C
ATOM   6983 6C31 POPEO 344     104.154  12.814  50.115  1.00  0.00           C
ATOM   6987  NH3 POPEP 345      77.273 101.035  23.755  1.00  0.00           N
ATOM   6991  C12 POPEP 345      76.974 101.744  22.465  1.00  0.00           C
ATOM   6994  C11 POPEP 345      77.664 103.123  22.435  1.00  0.00           C
ATOM   6997  P   POPEP 345      78.084 105.214  23.945  1.00  0.00           P
ATOM   6998  O13 POPEP 345      79.522 105.025  23.665  1.00  0.00           O
ATOM   6999  O14 POPEP 345      77.383 106.404  23.375  1.00  0.00           O
ATOM   7000  O11 POPEP 345      77.933 105.235  25.505  1.00  0.00           O
ATOM   7001  O12 POPEP 345      77.273 103.904  23.565  1.00  0.00           O
ATOM   7002  C1  POPEP 345      76.743 104.715  26.105  1.00  0.00           C
ATOM   7005  C2  POPEP 345      76.874 104.794  27.645  1.00  0.00           C
ATOM   7007  O21 POPEP 345      75.573 104.815  28.235  1.00  0.00           O
ATOM   7008  C21 POPEP 345      74.853 103.715  28.155  1.00  0.00           C
ATOM   7009  O22 POPEP 345      75.253 102.595  27.865  1.00  0.00           O
ATOM   7010  C22 POPEP 345      73.393 104.125  28.375  1.00  0.00           C
ATOM   7013  C3  POPEP 345      77.593 106.094  28.075  1.00  0.00           C
ATOM   7016  O31 POPEP 345      77.944 106.035  29.465  1.00  0.00           O
ATOM   7017  C31 POPEP 345      79.054 105.354  29.715  1.00  0.00           C
ATOM   7018  O32 POPEP 345      79.822 104.904  28.875  1.00  0.00           O
ATOM   7019  C32 POPEP 345      79.163 105.114  31.225  1.00  0.00           C
ATOM   7022  C23 POPEP 345      72.493 103.055  29.015  1.00  0.00           C
ATOM   7025  C24 POPEP 345      73.003 102.544  30.375  1.00  0.00           C
ATOM   7028  C25 POPEP 345      73.404 103.645  31.365  1.00  0.00           C
ATOM   7031  C26 POPEP 345      72.263 104.594  31.775  1.00  0.00           C
ATOM   7034  C27 POPEP 345      72.764 105.644  32.775  1.00  0.00           C
ATOM   7037  C28 POPEP 345      71.624 106.474  33.395  1.00  0.00           C
ATOM   7040  C29 POPEP 345      72.143 107.304  34.535  1.00  0.00           C
ATOM   7042 0C21 POPEP 345      71.433 107.703  35.605  1.00  0.00           C
ATOM   7044 1C21 POPEP 345      69.974 107.413  35.865  1.00  0.00           C
ATOM   7047 2C21 POPEP 345      69.724 106.744  37.225  1.00  0.00           C
ATOM   7050 3C21 POPEP 345      69.834 107.735  38.395  1.00  0.00           C
ATOM   7053 4C21 POPEP 345      69.393 107.145  39.745  1.00  0.00           C
ATOM   7056 5C21 POPEP 345      70.553 106.515  40.535  1.00  0.00           C
ATOM   7059 6C21 POPEP 345      70.153 106.175  41.985  1.00  0.00           C
ATOM   7062 7C21 POPEP 345      71.353 105.795  42.855  1.00  0.00           C
ATOM   7065 8C21 POPEP 345      71.023 105.704  44.345  1.00  0.00           C
ATOM   7069  C33 POPEP 345      77.793 104.834  31.915  1.00  0.00           C
ATOM   7072  C34 POPEP 345      76.944 106.094  32.205  1.00  0.00           C
ATOM   7075  C35 POPEP 345      76.593 106.264  33.685  1.00  0.00           C
ATOM   7078  C36 POPEP 345      77.804 106.725  34.515  1.00  0.00           C
ATOM   7081  C37 POPEP 345      77.583 106.695  36.025  1.00  0.00           C
ATOM   7084  C38 POPEP 345      78.754 107.355  36.765  1.00  0.00           C
ATOM   7087  C39 POPEP 345      78.542 107.425  38.285  1.00  0.00           C
ATOM   7090 0C31 POPEP 345      79.583 108.295  38.985  1.00  0.00           C
ATOM   7093 1C31 POPEP 345      79.354 108.383  40.505  1.00  0.00           C
ATOM   7096 2C31 POPEP 345      80.252 109.414  41.195  1.00  0.00           C
ATOM   7099 3C31 POPEP 345      81.752 109.125  41.055  1.00  0.00           C
ATOM   7102 4C31 POPEP 345      82.643 110.124  41.825  1.00  0.00           C
ATOM   7105 5C31 POPEP 345      84.132 109.855  41.595  1.00  0.00           C
ATOM   7108 6C31 POPEP 345      85.072 110.774  42.385  1.00  0.00           C
ATOM   7112  NH3 POPEQ 346      70.424  -3.673  66.025  1.00  0.00           N
ATOM   7116  C12 POPEQ 346      71.473  -2.923  66.815  1.00  0.00           C
ATOM   7119  C11 POPEQ 346      71.424  -1.393  66.565  1.00  0.00           C
ATOM   7122  P   POPEQ 346      72.373  -1.393  64.115  1.00  0.00           P
ATOM   7123  O13 POPEQ 346      73.433  -2.413  63.975  1.00  0.00           O
ATOM   7124  O14 POPEQ 346      70.993  -1.833  63.835  1.00  0.00           O
ATOM   7125  O11 POPEQ 346      72.743  -0.133  63.255  1.00  0.00           O
ATOM   7126  O12 POPEQ 346      72.383  -0.913  65.605  1.00  0.00           O
ATOM   7127  C1  POPEQ 346      71.953   1.067  63.205  1.00  0.00           C
ATOM   7130  C2  POPEQ 346      71.303   1.257  61.805  1.00  0.00           C
ATOM   7132  O21 POPEQ 346      71.203   2.654  61.445  1.00  0.00           O
ATOM   7133  C21 POPEQ 346      70.313   3.494  61.935  1.00  0.00           C
ATOM   7134  O22 POPEQ 346      69.433   3.234  62.755  1.00  0.00           O
ATOM   7135  C22 POPEQ 346      70.543   4.874  61.315  1.00  0.00           C
ATOM   7138  C3  POPEQ 346      69.984   0.437  61.615  1.00  0.00           C
ATOM   7141  O31 POPEQ 346      69.363   0.617  60.325  1.00  0.00           O
ATOM   7142  C31 POPEQ 346      69.663  -0.243  59.365  1.00  0.00           C
ATOM   7143  O32 POPEQ 346      70.543  -1.083  59.385  1.00  0.00           O
ATOM   7144  C32 POPEQ 346      68.743  -0.033  58.165  1.00  0.00           C
ATOM   7147  C23 POPEQ 346      70.214   4.924  59.805  1.00  0.00           C
ATOM   7150  C24 POPEQ 346      70.873   6.124  59.095  1.00  0.00           C
ATOM   7153  C25 POPEQ 346      71.094   5.874  57.595  1.00  0.00           C
ATOM   7156  C26 POPEQ 346      69.953   6.334  56.665  1.00  0.00           C
ATOM   7159  C27 POPEQ 346      70.113   7.804  56.265  1.00  0.00           C
ATOM   7162  C28 POPEQ 346      69.074   8.354  55.265  1.00  0.00           C
ATOM   7165  C29 POPEQ 346      69.194   7.704  53.915  1.00  0.00           C
ATOM   7167 0C21 POPEQ 346      69.483   8.304  52.755  1.00  0.00           C
ATOM   7169 1C21 POPEQ 346      69.783   9.764  52.555  1.00  0.00           C
ATOM   7172 2C21 POPEQ 346      70.604   9.984  51.275  1.00  0.00           C
ATOM   7175 3C21 POPEQ 346      69.834   9.634  49.995  1.00  0.00           C
ATOM   7178 4C21 POPEQ 346      70.304  10.444  48.775  1.00  0.00           C
ATOM   7181 5C21 POPEQ 346      71.764  10.204  48.365  1.00  0.00           C
ATOM   7184 6C21 POPEQ 346      72.014   8.854  47.675  1.00  0.00           C
ATOM   7187 7C21 POPEQ 346      73.513   8.674  47.395  1.00  0.00           C
ATOM   7190 8C21 POPEQ 346      73.894   7.344  46.745  1.00  0.00           C
ATOM   7194  C33 POPEQ 346      68.633  -1.263  57.235  1.00  0.00           C
ATOM   7197  C34 POPEQ 346      67.773  -0.993  55.995  1.00  0.00           C
ATOM   7200  C35 POPEQ 346      68.493  -0.183  54.895  1.00  0.00           C
ATOM   7203  C36 POPEQ 346      69.663  -0.933  54.235  1.00  0.00           C
ATOM   7206  C37 POPEQ 346      70.343  -0.113  53.135  1.00  0.00           C
ATOM   7209  C38 POPEQ 346      71.733  -0.673  52.755  1.00  0.00           C
ATOM   7212  C39 POPEQ 346      71.733  -1.633  51.545  1.00  0.00           C
ATOM   7215 0C31 POPEQ 346      71.604  -0.873  50.225  1.00  0.00           C
ATOM   7218 1C31 POPEQ 346      71.883  -1.663  48.945  1.00  0.00           C
ATOM   7221 2C31 POPEQ 346      72.174  -0.703  47.785  1.00  0.00           C
ATOM   7224 3C31 POPEQ 346      72.283  -1.383  46.415  1.00  0.00           C
ATOM   7227 4C31 POPEQ 346      72.743  -0.413  45.325  1.00  0.00           C
ATOM   7230 5C31 POPEQ 346      72.734  -1.063  43.935  1.00  0.00           C
ATOM   7233 6C31 POPEQ 346      73.253  -0.133  42.835  1.00  0.00           C
ATOM   7237  NH3 POPER 347      88.213   6.984  65.205  1.00  0.00           N
ATOM   7241  C12 POPER 347      87.153   6.134  65.855  1.00  0.00           C
ATOM   7244  C11 POPER 347      85.883   6.014  64.985  1.00  0.00           C
ATOM   7247  P   POPER 347      83.374   6.624  65.515  1.00  0.00           P
ATOM   7248  O13 POPER 347      83.183   5.524  66.465  1.00  0.00           O
ATOM   7249  O14 POPER 347      82.614   7.844  65.855  1.00  0.00           O
ATOM   7250  O11 POPER 347      82.943   6.104  64.085  1.00  0.00           O
ATOM   7251  O12 POPER 347      84.913   6.964  65.395  1.00  0.00           O
ATOM   7252  C1  POPER 347      83.174   6.894  62.915  1.00  0.00           C
ATOM   7255  C2  POPER 347      83.314   5.944  61.695  1.00  0.00           C
ATOM   7257  O21 POPER 347      84.063   6.564  60.645  1.00  0.00           O
ATOM   7258  C21 POPER 347      83.533   7.344  59.735  1.00  0.00           C
ATOM   7259  O22 POPER 347      82.383   7.704  59.635  1.00  0.00           O
ATOM   7260  C22 POPER 347      84.714   7.764  58.845  1.00  0.00           C
ATOM   7263  C3  POPER 347      81.963   5.264  61.285  1.00  0.00           C
ATOM   7266  O31 POPER 347      82.064   4.264  60.255  1.00  0.00           O
ATOM   7267  C31 POPER 347      82.703   3.144  60.545  1.00  0.00           C
ATOM   7268  O32 POPER 347      83.374   2.934  61.545  1.00  0.00           O
ATOM   7269  C32 POPER 347      82.444   2.064  59.495  1.00  0.00           C
ATOM   7272  C23 POPER 347      84.344   8.534  57.565  1.00  0.00           C
ATOM   7275  C24 POPER 347      85.513   8.564  56.565  1.00  0.00           C
ATOM   7278  C25 POPER 347      85.114   9.204  55.235  1.00  0.00           C
ATOM   7281  C26 POPER 347      86.203   9.184  54.155  1.00  0.00           C
ATOM   7284  C27 POPER 347      87.234  10.324  54.275  1.00  0.00           C
ATOM   7287  C28 POPER 347      87.924  10.604  52.925  1.00  0.00           C
ATOM   7290  C29 POPER 347      88.904  11.744  53.005  1.00  0.00           C
ATOM   7292 0C21 POPER 347      90.184  11.744  52.565  1.00  0.00           C
ATOM   7294 1C21 POPER 347      90.903  10.594  51.905  1.00  0.00           C
ATOM   7297 2C21 POPER 347      90.753  10.604  50.375  1.00  0.00           C
ATOM   7300 3C21 POPER 347      91.574   9.494  49.695  1.00  0.00           C
ATOM   7303 4C21 POPER 347      91.453   9.514  48.165  1.00  0.00           C
ATOM   7306 5C21 POPER 347      92.143   8.314  47.515  1.00  0.00           C
ATOM   7309 6C21 POPER 347      92.043   8.294  45.985  1.00  0.00           C
ATOM   7312 7C21 POPER 347      92.803   7.104  45.365  1.00  0.00           C
ATOM   7315 8C21 POPER 347      92.783   7.094  43.835  1.00  0.00           C
ATOM   7319  C33 POPER 347      83.002   2.434  58.095  1.00  0.00           C
ATOM   7322  C34 POPER 347      82.033   3.294  57.285  1.00  0.00           C
ATOM   7325  C35 POPER 347      82.523   3.594  55.865  1.00  0.00           C
ATOM   7328  C36 POPER 347      83.853   4.354  55.815  1.00  0.00           C
ATOM   7331  C37 POPER 347      84.333   4.564  54.375  1.00  0.00           C
ATOM   7334  C38 POPER 347      85.723   5.224  54.295  1.00  0.00           C
ATOM   7337  C39 POPER 347      86.374   5.084  52.915  1.00  0.00           C
ATOM   7340 0C31 POPER 347      86.954   3.684  52.665  1.00  0.00           C
ATOM   7343 1C31 POPER 347      86.984   3.284  51.185  1.00  0.00           C
ATOM   7346 2C31 POPER 347      87.973   4.074  50.315  1.00  0.00           C
ATOM   7349 3C31 POPER 347      89.443   3.734  50.605  1.00  0.00           C
ATOM   7352 4C31 POPER 347      90.404   4.364  49.585  1.00  0.00           C
ATOM   7355 5C31 POPER 347      91.863   3.934  49.795  1.00  0.00           C
ATOM   7358 6C31 POPER 347      92.833   4.564  48.785  1.00  0.00           C
ATOM   7362  NH3 POPES 348     116.574  45.774  23.505  1.00  0.00           N
ATOM   7366  C12 POPES 348     117.484  46.524  22.565  1.00  0.00           C
ATOM   7369  C11 POPES 348     118.263  45.534  21.685  1.00  0.00           C
ATOM   7372  P   POPES 348     120.674  46.344  21.195  1.00  0.00           P
ATOM   7373  O13 POPES 348     121.343  45.035  20.985  1.00  0.00           O
ATOM   7374  O14 POPES 348     121.283  47.524  20.555  1.00  0.00           O
ATOM   7375  O11 POPES 348     120.553  46.555  22.765  1.00  0.00           O
ATOM   7376  O12 POPES 348     119.154  46.224  20.805  1.00  0.00           O
ATOM   7377  C1  POPES 348     121.504  45.895  23.605  1.00  0.00           C
ATOM   7380  C2  POPES 348     121.243  46.294  25.065  1.00  0.00           C
ATOM   7382  O21 POPES 348     122.264  45.814  25.945  1.00  0.00           O
ATOM   7383  C21 POPES 348     123.454  46.355  25.905  1.00  0.00           C
ATOM   7384  O22 POPES 348     123.893  47.124  25.065  1.00  0.00           O
ATOM   7385  C22 POPES 348     124.203  45.895  27.155  1.00  0.00           C
ATOM   7388  C3  POPES 348     119.893  45.723  25.555  1.00  0.00           C
ATOM   7391  O31 POPES 348     119.344  46.555  26.595  1.00  0.00           O
ATOM   7392  C31 POPES 348     119.734  46.285  27.835  1.00  0.00           C
ATOM   7393  O32 POPES 348     120.343  45.295  28.205  1.00  0.00           O
ATOM   7394  C32 POPES 348     119.323  47.474  28.705  1.00  0.00           C
ATOM   7397  C23 POPES 348     123.962  46.884  28.305  1.00  0.00           C
ATOM   7400  C24 POPES 348     124.524  46.415  29.645  1.00  0.00           C
ATOM   7403  C25 POPES 348     124.564  47.563  30.655  1.00  0.00           C
ATOM   7406  C26 POPES 348     125.233  47.164  31.975  1.00  0.00           C
ATOM   7409  C27 POPES 348     125.594  48.414  32.785  1.00  0.00           C
ATOM   7412  C28 POPES 348     126.504  48.104  33.975  1.00  0.00           C
ATOM   7415  C29 POPES 348     126.752  49.395  34.715  1.00  0.00           C
ATOM   7417 0C21 POPES 348     126.313  49.715  35.935  1.00  0.00           C
ATOM   7419 1C21 POPES 348     125.543  48.824  36.885  1.00  0.00           C
ATOM   7422 2C21 POPES 348     125.964  49.125  38.335  1.00  0.00           C
ATOM   7425 3C21 POPES 348     125.193  48.285  39.355  1.00  0.00           C
ATOM   7428 4C21 POPES 348     125.653  48.535  40.795  1.00  0.00           C
ATOM   7431 5C21 POPES 348     126.224  47.264  41.455  1.00  0.00           C
ATOM   7434 6C21 POPES 348     125.114  46.294  41.895  1.00  0.00           C
ATOM   7437 7C21 POPES 348     125.634  44.894  42.205  1.00  0.00           C
ATOM   7440 8C21 POPES 348     124.564  43.964  42.775  1.00  0.00           C
ATOM   7444  C33 POPES 348     120.044  47.544  30.065  1.00  0.00           C
ATOM   7447  C34 POPES 348     119.603  46.454  31.045  1.00  0.00           C
ATOM   7450  C35 POPES 348     120.473  46.404  32.295  1.00  0.00           C
ATOM   7453  C36 POPES 348     120.254  47.605  33.245  1.00  0.00           C
ATOM   7456  C37 POPES 348     120.063  47.134  34.685  1.00  0.00           C
ATOM   7459  C38 POPES 348     119.773  48.265  35.685  1.00  0.00           C
ATOM   7462  C39 POPES 348     121.033  48.995  36.155  1.00  0.00           C
ATOM   7465 0C31 POPES 348     120.774  49.884  37.385  1.00  0.00           C
ATOM   7468 1C31 POPES 348     122.074  50.453  37.975  1.00  0.00           C
ATOM   7471 2C31 POPES 348     121.893  51.074  39.375  1.00  0.00           C
ATOM   7474 3C31 POPES 348     121.682  52.594  39.355  1.00  0.00           C
ATOM   7477 4C31 POPES 348     122.983  53.404  39.155  1.00  0.00           C
ATOM   7480 5C31 POPES 348     122.773  54.914  39.015  1.00  0.00           C
ATOM   7483 6C31 POPES 348     124.004  55.723  38.645  1.00  0.00           C
ATOM   7487  NH3 POPET 349      -2.823  61.094  66.105  1.00  0.00           N
ATOM   7491  C12 POPET 349      -3.703  59.894  66.085  1.00  0.00           C
ATOM   7494  C11 POPET 349      -3.063  58.864  67.035  1.00  0.00           C
ATOM   7497  P   POPET 349      -1.023  59.734  68.495  1.00  0.00           P
ATOM   7498  O13 POPET 349      -0.783  61.094  69.035  1.00  0.00           O
ATOM   7499  O14 POPET 349      -0.413  58.544  69.125  1.00  0.00           O
ATOM   7500  O11 POPET 349      -0.563  59.774  66.995  1.00  0.00           O
ATOM   7501  O12 POPET 349      -2.573  59.484  68.245  1.00  0.00           O
ATOM   7502  C1  POPET 349       0.817  59.814  66.615  1.00  0.00           C
ATOM   7505  C2  POPET 349       1.077  60.984  65.635  1.00  0.00           C
ATOM   7507  O21 POPET 349       1.167  60.523  64.275  1.00  0.00           O
ATOM   7508  C21 POPET 349       0.037  60.175  63.675  1.00  0.00           C
ATOM   7509  O22 POPET 349      -1.063  60.105  64.205  1.00  0.00           O
ATOM   7510  C22 POPET 349       0.307  60.165  62.165  1.00  0.00           C
ATOM   7513  C3  POPET 349       2.404  61.724  65.995  1.00  0.00           C
ATOM   7516  O31 POPET 349       2.394  63.054  65.435  1.00  0.00           O
ATOM   7517  C31 POPET 349       2.704  63.125  64.155  1.00  0.00           C
ATOM   7518  O32 POPET 349       3.404  62.324  63.545  1.00  0.00           O
ATOM   7519  C32 POPET 349       2.014  64.354  63.565  1.00  0.00           C
ATOM   7522  C23 POPET 349       1.704  59.694  61.675  1.00  0.00           C
ATOM   7525  C24 POPET 349       2.154  60.414  60.385  1.00  0.00           C
ATOM   7528  C25 POPET 349       2.584  59.473  59.255  1.00  0.00           C
ATOM   7531  C26 POPET 349       3.004  60.224  57.985  1.00  0.00           C
ATOM   7534  C27 POPET 349       3.154  59.294  56.765  1.00  0.00           C
ATOM   7537  C28 POPET 349       3.654  60.054  55.515  1.00  0.00           C
ATOM   7540  C29 POPET 349       3.724  59.395  54.145  1.00  0.00           C
ATOM   7542 0C21 POPET 349       4.044  58.134  53.775  1.00  0.00           C
ATOM   7544 1C21 POPET 349       4.434  56.945  54.615  1.00  0.00           C
ATOM   7547 2C21 POPET 349       5.854  56.454  54.285  1.00  0.00           C
ATOM   7550 3C21 POPET 349       6.284  55.295  55.205  1.00  0.00           C
ATOM   7553 4C21 POPET 349       7.654  54.734  54.815  1.00  0.00           C
ATOM   7556 5C21 POPET 349       8.194  53.675  55.785  1.00  0.00           C
ATOM   7559 6C21 POPET 349       8.744  54.255  57.095  1.00  0.00           C
ATOM   7562 7C21 POPET 349       9.474  53.195  57.925  1.00  0.00           C
ATOM   7565 8C21 POPET 349      10.384  53.774  59.005  1.00  0.00           C
ATOM   7569  C33 POPET 349       1.437  64.104  62.145  1.00  0.00           C
ATOM   7572  C34 POPET 349       0.837  65.395  61.575  1.00  0.00           C
ATOM   7575  C35 POPET 349       0.167  65.204  60.195  1.00  0.00           C
ATOM   7578  C36 POPET 349      -0.563  66.474  59.725  1.00  0.00           C
ATOM   7581  C37 POPET 349      -0.993  66.443  58.245  1.00  0.00           C
ATOM   7584  C38 POPET 349       0.207  66.395  57.285  1.00  0.00           C
ATOM   7587  C39 POPET 349      -0.093  66.984  55.905  1.00  0.00           C
ATOM   7590 0C31 POPET 349      -0.573  65.954  54.875  1.00  0.00           C
ATOM   7593 1C31 POPET 349      -1.113  66.624  53.605  1.00  0.00           C
ATOM   7596 2C31 POPET 349      -0.943  65.744  52.355  1.00  0.00           C
ATOM   7599 3C31 POPET 349      -1.633  66.344  51.125  1.00  0.00           C
ATOM   7602 4C31 POPET 349      -1.433  65.514  49.845  1.00  0.00           C
ATOM   7605 5C31 POPET 349       0.027  65.435  49.375  1.00  0.00           C
ATOM   7608 6C31 POPET 349       0.167  64.984  47.915  1.00  0.00           C
ATOM   7612  NH3 POPEU 350      33.414 105.445  21.475  1.00  0.00           N
ATOM   7616  C12 POPEU 350      32.424 105.965  22.485  1.00  0.00           C
ATOM   7619  C11 POPEU 350      31.063 106.294  21.815  1.00  0.00           C
ATOM   7622  P   POPEU 350      31.824 108.094  19.995  1.00  0.00           P
ATOM   7623  O13 POPEU 350      31.083 109.074  19.165  1.00  0.00           O
ATOM   7624  O14 POPEU 350      32.514 106.945  19.345  1.00  0.00           O
ATOM   7625  O11 POPEU 350      33.003 108.845  20.725  1.00  0.00           O
ATOM   7626  O12 POPEU 350      30.963 107.605  21.225  1.00  0.00           O
ATOM   7627  C1  POPEU 350      32.804 109.633  21.905  1.00  0.00           C
ATOM   7630  C2  POPEU 350      34.043 109.534  22.835  1.00  0.00           C
ATOM   7632  O21 POPEU 350      33.653 110.005  24.135  1.00  0.00           O
ATOM   7633  C21 POPEU 350      33.882 109.244  25.185  1.00  0.00           C
ATOM   7634  O22 POPEU 350      34.464 108.164  25.175  1.00  0.00           O
ATOM   7635  C22 POPEU 350      33.383 109.984  26.435  1.00  0.00           C
ATOM   7638  C3  POPEU 350      35.223 110.405  22.265  1.00  0.00           C
ATOM   7641  O31 POPEU 350      36.504 109.904  22.685  1.00  0.00           O
ATOM   7642  C31 POPEU 350      36.894 110.195  23.925  1.00  0.00           C
ATOM   7643  O32 POPEU 350      36.464 111.084  24.625  1.00  0.00           O
ATOM   7644  C32 POPEU 350      37.964 109.174  24.355  1.00  0.00           C
ATOM   7647  C23 POPEU 350      34.394 109.834  27.585  1.00  0.00           C
ATOM   7650  C24 POPEU 350      34.164 110.825  28.735  1.00  0.00           C
ATOM   7653  C25 POPEU 350      32.914 110.534  29.575  1.00  0.00           C
ATOM   7656  C26 POPEU 350      32.903 111.324  30.885  1.00  0.00           C
ATOM   7659  C27 POPEU 350      31.644 111.084  31.735  1.00  0.00           C
ATOM   7662  C28 POPEU 350      31.764 111.625  33.175  1.00  0.00           C
ATOM   7665  C29 POPEU 350      31.964 113.123  33.225  1.00  0.00           C
ATOM   7667 0C21 POPEU 350      31.264 114.025  33.935  1.00  0.00           C
ATOM   7669 1C21 POPEU 350      30.084 113.764  34.845  1.00  0.00           C
ATOM   7672 2C21 POPEU 350      30.514 113.705  36.325  1.00  0.00           C
ATOM   7675 3C21 POPEU 350      29.304 113.724  37.285  1.00  0.00           C
ATOM   7678 4C21 POPEU 350      29.704 113.523  38.755  1.00  0.00           C
ATOM   7681 5C21 POPEU 350      28.574 113.904  39.725  1.00  0.00           C
ATOM   7684 6C21 POPEU 350      28.874 113.465  41.175  1.00  0.00           C
ATOM   7687 7C21 POPEU 350      27.854 114.025  42.185  1.00  0.00           C
ATOM   7690 8C21 POPEU 350      27.973 113.404  43.575  1.00  0.00           C
ATOM   7694  C33 POPEU 350      39.202 109.794  25.035  1.00  0.00           C
ATOM   7697  C34 POPEU 350      39.444 109.244  26.445  1.00  0.00           C
ATOM   7700  C35 POPEU 350      38.394 109.675  27.475  1.00  0.00           C
ATOM   7703  C36 POPEU 350      39.004 109.865  28.875  1.00  0.00           C
ATOM   7706  C37 POPEU 350      37.953 110.014  29.975  1.00  0.00           C
ATOM   7709  C38 POPEU 350      38.604 110.265  31.345  1.00  0.00           C
ATOM   7712  C39 POPEU 350      37.773 109.734  32.525  1.00  0.00           C
ATOM   7715 0C31 POPEU 350      37.854 108.214  32.645  1.00  0.00           C
ATOM   7718 1C31 POPEU 350      37.374 107.695  34.005  1.00  0.00           C
ATOM   7721 2C31 POPEU 350      37.473 106.163  34.125  1.00  0.00           C
ATOM   7724 3C31 POPEU 350      37.214 105.674  35.565  1.00  0.00           C
ATOM   7727 4C31 POPEU 350      35.774 105.925  36.045  1.00  0.00           C
ATOM   7730 5C31 POPEU 350      35.523 105.415  37.465  1.00  0.00           C
ATOM   7733 6C31 POPEU 350      34.074 105.585  37.925  1.00  0.00           C
ATOM   7737  NH3 POPEV 351      86.654  90.574  69.145  1.00  0.00           N
ATOM   7741  C12 POPEV 351      87.624  89.424  68.915  1.00  0.00           C
ATOM   7744  C11 POPEV 351      88.274  88.885  70.205  1.00  0.00           C
ATOM   7747  P   POPEV 351      89.513  86.674  69.485  1.00  0.00           P
ATOM   7748  O13 POPEV 351      88.874  85.874  70.565  1.00  0.00           O
ATOM   7749  O14 POPEV 351      88.943  86.614  68.125  1.00  0.00           O
ATOM   7750  O11 POPEV 351      91.054  86.334  69.445  1.00  0.00           O
ATOM   7751  O12 POPEV 351      89.493  88.195  69.925  1.00  0.00           O
ATOM   7752  C1  POPEV 351      91.583  85.124  70.005  1.00  0.00           C
ATOM   7755  C2  POPEV 351      92.712  84.505  69.125  1.00  0.00           C
ATOM   7757  O21 POPEV 351      92.153  83.845  67.965  1.00  0.00           O
ATOM   7758  C21 POPEV 351      92.453  84.405  66.795  1.00  0.00           C
ATOM   7759  O22 POPEV 351      93.022  85.454  66.625  1.00  0.00           O
ATOM   7760  C22 POPEV 351      91.993  83.465  65.675  1.00  0.00           C
ATOM   7763  C3  POPEV 351      93.503  83.414  69.895  1.00  0.00           C
ATOM   7766  O31 POPEV 351      94.664  83.024  69.135  1.00  0.00           O
ATOM   7767  C31 POPEV 351      94.603  81.905  68.435  1.00  0.00           C
ATOM   7768  O32 POPEV 351      93.794  81.004  68.595  1.00  0.00           O
ATOM   7769  C32 POPEV 351      95.713  81.975  67.375  1.00  0.00           C
ATOM   7772  C23 POPEV 351      92.083  84.155  64.305  1.00  0.00           C
ATOM   7775  C24 POPEV 351      91.453  83.344  63.155  1.00  0.00           C
ATOM   7778  C25 POPEV 351      91.423  84.184  61.875  1.00  0.00           C
ATOM   7781  C26 POPEV 351      91.124  83.383  60.595  1.00  0.00           C
ATOM   7784  C27 POPEV 351      91.823  84.004  59.375  1.00  0.00           C
ATOM   7787  C28 POPEV 351      91.772  83.123  58.105  1.00  0.00           C
ATOM   7790  C29 POPEV 351      92.882  83.505  57.145  1.00  0.00           C
ATOM   7792 0C21 POPEV 351      92.862  83.355  55.805  1.00  0.00           C
ATOM   7794 1C21 POPEV 351      91.752  82.735  55.005  1.00  0.00           C
ATOM   7797 2C21 POPEV 351      90.783  83.794  54.455  1.00  0.00           C
ATOM   7800 3C21 POPEV 351      91.383  84.685  53.345  1.00  0.00           C
ATOM   7803 4C21 POPEV 351      90.333  85.545  52.635  1.00  0.00           C
ATOM   7806 5C21 POPEV 351      89.714  86.644  53.515  1.00  0.00           C
ATOM   7809 6C21 POPEV 351      88.584  87.395  52.785  1.00  0.00           C
ATOM   7812 7C21 POPEV 351      88.002  88.544  53.605  1.00  0.00           C
ATOM   7815 8C21 POPEV 351      86.814  89.225  52.925  1.00  0.00           C
ATOM   7819  C33 POPEV 351      95.352  81.255  66.045  1.00  0.00           C
ATOM   7822  C34 POPEV 351      95.473  82.204  64.855  1.00  0.00           C
ATOM   7825  C35 POPEV 351      96.924  82.425  64.385  1.00  0.00           C
ATOM   7828  C36 POPEV 351      97.013  83.635  63.455  1.00  0.00           C
ATOM   7831  C37 POPEV 351      98.363  83.813  62.745  1.00  0.00           C
ATOM   7834  C38 POPEV 351      98.454  85.235  62.155  1.00  0.00           C
ATOM   7837  C39 POPEV 351      99.513  85.405  61.065  1.00  0.00           C
ATOM   7840 0C31 POPEV 351      98.934  86.124  59.845  1.00  0.00           C
ATOM   7843 1C31 POPEV 351      99.854  86.163  58.615  1.00  0.00           C
ATOM   7846 2C31 POPEV 351      99.083  86.684  57.395  1.00  0.00           C
ATOM   7849 3C31 POPEV 351      99.854  86.674  56.065  1.00  0.00           C
ATOM   7852 4C31 POPEV 351     101.154  87.484  56.085  1.00  0.00           C
ATOM   7855 5C31 POPEV 351     101.663  87.805  54.675  1.00  0.00           C
ATOM   7858 6C31 POPEV 351     103.034  88.495  54.675  1.00  0.00           C
ATOM   7862  NH3 POPEW 352     106.593  53.085  68.235  1.00  0.00           N
ATOM   7866  C12 POPEW 352     106.054  51.675  68.095  1.00  0.00           C
ATOM   7869  C11 POPEW 352     107.094  50.664  68.605  1.00  0.00           C
ATOM   7872  P   POPEW 352     109.014  50.994  66.875  1.00  0.00           P
ATOM   7873  O13 POPEW 352     109.263  49.585  66.525  1.00  0.00           O
ATOM   7874  O14 POPEW 352     108.083  51.724  65.985  1.00  0.00           O
ATOM   7875  O11 POPEW 352     110.352  51.794  66.975  1.00  0.00           O
ATOM   7876  O12 POPEW 352     108.442  51.074  68.335  1.00  0.00           O
ATOM   7877  C1  POPEW 352     111.623  51.313  66.525  1.00  0.00           C
ATOM   7880  C2  POPEW 352     112.033  52.114  65.255  1.00  0.00           C
ATOM   7882  O21 POPEW 352     111.234  51.724  64.115  1.00  0.00           O
ATOM   7883  C21 POPEW 352     111.563  50.593  63.535  1.00  0.00           C
ATOM   7884  O22 POPEW 352     112.393  49.774  63.905  1.00  0.00           O
ATOM   7885  C22 POPEW 352     110.674  50.324  62.325  1.00  0.00           C
ATOM   7888  C3  POPEW 352     113.563  52.104  64.985  1.00  0.00           C
ATOM   7891  O31 POPEW 352     113.764  52.584  63.645  1.00  0.00           O
ATOM   7892  C31 POPEW 352     114.734  53.424  63.425  1.00  0.00           C
ATOM   7893  O32 POPEW 352     115.543  53.855  64.215  1.00  0.00           O
ATOM   7894  C32 POPEW 352     114.714  53.794  61.935  1.00  0.00           C
ATOM   7897  C23 POPEW 352     111.084  49.004  61.645  1.00  0.00           C
ATOM   7900  C24 POPEW 352     110.033  48.434  60.695  1.00  0.00           C
ATOM   7903  C25 POPEW 352     110.173  48.883  59.225  1.00  0.00           C
ATOM   7906  C26 POPEW 352     109.683  47.795  58.265  1.00  0.00           C
ATOM   7909  C27 POPEW 352     109.552  48.255  56.805  1.00  0.00           C
ATOM   7912  C28 POPEW 352     109.503  47.085  55.805  1.00  0.00           C
ATOM   7915  C29 POPEW 352     108.293  46.194  55.975  1.00  0.00           C
ATOM   7917 0C21 POPEW 352     107.684  45.505  54.995  1.00  0.00           C
ATOM   7919 1C21 POPEW 352     108.104  45.425  53.545  1.00  0.00           C
ATOM   7922 2C21 POPEW 352     108.083  43.985  52.975  1.00  0.00           C
ATOM   7925 3C21 POPEW 352     109.014  43.005  53.705  1.00  0.00           C
ATOM   7928 4C21 POPEW 352     109.014  41.583  53.115  1.00  0.00           C
ATOM   7931 5C21 POPEW 352     110.063  40.675  53.785  1.00  0.00           C
ATOM   7934 6C21 POPEW 352     109.493  39.364  54.365  1.00  0.00           C
ATOM   7937 7C21 POPEW 352     110.534  38.624  55.205  1.00  0.00           C
ATOM   7940 8C21 POPEW 352     110.033  37.294  55.795  1.00  0.00           C
ATOM   7944  C33 POPEW 352     115.984  53.293  61.205  1.00  0.00           C
ATOM   7947  C34 POPEW 352     115.704  52.784  59.785  1.00  0.00           C
ATOM   7950  C35 POPEW 352     115.103  53.864  58.875  1.00  0.00           C
ATOM   7953  C36 POPEW 352     114.454  53.293  57.605  1.00  0.00           C
ATOM   7956  C37 POPEW 352     113.274  54.154  57.145  1.00  0.00           C
ATOM   7959  C38 POPEW 352     112.204  53.404  56.335  1.00  0.00           C
ATOM   7962  C39 POPEW 352     112.724  52.754  55.045  1.00  0.00           C
ATOM   7965 0C31 POPEW 352     113.143  53.813  54.025  1.00  0.00           C
ATOM   7968 1C31 POPEW 352     113.613  53.215  52.695  1.00  0.00           C
ATOM   7971 2C31 POPEW 352     114.252  54.284  51.815  1.00  0.00           C
ATOM   7974 3C31 POPEW 352     114.424  53.844  50.365  1.00  0.00           C
ATOM   7977 4C31 POPEW 352     114.854  55.024  49.485  1.00  0.00           C
ATOM   7980 5C31 POPEW 352     114.743  54.734  47.995  1.00  0.00           C
ATOM   7983 6C31 POPEW 352     114.913  56.004  47.155  1.00  0.00           C
ATOM   7987  NH3 POPEX 353      98.493  -1.783  67.345  1.00  0.00           N
ATOM   7991  C12 POPEX 353      98.123  -0.743  66.315  1.00  0.00           C
ATOM   7994  C11 POPEX 353      98.353   0.687  66.785  1.00  0.00           C
ATOM   7997  P   POPEX 353      99.284   2.515  65.135  1.00  0.00           P
ATOM   7998  O13 POPEX 353      98.554   3.434  64.225  1.00  0.00           O
ATOM   7999  O14 POPEX 353      99.993   3.065  66.295  1.00  0.00           O
ATOM   8000  O11 POPEX 353     100.283   1.596  64.315  1.00  0.00           O
ATOM   8001  O12 POPEX 353      98.174   1.508  65.645  1.00  0.00           O
ATOM   8002  C1  POPEX 353     101.154   2.173  63.325  1.00  0.00           C
ATOM   8005  C2  POPEX 353     102.572   1.508  63.375  1.00  0.00           C
ATOM   8007  O21 POPEX 353     103.464   1.748  62.275  1.00  0.00           O
ATOM   8008  C21 POPEX 353     103.403   2.814  61.505  1.00  0.00           C
ATOM   8009  O22 POPEX 353     102.703   3.795  61.625  1.00  0.00           O
ATOM   8010  C22 POPEX 353     104.373   2.545  60.345  1.00  0.00           C
ATOM   8013  C3  POPEX 353     102.453  -0.032  63.465  1.00  0.00           C
ATOM   8016  O31 POPEX 353     101.844  -0.533  62.255  1.00  0.00           O
ATOM   8017  C31 POPEX 353     102.444  -1.543  61.635  1.00  0.00           C
ATOM   8018  O32 POPEX 353     103.204  -2.333  62.165  1.00  0.00           O
ATOM   8019  C32 POPEX 353     102.064  -1.533  60.155  1.00  0.00           C
ATOM   8022  C23 POPEX 353     104.792   3.814  59.565  1.00  0.00           C
ATOM   8025  C24 POPEX 353     105.743   3.474  58.405  1.00  0.00           C
ATOM   8028  C25 POPEX 353     105.044   2.774  57.225  1.00  0.00           C
ATOM   8031  C26 POPEX 353     105.763   1.508  56.745  1.00  0.00           C
ATOM   8034  C27 POPEX 353     104.893   0.708  55.775  1.00  0.00           C
ATOM   8037  C28 POPEX 353     105.543  -0.582  55.235  1.00  0.00           C
ATOM   8040  C29 POPEX 353     106.553  -0.353  54.145  1.00  0.00           C
ATOM   8042 0C21 POPEX 353     106.334  -0.552  52.835  1.00  0.00           C
ATOM   8044 1C21 POPEX 353     105.014  -0.983  52.235  1.00  0.00           C
ATOM   8047 2C21 POPEX 353     104.913  -0.834  50.695  1.00  0.00           C
ATOM   8050 3C21 POPEX 353     104.813   0.617  50.175  1.00  0.00           C
ATOM   8053 4C21 POPEX 353     106.173   1.296  49.945  1.00  0.00           C
ATOM   8056 5C21 POPEX 353     106.063   2.734  49.435  1.00  0.00           C
ATOM   8059 6C21 POPEX 353     105.704   2.853  47.955  1.00  0.00           C
ATOM   8062 7C21 POPEX 353     105.634   4.315  47.505  1.00  0.00           C
ATOM   8065 8C21 POPEX 353     105.382   4.474  46.005  1.00  0.00           C
ATOM   8069  C33 POPEX 353     101.124  -2.702  59.775  1.00  0.00           C
ATOM   8072  C34 POPEX 353     100.163  -2.352  58.625  1.00  0.00           C
ATOM   8075  C35 POPEX 353      99.132  -3.453  58.375  1.00  0.00           C
ATOM   8078  C36 POPEX 353      97.873  -2.933  57.665  1.00  0.00           C
ATOM   8081  C37 POPEX 353      96.943  -4.073  57.255  1.00  0.00           C
ATOM   8084  C38 POPEX 353      95.594  -3.623  56.685  1.00  0.00           C
ATOM   8087  C39 POPEX 353      94.653  -2.982  57.725  1.00  0.00           C
ATOM   8090 0C31 POPEX 353      93.213  -2.923  57.215  1.00  0.00           C
ATOM   8093 1C31 POPEX 353      92.192  -2.683  58.325  1.00  0.00           C
ATOM   8096 2C31 POPEX 353      90.783  -3.082  57.875  1.00  0.00           C
ATOM   8099 3C31 POPEX 353      89.734  -2.783  58.945  1.00  0.00           C
ATOM   8102 4C31 POPEX 353      88.454  -3.572  58.685  1.00  0.00           C
ATOM   8105 5C31 POPEX 353      87.344  -3.252  59.665  1.00  0.00           C
ATOM   8108 6C31 POPEX 353      86.014  -3.812  59.185  1.00  0.00           C
ATOM   8112  NH3 POPEY 354      78.984  51.724  22.105  1.00  0.00           N
ATOM   8116  C12 POPEY 354      79.413  53.093  22.585  1.00  0.00           C
ATOM   8119  C11 POPEY 354      78.273  54.133  22.525  1.00  0.00           C
ATOM   8122  P   POPEY 354      78.463  56.773  22.535  1.00  0.00           P
ATOM   8123  O13 POPEY 354      77.023  56.864  22.845  1.00  0.00           O
ATOM   8124  O14 POPEY 354      79.014  57.795  21.605  1.00  0.00           O
ATOM   8125  O11 POPEY 354      79.284  56.765  23.875  1.00  0.00           O
ATOM   8126  O12 POPEY 354      78.763  55.344  21.935  1.00  0.00           O
ATOM   8127  C1  POPEY 354      80.662  56.415  23.905  1.00  0.00           C
ATOM   8130  C2  POPEY 354      81.253  56.563  25.345  1.00  0.00           C
ATOM   8132  O21 POPEY 354      80.763  55.495  26.175  1.00  0.00           O
ATOM   8133  C21 POPEY 354      81.682  54.774  26.775  1.00  0.00           C
ATOM   8134  O22 POPEY 354      82.862  54.684  26.465  1.00  0.00           O
ATOM   8135  C22 POPEY 354      81.014  54.014  27.935  1.00  0.00           C
ATOM   8138  C3  POPEY 354      80.824  57.945  25.925  1.00  0.00           C
ATOM   8141  O31 POPEY 354      81.094  58.085  27.335  1.00  0.00           O
ATOM   8142  C31 POPEY 354      81.784  59.164  27.675  1.00  0.00           C
ATOM   8143  O32 POPEY 354      82.523  59.804  26.965  1.00  0.00           O
ATOM   8144  C32 POPEY 354      81.404  59.554  29.105  1.00  0.00           C
ATOM   8147  C23 POPEY 354      81.693  54.255  29.305  1.00  0.00           C
ATOM   8150  C24 POPEY 354      81.073  53.354  30.395  1.00  0.00           C
ATOM   8153  C25 POPEY 354      81.644  53.585  31.805  1.00  0.00           C
ATOM   8156  C26 POPEY 354      83.123  53.184  31.955  1.00  0.00           C
ATOM   8159  C27 POPEY 354      83.374  51.984  32.885  1.00  0.00           C
ATOM   8162  C28 POPEY 354      83.654  52.355  34.355  1.00  0.00           C
ATOM   8165  C29 POPEY 354      82.423  52.784  35.115  1.00  0.00           C
ATOM   8167 0C21 POPEY 354      82.153  52.454  36.395  1.00  0.00           C
ATOM   8169 1C21 POPEY 354      83.034  51.675  37.325  1.00  0.00           C
ATOM   8172 2C21 POPEY 354      83.064  52.314  38.725  1.00  0.00           C
ATOM   8175 3C21 POPEY 354      83.962  51.545  39.705  1.00  0.00           C
ATOM   8178 4C21 POPEY 354      83.864  52.104  41.135  1.00  0.00           C
ATOM   8181 5C21 POPEY 354      84.564  53.454  41.345  1.00  0.00           C
ATOM   8184 6C21 POPEY 354      86.084  53.344  41.555  1.00  0.00           C
ATOM   8187 7C21 POPEY 354      86.663  54.535  42.335  1.00  0.00           C
ATOM   8190 8C21 POPEY 354      88.162  54.424  42.605  1.00  0.00           C
ATOM   8194  C33 POPEY 354      81.553  58.395  30.105  1.00  0.00           C
ATOM   8197  C34 POPEY 354      81.014  58.754  31.495  1.00  0.00           C
ATOM   8200  C35 POPEY 354      80.863  57.495  32.355  1.00  0.00           C
ATOM   8203  C36 POPEY 354      80.544  57.784  33.825  1.00  0.00           C
ATOM   8206  C37 POPEY 354      80.033  56.524  34.525  1.00  0.00           C
ATOM   8209  C38 POPEY 354      80.014  56.644  36.045  1.00  0.00           C
ATOM   8212  C39 POPEY 354      79.312  55.435  36.675  1.00  0.00           C
ATOM   8215 0C31 POPEY 354      79.504  55.354  38.195  1.00  0.00           C
ATOM   8218 1C31 POPEY 354      78.693  54.203  38.795  1.00  0.00           C
ATOM   8221 2C31 POPEY 354      79.033  53.944  40.265  1.00  0.00           C
ATOM   8224 3C31 POPEY 354      78.553  55.035  41.235  1.00  0.00           C
ATOM   8227 4C31 POPEY 354      79.252  54.844  42.575  1.00  0.00           C
ATOM   8230 5C31 POPEY 354      78.773  55.734  43.725  1.00  0.00           C
ATOM   8233 6C31 POPEY 354      79.563  55.425  45.005  1.00  0.00           C
ATOM   8237  NH3 POPEZ 355      55.433  46.594  24.975  1.00  0.00           N
ATOM   8241  C12 POPEZ 355      56.013  47.953  25.195  1.00  0.00           C
ATOM   8244  C11 POPEZ 355      57.563  47.914  25.225  1.00  0.00           C
ATOM   8247  P   POPEZ 355      57.703  50.464  24.945  1.00  0.00           P
ATOM   8248  O13 POPEZ 355      56.502  51.054  25.575  1.00  0.00           O
ATOM   8249  O14 POPEZ 355      57.583  50.154  23.515  1.00  0.00           O
ATOM   8250  O11 POPEZ 355      58.953  51.425  25.105  1.00  0.00           O
ATOM   8251  O12 POPEZ 355      58.104  49.144  25.715  1.00  0.00           O
ATOM   8252  C1  POPEZ 355      59.063  52.394  26.135  1.00  0.00           C
ATOM   8255  C2  POPEZ 355      59.944  51.875  27.305  1.00  0.00           C
ATOM   8257  O21 POPEZ 355      59.214  51.204  28.345  1.00  0.00           O
ATOM   8258  C21 POPEZ 355      58.213  51.784  28.955  1.00  0.00           C
ATOM   8259  O22 POPEZ 355      57.804  52.925  28.805  1.00  0.00           O
ATOM   8260  C22 POPEZ 355      57.743  50.844  30.055  1.00  0.00           C
ATOM   8263  C3  POPEZ 355      60.984  52.914  27.835  1.00  0.00           C
ATOM   8266  O31 POPEZ 355      60.764  53.364  29.185  1.00  0.00           O
ATOM   8267  C31 POPEZ 355      60.104  54.515  29.285  1.00  0.00           C
ATOM   8268  O32 POPEZ 355      59.592  55.124  28.355  1.00  0.00           O
ATOM   8269  C32 POPEZ 355      60.054  54.954  30.755  1.00  0.00           C
ATOM   8272  C23 POPEZ 355      58.633  51.035  31.295  1.00  0.00           C
ATOM   8275  C24 POPEZ 355      58.524  49.884  32.295  1.00  0.00           C
ATOM   8278  C25 POPEZ 355      57.593  50.184  33.475  1.00  0.00           C
ATOM   8281  C26 POPEZ 355      57.752  49.115  34.565  1.00  0.00           C
ATOM   8284  C27 POPEZ 355      56.644  49.083  35.635  1.00  0.00           C
ATOM   8287  C28 POPEZ 355      56.523  50.383  36.455  1.00  0.00           C
ATOM   8290  C29 POPEZ 355      55.604  51.415  35.835  1.00  0.00           C
ATOM   8292 0C21 POPEZ 355      54.522  51.965  36.425  1.00  0.00           C
ATOM   8294 1C21 POPEZ 355      54.043  51.633  37.815  1.00  0.00           C
ATOM   8297 2C21 POPEZ 355      54.893  52.274  38.935  1.00  0.00           C
ATOM   8300 3C21 POPEZ 355      54.483  51.734  40.315  1.00  0.00           C
ATOM   8303 4C21 POPEZ 355      55.483  52.005  41.445  1.00  0.00           C
ATOM   8306 5C21 POPEZ 355      55.203  51.094  42.645  1.00  0.00           C
ATOM   8309 6C21 POPEZ 355      56.143  51.294  43.835  1.00  0.00           C
ATOM   8312 7C21 POPEZ 355      55.803  50.333  44.985  1.00  0.00           C
ATOM   8315 8C21 POPEZ 355      56.593  50.593  46.275  1.00  0.00           C
ATOM   8319  C33 POPEZ 355      60.153  56.495  30.875  1.00  0.00           C
ATOM   8322  C34 POPEZ 355      60.252  57.054  32.305  1.00  0.00           C
ATOM   8325  C35 POPEZ 355      61.514  56.583  33.055  1.00  0.00           C
ATOM   8328  C36 POPEZ 355      62.084  57.684  33.965  1.00  0.00           C
ATOM   8331  C37 POPEZ 355      63.303  57.224  34.785  1.00  0.00           C
ATOM   8334  C38 POPEZ 355      63.984  58.364  35.545  1.00  0.00           C
ATOM   8337  C39 POPEZ 355      65.313  57.953  36.205  1.00  0.00           C
ATOM   8340 0C31 POPEZ 355      65.253  57.694  37.725  1.00  0.00           C
ATOM   8343 1C31 POPEZ 355      64.273  56.594  38.155  1.00  0.00           C
ATOM   8346 2C31 POPEZ 355      64.493  56.105  39.595  1.00  0.00           C
ATOM   8349 3C31 POPEZ 355      63.764  56.914  40.675  1.00  0.00           C
ATOM   8352 4C31 POPEZ 355      63.932  56.294  42.065  1.00  0.00           C
ATOM   8355 5C31 POPEZ 355      63.083  56.954  43.155  1.00  0.00           C
ATOM   8358 6C31 POPEZ 355      63.223  56.264  44.515  1.00  0.00           C
ATOM   8362  NH3 POPEa 356     129.932 122.085  70.045  1.00  0.00           N
ATOM   8366  C12 POPEa 356     129.163 120.784  69.995  1.00  0.00           C
ATOM   8369  C11 POPEa 356     129.463 119.913  71.235  1.00  0.00           C
ATOM   8372  P   POPEa 356     127.192 118.605  71.575  1.00  0.00           P
ATOM   8373  O13 POPEa 356     126.844 117.225  71.975  1.00  0.00           O
ATOM   8374  O14 POPEa 356     126.863 119.685  72.535  1.00  0.00           O
ATOM   8375  O11 POPEa 356     126.542 118.995  70.195  1.00  0.00           O
ATOM   8376  O12 POPEa 356     128.734 118.684  71.235  1.00  0.00           O
ATOM   8377  C1  POPEa 356     126.714 118.074  69.115  1.00  0.00           C
ATOM   8380  C2  POPEa 356     126.094 118.635  67.825  1.00  0.00           C
ATOM   8382  O21 POPEa 356     126.612 117.814  66.765  1.00  0.00           O
ATOM   8383  C21 POPEa 356     125.743 117.514  65.835  1.00  0.00           C
ATOM   8384  O22 POPEa 356     124.583 117.854  65.805  1.00  0.00           O
ATOM   8385  C22 POPEa 356     126.413 116.674  64.755  1.00  0.00           C
ATOM   8388  C3  POPEa 356     126.453 120.124  67.545  1.00  0.00           C
ATOM   8391  O31 POPEa 356     126.224 120.454  66.165  1.00  0.00           O
ATOM   8392  C31 POPEa 356     126.542 121.674  65.775  1.00  0.00           C
ATOM   8393  O32 POPEa 356     127.143 122.505  66.445  1.00  0.00           O
ATOM   8394  C32 POPEa 356     125.993 121.905  64.365  1.00  0.00           C
ATOM   8397  C23 POPEa 356     125.413 116.424  63.625  1.00  0.00           C
ATOM   8400  C24 POPEa 356     125.973 115.515  62.535  1.00  0.00           C
ATOM   8403  C25 POPEa 356     125.014 115.424  61.345  1.00  0.00           C
ATOM   8406  C26 POPEa 356     125.502 114.445  60.275  1.00  0.00           C
ATOM   8409  C27 POPEa 356     124.704 114.545  58.975  1.00  0.00           C
ATOM   8412  C28 POPEa 356     125.352 113.764  57.815  1.00  0.00           C
ATOM   8415  C29 POPEa 356     125.243 112.273  58.005  1.00  0.00           C
ATOM   8417 0C21 POPEa 356     125.343 111.364  57.025  1.00  0.00           C
ATOM   8419 1C21 POPEa 356     125.653 111.665  55.575  1.00  0.00           C
ATOM   8422 2C21 POPEa 356     126.593 110.615  54.945  1.00  0.00           C
ATOM   8425 3C21 POPEa 356     128.034 110.655  55.485  1.00  0.00           C
ATOM   8428 4C21 POPEa 356     128.803 109.344  55.245  1.00  0.00           C
ATOM   8431 5C21 POPEa 356     129.093 109.015  53.775  1.00  0.00           C
ATOM   8434 6C21 POPEa 356     129.503 107.544  53.605  1.00  0.00           C
ATOM   8437 7C21 POPEa 356     130.103 107.234  52.225  1.00  0.00           C
ATOM   8440 8C21 POPEa 356     130.443 105.743  52.045  1.00  0.00           C
ATOM   8444  C33 POPEa 356     126.693 121.084  63.255  1.00  0.00           C
ATOM   8447  C34 POPEa 356     127.983 121.765  62.785  1.00  0.00           C
ATOM   8450  C35 POPEa 356     128.564 121.224  61.465  1.00  0.00           C
ATOM   8453  C36 POPEa 356     128.043 121.954  60.205  1.00  0.00           C
ATOM   8456  C37 POPEa 356     128.913 121.674  58.975  1.00  0.00           C
ATOM   8459  C38 POPEa 356     128.223 122.024  57.645  1.00  0.00           C
ATOM   8462  C39 POPEa 356     128.983 121.495  56.415  1.00  0.00           C
ATOM   8465 0C31 POPEa 356     128.123 121.515  55.135  1.00  0.00           C
ATOM   8468 1C31 POPEa 356     128.764 122.234  53.945  1.00  0.00           C
ATOM   8471 2C31 POPEa 356     127.724 122.843  52.975  1.00  0.00           C
ATOM   8474 3C31 POPEa 356     127.663 124.373  53.095  1.00  0.00           C
ATOM   8477 4C31 POPEa 356     126.623 125.035  52.175  1.00  0.00           C
ATOM   8480 5C31 POPEa 356     126.644 126.564  52.305  1.00  0.00           C
ATOM   8483 6C31 POPEa 356     125.583 127.255  51.425  1.00  0.00           C
ATOM   8487  NH3 POPEb 357      32.004   4.394  67.715  1.00  0.00           N
ATOM   8491  C12 POPEb 357      32.554   4.934  66.425  1.00  0.00           C
ATOM   8494  C11 POPEb 357      34.043   4.584  66.225  1.00  0.00           C
ATOM   8497  P   POPEb 357      35.514   6.784  66.435  1.00  0.00           P
ATOM   8498  O13 POPEb 357      34.954   7.944  67.155  1.00  0.00           O
ATOM   8499  O14 POPEb 357      36.993   6.684  66.455  1.00  0.00           O
ATOM   8500  O11 POPEb 357      35.024   6.824  64.925  1.00  0.00           O
ATOM   8501  O12 POPEb 357      34.894   5.444  66.995  1.00  0.00           O
ATOM   8502  C1  POPEb 357      35.813   7.304  63.835  1.00  0.00           C
ATOM   8505  C2  POPEb 357      34.903   7.954  62.735  1.00  0.00           C
ATOM   8507  O21 POPEb 357      35.644   8.874  61.915  1.00  0.00           O
ATOM   8508  C21 POPEb 357      36.394   8.324  60.985  1.00  0.00           C
ATOM   8509  O22 POPEb 357      36.523   7.134  60.775  1.00  0.00           O
ATOM   8510  C22 POPEb 357      37.112   9.434  60.205  1.00  0.00           C
ATOM   8513  C3  POPEb 357      33.734   8.714  63.395  1.00  0.00           C
ATOM   8516  O31 POPEb 357      32.924   9.504  62.485  1.00  0.00           O
ATOM   8517  C31 POPEb 357      32.124   8.804  61.665  1.00  0.00           C
ATOM   8518  O32 POPEb 357      32.104   7.594  61.565  1.00  0.00           O
ATOM   8519  C32 POPEb 357      31.253   9.744  60.825  1.00  0.00           C
ATOM   8522  C23 POPEb 357      37.723   8.924  58.885  1.00  0.00           C
ATOM   8525  C24 POPEb 357      36.723   8.794  57.735  1.00  0.00           C
ATOM   8528  C25 POPEb 357      36.163  10.144  57.255  1.00  0.00           C
ATOM   8531  C26 POPEb 357      35.544  10.054  55.855  1.00  0.00           C
ATOM   8534  C27 POPEb 357      34.884  11.364  55.405  1.00  0.00           C
ATOM   8537  C28 POPEb 357      34.604  11.374  53.885  1.00  0.00           C
ATOM   8540  C29 POPEb 357      34.203  12.734  53.405  1.00  0.00           C
ATOM   8542 0C21 POPEb 357      34.903  13.494  52.545  1.00  0.00           C
ATOM   8544 1C21 POPEb 357      36.194  13.124  51.855  1.00  0.00           C
ATOM   8547 2C21 POPEb 357      36.293  13.784  50.465  1.00  0.00           C
ATOM   8550 3C21 POPEb 357      36.613  15.284  50.555  1.00  0.00           C
ATOM   8553 4C21 POPEb 357      36.324  16.064  49.255  1.00  0.00           C
ATOM   8556 5C21 POPEb 357      34.833  16.064  48.875  1.00  0.00           C
ATOM   8559 6C21 POPEb 357      34.493  17.084  47.775  1.00  0.00           C
ATOM   8562 7C21 POPEb 357      33.054  16.934  47.285  1.00  0.00           C
ATOM   8565 8C21 POPEb 357      32.632  18.034  46.295  1.00  0.00           C
ATOM   8569  C33 POPEb 357      32.024  11.004  60.365  1.00  0.00           C
ATOM   8572  C34 POPEb 357      31.194  11.924  59.465  1.00  0.00           C
ATOM   8575  C35 POPEb 357      30.594  11.294  58.205  1.00  0.00           C
ATOM   8578  C36 POPEb 357      30.054  12.404  57.295  1.00  0.00           C
ATOM   8581  C37 POPEb 357      29.754  11.934  55.865  1.00  0.00           C
ATOM   8584  C38 POPEb 357      29.444  13.124  54.945  1.00  0.00           C
ATOM   8587  C39 POPEb 357      28.044  13.724  55.165  1.00  0.00           C
ATOM   8590 0C31 POPEb 357      27.814  14.954  54.285  1.00  0.00           C
ATOM   8593 1C31 POPEb 357      26.344  15.384  54.235  1.00  0.00           C
ATOM   8596 2C31 POPEb 357      26.024  16.334  53.075  1.00  0.00           C
ATOM   8599 3C31 POPEb 357      26.204  15.664  51.705  1.00  0.00           C
ATOM   8602 4C31 POPEb 357      25.604  16.474  50.545  1.00  0.00           C
ATOM   8605 5C31 POPEb 357      25.944  15.844  49.185  1.00  0.00           C
ATOM   8608 6C31 POPEb 357      25.314  16.574  47.995  1.00  0.00           C
ATOM   8612  NH3 POPEc 358      53.903  15.414  24.535  1.00  0.00           N
ATOM   8616  C12 POPEc 358      53.163  14.274  23.885  1.00  0.00           C
ATOM   8619  C11 POPEc 358      54.074  13.114  23.405  1.00  0.00           C
ATOM   8622  P   POPEc 358      56.213  11.794  24.135  1.00  0.00           P
ATOM   8623  O13 POPEc 358      56.333  10.374  24.515  1.00  0.00           O
ATOM   8624  O14 POPEc 358      56.613  12.174  22.765  1.00  0.00           O
ATOM   8625  O11 POPEc 358      57.224  12.564  25.065  1.00  0.00           O
ATOM   8626  O12 POPEc 358      54.813  12.474  24.465  1.00  0.00           O
ATOM   8627  C1  POPEc 358      56.833  13.724  25.785  1.00  0.00           C
ATOM   8630  C2  POPEc 358      56.264  13.314  27.165  1.00  0.00           C
ATOM   8632  O21 POPEc 358      55.063  14.064  27.435  1.00  0.00           O
ATOM   8633  C21 POPEc 358      54.214  13.464  28.285  1.00  0.00           C
ATOM   8634  O22 POPEc 358      54.233  12.294  28.595  1.00  0.00           O
ATOM   8635  C22 POPEc 358      53.223  14.524  28.775  1.00  0.00           C
ATOM   8638  C3  POPEc 358      57.374  13.574  28.225  1.00  0.00           C
ATOM   8641  O31 POPEc 358      57.092  12.934  29.485  1.00  0.00           O
ATOM   8642  C31 POPEc 358      58.174  12.904  30.275  1.00  0.00           C
ATOM   8643  O32 POPEc 358      59.303  13.184  29.915  1.00  0.00           O
ATOM   8644  C32 POPEc 358      57.804  12.464  31.675  1.00  0.00           C
ATOM   8647  C23 POPEc 358      52.364  14.094  29.985  1.00  0.00           C
ATOM   8650  C24 POPEc 358      53.163  13.914  31.285  1.00  0.00           C
ATOM   8653  C25 POPEc 358      52.274  13.824  32.535  1.00  0.00           C
ATOM   8656  C26 POPEc 358      53.083  13.554  33.805  1.00  0.00           C
ATOM   8659  C27 POPEc 358      52.253  13.674  35.105  1.00  0.00           C
ATOM   8662  C28 POPEc 358      53.093  13.524  36.395  1.00  0.00           C
ATOM   8665  C29 POPEc 358      53.674  12.144  36.605  1.00  0.00           C
ATOM   8667 0C21 POPEc 358      53.132  11.144  37.315  1.00  0.00           C
ATOM   8669 1C21 POPEc 358      51.793  11.184  37.995  1.00  0.00           C
ATOM   8672 2C21 POPEc 358      51.893  11.484  39.495  1.00  0.00           C
ATOM   8675 3C21 POPEc 358      50.503  11.494  40.155  1.00  0.00           C
ATOM   8678 4C21 POPEc 358      50.583  11.314  41.675  1.00  0.00           C
ATOM   8681 5C21 POPEc 358      49.202  11.164  42.335  1.00  0.00           C
ATOM   8684 6C21 POPEc 358      48.424  12.484  42.425  1.00  0.00           C
ATOM   8687 7C21 POPEc 358      47.174  12.364  43.315  1.00  0.00           C
ATOM   8690 8C21 POPEc 358      46.523  13.714  43.625  1.00  0.00           C
ATOM   8694  C33 POPEc 358      58.223  13.554  32.685  1.00  0.00           C
ATOM   8697  C34 POPEc 358      57.053  13.994  33.575  1.00  0.00           C
ATOM   8700  C35 POPEc 358      56.534  12.894  34.505  1.00  0.00           C
ATOM   8703  C36 POPEc 358      57.534  12.444  35.585  1.00  0.00           C
ATOM   8706  C37 POPEc 358      57.764  13.524  36.645  1.00  0.00           C
ATOM   8709  C38 POPEc 358      58.754  13.094  37.735  1.00  0.00           C
ATOM   8712  C39 POPEc 358      58.534  13.864  39.045  1.00  0.00           C
ATOM   8715 0C31 POPEc 358      57.393  13.264  39.875  1.00  0.00           C
ATOM   8718 1C31 POPEc 358      57.074  14.054  41.145  1.00  0.00           C
ATOM   8721 2C31 POPEc 358      56.104  13.304  42.065  1.00  0.00           C
ATOM   8724 3C31 POPEc 358      55.894  14.024  43.405  1.00  0.00           C
ATOM   8727 4C31 POPEc 358      54.993  13.244  44.375  1.00  0.00           C
ATOM   8730 5C31 POPEc 358      54.953  13.874  45.765  1.00  0.00           C
ATOM   8733 6C31 POPEc 358      53.973  13.194  46.735  1.00  0.00           C
ATOM   8737  NH3 POPEd 359     107.484 109.225  26.235  1.00  0.00           N
ATOM   8741  C12 POPEd 359     106.393 109.125  25.205  1.00  0.00           C
ATOM   8744  C11 POPEd 359     106.434 110.343  24.275  1.00  0.00           C
ATOM   8747  P   POPEd 359     104.112 111.544  24.245  1.00  0.00           P
ATOM   8748  O13 POPEd 359     103.183 112.014  23.205  1.00  0.00           O
ATOM   8749  O14 POPEd 359     103.473 111.005  25.465  1.00  0.00           O
ATOM   8750  O11 POPEd 359     105.014 112.775  24.655  1.00  0.00           O
ATOM   8751  O12 POPEd 359     105.163 110.504  23.645  1.00  0.00           O
ATOM   8752  C1  POPEd 359     104.403 113.985  25.135  1.00  0.00           C
ATOM   8755  C2  POPEd 359     104.403 113.995  26.675  1.00  0.00           C
ATOM   8757  O21 POPEd 359     103.383 114.885  27.175  1.00  0.00           O
ATOM   8758  C21 POPEd 359     103.353 114.944  28.505  1.00  0.00           C
ATOM   8759  O22 POPEd 359     103.834 115.844  29.165  1.00  0.00           O
ATOM   8760  C22 POPEd 359     102.624 113.715  29.065  1.00  0.00           C
ATOM   8763  C3  POPEd 359     105.824 114.274  27.245  1.00  0.00           C
ATOM   8766  O31 POPEd 359     106.054 113.465  28.405  1.00  0.00           O
ATOM   8767  C31 POPEd 359     107.003 113.885  29.235  1.00  0.00           C
ATOM   8768  O32 POPEd 359     107.724 114.855  29.055  1.00  0.00           O
ATOM   8769  C32 POPEd 359     107.074 112.924  30.425  1.00  0.00           C
ATOM   8772  C23 POPEd 359     101.632 114.064  30.205  1.00  0.00           C
ATOM   8775  C24 POPEd 359     100.933 112.814  30.775  1.00  0.00           C
ATOM   8778  C25 POPEd 359      99.874 113.104  31.845  1.00  0.00           C
ATOM   8781  C26 POPEd 359     100.343 114.025  32.985  1.00  0.00           C
ATOM   8784  C27 POPEd 359      99.314 114.104  34.115  1.00  0.00           C
ATOM   8787  C28 POPEd 359      99.743 114.984  35.305  1.00  0.00           C
ATOM   8790  C29 POPEd 359      98.694 114.904  36.385  1.00  0.00           C
ATOM   8792 0C21 POPEd 359      98.624 115.623  37.515  1.00  0.00           C
ATOM   8794 1C21 POPEd 359      99.583 116.684  37.995  1.00  0.00           C
ATOM   8797 2C21 POPEd 359     100.124 116.374  39.415  1.00  0.00           C
ATOM   8800 3C21 POPEd 359      99.014 116.163  40.465  1.00  0.00           C
ATOM   8803 4C21 POPEd 359      99.513 116.014  41.895  1.00  0.00           C
ATOM   8806 5C21 POPEd 359      98.353 115.774  42.865  1.00  0.00           C
ATOM   8809 6C21 POPEd 359      98.773 115.695  44.335  1.00  0.00           C
ATOM   8812 7C21 POPEd 359      97.572 115.545  45.265  1.00  0.00           C
ATOM   8815 8C21 POPEd 359      97.953 115.743  46.735  1.00  0.00           C
ATOM   8819  C33 POPEd 359     107.113 113.654  31.775  1.00  0.00           C
ATOM   8822  C34 POPEd 359     105.824 114.405  32.115  1.00  0.00           C
ATOM   8825  C35 POPEd 359     105.053 113.834  33.315  1.00  0.00           C
ATOM   8828  C36 POPEd 359     104.314 112.525  33.035  1.00  0.00           C
ATOM   8831  C37 POPEd 359     103.503 112.064  34.255  1.00  0.00           C
ATOM   8834  C38 POPEd 359     102.654 110.825  33.975  1.00  0.00           C
ATOM   8837  C39 POPEd 359     101.404 110.725  34.865  1.00  0.00           C
ATOM   8840 0C31 POPEd 359     101.674 110.704  36.385  1.00  0.00           C
ATOM   8843 1C31 POPEd 359     101.163 111.964  37.095  1.00  0.00           C
ATOM   8846 2C31 POPEd 359     101.264 111.894  38.625  1.00  0.00           C
ATOM   8849 3C31 POPEd 359     100.133 111.065  39.255  1.00  0.00           C
ATOM   8852 4C31 POPEd 359     100.243 110.935  40.785  1.00  0.00           C
ATOM   8855 5C31 POPEd 359      99.102 110.084  41.345  1.00  0.00           C
ATOM   8858 6C31 POPEd 359      99.244 109.745  42.835  1.00  0.00           C
ATOM   8862  NH3 POPEe 360      18.284  89.804  23.765  1.00  0.00           N
ATOM   8866  C12 POPEe 360      16.774  89.804  23.735  1.00  0.00           C
ATOM   8869  C11 POPEe 360      16.194  88.845  24.775  1.00  0.00           C
ATOM   8872  P   POPEe 360      14.004  87.505  24.105  1.00  0.00           P
ATOM   8873  O13 POPEe 360      13.144  87.954  22.995  1.00  0.00           O
ATOM   8874  O14 POPEe 360      15.024  86.485  23.775  1.00  0.00           O
ATOM   8875  O11 POPEe 360      13.174  87.005  25.355  1.00  0.00           O
ATOM   8876  O12 POPEe 360      14.764  88.785  24.655  1.00  0.00           O
ATOM   8877  C1  POPEe 360      13.824  86.774  26.615  1.00  0.00           C
ATOM   8880  C2  POPEe 360      13.293  87.754  27.695  1.00  0.00           C
ATOM   8882  O21 POPEe 360      14.044  87.584  28.905  1.00  0.00           O
ATOM   8883  C21 POPEe 360      15.194  88.195  28.965  1.00  0.00           C
ATOM   8884  O22 POPEe 360      15.764  88.764  28.045  1.00  0.00           O
ATOM   8885  C22 POPEe 360      15.724  88.134  30.395  1.00  0.00           C
ATOM   8888  C3  POPEe 360      11.793  87.505  28.015  1.00  0.00           C
ATOM   8891  O31 POPEe 360      11.203  88.495  28.895  1.00  0.00           O
ATOM   8892  C31 POPEe 360      11.284  88.264  30.215  1.00  0.00           C
ATOM   8893  O32 POPEe 360      11.894  87.355  30.745  1.00  0.00           O
ATOM   8894  C32 POPEe 360      10.424  89.295  30.955  1.00  0.00           C
ATOM   8897  C23 POPEe 360      16.153  89.534  30.905  1.00  0.00           C
ATOM   8900  C24 POPEe 360      15.404  89.974  32.175  1.00  0.00           C
ATOM   8903  C25 POPEe 360      15.804  89.155  33.415  1.00  0.00           C
ATOM   8906  C26 POPEe 360      15.233  89.755  34.705  1.00  0.00           C
ATOM   8909  C27 POPEe 360      15.624  88.945  35.945  1.00  0.00           C
ATOM   8912  C28 POPEe 360      14.903  89.365  37.235  1.00  0.00           C
ATOM   8915  C29 POPEe 360      13.434  89.025  37.165  1.00  0.00           C
ATOM   8917 0C21 POPEe 360      12.604  88.745  38.185  1.00  0.00           C
ATOM   8919 1C21 POPEe 360      12.954  88.715  39.655  1.00  0.00           C
ATOM   8922 2C21 POPEe 360      12.884  87.294  40.225  1.00  0.00           C
ATOM   8925 3C21 POPEe 360      11.514  86.614  40.025  1.00  0.00           C
ATOM   8928 4C21 POPEe 360      11.404  85.294  40.775  1.00  0.00           C
ATOM   8931 5C21 POPEe 360      10.083  84.534  40.565  1.00  0.00           C
ATOM   8934 6C21 POPEe 360       9.804  84.233  39.085  1.00  0.00           C
ATOM   8937 7C21 POPEe 360       8.744  83.155  38.875  1.00  0.00           C
ATOM   8940 8C21 POPEe 360       8.224  83.204  37.435  1.00  0.00           C
ATOM   8944  C33 POPEe 360      10.784  89.505  32.445  1.00  0.00           C
ATOM   8947  C34 POPEe 360      10.124  88.523  33.445  1.00  0.00           C
ATOM   8950  C35 POPEe 360       9.833  89.204  34.795  1.00  0.00           C
ATOM   8953  C36 POPEe 360       9.154  88.295  35.825  1.00  0.00           C
ATOM   8956  C37 POPEe 360       8.684  89.004  37.105  1.00  0.00           C
ATOM   8959  C38 POPEe 360       8.064  88.024  38.115  1.00  0.00           C
ATOM   8962  C39 POPEe 360       7.444  88.694  39.345  1.00  0.00           C
ATOM   8965 0C31 POPEe 360       8.284  88.575  40.625  1.00  0.00           C
ATOM   8968 1C31 POPEe 360       7.594  89.265  41.805  1.00  0.00           C
ATOM   8971 2C31 POPEe 360       8.354  89.155  43.135  1.00  0.00           C
ATOM   8974 3C31 POPEe 360       9.794  89.685  43.045  1.00  0.00           C
ATOM   8977 4C31 POPEe 360      10.464  89.844  44.415  1.00  0.00           C
ATOM   8980 5C31 POPEe 360      11.914  90.324  44.305  1.00  0.00           C
ATOM   8983 6C31 POPEe 360      12.644  90.445  45.645  1.00  0.00           C
ATOM   8987  NH3 POPEf 361      38.304  88.004  23.245  1.00  0.00           N
ATOM   8991  C12 POPEf 361      37.294  87.045  22.665  1.00  0.00           C
ATOM   8994  C11 POPEf 361      35.914  87.245  23.305  1.00  0.00           C
ATOM   8997  P   POPEf 361      33.424  87.175  22.445  1.00  0.00           P
ATOM   8998  O13 POPEf 361      32.604  86.215  21.685  1.00  0.00           O
ATOM   8999  O14 POPEf 361      33.424  88.584  21.955  1.00  0.00           O
ATOM   9000  O11 POPEf 361      33.003  87.085  23.965  1.00  0.00           O
ATOM   9001  O12 POPEf 361      34.924  86.634  22.475  1.00  0.00           O
ATOM   9002  C1  POPEf 361      33.233  85.904  24.755  1.00  0.00           C
ATOM   9005  C2  POPEf 361      33.433  86.345  26.225  1.00  0.00           C
ATOM   9007  O21 POPEf 361      33.804  85.235  27.085  1.00  0.00           O
ATOM   9008  C21 POPEf 361      35.124  85.154  27.295  1.00  0.00           C
ATOM   9009  O22 POPEf 361      35.984  85.545  26.515  1.00  0.00           O
ATOM   9010  C22 POPEf 361      35.424  84.675  28.725  1.00  0.00           C
ATOM   9013  C3  POPEf 361      32.133  86.984  26.805  1.00  0.00           C
ATOM   9016  O31 POPEf 361      32.112  86.835  28.245  1.00  0.00           O
ATOM   9017  C31 POPEf 361      31.483  87.775  28.925  1.00  0.00           C
ATOM   9018  O32 POPEf 361      30.944  88.755  28.445  1.00  0.00           O
ATOM   9019  C32 POPEf 361      31.493  87.385  30.385  1.00  0.00           C
ATOM   9022  C23 POPEf 361      34.874  83.284  29.125  1.00  0.00           C
ATOM   9025  C24 POPEf 361      35.813  82.544  30.105  1.00  0.00           C
ATOM   9028  C25 POPEf 361      36.074  83.234  31.455  1.00  0.00           C
ATOM   9031  C26 POPEf 361      34.864  83.304  32.395  1.00  0.00           C
ATOM   9034  C27 POPEf 361      35.202  84.085  33.675  1.00  0.00           C
ATOM   9037  C28 POPEf 361      34.014  84.204  34.655  1.00  0.00           C
ATOM   9040  C29 POPEf 361      34.043  85.515  35.405  1.00  0.00           C
ATOM   9042 0C21 POPEf 361      34.144  85.695  36.735  1.00  0.00           C
ATOM   9044 1C21 POPEf 361      34.294  84.624  37.785  1.00  0.00           C
ATOM   9047 2C21 POPEf 361      34.773  85.224  39.125  1.00  0.00           C
ATOM   9050 3C21 POPEf 361      34.714  84.195  40.265  1.00  0.00           C
ATOM   9053 4C21 POPEf 361      35.004  84.794  41.645  1.00  0.00           C
ATOM   9056 5C21 POPEf 361      34.674  83.794  42.755  1.00  0.00           C
ATOM   9059 6C21 POPEf 361      34.993  84.305  44.165  1.00  0.00           C
ATOM   9062 7C21 POPEf 361      34.612  83.274  45.235  1.00  0.00           C
ATOM   9065 8C21 POPEf 361      34.773  83.785  46.665  1.00  0.00           C
ATOM   9069  C33 POPEf 361      30.924  88.523  31.245  1.00  0.00           C
ATOM   9072  C34 POPEf 361      30.653  88.094  32.685  1.00  0.00           C
ATOM   9075  C35 POPEf 361      30.133  89.274  33.495  1.00  0.00           C
ATOM   9078  C36 POPEf 361      29.804  88.934  34.945  1.00  0.00           C
ATOM   9081  C37 POPEf 361      29.324  90.174  35.695  1.00  0.00           C
ATOM   9084  C38 POPEf 361      28.974  89.895  37.155  1.00  0.00           C
ATOM   9087  C39 POPEf 361      30.203  89.734  38.055  1.00  0.00           C
ATOM   9090 0C31 POPEf 361      30.054  88.565  39.025  1.00  0.00           C
ATOM   9093 1C31 POPEf 361      31.124  88.535  40.115  1.00  0.00           C
ATOM   9096 2C31 POPEf 361      31.063  87.255  40.965  1.00  0.00           C
ATOM   9099 3C31 POPEf 361      31.934  87.325  42.225  1.00  0.00           C
ATOM   9102 4C31 POPEf 361      31.293  88.144  43.345  1.00  0.00           C
ATOM   9105 5C31 POPEf 361      32.224  88.344  44.545  1.00  0.00           C
ATOM   9108 6C31 POPEf 361      31.553  89.064  45.705  1.00  0.00           C
ATOM   9112  NH3 POPEg 362      93.573  26.835  67.965  1.00  0.00           N
ATOM   9116  C12 POPEg 362      94.214  27.934  67.185  1.00  0.00           C
ATOM   9119  C11 POPEg 362      95.683  27.614  66.955  1.00  0.00           C
ATOM   9122  P   POPEg 362      97.894  28.694  66.275  1.00  0.00           P
ATOM   9123  O13 POPEg 362      98.454  29.384  67.445  1.00  0.00           O
ATOM   9124  O14 POPEg 362      98.353  27.304  65.975  1.00  0.00           O
ATOM   9125  O11 POPEg 362      98.213  29.594  64.995  1.00  0.00           O
ATOM   9126  O12 POPEg 362      96.313  28.704  66.315  1.00  0.00           O
ATOM   9127  C1  POPEg 362      97.432  29.404  63.815  1.00  0.00           C
ATOM   9130  C2  POPEg 362      98.243  29.724  62.535  1.00  0.00           C
ATOM   9132  O21 POPEg 362      97.663  28.995  61.435  1.00  0.00           O
ATOM   9133  C21 POPEg 362      97.783  29.574  60.255  1.00  0.00           C
ATOM   9134  O22 POPEg 362      98.104  30.724  60.045  1.00  0.00           O
ATOM   9135  C22 POPEg 362      97.673  28.494  59.185  1.00  0.00           C
ATOM   9138  C3  POPEg 362      99.723  29.265  62.725  1.00  0.00           C
ATOM   9141  O31 POPEg 362     100.534  29.474  61.545  1.00  0.00           O
ATOM   9142  C31 POPEg 362     100.793  28.394  60.815  1.00  0.00           C
ATOM   9143  O32 POPEg 362     100.522  27.244  61.105  1.00  0.00           O
ATOM   9144  C32 POPEg 362     101.413  28.844  59.505  1.00  0.00           C
ATOM   9147  C23 POPEg 362      96.374  28.535  58.345  1.00  0.00           C
ATOM   9150  C24 POPEg 362      96.483  27.604  57.125  1.00  0.00           C
ATOM   9153  C25 POPEg 362      97.334  28.204  55.995  1.00  0.00           C
ATOM   9156  C26 POPEg 362      97.693  27.234  54.865  1.00  0.00           C
ATOM   9159  C27 POPEg 362      98.874  26.304  55.215  1.00  0.00           C
ATOM   9162  C28 POPEg 362      98.433  24.904  55.685  1.00  0.00           C
ATOM   9165  C29 POPEg 362      99.513  24.204  56.475  1.00  0.00           C
ATOM   9167 0C21 POPEg 362      99.953  22.945  56.305  1.00  0.00           C
ATOM   9169 1C21 POPEg 362      99.443  21.925  55.315  1.00  0.00           C
ATOM   9172 2C21 POPEg 362     100.534  21.474  54.335  1.00  0.00           C
ATOM   9175 3C21 POPEg 362      99.993  20.524  53.255  1.00  0.00           C
ATOM   9178 4C21 POPEg 362     101.094  20.024  52.305  1.00  0.00           C
ATOM   9181 5C21 POPEg 362     100.534  19.415  51.015  1.00  0.00           C
ATOM   9184 6C21 POPEg 362     101.483  18.394  50.385  1.00  0.00           C
ATOM   9187 7C21 POPEg 362     101.003  17.874  49.025  1.00  0.00           C
ATOM   9190 8C21 POPEg 362     101.823  16.684  48.495  1.00  0.00           C
ATOM   9194  C33 POPEg 362     101.632  27.654  58.555  1.00  0.00           C
ATOM   9197  C34 POPEg 362     102.074  28.104  57.155  1.00  0.00           C
ATOM   9200  C35 POPEg 362     102.523  26.904  56.315  1.00  0.00           C
ATOM   9203  C36 POPEg 362     102.673  27.234  54.835  1.00  0.00           C
ATOM   9206  C37 POPEg 362     102.783  25.964  53.975  1.00  0.00           C
ATOM   9209  C38 POPEg 362     102.783  26.284  52.485  1.00  0.00           C
ATOM   9212  C39 POPEg 362     102.624  25.064  51.575  1.00  0.00           C
ATOM   9215 0C31 POPEg 362     101.143  24.724  51.285  1.00  0.00           C
ATOM   9218 1C31 POPEg 362     100.973  24.034  49.935  1.00  0.00           C
ATOM   9221 2C31 POPEg 362      99.513  23.704  49.555  1.00  0.00           C
ATOM   9224 3C31 POPEg 362      98.573  24.925  49.525  1.00  0.00           C
ATOM   9227 4C31 POPEg 362      97.243  24.604  48.825  1.00  0.00           C
ATOM   9230 5C31 POPEg 362      96.283  25.794  48.755  1.00  0.00           C
ATOM   9233 6C31 POPEg 362      95.184  25.585  47.715  1.00  0.00           C
ATOM   9237  NH3 POPEh 363      30.874  94.645  69.345  1.00  0.00           N
ATOM   9241  C12 POPEh 363      31.004  96.145  69.375  1.00  0.00           C
ATOM   9244  C11 POPEh 363      29.674  96.814  68.965  1.00  0.00           C
ATOM   9247  P   POPEh 363      27.643  95.464  67.975  1.00  0.00           P
ATOM   9248  O13 POPEh 363      26.453  94.704  68.425  1.00  0.00           O
ATOM   9249  O14 POPEh 363      27.374  96.593  67.075  1.00  0.00           O
ATOM   9250  O11 POPEh 363      28.624  94.454  67.245  1.00  0.00           O
ATOM   9251  O12 POPEh 363      28.534  95.954  69.205  1.00  0.00           O
ATOM   9252  C1  POPEh 363      29.564  94.904  66.265  1.00  0.00           C
ATOM   9255  C2  POPEh 363      29.514  94.055  64.975  1.00  0.00           C
ATOM   9257  O21 POPEh 363      30.854  94.125  64.475  1.00  0.00           O
ATOM   9258  C21 POPEh 363      31.313  93.094  63.805  1.00  0.00           C
ATOM   9259  O22 POPEh 363      30.674  92.154  63.365  1.00  0.00           O
ATOM   9260  C22 POPEh 363      32.844  93.225  63.785  1.00  0.00           C
ATOM   9263  C3  POPEh 363      28.424  94.633  64.015  1.00  0.00           C
ATOM   9266  O31 POPEh 363      28.314  93.953  62.745  1.00  0.00           O
ATOM   9267  C31 POPEh 363      29.114  94.394  61.785  1.00  0.00           C
ATOM   9268  O32 POPEh 363      29.944  95.275  61.895  1.00  0.00           O
ATOM   9269  C32 POPEh 363      28.844  93.645  60.495  1.00  0.00           C
ATOM   9272  C23 POPEh 363      33.574  92.124  62.975  1.00  0.00           C
ATOM   9275  C24 POPEh 363      33.894  92.544  61.545  1.00  0.00           C
ATOM   9278  C25 POPEh 363      32.684  92.495  60.595  1.00  0.00           C
ATOM   9281  C26 POPEh 363      33.023  93.045  59.205  1.00  0.00           C
ATOM   9284  C27 POPEh 363      31.844  92.894  58.235  1.00  0.00           C
ATOM   9287  C28 POPEh 363      31.944  93.794  56.995  1.00  0.00           C
ATOM   9290  C29 POPEh 363      32.844  93.195  55.945  1.00  0.00           C
ATOM   9292 0C21 POPEh 363      32.444  92.735  54.735  1.00  0.00           C
ATOM   9294 1C21 POPEh 363      31.044  92.775  54.185  1.00  0.00           C
ATOM   9297 2C21 POPEh 363      30.233  91.535  54.585  1.00  0.00           C
ATOM   9300 3C21 POPEh 363      28.834  91.544  53.955  1.00  0.00           C
ATOM   9303 4C21 POPEh 363      27.944  90.424  54.495  1.00  0.00           C
ATOM   9306 5C21 POPEh 363      26.444  90.623  54.225  1.00  0.00           C
ATOM   9309 6C21 POPEh 363      25.583  89.615  54.995  1.00  0.00           C
ATOM   9312 7C21 POPEh 363      24.083  89.865  54.835  1.00  0.00           C
ATOM   9315 8C21 POPEh 363      23.563  89.545  53.435  1.00  0.00           C
ATOM   9319  C33 POPEh 363      27.354  93.484  60.145  1.00  0.00           C
ATOM   9322  C34 POPEh 363      27.213  92.665  58.855  1.00  0.00           C
ATOM   9325  C35 POPEh 363      27.403  93.475  57.575  1.00  0.00           C
ATOM   9328  C36 POPEh 363      26.274  94.493  57.385  1.00  0.00           C
ATOM   9331  C37 POPEh 363      26.184  94.995  55.945  1.00  0.00           C
ATOM   9334  C38 POPEh 363      24.944  95.874  55.735  1.00  0.00           C
ATOM   9337  C39 POPEh 363      24.674  96.215  54.265  1.00  0.00           C
ATOM   9340 0C31 POPEh 363      24.374  94.974  53.405  1.00  0.00           C
ATOM   9343 1C31 POPEh 363      25.563  94.534  52.545  1.00  0.00           C
ATOM   9346 2C31 POPEh 363      25.294  93.225  51.785  1.00  0.00           C
ATOM   9349 3C31 POPEh 363      26.474  92.724  50.935  1.00  0.00           C
ATOM   9352 4C31 POPEh 363      26.934  93.715  49.865  1.00  0.00           C
ATOM   9355 5C31 POPEh 363      27.824  93.055  48.815  1.00  0.00           C
ATOM   9358 6C31 POPEh 363      28.354  94.015  47.745  1.00  0.00           C
ATOM   9362  NH3 POPEi 364     126.173  34.354  21.195  1.00  0.00           N
ATOM   9366  C12 POPEi 364     125.853  35.824  21.285  1.00  0.00           C
ATOM   9369  C11 POPEi 364     125.154  36.105  22.615  1.00  0.00           C
ATOM   9372  P   POPEi 364     123.624  34.134  23.485  1.00  0.00           P
ATOM   9373  O13 POPEi 364     122.153  33.984  23.505  1.00  0.00           O
ATOM   9374  O14 POPEi 364     124.424  33.064  22.845  1.00  0.00           O
ATOM   9375  O11 POPEi 364     124.252  34.384  24.905  1.00  0.00           O
ATOM   9376  O12 POPEi 364     123.923  35.404  22.625  1.00  0.00           O
ATOM   9377  C1  POPEi 364     123.473  34.634  26.075  1.00  0.00           C
ATOM   9380  C2  POPEi 364     124.214  34.304  27.425  1.00  0.00           C
ATOM   9382  O21 POPEi 364     124.783  35.474  28.055  1.00  0.00           O
ATOM   9383  C21 POPEi 364     124.033  35.994  29.025  1.00  0.00           C
ATOM   9384  O22 POPEi 364     122.873  35.715  29.255  1.00  0.00           O
ATOM   9385  C22 POPEi 364     124.874  36.944  29.885  1.00  0.00           C
ATOM   9388  C3  POPEi 364     125.333  33.245  27.315  1.00  0.00           C
ATOM   9391  O31 POPEi 364     124.834  31.925  27.635  1.00  0.00           O
ATOM   9392  C31 POPEi 364     124.904  31.554  28.905  1.00  0.00           C
ATOM   9393  O32 POPEi 364     125.413  32.185  29.815  1.00  0.00           O
ATOM   9394  C32 POPEi 364     124.214  30.194  29.025  1.00  0.00           C
ATOM   9397  C23 POPEi 364     124.574  36.714  31.385  1.00  0.00           C
ATOM   9400  C24 POPEi 364     125.543  37.454  32.325  1.00  0.00           C
ATOM   9403  C25 POPEi 364     125.283  37.154  33.805  1.00  0.00           C
ATOM   9406  C26 POPEi 364     124.223  38.064  34.445  1.00  0.00           C
ATOM   9409  C27 POPEi 364     124.004  37.785  35.935  1.00  0.00           C
ATOM   9412  C28 POPEi 364     123.043  38.804  36.565  1.00  0.00           C
ATOM   9415  C29 POPEi 364     122.964  38.694  38.065  1.00  0.00           C
ATOM   9417 0C21 POPEi 364     121.854  38.675  38.835  1.00  0.00           C
ATOM   9419 1C21 POPEi 364     120.413  38.774  38.385  1.00  0.00           C
ATOM   9422 2C21 POPEi 364     119.723  40.064  38.855  1.00  0.00           C
ATOM   9425 3C21 POPEi 364     119.624  40.224  40.385  1.00  0.00           C
ATOM   9428 4C21 POPEi 364     118.904  41.514  40.795  1.00  0.00           C
ATOM   9431 5C21 POPEi 364     117.374  41.383  40.865  1.00  0.00           C
ATOM   9434 6C21 POPEi 364     116.814  41.084  42.265  1.00  0.00           C
ATOM   9437 7C21 POPEi 364     117.033  42.224  43.275  1.00  0.00           C
ATOM   9440 8C21 POPEi 364     116.243  42.043  44.585  1.00  0.00           C
ATOM   9444  C33 POPEi 364     124.323  29.504  30.405  1.00  0.00           C
ATOM   9447  C34 POPEi 364     125.643  28.734  30.585  1.00  0.00           C
ATOM   9450  C35 POPEi 364     125.594  27.684  31.715  1.00  0.00           C
ATOM   9453  C36 POPEi 364     125.634  28.264  33.135  1.00  0.00           C
ATOM   9456  C37 POPEi 364     124.244  28.505  33.755  1.00  0.00           C
ATOM   9459  C38 POPEi 364     124.354  29.084  35.165  1.00  0.00           C
ATOM   9462  C39 POPEi 364     124.564  28.034  36.265  1.00  0.00           C
ATOM   9465 0C31 POPEi 364     125.143  28.665  37.535  1.00  0.00           C
ATOM   9468 1C31 POPEi 364     125.264  27.704  38.735  1.00  0.00           C
ATOM   9471 2C31 POPEi 364     124.473  28.184  39.955  1.00  0.00           C
ATOM   9474 3C31 POPEi 364     124.913  27.515  41.265  1.00  0.00           C
ATOM   9477 4C31 POPEi 364     123.904  27.734  42.395  1.00  0.00           C
ATOM   9480 5C31 POPEi 364     124.443  27.344  43.775  1.00  0.00           C
ATOM   9483 6C31 POPEi 364     123.363  27.374  44.865  1.00  0.00           C
ATOM   9487  NH3 POPEj 365      23.253  87.355  22.485  1.00  0.00           N
ATOM   9491  C12 POPEj 365      23.124  88.694  21.835  1.00  0.00           C
ATOM   9494  C11 POPEj 365      22.064  89.575  22.525  1.00  0.00           C
ATOM   9497  P   POPEj 365      21.344  92.105  22.345  1.00  0.00           P
ATOM   9498  O13 POPEj 365      22.284  93.123  21.825  1.00  0.00           O
ATOM   9499  O14 POPEj 365      19.894  92.245  22.065  1.00  0.00           O
ATOM   9500  O11 POPEj 365      21.464  91.884  23.895  1.00  0.00           O
ATOM   9501  O12 POPEj 365      21.864  90.743  21.735  1.00  0.00           O
ATOM   9502  C1  POPEj 365      21.894  92.875  24.835  1.00  0.00           C
ATOM   9505  C2  POPEj 365      20.753  93.395  25.785  1.00  0.00           C
ATOM   9507  O21 POPEj 365      21.083  93.274  27.175  1.00  0.00           O
ATOM   9508  C21 POPEj 365      22.024  94.085  27.605  1.00  0.00           C
ATOM   9509  O22 POPEj 365      22.624  94.913  26.935  1.00  0.00           O
ATOM   9510  C22 POPEj 365      22.243  93.845  29.085  1.00  0.00           C
ATOM   9513  C3  POPEj 365      19.394  92.665  25.605  1.00  0.00           C
ATOM   9516  O31 POPEj 365      18.434  93.123  26.595  1.00  0.00           O
ATOM   9517  C31 POPEj 365      18.364  92.344  27.695  1.00  0.00           C
ATOM   9518  O32 POPEj 365      18.714  91.175  27.735  1.00  0.00           O
ATOM   9519  C32 POPEj 365      17.924  93.185  28.895  1.00  0.00           C
ATOM   9522  C23 POPEj 365      23.624  94.405  29.535  1.00  0.00           C
ATOM   9525  C24 POPEj 365      23.784  94.464  31.055  1.00  0.00           C
ATOM   9528  C25 POPEj 365      23.253  93.204  31.745  1.00  0.00           C
ATOM   9531  C26 POPEj 365      23.743  93.074  33.195  1.00  0.00           C
ATOM   9534  C27 POPEj 365      24.264  91.665  33.475  1.00  0.00           C
ATOM   9537  C28 POPEj 365      25.024  91.564  34.815  1.00  0.00           C
ATOM   9540  C29 POPEj 365      25.294  90.124  35.145  1.00  0.00           C
ATOM   9542 0C21 POPEj 365      25.114  89.534  36.335  1.00  0.00           C
ATOM   9544 1C21 POPEj 365      24.734  90.224  37.625  1.00  0.00           C
ATOM   9547 2C21 POPEj 365      25.614  89.664  38.765  1.00  0.00           C
ATOM   9550 3C21 POPEj 365      25.574  90.494  40.065  1.00  0.00           C
ATOM   9553 4C21 POPEj 365      26.674  89.995  41.025  1.00  0.00           C
ATOM   9556 5C21 POPEj 365      26.903  90.865  42.265  1.00  0.00           C
ATOM   9559 6C21 POPEj 365      25.753  90.855  43.275  1.00  0.00           C
ATOM   9562 7C21 POPEj 365      26.153  91.555  44.585  1.00  0.00           C
ATOM   9565 8C21 POPEj 365      25.094  91.453  45.685  1.00  0.00           C
ATOM   9569  C33 POPEj 365      18.484  92.665  30.235  1.00  0.00           C
ATOM   9572  C34 POPEj 365      18.293  93.694  31.365  1.00  0.00           C
ATOM   9575  C35 POPEj 365      18.253  93.115  32.785  1.00  0.00           C
ATOM   9578  C36 POPEj 365      19.452  92.245  33.165  1.00  0.00           C
ATOM   9581  C37 POPEj 365      19.394  91.805  34.635  1.00  0.00           C
ATOM   9584  C38 POPEj 365      20.333  90.634  34.995  1.00  0.00           C
ATOM   9587  C39 POPEj 365      19.944  89.344  34.255  1.00  0.00           C
ATOM   9590 0C31 POPEj 365      20.484  88.045  34.875  1.00  0.00           C
ATOM   9593 1C31 POPEj 365      19.734  86.824  34.315  1.00  0.00           C
ATOM   9596 2C31 POPEj 365      20.143  85.475  34.925  1.00  0.00           C
ATOM   9599 3C31 POPEj 365      19.913  85.384  36.435  1.00  0.00           C
ATOM   9602 4C31 POPEj 365      20.014  83.934  36.945  1.00  0.00           C
ATOM   9605 5C31 POPEj 365      19.804  83.834  38.465  1.00  0.00           C
ATOM   9608 6C31 POPEj 365      19.713  82.385  38.955  1.00  0.00           C
ATOM   9612  NH3 POPEk 366      60.553  46.514  69.075  1.00  0.00           N
ATOM   9616  C12 POPEk 366      59.953  47.813  69.535  1.00  0.00           C
ATOM   9619  C11 POPEk 366      58.633  47.563  70.315  1.00  0.00           C
ATOM   9622  P   POPEk 366      57.493  45.774  71.915  1.00  0.00           P
ATOM   9623  O13 POPEk 366      57.734  44.314  71.825  1.00  0.00           O
ATOM   9624  O14 POPEk 366      57.284  46.313  73.265  1.00  0.00           O
ATOM   9625  O11 POPEk 366      56.284  46.245  71.015  1.00  0.00           O
ATOM   9626  O12 POPEk 366      58.754  46.495  71.245  1.00  0.00           O
ATOM   9627  C1  POPEk 366      55.444  45.344  70.295  1.00  0.00           C
ATOM   9630  C2  POPEk 366      55.904  45.204  68.815  1.00  0.00           C
ATOM   9632  O21 POPEk 366      55.034  44.325  68.095  1.00  0.00           O
ATOM   9633  C21 POPEk 366      54.054  44.934  67.485  1.00  0.00           C
ATOM   9634  O22 POPEk 366      53.674  46.074  67.675  1.00  0.00           O
ATOM   9635  C22 POPEk 366      53.433  43.934  66.505  1.00  0.00           C
ATOM   9638  C3  POPEk 366      57.323  44.594  68.725  1.00  0.00           C
ATOM   9641  O31 POPEk 366      57.542  43.925  67.485  1.00  0.00           O
ATOM   9642  C31 POPEk 366      58.703  43.293  67.505  1.00  0.00           C
ATOM   9643  O32 POPEk 366      59.704  43.675  68.095  1.00  0.00           O
ATOM   9644  C32 POPEk 366      58.454  41.924  66.855  1.00  0.00           C
ATOM   9647  C23 POPEk 366      52.644  44.634  65.375  1.00  0.00           C
ATOM   9650  C24 POPEk 366      53.554  45.394  64.405  1.00  0.00           C
ATOM   9653  C25 POPEk 366      52.764  45.994  63.245  1.00  0.00           C
ATOM   9656  C26 POPEk 366      53.664  46.594  62.155  1.00  0.00           C
ATOM   9659  C27 POPEk 366      52.903  46.765  60.835  1.00  0.00           C
ATOM   9662  C28 POPEk 366      53.804  46.895  59.605  1.00  0.00           C
ATOM   9665  C29 POPEk 366      54.592  48.174  59.555  1.00  0.00           C
ATOM   9667 0C21 POPEk 366      54.864  48.864  58.445  1.00  0.00           C
ATOM   9669 1C21 POPEk 366      54.444  48.474  57.045  1.00  0.00           C
ATOM   9672 2C21 POPEk 366      54.823  49.543  56.015  1.00  0.00           C
ATOM   9675 3C21 POPEk 366      54.202  50.924  56.315  1.00  0.00           C
ATOM   9678 4C21 POPEk 366      54.333  51.924  55.155  1.00  0.00           C
ATOM   9681 5C21 POPEk 366      55.772  52.285  54.785  1.00  0.00           C
ATOM   9684 6C21 POPEk 366      55.813  53.255  53.605  1.00  0.00           C
ATOM   9687 7C21 POPEk 366      57.234  53.664  53.175  1.00  0.00           C
ATOM   9690 8C21 POPEk 366      57.243  54.505  51.905  1.00  0.00           C
ATOM   9694  C33 POPEk 366      57.292  41.144  67.535  1.00  0.00           C
ATOM   9697  C34 POPEk 366      56.383  40.403  66.545  1.00  0.00           C
ATOM   9700  C35 POPEk 366      57.004  39.134  65.955  1.00  0.00           C
ATOM   9703  C36 POPEk 366      56.194  38.554  64.795  1.00  0.00           C
ATOM   9706  C37 POPEk 366      56.933  37.414  64.075  1.00  0.00           C
ATOM   9709  C38 POPEk 366      56.143  36.925  62.865  1.00  0.00           C
ATOM   9712  C39 POPEk 366      57.014  36.544  61.665  1.00  0.00           C
ATOM   9715 0C31 POPEk 366      56.174  36.354  60.405  1.00  0.00           C
ATOM   9718 1C31 POPEk 366      57.014  36.314  59.125  1.00  0.00           C
ATOM   9721 2C31 POPEk 366      56.194  35.844  57.935  1.00  0.00           C
ATOM   9724 3C31 POPEk 366      56.963  35.875  56.615  1.00  0.00           C
ATOM   9727 4C31 POPEk 366      56.194  35.134  55.515  1.00  0.00           C
ATOM   9730 5C31 POPEk 366      56.963  35.074  54.195  1.00  0.00           C
ATOM   9733 6C31 POPEk 366      56.583  33.884  53.315  1.00  0.00           C
ATOM   9737  NH3 POPEl 367      93.773  94.925  25.645  1.00  0.00           N
ATOM   9741  C12 POPEl 367      92.843  94.435  26.715  1.00  0.00           C
ATOM   9744  C11 POPEl 367      92.103  93.155  26.255  1.00  0.00           C
ATOM   9747  P   POPEl 367      91.793  91.224  28.045  1.00  0.00           P
ATOM   9748  O13 POPEl 367      90.802  90.154  27.755  1.00  0.00           O
ATOM   9749  O14 POPEl 367      93.213  90.954  27.715  1.00  0.00           O
ATOM   9750  O11 POPEl 367      91.682  91.684  29.575  1.00  0.00           O
ATOM   9751  O12 POPEl 367      91.353  92.563  27.315  1.00  0.00           O
ATOM   9752  C1  POPEl 367      90.432  91.555  30.275  1.00  0.00           C
ATOM   9755  C2  POPEl 367      90.404  92.455  31.555  1.00  0.00           C
ATOM   9757  O21 POPEl 367      89.203  92.164  32.315  1.00  0.00           O
ATOM   9758  C21 POPEl 367      89.174  92.425  33.615  1.00  0.00           C
ATOM   9759  O22 POPEl 367      88.344  93.144  34.165  1.00  0.00           O
ATOM   9760  C22 POPEl 367      90.264  91.695  34.415  1.00  0.00           C
ATOM   9763  C3  POPEl 367      90.473  93.964  31.175  1.00  0.00           C
ATOM   9766  O31 POPEl 367      90.154  94.904  32.225  1.00  0.00           O
ATOM   9767  C31 POPEl 367      91.023  95.044  33.235  1.00  0.00           C
ATOM   9768  O32 POPEl 367      91.963  94.324  33.465  1.00  0.00           O
ATOM   9769  C32 POPEl 367      90.634  96.313  33.995  1.00  0.00           C
ATOM   9772  C23 POPEl 367      90.133  92.105  35.895  1.00  0.00           C
ATOM   9775  C24 POPEl 367      91.182  91.614  36.895  1.00  0.00           C
ATOM   9778  C25 POPEl 367      90.993  92.365  38.225  1.00  0.00           C
ATOM   9781  C26 POPEl 367      91.814  91.905  39.425  1.00  0.00           C
ATOM   9784  C27 POPEl 367      91.483  90.483  39.925  1.00  0.00           C
ATOM   9787  C28 POPEl 367      92.253  90.114  41.215  1.00  0.00           C
ATOM   9790  C29 POPEl 367      91.654  90.695  42.475  1.00  0.00           C
ATOM   9792 0C21 POPEl 367      91.703  90.135  43.705  1.00  0.00           C
ATOM   9794 1C21 POPEl 367      92.423  88.864  44.085  1.00  0.00           C
ATOM   9797 2C21 POPEl 367      91.493  87.695  44.435  1.00  0.00           C
ATOM   9800 3C21 POPEl 367      90.713  87.875  45.755  1.00  0.00           C
ATOM   9803 4C21 POPEl 367      89.974  86.585  46.155  1.00  0.00           C
ATOM   9806 5C21 POPEl 367      89.272  86.644  47.525  1.00  0.00           C
ATOM   9809 6C21 POPEl 367      88.073  87.614  47.575  1.00  0.00           C
ATOM   9812 7C21 POPEl 367      87.192  87.374  48.805  1.00  0.00           C
ATOM   9815 8C21 POPEl 367      85.964  88.284  48.875  1.00  0.00           C
ATOM   9819  C33 POPEl 367      91.213  96.453  35.425  1.00  0.00           C
ATOM   9822  C34 POPEl 367      90.163  96.313  36.545  1.00  0.00           C
ATOM   9825  C35 POPEl 367      90.713  96.665  37.945  1.00  0.00           C
ATOM   9828  C36 POPEl 367      89.633  96.665  39.045  1.00  0.00           C
ATOM   9831  C37 POPEl 367      89.403  95.294  39.675  1.00  0.00           C
ATOM   9834  C38 POPEl 367      88.143  95.214  40.555  1.00  0.00           C
ATOM   9837  C39 POPEl 367      88.073  96.163  41.755  1.00  0.00           C
ATOM   9840 0C31 POPEl 367      89.244  95.975  42.725  1.00  0.00           C
ATOM   9843 1C31 POPEl 367      88.993  96.625  44.095  1.00  0.00           C
ATOM   9846 2C31 POPEl 367      88.064  95.814  45.025  1.00  0.00           C
ATOM   9849 3C31 POPEl 367      88.694  94.505  45.525  1.00  0.00           C
ATOM   9852 4C31 POPEl 367      87.913  93.864  46.675  1.00  0.00           C
ATOM   9855 5C31 POPEl 367      88.613  92.635  47.265  1.00  0.00           C
ATOM   9858 6C31 POPEl 367      87.852  91.993  48.425  1.00  0.00           C
ATOM   9862  NH3 POPEm 368       4.224 104.904  68.925  1.00  0.00           N
ATOM   9866  C12 POPEm 368       5.494 104.773  68.115  1.00  0.00           C
ATOM   9869  C11 POPEm 368       5.974 103.325  67.925  1.00  0.00           C
ATOM   9872  P   POPEm 368       5.624 102.133  70.225  1.00  0.00           P
ATOM   9873  O13 POPEm 368       6.364 101.175  71.055  1.00  0.00           O
ATOM   9874  O14 POPEm 368       4.934 103.255  70.905  1.00  0.00           O
ATOM   9875  O11 POPEm 368       4.514 101.374  69.395  1.00  0.00           O
ATOM   9876  O12 POPEm 368       6.554 102.775  69.115  1.00  0.00           O
ATOM   9877  C1  POPEm 368       4.494  99.965  69.165  1.00  0.00           C
ATOM   9880  C2  POPEm 368       3.434  99.685  68.065  1.00  0.00           C
ATOM   9882  O21 POPEm 368       2.954  98.314  68.085  1.00  0.00           O
ATOM   9883  C21 POPEm 368       1.734  98.204  67.555  1.00  0.00           C
ATOM   9884  O22 POPEm 368       0.907  99.104  67.485  1.00  0.00           O
ATOM   9885  C22 POPEm 368       1.524  96.805  66.965  1.00  0.00           C
ATOM   9888  C3  POPEm 368       4.064  99.955  66.685  1.00  0.00           C
ATOM   9891  O31 POPEm 368       3.084 100.154  65.645  1.00  0.00           O
ATOM   9892  C31 POPEm 368       2.914 101.424  65.275  1.00  0.00           C
ATOM   9893  O32 POPEm 368       3.454 102.395  65.785  1.00  0.00           O
ATOM   9894  C32 POPEm 368       1.994 101.504  64.065  1.00  0.00           C
ATOM   9897  C23 POPEm 368       0.407  96.744  65.905  1.00  0.00           C
ATOM   9900  C24 POPEm 368      -0.013  95.314  65.505  1.00  0.00           C
ATOM   9903  C25 POPEm 368      -1.273  95.354  64.635  1.00  0.00           C
ATOM   9906  C26 POPEm 368      -1.883  93.995  64.265  1.00  0.00           C
ATOM   9909  C27 POPEm 368      -2.923  94.174  63.135  1.00  0.00           C
ATOM   9912  C28 POPEm 368      -4.033  93.115  63.095  1.00  0.00           C
ATOM   9915  C29 POPEm 368      -5.133  93.645  62.215  1.00  0.00           C
ATOM   9917 0C21 POPEm 368      -5.463  93.234  60.985  1.00  0.00           C
ATOM   9919 1C21 POPEm 368      -4.893  92.054  60.235  1.00  0.00           C
ATOM   9922 2C21 POPEm 368      -5.953  91.415  59.325  1.00  0.00           C
ATOM   9925 3C21 POPEm 368      -7.223  90.965  60.075  1.00  0.00           C
ATOM   9928 4C21 POPEm 368      -8.243  90.254  59.185  1.00  0.00           C
ATOM   9931 5C21 POPEm 368      -7.833  88.834  58.745  1.00  0.00           C
ATOM   9934 6C21 POPEm 368      -7.573  87.884  59.925  1.00  0.00           C
ATOM   9937 7C21 POPEm 368      -7.743  86.415  59.555  1.00  0.00           C
ATOM   9940 8C21 POPEm 368      -7.513  85.454  60.715  1.00  0.00           C
ATOM   9944  C33 POPEm 368       2.744 102.145  62.875  1.00  0.00           C
ATOM   9947  C34 POPEm 368       1.984 102.045  61.555  1.00  0.00           C
ATOM   9950  C35 POPEm 368       2.894 102.194  60.325  1.00  0.00           C
ATOM   9953  C36 POPEm 368       3.604 103.554  60.255  1.00  0.00           C
ATOM   9956  C37 POPEm 368       4.804 103.565  59.305  1.00  0.00           C
ATOM   9959  C38 POPEm 368       4.474 103.565  57.805  1.00  0.00           C
ATOM   9962  C39 POPEm 368       5.754 103.874  57.015  1.00  0.00           C
ATOM   9965 0C31 POPEm 368       5.614 104.055  55.505  1.00  0.00           C
ATOM   9968 1C31 POPEm 368       7.014 104.344  54.935  1.00  0.00           C
ATOM   9971 2C31 POPEm 368       7.044 104.934  53.525  1.00  0.00           C
ATOM   9974 3C31 POPEm 368       8.494 105.235  53.135  1.00  0.00           C
ATOM   9977 4C31 POPEm 368       8.654 105.975  51.805  1.00  0.00           C
ATOM   9980 5C31 POPEm 368      10.134 106.285  51.515  1.00  0.00           C
ATOM   9983 6C31 POPEm 368      10.354 106.984  50.175  1.00  0.00           C
ATOM   9987  NH3 POPEn 369      42.773  81.774  24.335  1.00  0.00           N
ATOM   9991  C12 POPEn 369      41.814  82.934  24.175  1.00  0.00           C
ATOM   9994  C11 POPEn 369      42.434  84.144  23.425  1.00  0.00           C
ATOM   9997  P   POPEn 369      41.434  86.604  23.695  1.00  0.00           P
ATOM   9998  O13 POPEn 369      40.914  87.563  22.695  1.00  0.00           O
ATOM   9999  O14 POPEn 369      42.714  86.935  24.375  1.00  0.00           O
ATOM  10000  O11 POPEn 369      40.284  86.593  24.755  1.00  0.00           O
ATOM  10001  O12 POPEn 369      41.424  85.124  23.165  1.00  0.00           O
ATOM  10002  C1  POPEn 369      40.144  85.784  25.905  1.00  0.00           C
ATOM  10005  C2  POPEn 369      39.454  86.564  27.065  1.00  0.00           C
ATOM  10007  O21 POPEn 369      40.313  87.635  27.515  1.00  0.00           O
ATOM  10008  C21 POPEn 369      40.184  88.745  26.815  1.00  0.00           C
ATOM  10009  O22 POPEn 369      39.533  88.874  25.785  1.00  0.00           O
ATOM  10010  C22 POPEn 369      40.824  89.895  27.535  1.00  0.00           C
ATOM  10013  C3  POPEn 369      39.093  85.664  28.275  1.00  0.00           C
ATOM  10016  O31 POPEn 369      38.284  86.345  29.265  1.00  0.00           O
ATOM  10017  C31 POPEn 369      38.914  86.684  30.405  1.00  0.00           C
ATOM  10018  O32 POPEn 369      40.114  86.574  30.585  1.00  0.00           O
ATOM  10019  C32 POPEn 369      37.924  87.225  31.435  1.00  0.00           C
ATOM  10022  C23 POPEn 369      40.153  90.063  28.915  1.00  0.00           C
ATOM  10025  C24 POPEn 369      40.604  91.324  29.635  1.00  0.00           C
ATOM  10028  C25 POPEn 369      42.113  91.303  29.935  1.00  0.00           C
ATOM  10031  C26 POPEn 369      42.453  92.175  31.145  1.00  0.00           C
ATOM  10034  C27 POPEn 369      43.964  92.444  31.255  1.00  0.00           C
ATOM  10037  C28 POPEn 369      44.314  93.355  32.445  1.00  0.00           C
ATOM  10040  C29 POPEn 369      44.153  92.674  33.785  1.00  0.00           C
ATOM  10042 0C21 POPEn 369      43.874  93.304  34.935  1.00  0.00           C
ATOM  10044 1C21 POPEn 369      43.664  94.794  35.065  1.00  0.00           C
ATOM  10047 2C21 POPEn 369      43.163  95.203  36.465  1.00  0.00           C
ATOM  10050 3C21 POPEn 369      44.233  95.074  37.565  1.00  0.00           C
ATOM  10053 4C21 POPEn 369      43.764  95.564  38.945  1.00  0.00           C
ATOM  10056 5C21 POPEn 369      42.563  94.785  39.495  1.00  0.00           C
ATOM  10059 6C21 POPEn 369      42.364  94.974  41.005  1.00  0.00           C
ATOM  10062 7C21 POPEn 369      41.042  94.365  41.495  1.00  0.00           C
ATOM  10065 8C21 POPEn 369      40.923  94.295  43.025  1.00  0.00           C
ATOM  10069  C33 POPEn 369      38.374  86.964  32.905  1.00  0.00           C
ATOM  10072  C34 POPEn 369      37.394  87.574  33.915  1.00  0.00           C
ATOM  10075  C35 POPEn 369      37.844  87.455  35.385  1.00  0.00           C
ATOM  10078  C36 POPEn 369      38.993  88.395  35.755  1.00  0.00           C
ATOM  10081  C37 POPEn 369      39.272  88.484  37.265  1.00  0.00           C
ATOM  10084  C38 POPEn 369      40.304  89.585  37.595  1.00  0.00           C
ATOM  10087  C39 POPEn 369      40.072  90.275  38.945  1.00  0.00           C
ATOM  10090 0C31 POPEn 369      40.564  89.484  40.165  1.00  0.00           C
ATOM  10093 1C31 POPEn 369      40.234  90.245  41.465  1.00  0.00           C
ATOM  10096 2C31 POPEn 369      40.824  89.615  42.735  1.00  0.00           C
ATOM  10099 3C31 POPEn 369      42.144  90.294  43.145  1.00  0.00           C
ATOM  10102 4C31 POPEn 369      42.714  89.734  44.455  1.00  0.00           C
ATOM  10105 5C31 POPEn 369      43.883  90.555  45.025  1.00  0.00           C
ATOM  10108 6C31 POPEn 369      43.513  92.005  45.355  1.00  0.00           C
ATOM  10112  NH3 POPEo 370      21.694 124.414  24.995  1.00  0.00           N
ATOM  10116  C12 POPEo 370      21.504 122.934  25.165  1.00  0.00           C
ATOM  10119  C11 POPEo 370      20.702 122.614  26.435  1.00  0.00           C
ATOM  10122  P   POPEo 370      19.304 120.504  25.765  1.00  0.00           P
ATOM  10123  O13 POPEo 370      18.503 121.544  25.065  1.00  0.00           O
ATOM  10124  O14 POPEo 370      19.864 119.405  24.945  1.00  0.00           O
ATOM  10125  O11 POPEo 370      18.444 119.815  26.875  1.00  0.00           O
ATOM  10126  O12 POPEo 370      20.473 121.215  26.555  1.00  0.00           O
ATOM  10127  C1  POPEo 370      17.684 120.515  27.865  1.00  0.00           C
ATOM  10130  C2  POPEo 370      18.223 120.224  29.285  1.00  0.00           C
ATOM  10132  O21 POPEo 370      17.754 121.275  30.145  1.00  0.00           O
ATOM  10133  C21 POPEo 370      17.754 120.954  31.435  1.00  0.00           C
ATOM  10134  O22 POPEo 370      18.024 119.874  31.905  1.00  0.00           O
ATOM  10135  C22 POPEo 370      17.483 122.204  32.265  1.00  0.00           C
ATOM  10138  C3  POPEo 370      19.784 120.195  29.235  1.00  0.00           C
ATOM  10141  O31 POPEo 370      20.444 120.014  30.495  1.00  0.00           O
ATOM  10142  C31 POPEo 370      20.594 118.755  30.875  1.00  0.00           C
ATOM  10143  O32 POPEo 370      20.203 117.775  30.265  1.00  0.00           O
ATOM  10144  C32 POPEo 370      21.534 118.724  32.075  1.00  0.00           C
ATOM  10147  C23 POPEo 370      18.743 122.645  33.025  1.00  0.00           C
ATOM  10150  C24 POPEo 370      18.434 123.335  34.365  1.00  0.00           C
ATOM  10153  C25 POPEo 370      17.954 122.355  35.455  1.00  0.00           C
ATOM  10156  C26 POPEo 370      18.063 122.964  36.855  1.00  0.00           C
ATOM  10159  C27 POPEo 370      17.694 121.984  37.985  1.00  0.00           C
ATOM  10162  C28 POPEo 370      17.844 122.595  39.395  1.00  0.00           C
ATOM  10165  C29 POPEo 370      17.344 121.665  40.475  1.00  0.00           C
ATOM  10167 0C21 POPEo 370      17.304 121.935  41.785  1.00  0.00           C
ATOM  10169 1C21 POPEo 370      17.764 123.214  42.445  1.00  0.00           C
ATOM  10172 2C21 POPEo 370      17.794 123.104  43.985  1.00  0.00           C
ATOM  10175 3C21 POPEo 370      18.974 122.273  44.535  1.00  0.00           C
ATOM  10178 4C21 POPEo 370      18.624 121.574  45.855  1.00  0.00           C
ATOM  10181 5C21 POPEo 370      19.833 120.895  46.525  1.00  0.00           C
ATOM  10184 6C21 POPEo 370      20.694 121.854  47.355  1.00  0.00           C
ATOM  10187 7C21 POPEo 370      21.753 121.135  48.205  1.00  0.00           C
ATOM  10190 8C21 POPEo 370      22.514 122.075  49.145  1.00  0.00           C
ATOM  10194  C33 POPEo 370      20.893 118.045  33.305  1.00  0.00           C
ATOM  10197  C34 POPEo 370      20.604 119.025  34.445  1.00  0.00           C
ATOM  10200  C35 POPEo 370      20.324 118.255  35.735  1.00  0.00           C
ATOM  10203  C36 POPEo 370      20.264 119.155  36.955  1.00  0.00           C
ATOM  10206  C37 POPEo 370      19.854 118.374  38.205  1.00  0.00           C
ATOM  10209  C38 POPEo 370      19.884 119.214  39.485  1.00  0.00           C
ATOM  10212  C39 POPEo 370      19.564 118.425  40.755  1.00  0.00           C
ATOM  10215 0C31 POPEo 370      20.804 117.735  41.315  1.00  0.00           C
ATOM  10218 1C31 POPEo 370      20.544 117.034  42.655  1.00  0.00           C
ATOM  10221 2C31 POPEo 370      21.653 117.285  43.675  1.00  0.00           C
ATOM  10224 3C31 POPEo 370      21.404 116.525  44.965  1.00  0.00           C
ATOM  10227 4C31 POPEo 370      22.424 116.824  46.065  1.00  0.00           C
ATOM  10230 5C31 POPEo 370      22.124 116.023  47.335  1.00  0.00           C
ATOM  10233 6C31 POPEo 370      23.083 116.303  48.485  1.00  0.00           C
ATOM  10237  NH3 POPEp 371      71.484  86.163  25.955  1.00  0.00           N
ATOM  10241  C12 POPEp 371      71.133  86.564  24.545  1.00  0.00           C
ATOM  10244  C11 POPEp 371      71.793  87.894  24.155  1.00  0.00           C
ATOM  10247  P   POPEp 371      74.293  87.164  23.545  1.00  0.00           P
ATOM  10248  O13 POPEp 371      74.424  87.703  22.175  1.00  0.00           O
ATOM  10249  O14 POPEp 371      74.003  85.725  23.685  1.00  0.00           O
ATOM  10250  O11 POPEp 371      75.553  87.514  24.415  1.00  0.00           O
ATOM  10251  O12 POPEp 371      73.203  87.945  24.355  1.00  0.00           O
ATOM  10252  C1  POPEp 371      75.893  88.803  24.945  1.00  0.00           C
ATOM  10255  C2  POPEp 371      75.764  88.985  26.505  1.00  0.00           C
ATOM  10257  O21 POPEp 371      76.493  87.983  27.245  1.00  0.00           O
ATOM  10258  C21 POPEp 371      77.283  88.435  28.215  1.00  0.00           C
ATOM  10259  O22 POPEp 371      77.563  89.605  28.445  1.00  0.00           O
ATOM  10260  C22 POPEp 371      77.793  87.234  29.015  1.00  0.00           C
ATOM  10263  C3  POPEp 371      74.273  88.904  26.935  1.00  0.00           C
ATOM  10266  O31 POPEp 371      74.093  89.195  28.345  1.00  0.00           O
ATOM  10267  C31 POPEp 371      72.904  88.775  28.775  1.00  0.00           C
ATOM  10268  O32 POPEp 371      72.084  88.204  28.075  1.00  0.00           O
ATOM  10269  C32 POPEp 371      72.784  89.134  30.265  1.00  0.00           C
ATOM  10272  C23 POPEp 371      78.763  87.553  30.175  1.00  0.00           C
ATOM  10275  C24 POPEp 371      78.513  86.725  31.445  1.00  0.00           C
ATOM  10278  C25 POPEp 371      77.133  86.935  32.075  1.00  0.00           C
ATOM  10281  C26 POPEp 371      77.073  86.585  33.565  1.00  0.00           C
ATOM  10284  C27 POPEp 371      75.733  87.005  34.195  1.00  0.00           C
ATOM  10287  C28 POPEp 371      75.514  86.464  35.615  1.00  0.00           C
ATOM  10290  C29 POPEp 371      74.174  86.905  36.135  1.00  0.00           C
ATOM  10292 0C21 POPEp 371      73.693  86.714  37.365  1.00  0.00           C
ATOM  10294 1C21 POPEp 371      74.383  85.965  38.475  1.00  0.00           C
ATOM  10297 2C21 POPEp 371      75.234  86.865  39.395  1.00  0.00           C
ATOM  10300 3C21 POPEp 371      75.823  86.065  40.555  1.00  0.00           C
ATOM  10303 4C21 POPEp 371      76.654  86.914  41.525  1.00  0.00           C
ATOM  10306 5C21 POPEp 371      76.834  86.234  42.895  1.00  0.00           C
ATOM  10309 6C21 POPEp 371      77.734  87.045  43.835  1.00  0.00           C
ATOM  10312 7C21 POPEp 371      77.734  86.495  45.255  1.00  0.00           C
ATOM  10315 8C21 POPEp 371      78.773  87.164  46.155  1.00  0.00           C
ATOM  10319  C33 POPEp 371      71.632  88.395  30.985  1.00  0.00           C
ATOM  10322  C34 POPEp 371      71.854  88.284  32.505  1.00  0.00           C
ATOM  10325  C35 POPEp 371      71.473  89.545  33.315  1.00  0.00           C
ATOM  10328  C36 POPEp 371      71.604  89.274  34.825  1.00  0.00           C
ATOM  10331  C37 POPEp 371      71.004  90.324  35.775  1.00  0.00           C
ATOM  10334  C38 POPEp 371      70.983  89.865  37.255  1.00  0.00           C
ATOM  10337  C39 POPEp 371      70.004  88.715  37.535  1.00  0.00           C
ATOM  10340 0C31 POPEp 371      70.043  88.264  39.005  1.00  0.00           C
ATOM  10343 1C31 POPEp 371      69.163  87.034  39.285  1.00  0.00           C
ATOM  10346 2C31 POPEp 371      69.313  86.544  40.735  1.00  0.00           C
ATOM  10349 3C31 POPEp 371      68.513  85.265  41.025  1.00  0.00           C
ATOM  10352 4C31 POPEp 371      68.914  84.645  42.375  1.00  0.00           C
ATOM  10355 5C31 POPEp 371      68.133  83.374  42.705  1.00  0.00           C
ATOM  10358 6C31 POPEp 371      68.703  82.614  43.895  1.00  0.00           C
ATOM  10362  NH3 POPEq 372      92.544  39.164  23.275  1.00  0.00           N
ATOM  10366  C12 POPEq 372      93.764  40.004  22.985  1.00  0.00           C
ATOM  10369  C11 POPEq 372      94.074  40.924  24.175  1.00  0.00           C
ATOM  10372  P   POPEq 372      92.553  43.015  24.675  1.00  0.00           P
ATOM  10373  O13 POPEq 372      93.104  43.574  23.425  1.00  0.00           O
ATOM  10374  O14 POPEq 372      91.104  43.204  24.925  1.00  0.00           O
ATOM  10375  O11 POPEq 372      93.414  43.585  25.885  1.00  0.00           O
ATOM  10376  O12 POPEq 372      92.873  41.464  24.725  1.00  0.00           O
ATOM  10377  C1  POPEq 372      93.064  43.204  27.225  1.00  0.00           C
ATOM  10380  C2  POPEq 372      94.223  42.444  27.905  1.00  0.00           C
ATOM  10382  O21 POPEq 372      93.883  42.184  29.285  1.00  0.00           O
ATOM  10383  C21 POPEq 372      93.034  41.184  29.475  1.00  0.00           C
ATOM  10384  O22 POPEq 372      92.614  40.424  28.625  1.00  0.00           O
ATOM  10385  C22 POPEq 372      92.584  41.175  30.935  1.00  0.00           C
ATOM  10388  C3  POPEq 372      95.543  43.274  27.865  1.00  0.00           C
ATOM  10391  O31 POPEq 372      96.474  42.813  28.865  1.00  0.00           O
ATOM  10392  C31 POPEq 372      97.064  43.745  29.595  1.00  0.00           C
ATOM  10393  O32 POPEq 372      97.292  44.894  29.255  1.00  0.00           O
ATOM  10394  C32 POPEq 372      97.253  43.164  30.985  1.00  0.00           C
ATOM  10397  C23 POPEq 372      92.313  39.765  31.515  1.00  0.00           C
ATOM  10400  C24 POPEq 372      93.393  39.344  32.525  1.00  0.00           C
ATOM  10403  C25 POPEq 372      92.852  38.524  33.695  1.00  0.00           C
ATOM  10406  C26 POPEq 372      92.064  39.344  34.735  1.00  0.00           C
ATOM  10409  C27 POPEq 372      91.784  38.524  35.995  1.00  0.00           C
ATOM  10412  C28 POPEq 372      90.903  39.234  37.055  1.00  0.00           C
ATOM  10415  C29 POPEq 372      91.602  40.285  37.885  1.00  0.00           C
ATOM  10417 0C21 POPEq 372      92.544  40.044  38.815  1.00  0.00           C
ATOM  10419 1C21 POPEq 372      93.113  38.684  39.165  1.00  0.00           C
ATOM  10422 2C21 POPEq 372      93.403  38.484  40.665  1.00  0.00           C
ATOM  10425 3C21 POPEq 372      92.183  38.184  41.545  1.00  0.00           C
ATOM  10428 4C21 POPEq 372      92.593  37.974  43.005  1.00  0.00           C
ATOM  10431 5C21 POPEq 372      91.434  37.734  43.975  1.00  0.00           C
ATOM  10434 6C21 POPEq 372      91.854  37.844  45.455  1.00  0.00           C
ATOM  10437 7C21 POPEq 372      90.824  37.265  46.435  1.00  0.00           C
ATOM  10440 8C21 POPEq 372      91.243  37.335  47.905  1.00  0.00           C
ATOM  10444  C33 POPEq 372      96.014  43.474  31.865  1.00  0.00           C
ATOM  10447  C34 POPEq 372      95.883  42.495  33.045  1.00  0.00           C
ATOM  10450  C35 POPEq 372      94.643  42.764  33.925  1.00  0.00           C
ATOM  10453  C36 POPEq 372      94.683  44.074  34.725  1.00  0.00           C
ATOM  10456  C37 POPEq 372      95.874  44.144  35.685  1.00  0.00           C
ATOM  10459  C38 POPEq 372      95.903  45.414  36.555  1.00  0.00           C
ATOM  10462  C39 POPEq 372      94.854  45.445  37.675  1.00  0.00           C
ATOM  10465 0C31 POPEq 372      94.904  44.203  38.565  1.00  0.00           C
ATOM  10468 1C31 POPEq 372      94.583  44.484  40.035  1.00  0.00           C
ATOM  10471 2C31 POPEq 372      94.473  43.184  40.845  1.00  0.00           C
ATOM  10474 3C31 POPEq 372      94.583  43.384  42.365  1.00  0.00           C
ATOM  10477 4C31 POPEq 372      93.324  43.995  43.005  1.00  0.00           C
ATOM  10480 5C31 POPEq 372      93.503  44.245  44.505  1.00  0.00           C
ATOM  10483 6C31 POPEq 372      92.243  44.785  45.195  1.00  0.00           C
ATOM  10487  NH3 POPEr 373       4.714   6.335  24.685  1.00  0.00           N
ATOM  10491  C12 POPEr 373       5.994   6.324  25.465  1.00  0.00           C
ATOM  10494  C11 POPEr 373       6.554   4.894  25.465  1.00  0.00           C
ATOM  10497  P   POPEr 373       5.734   2.884  23.985  1.00  0.00           P
ATOM  10498  O13 POPEr 373       5.744   2.545  22.535  1.00  0.00           O
ATOM  10499  O14 POPEr 373       4.414   2.895  24.655  1.00  0.00           O
ATOM  10500  O11 POPEr 373       6.764   1.974  24.765  1.00  0.00           O
ATOM  10501  O12 POPEr 373       6.394   4.315  24.155  1.00  0.00           O
ATOM  10502  C1  POPEr 373       6.364   0.887  25.595  1.00  0.00           C
ATOM  10505  C2  POPEr 373       6.494   1.237  27.125  1.00  0.00           C
ATOM  10507  O21 POPEr 373       7.634   0.637  27.775  1.00  0.00           O
ATOM  10508  C21 POPEr 373       7.634  -0.682  27.855  1.00  0.00           C
ATOM  10509  O22 POPEr 373       6.934  -1.443  27.215  1.00  0.00           O
ATOM  10510  C22 POPEr 373       8.614  -1.163  28.915  1.00  0.00           C
ATOM  10513  C3  POPEr 373       5.194   0.957  27.935  1.00  0.00           C
ATOM  10516  O31 POPEr 373       5.304   1.577  29.235  1.00  0.00           O
ATOM  10517  C31 POPEr 373       4.204   2.184  29.665  1.00  0.00           C
ATOM  10518  O32 POPEr 373       3.134   2.205  29.075  1.00  0.00           O
ATOM  10519  C32 POPEr 373       4.534   3.035  30.885  1.00  0.00           C
ATOM  10522  C23 POPEr 373       8.714  -0.202  30.115  1.00  0.00           C
ATOM  10525  C24 POPEr 373       9.054  -0.923  31.425  1.00  0.00           C
ATOM  10528  C25 POPEr 373       9.614   0.027  32.495  1.00  0.00           C
ATOM  10531  C26 POPEr 373       9.734  -0.603  33.885  1.00  0.00           C
ATOM  10534  C27 POPEr 373      10.434   0.358  34.865  1.00  0.00           C
ATOM  10537  C28 POPEr 373      10.634  -0.223  36.285  1.00  0.00           C
ATOM  10540  C29 POPEr 373       9.404  -0.083  37.135  1.00  0.00           C
ATOM  10542 0C21 POPEr 373       9.384   0.248  38.435  1.00  0.00           C
ATOM  10544 1C21 POPEr 373      10.574   0.458  39.325  1.00  0.00           C
ATOM  10547 2C21 POPEr 373      10.244   0.197  40.815  1.00  0.00           C
ATOM  10550 3C21 POPEr 373       9.234   1.197  41.385  1.00  0.00           C
ATOM  10553 4C21 POPEr 373       8.904   0.987  42.875  1.00  0.00           C
ATOM  10556 5C21 POPEr 373       8.083  -0.283  43.095  1.00  0.00           C
ATOM  10559 6C21 POPEr 373       7.194  -0.232  44.345  1.00  0.00           C
ATOM  10562 7C21 POPEr 373       6.104  -1.293  44.295  1.00  0.00           C
ATOM  10565 8C21 POPEr 373       5.244  -1.333  45.555  1.00  0.00           C
ATOM  10569  C33 POPEr 373       4.654   2.284  32.235  1.00  0.00           C
ATOM  10572  C34 POPEr 373       6.084   1.797  32.515  1.00  0.00           C
ATOM  10575  C35 POPEr 373       6.354   1.457  33.995  1.00  0.00           C
ATOM  10578  C36 POPEr 373       6.224   2.664  34.945  1.00  0.00           C
ATOM  10581  C37 POPEr 373       6.834   2.415  36.325  1.00  0.00           C
ATOM  10584  C38 POPEr 373       6.554   3.544  37.315  1.00  0.00           C
ATOM  10587  C39 POPEr 373       7.164   3.304  38.705  1.00  0.00           C
ATOM  10590 0C31 POPEr 373       6.793   4.414  39.705  1.00  0.00           C
ATOM  10593 1C31 POPEr 373       7.554   4.304  41.035  1.00  0.00           C
ATOM  10596 2C31 POPEr 373       7.253   5.474  41.995  1.00  0.00           C
ATOM  10599 3C31 POPEr 373       6.144   5.185  43.015  1.00  0.00           C
ATOM  10602 4C31 POPEr 373       6.624   4.464  44.275  1.00  0.00           C
ATOM  10605 5C31 POPEr 373       5.484   4.185  45.265  1.00  0.00           C
ATOM  10608 6C31 POPEr 373       5.964   3.494  46.545  1.00  0.00           C
ATOM  10612  NH3 POPEs 374      67.233  96.005  64.595  1.00  0.00           N
ATOM  10616  C12 POPEs 374      66.374  97.204  64.845  1.00  0.00           C
ATOM  10619  C11 POPEs 374      67.224  98.495  64.845  1.00  0.00           C
ATOM  10622  P   POPEs 374      69.873  98.465  64.975  1.00  0.00           P
ATOM  10623  O13 POPEs 374      70.503  99.605  65.665  1.00  0.00           O
ATOM  10624  O14 POPEs 374      70.523  97.145  65.115  1.00  0.00           O
ATOM  10625  O11 POPEs 374      69.623  98.824  63.455  1.00  0.00           O
ATOM  10626  O12 POPEs 374      68.424  98.304  65.595  1.00  0.00           O
ATOM  10627  C1  POPEs 374      70.624  99.633  62.805  1.00  0.00           C
ATOM  10630  C2  POPEs 374      70.343  99.755  61.285  1.00  0.00           C
ATOM  10632  O21 POPEs 374      69.542 100.935  61.115  1.00  0.00           O
ATOM  10633  C21 POPEs 374      69.823 101.684  60.085  1.00  0.00           C
ATOM  10634  O22 POPEs 374      70.593 101.404  59.175  1.00  0.00           O
ATOM  10635  C22 POPEs 374      68.964 102.934  60.135  1.00  0.00           C
ATOM  10638  C3  POPEs 374      69.593  98.514  60.745  1.00  0.00           C
ATOM  10641  O31 POPEs 374      69.503  98.505  59.305  1.00  0.00           O
ATOM  10642  C31 POPEs 374      68.313  98.785  58.775  1.00  0.00           C
ATOM  10643  O32 POPEs 374      67.292  99.015  59.395  1.00  0.00           O
ATOM  10644  C32 POPEs 374      68.383  98.635  57.255  1.00  0.00           C
ATOM  10647  C23 POPEs 374      69.542 104.085  59.295  1.00  0.00           C
ATOM  10650  C24 POPEs 374      68.633 105.314  59.365  1.00  0.00           C
ATOM  10653  C25 POPEs 374      69.293 106.535  58.705  1.00  0.00           C
ATOM  10656  C26 POPEs 374      68.273 107.563  58.185  1.00  0.00           C
ATOM  10659  C27 POPEs 374      67.993 107.444  56.675  1.00  0.00           C
ATOM  10662  C28 POPEs 374      66.654 106.795  56.285  1.00  0.00           C
ATOM  10665  C29 POPEs 374      66.523 105.305  56.445  1.00  0.00           C
ATOM  10667 0C21 POPEs 374      66.834 104.354  55.535  1.00  0.00           C
ATOM  10669 1C21 POPEs 374      67.434 104.575  54.165  1.00  0.00           C
ATOM  10672 2C21 POPEs 374      66.534 104.125  52.995  1.00  0.00           C
ATOM  10675 3C21 POPEs 374      65.253 104.965  52.845  1.00  0.00           C
ATOM  10678 4C21 POPEs 374      64.823 105.154  51.375  1.00  0.00           C
ATOM  10681 5C21 POPEs 374      64.284 103.874  50.715  1.00  0.00           C
ATOM  10684 6C21 POPEs 374      64.093 103.985  49.195  1.00  0.00           C
ATOM  10687 7C21 POPEs 374      63.513 102.714  48.565  1.00  0.00           C
ATOM  10690 8C21 POPEs 374      63.404 102.745  47.045  1.00  0.00           C
ATOM  10694  C33 POPEs 374      67.734  99.825  56.485  1.00  0.00           C
ATOM  10697  C34 POPEs 374      68.734 100.914  56.055  1.00  0.00           C
ATOM  10700  C35 POPEs 374      69.844 100.464  55.095  1.00  0.00           C
ATOM  10703  C36 POPEs 374      69.313  99.755  53.835  1.00  0.00           C
ATOM  10706  C37 POPEs 374      70.424  99.435  52.825  1.00  0.00           C
ATOM  10709  C38 POPEs 374      69.873  98.755  51.575  1.00  0.00           C
ATOM  10712  C39 POPEs 374      70.963  98.475  50.525  1.00  0.00           C
ATOM  10715 0C31 POPEs 374      70.394  97.794  49.275  1.00  0.00           C
ATOM  10718 1C31 POPEs 374      71.473  97.465  48.235  1.00  0.00           C
ATOM  10721 2C31 POPEs 374      70.983  96.544  47.115  1.00  0.00           C
ATOM  10724 3C31 POPEs 374      70.713  95.114  47.605  1.00  0.00           C
ATOM  10727 4C31 POPEs 374      70.343  94.134  46.475  1.00  0.00           C
ATOM  10730 5C31 POPEs 374      68.993  94.454  45.825  1.00  0.00           C
ATOM  10733 6C31 POPEs 374      68.563  93.414  44.805  1.00  0.00           C
ATOM  10737  NH3 POPEt 375      28.913  22.084  27.245  1.00  0.00           N
ATOM  10741  C12 POPEt 375      28.624  22.974  26.075  1.00  0.00           C
ATOM  10744  C11 POPEt 375      27.224  23.535  26.235  1.00  0.00           C
ATOM  10747  P   POPEt 375      25.454  24.804  24.905  1.00  0.00           P
ATOM  10748  O13 POPEt 375      25.344  26.054  24.135  1.00  0.00           O
ATOM  10749  O14 POPEt 375      24.784  23.605  24.355  1.00  0.00           O
ATOM  10750  O11 POPEt 375      24.804  25.074  26.315  1.00  0.00           O
ATOM  10751  O12 POPEt 375      26.964  24.484  25.205  1.00  0.00           O
ATOM  10752  C1  POPEt 375      25.233  26.224  27.045  1.00  0.00           C
ATOM  10755  C2  POPEt 375      24.704  26.114  28.505  1.00  0.00           C
ATOM  10757  O21 POPEt 375      25.524  26.824  29.475  1.00  0.00           O
ATOM  10758  C21 POPEt 375      26.694  26.245  29.725  1.00  0.00           C
ATOM  10759  O22 POPEt 375      27.284  25.454  29.015  1.00  0.00           O
ATOM  10760  C22 POPEt 375      27.254  26.695  31.075  1.00  0.00           C
ATOM  10763  C3  POPEt 375      24.382  24.664  28.985  1.00  0.00           C
ATOM  10766  O31 POPEt 375      23.904  24.694  30.345  1.00  0.00           O
ATOM  10767  C31 POPEt 375      22.594  24.884  30.455  1.00  0.00           C
ATOM  10768  O32 POPEt 375      21.824  25.024  29.525  1.00  0.00           O
ATOM  10769  C32 POPEt 375      22.234  25.024  31.945  1.00  0.00           C
ATOM  10772  C23 POPEt 375      28.003  25.524  31.765  1.00  0.00           C
ATOM  10775  C24 POPEt 375      28.674  25.894  33.095  1.00  0.00           C
ATOM  10778  C25 POPEt 375      27.684  26.175  34.225  1.00  0.00           C
ATOM  10781  C26 POPEt 375      28.233  25.884  35.635  1.00  0.00           C
ATOM  10784  C27 POPEt 375      27.124  25.874  36.695  1.00  0.00           C
ATOM  10787  C28 POPEt 375      27.554  25.304  38.065  1.00  0.00           C
ATOM  10790  C29 POPEt 375      26.323  25.024  38.895  1.00  0.00           C
ATOM  10792 0C21 POPEt 375      26.144  25.204  40.215  1.00  0.00           C
ATOM  10794 1C21 POPEt 375      27.154  25.684  41.225  1.00  0.00           C
ATOM  10797 2C21 POPEt 375      27.174  24.724  42.435  1.00  0.00           C
ATOM  10800 3C21 POPEt 375      28.132  25.144  43.565  1.00  0.00           C
ATOM  10803 4C21 POPEt 375      27.784  26.484  44.235  1.00  0.00           C
ATOM  10806 5C21 POPEt 375      28.544  26.714  45.555  1.00  0.00           C
ATOM  10809 6C21 POPEt 375      30.063  26.584  45.405  1.00  0.00           C
ATOM  10812 7C21 POPEt 375      30.804  26.754  46.725  1.00  0.00           C
ATOM  10815 8C21 POPEt 375      32.313  26.634  46.545  1.00  0.00           C
ATOM  10819  C33 POPEt 375      22.924  23.974  32.865  1.00  0.00           C
ATOM  10822  C34 POPEt 375      22.543  24.165  34.335  1.00  0.00           C
ATOM  10825  C35 POPEt 375      23.264  23.214  35.315  1.00  0.00           C
ATOM  10828  C36 POPEt 375      22.703  23.344  36.745  1.00  0.00           C
ATOM  10831  C37 POPEt 375      23.363  22.415  37.765  1.00  0.00           C
ATOM  10834  C38 POPEt 375      22.514  22.255  39.045  1.00  0.00           C
ATOM  10837  C39 POPEt 375      23.132  21.264  40.045  1.00  0.00           C
ATOM  10840 0C31 POPEt 375      22.384  21.204  41.395  1.00  0.00           C
ATOM  10843 1C31 POPEt 375      23.153  20.414  42.455  1.00  0.00           C
ATOM  10846 2C31 POPEt 375      22.844  20.814  43.905  1.00  0.00           C
ATOM  10849 3C31 POPEt 375      21.794  19.954  44.615  1.00  0.00           C
ATOM  10852 4C31 POPEt 375      20.434  19.894  43.905  1.00  0.00           C
ATOM  10855 5C31 POPEt 375      19.333  19.335  44.795  1.00  0.00           C
ATOM  10858 6C31 POPEt 375      17.964  19.314  44.125  1.00  0.00           C
ATOM  10862  NH3 POPEu 376     127.693 105.394  26.825  1.00  0.00           N
ATOM  10866  C12 POPEu 376     128.913 105.174  25.975  1.00  0.00           C
ATOM  10869  C11 POPEu 376     129.384 103.715  26.085  1.00  0.00           C
ATOM  10872  P   POPEu 376     127.904 101.684  26.725  1.00  0.00           P
ATOM  10873  O13 POPEu 376     126.803 100.883  26.155  1.00  0.00           O
ATOM  10874  O14 POPEu 376     129.113 100.935  27.165  1.00  0.00           O
ATOM  10875  O11 POPEu 376     127.334 102.614  27.885  1.00  0.00           O
ATOM  10876  O12 POPEu 376     128.333 102.805  25.705  1.00  0.00           O
ATOM  10877  C1  POPEu 376     126.423 102.075  28.865  1.00  0.00           C
ATOM  10880  C2  POPEu 376     125.903 103.174  29.845  1.00  0.00           C
ATOM  10882  O21 POPEu 376     125.683 102.605  31.145  1.00  0.00           O
ATOM  10883  C21 POPEu 376     126.723 102.703  31.935  1.00  0.00           C
ATOM  10884  O22 POPEu 376     127.864 103.034  31.565  1.00  0.00           O
ATOM  10885  C22 POPEu 376     126.303 102.425  33.375  1.00  0.00           C
ATOM  10888  C3  POPEu 376     124.574 103.845  29.395  1.00  0.00           C
ATOM  10891  O31 POPEu 376     124.272 104.995  30.235  1.00  0.00           O
ATOM  10892  C31 POPEu 376     123.374 104.794  31.215  1.00  0.00           C
ATOM  10893  O32 POPEu 376     122.733 103.775  31.385  1.00  0.00           O
ATOM  10894  C32 POPEu 376     123.174 106.075  32.045  1.00  0.00           C
ATOM  10897  C23 POPEu 376     127.493 102.085  34.295  1.00  0.00           C
ATOM  10900  C24 POPEu 376     127.143 102.164  35.785  1.00  0.00           C
ATOM  10903  C25 POPEu 376     127.533 103.523  36.415  1.00  0.00           C
ATOM  10906  C26 POPEu 376     129.023 103.615  36.785  1.00  0.00           C
ATOM  10909  C27 POPEu 376     129.393 104.944  37.465  1.00  0.00           C
ATOM  10912  C28 POPEu 376     130.730 104.913  38.235  1.00  0.00           C
ATOM  10915  C29 POPEu 376     130.690 103.985  39.415  1.00  0.00           C
ATOM  10917 0C21 POPEu 376     131.740 103.575  40.145  1.00  0.00           C
ATOM  10919 1C21 POPEu 376     133.169 104.025  39.965  1.00  0.00           C
ATOM  10922 2C21 POPEu 376     133.839 104.354  41.315  1.00  0.00           C
ATOM  10925 3C21 POPEu 376     134.290 103.123  42.125  1.00  0.00           C
ATOM  10928 4C21 POPEu 376     135.301 103.484  43.225  1.00  0.00           C
ATOM  10931 5C21 POPEu 376     134.660 104.295  44.355  1.00  0.00           C
ATOM  10934 6C21 POPEu 376     135.650 104.844  45.385  1.00  0.00           C
ATOM  10937 7C21 POPEu 376     134.960 105.795  46.375  1.00  0.00           C
ATOM  10940 8C21 POPEu 376     135.861 106.345  47.475  1.00  0.00           C
ATOM  10944  C33 POPEu 376     122.973 105.755  33.545  1.00  0.00           C
ATOM  10947  C34 POPEu 376     122.493 106.945  34.395  1.00  0.00           C
ATOM  10950  C35 POPEu 376     121.854 106.504  35.725  1.00  0.00           C
ATOM  10953  C36 POPEu 376     122.843 106.065  36.825  1.00  0.00           C
ATOM  10956  C37 POPEu 376     122.143 105.564  38.105  1.00  0.00           C
ATOM  10959  C38 POPEu 376     123.104 105.145  39.225  1.00  0.00           C
ATOM  10962  C39 POPEu 376     122.404 104.454  40.415  1.00  0.00           C
ATOM  10965 0C31 POPEu 376     121.772 105.405  41.445  1.00  0.00           C
ATOM  10968 1C31 POPEu 376     121.094 104.633  42.595  1.00  0.00           C
ATOM  10971 2C31 POPEu 376     120.893 105.464  43.875  1.00  0.00           C
ATOM  10974 3C31 POPEu 376     119.932 104.815  44.895  1.00  0.00           C
ATOM  10977 4C31 POPEu 376     120.343 103.404  45.355  1.00  0.00           C
ATOM  10980 5C31 POPEu 376     119.272 102.745  46.235  1.00  0.00           C
ATOM  10983 6C31 POPEu 376     119.524 101.264  46.525  1.00  0.00           C
ATOM  10987  NH3 POPEv 377      14.454  11.734  67.455  1.00  0.00           N
ATOM  10991  C12 POPEv 377      14.493  13.134  68.005  1.00  0.00           C
ATOM  10994  C11 POPEv 377      13.154  13.644  68.535  1.00  0.00           C
ATOM  10997  P   POPEv 377      11.874  15.864  68.925  1.00  0.00           P
ATOM  10998  O13 POPEv 377      10.743  14.914  69.065  1.00  0.00           O
ATOM  10999  O14 POPEv 377      12.043  16.954  69.935  1.00  0.00           O
ATOM  11000  O11 POPEv 377      11.724  16.574  67.525  1.00  0.00           O
ATOM  11001  O12 POPEv 377      13.243  15.064  68.715  1.00  0.00           O
ATOM  11002  C1  POPEv 377      11.003  15.904  66.485  1.00  0.00           C
ATOM  11005  C2  POPEv 377      11.413  16.524  65.125  1.00  0.00           C
ATOM  11007  O21 POPEv 377      10.664  16.004  64.015  1.00  0.00           O
ATOM  11008  C21 POPEv 377       9.434  16.464  63.915  1.00  0.00           C
ATOM  11009  O22 POPEv 377       8.644  16.684  64.825  1.00  0.00           O
ATOM  11010  C22 POPEv 377       9.293  17.094  62.515  1.00  0.00           C
ATOM  11013  C3  POPEv 377      12.954  16.314  64.935  1.00  0.00           C
ATOM  11016  O31 POPEv 377      13.454  16.534  63.605  1.00  0.00           O
ATOM  11017  C31 POPEv 377      13.664  17.794  63.255  1.00  0.00           C
ATOM  11018  O32 POPEv 377      13.243  18.774  63.835  1.00  0.00           O
ATOM  11019  C32 POPEv 377      14.634  17.794  62.065  1.00  0.00           C
ATOM  11022  C23 POPEv 377       8.954  16.154  61.335  1.00  0.00           C
ATOM  11025  C24 POPEv 377       8.784  16.944  60.015  1.00  0.00           C
ATOM  11028  C25 POPEv 377       9.994  17.835  59.685  1.00  0.00           C
ATOM  11031  C26 POPEv 377      10.054  18.374  58.245  1.00  0.00           C
ATOM  11034  C27 POPEv 377      11.354  19.164  57.985  1.00  0.00           C
ATOM  11037  C28 POPEv 377      12.134  18.714  56.735  1.00  0.00           C
ATOM  11040  C29 POPEv 377      11.494  19.184  55.445  1.00  0.00           C
ATOM  11042 0C21 POPEv 377      12.114  19.824  54.435  1.00  0.00           C
ATOM  11044 1C21 POPEv 377      13.573  20.194  54.325  1.00  0.00           C
ATOM  11047 2C21 POPEv 377      13.833  21.704  54.495  1.00  0.00           C
ATOM  11050 3C21 POPEv 377      13.534  22.224  55.915  1.00  0.00           C
ATOM  11053 4C21 POPEv 377      13.784  23.734  56.075  1.00  0.00           C
ATOM  11056 5C21 POPEv 377      15.254  24.124  56.275  1.00  0.00           C
ATOM  11059 6C21 POPEv 377      15.834  23.684  57.625  1.00  0.00           C
ATOM  11062 7C21 POPEv 377      17.214  24.294  57.905  1.00  0.00           C
ATOM  11065 8C21 POPEv 377      17.824  23.854  59.245  1.00  0.00           C
ATOM  11069  C33 POPEv 377      13.944  18.054  60.715  1.00  0.00           C
ATOM  11072  C34 POPEv 377      14.864  17.794  59.505  1.00  0.00           C
ATOM  11075  C35 POPEv 377      15.844  18.934  59.235  1.00  0.00           C
ATOM  11078  C36 POPEv 377      16.614  18.764  57.915  1.00  0.00           C
ATOM  11081  C37 POPEv 377      17.663  19.874  57.735  1.00  0.00           C
ATOM  11084  C38 POPEv 377      18.344  19.904  56.355  1.00  0.00           C
ATOM  11087  C39 POPEv 377      17.524  20.653  55.305  1.00  0.00           C
ATOM  11090 0C31 POPEv 377      18.323  21.004  54.045  1.00  0.00           C
ATOM  11093 1C31 POPEv 377      17.563  21.964  53.125  1.00  0.00           C
ATOM  11096 2C31 POPEv 377      18.374  22.484  51.935  1.00  0.00           C
ATOM  11099 3C31 POPEv 377      17.733  23.714  51.265  1.00  0.00           C
ATOM  11102 4C31 POPEv 377      16.264  23.524  50.885  1.00  0.00           C
ATOM  11105 5C31 POPEv 377      15.664  24.744  50.165  1.00  0.00           C
ATOM  11108 6C31 POPEv 377      14.144  24.654  49.995  1.00  0.00           C
ATOM  11112  NH3 POPEw 378      -1.163  24.394  67.665  1.00  0.00           N
ATOM  11116  C12 POPEw 378      -1.103  23.064  68.345  1.00  0.00           C
ATOM  11119  C11 POPEw 378      -0.093  23.044  69.515  1.00  0.00           C
ATOM  11122  P   POPEw 378       0.837  25.194  70.635  1.00  0.00           P
ATOM  11123  O13 POPEw 378      -0.583  25.474  70.895  1.00  0.00           O
ATOM  11124  O14 POPEw 378       1.694  24.794  71.765  1.00  0.00           O
ATOM  11125  O11 POPEw 378       1.407  26.514  69.965  1.00  0.00           O
ATOM  11126  O12 POPEw 378       0.897  24.104  69.465  1.00  0.00           O
ATOM  11127  C1  POPEw 378       2.734  26.624  69.475  1.00  0.00           C
ATOM  11130  C2  POPEw 378       2.744  26.844  67.935  1.00  0.00           C
ATOM  11132  O21 POPEw 378       3.364  25.724  67.305  1.00  0.00           O
ATOM  11133  C21 POPEw 378       2.584  24.925  66.595  1.00  0.00           C
ATOM  11134  O22 POPEw 378       1.387  25.064  66.425  1.00  0.00           O
ATOM  11135  C22 POPEw 378       3.444  23.794  66.035  1.00  0.00           C
ATOM  11138  C3  POPEw 378       3.544  28.114  67.525  1.00  0.00           C
ATOM  11141  O31 POPEw 378       3.384  28.354  66.105  1.00  0.00           O
ATOM  11142  C31 POPEw 378       4.394  27.945  65.355  1.00  0.00           C
ATOM  11143  O32 POPEw 378       5.484  27.564  65.765  1.00  0.00           O
ATOM  11144  C32 POPEw 378       3.994  27.904  63.885  1.00  0.00           C
ATOM  11147  C23 POPEw 378       2.824  23.134  64.785  1.00  0.00           C
ATOM  11150  C24 POPEw 378       3.274  21.674  64.615  1.00  0.00           C
ATOM  11153  C25 POPEw 378       4.714  21.484  64.135  1.00  0.00           C
ATOM  11156  C26 POPEw 378       4.964  21.884  62.685  1.00  0.00           C
ATOM  11159  C27 POPEw 378       6.284  21.304  62.165  1.00  0.00           C
ATOM  11162  C28 POPEw 378       6.554  21.685  60.695  1.00  0.00           C
ATOM  11165  C29 POPEw 378       7.834  21.044  60.195  1.00  0.00           C
ATOM  11167 0C21 POPEw 378       9.033  21.594  59.945  1.00  0.00           C
ATOM  11169 1C21 POPEw 378       9.534  23.024  60.045  1.00  0.00           C
ATOM  11172 2C21 POPEw 378       8.564  24.214  59.955  1.00  0.00           C
ATOM  11175 3C21 POPEw 378       9.313  25.524  59.665  1.00  0.00           C
ATOM  11178 4C21 POPEw 378       8.434  26.784  59.645  1.00  0.00           C
ATOM  11181 5C21 POPEw 378       9.274  28.024  59.315  1.00  0.00           C
ATOM  11184 6C21 POPEw 378       8.534  29.364  59.395  1.00  0.00           C
ATOM  11187 7C21 POPEw 378       9.524  30.524  59.495  1.00  0.00           C
ATOM  11190 8C21 POPEw 378       8.874  31.914  59.465  1.00  0.00           C
ATOM  11194  C33 POPEw 378       4.774  26.824  63.105  1.00  0.00           C
ATOM  11197  C34 POPEw 378       4.474  26.894  61.605  1.00  0.00           C
ATOM  11200  C35 POPEw 378       4.834  25.614  60.835  1.00  0.00           C
ATOM  11203  C36 POPEw 378       4.414  25.724  59.365  1.00  0.00           C
ATOM  11206  C37 POPEw 378       4.684  24.464  58.535  1.00  0.00           C
ATOM  11209  C38 POPEw 378       4.814  24.814  57.045  1.00  0.00           C
ATOM  11212  C39 POPEw 378       4.974  23.614  56.105  1.00  0.00           C
ATOM  11215 0C31 POPEw 378       6.344  22.924  56.205  1.00  0.00           C
ATOM  11218 1C31 POPEw 378       6.614  22.034  54.985  1.00  0.00           C
ATOM  11221 2C31 POPEw 378       7.864  21.154  55.115  1.00  0.00           C
ATOM  11224 3C31 POPEw 378       8.174  20.384  53.815  1.00  0.00           C
ATOM  11227 4C31 POPEw 378       7.364  19.094  53.695  1.00  0.00           C
ATOM  11230 5C31 POPEw 378       7.744  18.254  52.465  1.00  0.00           C
ATOM  11233 6C31 POPEw 378       6.994  16.924  52.425  1.00  0.00           C
ATOM  11237  NH3 POPEx 379      57.323 111.784  66.085  1.00  0.00           N
ATOM  11241  C12 POPEx 379      56.694 111.805  67.455  1.00  0.00           C
ATOM  11244  C11 POPEx 379      56.644 113.255  67.995  1.00  0.00           C
ATOM  11247  P   POPEx 379      59.144 113.605  68.845  1.00  0.00           P
ATOM  11248  O13 POPEx 379      59.644 114.844  69.485  1.00  0.00           O
ATOM  11249  O14 POPEx 379      59.704 112.285  69.225  1.00  0.00           O
ATOM  11250  O11 POPEx 379      59.333 113.715  67.275  1.00  0.00           O
ATOM  11251  O12 POPEx 379      57.583 113.505  69.035  1.00  0.00           O
ATOM  11252  C1  POPEx 379      60.624 114.144  66.815  1.00  0.00           C
ATOM  11255  C2  POPEx 379      61.073 113.444  65.495  1.00  0.00           C
ATOM  11257  O21 POPEx 379      60.174 113.734  64.395  1.00  0.00           O
ATOM  11258  C21 POPEx 379      60.324 115.005  63.955  1.00  0.00           C
ATOM  11259  O22 POPEx 379      61.164 115.795  64.385  1.00  0.00           O
ATOM  11260  C22 POPEx 379      59.514 115.265  62.685  1.00  0.00           C
ATOM  11263  C3  POPEx 379      61.273 111.914  65.765  1.00  0.00           C
ATOM  11266  O31 POPEx 379      61.333 111.075  64.575  1.00  0.00           O
ATOM  11267  C31 POPEx 379      60.293 110.235  64.445  1.00  0.00           C
ATOM  11268  O32 POPEx 379      59.333 110.214  65.205  1.00  0.00           O
ATOM  11269  C32 POPEx 379      60.503 109.284  63.265  1.00  0.00           C
ATOM  11272  C23 POPEx 379      59.844 116.614  61.985  1.00  0.00           C
ATOM  11275  C24 POPEx 379      59.844 116.525  60.455  1.00  0.00           C
ATOM  11278  C25 POPEx 379      60.754 115.415  59.915  1.00  0.00           C
ATOM  11281  C26 POPEx 379      61.644 115.804  58.725  1.00  0.00           C
ATOM  11284  C27 POPEx 379      62.514 114.624  58.285  1.00  0.00           C
ATOM  11287  C28 POPEx 379      63.804 115.035  57.555  1.00  0.00           C
ATOM  11290  C29 POPEx 379      63.503 115.804  56.305  1.00  0.00           C
ATOM  11292 0C21 POPEx 379      64.034 115.594  55.085  1.00  0.00           C
ATOM  11294 1C21 POPEx 379      65.034 114.534  54.685  1.00  0.00           C
ATOM  11297 2C21 POPEx 379      64.934 114.144  53.205  1.00  0.00           C
ATOM  11300 3C21 POPEx 379      65.293 115.275  52.225  1.00  0.00           C
ATOM  11303 4C21 POPEx 379      65.273 114.804  50.765  1.00  0.00           C
ATOM  11306 5C21 POPEx 379      65.784 115.865  49.785  1.00  0.00           C
ATOM  11309 6C21 POPEx 379      65.883 115.335  48.345  1.00  0.00           C
ATOM  11312 7C21 POPEx 379      66.353 116.395  47.335  1.00  0.00           C
ATOM  11315 8C21 POPEx 379      66.203 115.944  45.885  1.00  0.00           C
ATOM  11319  C33 POPEx 379      61.933 109.265  62.665  1.00  0.00           C
ATOM  11322  C34 POPEx 379      62.074 108.144  61.625  1.00  0.00           C
ATOM  11325  C35 POPEx 379      63.292 108.274  60.695  1.00  0.00           C
ATOM  11328  C36 POPEx 379      63.113 109.335  59.595  1.00  0.00           C
ATOM  11331  C37 POPEx 379      63.773 108.934  58.265  1.00  0.00           C
ATOM  11334  C38 POPEx 379      63.454 109.934  57.145  1.00  0.00           C
ATOM  11337  C39 POPEx 379      63.914 109.435  55.765  1.00  0.00           C
ATOM  11340 0C31 POPEx 379      63.603 110.415  54.625  1.00  0.00           C
ATOM  11343 1C31 POPEx 379      63.894 109.844  53.215  1.00  0.00           C
ATOM  11346 2C31 POPEx 379      65.304 110.095  52.665  1.00  0.00           C
ATOM  11349 3C31 POPEx 379      66.424 109.344  53.405  1.00  0.00           C
ATOM  11352 4C31 POPEx 379      67.764 109.424  52.685  1.00  0.00           C
ATOM  11355 5C31 POPEx 379      68.914 108.845  53.515  1.00  0.00           C
ATOM  11358 6C31 POPEx 379      70.253 108.874  52.775  1.00  0.00           C
ATOM  11362  NH3 POPEy 380      99.823  48.015  66.235  1.00  0.00           N
ATOM  11366  C12 POPEy 380      99.993  47.364  64.885  1.00  0.00           C
ATOM  11369  C11 POPEy 380      98.822  46.404  64.575  1.00  0.00           C
ATOM  11372  P   POPEy 380      96.602  47.745  65.185  1.00  0.00           P
ATOM  11373  O13 POPEy 380      96.094  46.695  66.085  1.00  0.00           O
ATOM  11374  O14 POPEy 380      97.313  48.904  65.755  1.00  0.00           O
ATOM  11375  O11 POPEy 380      95.483  48.195  64.155  1.00  0.00           O
ATOM  11376  O12 POPEy 380      97.643  47.085  64.215  1.00  0.00           O
ATOM  11377  C1  POPEy 380      95.814  48.824  62.915  1.00  0.00           C
ATOM  11380  C2  POPEy 380      96.203  47.833  61.775  1.00  0.00           C
ATOM  11382  O21 POPEy 380      96.984  48.585  60.835  1.00  0.00           O
ATOM  11383  C21 POPEy 380      98.283  48.374  60.895  1.00  0.00           C
ATOM  11384  O22 POPEy 380      98.853  47.444  61.435  1.00  0.00           O
ATOM  11385  C22 POPEy 380      98.983  49.424  60.035  1.00  0.00           C
ATOM  11388  C3  POPEy 380      95.003  47.154  61.065  1.00  0.00           C
ATOM  11391  O31 POPEy 380      95.502  46.085  60.225  1.00  0.00           O
ATOM  11392  C31 POPEy 380      94.633  45.114  59.985  1.00  0.00           C
ATOM  11393  O32 POPEy 380      93.484  45.084  60.365  1.00  0.00           O
ATOM  11394  C32 POPEy 380      95.273  43.995  59.165  1.00  0.00           C
ATOM  11397  C23 POPEy 380      99.583  48.794  58.765  1.00  0.00           C
ATOM  11400  C24 POPEy 380      99.844  49.835  57.665  1.00  0.00           C
ATOM  11403  C25 POPEy 380     100.404  49.203  56.385  1.00  0.00           C
ATOM  11406  C26 POPEy 380      99.753  49.754  55.115  1.00  0.00           C
ATOM  11409  C27 POPEy 380     100.273  49.074  53.845  1.00  0.00           C
ATOM  11412  C28 POPEy 380      99.263  49.063  52.685  1.00  0.00           C
ATOM  11415  C29 POPEy 380      98.993  50.445  52.145  1.00  0.00           C
ATOM  11417 0C21 POPEy 380      98.974  50.804  50.855  1.00  0.00           C
ATOM  11419 1C21 POPEy 380      99.163  49.864  49.695  1.00  0.00           C
ATOM  11422 2C21 POPEy 380      98.904  50.544  48.335  1.00  0.00           C
ATOM  11425 3C21 POPEy 380      99.014  49.535  47.175  1.00  0.00           C
ATOM  11428 4C21 POPEy 380      99.102  50.184  45.775  1.00  0.00           C
ATOM  11431 5C21 POPEy 380     100.352  51.054  45.545  1.00  0.00           C
ATOM  11434 6C21 POPEy 380     101.682  50.333  45.785  1.00  0.00           C
ATOM  11437 7C21 POPEy 380     102.904  51.215  45.495  1.00  0.00           C
ATOM  11440 8C21 POPEy 380     104.233  50.523  45.775  1.00  0.00           C
ATOM  11444  C33 POPEy 380      96.264  44.473  58.075  1.00  0.00           C
ATOM  11447  C34 POPEy 380      96.873  43.285  57.315  1.00  0.00           C
ATOM  11450  C35 POPEy 380      98.123  43.624  56.495  1.00  0.00           C
ATOM  11453  C36 POPEy 380      97.913  44.715  55.445  1.00  0.00           C
ATOM  11456  C37 POPEy 380      99.223  45.165  54.795  1.00  0.00           C
ATOM  11459  C38 POPEy 380      99.643  44.325  53.585  1.00  0.00           C
ATOM  11462  C39 POPEy 380     100.942  44.844  52.975  1.00  0.00           C
ATOM  11465 0C31 POPEy 380     100.973  44.804  51.435  1.00  0.00           C
ATOM  11468 1C31 POPEy 380     102.192  45.564  50.895  1.00  0.00           C
ATOM  11471 2C31 POPEy 380     102.192  45.723  49.365  1.00  0.00           C
ATOM  11474 3C31 POPEy 380     103.302  46.664  48.885  1.00  0.00           C
ATOM  11477 4C31 POPEy 380     104.714  46.074  49.015  1.00  0.00           C
ATOM  11480 5C31 POPEy 380     105.802  47.075  48.595  1.00  0.00           C
ATOM  11483 6C31 POPEy 380     107.204  46.474  48.615  1.00  0.00           C
ATOM  11487  NH3 POPEz 381      91.744 115.275  66.105  1.00  0.00           N
ATOM  11491  C12 POPEz 381      92.052 114.414  67.315  1.00  0.00           C
ATOM  11494  C11 POPEz 381      91.094 114.585  68.515  1.00  0.00           C
ATOM  11497  P   POPEz 381      90.382 112.975  70.575  1.00  0.00           P
[truncated: 1,835,814 more chars]
