# Supplementary material for: Characterizing Membrane Association and Periplasmic Transfer of Bacterial Lipoproteins through Molecular Dynamics Simulations
Source: Structure. 2020 Apr 7;28(4):475–487.e3. doi: 10.1016/j.str.2020.01.012 (PMC7139219; doi:10.1016/j.str.2020.01.012)
Supplement: Data S2. Final Coordinates from Simulations (A–L), Related to Figure 3 [file mmc4.zip › A-L/APBE-2-atomistic.pdb]

TITLE     Protein
REMARK    THIS IS A SIMULATION BOX
CRYST1  129.184  129.184  132.470  90.00  90.00  90.00 P 1           1
MODEL        1
ATOM      1  N   CYSTA   1      42.457  76.877  60.525  1.00  0.00           N
ATOM      3  CA  CYSTA   1      43.787  76.307  60.615  1.00  0.00           C
ATOM      5  C   CYSTA   1      43.777  76.627  62.095  1.00  0.00           C
ATOM      6  O   CYSTA   1      44.387  77.607  62.505  1.00  0.00           O
ATOM      7  CB  CYSTA   1      43.457  75.087  59.675  1.00  0.00           C
ATOM     10  SG  CYSTA   1      42.147  73.907  60.205  1.00  0.00           S
ATOM     11  C1  CYSTA   1      42.757  72.427  59.325  1.00  0.00           C
ATOM     14  CA1 CYSTA   1      42.127  77.987  59.875  1.00  0.00           C
ATOM     15  OA1 CYSTA   1      40.977  78.007  59.455  1.00  0.00           O
ATOM     16  CA2 CYSTA   1      42.997  79.197  59.755  1.00  0.00           C
ATOM     19  C11 CYSTA   1      42.327  72.187  57.855  1.00  0.00           C
ATOM     21  O11 CYSTA   1      42.747  73.307  57.045  1.00  0.00           O
ATOM     22  CX1 CYSTA   1      42.837  72.977  55.745  1.00  0.00           C
ATOM     23  OX1 CYSTA   1      42.747  71.847  55.295  1.00  0.00           O
ATOM     24  CX2 CYSTA   1      43.047  74.257  54.915  1.00  0.00           C
ATOM     27  C12 CYSTA   1      40.807  71.837  57.725  1.00  0.00           C
ATOM     30  O12 CYSTA   1      40.227  72.397  56.535  1.00  0.00           O
ATOM     31  CD1 CYSTA   1      39.497  71.607  55.755  1.00  0.00           C
ATOM     32  OD1 CYSTA   1      39.137  70.477  56.035  1.00  0.00           O
ATOM     33  CD2 CYSTA   1      39.207  72.347  54.455  1.00  0.00           C
ATOM     36  CA3 CYSTA   1      44.207  78.997  58.835  1.00  0.00           C
ATOM     39  CA4 CYSTA   1      45.137  80.227  58.785  1.00  0.00           C
ATOM     42  CA5 CYSTA   1      46.337  79.987  57.875  1.00  0.00           C
ATOM     45  CA6 CYSTA   1      45.947  80.237  56.425  1.00  0.00           C
ATOM     48  CA7 CYSTA   1      46.987  79.797  55.395  1.00  0.00           C
ATOM     51  CA8 CYSTA   1      46.557  80.217  53.985  1.00  0.00           C
ATOM     54  CA9 CYSTA   1      47.247  79.437  52.855  1.00  0.00           C
ATOM     57 0CA1 CYSTA   1      48.767  79.267  52.985  1.00  0.00           C
ATOM     60 1CA1 CYSTA   1      49.557  80.427  52.365  1.00  0.00           C
ATOM     63 2CA1 CYSTA   1      51.037  80.357  52.755  1.00  0.00           C
ATOM     66 3CA1 CYSTA   1      51.937  81.327  51.975  1.00  0.00           C
ATOM     69 4CA1 CYSTA   1      52.627  80.627  50.805  1.00  0.00           C
ATOM     72 5CA1 CYSTA   1      53.497  81.577  49.965  1.00  0.00           C
ATOM     75 6CA1 CYSTA   1      54.177  80.877  48.795  1.00  0.00           C
ATOM     79  CD3 CYSTA   1      39.307  71.397  53.235  1.00  0.00           C
ATOM     82  CD4 CYSTA   1      40.657  70.687  53.085  1.00  0.00           C
ATOM     85  CD5 CYSTA   1      40.617  69.627  51.975  1.00  0.00           C
ATOM     88  CD6 CYSTA   1      41.937  69.437  51.215  1.00  0.00           C
ATOM     91  CD7 CYSTA   1      42.377  70.657  50.375  1.00  0.00           C
ATOM     94  CD8 CYSTA   1      43.317  70.227  49.235  1.00  0.00           C
ATOM     97  CD9 CYSTA   1      44.287  71.307  48.715  1.00  0.00           C
ATOM    100 0CD1 CYSTA   1      43.747  72.187  47.575  1.00  0.00           C
ATOM    103 1CD1 CYSTA   1      44.877  72.827  46.745  1.00  0.00           C
ATOM    106 2CD1 CYSTA   1      44.397  73.947  45.815  1.00  0.00           C
ATOM    109 3CD1 CYSTA   1      45.427  74.397  44.765  1.00  0.00           C
ATOM    112 4CD1 CYSTA   1      46.567  75.267  45.315  1.00  0.00           C
ATOM    115 5CD1 CYSTA   1      47.367  75.947  44.195  1.00  0.00           C
ATOM    118 6CD1 CYSTA   1      48.517  76.827  44.695  1.00  0.00           C
ATOM    122  CX3 CYSTA   1      42.657  74.107  53.435  1.00  0.00           C
ATOM    125  CX4 CYSTA   1      42.607  75.437  52.675  1.00  0.00           C
ATOM    128  CX5 CYSTA   1      43.947  76.167  52.515  1.00  0.00           C
ATOM    131  CX6 CYSTA   1      44.987  75.357  51.715  1.00  0.00           C
ATOM    134  CX7 CYSTA   1      46.247  76.167  51.395  1.00  0.00           C
ATOM    137  CX8 CYSTA   1      47.267  75.397  50.525  1.00  0.00           C
ATOM    140  CX9 CYSTA   1      48.657  75.407  51.135  1.00  0.00           C
ATOM    142 0CX1 CYSTA   1      49.817  75.817  50.575  1.00  0.00           C
ATOM    144 1CX1 CYSTA   1      50.067  76.347  49.185  1.00  0.00           C
ATOM    147 2CX1 CYSTA   1      51.217  75.597  48.485  1.00  0.00           C
ATOM    150 3CX1 CYSTA   1      50.737  74.417  47.625  1.00  0.00           C
ATOM    153 4CX1 CYSTA   1      51.717  73.237  47.545  1.00  0.00           C
ATOM    156 5CX1 CYSTA   1      52.697  73.237  46.355  1.00  0.00           C
ATOM    159 6CX1 CYSTA   1      52.947  71.797  45.885  1.00  0.00           C
ATOM    162 7CX1 CYSTA   1      54.157  71.607  44.965  1.00  0.00           C
ATOM    165 8CX1 CYSTA   1      54.287  70.167  44.475  1.00  0.00           C
ATOM    169  N   ASP A   2      42.967  75.887  62.895  1.00  0.00           N
ATOM    171  CA  ASP A   2      42.147  76.487  63.925  1.00  0.00           C
ATOM    173  CB  ASP A   2      40.837  75.627  63.975  1.00  0.00           C
ATOM    176  CG  ASP A   2      39.597  76.407  64.395  1.00  0.00           C
ATOM    177  OD1 ASP A   2      38.477  75.897  64.125  1.00  0.00           O
ATOM    178  OD2 ASP A   2      39.727  77.497  64.995  1.00  0.00           O
ATOM    179  C   ASP A   2      42.927  76.537  65.235  1.00  0.00           C
ATOM    180  O   ASP A   2      42.987  75.577  65.995  1.00  0.00           O
ATOM    181  N   GLN A   3      43.657  77.637  65.525  1.00  0.00           N
ATOM    183  CA  GLN A   3      43.357  79.017  65.185  1.00  0.00           C
ATOM    185  CB  GLN A   3      42.497  79.657  66.315  1.00  0.00           C
ATOM    188  CG  GLN A   3      43.167  79.887  67.705  1.00  0.00           C
ATOM    191  CD  GLN A   3      44.117  78.807  68.245  1.00  0.00           C
ATOM    192  OE1 GLN A   3      45.317  79.027  68.405  1.00  0.00           O
ATOM    193  NE2 GLN A   3      43.597  77.597  68.545  1.00  0.00           N
ATOM    196  C   GLN A   3      44.637  79.807  64.915  1.00  0.00           C
ATOM    197  O   GLN A   3      45.587  79.767  65.685  1.00  0.00           O
ATOM    198  N   LYS A   4      44.707  80.537  63.765  1.00  0.00           N
ATOM    200  CA  LYS A   4      45.887  81.217  63.205  1.00  0.00           C
ATOM    202  CB  LYS A   4      45.817  82.767  63.465  1.00  0.00           C
ATOM    205  CG  LYS A   4      46.837  83.527  64.345  1.00  0.00           C
ATOM    208  CD  LYS A   4      46.397  84.997  64.585  1.00  0.00           C
ATOM    211  CE  LYS A   4      47.217  85.737  65.675  1.00  0.00           C
ATOM    214  NZ  LYS A   4      46.557  86.957  66.195  1.00  0.00           N
ATOM    218  C   LYS A   4      47.247  80.507  63.405  1.00  0.00           C
ATOM    219  O   LYS A   4      48.227  81.017  63.955  1.00  0.00           O
ATOM    220  N   PRO A   5      47.247  79.257  62.905  1.00  0.00           N
ATOM    221  CD  PRO A   5      47.327  79.177  61.435  1.00  0.00           C
ATOM    224  CA  PRO A   5      48.137  78.217  63.385  1.00  0.00           C
ATOM    226  CB  PRO A   5      49.357  78.347  62.485  1.00  0.00           C
ATOM    229  CG  PRO A   5      48.657  78.467  61.115  1.00  0.00           C
ATOM    232  C   PRO A   5      48.327  77.977  64.855  1.00  0.00           C
ATOM    233  O   PRO A   5      47.907  76.927  65.345  1.00  0.00           O
ATOM    234  N   GLN A   6      48.987  78.877  65.605  1.00  0.00           N
ATOM    236  CA  GLN A   6      49.327  78.597  66.985  1.00  0.00           C
ATOM    238  CB  GLN A   6      50.397  77.447  67.085  1.00  0.00           C
ATOM    241  CG  GLN A   6      51.907  77.777  67.235  1.00  0.00           C
ATOM    244  CD  GLN A   6      52.557  78.667  66.175  1.00  0.00           C
ATOM    245  OE1 GLN A   6      53.447  79.457  66.515  1.00  0.00           O
ATOM    246  NE2 GLN A   6      52.167  78.527  64.895  1.00  0.00           N
ATOM    249  C   GLN A   6      49.717  79.797  67.865  1.00  0.00           C
ATOM    250  O   GLN A   6      49.867  79.497  69.065  1.00  0.00           O
ATOM    251  N   PRO A   7      49.847  81.097  67.515  1.00  0.00           N
ATOM    252  CD  PRO A   7      50.397  81.547  66.235  1.00  0.00           C
ATOM    255  CA  PRO A   7      50.207  82.077  68.545  1.00  0.00           C
ATOM    257  CB  PRO A   7      51.637  82.477  68.115  1.00  0.00           C
ATOM    260  CG  PRO A   7      51.697  82.297  66.585  1.00  0.00           C
ATOM    263  C   PRO A   7      49.267  83.277  68.575  1.00  0.00           C
ATOM    264  O   PRO A   7      49.517  84.277  67.905  1.00  0.00           O
ATOM    265  N   ALA A   8      48.197  83.337  69.375  1.00  0.00           N
ATOM    267  CA  ALA A   8      47.367  82.237  69.815  1.00  0.00           C
ATOM    269  CB  ALA A   8      46.997  82.457  71.285  1.00  0.00           C
ATOM    273  C   ALA A   8      46.227  82.197  68.805  1.00  0.00           C
ATOM    274  O   ALA A   8      46.517  81.927  67.635  1.00  0.00           O
ATOM    275  N   LYS A   9      44.947  82.557  69.045  1.00  0.00           N
ATOM    277  CA  LYS A   9      44.057  82.517  70.195  1.00  0.00           C
ATOM    279  CB  LYS A   9      42.787  83.417  69.985  1.00  0.00           C
ATOM    282  CG  LYS A   9      42.207  83.337  68.575  1.00  0.00           C
ATOM    285  CD  LYS A   9      41.107  84.347  68.185  1.00  0.00           C
ATOM    288  CE  LYS A   9      40.697  84.087  66.725  1.00  0.00           C
ATOM    291  NZ  LYS A   9      39.787  85.127  66.225  1.00  0.00           N
ATOM    295  C   LYS A   9      43.847  81.127  70.845  1.00  0.00           C
ATOM    296  O   LYS A   9      44.727  80.277  70.835  1.00  0.00           O
ATOM    297  N   THR A  10      42.727  80.897  71.575  1.00  0.00           N
ATOM    299  CA  THR A  10      42.797  80.577  73.005  1.00  0.00           C
ATOM    301  CB  THR A  10      43.597  79.297  73.385  1.00  0.00           C
ATOM    303  OG1 THR A  10      42.797  78.377  74.125  1.00  0.00           O
ATOM    305  CG2 THR A  10      44.837  79.557  74.245  1.00  0.00           C
ATOM    309  C   THR A  10      43.227  81.827  73.775  1.00  0.00           C
ATOM    310  O   THR A  10      43.837  82.747  73.225  1.00  0.00           O
ATOM    311  N   HIS A  11      42.927  81.947  75.075  1.00  0.00           N
ATOM    313  CA  HIS A  11      43.467  83.067  75.825  1.00  0.00           C
ATOM    315  CB  HIS A  11      42.807  83.257  77.215  1.00  0.00           C
ATOM    318  ND1 HIS A  11      43.347  80.897  77.965  1.00  0.00           N
ATOM    319  CG  HIS A  11      42.517  82.007  78.005  1.00  0.00           C
ATOM    320  CE1 HIS A  11      42.737  79.997  78.715  1.00  0.00           C
ATOM    322  NE2 HIS A  11      41.567  80.457  79.215  1.00  0.00           N
ATOM    324  CD2 HIS A  11      41.417  81.747  78.775  1.00  0.00           C
ATOM    326  C   HIS A  11      44.997  83.097  75.895  1.00  0.00           C
ATOM    327  O   HIS A  11      45.677  82.077  76.015  1.00  0.00           O
ATOM    328  N   ALA A  12      45.587  84.297  75.795  1.00  0.00           N
ATOM    330  CA  ALA A  12      47.027  84.447  75.815  1.00  0.00           C
ATOM    332  CB  ALA A  12      47.637  84.227  74.415  1.00  0.00           C
ATOM    336  C   ALA A  12      47.397  85.817  76.345  1.00  0.00           C
ATOM    337  O   ALA A  12      46.527  86.607  76.715  1.00  0.00           O
ATOM    338  N   THR A  13      48.707  86.107  76.435  1.00  0.00           N
ATOM    340  CA  THR A  13      49.257  87.457  76.355  1.00  0.00           C
ATOM    342  CB  THR A  13      48.557  88.367  75.335  1.00  0.00           C
ATOM    344  OG1 THR A  13      49.097  88.087  74.055  1.00  0.00           O
ATOM    346  CG2 THR A  13      48.717  89.867  75.625  1.00  0.00           C
ATOM    350  C   THR A  13      49.577  88.107  77.665  1.00  0.00           C
ATOM    351  O   THR A  13      50.627  88.747  77.815  1.00  0.00           O
ATOM    352  N   GLU A  14      48.747  87.877  78.695  1.00  0.00           N
ATOM    354  CA  GLU A  14      49.057  88.317  80.035  1.00  0.00           C
ATOM    356  CB  GLU A  14      47.777  88.797  80.735  1.00  0.00           C
ATOM    359  CG  GLU A  14      48.067  89.777  81.885  1.00  0.00           C
ATOM    362  CD  GLU A  14      47.937  91.237  81.465  1.00  0.00           C
ATOM    363  OE1 GLU A  14      47.917  91.577  80.255  1.00  0.00           O
ATOM    364  OE2 GLU A  14      47.797  92.087  82.395  1.00  0.00           O
ATOM    365  C   GLU A  14      49.647  87.147  80.805  1.00  0.00           C
ATOM    366  O   GLU A  14      48.947  86.207  81.195  1.00  0.00           O
ATOM    367  N   VAL A  15      50.987  87.167  81.025  1.00  0.00           N
ATOM    369  CA  VAL A  15      51.657  86.197  81.865  1.00  0.00           C
ATOM    371  CB  VAL A  15      53.177  86.057  81.665  1.00  0.00           C
ATOM    373  CG1 VAL A  15      53.817  87.377  81.195  1.00  0.00           C
ATOM    377  CG2 VAL A  15      53.897  85.517  82.915  1.00  0.00           C
ATOM    381  C   VAL A  15      51.217  86.287  83.325  1.00  0.00           C
ATOM    382  O   VAL A  15      51.507  87.227  84.065  1.00  0.00           O
ATOM    383  N   THR A  16      50.477  85.237  83.745  1.00  0.00           N
ATOM    385  CA  THR A  16      50.077  84.967  85.115  1.00  0.00           C
ATOM    387  CB  THR A  16      48.767  84.147  85.165  1.00  0.00           C
ATOM    389  OG1 THR A  16      47.817  84.687  86.085  1.00  0.00           O
ATOM    391  CG2 THR A  16      48.927  82.667  85.565  1.00  0.00           C
ATOM    395  C   THR A  16      51.217  84.157  85.685  1.00  0.00           C
ATOM    396  O   THR A  16      51.757  83.287  85.015  1.00  0.00           O
ATOM    397  N   VAL A  17      51.617  84.417  86.945  1.00  0.00           N
ATOM    399  CA  VAL A  17      52.607  83.587  87.625  1.00  0.00           C
ATOM    401  CB  VAL A  17      53.877  84.367  88.005  1.00  0.00           C
ATOM    403  CG1 VAL A  17      54.527  84.907  86.725  1.00  0.00           C
ATOM    407  CG2 VAL A  17      53.597  85.537  88.955  1.00  0.00           C
ATOM    411  C   VAL A  17      51.977  82.927  88.855  1.00  0.00           C
ATOM    412  O   VAL A  17      51.397  83.587  89.715  1.00  0.00           O
ATOM    413  N   LEU A  18      52.047  81.597  88.965  1.00  0.00           N
ATOM    415  CA  LEU A  18      51.557  80.887  90.125  1.00  0.00           C
ATOM    417  CB  LEU A  18      50.547  79.757  89.785  1.00  0.00           C
ATOM    420  CG  LEU A  18      49.267  80.237  89.075  1.00  0.00           C
ATOM    422  CD1 LEU A  18      48.327  79.067  88.795  1.00  0.00           C
ATOM    426  CD2 LEU A  18      48.527  81.297  89.895  1.00  0.00           C
ATOM    430  C   LEU A  18      52.737  80.247  90.785  1.00  0.00           C
ATOM    431  O   LEU A  18      53.477  79.517  90.125  1.00  0.00           O
ATOM    432  N   GLU A  19      52.937  80.487  92.095  1.00  0.00           N
ATOM    434  CA  GLU A  19      53.987  79.807  92.825  1.00  0.00           C
ATOM    436  CB  GLU A  19      55.137  80.737  93.275  1.00  0.00           C
ATOM    439  CG  GLU A  19      55.887  81.457  92.125  1.00  0.00           C
ATOM    442  CD  GLU A  19      56.577  82.717  92.595  1.00  0.00           C
ATOM    443  OE1 GLU A  19      57.627  82.577  93.275  1.00  0.00           O
ATOM    444  OE2 GLU A  19      56.067  83.837  92.285  1.00  0.00           O
ATOM    445  C   GLU A  19      53.447  79.147  94.065  1.00  0.00           C
ATOM    446  O   GLU A  19      52.357  79.457  94.575  1.00  0.00           O
ATOM    447  N   GLY A  20      54.227  78.187  94.575  1.00  0.00           N
ATOM    449  CA  GLY A  20      54.017  77.577  95.875  1.00  0.00           C
ATOM    452  C   GLY A  20      55.247  76.907  96.415  1.00  0.00           C
ATOM    453  O   GLY A  20      56.347  77.157  95.935  1.00  0.00           O
ATOM    454  N   LYS A  21      55.067  76.047  97.435  1.00  0.00           N
ATOM    456  CA  LYS A  21      56.107  75.327  98.145  1.00  0.00           C
ATOM    458  CB  LYS A  21      56.147  75.627  99.685  1.00  0.00           C
ATOM    461  CG  LYS A  21      56.477  77.067 100.125  1.00  0.00           C
ATOM    464  CD  LYS A  21      55.327  78.077  99.965  1.00  0.00           C
ATOM    467  CE  LYS A  21      55.517  79.467 100.595  1.00  0.00           C
ATOM    470  NZ  LYS A  21      55.717  79.397 102.065  1.00  0.00           N
ATOM    474  C   LYS A  21      55.787  73.857  98.015  1.00  0.00           C
ATOM    475  O   LYS A  21      54.707  73.417  98.395  1.00  0.00           O
ATOM    476  N   THR A  22      56.717  73.047  97.495  1.00  0.00           N
ATOM    478  CA  THR A  22      56.547  71.587  97.425  1.00  0.00           C
ATOM    480  CB  THR A  22      55.937  71.067  96.125  1.00  0.00           C
ATOM    482  OG1 THR A  22      56.567  71.617  94.975  1.00  0.00           O
ATOM    484  CG2 THR A  22      54.467  71.487  96.065  1.00  0.00           C
ATOM    488  C   THR A  22      57.917  70.997  97.615  1.00  0.00           C
ATOM    489  O   THR A  22      58.917  71.647  97.305  1.00  0.00           O
ATOM    490  N   MET A  23      58.037  69.787  98.225  1.00  0.00           N
ATOM    492  CA  MET A  23      59.307  69.067  98.345  1.00  0.00           C
ATOM    494  CB  MET A  23      59.877  68.667  96.955  1.00  0.00           C
ATOM    497  CG  MET A  23      58.917  67.777  96.115  1.00  0.00           C
ATOM    500  SD  MET A  23      59.477  67.477  94.405  1.00  0.00           S
ATOM    501  CE  MET A  23      60.937  66.467  94.805  1.00  0.00           C
ATOM    505  C   MET A  23      60.397  69.707  99.225  1.00  0.00           C
ATOM    506  O   MET A  23      61.467  69.157  99.435  1.00  0.00           O
ATOM    507  N   GLY A  24      60.147  70.897  99.835  1.00  0.00           N
ATOM    509  CA  GLY A  24      61.197  71.717 100.445  1.00  0.00           C
ATOM    512  C   GLY A  24      61.897  72.597  99.445  1.00  0.00           C
ATOM    513  O   GLY A  24      63.027  73.027  99.635  1.00  0.00           O
ATOM    514  N   THR A  25      61.227  72.887  98.325  1.00  0.00           N
ATOM    516  CA  THR A  25      61.617  73.887  97.355  1.00  0.00           C
ATOM    518  CB  THR A  25      62.377  73.337  96.115  1.00  0.00           C
ATOM    520  OG1 THR A  25      62.707  74.307  95.125  1.00  0.00           O
ATOM    522  CG2 THR A  25      61.597  72.217  95.415  1.00  0.00           C
ATOM    526  C   THR A  25      60.347  74.657  97.055  1.00  0.00           C
ATOM    527  O   THR A  25      59.467  74.807  97.915  1.00  0.00           O
ATOM    528  N   PHE A  26      60.237  75.207  95.855  1.00  0.00           N
ATOM    530  CA  PHE A  26      59.207  76.107  95.415  1.00  0.00           C
ATOM    532  CB  PHE A  26      59.637  77.597  95.415  1.00  0.00           C
ATOM    535  CG  PHE A  26      59.907  78.047  96.825  1.00  0.00           C
ATOM    536  CD1 PHE A  26      61.127  77.737  97.455  1.00  0.00           C
ATOM    538  CE1 PHE A  26      61.317  78.007  98.815  1.00  0.00           C
ATOM    540  CZ  PHE A  26      60.317  78.667  99.535  1.00  0.00           C
ATOM    542  CD2 PHE A  26      58.927  78.747  97.545  1.00  0.00           C
ATOM    544  CE2 PHE A  26      59.147  79.077  98.885  1.00  0.00           C
ATOM    546  C   PHE A  26      58.897  75.677  94.015  1.00  0.00           C
ATOM    547  O   PHE A  26      59.687  74.987  93.355  1.00  0.00           O
ATOM    548  N   TRP A  27      57.737  76.057  93.495  1.00  0.00           N
ATOM    550  CA  TRP A  27      57.377  75.727  92.145  1.00  0.00           C
ATOM    552  CB  TRP A  27      56.357  74.567  92.125  1.00  0.00           C
ATOM    555  CG  TRP A  27      55.037  74.787  92.805  1.00  0.00           C
ATOM    556  CD1 TRP A  27      54.687  74.327  94.045  1.00  0.00           C
ATOM    558  NE1 TRP A  27      53.367  74.617  94.285  1.00  0.00           N
ATOM    560  CE2 TRP A  27      52.837  75.277  93.215  1.00  0.00           C
ATOM    561  CD2 TRP A  27      53.877  75.437  92.265  1.00  0.00           C
ATOM    562  CE3 TRP A  27      53.627  76.137  91.095  1.00  0.00           C
ATOM    564  CZ3 TRP A  27      52.337  76.597  90.835  1.00  0.00           C
ATOM    566  CZ2 TRP A  27      51.557  75.757  92.965  1.00  0.00           C
ATOM    568  CH2 TRP A  27      51.317  76.407  91.745  1.00  0.00           C
ATOM    570  C   TRP A  27      56.837  76.987  91.555  1.00  0.00           C
ATOM    571  O   TRP A  27      56.357  77.857  92.295  1.00  0.00           O
ATOM    572  N   ARG A  28      56.897  77.117  90.225  1.00  0.00           N
ATOM    574  CA  ARG A  28      56.307  78.247  89.545  1.00  0.00           C
ATOM    576  CB  ARG A  28      57.287  79.427  89.345  1.00  0.00           C
ATOM    579  CG  ARG A  28      56.597  80.677  88.765  1.00  0.00           C
ATOM    582  CD  ARG A  28      57.507  81.817  88.295  1.00  0.00           C
ATOM    585  NE  ARG A  28      58.477  82.187  89.355  1.00  0.00           N
ATOM    587  CZ  ARG A  28      59.337  83.187  89.225  1.00  0.00           C
ATOM    588  NH1 ARG A  28      59.207  84.127  88.305  1.00  0.00           N
ATOM    591  NH2 ARG A  28      60.397  83.237  89.985  1.00  0.00           N
ATOM    594  C   ARG A  28      55.747  77.837  88.195  1.00  0.00           C
ATOM    595  O   ARG A  28      56.407  77.147  87.415  1.00  0.00           O
ATOM    596  N   ALA A  29      54.527  78.267  87.845  1.00  0.00           N
ATOM    598  CA  ALA A  29      54.007  78.167  86.495  1.00  0.00           C
ATOM    600  CB  ALA A  29      52.667  77.407  86.435  1.00  0.00           C
ATOM    604  C   ALA A  29      53.787  79.567  85.975  1.00  0.00           C
ATOM    605  O   ALA A  29      53.107  80.377  86.605  1.00  0.00           O
ATOM    606  N   SER A  30      54.357  79.877  84.795  1.00  0.00           N
ATOM    608  CA  SER A  30      54.027  81.077  84.045  1.00  0.00           C
ATOM    610  CB  SER A  30      55.197  81.857  83.425  1.00  0.00           C
ATOM    613  OG  SER A  30      56.007  82.437  84.435  1.00  0.00           O
ATOM    615  C   SER A  30      53.137  80.677  82.905  1.00  0.00           C
ATOM    616  O   SER A  30      53.557  79.927  82.025  1.00  0.00           O
ATOM    617  N   ILE A  31      51.897  81.157  82.915  1.00  0.00           N
ATOM    619  CA  ILE A  31      50.887  80.737  81.965  1.00  0.00           C
ATOM    621  CB  ILE A  31      49.767  79.907  82.595  1.00  0.00           C
ATOM    623  CG2 ILE A  31      48.827  79.407  81.475  1.00  0.00           C
ATOM    627  CG1 ILE A  31      50.387  78.737  83.395  1.00  0.00           C
ATOM    630  CD  ILE A  31      49.357  77.927  84.175  1.00  0.00           C
ATOM    634  C   ILE A  31      50.337  82.007  81.375  1.00  0.00           C
ATOM    635  O   ILE A  31      49.867  82.857  82.135  1.00  0.00           O
ATOM    636  N   PRO A  32      50.387  82.247  80.065  1.00  0.00           N
ATOM    637  CD  PRO A  32      51.057  81.407  79.075  1.00  0.00           C
ATOM    640  CA  PRO A  32      49.887  83.477  79.495  1.00  0.00           C
ATOM    642  CB  PRO A  32      50.787  83.697  78.265  1.00  0.00           C
ATOM    645  CG  PRO A  32      51.247  82.297  77.835  1.00  0.00           C
ATOM    648  C   PRO A  32      48.427  83.337  79.145  1.00  0.00           C
ATOM    649  O   PRO A  32      48.037  82.357  78.505  1.00  0.00           O
ATOM    650  N   GLY A  33      47.597  84.327  79.535  1.00  0.00           N
ATOM    652  CA  GLY A  33      46.227  84.477  79.065  1.00  0.00           C
ATOM    655  C   GLY A  33      45.167  84.187  80.045  1.00  0.00           C
ATOM    656  O   GLY A  33      44.067  84.717  79.955  1.00  0.00           O
ATOM    657  N   ILE A  34      45.477  83.297  80.975  1.00  0.00           N
ATOM    659  CA  ILE A  34      44.547  82.727  81.915  1.00  0.00           C
ATOM    661  CB  ILE A  34      45.337  81.597  82.575  1.00  0.00           C
ATOM    663  CG2 ILE A  34      46.217  82.097  83.725  1.00  0.00           C
ATOM    667  CG1 ILE A  34      44.477  80.417  82.995  1.00  0.00           C
ATOM    670  CD  ILE A  34      43.917  79.717  81.765  1.00  0.00           C
ATOM    674  C   ILE A  34      43.907  83.747  82.875  1.00  0.00           C
ATOM    675  O   ILE A  34      44.577  84.607  83.465  1.00  0.00           O
ATOM    676  N   ASP A  35      42.567  83.687  83.105  1.00  0.00           N
ATOM    678  CA  ASP A  35      41.897  84.597  84.025  1.00  0.00           C
ATOM    680  CB  ASP A  35      40.417  84.897  83.675  1.00  0.00           C
ATOM    683  CG  ASP A  35      39.397  83.827  84.025  1.00  0.00           C
ATOM    684  OD1 ASP A  35      39.757  82.747  84.565  1.00  0.00           O
ATOM    685  OD2 ASP A  35      38.187  84.137  83.825  1.00  0.00           O
ATOM    686  C   ASP A  35      42.137  84.207  85.475  1.00  0.00           C
ATOM    687  O   ASP A  35      42.857  83.277  85.805  1.00  0.00           O
ATOM    688  N   ALA A  36      41.647  85.017  86.425  1.00  0.00           N
ATOM    690  CA  ALA A  36      41.877  84.757  87.835  1.00  0.00           C
ATOM    692  CB  ALA A  36      41.597  86.057  88.585  1.00  0.00           C
ATOM    696  C   ALA A  36      41.047  83.617  88.435  1.00  0.00           C
ATOM    697  O   ALA A  36      41.467  82.977  89.395  1.00  0.00           O
ATOM    698  N   LYS A  37      39.857  83.307  87.875  1.00  0.00           N
ATOM    700  CA  LYS A  37      39.127  82.127  88.305  1.00  0.00           C
ATOM    702  CB  LYS A  37      37.727  82.037  87.645  1.00  0.00           C
ATOM    705  CG  LYS A  37      36.997  80.697  87.895  1.00  0.00           C
ATOM    708  CD  LYS A  37      36.767  80.437  89.395  1.00  0.00           C
ATOM    711  CE  LYS A  37      35.837  79.267  89.735  1.00  0.00           C
ATOM    714  NZ  LYS A  37      35.547  79.297  91.195  1.00  0.00           N
ATOM    718  C   LYS A  37      39.847  80.857  87.975  1.00  0.00           C
ATOM    719  O   LYS A  37      40.067  79.997  88.835  1.00  0.00           O
ATOM    720  N   ARG A  38      40.257  80.747  86.705  1.00  0.00           N
ATOM    722  CA  ARG A  38      40.997  79.627  86.205  1.00  0.00           C
ATOM    724  CB  ARG A  38      41.107  79.847  84.695  1.00  0.00           C
ATOM    727  CG  ARG A  38      41.357  78.577  83.885  1.00  0.00           C
ATOM    730  CD  ARG A  38      42.547  77.707  84.275  1.00  0.00           C
ATOM    733  NE  ARG A  38      42.727  76.687  83.185  1.00  0.00           N
ATOM    735  CZ  ARG A  38      42.077  75.547  83.165  1.00  0.00           C
ATOM    736  NH1 ARG A  38      41.327  75.157  84.185  1.00  0.00           N
ATOM    739  NH2 ARG A  38      42.117  74.747  82.125  1.00  0.00           N
ATOM    742  C   ARG A  38      42.357  79.507  86.865  1.00  0.00           C
ATOM    743  O   ARG A  38      42.767  78.417  87.265  1.00  0.00           O
ATOM    744  N   SER A  39      43.117  80.607  87.065  1.00  0.00           N
ATOM    746  CA  SER A  39      44.337  80.587  87.885  1.00  0.00           C
ATOM    748  CB  SER A  39      44.937  82.007  88.065  1.00  0.00           C
ATOM    751  OG  SER A  39      45.747  82.457  86.975  1.00  0.00           O
ATOM    753  C   SER A  39      44.157  80.037  89.305  1.00  0.00           C
ATOM    754  O   SER A  39      44.977  79.237  89.765  1.00  0.00           O
ATOM    755  N   ALA A  40      43.087  80.417  90.015  1.00  0.00           N
ATOM    757  CA  ALA A  40      42.697  79.807  91.275  1.00  0.00           C
ATOM    759  CB  ALA A  40      41.517  80.607  91.865  1.00  0.00           C
ATOM    763  C   ALA A  40      42.367  78.307  91.205  1.00  0.00           C
ATOM    764  O   ALA A  40      42.777  77.547  92.085  1.00  0.00           O
ATOM    765  N   GLU A  41      41.657  77.827  90.165  1.00  0.00           N
ATOM    767  CA  GLU A  41      41.537  76.387  89.915  1.00  0.00           C
ATOM    769  CB  GLU A  41      40.707  76.067  88.635  1.00  0.00           C
ATOM    772  CG  GLU A  41      39.237  76.547  88.595  1.00  0.00           C
ATOM    775  CD  GLU A  41      38.667  76.537  87.175  1.00  0.00           C
ATOM    776  OE1 GLU A  41      39.457  76.347  86.195  1.00  0.00           O
ATOM    777  OE2 GLU A  41      37.437  76.787  87.055  1.00  0.00           O
ATOM    778  C   GLU A  41      42.897  75.707  89.685  1.00  0.00           C
ATOM    779  O   GLU A  41      43.197  74.687  90.305  1.00  0.00           O
ATOM    780  N   LEU A  42      43.767  76.307  88.835  1.00  0.00           N
ATOM    782  CA  LEU A  42      45.087  75.757  88.525  1.00  0.00           C
ATOM    784  CB  LEU A  42      45.887  76.607  87.485  1.00  0.00           C
ATOM    787  CG  LEU A  42      45.347  76.627  86.045  1.00  0.00           C
ATOM    789  CD1 LEU A  42      46.027  77.737  85.245  1.00  0.00           C
ATOM    793  CD2 LEU A  42      45.627  75.337  85.275  1.00  0.00           C
ATOM    797  C   LEU A  42      45.987  75.647  89.745  1.00  0.00           C
ATOM    798  O   LEU A  42      46.617  74.637  90.015  1.00  0.00           O
ATOM    799  N   LYS A  43      46.027  76.697  90.565  1.00  0.00           N
ATOM    801  CA  LYS A  43      46.847  76.747  91.755  1.00  0.00           C
ATOM    803  CB  LYS A  43      46.687  78.137  92.425  1.00  0.00           C
ATOM    806  CG  LYS A  43      47.237  78.297  93.855  1.00  0.00           C
ATOM    809  CD  LYS A  43      48.757  78.077  93.995  1.00  0.00           C
ATOM    812  CE  LYS A  43      49.157  77.807  95.455  1.00  0.00           C
ATOM    815  NZ  LYS A  43      50.617  77.667  95.595  1.00  0.00           N
ATOM    819  C   LYS A  43      46.587  75.617  92.755  1.00  0.00           C
ATOM    820  O   LYS A  43      47.527  75.057  93.325  1.00  0.00           O
ATOM    821  N   GLU A  44      45.297  75.267  92.945  1.00  0.00           N
ATOM    823  CA  GLU A  44      44.847  74.117  93.715  1.00  0.00           C
ATOM    825  CB  GLU A  44      43.287  74.147  93.775  1.00  0.00           C
ATOM    828  CG  GLU A  44      42.647  73.287  94.915  1.00  0.00           C
ATOM    831  CD  GLU A  44      42.177  71.887  94.535  1.00  0.00           C
ATOM    832  OE1 GLU A  44      42.377  71.407  93.395  1.00  0.00           O
ATOM    833  OE2 GLU A  44      41.487  71.267  95.405  1.00  0.00           O
ATOM    834  C   GLU A  44      45.297  72.797  93.115  1.00  0.00           C
ATOM    835  O   GLU A  44      45.927  71.977  93.775  1.00  0.00           O
ATOM    836  N   LYS A  45      45.057  72.587  91.805  1.00  0.00           N
ATOM    838  CA  LYS A  45      45.427  71.387  91.075  1.00  0.00           C
ATOM    840  CB  LYS A  45      44.887  71.427  89.635  1.00  0.00           C
ATOM    843  CG  LYS A  45      43.357  71.327  89.445  1.00  0.00           C
ATOM    846  CD  LYS A  45      42.997  72.037  88.135  1.00  0.00           C
ATOM    849  CE  LYS A  45      41.527  71.997  87.655  1.00  0.00           C
ATOM    852  NZ  LYS A  45      41.237  70.847  86.775  1.00  0.00           N
ATOM    856  C   LYS A  45      46.927  71.127  91.055  1.00  0.00           C
ATOM    857  O   LYS A  45      47.367  70.007  91.295  1.00  0.00           O
ATOM    858  N   ILE A  46      47.737  72.187  90.805  1.00  0.00           N
ATOM    860  CA  ILE A  46      49.197  72.117  90.865  1.00  0.00           C
ATOM    862  CB  ILE A  46      49.947  73.417  90.505  1.00  0.00           C
ATOM    864  CG2 ILE A  46      51.467  73.117  90.545  1.00  0.00           C
ATOM    868  CG1 ILE A  46      49.637  74.027  89.125  1.00  0.00           C
ATOM    871  CD  ILE A  46      49.477  72.997  88.015  1.00  0.00           C
ATOM    875  C   ILE A  46      49.687  71.707  92.235  1.00  0.00           C
ATOM    876  O   ILE A  46      50.527  70.837  92.375  1.00  0.00           O
ATOM    877  N   GLN A  47      49.127  72.307  93.315  1.00  0.00           N
ATOM    879  CA  GLN A  47      49.407  71.847  94.655  1.00  0.00           C
ATOM    881  CB  GLN A  47      48.827  72.777  95.745  1.00  0.00           C
ATOM    884  CG  GLN A  47      49.757  73.957  96.105  1.00  0.00           C
ATOM    887  CD  GLN A  47      51.117  73.577  96.695  1.00  0.00           C
ATOM    888  OE1 GLN A  47      51.997  74.447  96.655  1.00  0.00           O
ATOM    889  NE2 GLN A  47      51.297  72.367  97.265  1.00  0.00           N
ATOM    892  C   GLN A  47      48.977  70.427  94.915  1.00  0.00           C
ATOM    893  O   GLN A  47      49.787  69.617  95.335  1.00  0.00           O
ATOM    894  N   THR A  48      47.737  70.047  94.585  1.00  0.00           N
ATOM    896  CA  THR A  48      47.207  68.727  94.865  1.00  0.00           C
ATOM    898  CB  THR A  48      45.747  68.657  94.465  1.00  0.00           C
ATOM    900  OG1 THR A  48      44.977  69.457  95.345  1.00  0.00           O
ATOM    902  CG2 THR A  48      45.147  67.237  94.545  1.00  0.00           C
ATOM    906  C   THR A  48      48.017  67.607  94.235  1.00  0.00           C
ATOM    907  O   THR A  48      48.317  66.597  94.865  1.00  0.00           O
ATOM    908  N   GLN A  49      48.437  67.777  92.955  1.00  0.00           N
ATOM    910  CA  GLN A  49      49.307  66.817  92.305  1.00  0.00           C
ATOM    912  CB  GLN A  49      49.387  66.987  90.755  1.00  0.00           C
ATOM    915  CG  GLN A  49      50.287  68.127  90.235  1.00  0.00           C
ATOM    918  CD  GLN A  49      50.807  67.937  88.805  1.00  0.00           C
ATOM    919  OE1 GLN A  49      51.567  68.777  88.325  1.00  0.00           O
ATOM    920  NE2 GLN A  49      50.377  66.877  88.095  1.00  0.00           N
ATOM    923  C   GLN A  49      50.727  66.787  92.845  1.00  0.00           C
ATOM    924  O   GLN A  49      51.337  65.727  92.875  1.00  0.00           O
ATOM    925  N   LEU A  50      51.297  67.937  93.255  1.00  0.00           N
ATOM    927  CA  LEU A  50      52.667  68.017  93.745  1.00  0.00           C
ATOM    929  CB  LEU A  50      53.277  69.427  93.575  1.00  0.00           C
ATOM    932  CG  LEU A  50      53.557  69.937  92.145  1.00  0.00           C
ATOM    934  CD1 LEU A  50      53.957  71.427  92.205  1.00  0.00           C
ATOM    938  CD2 LEU A  50      54.677  69.147  91.455  1.00  0.00           C
ATOM    942  C   LEU A  50      52.757  67.647  95.215  1.00  0.00           C
ATOM    943  O   LEU A  50      53.737  67.097  95.695  1.00  0.00           O
ATOM    944  N   ASP A  51      51.687  67.887  96.015  1.00  0.00           N
ATOM    946  CA  ASP A  51      51.487  67.297  97.325  1.00  0.00           C
ATOM    948  CB  ASP A  51      50.197  67.847  97.995  1.00  0.00           C
ATOM    951  CG  ASP A  51      50.427  69.267  98.485  1.00  0.00           C
ATOM    952  OD1 ASP A  51      51.417  69.457  99.245  1.00  0.00           O
ATOM    953  OD2 ASP A  51      49.597  70.167  98.205  1.00  0.00           O
ATOM    954  C   ASP A  51      51.397  65.787  97.225  1.00  0.00           C
ATOM    955  O   ASP A  51      51.947  65.047  98.045  1.00  0.00           O
ATOM    956  N   ALA A  52      50.707  65.287  96.185  1.00  0.00           N
ATOM    958  CA  ALA A  52      50.717  63.897  95.785  1.00  0.00           C
ATOM    960  CB  ALA A  52      49.647  63.597  94.715  1.00  0.00           C
ATOM    964  C   ALA A  52      52.087  63.357  95.365  1.00  0.00           C
ATOM    965  O   ALA A  52      52.427  62.237  95.735  1.00  0.00           O
ATOM    966  N   ASP A  53      52.937  64.097  94.625  1.00  0.00           N
ATOM    968  CA  ASP A  53      54.267  63.567  94.325  1.00  0.00           C
ATOM    970  CB  ASP A  53      54.717  63.817  92.875  1.00  0.00           C
ATOM    973  CG  ASP A  53      55.007  65.237  92.445  1.00  0.00           C
ATOM    974  OD1 ASP A  53      55.247  66.127  93.285  1.00  0.00           O
ATOM    975  OD2 ASP A  53      55.077  65.407  91.195  1.00  0.00           O
ATOM    976  C   ASP A  53      55.347  63.807  95.375  1.00  0.00           C
ATOM    977  O   ASP A  53      56.237  62.977  95.515  1.00  0.00           O
ATOM    978  N   ASP A  54      55.227  64.827  96.245  1.00  0.00           N
ATOM    980  CA  ASP A  54      55.927  64.857  97.525  1.00  0.00           C
ATOM    982  CB  ASP A  54      55.707  66.247  98.195  1.00  0.00           C
ATOM    985  CG  ASP A  54      56.337  66.377  99.565  1.00  0.00           C
ATOM    986  OD1 ASP A  54      57.587  66.307  99.705  1.00  0.00           O
ATOM    987  OD2 ASP A  54      55.557  66.547 100.545  1.00  0.00           O
ATOM    988  C   ASP A  54      55.527  63.677  98.425  1.00  0.00           C
ATOM    989  O   ASP A  54      56.357  62.987  99.015  1.00  0.00           O
ATOM    990  N   GLN A  55      54.217  63.347  98.485  1.00  0.00           N
ATOM    992  CA  GLN A  55      53.697  62.127  99.105  1.00  0.00           C
ATOM    994  CB  GLN A  55      52.147  62.097  99.065  1.00  0.00           C
ATOM    997  CG  GLN A  55      51.457  60.917  99.795  1.00  0.00           C
ATOM   1000  CD  GLN A  55      51.657  60.917 101.315  1.00  0.00           C
ATOM   1001  OE1 GLN A  55      51.457  59.897 101.975  1.00  0.00           O
ATOM   1002  NE2 GLN A  55      51.997  62.097 101.895  1.00  0.00           N
ATOM   1005  C   GLN A  55      54.257  60.827  98.515  1.00  0.00           C
ATOM   1006  O   GLN A  55      54.527  59.867  99.225  1.00  0.00           O
ATOM   1007  N   LEU A  56      54.447  60.757  97.185  1.00  0.00           N
ATOM   1009  CA  LEU A  56      55.227  59.687  96.585  1.00  0.00           C
ATOM   1011  CB  LEU A  56      55.077  59.687  95.045  1.00  0.00           C
ATOM   1014  CG  LEU A  56      55.747  58.497  94.305  1.00  0.00           C
ATOM   1016  CD1 LEU A  56      55.007  57.177  94.535  1.00  0.00           C
ATOM   1020  CD2 LEU A  56      55.877  58.787  92.805  1.00  0.00           C
ATOM   1024  C   LEU A  56      56.707  59.687  96.975  1.00  0.00           C
ATOM   1025  O   LEU A  56      57.177  58.687  97.505  1.00  0.00           O
ATOM   1026  N   LEU A  57      57.447  60.807  96.765  1.00  0.00           N
ATOM   1028  CA  LEU A  57      58.907  60.817  96.645  1.00  0.00           C
ATOM   1030  CB  LEU A  57      59.387  61.647  95.415  1.00  0.00           C
ATOM   1033  CG  LEU A  57      59.157  61.007  94.025  1.00  0.00           C
ATOM   1035  CD1 LEU A  57      59.977  61.767  92.965  1.00  0.00           C
ATOM   1039  CD2 LEU A  57      59.547  59.527  93.975  1.00  0.00           C
ATOM   1043  C   LEU A  57      59.687  61.307  97.865  1.00  0.00           C
ATOM   1044  O   LEU A  57      60.917  61.347  97.875  1.00  0.00           O
ATOM   1045  N   SER A  58      59.027  61.687  98.955  1.00  0.00           N
ATOM   1047  CA  SER A  58      59.747  62.357 100.025  1.00  0.00           C
ATOM   1049  CB  SER A  58      58.837  63.407 100.695  1.00  0.00           C
ATOM   1052  OG  SER A  58      59.337  63.947 101.915  1.00  0.00           O
ATOM   1054  C   SER A  58      60.397  61.467 101.065  1.00  0.00           C
ATOM   1055  O   SER A  58      59.797  60.557 101.635  1.00  0.00           O
ATOM   1056  N   THR A  59      61.687  61.737 101.365  1.00  0.00           N
ATOM   1058  CA  THR A  59      62.497  61.057 102.365  1.00  0.00           C
ATOM   1060  CB  THR A  59      63.967  61.047 101.935  1.00  0.00           C
ATOM   1062  OG1 THR A  59      64.327  62.317 101.405  1.00  0.00           O
ATOM   1064  CG2 THR A  59      64.157  60.037 100.795  1.00  0.00           C
ATOM   1068  C   THR A  59      62.407  61.767 103.705  1.00  0.00           C
ATOM   1069  O   THR A  59      63.017  61.367 104.705  1.00  0.00           O
ATOM   1070  N   TYR A  60      61.597  62.847 103.755  1.00  0.00           N
ATOM   1072  CA  TYR A  60      61.377  63.687 104.915  1.00  0.00           C
ATOM   1074  CB  TYR A  60      61.147  65.167 104.455  1.00  0.00           C
ATOM   1077  CG  TYR A  60      62.307  65.697 103.655  1.00  0.00           C
ATOM   1078  CD1 TYR A  60      62.487  65.407 102.285  1.00  0.00           C
ATOM   1080  CE1 TYR A  60      63.617  65.877 101.605  1.00  0.00           C
ATOM   1082  CZ  TYR A  60      64.547  66.667 102.265  1.00  0.00           C
ATOM   1083  OH  TYR A  60      65.667  67.097 101.555  1.00  0.00           O
ATOM   1085  CD2 TYR A  60      63.227  66.537 104.285  1.00  0.00           C
ATOM   1087  CE2 TYR A  60      64.367  67.007 103.605  1.00  0.00           C
ATOM   1089  C   TYR A  60      60.097  63.277 105.655  1.00  0.00           C
ATOM   1090  O   TYR A  60      59.847  63.657 106.795  1.00  0.00           O
ATOM   1091  N   LYS A  61      59.227  62.497 104.995  1.00  0.00           N
ATOM   1093  CA  LYS A  61      57.977  62.047 105.575  1.00  0.00           C
ATOM   1095  CB  LYS A  61      56.727  62.567 104.815  1.00  0.00           C
ATOM   1098  CG  LYS A  61      56.637  62.057 103.365  1.00  0.00           C
ATOM   1101  CD  LYS A  61      55.467  62.527 102.495  1.00  0.00           C
ATOM   1104  CE  LYS A  61      55.417  63.987 102.015  1.00  0.00           C
ATOM   1107  NZ  LYS A  61      55.067  64.947 103.075  1.00  0.00           N
ATOM   1111  C   LYS A  61      58.017  60.537 105.625  1.00  0.00           C
ATOM   1112  O   LYS A  61      58.317  59.847 104.655  1.00  0.00           O
ATOM   1113  N   LYS A  62      57.737  59.967 106.805  1.00  0.00           N
ATOM   1115  CA  LYS A  62      57.907  58.567 107.115  1.00  0.00           C
ATOM   1117  CB  LYS A  62      57.807  58.397 108.645  1.00  0.00           C
ATOM   1120  CG  LYS A  62      58.867  59.217 109.395  1.00  0.00           C
ATOM   1123  CD  LYS A  62      58.527  59.347 110.885  1.00  0.00           C
ATOM   1126  CE  LYS A  62      59.607  60.077 111.695  1.00  0.00           C
ATOM   1129  NZ  LYS A  62      60.807  59.237 111.785  1.00  0.00           N
ATOM   1133  C   LYS A  62      56.817  57.747 106.455  1.00  0.00           C
ATOM   1134  O   LYS A  62      56.887  56.527 106.285  1.00  0.00           O
ATOM   1135  N   ASP A  63      55.767  58.457 106.055  1.00  0.00           N
ATOM   1137  CA  ASP A  63      54.537  57.957 105.535  1.00  0.00           C
ATOM   1139  CB  ASP A  63      53.407  58.917 106.025  1.00  0.00           C
ATOM   1142  CG  ASP A  63      53.687  60.417 105.845  1.00  0.00           C
ATOM   1143  OD1 ASP A  63      54.137  61.077 106.815  1.00  0.00           O
ATOM   1144  OD2 ASP A  63      53.467  60.927 104.715  1.00  0.00           O
ATOM   1145  C   ASP A  63      54.597  57.747 104.025  1.00  0.00           C
ATOM   1146  O   ASP A  63      53.707  57.127 103.455  1.00  0.00           O
ATOM   1147  N   SER A  64      55.677  58.197 103.335  1.00  0.00           N
ATOM   1149  CA  SER A  64      55.807  58.097 101.885  1.00  0.00           C
ATOM   1151  CB  SER A  64      56.957  58.937 101.225  1.00  0.00           C
ATOM   1154  OG  SER A  64      58.247  58.377 101.415  1.00  0.00           O
ATOM   1156  C   SER A  64      55.907  56.677 101.345  1.00  0.00           C
ATOM   1157  O   SER A  64      56.237  55.697 102.015  1.00  0.00           O
ATOM   1158  N   ALA A  65      55.627  56.567 100.035  1.00  0.00           N
ATOM   1160  CA  ALA A  65      55.887  55.387  99.245  1.00  0.00           C
ATOM   1162  CB  ALA A  65      55.377  55.647  97.825  1.00  0.00           C
ATOM   1166  C   ALA A  65      57.347  54.937  99.195  1.00  0.00           C
ATOM   1167  O   ALA A  65      57.627  53.747  99.255  1.00  0.00           O
ATOM   1168  N   LEU A  66      58.327  55.867  99.085  1.00  0.00           N
ATOM   1170  CA  LEU A  66      59.727  55.517  99.305  1.00  0.00           C
ATOM   1172  CB  LEU A  66      60.647  56.747  99.145  1.00  0.00           C
ATOM   1175  CG  LEU A  66      61.127  57.047  97.725  1.00  0.00           C
ATOM   1177  CD1 LEU A  66      59.967  57.177  96.735  1.00  0.00           C
ATOM   1181  CD2 LEU A  66      61.947  58.337  97.795  1.00  0.00           C
ATOM   1185  C   LEU A  66      60.017  55.007 100.695  1.00  0.00           C
ATOM   1186  O   LEU A  66      60.587  53.937 100.865  1.00  0.00           O
ATOM   1187  N   MET A  67      59.627  55.767 101.735  1.00  0.00           N
ATOM   1189  CA  MET A  67      59.977  55.477 103.115  1.00  0.00           C
ATOM   1191  CB  MET A  67      59.687  56.647 104.075  1.00  0.00           C
ATOM   1194  CG  MET A  67      60.747  57.767 103.925  1.00  0.00           C
ATOM   1197  SD  MET A  67      61.317  58.527 105.475  1.00  0.00           S
ATOM   1198  CE  MET A  67      62.117  57.047 106.165  1.00  0.00           C
ATOM   1202  C   MET A  67      59.467  54.157 103.595  1.00  0.00           C
ATOM   1203  O   MET A  67      60.187  53.357 104.185  1.00  0.00           O
ATOM   1204  N   ARG A  68      58.237  53.807 103.215  1.00  0.00           N
ATOM   1206  CA  ARG A  68      57.737  52.487 103.455  1.00  0.00           C
ATOM   1208  CB  ARG A  68      56.267  52.427 102.975  1.00  0.00           C
ATOM   1211  CG  ARG A  68      55.577  51.117 103.335  1.00  0.00           C
ATOM   1214  CD  ARG A  68      55.567  50.887 104.845  1.00  0.00           C
ATOM   1217  NE  ARG A  68      54.927  49.567 105.045  1.00  0.00           N
ATOM   1219  CZ  ARG A  68      54.707  49.047 106.235  1.00  0.00           C
ATOM   1220  NH1 ARG A  68      54.897  49.657 107.375  1.00  0.00           N
ATOM   1223  NH2 ARG A  68      54.417  47.767 106.265  1.00  0.00           N
ATOM   1226  C   ARG A  68      58.567  51.317 102.865  1.00  0.00           C
ATOM   1227  O   ARG A  68      58.687  50.267 103.505  1.00  0.00           O
ATOM   1228  N   PHE A  69      59.107  51.497 101.625  1.00  0.00           N
ATOM   1230  CA  PHE A  69      60.027  50.587 100.955  1.00  0.00           C
ATOM   1232  CB  PHE A  69      60.157  50.937  99.435  1.00  0.00           C
ATOM   1235  CG  PHE A  69      61.077  49.997  98.675  1.00  0.00           C
ATOM   1236  CD1 PHE A  69      60.647  48.707  98.355  1.00  0.00           C
ATOM   1238  CE1 PHE A  69      61.447  47.847  97.595  1.00  0.00           C
ATOM   1240  CZ  PHE A  69      62.697  48.277  97.135  1.00  0.00           C
ATOM   1242  CD2 PHE A  69      62.347  50.407  98.245  1.00  0.00           C
ATOM   1244  CE2 PHE A  69      63.157  49.557  97.475  1.00  0.00           C
ATOM   1246  C   PHE A  69      61.397  50.467 101.615  1.00  0.00           C
ATOM   1247  O   PHE A  69      61.957  49.377 101.705  1.00  0.00           O
ATOM   1248  N   ASN A  70      61.967  51.597 102.095  1.00  0.00           N
ATOM   1250  CA  ASN A  70      63.317  51.647 102.645  1.00  0.00           C
ATOM   1252  CB  ASN A  70      64.107  52.917 102.175  1.00  0.00           C
ATOM   1255  CG  ASN A  70      63.477  54.257 102.555  1.00  0.00           C
ATOM   1256  OD1 ASN A  70      63.097  54.517 103.685  1.00  0.00           O
ATOM   1257  ND2 ASN A  70      63.387  55.187 101.565  1.00  0.00           N
ATOM   1260  C   ASN A  70      63.357  51.467 104.165  1.00  0.00           C
ATOM   1261  O   ASN A  70      64.417  51.267 104.755  1.00  0.00           O
ATOM   1262  N   ASP A  71      62.177  51.397 104.805  1.00  0.00           N
ATOM   1264  CA  ASP A  71      62.017  50.937 106.155  1.00  0.00           C
ATOM   1266  CB  ASP A  71      60.837  51.697 106.845  1.00  0.00           C
ATOM   1269  CG  ASP A  71      61.127  53.167 107.115  1.00  0.00           C
ATOM   1270  OD1 ASP A  71      62.297  53.577 107.255  1.00  0.00           O
ATOM   1271  OD2 ASP A  71      60.117  53.877 107.395  1.00  0.00           O
ATOM   1272  C   ASP A  71      61.677  49.437 106.145  1.00  0.00           C
ATOM   1273  O   ASP A  71      61.407  48.847 107.195  1.00  0.00           O
ATOM   1274  N   SER A  72      61.667  48.757 104.965  1.00  0.00           N
ATOM   1276  CA  SER A  72      61.157  47.397 104.885  1.00  0.00           C
ATOM   1278  CB  SER A  72      59.947  47.197 103.925  1.00  0.00           C
ATOM   1281  OG  SER A  72      60.227  47.237 102.515  1.00  0.00           O
ATOM   1283  C   SER A  72      62.227  46.427 104.545  1.00  0.00           C
ATOM   1284  O   SER A  72      62.907  46.487 103.515  1.00  0.00           O
ATOM   1285  N   GLN A  73      62.387  45.407 105.415  1.00  0.00           N
ATOM   1287  CA  GLN A  73      63.257  44.297 105.125  1.00  0.00           C
ATOM   1289  CB  GLN A  73      63.907  43.687 106.425  1.00  0.00           C
ATOM   1292  CG  GLN A  73      63.717  44.457 107.775  1.00  0.00           C
ATOM   1295  CD  GLN A  73      64.807  45.417 108.305  1.00  0.00           C
ATOM   1296  OE1 GLN A  73      64.677  45.917 109.425  1.00  0.00           O
ATOM   1297  NE2 GLN A  73      65.887  45.647 107.535  1.00  0.00           N
ATOM   1300  C   GLN A  73      62.387  43.317 104.295  1.00  0.00           C
ATOM   1301  O   GLN A  73      61.787  42.367 104.795  1.00  0.00           O
ATOM   1302  N   SER A  74      62.257  43.567 102.975  1.00  0.00           N
ATOM   1304  CA  SER A  74      61.697  42.617 102.035  1.00  0.00           C
ATOM   1306  CB  SER A  74      60.277  42.957 101.525  1.00  0.00           C
ATOM   1309  OG  SER A  74      59.767  41.897 100.715  1.00  0.00           O
ATOM   1311  C   SER A  74      62.627  42.517 100.855  1.00  0.00           C
ATOM   1312  O   SER A  74      62.907  43.497 100.165  1.00  0.00           O
ATOM   1313  N   LEU A  75      63.107  41.277 100.605  1.00  0.00           N
ATOM   1315  CA  LEU A  75      63.947  40.887  99.475  1.00  0.00           C
ATOM   1317  CB  LEU A  75      64.637  39.517  99.735  1.00  0.00           C
ATOM   1320  CG  LEU A  75      65.607  39.457 100.925  1.00  0.00           C
ATOM   1322  CD1 LEU A  75      66.157  38.037 101.075  1.00  0.00           C
ATOM   1326  CD2 LEU A  75      66.757  40.467 100.765  1.00  0.00           C
ATOM   1330  C   LEU A  75      63.107  40.667  98.245  1.00  0.00           C
ATOM   1331  O   LEU A  75      63.617  40.517  97.145  1.00  0.00           O
ATOM   1332  N   SER A  76      61.787  40.577  98.455  1.00  0.00           N
ATOM   1334  CA  SER A  76      60.807  40.167  97.475  1.00  0.00           C
ATOM   1336  CB  SER A  76      59.607  39.437  98.115  1.00  0.00           C
ATOM   1339  OG  SER A  76      59.967  38.107  98.515  1.00  0.00           O
ATOM   1341  C   SER A  76      60.287  41.367  96.705  1.00  0.00           C
ATOM   1342  O   SER A  76      60.397  42.497  97.195  1.00  0.00           O
ATOM   1343  N   PRO A  77      59.707  41.207  95.525  1.00  0.00           N
ATOM   1344  CD  PRO A  77      59.757  39.987  94.725  1.00  0.00           C
ATOM   1347  CA  PRO A  77      59.067  42.297  94.805  1.00  0.00           C
ATOM   1349  CB  PRO A  77      58.487  41.627  93.555  1.00  0.00           C
ATOM   1352  CG  PRO A  77      59.407  40.437  93.315  1.00  0.00           C
ATOM   1355  C   PRO A  77      58.027  43.057  95.585  1.00  0.00           C
ATOM   1356  O   PRO A  77      56.987  42.497  95.945  1.00  0.00           O
ATOM   1357  N   TRP A  78      58.267  44.357  95.805  1.00  0.00           N
ATOM   1359  CA  TRP A  78      57.407  45.267  96.515  1.00  0.00           C
ATOM   1361  CB  TRP A  78      58.267  46.257  97.335  1.00  0.00           C
ATOM   1364  CG  TRP A  78      57.457  47.127  98.225  1.00  0.00           C
ATOM   1365  CD1 TRP A  78      56.887  48.327  97.905  1.00  0.00           C
ATOM   1367  NE1 TRP A  78      56.127  48.767  98.945  1.00  0.00           N
ATOM   1369  CE2 TRP A  78      56.157  47.857  99.955  1.00  0.00           C
ATOM   1370  CD2 TRP A  78      57.007  46.807  99.545  1.00  0.00           C
ATOM   1371  CE3 TRP A  78      57.257  45.747 100.415  1.00  0.00           C
ATOM   1373  CZ3 TRP A  78      56.577  45.697 101.625  1.00  0.00           C
ATOM   1375  CZ2 TRP A  78      55.487  47.817 101.165  1.00  0.00           C
ATOM   1377  CH2 TRP A  78      55.677  46.697 101.975  1.00  0.00           C
ATOM   1379  C   TRP A  78      56.597  46.067  95.495  1.00  0.00           C
ATOM   1380  O   TRP A  78      57.197  46.827  94.725  1.00  0.00           O
ATOM   1381  N   PRO A  79      55.277  45.957  95.405  1.00  0.00           N
ATOM   1382  CD  PRO A  79      54.497  44.957  96.125  1.00  0.00           C
ATOM   1385  CA  PRO A  79      54.447  46.767  94.515  1.00  0.00           C
ATOM   1387  CB  PRO A  79      53.027  46.357  94.905  1.00  0.00           C
ATOM   1390  CG  PRO A  79      53.147  44.927  95.415  1.00  0.00           C
ATOM   1393  C   PRO A  79      54.627  48.267  94.625  1.00  0.00           C
ATOM   1394  O   PRO A  79      54.637  48.787  95.735  1.00  0.00           O
ATOM   1395  N   VAL A  80      54.707  48.987  93.495  1.00  0.00           N
ATOM   1397  CA  VAL A  80      54.797  50.447  93.475  1.00  0.00           C
ATOM   1399  CB  VAL A  80      56.227  50.987  93.365  1.00  0.00           C
ATOM   1401  CG1 VAL A  80      57.097  50.517  94.545  1.00  0.00           C
ATOM   1405  CG2 VAL A  80      56.877  50.577  92.035  1.00  0.00           C
ATOM   1409  C   VAL A  80      53.927  51.027  92.365  1.00  0.00           C
ATOM   1410  O   VAL A  80      53.287  50.317  91.595  1.00  0.00           O
ATOM   1411  N   SER A  81      53.847  52.377  92.285  1.00  0.00           N
ATOM   1413  CA  SER A  81      53.277  53.147  91.165  1.00  0.00           C
ATOM   1415  CB  SER A  81      52.997  54.627  91.565  1.00  0.00           C
ATOM   1418  OG  SER A  81      52.317  55.367  90.545  1.00  0.00           O
ATOM   1420  C   SER A  81      54.147  53.107  89.885  1.00  0.00           C
ATOM   1421  O   SER A  81      55.357  52.977  89.985  1.00  0.00           O
ATOM   1422  N   GLU A  82      53.567  53.237  88.675  1.00  0.00           N
ATOM   1424  CA  GLU A  82      54.267  53.337  87.385  1.00  0.00           C
ATOM   1426  CB  GLU A  82      53.297  53.707  86.225  1.00  0.00           C
ATOM   1429  CG  GLU A  82      52.277  52.607  85.885  1.00  0.00           C
ATOM   1432  CD  GLU A  82      51.237  53.037  84.855  1.00  0.00           C
ATOM   1433  OE1 GLU A  82      51.577  53.827  83.945  1.00  0.00           O
ATOM   1434  OE2 GLU A  82      50.077  52.567  85.005  1.00  0.00           O
ATOM   1435  C   GLU A  82      55.317  54.407  87.355  1.00  0.00           C
ATOM   1436  O   GLU A  82      56.457  54.187  86.955  1.00  0.00           O
ATOM   1437  N   ALA A  83      54.967  55.597  87.875  1.00  0.00           N
ATOM   1439  CA  ALA A  83      55.857  56.717  88.045  1.00  0.00           C
ATOM   1441  CB  ALA A  83      55.067  57.867  88.665  1.00  0.00           C
ATOM   1445  C   ALA A  83      57.047  56.377  88.925  1.00  0.00           C
ATOM   1446  O   ALA A  83      58.177  56.747  88.645  1.00  0.00           O
ATOM   1447  N   MET A  84      56.807  55.627  90.015  1.00  0.00           N
ATOM   1449  CA  MET A  84      57.827  55.107  90.885  1.00  0.00           C
ATOM   1451  CB  MET A  84      57.107  54.477  92.115  1.00  0.00           C
ATOM   1454  CG  MET A  84      57.897  54.597  93.425  1.00  0.00           C
ATOM   1457  SD  MET A  84      59.387  53.597  93.395  1.00  0.00           S
ATOM   1458  CE  MET A  84      60.287  54.557  94.635  1.00  0.00           C
ATOM   1462  C   MET A  84      58.757  54.117  90.155  1.00  0.00           C
ATOM   1463  O   MET A  84      59.977  54.187  90.285  1.00  0.00           O
ATOM   1464  N   ALA A  85      58.227  53.217  89.305  1.00  0.00           N
ATOM   1466  CA  ALA A  85      59.027  52.387  88.415  1.00  0.00           C
ATOM   1468  CB  ALA A  85      58.117  51.357  87.735  1.00  0.00           C
ATOM   1472  C   ALA A  85      59.827  53.117  87.335  1.00  0.00           C
ATOM   1473  O   ALA A  85      61.017  52.877  87.165  1.00  0.00           O
ATOM   1474  N   ASP A  86      59.177  54.047  86.605  1.00  0.00           N
ATOM   1476  CA  ASP A  86      59.777  54.857  85.565  1.00  0.00           C
ATOM   1478  CB  ASP A  86      58.707  55.657  84.775  1.00  0.00           C
ATOM   1481  CG  ASP A  86      57.987  54.847  83.695  1.00  0.00           C
ATOM   1482  OD1 ASP A  86      58.607  53.957  83.055  1.00  0.00           O
ATOM   1483  OD2 ASP A  86      56.877  55.307  83.315  1.00  0.00           O
ATOM   1484  C   ASP A  86      60.887  55.787  86.095  1.00  0.00           C
ATOM   1485  O   ASP A  86      61.967  55.917  85.505  1.00  0.00           O
ATOM   1486  N   ILE A  87      60.657  56.417  87.265  1.00  0.00           N
ATOM   1488  CA  ILE A  87      61.637  57.267  87.925  1.00  0.00           C
ATOM   1490  CB  ILE A  87      60.937  58.137  88.975  1.00  0.00           C
ATOM   1492  CG2 ILE A  87      60.797  57.457  90.345  1.00  0.00           C
ATOM   1496  CG1 ILE A  87      61.487  59.577  89.105  1.00  0.00           C
ATOM   1499  CD  ILE A  87      62.947  59.697  89.515  1.00  0.00           C
ATOM   1503  C   ILE A  87      62.857  56.477  88.415  1.00  0.00           C
ATOM   1504  O   ILE A  87      63.997  56.877  88.185  1.00  0.00           O
ATOM   1505  N   VAL A  88      62.677  55.297  89.055  1.00  0.00           N
ATOM   1507  CA  VAL A  88      63.787  54.427  89.435  1.00  0.00           C
ATOM   1509  CB  VAL A  88      63.347  53.327  90.405  1.00  0.00           C
ATOM   1511  CG1 VAL A  88      64.507  52.347  90.705  1.00  0.00           C
ATOM   1515  CG2 VAL A  88      62.907  53.987  91.725  1.00  0.00           C
ATOM   1519  C   VAL A  88      64.527  53.837  88.255  1.00  0.00           C
ATOM   1520  O   VAL A  88      65.747  53.807  88.185  1.00  0.00           O
ATOM   1521  N   THR A  89      63.807  53.337  87.225  1.00  0.00           N
ATOM   1523  CA  THR A  89      64.437  52.727  86.065  1.00  0.00           C
ATOM   1525  CB  THR A  89      63.457  51.997  85.145  1.00  0.00           C
ATOM   1527  OG1 THR A  89      64.117  51.157  84.205  1.00  0.00           O
ATOM   1529  CG2 THR A  89      62.587  52.957  84.335  1.00  0.00           C
ATOM   1533  C   THR A  89      65.327  53.697  85.305  1.00  0.00           C
ATOM   1534  O   THR A  89      66.427  53.347  84.885  1.00  0.00           O
ATOM   1535  N   THR A  90      64.907  54.967  85.145  1.00  0.00           N
ATOM   1537  CA  THR A  90      65.817  55.987  84.635  1.00  0.00           C
ATOM   1539  CB  THR A  90      65.157  57.257  84.135  1.00  0.00           C
ATOM   1541  OG1 THR A  90      66.037  57.997  83.305  1.00  0.00           O
ATOM   1543  CG2 THR A  90      64.687  58.207  85.255  1.00  0.00           C
ATOM   1547  C   THR A  90      66.987  56.307  85.535  1.00  0.00           C
ATOM   1548  O   THR A  90      68.127  56.297  85.065  1.00  0.00           O
ATOM   1549  N   SER A  91      66.797  56.527  86.855  1.00  0.00           N
ATOM   1551  CA  SER A  91      67.907  56.867  87.735  1.00  0.00           C
ATOM   1553  CB  SER A  91      67.467  57.227  89.175  1.00  0.00           C
ATOM   1556  OG  SER A  91      66.747  56.167  89.775  1.00  0.00           O
ATOM   1558  C   SER A  91      68.967  55.777  87.775  1.00  0.00           C
ATOM   1559  O   SER A  91      70.157  56.047  87.575  1.00  0.00           O
ATOM   1560  N   LEU A  92      68.537  54.507  87.875  1.00  0.00           N
ATOM   1562  CA  LEU A  92      69.427  53.367  87.735  1.00  0.00           C
ATOM   1564  CB  LEU A  92      68.707  52.007  87.905  1.00  0.00           C
ATOM   1567  CG  LEU A  92      68.057  51.747  89.275  1.00  0.00           C
ATOM   1569  CD1 LEU A  92      67.397  50.357  89.265  1.00  0.00           C
ATOM   1573  CD2 LEU A  92      69.037  51.907  90.445  1.00  0.00           C
ATOM   1577  C   LEU A  92      70.137  53.327  86.395  1.00  0.00           C
ATOM   1578  O   LEU A  92      71.337  53.087  86.335  1.00  0.00           O
ATOM   1579  N   ARG A  93      69.427  53.577  85.275  1.00  0.00           N
ATOM   1581  CA  ARG A  93      70.087  53.667  83.985  1.00  0.00           C
ATOM   1583  CB  ARG A  93      69.067  53.837  82.835  1.00  0.00           C
ATOM   1586  CG  ARG A  93      68.367  52.547  82.375  1.00  0.00           C
ATOM   1589  CD  ARG A  93      67.657  52.737  81.025  1.00  0.00           C
ATOM   1592  NE  ARG A  93      66.697  53.877  81.135  1.00  0.00           N
ATOM   1594  CZ  ARG A  93      65.457  53.787  81.575  1.00  0.00           C
ATOM   1595  NH1 ARG A  93      64.967  52.607  81.895  1.00  0.00           N
ATOM   1598  NH2 ARG A  93      64.677  54.857  81.665  1.00  0.00           N
ATOM   1601  C   ARG A  93      71.107  54.767  83.845  1.00  0.00           C
ATOM   1602  O   ARG A  93      72.237  54.507  83.445  1.00  0.00           O
ATOM   1603  N   ILE A  94      70.737  55.997  84.215  1.00  0.00           N
ATOM   1605  CA  ILE A  94      71.577  57.167  84.195  1.00  0.00           C
ATOM   1607  CB  ILE A  94      70.807  58.427  84.545  1.00  0.00           C
ATOM   1609  CG2 ILE A  94      71.777  59.627  84.585  1.00  0.00           C
ATOM   1613  CG1 ILE A  94      69.647  58.697  83.545  1.00  0.00           C
ATOM   1616  CD  ILE A  94      70.087  59.017  82.115  1.00  0.00           C
ATOM   1620  C   ILE A  94      72.787  56.987  85.085  1.00  0.00           C
ATOM   1621  O   ILE A  94      73.917  57.267  84.695  1.00  0.00           O
ATOM   1622  N   GLY A  95      72.607  56.407  86.295  1.00  0.00           N
ATOM   1624  CA  GLY A  95      73.677  56.027  87.195  1.00  0.00           C
ATOM   1627  C   GLY A  95      74.697  55.087  86.615  1.00  0.00           C
ATOM   1628  O   GLY A  95      75.887  55.207  86.895  1.00  0.00           O
ATOM   1629  N   ALA A  96      74.287  54.137  85.765  1.00  0.00           N
ATOM   1631  CA  ALA A  96      75.207  53.267  85.075  1.00  0.00           C
ATOM   1633  CB  ALA A  96      74.427  52.057  84.535  1.00  0.00           C
ATOM   1637  C   ALA A  96      75.957  53.947  83.935  1.00  0.00           C
ATOM   1638  O   ALA A  96      77.077  53.557  83.585  1.00  0.00           O
ATOM   1639  N   LYS A  97      75.397  54.997  83.325  1.00  0.00           N
ATOM   1641  CA  LYS A  97      76.057  55.797  82.315  1.00  0.00           C
ATOM   1643  CB  LYS A  97      74.977  56.537  81.495  1.00  0.00           C
ATOM   1646  CG  LYS A  97      74.007  55.607  80.735  1.00  0.00           C
ATOM   1649  CD  LYS A  97      74.707  54.707  79.705  1.00  0.00           C
ATOM   1652  CE  LYS A  97      75.227  53.337  80.135  1.00  0.00           C
ATOM   1655  NZ  LYS A  97      74.137  52.367  80.295  1.00  0.00           N
ATOM   1659  C   LYS A  97      77.077  56.777  82.875  1.00  0.00           C
ATOM   1660  O   LYS A  97      78.087  57.057  82.235  1.00  0.00           O
ATOM   1661  N   THR A  98      76.867  57.257  84.105  1.00  0.00           N
ATOM   1663  CA  THR A  98      77.707  58.237  84.775  1.00  0.00           C
ATOM   1665  CB  THR A  98      76.887  59.247  85.595  1.00  0.00           C
ATOM   1667  OG1 THR A  98      76.087  58.627  86.585  1.00  0.00           O
ATOM   1669  CG2 THR A  98      75.917  59.997  84.675  1.00  0.00           C
ATOM   1673  C   THR A  98      78.737  57.547  85.655  1.00  0.00           C
ATOM   1674  O   THR A  98      79.357  58.147  86.535  1.00  0.00           O
ATOM   1675  N   ASP A  99      78.937  56.227  85.455  1.00  0.00           N
ATOM   1677  CA  ASP A  99      79.957  55.397  86.085  1.00  0.00           C
ATOM   1679  CB  ASP A  99      81.397  55.877  85.755  1.00  0.00           C
ATOM   1682  CG  ASP A  99      81.677  55.727  84.275  1.00  0.00           C
ATOM   1683  OD1 ASP A  99      80.927  55.007  83.565  1.00  0.00           O
ATOM   1684  OD2 ASP A  99      82.727  56.287  83.835  1.00  0.00           O
ATOM   1685  C   ASP A  99      79.707  55.157  87.565  1.00  0.00           C
ATOM   1686  O   ASP A  99      80.577  54.797  88.355  1.00  0.00           O
ATOM   1687  N   GLY A 100      78.427  55.307  87.975  1.00  0.00           N
ATOM   1689  CA  GLY A 100      77.937  55.137  89.325  1.00  0.00           C
ATOM   1692  C   GLY A 100      77.817  56.447  90.035  1.00  0.00           C
ATOM   1693  O   GLY A 100      77.377  56.497  91.185  1.00  0.00           O
ATOM   1694  N   ALA A 101      78.207  57.557  89.395  1.00  0.00           N
ATOM   1696  CA  ALA A 101      78.267  58.877  89.985  1.00  0.00           C
ATOM   1698  CB  ALA A 101      79.007  59.827  89.045  1.00  0.00           C
ATOM   1702  C   ALA A 101      76.907  59.427  90.345  1.00  0.00           C
ATOM   1703  O   ALA A 101      76.717  60.037  91.385  1.00  0.00           O
ATOM   1704  N   MET A 102      75.907  59.147  89.505  1.00  0.00           N
ATOM   1706  CA  MET A 102      74.517  59.317  89.875  1.00  0.00           C
ATOM   1708  CB  MET A 102      73.647  59.717  88.655  1.00  0.00           C
ATOM   1711  CG  MET A 102      72.127  59.687  88.855  1.00  0.00           C
ATOM   1714  SD  MET A 102      71.567  60.637  90.295  1.00  0.00           S
ATOM   1715  CE  MET A 102      69.857  60.127  89.975  1.00  0.00           C
ATOM   1719  C   MET A 102      74.007  58.097  90.625  1.00  0.00           C
ATOM   1720  O   MET A 102      73.477  57.147  90.045  1.00  0.00           O
ATOM   1721  N   ASP A 103      74.157  58.077  91.955  1.00  0.00           N
ATOM   1723  CA  ASP A 103      73.757  56.947  92.775  1.00  0.00           C
ATOM   1725  CB  ASP A 103      74.957  56.397  93.605  1.00  0.00           C
ATOM   1728  CG  ASP A 103      74.707  55.057  94.275  1.00  0.00           C
ATOM   1729  OD1 ASP A 103      73.547  54.587  94.295  1.00  0.00           O
ATOM   1730  OD2 ASP A 103      75.687  54.477  94.805  1.00  0.00           O
ATOM   1731  C   ASP A 103      72.537  57.337  93.605  1.00  0.00           C
ATOM   1732  O   ASP A 103      72.497  58.367  94.285  1.00  0.00           O
ATOM   1733  N   ILE A 104      71.457  56.537  93.515  1.00  0.00           N
ATOM   1735  CA  ILE A 104      70.187  56.727  94.205  1.00  0.00           C
ATOM   1737  CB  ILE A 104      69.057  56.157  93.335  1.00  0.00           C
ATOM   1739  CG2 ILE A 104      69.287  54.657  93.035  1.00  0.00           C
ATOM   1743  CG1 ILE A 104      67.657  56.417  93.925  1.00  0.00           C
ATOM   1746  CD  ILE A 104      66.507  55.937  93.035  1.00  0.00           C
ATOM   1750  C   ILE A 104      70.237  56.067  95.575  1.00  0.00           C
ATOM   1751  O   ILE A 104      69.437  56.337  96.485  1.00  0.00           O
ATOM   1752  N   THR A 105      71.257  55.217  95.795  1.00  0.00           N
ATOM   1754  CA  THR A 105      71.437  54.457  97.025  1.00  0.00           C
ATOM   1756  CB  THR A 105      71.787  52.997  96.765  1.00  0.00           C
ATOM   1758  OG1 THR A 105      73.067  52.797  96.185  1.00  0.00           O
ATOM   1760  CG2 THR A 105      70.737  52.337  95.865  1.00  0.00           C
ATOM   1764  C   THR A 105      72.467  55.087  97.945  1.00  0.00           C
ATOM   1765  O   THR A 105      72.927  54.487  98.905  1.00  0.00           O
ATOM   1766  N   VAL A 106      72.817  56.357  97.715  1.00  0.00           N
ATOM   1768  CA  VAL A 106      73.947  57.017  98.355  1.00  0.00           C
ATOM   1770  CB  VAL A 106      74.537  57.957  97.315  1.00  0.00           C
ATOM   1772  CG1 VAL A 106      73.657  59.207  97.095  1.00  0.00           C
ATOM   1776  CG2 VAL A 106      75.967  58.317  97.705  1.00  0.00           C
ATOM   1780  C   VAL A 106      73.597  57.777  99.635  1.00  0.00           C
ATOM   1781  O   VAL A 106      74.447  58.357 100.315  1.00  0.00           O
ATOM   1782  N   GLY A 107      72.317  57.727 100.055  1.00  0.00           N
ATOM   1784  CA  GLY A 107      71.817  58.267 101.315  1.00  0.00           C
ATOM   1787  C   GLY A 107      72.527  57.897 102.605  1.00  0.00           C
ATOM   1788  O   GLY A 107      72.717  58.797 103.415  1.00  0.00           O
ATOM   1789  N   PRO A 108      72.977  56.687 102.935  1.00  0.00           N
ATOM   1790  CD  PRO A 108      72.837  55.447 102.165  1.00  0.00           C
ATOM   1793  CA  PRO A 108      73.657  56.457 104.205  1.00  0.00           C
ATOM   1795  CB  PRO A 108      73.657  54.937 104.365  1.00  0.00           C
ATOM   1798  CG  PRO A 108      73.667  54.407 102.935  1.00  0.00           C
ATOM   1801  C   PRO A 108      75.047  57.067 104.185  1.00  0.00           C
ATOM   1802  O   PRO A 108      75.497  57.547 105.215  1.00  0.00           O
ATOM   1803  N   LEU A 109      75.767  57.057 103.035  1.00  0.00           N
ATOM   1805  CA  LEU A 109      77.047  57.737 102.905  1.00  0.00           C
ATOM   1807  CB  LEU A 109      77.727  57.457 101.545  1.00  0.00           C
ATOM   1810  CG  LEU A 109      78.137  55.997 101.295  1.00  0.00           C
ATOM   1812  CD1 LEU A 109      78.787  55.857  99.915  1.00  0.00           C
ATOM   1816  CD2 LEU A 109      79.107  55.507 102.385  1.00  0.00           C
ATOM   1820  C   LEU A 109      76.967  59.237 103.105  1.00  0.00           C
ATOM   1821  O   LEU A 109      77.787  59.817 103.815  1.00  0.00           O
ATOM   1822  N   VAL A 110      75.957  59.917 102.535  1.00  0.00           N
ATOM   1824  CA  VAL A 110      75.747  61.347 102.785  1.00  0.00           C
ATOM   1826  CB  VAL A 110      74.737  61.977 101.815  1.00  0.00           C
ATOM   1828  CG1 VAL A 110      73.277  61.937 102.295  1.00  0.00           C
ATOM   1832  CG2 VAL A 110      75.147  63.437 101.555  1.00  0.00           C
ATOM   1836  C   VAL A 110      75.437  61.627 104.255  1.00  0.00           C
ATOM   1837  O   VAL A 110      75.907  62.617 104.825  1.00  0.00           O
ATOM   1838  N   ASN A 111      74.677  60.717 104.905  1.00  0.00           N
ATOM   1840  CA  ASN A 111      74.347  60.717 106.325  1.00  0.00           C
ATOM   1842  CB  ASN A 111      73.217  59.677 106.585  1.00  0.00           C
ATOM   1845  CG  ASN A 111      72.647  59.697 107.995  1.00  0.00           C
ATOM   1846  OD1 ASN A 111      73.307  59.287 108.955  1.00  0.00           O
ATOM   1847  ND2 ASN A 111      71.367  60.107 108.155  1.00  0.00           N
ATOM   1850  C   ASN A 111      75.567  60.597 107.245  1.00  0.00           C
ATOM   1851  O   ASN A 111      75.637  61.307 108.245  1.00  0.00           O
ATOM   1852  N   LEU A 112      76.587  59.767 106.885  1.00  0.00           N
ATOM   1854  CA  LEU A 112      77.867  59.657 107.595  1.00  0.00           C
ATOM   1856  CB  LEU A 112      78.897  58.737 106.875  1.00  0.00           C
ATOM   1859  CG  LEU A 112      78.707  57.217 106.955  1.00  0.00           C
ATOM   1861  CD1 LEU A 112      79.937  56.597 106.265  1.00  0.00           C
ATOM   1865  CD2 LEU A 112      78.627  56.737 108.405  1.00  0.00           C
ATOM   1869  C   LEU A 112      78.627  60.977 107.725  1.00  0.00           C
ATOM   1870  O   LEU A 112      79.287  61.277 108.715  1.00  0.00           O
ATOM   1871  N   TRP A 113      78.587  61.797 106.675  1.00  0.00           N
ATOM   1873  CA  TRP A 113      79.127  63.127 106.725  1.00  0.00           C
ATOM   1875  CB  TRP A 113      79.437  63.587 105.295  1.00  0.00           C
ATOM   1878  CG  TRP A 113      80.497  62.757 104.625  1.00  0.00           C
ATOM   1879  CD1 TRP A 113      80.337  61.717 103.755  1.00  0.00           C
ATOM   1881  NE1 TRP A 113      81.557  61.157 103.475  1.00  0.00           N
ATOM   1883  CE2 TRP A 113      82.517  61.797 104.195  1.00  0.00           C
ATOM   1884  CD2 TRP A 113      81.897  62.837 104.925  1.00  0.00           C
ATOM   1885  CE3 TRP A 113      82.667  63.667 105.735  1.00  0.00           C
ATOM   1887  CZ3 TRP A 113      84.037  63.397 105.855  1.00  0.00           C
ATOM   1889  CZ2 TRP A 113      83.877  61.547 104.295  1.00  0.00           C
ATOM   1891  CH2 TRP A 113      84.617  62.347 105.165  1.00  0.00           C
ATOM   1893  C   TRP A 113      78.197  64.117 107.405  1.00  0.00           C
ATOM   1894  O   TRP A 113      78.617  65.127 107.975  1.00  0.00           O
ATOM   1895  N   GLY A 114      76.887  63.797 107.405  1.00  0.00           N
ATOM   1897  CA  GLY A 114      75.797  64.707 107.705  1.00  0.00           C
ATOM   1900  C   GLY A 114      75.537  65.767 106.645  1.00  0.00           C
ATOM   1901  O   GLY A 114      75.057  66.857 106.935  1.00  0.00           O
ATOM   1902  N   PHE A 115      75.767  65.477 105.355  1.00  0.00           N
ATOM   1904  CA  PHE A 115      75.627  66.477 104.315  1.00  0.00           C
ATOM   1906  CB  PHE A 115      76.737  66.347 103.245  1.00  0.00           C
ATOM   1909  CG  PHE A 115      78.127  66.697 103.755  1.00  0.00           C
ATOM   1910  CD1 PHE A 115      78.367  67.677 104.755  1.00  0.00           C
ATOM   1912  CE1 PHE A 115      79.667  67.957 105.185  1.00  0.00           C
ATOM   1914  CZ  PHE A 115      80.747  67.267 104.635  1.00  0.00           C
ATOM   1916  CD2 PHE A 115      79.227  66.057 103.195  1.00  0.00           C
ATOM   1918  CE2 PHE A 115      80.537  66.317 103.635  1.00  0.00           C
ATOM   1920  C   PHE A 115      74.227  66.467 103.705  1.00  0.00           C
ATOM   1921  O   PHE A 115      73.917  67.157 102.725  1.00  0.00           O
ATOM   1922  N   GLY A 116      73.297  65.737 104.345  1.00  0.00           N
ATOM   1924  CA  GLY A 116      71.857  65.967 104.255  1.00  0.00           C
ATOM   1927  C   GLY A 116      71.547  67.407 104.615  1.00  0.00           C
ATOM   1928  O   GLY A 116      72.197  67.927 105.525  1.00  0.00           O
ATOM   1929  N   PRO A 117      70.607  68.117 104.005  1.00  0.00           N
ATOM   1930  CD  PRO A 117      69.597  67.567 103.095  1.00  0.00           C
ATOM   1933  CA  PRO A 117      70.427  69.547 104.225  1.00  0.00           C
ATOM   1935  CB  PRO A 117      69.497  69.987 103.085  1.00  0.00           C
ATOM   1938  CG  PRO A 117      68.647  68.737 102.815  1.00  0.00           C
ATOM   1941  C   PRO A 117      69.837  69.777 105.585  1.00  0.00           C
ATOM   1942  O   PRO A 117      70.017  70.857 106.145  1.00  0.00           O
ATOM   1943  N   GLU A 118      69.107  68.777 106.105  1.00  0.00           N
ATOM   1945  CA  GLU A 118      68.527  68.717 107.415  1.00  0.00           C
ATOM   1947  CB  GLU A 118      67.627  67.467 107.535  1.00  0.00           C
ATOM   1950  CG  GLU A 118      66.577  67.347 106.425  1.00  0.00           C
ATOM   1953  CD  GLU A 118      65.557  66.277 106.795  1.00  0.00           C
ATOM   1954  OE1 GLU A 118      65.857  65.047 106.775  1.00  0.00           O
ATOM   1955  OE2 GLU A 118      64.427  66.697 107.155  1.00  0.00           O
ATOM   1956  C   GLU A 118      69.537  68.597 108.525  1.00  0.00           C
ATOM   1957  O   GLU A 118      69.287  69.007 109.665  1.00  0.00           O
ATOM   1958  N   GLN A 119      70.697  67.967 108.245  1.00  0.00           N
ATOM   1960  CA  GLN A 119      71.697  67.667 109.235  1.00  0.00           C
ATOM   1962  CB  GLN A 119      72.497  66.387 108.875  1.00  0.00           C
ATOM   1965  CG  GLN A 119      71.647  65.097 108.915  1.00  0.00           C
ATOM   1968  CD  GLN A 119      72.377  63.857 108.385  1.00  0.00           C
ATOM   1969  OE1 GLN A 119      72.437  63.637 107.175  1.00  0.00           O
ATOM   1970  NE2 GLN A 119      72.977  63.047 109.295  1.00  0.00           N
ATOM   1973  C   GLN A 119      72.577  68.867 109.495  1.00  0.00           C
ATOM   1974  O   GLN A 119      72.857  69.707 108.635  1.00  0.00           O
ATOM   1975  N   GLN A 120      72.987  69.007 110.765  1.00  0.00           N
ATOM   1977  CA  GLN A 120      73.637  70.167 111.325  1.00  0.00           C
ATOM   1979  CB  GLN A 120      73.627  70.187 112.885  1.00  0.00           C
ATOM   1982  CG  GLN A 120      73.917  68.887 113.705  1.00  0.00           C
ATOM   1985  CD  GLN A 120      73.137  67.637 113.315  1.00  0.00           C
ATOM   1986  OE1 GLN A 120      73.697  66.667 112.795  1.00  0.00           O
ATOM   1987  NE2 GLN A 120      71.797  67.687 113.465  1.00  0.00           N
ATOM   1990  C   GLN A 120      74.957  70.597 110.665  1.00  0.00           C
ATOM   1991  O   GLN A 120      75.137  71.797 110.445  1.00  0.00           O
ATOM   1992  N   PRO A 121      75.897  69.757 110.275  1.00  0.00           N
ATOM   1993  CD  PRO A 121      76.557  69.927 108.975  1.00  0.00           C
ATOM   1996  CA  PRO A 121      76.257  68.497 110.895  1.00  0.00           C
ATOM   1998  CB  PRO A 121      76.537  67.627 109.685  1.00  0.00           C
ATOM   2001  CG  PRO A 121      77.177  68.567 108.645  1.00  0.00           C
ATOM   2004  C   PRO A 121      77.507  68.677 111.745  1.00  0.00           C
ATOM   2005  O   PRO A 121      78.557  69.107 111.275  1.00  0.00           O
ATOM   2006  N   VAL A 122      77.447  68.327 113.045  1.00  0.00           N
ATOM   2008  CA  VAL A 122      78.577  68.467 113.955  1.00  0.00           C
ATOM   2010  CB  VAL A 122      78.287  69.267 115.215  1.00  0.00           C
ATOM   2012  CG1 VAL A 122      78.037  70.737 114.825  1.00  0.00           C
ATOM   2016  CG2 VAL A 122      77.097  68.717 116.005  1.00  0.00           C
ATOM   2020  C   VAL A 122      79.087  67.087 114.285  1.00  0.00           C
ATOM   2021  O   VAL A 122      79.567  66.787 115.375  1.00  0.00           O
ATOM   2022  N   GLN A 123      78.917  66.177 113.315  1.00  0.00           N
ATOM   2024  CA  GLN A 123      78.877  64.757 113.545  1.00  0.00           C
ATOM   2026  CB  GLN A 123      78.287  64.097 112.285  1.00  0.00           C
ATOM   2029  CG  GLN A 123      76.797  64.417 112.015  1.00  0.00           C
ATOM   2032  CD  GLN A 123      75.857  63.577 112.895  1.00  0.00           C
ATOM   2033  OE1 GLN A 123      75.967  62.367 113.085  1.00  0.00           O
ATOM   2034  NE2 GLN A 123      74.847  64.247 113.485  1.00  0.00           N
ATOM   2037  C   GLN A 123      80.217  64.097 113.855  1.00  0.00           C
ATOM   2038  O   GLN A 123      80.197  63.007 114.425  1.00  0.00           O
ATOM   2039  N   ILE A 124      81.327  64.767 113.485  1.00  0.00           N
ATOM   2041  CA  ILE A 124      82.697  64.267 113.465  1.00  0.00           C
ATOM   2043  CB  ILE A 124      83.167  63.427 114.665  1.00  0.00           C
ATOM   2045  CG2 ILE A 124      84.397  62.537 114.335  1.00  0.00           C
ATOM   2049  CG1 ILE A 124      83.367  64.357 115.885  1.00  0.00           C
ATOM   2052  CD  ILE A 124      83.457  63.587 117.205  1.00  0.00           C
ATOM   2056  C   ILE A 124      83.027  63.607 112.125  1.00  0.00           C
ATOM   2057  O   ILE A 124      82.357  62.627 111.795  1.00  0.00           O
ATOM   2058  N   PRO A 125      83.997  64.067 111.325  1.00  0.00           N
ATOM   2059  CD  PRO A 125      85.057  64.987 111.745  1.00  0.00           C
ATOM   2062  CA  PRO A 125      84.337  63.427 110.055  1.00  0.00           C
ATOM   2064  CB  PRO A 125      85.677  64.067 109.675  1.00  0.00           C
ATOM   2067  CG  PRO A 125      86.287  64.457 111.025  1.00  0.00           C
ATOM   2070  C   PRO A 125      84.467  61.907 110.055  1.00  0.00           C
ATOM   2071  O   PRO A 125      85.217  61.357 110.865  1.00  0.00           O
ATOM   2072  N   SER A 126      83.797  61.227 109.115  1.00  0.00           N
ATOM   2074  CA  SER A 126      83.807  59.777 108.995  1.00  0.00           C
ATOM   2076  CB  SER A 126      82.507  59.257 108.335  1.00  0.00           C
ATOM   2079  OG  SER A 126      82.247  59.957 107.115  1.00  0.00           O
ATOM   2081  C   SER A 126      85.067  59.217 108.335  1.00  0.00           C
ATOM   2082  O   SER A 126      85.427  59.527 107.205  1.00  0.00           O
ATOM   2083  N   GLN A 127      85.797  58.377 109.095  1.00  0.00           N
ATOM   2085  CA  GLN A 127      87.057  57.747 108.745  1.00  0.00           C
ATOM   2087  CB  GLN A 127      87.657  57.287 110.125  1.00  0.00           C
ATOM   2090  CG  GLN A 127      88.937  56.417 110.235  1.00  0.00           C
ATOM   2093  CD  GLN A 127      88.697  54.897 110.235  1.00  0.00           C
ATOM   2094  OE1 GLN A 127      87.577  54.407 110.275  1.00  0.00           O
ATOM   2095  NE2 GLN A 127      89.807  54.137 110.095  1.00  0.00           N
ATOM   2098  C   GLN A 127      86.967  56.727 107.595  1.00  0.00           C
ATOM   2099  O   GLN A 127      86.047  56.727 106.795  1.00  0.00           O
ATOM   2100  N   GLU A 128      87.897  55.757 107.465  1.00  0.00           N
ATOM   2102  CA  GLU A 128      87.857  54.707 106.455  1.00  0.00           C
ATOM   2104  CB  GLU A 128      89.247  54.037 106.395  1.00  0.00           C
ATOM   2107  CG  GLU A 128      89.527  53.207 105.115  1.00  0.00           C
ATOM   2110  CD  GLU A 128      89.817  54.107 103.935  1.00  0.00           C
ATOM   2111  OE1 GLU A 128      88.877  54.757 103.425  1.00  0.00           O
ATOM   2112  OE2 GLU A 128      91.017  54.217 103.535  1.00  0.00           O
ATOM   2113  C   GLU A 128      86.737  53.697 106.755  1.00  0.00           C
ATOM   2114  O   GLU A 128      86.397  52.817 105.965  1.00  0.00           O
ATOM   2115  N   GLN A 129      86.047  53.877 107.905  1.00  0.00           N
ATOM   2117  CA  GLN A 129      84.657  53.567 108.185  1.00  0.00           C
ATOM   2119  CB  GLN A 129      84.127  54.407 109.375  1.00  0.00           C
ATOM   2122  CG  GLN A 129      82.607  54.257 109.665  1.00  0.00           C
ATOM   2125  CD  GLN A 129      82.137  55.177 110.785  1.00  0.00           C
ATOM   2126  OE1 GLN A 129      82.887  55.637 111.635  1.00  0.00           O
ATOM   2127  NE2 GLN A 129      80.807  55.437 110.825  1.00  0.00           N
ATOM   2130  C   GLN A 129      83.687  53.667 107.015  1.00  0.00           C
ATOM   2131  O   GLN A 129      82.777  52.847 106.865  1.00  0.00           O
ATOM   2132  N   ILE A 130      83.857  54.687 106.145  1.00  0.00           N
ATOM   2134  CA  ILE A 130      83.097  54.857 104.925  1.00  0.00           C
ATOM   2136  CB  ILE A 130      83.527  56.117 104.155  1.00  0.00           C
ATOM   2138  CG2 ILE A 130      83.257  57.377 105.015  1.00  0.00           C
ATOM   2142  CG1 ILE A 130      85.007  56.097 103.695  1.00  0.00           C
ATOM   2145  CD  ILE A 130      85.167  55.597 102.265  1.00  0.00           C
ATOM   2149  C   ILE A 130      83.067  53.617 104.025  1.00  0.00           C
ATOM   2150  O   ILE A 130      82.027  53.307 103.455  1.00  0.00           O
ATOM   2151  N   ASP A 131      84.167  52.807 103.965  1.00  0.00           N
ATOM   2153  CA  ASP A 131      84.207  51.527 103.265  1.00  0.00           C
ATOM   2155  CB  ASP A 131      85.627  50.857 103.285  1.00  0.00           C
ATOM   2158  CG  ASP A 131      86.617  51.307 102.205  1.00  0.00           C
ATOM   2159  OD1 ASP A 131      86.327  52.197 101.385  1.00  0.00           O
ATOM   2160  OD2 ASP A 131      87.687  50.647 102.125  1.00  0.00           O
ATOM   2161  C   ASP A 131      83.137  50.537 103.735  1.00  0.00           C
ATOM   2162  O   ASP A 131      82.507  49.887 102.905  1.00  0.00           O
ATOM   2163  N   ALA A 132      82.837  50.427 105.055  1.00  0.00           N
ATOM   2165  CA  ALA A 132      81.757  49.577 105.545  1.00  0.00           C
ATOM   2167  CB  ALA A 132      81.727  49.507 107.085  1.00  0.00           C
ATOM   2171  C   ALA A 132      80.407  50.027 105.055  1.00  0.00           C
ATOM   2172  O   ALA A 132      79.547  49.217 104.735  1.00  0.00           O
ATOM   2173  N   MET A 133      80.207  51.357 104.955  1.00  0.00           N
ATOM   2175  CA  MET A 133      78.957  51.897 104.485  1.00  0.00           C
ATOM   2177  CB  MET A 133      78.697  53.297 105.065  1.00  0.00           C
ATOM   2180  CG  MET A 133      78.437  53.307 106.585  1.00  0.00           C
ATOM   2183  SD  MET A 133      76.947  52.417 107.105  1.00  0.00           S
ATOM   2184  CE  MET A 133      76.777  53.367 108.645  1.00  0.00           C
ATOM   2188  C   MET A 133      78.807  51.917 102.965  1.00  0.00           C
ATOM   2189  O   MET A 133      77.687  51.857 102.465  1.00  0.00           O
ATOM   2190  N   LYS A 134      79.907  51.897 102.195  1.00  0.00           N
ATOM   2192  CA  LYS A 134      79.857  51.737 100.745  1.00  0.00           C
ATOM   2194  CB  LYS A 134      81.217  52.007 100.045  1.00  0.00           C
ATOM   2197  CG  LYS A 134      81.667  53.477  99.995  1.00  0.00           C
ATOM   2200  CD  LYS A 134      82.947  53.677  99.145  1.00  0.00           C
ATOM   2203  CE  LYS A 134      84.117  52.877  99.705  1.00  0.00           C
ATOM   2206  NZ  LYS A 134      85.437  53.247  99.165  1.00  0.00           N
ATOM   2210  C   LYS A 134      79.397  50.337 100.335  1.00  0.00           C
ATOM   2211  O   LYS A 134      78.927  50.107  99.235  1.00  0.00           O
ATOM   2212  N   ALA A 135      79.517  49.357 101.245  1.00  0.00           N
ATOM   2214  CA  ALA A 135      78.987  48.037 101.045  1.00  0.00           C
ATOM   2216  CB  ALA A 135      79.687  47.077 102.015  1.00  0.00           C
ATOM   2220  C   ALA A 135      77.477  47.937 101.205  1.00  0.00           C
ATOM   2221  O   ALA A 135      76.867  47.037 100.635  1.00  0.00           O
ATOM   2222  N   LYS A 136      76.817  48.897 101.905  1.00  0.00           N
ATOM   2224  CA  LYS A 136      75.357  48.927 101.975  1.00  0.00           C
ATOM   2226  CB  LYS A 136      74.807  49.307 103.385  1.00  0.00           C
ATOM   2229  CG  LYS A 136      75.027  50.757 103.855  1.00  0.00           C
ATOM   2232  CD  LYS A 136      74.157  51.117 105.065  1.00  0.00           C
ATOM   2235  CE  LYS A 136      74.357  50.167 106.255  1.00  0.00           C
ATOM   2238  NZ  LYS A 136      73.707  50.687 107.475  1.00  0.00           N
ATOM   2242  C   LYS A 136      74.787  49.877 100.925  1.00  0.00           C
ATOM   2243  O   LYS A 136      73.647  50.317 101.005  1.00  0.00           O
ATOM   2244  N   THR A 137      75.587  50.197  99.885  1.00  0.00           N
ATOM   2246  CA  THR A 137      75.147  51.007  98.775  1.00  0.00           C
ATOM   2248  CB  THR A 137      75.647  52.457  98.765  1.00  0.00           C
ATOM   2250  OG1 THR A 137      77.027  52.607  98.485  1.00  0.00           O
ATOM   2252  CG2 THR A 137      75.377  53.107 100.125  1.00  0.00           C
ATOM   2256  C   THR A 137      75.527  50.297  97.495  1.00  0.00           C
ATOM   2257  O   THR A 137      76.257  49.307  97.475  1.00  0.00           O
ATOM   2258  N   GLY A 138      74.997  50.797  96.375  1.00  0.00           N
ATOM   2260  CA  GLY A 138      75.287  50.327  95.045  1.00  0.00           C
ATOM   2263  C   GLY A 138      74.027  50.197  94.265  1.00  0.00           C
ATOM   2264  O   GLY A 138      73.037  49.587  94.665  1.00  0.00           O
ATOM   2265  N   LEU A 139      74.067  50.717  93.025  1.00  0.00           N
ATOM   2267  CA  LEU A 139      72.997  50.677  92.045  1.00  0.00           C
ATOM   2269  CB  LEU A 139      73.497  51.397  90.775  1.00  0.00           C
ATOM   2272  CG  LEU A 139      73.677  52.917  90.915  1.00  0.00           C
ATOM   2274  CD1 LEU A 139      74.237  53.497  89.615  1.00  0.00           C
ATOM   2278  CD2 LEU A 139      72.347  53.587  91.255  1.00  0.00           C
ATOM   2282  C   LEU A 139      72.517  49.277  91.675  1.00  0.00           C
ATOM   2283  O   LEU A 139      71.337  49.067  91.415  1.00  0.00           O
ATOM   2284  N   GLN A 140      73.447  48.287  91.675  1.00  0.00           N
ATOM   2286  CA  GLN A 140      73.227  46.907  91.245  1.00  0.00           C
ATOM   2288  CB  GLN A 140      74.507  46.017  91.335  1.00  0.00           C
ATOM   2291  CG  GLN A 140      75.167  45.797  92.715  1.00  0.00           C
ATOM   2294  CD  GLN A 140      76.037  46.947  93.245  1.00  0.00           C
ATOM   2295  OE1 GLN A 140      76.267  47.047  94.445  1.00  0.00           O
ATOM   2296  NE2 GLN A 140      76.597  47.797  92.355  1.00  0.00           N
ATOM   2299  C   GLN A 140      72.137  46.217  92.025  1.00  0.00           C
ATOM   2300  O   GLN A 140      71.477  45.307  91.535  1.00  0.00           O
ATOM   2301  N   HIS A 141      71.967  46.657  93.285  1.00  0.00           N
ATOM   2303  CA  HIS A 141      71.117  46.057  94.265  1.00  0.00           C
ATOM   2305  CB  HIS A 141      71.417  46.697  95.635  1.00  0.00           C
ATOM   2308  ND1 HIS A 141      72.667  44.867  96.575  1.00  0.00           N
ATOM   2309  CG  HIS A 141      72.677  46.197  96.235  1.00  0.00           C
ATOM   2310  CE1 HIS A 141      73.727  44.687  97.325  1.00  0.00           C
ATOM   2312  NE2 HIS A 141      74.427  45.847  97.475  1.00  0.00           N
ATOM   2314  CD2 HIS A 141      73.757  46.817  96.765  1.00  0.00           C
ATOM   2316  C   HIS A 141      69.657  46.267  94.025  1.00  0.00           C
ATOM   2317  O   HIS A 141      68.827  45.567  94.595  1.00  0.00           O
ATOM   2318  N   LEU A 142      69.307  47.287  93.225  1.00  0.00           N
ATOM   2320  CA  LEU A 142      67.927  47.647  92.965  1.00  0.00           C
ATOM   2322  CB  LEU A 142      67.727  49.197  92.925  1.00  0.00           C
ATOM   2325  CG  LEU A 142      66.497  49.717  93.715  1.00  0.00           C
ATOM   2327  CD1 LEU A 142      66.457  51.257  93.705  1.00  0.00           C
ATOM   2331  CD2 LEU A 142      65.177  49.177  93.165  1.00  0.00           C
ATOM   2335  C   LEU A 142      67.577  47.027  91.635  1.00  0.00           C
ATOM   2336  O   LEU A 142      68.367  47.017  90.695  1.00  0.00           O
ATOM   2337  N   THR A 143      66.357  46.487  91.505  1.00  0.00           N
ATOM   2339  CA  THR A 143      65.847  46.107  90.205  1.00  0.00           C
ATOM   2341  CB  THR A 143      66.017  44.617  89.915  1.00  0.00           C
ATOM   2343  OG1 THR A 143      65.667  44.257  88.585  1.00  0.00           O
ATOM   2345  CG2 THR A 143      65.167  43.767  90.875  1.00  0.00           C
ATOM   2349  C   THR A 143      64.417  46.547  90.115  1.00  0.00           C
ATOM   2350  O   THR A 143      63.697  46.657  91.115  1.00  0.00           O
ATOM   2351  N   VAL A 144      63.977  46.847  88.875  1.00  0.00           N
ATOM   2353  CA  VAL A 144      62.637  47.307  88.565  1.00  0.00           C
ATOM   2355  CB  VAL A 144      62.637  48.627  87.785  1.00  0.00           C
ATOM   2357  CG1 VAL A 144      61.187  49.067  87.505  1.00  0.00           C
ATOM   2361  CG2 VAL A 144      63.347  49.707  88.605  1.00  0.00           C
ATOM   2365  C   VAL A 144      61.947  46.237  87.755  1.00  0.00           C
ATOM   2366  O   VAL A 144      62.437  45.797  86.705  1.00  0.00           O
ATOM   2367  N   ILE A 145      60.797  45.747  88.225  1.00  0.00           N
ATOM   2369  CA  ILE A 145      59.997  44.737  87.565  1.00  0.00           C
ATOM   2371  CB  ILE A 145      59.587  43.537  88.435  1.00  0.00           C
ATOM   2373  CG2 ILE A 145      58.707  42.577  87.595  1.00  0.00           C
ATOM   2377  CG1 ILE A 145      60.797  42.767  89.005  1.00  0.00           C
ATOM   2380  CD  ILE A 145      61.427  43.377  90.265  1.00  0.00           C
ATOM   2384  C   ILE A 145      58.757  45.437  87.105  1.00  0.00           C
ATOM   2385  O   ILE A 145      58.017  45.987  87.905  1.00  0.00           O
ATOM   2386  N   ASN A 146      58.477  45.387  85.795  1.00  0.00           N
ATOM   2388  CA  ASN A 146      57.317  45.997  85.195  1.00  0.00           C
ATOM   2390  CB  ASN A 146      57.707  46.917  84.015  1.00  0.00           C
ATOM   2393  CG  ASN A 146      58.357  48.157  84.605  1.00  0.00           C
ATOM   2394  OD1 ASN A 146      57.987  48.627  85.685  1.00  0.00           O
ATOM   2395  ND2 ASN A 146      59.377  48.727  83.925  1.00  0.00           N
ATOM   2398  C   ASN A 146      56.447  44.897  84.655  1.00  0.00           C
ATOM   2399  O   ASN A 146      56.947  43.947  84.065  1.00  0.00           O
ATOM   2400  N   GLN A 147      55.127  44.987  84.835  1.00  0.00           N
ATOM   2402  CA  GLN A 147      54.157  44.117  84.205  1.00  0.00           C
ATOM   2404  CB  GLN A 147      53.627  43.027  85.185  1.00  0.00           C
ATOM   2407  CG  GLN A 147      54.757  42.197  85.845  1.00  0.00           C
ATOM   2410  CD  GLN A 147      54.287  41.317  87.005  1.00  0.00           C
ATOM   2411  OE1 GLN A 147      55.087  40.757  87.765  1.00  0.00           O
ATOM   2412  NE2 GLN A 147      52.957  41.197  87.175  1.00  0.00           N
ATOM   2415  C   GLN A 147      52.987  44.957  83.755  1.00  0.00           C
ATOM   2416  O   GLN A 147      52.817  46.097  84.175  1.00  0.00           O
ATOM   2417  N   SER A 148      52.107  44.407  82.905  1.00  0.00           N
ATOM   2419  CA  SER A 148      50.857  45.007  82.475  1.00  0.00           C
ATOM   2421  CB  SER A 148      50.157  44.027  81.505  1.00  0.00           C
ATOM   2424  OG  SER A 148      51.037  43.577  80.475  1.00  0.00           O
ATOM   2426  C   SER A 148      49.867  45.357  83.595  1.00  0.00           C
ATOM   2427  O   SER A 148      49.087  46.307  83.515  1.00  0.00           O
ATOM   2428  N   HIS A 149      49.827  44.547  84.685  1.00  0.00           N
ATOM   2430  CA  HIS A 149      48.957  44.837  85.835  1.00  0.00           C
ATOM   2432  CB  HIS A 149      48.517  43.547  86.565  1.00  0.00           C
ATOM   2435  ND1 HIS A 149      46.267  43.257  85.495  1.00  0.00           N
ATOM   2436  CG  HIS A 149      47.507  42.727  85.815  1.00  0.00           C
ATOM   2437  CE1 HIS A 149      45.697  42.347  84.725  1.00  0.00           C
ATOM   2439  NE2 HIS A 149      46.487  41.277  84.565  1.00  0.00           N
ATOM   2441  CD2 HIS A 149      47.647  41.497  85.285  1.00  0.00           C
ATOM   2443  C   HIS A 149      49.537  45.747  86.915  1.00  0.00           C
ATOM   2444  O   HIS A 149      48.787  46.257  87.735  1.00  0.00           O
ATOM   2445  N   GLN A 150      50.877  45.957  86.955  1.00  0.00           N
ATOM   2447  CA  GLN A 150      51.547  46.577  88.095  1.00  0.00           C
ATOM   2449  CB  GLN A 150      51.087  46.087  89.505  1.00  0.00           C
ATOM   2452  CG  GLN A 150      51.227  44.567  89.685  1.00  0.00           C
ATOM   2455  CD  GLN A 150      50.607  44.067  90.985  1.00  0.00           C
ATOM   2456  OE1 GLN A 150      49.917  43.047  90.965  1.00  0.00           O
ATOM   2457  NE2 GLN A 150      50.897  44.727  92.125  1.00  0.00           N
ATOM   2460  C   GLN A 150      53.047  46.317  88.025  1.00  0.00           C
ATOM   2461  O   GLN A 150      53.547  45.557  87.195  1.00  0.00           O
ATOM   2462  N   GLN A 151      53.817  46.967  88.905  1.00  0.00           N
ATOM   2464  CA  GLN A 151      55.247  47.047  88.795  1.00  0.00           C
ATOM   2466  CB  GLN A 151      55.747  48.307  88.025  1.00  0.00           C
ATOM   2469  CG  GLN A 151      55.017  49.627  88.375  1.00  0.00           C
ATOM   2472  CD  GLN A 151      53.637  49.687  87.725  1.00  0.00           C
ATOM   2473  OE1 GLN A 151      53.547  49.537  86.505  1.00  0.00           O
ATOM   2474  NE2 GLN A 151      52.567  49.897  88.515  1.00  0.00           N
ATOM   2477  C   GLN A 151      55.797  47.057  90.195  1.00  0.00           C
ATOM   2478  O   GLN A 151      55.087  47.377  91.155  1.00  0.00           O
ATOM   2479  N   TYR A 152      57.057  46.657  90.355  1.00  0.00           N
ATOM   2481  CA  TYR A 152      57.577  46.277  91.645  1.00  0.00           C
ATOM   2483  CB  TYR A 152      57.647  44.747  91.895  1.00  0.00           C
ATOM   2486  CG  TYR A 152      56.347  44.037  91.655  1.00  0.00           C
ATOM   2487  CD1 TYR A 152      55.917  43.737  90.345  1.00  0.00           C
ATOM   2489  CE1 TYR A 152      54.707  43.067  90.145  1.00  0.00           C
ATOM   2491  CZ  TYR A 152      53.937  42.647  91.235  1.00  0.00           C
ATOM   2492  OH  TYR A 152      52.737  41.957  90.995  1.00  0.00           O
ATOM   2494  CD2 TYR A 152      55.587  43.577  92.735  1.00  0.00           C
ATOM   2496  CE2 TYR A 152      54.397  42.877  92.535  1.00  0.00           C
ATOM   2498  C   TYR A 152      58.987  46.747  91.725  1.00  0.00           C
ATOM   2499  O   TYR A 152      59.757  46.627  90.765  1.00  0.00           O
ATOM   2500  N   LEU A 153      59.357  47.267  92.895  1.00  0.00           N
ATOM   2502  CA  LEU A 153      60.747  47.407  93.275  1.00  0.00           C
ATOM   2504  CB  LEU A 153      61.027  48.667  94.115  1.00  0.00           C
ATOM   2507  CG  LEU A 153      60.877  50.007  93.395  1.00  0.00           C
ATOM   2509  CD1 LEU A 153      61.367  51.087  94.365  1.00  0.00           C
ATOM   2513  CD2 LEU A 153      61.677  50.097  92.085  1.00  0.00           C
ATOM   2517  C   LEU A 153      61.187  46.227  94.125  1.00  0.00           C
ATOM   2518  O   LEU A 153      60.457  45.727  94.975  1.00  0.00           O
ATOM   2519  N   GLN A 154      62.427  45.757  93.935  1.00  0.00           N
ATOM   2521  CA  GLN A 154      62.977  44.687  94.725  1.00  0.00           C
ATOM   2523  CB  GLN A 154      62.927  43.397  93.865  1.00  0.00           C
ATOM   2526  CG  GLN A 154      63.477  42.117  94.535  1.00  0.00           C
ATOM   2529  CD  GLN A 154      63.227  40.807  93.765  1.00  0.00           C
ATOM   2530  OE1 GLN A 154      63.077  39.737  94.335  1.00  0.00           O
ATOM   2531  NE2 GLN A 154      63.167  40.897  92.415  1.00  0.00           N
ATOM   2534  C   GLN A 154      64.397  45.097  95.095  1.00  0.00           C
ATOM   2535  O   GLN A 154      65.007  45.897  94.385  1.00  0.00           O
ATOM   2536  N   LYS A 155      64.967  44.587  96.225  1.00  0.00           N
ATOM   2538  CA  LYS A 155      66.357  44.877  96.535  1.00  0.00           C
ATOM   2540  CB  LYS A 155      66.597  46.127  97.445  1.00  0.00           C
ATOM   2543  CG  LYS A 155      66.217  46.057  98.945  1.00  0.00           C
ATOM   2546  CD  LYS A 155      64.717  46.207  99.235  1.00  0.00           C
ATOM   2549  CE  LYS A 155      64.397  46.587 100.695  1.00  0.00           C
ATOM   2552  NZ  LYS A 155      62.967  46.887 100.855  1.00  0.00           N
ATOM   2556  C   LYS A 155      67.027  43.667  97.165  1.00  0.00           C
ATOM   2557  O   LYS A 155      66.427  42.917  97.925  1.00  0.00           O
ATOM   2558  N   ASP A 156      68.327  43.447  96.835  1.00  0.00           N
ATOM   2560  CA  ASP A 156      69.107  42.277  97.225  1.00  0.00           C
ATOM   2562  CB  ASP A 156      70.167  42.027  96.085  1.00  0.00           C
ATOM   2565  CG  ASP A 156      71.457  41.227  96.325  1.00  0.00           C
ATOM   2566  OD1 ASP A 156      72.307  41.647  97.135  1.00  0.00           O
ATOM   2567  OD2 ASP A 156      71.667  40.267  95.535  1.00  0.00           O
ATOM   2568  C   ASP A 156      69.627  42.347  98.665  1.00  0.00           C
ATOM   2569  O   ASP A 156      69.927  41.337  99.285  1.00  0.00           O
ATOM   2570  N   LEU A 157      69.637  43.557  99.275  1.00  0.00           N
ATOM   2572  CA  LEU A 157      70.207  43.787 100.585  1.00  0.00           C
ATOM   2574  CB  LEU A 157      71.657  44.317 100.405  1.00  0.00           C
ATOM   2577  CG  LEU A 157      72.497  44.727 101.635  1.00  0.00           C
ATOM   2579  CD1 LEU A 157      73.987  44.807 101.235  1.00  0.00           C
ATOM   2583  CD2 LEU A 157      72.147  46.087 102.245  1.00  0.00           C
ATOM   2587  C   LEU A 157      69.237  44.637 101.425  1.00  0.00           C
ATOM   2588  O   LEU A 157      68.737  45.627 100.895  1.00  0.00           O
ATOM   2589  N   PRO A 158      68.877  44.337 102.685  1.00  0.00           N
ATOM   2590  CD  PRO A 158      69.027  42.987 103.255  1.00  0.00           C
ATOM   2593  CA  PRO A 158      67.797  45.047 103.375  1.00  0.00           C
ATOM   2595  CB  PRO A 158      67.517  44.227 104.645  1.00  0.00           C
ATOM   2598  CG  PRO A 158      67.837  42.797 104.215  1.00  0.00           C
ATOM   2601  C   PRO A 158      68.087  46.477 103.755  1.00  0.00           C
ATOM   2602  O   PRO A 158      67.177  47.297 103.645  1.00  0.00           O
ATOM   2603  N   ASP A 159      69.317  46.797 104.175  1.00  0.00           N
ATOM   2605  CA  ASP A 159      69.747  48.117 104.595  1.00  0.00           C
ATOM   2607  CB  ASP A 159      71.107  47.987 105.335  1.00  0.00           C
ATOM   2610  CG  ASP A 159      71.007  47.227 106.645  1.00  0.00           C
ATOM   2611  OD1 ASP A 159      69.907  47.147 107.245  1.00  0.00           O
ATOM   2612  OD2 ASP A 159      72.087  46.817 107.145  1.00  0.00           O
ATOM   2613  C   ASP A 159      69.967  49.087 103.425  1.00  0.00           C
ATOM   2614  O   ASP A 159      70.537  50.167 103.575  1.00  0.00           O
ATOM   2615  N   LEU A 160      69.507  48.757 102.195  1.00  0.00           N
ATOM   2617  CA  LEU A 160      69.457  49.727 101.115  1.00  0.00           C
ATOM   2619  CB  LEU A 160      69.027  49.077  99.775  1.00  0.00           C
ATOM   2622  CG  LEU A 160      70.147  48.757  98.775  1.00  0.00           C
ATOM   2624  CD1 LEU A 160      71.257  49.807  98.695  1.00  0.00           C
ATOM   2628  CD2 LEU A 160      70.727  47.377  98.995  1.00  0.00           C
ATOM   2632  C   LEU A 160      68.517  50.877 101.375  1.00  0.00           C
ATOM   2633  O   LEU A 160      67.297  50.757 101.275  1.00  0.00           O
ATOM   2634  N   TYR A 161      69.037  52.087 101.635  1.00  0.00           N
ATOM   2636  CA  TYR A 161      68.237  53.277 101.615  1.00  0.00           C
ATOM   2638  CB  TYR A 161      68.777  54.337 102.615  1.00  0.00           C
ATOM   2641  CG  TYR A 161      67.727  55.387 102.865  1.00  0.00           C
ATOM   2642  CD1 TYR A 161      67.677  56.577 102.135  1.00  0.00           C
ATOM   2644  CE1 TYR A 161      66.677  57.527 102.385  1.00  0.00           C
ATOM   2646  CZ  TYR A 161      65.747  57.307 103.405  1.00  0.00           C
ATOM   2647  OH  TYR A 161      64.737  58.247 103.685  1.00  0.00           O
ATOM   2649  CD2 TYR A 161      66.757  55.157 103.855  1.00  0.00           C
ATOM   2651  CE2 TYR A 161      65.787  56.117 104.135  1.00  0.00           C
ATOM   2653  C   TYR A 161      68.207  53.827 100.195  1.00  0.00           C
ATOM   2654  O   TYR A 161      69.197  53.807  99.465  1.00  0.00           O
ATOM   2655  N   VAL A 162      67.037  54.297  99.735  1.00  0.00           N
ATOM   2657  CA  VAL A 162      66.817  54.747  98.375  1.00  0.00           C
ATOM   2659  CB  VAL A 162      65.867  53.817  97.625  1.00  0.00           C
ATOM   2661  CG1 VAL A 162      65.547  54.357  96.225  1.00  0.00           C
ATOM   2665  CG2 VAL A 162      66.527  52.437  97.455  1.00  0.00           C
ATOM   2669  C   VAL A 162      66.267  56.137  98.505  1.00  0.00           C
ATOM   2670  O   VAL A 162      65.257  56.347  99.175  1.00  0.00           O
ATOM   2671  N   ASP A 163      66.957  57.137  97.915  1.00  0.00           N
ATOM   2673  CA  ASP A 163      66.707  58.547  98.155  1.00  0.00           C
ATOM   2675  CB  ASP A 163      67.897  59.147  98.955  1.00  0.00           C
ATOM   2678  CG  ASP A 163      67.817  60.627  99.285  1.00  0.00           C
ATOM   2679  OD1 ASP A 163      66.987  61.357  98.675  1.00  0.00           O
ATOM   2680  OD2 ASP A 163      68.647  61.057 100.135  1.00  0.00           O
ATOM   2681  C   ASP A 163      66.527  59.177  96.795  1.00  0.00           C
ATOM   2682  O   ASP A 163      67.417  59.077  95.955  1.00  0.00           O
ATOM   2683  N   LEU A 164      65.377  59.817  96.505  1.00  0.00           N
ATOM   2685  CA  LEU A 164      65.097  60.337  95.175  1.00  0.00           C
ATOM   2687  CB  LEU A 164      63.777  59.787  94.555  1.00  0.00           C
ATOM   2690  CG  LEU A 164      63.867  58.327  94.045  1.00  0.00           C
ATOM   2692  CD1 LEU A 164      63.807  57.267  95.135  1.00  0.00           C
ATOM   2696  CD2 LEU A 164      62.737  57.987  93.075  1.00  0.00           C
ATOM   2700  C   LEU A 164      65.117  61.847  95.195  1.00  0.00           C
ATOM   2701  O   LEU A 164      64.567  62.507  94.305  1.00  0.00           O
ATOM   2702  N   SER A 165      65.807  62.447  96.185  1.00  0.00           N
ATOM   2704  CA  SER A 165      65.967  63.887  96.265  1.00  0.00           C
ATOM   2706  CB  SER A 165      66.437  64.397  97.665  1.00  0.00           C
ATOM   2709  OG  SER A 165      67.677  63.817  98.075  1.00  0.00           O
ATOM   2711  C   SER A 165      66.877  64.487  95.205  1.00  0.00           C
ATOM   2712  O   SER A 165      66.797  65.687  94.985  1.00  0.00           O
ATOM   2713  N   THR A 166      67.697  63.717  94.455  1.00  0.00           N
ATOM   2715  CA  THR A 166      68.407  64.317  93.315  1.00  0.00           C
ATOM   2717  CB  THR A 166      69.797  63.737  93.055  1.00  0.00           C
ATOM   2719  OG1 THR A 166      69.807  62.397  92.575  1.00  0.00           O
ATOM   2721  CG2 THR A 166      70.617  63.787  94.355  1.00  0.00           C
ATOM   2725  C   THR A 166      67.607  64.337  92.015  1.00  0.00           C
ATOM   2726  O   THR A 166      68.037  64.987  91.075  1.00  0.00           O
ATOM   2727  N   VAL A 167      66.467  63.627  91.885  1.00  0.00           N
ATOM   2729  CA  VAL A 167      65.907  63.327  90.565  1.00  0.00           C
ATOM   2731  CB  VAL A 167      66.317  61.887  90.195  1.00  0.00           C
ATOM   2733  CG1 VAL A 167      65.767  60.867  91.215  1.00  0.00           C
ATOM   2737  CG2 VAL A 167      65.937  61.537  88.735  1.00  0.00           C
ATOM   2741  C   VAL A 167      64.387  63.517  90.505  1.00  0.00           C
ATOM   2742  O   VAL A 167      63.727  63.477  89.465  1.00  0.00           O
ATOM   2743  N   GLY A 168      63.757  63.767  91.675  1.00  0.00           N
ATOM   2745  CA  GLY A 168      62.317  63.967  91.795  1.00  0.00           C
ATOM   2748  C   GLY A 168      61.827  65.277  91.255  1.00  0.00           C
ATOM   2749  O   GLY A 168      60.697  65.377  90.795  1.00  0.00           O
ATOM   2750  N   GLU A 169      62.677  66.317  91.325  1.00  0.00           N
ATOM   2752  CA  GLU A 169      62.457  67.667  90.835  1.00  0.00           C
ATOM   2754  CB  GLU A 169      63.637  68.557  91.315  1.00  0.00           C
ATOM   2757  CG  GLU A 169      63.257  70.007  91.685  1.00  0.00           C
ATOM   2760  CD  GLU A 169      64.437  70.747  92.305  1.00  0.00           C
ATOM   2761  OE1 GLU A 169      65.397  71.057  91.555  1.00  0.00           O
ATOM   2762  OE2 GLU A 169      64.407  71.067  93.525  1.00  0.00           O
ATOM   2763  C   GLU A 169      62.307  67.667  89.315  1.00  0.00           C
ATOM   2764  O   GLU A 169      61.377  68.257  88.755  1.00  0.00           O
ATOM   2765  N   GLY A 170      63.167  66.907  88.595  1.00  0.00           N
ATOM   2767  CA  GLY A 170      62.977  66.637  87.185  1.00  0.00           C
ATOM   2770  C   GLY A 170      61.687  65.917  86.865  1.00  0.00           C
ATOM   2771  O   GLY A 170      60.957  66.297  85.955  1.00  0.00           O
ATOM   2772  N   TYR A 171      61.347  64.867  87.635  1.00  0.00           N
ATOM   2774  CA  TYR A 171      60.077  64.187  87.515  1.00  0.00           C
ATOM   2776  CB  TYR A 171      60.027  62.937  88.465  1.00  0.00           C
ATOM   2779  CG  TYR A 171      58.647  62.417  88.745  1.00  0.00           C
ATOM   2780  CD1 TYR A 171      57.997  61.517  87.875  1.00  0.00           C
ATOM   2782  CE1 TYR A 171      56.657  61.157  88.105  1.00  0.00           C
ATOM   2784  CZ  TYR A 171      55.957  61.717  89.185  1.00  0.00           C
ATOM   2785  OH  TYR A 171      54.617  61.427  89.485  1.00  0.00           O
ATOM   2787  CD2 TYR A 171      57.947  62.937  89.845  1.00  0.00           C
ATOM   2789  CE2 TYR A 171      56.607  62.617  90.025  1.00  0.00           C
ATOM   2791  C   TYR A 171      58.847  65.087  87.695  1.00  0.00           C
ATOM   2792  O   TYR A 171      57.927  65.077  86.885  1.00  0.00           O
ATOM   2793  N   ALA A 172      58.817  65.897  88.775  1.00  0.00           N
ATOM   2795  CA  ALA A 172      57.727  66.767  89.135  1.00  0.00           C
ATOM   2797  CB  ALA A 172      57.977  67.327  90.555  1.00  0.00           C
ATOM   2801  C   ALA A 172      57.457  67.847  88.095  1.00  0.00           C
ATOM   2802  O   ALA A 172      56.307  68.127  87.745  1.00  0.00           O
ATOM   2803  N   ALA A 173      58.507  68.427  87.475  1.00  0.00           N
ATOM   2805  CA  ALA A 173      58.367  69.297  86.315  1.00  0.00           C
ATOM   2807  CB  ALA A 173      59.737  69.877  85.925  1.00  0.00           C
ATOM   2811  C   ALA A 173      57.717  68.637  85.085  1.00  0.00           C
ATOM   2812  O   ALA A 173      56.897  69.227  84.385  1.00  0.00           O
ATOM   2813  N   ASP A 174      58.047  67.367  84.775  1.00  0.00           N
ATOM   2815  CA  ASP A 174      57.347  66.577  83.785  1.00  0.00           C
ATOM   2817  CB  ASP A 174      58.207  65.347  83.425  1.00  0.00           C
ATOM   2820  CG  ASP A 174      59.487  65.857  82.795  1.00  0.00           C
ATOM   2821  OD1 ASP A 174      59.397  66.717  81.875  1.00  0.00           O
ATOM   2822  OD2 ASP A 174      60.567  65.327  83.145  1.00  0.00           O
ATOM   2823  C   ASP A 174      55.927  66.157  84.175  1.00  0.00           C
ATOM   2824  O   ASP A 174      55.007  66.117  83.355  1.00  0.00           O
ATOM   2825  N   HIS A 175      55.687  65.837  85.455  1.00  0.00           N
ATOM   2827  CA  HIS A 175      54.377  65.547  86.035  1.00  0.00           C
ATOM   2829  CB  HIS A 175      54.537  65.157  87.525  1.00  0.00           C
ATOM   2832  ND1 HIS A 175      53.237  64.497  89.595  1.00  0.00           N
ATOM   2834  CG  HIS A 175      53.297  64.667  88.235  1.00  0.00           C
ATOM   2835  CE1 HIS A 175      51.997  64.077  89.915  1.00  0.00           C
ATOM   2837  NE2 HIS A 175      51.237  63.927  88.835  1.00  0.00           N
ATOM   2838  CD2 HIS A 175      52.057  64.347  87.795  1.00  0.00           C
ATOM   2840  C   HIS A 175      53.407  66.737  85.905  1.00  0.00           C
ATOM   2841  O   HIS A 175      52.217  66.607  85.605  1.00  0.00           O
ATOM   2842  N   LEU A 176      53.967  67.927  86.105  1.00  0.00           N
ATOM   2844  CA  LEU A 176      53.427  69.227  85.785  1.00  0.00           C
ATOM   2846  CB  LEU A 176      54.387  70.207  86.465  1.00  0.00           C
ATOM   2849  CG  LEU A 176      53.967  71.667  86.475  1.00  0.00           C
ATOM   2851  CD1 LEU A 176      52.607  71.837  87.135  1.00  0.00           C
ATOM   2855  CD2 LEU A 176      55.027  72.457  87.245  1.00  0.00           C
ATOM   2859  C   LEU A 176      53.207  69.537  84.305  1.00  0.00           C
ATOM   2860  O   LEU A 176      52.177  70.107  83.925  1.00  0.00           O
ATOM   2861  N   ALA A 177      54.127  69.157  83.405  1.00  0.00           N
ATOM   2863  CA  ALA A 177      53.937  69.267  81.975  1.00  0.00           C
ATOM   2865  CB  ALA A 177      55.237  68.877  81.245  1.00  0.00           C
ATOM   2869  C   ALA A 177      52.747  68.467  81.425  1.00  0.00           C
ATOM   2870  O   ALA A 177      51.937  69.007  80.665  1.00  0.00           O
ATOM   2871  N   ARG A 178      52.557  67.207  81.885  1.00  0.00           N
ATOM   2873  CA  ARG A 178      51.377  66.427  81.525  1.00  0.00           C
ATOM   2875  CB  ARG A 178      51.497  64.897  81.875  1.00  0.00           C
ATOM   2878  CG  ARG A 178      51.407  64.527  83.375  1.00  0.00           C
ATOM   2881  CD  ARG A 178      51.317  63.017  83.675  1.00  0.00           C
ATOM   2884  NE  ARG A 178      50.877  62.887  85.095  1.00  0.00           N
ATOM   2886  CZ  ARG A 178      50.807  61.767  85.795  1.00  0.00           C
ATOM   2887  NH1 ARG A 178      50.957  60.587  85.245  1.00  0.00           N
ATOM   2890  NH2 ARG A 178      50.597  61.777  87.085  1.00  0.00           N
ATOM   2893  C   ARG A 178      50.097  66.997  82.145  1.00  0.00           C
ATOM   2894  O   ARG A 178      49.007  66.847  81.585  1.00  0.00           O
ATOM   2895  N   LEU A 179      50.207  67.697  83.305  1.00  0.00           N
ATOM   2897  CA  LEU A 179      49.077  68.427  83.895  1.00  0.00           C
ATOM   2899  CB  LEU A 179      49.377  69.047  85.295  1.00  0.00           C
ATOM   2902  CG  LEU A 179      48.137  69.597  86.045  1.00  0.00           C
ATOM   2904  CD1 LEU A 179      48.377  69.697  87.555  1.00  0.00           C
ATOM   2908  CD2 LEU A 179      47.657  70.987  85.595  1.00  0.00           C
ATOM   2912  C   LEU A 179      48.547  69.487  82.965  1.00  0.00           C
ATOM   2913  O   LEU A 179      47.357  69.557  82.685  1.00  0.00           O
ATOM   2914  N   MET A 180      49.457  70.307  82.385  1.00  0.00           N
ATOM   2916  CA  MET A 180      49.117  71.377  81.465  1.00  0.00           C
ATOM   2918  CB  MET A 180      50.387  72.157  81.045  1.00  0.00           C
ATOM   2921  CG  MET A 180      51.067  72.917  82.205  1.00  0.00           C
ATOM   2924  SD  MET A 180      50.097  74.317  82.815  1.00  0.00           S
ATOM   2925  CE  MET A 180      50.737  74.177  84.505  1.00  0.00           C
ATOM   2929  C   MET A 180      48.357  70.927  80.235  1.00  0.00           C
ATOM   2930  O   MET A 180      47.407  71.587  79.785  1.00  0.00           O
ATOM   2931  N   GLU A 181      48.727  69.747  79.705  1.00  0.00           N
ATOM   2933  CA  GLU A 181      48.057  69.067  78.615  1.00  0.00           C
ATOM   2935  CB  GLU A 181      48.797  67.757  78.205  1.00  0.00           C
ATOM   2938  CG  GLU A 181      50.227  68.027  77.675  1.00  0.00           C
ATOM   2941  CD  GLU A 181      50.987  66.827  77.095  1.00  0.00           C
ATOM   2942  OE1 GLU A 181      50.527  66.237  76.085  1.00  0.00           O
ATOM   2943  OE2 GLU A 181      52.167  66.677  77.525  1.00  0.00           O
ATOM   2944  C   GLU A 181      46.587  68.757  78.885  1.00  0.00           C
ATOM   2945  O   GLU A 181      45.737  68.967  78.015  1.00  0.00           O
ATOM   2946  N   GLN A 182      46.207  68.307  80.095  1.00  0.00           N
ATOM   2948  CA  GLN A 182      44.837  67.877  80.355  1.00  0.00           C
ATOM   2950  CB  GLN A 182      44.757  66.857  81.515  1.00  0.00           C
ATOM   2953  CG  GLN A 182      45.007  67.387  82.955  1.00  0.00           C
ATOM   2956  CD  GLN A 182      46.047  66.667  83.825  1.00  0.00           C
ATOM   2957  OE1 GLN A 182      46.087  66.867  85.055  1.00  0.00           O
ATOM   2958  NE2 GLN A 182      46.917  65.827  83.245  1.00  0.00           N
ATOM   2961  C   GLN A 182      43.897  69.047  80.655  1.00  0.00           C
ATOM   2962  O   GLN A 182      42.677  68.927  80.595  1.00  0.00           O
ATOM   2963  N   GLU A 183      44.467  70.227  80.945  1.00  0.00           N
ATOM   2965  CA  GLU A 183      43.777  71.467  81.165  1.00  0.00           C
ATOM   2967  CB  GLU A 183      44.657  72.277  82.155  1.00  0.00           C
ATOM   2970  CG  GLU A 183      44.717  71.637  83.555  1.00  0.00           C
ATOM   2973  CD  GLU A 183      43.367  71.497  84.205  1.00  0.00           C
ATOM   2974  OE1 GLU A 183      42.417  72.247  83.855  1.00  0.00           O
ATOM   2975  OE2 GLU A 183      43.297  70.767  85.225  1.00  0.00           O
ATOM   2976  C   GLU A 183      43.637  72.257  79.875  1.00  0.00           C
ATOM   2977  O   GLU A 183      43.057  73.357  79.825  1.00  0.00           O
ATOM   2978  N   GLY A 184      44.167  71.687  78.775  1.00  0.00           N
ATOM   2980  CA  GLY A 184      44.227  72.297  77.475  1.00  0.00           C
ATOM   2983  C   GLY A 184      45.027  73.577  77.445  1.00  0.00           C
ATOM   2984  O   GLY A 184      44.537  74.597  76.945  1.00  0.00           O
ATOM   2985  N   ILE A 185      46.247  73.547  78.025  1.00  0.00           N
ATOM   2987  CA  ILE A 185      47.197  74.637  78.045  1.00  0.00           C
ATOM   2989  CB  ILE A 185      47.567  75.057  79.465  1.00  0.00           C
ATOM   2991  CG2 ILE A 185      48.577  76.227  79.435  1.00  0.00           C
ATOM   2995  CG1 ILE A 185      46.307  75.407  80.305  1.00  0.00           C
ATOM   2998  CD  ILE A 185      46.617  75.687  81.775  1.00  0.00           C
ATOM   3002  C   ILE A 185      48.437  74.207  77.265  1.00  0.00           C
ATOM   3003  O   ILE A 185      49.197  73.317  77.645  1.00  0.00           O
ATOM   3004  N   SER A 186      48.667  74.857  76.115  1.00  0.00           N
ATOM   3006  CA  SER A 186      49.667  74.427  75.155  1.00  0.00           C
ATOM   3008  CB  SER A 186      49.037  74.387  73.725  1.00  0.00           C
ATOM   3011  OG  SER A 186      49.897  73.877  72.715  1.00  0.00           O
ATOM   3013  C   SER A 186      50.877  75.337  75.195  1.00  0.00           C
ATOM   3014  O   SER A 186      51.937  75.037  74.635  1.00  0.00           O
ATOM   3015  N   ARG A 187      50.777  76.467  75.915  1.00  0.00           N
ATOM   3017  CA  ARG A 187      51.887  77.387  76.105  1.00  0.00           C
ATOM   3019  CB  ARG A 187      51.797  78.667  75.225  1.00  0.00           C
ATOM   3022  CG  ARG A 187      50.457  79.427  75.305  1.00  0.00           C
ATOM   3025  CD  ARG A 187      50.117  80.327  74.095  1.00  0.00           C
ATOM   3028  NE  ARG A 187      51.217  81.327  73.905  1.00  0.00           N
ATOM   3030  CZ  ARG A 187      51.127  82.407  73.145  1.00  0.00           C
ATOM   3031  NH1 ARG A 187      49.997  82.827  72.635  1.00  0.00           N
ATOM   3034  NH2 ARG A 187      52.197  83.127  72.895  1.00  0.00           N
ATOM   3037  C   ARG A 187      52.037  77.707  77.575  1.00  0.00           C
ATOM   3038  O   ARG A 187      51.127  78.197  78.235  1.00  0.00           O
ATOM   3039  N   TYR A 188      53.217  77.367  78.115  1.00  0.00           N
ATOM   3041  CA  TYR A 188      53.507  77.457  79.535  1.00  0.00           C
ATOM   3043  CB  TYR A 188      52.847  76.287  80.335  1.00  0.00           C
ATOM   3046  CG  TYR A 188      53.167  74.917  79.765  1.00  0.00           C
ATOM   3047  CD1 TYR A 188      54.397  74.287  80.045  1.00  0.00           C
ATOM   3049  CE1 TYR A 188      54.677  73.007  79.565  1.00  0.00           C
ATOM   3051  CZ  TYR A 188      53.727  72.317  78.815  1.00  0.00           C
ATOM   3052  OH  TYR A 188      54.057  71.017  78.355  1.00  0.00           O
ATOM   3054  CD2 TYR A 188      52.227  74.207  78.995  1.00  0.00           C
ATOM   3056  CE2 TYR A 188      52.497  72.917  78.525  1.00  0.00           C
ATOM   3058  C   TYR A 188      55.007  77.457  79.745  1.00  0.00           C
ATOM   3059  O   TYR A 188      55.777  76.857  78.995  1.00  0.00           O
ATOM   3060  N   LEU A 189      55.477  78.087  80.845  1.00  0.00           N
ATOM   3062  CA  LEU A 189      56.777  77.757  81.395  1.00  0.00           C
ATOM   3064  CB  LEU A 189      57.707  78.997  81.385  1.00  0.00           C
ATOM   3067  CG  LEU A 189      59.147  78.897  81.955  1.00  0.00           C
ATOM   3069  CD1 LEU A 189      59.177  78.777  83.475  1.00  0.00           C
ATOM   3073  CD2 LEU A 189      60.017  77.817  81.325  1.00  0.00           C
ATOM   3077  C   LEU A 189      56.537  77.187  82.765  1.00  0.00           C
ATOM   3078  O   LEU A 189      55.957  77.827  83.645  1.00  0.00           O
ATOM   3079  N   VAL A 190      56.937  75.927  82.975  1.00  0.00           N
ATOM   3081  CA  VAL A 190      56.707  75.207  84.205  1.00  0.00           C
ATOM   3083  CB  VAL A 190      55.937  73.897  84.045  1.00  0.00           C
ATOM   3085  CG1 VAL A 190      54.477  74.237  83.665  1.00  0.00           C
ATOM   3089  CG2 VAL A 190      56.597  72.907  83.065  1.00  0.00           C
ATOM   3093  C   VAL A 190      58.027  74.947  84.885  1.00  0.00           C
ATOM   3094  O   VAL A 190      59.047  74.667  84.255  1.00  0.00           O
ATOM   3095  N   SER A 191      58.047  75.107  86.225  1.00  0.00           N
ATOM   3097  CA  SER A 191      59.227  74.987  87.035  1.00  0.00           C
ATOM   3099  CB  SER A 191      59.897  76.367  87.285  1.00  0.00           C
ATOM   3102  OG  SER A 191      61.067  76.297  88.095  1.00  0.00           O
ATOM   3104  C   SER A 191      58.807  74.377  88.345  1.00  0.00           C
ATOM   3105  O   SER A 191      57.777  74.757  88.915  1.00  0.00           O
ATOM   3106  N   VAL A 192      59.577  73.407  88.845  1.00  0.00           N
ATOM   3108  CA  VAL A 192      59.607  72.987  90.225  1.00  0.00           C
ATOM   3110  CB  VAL A 192      58.947  71.627  90.445  1.00  0.00           C
ATOM   3112  CG1 VAL A 192      59.807  70.487  89.915  1.00  0.00           C
ATOM   3116  CG2 VAL A 192      58.627  71.347  91.935  1.00  0.00           C
ATOM   3120  C   VAL A 192      61.097  73.017  90.515  1.00  0.00           C
ATOM   3121  O   VAL A 192      61.907  72.557  89.715  1.00  0.00           O
ATOM   3122  N   GLY A 193      61.507  73.687  91.615  1.00  0.00           N
ATOM   3124  CA  GLY A 193      62.907  73.957  91.935  1.00  0.00           C
ATOM   3127  C   GLY A 193      63.837  74.447  90.835  1.00  0.00           C
ATOM   3128  O   GLY A 193      63.677  75.557  90.315  1.00  0.00           O
ATOM   3129  N   GLY A 194      64.877  73.657  90.525  1.00  0.00           N
ATOM   3131  CA  GLY A 194      65.847  73.937  89.475  1.00  0.00           C
ATOM   3134  C   GLY A 194      65.447  73.397  88.145  1.00  0.00           C
ATOM   3135  O   GLY A 194      65.987  73.827  87.135  1.00  0.00           O
ATOM   3136  N   ALA A 195      64.477  72.467  88.115  1.00  0.00           N
ATOM   3138  CA  ALA A 195      63.997  71.817  86.925  1.00  0.00           C
ATOM   3140  CB  ALA A 195      63.577  70.367  87.235  1.00  0.00           C
ATOM   3144  C   ALA A 195      62.847  72.567  86.255  1.00  0.00           C
ATOM   3145  O   ALA A 195      61.847  72.967  86.865  1.00  0.00           O
ATOM   3146  N   LEU A 196      62.947  72.777  84.935  1.00  0.00           N
ATOM   3148  CA  LEU A 196      61.957  73.497  84.165  1.00  0.00           C
ATOM   3150  CB  LEU A 196      62.317  74.977  83.775  1.00  0.00           C
ATOM   3153  CG  LEU A 196      62.847  75.907  84.895  1.00  0.00           C
ATOM   3155  CD1 LEU A 196      64.327  75.697  85.215  1.00  0.00           C
ATOM   3159  CD2 LEU A 196      62.687  77.377  84.505  1.00  0.00           C
ATOM   3163  C   LEU A 196      61.717  72.747  82.865  1.00  0.00           C
ATOM   3164  O   LEU A 196      62.577  72.027  82.375  1.00  0.00           O
ATOM   3165  N   ASN A 197      60.527  72.967  82.265  1.00  0.00           N
ATOM   3167  CA  ASN A 197      60.217  72.597  80.895  1.00  0.00           C
ATOM   3169  CB  ASN A 197      59.237  71.397  80.765  1.00  0.00           C
ATOM   3172  CG  ASN A 197      59.897  70.097  81.225  1.00  0.00           C
ATOM   3173  OD1 ASN A 197      60.877  69.637  80.635  1.00  0.00           O
ATOM   3174  ND2 ASN A 197      59.327  69.447  82.255  1.00  0.00           N
ATOM   3177  C   ASN A 197      59.537  73.817  80.285  1.00  0.00           C
ATOM   3178  O   ASN A 197      58.727  74.467  80.935  1.00  0.00           O
ATOM   3179  N   SER A 198      59.867  74.167  79.025  1.00  0.00           N
ATOM   3181  CA  SER A 198      59.177  75.247  78.335  1.00  0.00           C
ATOM   3183  CB  SER A 198      60.097  76.477  77.985  1.00  0.00           C
ATOM   3186  OG  SER A 198      60.127  76.867  76.615  1.00  0.00           O
ATOM   3188  C   SER A 198      58.427  74.707  77.145  1.00  0.00           C
ATOM   3189  O   SER A 198      58.877  73.797  76.445  1.00  0.00           O
ATOM   3190  N   ARG A 199      57.227  75.257  76.905  1.00  0.00           N
ATOM   3192  CA  ARG A 199      56.507  74.927  75.705  1.00  0.00           C
ATOM   3194  CB  ARG A 199      55.517  73.757  75.945  1.00  0.00           C
ATOM   3197  CG  ARG A 199      54.737  73.287  74.695  1.00  0.00           C
ATOM   3200  CD  ARG A 199      53.707  72.197  75.045  1.00  0.00           C
ATOM   3203  NE  ARG A 199      52.887  71.897  73.825  1.00  0.00           N
ATOM   3205  CZ  ARG A 199      51.667  71.367  73.815  1.00  0.00           C
ATOM   3206  NH1 ARG A 199      51.017  71.057  74.915  1.00  0.00           N
ATOM   3209  NH2 ARG A 199      51.097  71.197  72.645  1.00  0.00           N
ATOM   3212  C   ARG A 199      55.777  76.157  75.225  1.00  0.00           C
ATOM   3213  O   ARG A 199      55.127  76.877  75.985  1.00  0.00           O
ATOM   3214  N   GLY A 200      55.887  76.417  73.915  1.00  0.00           N
ATOM   3216  CA  GLY A 200      55.327  77.577  73.265  1.00  0.00           C
ATOM   3219  C   GLY A 200      55.907  78.877  73.725  1.00  0.00           C
ATOM   3220  O   GLY A 200      57.067  78.977  74.105  1.00  0.00           O
ATOM   3221  N   MET A 201      55.117  79.957  73.625  1.00  0.00           N
ATOM   3223  CA  MET A 201      55.677  81.287  73.685  1.00  0.00           C
ATOM   3225  CB  MET A 201      55.517  81.997  72.325  1.00  0.00           C
ATOM   3228  CG  MET A 201      55.827  81.097  71.115  1.00  0.00           C
ATOM   3231  SD  MET A 201      57.497  80.407  71.045  1.00  0.00           S
ATOM   3232  CE  MET A 201      57.137  79.537  69.495  1.00  0.00           C
ATOM   3236  C   MET A 201      54.967  82.097  74.745  1.00  0.00           C
ATOM   3237  O   MET A 201      53.767  81.927  74.975  1.00  0.00           O
ATOM   3238  N   ASN A 202      55.747  82.997  75.375  1.00  0.00           N
ATOM   3240  CA  ASN A 202      55.397  83.987  76.365  1.00  0.00           C
ATOM   3242  CB  ASN A 202      56.717  84.747  76.685  1.00  0.00           C
ATOM   3245  CG  ASN A 202      56.847  85.137  78.155  1.00  0.00           C
ATOM   3246  OD1 ASN A 202      55.867  85.357  78.875  1.00  0.00           O
ATOM   3247  ND2 ASN A 202      58.117  85.207  78.615  1.00  0.00           N
ATOM   3250  C   ASN A 202      54.257  84.947  75.975  1.00  0.00           C
ATOM   3251  O   ASN A 202      53.607  84.837  74.935  1.00  0.00           O
ATOM   3252  N   GLY A 203      53.997  85.967  76.835  1.00  0.00           N
ATOM   3254  CA  GLY A 203      53.027  87.027  76.595  1.00  0.00           C
ATOM   3257  C   GLY A 203      53.167  87.727  75.265  1.00  0.00           C
ATOM   3258  O   GLY A 203      52.187  87.967  74.565  1.00  0.00           O
ATOM   3259  N   GLU A 204      54.407  87.987  74.835  1.00  0.00           N
ATOM   3261  CA  GLU A 204      54.747  88.647  73.595  1.00  0.00           C
ATOM   3263  CB  GLU A 204      56.097  89.377  73.795  1.00  0.00           C
ATOM   3266  CG  GLU A 204      57.287  88.527  74.345  1.00  0.00           C
ATOM   3269  CD  GLU A 204      57.407  88.407  75.875  1.00  0.00           C
ATOM   3270  OE1 GLU A 204      56.467  88.877  76.575  1.00  0.00           O
ATOM   3271  OE2 GLU A 204      58.367  87.807  76.405  1.00  0.00           O
ATOM   3272  C   GLU A 204      54.927  87.747  72.395  1.00  0.00           C
ATOM   3273  O   GLU A 204      55.287  88.207  71.315  1.00  0.00           O
ATOM   3274  N   GLY A 205      54.677  86.437  72.515  1.00  0.00           N
ATOM   3276  CA  GLY A 205      54.877  85.567  71.365  1.00  0.00           C
ATOM   3279  C   GLY A 205      56.307  85.397  70.955  1.00  0.00           C
ATOM   3280  O   GLY A 205      56.567  85.127  69.795  1.00  0.00           O
ATOM   3281  N   LEU A 206      57.247  85.517  71.905  1.00  0.00           N
ATOM   3283  CA  LEU A 206      58.607  85.067  71.725  1.00  0.00           C
ATOM   3285  CB  LEU A 206      59.607  86.207  72.065  1.00  0.00           C
ATOM   3288  CG  LEU A 206      59.797  87.257  70.935  1.00  0.00           C
ATOM   3290  CD1 LEU A 206      60.677  88.427  71.385  1.00  0.00           C
ATOM   3294  CD2 LEU A 206      60.427  86.617  69.695  1.00  0.00           C
ATOM   3298  C   LEU A 206      58.797  83.887  72.665  1.00  0.00           C
ATOM   3299  O   LEU A 206      57.987  83.747  73.605  1.00  0.00           O
ATOM   3300  N   PRO A 207      59.747  82.987  72.475  1.00  0.00           N
ATOM   3301  CD  PRO A 207      60.807  83.087  71.465  1.00  0.00           C
ATOM   3304  CA  PRO A 207      59.967  81.857  73.355  1.00  0.00           C
ATOM   3306  CB  PRO A 207      61.147  81.087  72.735  1.00  0.00           C
ATOM   3309  CG  PRO A 207      61.277  81.647  71.315  1.00  0.00           C
ATOM   3312  C   PRO A 207      60.217  82.247  74.795  1.00  0.00           C
ATOM   3313  O   PRO A 207      60.617  83.377  75.095  1.00  0.00           O
ATOM   3314  N   TRP A 208      59.947  81.327  75.735  1.00  0.00           N
ATOM   3316  CA  TRP A 208      60.227  81.527  77.135  1.00  0.00           C
ATOM   3318  CB  TRP A 208      59.717  80.337  77.965  1.00  0.00           C
ATOM   3321  CG  TRP A 208      58.247  80.147  77.835  1.00  0.00           C
ATOM   3322  CD1 TRP A 208      57.607  79.217  77.065  1.00  0.00           C
ATOM   3324  NE1 TRP A 208      56.247  79.347  77.225  1.00  0.00           N
ATOM   3326  CE2 TRP A 208      55.987  80.347  78.115  1.00  0.00           C
ATOM   3327  CD2 TRP A 208      57.227  80.897  78.515  1.00  0.00           C
ATOM   3328  CE3 TRP A 208      57.267  81.927  79.455  1.00  0.00           C
ATOM   3330  CZ3 TRP A 208      56.067  82.387  79.985  1.00  0.00           C
ATOM   3332  CZ2 TRP A 208      54.797  80.827  78.635  1.00  0.00           C
ATOM   3334  CH2 TRP A 208      54.847  81.857  79.585  1.00  0.00           C
ATOM   3336  C   TRP A 208      61.697  81.717  77.455  1.00  0.00           C
ATOM   3337  O   TRP A 208      62.537  80.887  77.135  1.00  0.00           O
ATOM   3338  N   ARG A 209      62.017  82.817  78.155  1.00  0.00           N
ATOM   3340  CA  ARG A 209      63.377  83.107  78.545  1.00  0.00           C
ATOM   3342  CB  ARG A 209      63.487  84.587  78.945  1.00  0.00           C
ATOM   3345  CG  ARG A 209      64.847  85.227  78.595  1.00  0.00           C
ATOM   3348  CD  ARG A 209      66.017  85.007  79.555  1.00  0.00           C
ATOM   3351  NE  ARG A 209      65.847  85.917  80.735  1.00  0.00           N
ATOM   3353  CZ  ARG A 209      66.767  86.747  81.215  1.00  0.00           C
ATOM   3354  NH1 ARG A 209      68.037  86.767  80.885  1.00  0.00           N
ATOM   3357  NH2 ARG A 209      66.407  87.607  82.135  1.00  0.00           N
ATOM   3360  C   ARG A 209      63.787  82.227  79.705  1.00  0.00           C
ATOM   3361  O   ARG A 209      63.307  82.317  80.835  1.00  0.00           O
ATOM   3362  N   VAL A 210      64.737  81.327  79.425  1.00  0.00           N
ATOM   3364  CA  VAL A 210      65.407  80.557  80.435  1.00  0.00           C
ATOM   3366  CB  VAL A 210      65.237  79.057  80.245  1.00  0.00           C
ATOM   3368  CG1 VAL A 210      66.207  78.237  81.115  1.00  0.00           C
ATOM   3372  CG2 VAL A 210      63.767  78.737  80.585  1.00  0.00           C
ATOM   3376  C   VAL A 210      66.827  81.017  80.365  1.00  0.00           C
ATOM   3377  O   VAL A 210      67.457  81.007  79.315  1.00  0.00           O
ATOM   3378  N   ALA A 211      67.347  81.507  81.505  1.00  0.00           N
ATOM   3380  CA  ALA A 211      68.677  82.037  81.585  1.00  0.00           C
ATOM   3382  CB  ALA A 211      68.667  83.517  81.995  1.00  0.00           C
ATOM   3386  C   ALA A 211      69.437  81.237  82.595  1.00  0.00           C
ATOM   3387  O   ALA A 211      68.867  80.687  83.525  1.00  0.00           O
ATOM   3388  N   ILE A 212      70.747  81.127  82.375  1.00  0.00           N
ATOM   3390  CA  ILE A 212      71.677  80.477  83.275  1.00  0.00           C
ATOM   3392  CB  ILE A 212      72.607  79.537  82.515  1.00  0.00           C
ATOM   3394  CG2 ILE A 212      73.397  80.257  81.395  1.00  0.00           C
ATOM   3398  CG1 ILE A 212      73.567  78.767  83.445  1.00  0.00           C
ATOM   3401  CD  ILE A 212      74.127  77.567  82.695  1.00  0.00           C
ATOM   3405  C   ILE A 212      72.437  81.557  84.015  1.00  0.00           C
ATOM   3406  O   ILE A 212      72.967  82.497  83.435  1.00  0.00           O
ATOM   3407  N   GLN A 213      72.477  81.497  85.345  1.00  0.00           N
ATOM   3409  CA  GLN A 213      73.337  82.397  86.075  1.00  0.00           C
ATOM   3411  CB  GLN A 213      72.727  82.717  87.465  1.00  0.00           C
ATOM   3414  CG  GLN A 213      71.297  83.287  87.385  1.00  0.00           C
ATOM   3417  CD  GLN A 213      70.727  83.647  88.755  1.00  0.00           C
ATOM   3418  OE1 GLN A 213      71.417  83.687  89.775  1.00  0.00           O
ATOM   3419  NE2 GLN A 213      69.397  83.907  88.795  1.00  0.00           N
ATOM   3422  C   GLN A 213      74.807  81.917  86.085  1.00  0.00           C
ATOM   3423  O   GLN A 213      75.107  80.727  86.035  1.00  0.00           O
ATOM   3424  N   LYS A 214      75.777  82.867  86.085  1.00  0.00           N
ATOM   3426  CA  LYS A 214      77.177  82.597  86.395  1.00  0.00           C
ATOM   3428  CB  LYS A 214      78.037  83.877  86.185  1.00  0.00           C
ATOM   3431  CG  LYS A 214      78.097  84.377  84.745  1.00  0.00           C
ATOM   3434  CD  LYS A 214      78.517  83.307  83.735  1.00  0.00           C
ATOM   3437  CE  LYS A 214      79.957  82.857  83.895  1.00  0.00           C
ATOM   3440  NZ  LYS A 214      80.337  81.867  82.875  1.00  0.00           N
ATOM   3444  C   LYS A 214      77.577  82.107  87.775  1.00  0.00           C
ATOM   3445  O   LYS A 214      78.427  81.217  87.845  1.00  0.00           O
ATOM   3446  N   PRO A 215      77.077  82.647  88.885  1.00  0.00           N
ATOM   3447  CD  PRO A 215      75.867  83.457  88.995  1.00  0.00           C
ATOM   3450  CA  PRO A 215      77.837  82.717  90.105  1.00  0.00           C
ATOM   3452  CB  PRO A 215      77.287  83.957  90.795  1.00  0.00           C
ATOM   3455  CG  PRO A 215      75.817  83.997  90.405  1.00  0.00           C
ATOM   3458  C   PRO A 215      77.557  81.477  90.875  1.00  0.00           C
ATOM   3459  O   PRO A 215      76.597  81.337  91.625  1.00  0.00           O
ATOM   3460  N   THR A 216      78.397  80.477  90.645  1.00  0.00           N
ATOM   3462  CA  THR A 216      78.177  79.157  91.155  1.00  0.00           C
ATOM   3464  CB  THR A 216      78.677  78.247  90.055  1.00  0.00           C
ATOM   3466  OG1 THR A 216      78.427  76.897  90.365  1.00  0.00           O
ATOM   3468  CG2 THR A 216      80.177  78.447  89.835  1.00  0.00           C
ATOM   3472  C   THR A 216      78.897  78.987  92.485  1.00  0.00           C
ATOM   3473  O   THR A 216      78.637  78.077  93.255  1.00  0.00           O
ATOM   3474  N   ASP A 217      79.747  79.967  92.835  1.00  0.00           N
ATOM   3476  CA  ASP A 217      80.287  80.137  94.175  1.00  0.00           C
ATOM   3478  CB  ASP A 217      81.637  80.907  94.045  1.00  0.00           C
ATOM   3481  CG  ASP A 217      82.517  80.947  95.295  1.00  0.00           C
ATOM   3482  OD1 ASP A 217      82.107  80.407  96.345  1.00  0.00           O
ATOM   3483  OD2 ASP A 217      83.637  81.507  95.205  1.00  0.00           O
ATOM   3484  C   ASP A 217      79.257  80.857  95.025  1.00  0.00           C
ATOM   3485  O   ASP A 217      78.087  80.487  95.085  1.00  0.00           O
ATOM   3486  N   LYS A 218      79.677  81.917  95.705  1.00  0.00           N
ATOM   3488  CA  LYS A 218      78.807  82.817  96.385  1.00  0.00           C
ATOM   3490  CB  LYS A 218      79.097  82.767  97.895  1.00  0.00           C
ATOM   3493  CG  LYS A 218      78.147  83.627  98.725  1.00  0.00           C
ATOM   3496  CD  LYS A 218      76.667  83.237  98.515  1.00  0.00           C
ATOM   3499  CE  LYS A 218      75.727  84.177  99.245  1.00  0.00           C
ATOM   3502  NZ  LYS A 218      75.807  85.487  98.585  1.00  0.00           N
ATOM   3506  C   LYS A 218      78.957  84.207  95.805  1.00  0.00           C
ATOM   3507  O   LYS A 218      79.527  85.117  96.415  1.00  0.00           O
ATOM   3508  N   GLU A 219      78.407  84.427  94.605  1.00  0.00           N
ATOM   3510  CA  GLU A 219      78.297  85.757  94.025  1.00  0.00           C
ATOM   3512  CB  GLU A 219      79.307  86.057  92.875  1.00  0.00           C
ATOM   3515  CG  GLU A 219      80.787  85.777  93.205  1.00  0.00           C
ATOM   3518  CD  GLU A 219      81.747  85.967  92.025  1.00  0.00           C
ATOM   3519  OE1 GLU A 219      81.357  86.387  90.905  1.00  0.00           O
ATOM   3520  OE2 GLU A 219      82.937  85.627  92.235  1.00  0.00           O
ATOM   3521  C   GLU A 219      76.857  85.917  93.575  1.00  0.00           C
ATOM   3522  O   GLU A 219      76.017  85.037  93.775  1.00  0.00           O
ATOM   3523  N   ASN A 220      76.517  87.057  92.975  1.00  0.00           N
ATOM   3525  CA  ASN A 220      75.277  87.227  92.255  1.00  0.00           C
ATOM   3527  CB  ASN A 220      74.267  88.057  93.085  1.00  0.00           C
ATOM   3530  CG  ASN A 220      72.927  88.227  92.375  1.00  0.00           C
ATOM   3531  OD1 ASN A 220      71.967  87.497  92.605  1.00  0.00           O
ATOM   3532  ND2 ASN A 220      72.857  89.257  91.505  1.00  0.00           N
ATOM   3535  C   ASN A 220      75.647  87.877  90.925  1.00  0.00           C
ATOM   3536  O   ASN A 220      76.527  88.737  90.915  1.00  0.00           O
ATOM   3537  N   ALA A 221      75.027  87.467  89.805  1.00  0.00           N
ATOM   3539  CA  ALA A 221      75.437  87.767  88.455  1.00  0.00           C
ATOM   3541  CB  ALA A 221      76.937  87.527  88.185  1.00  0.00           C
ATOM   3545  C   ALA A 221      74.667  86.837  87.545  1.00  0.00           C
ATOM   3546  O   ALA A 221      74.007  85.897  87.985  1.00  0.00           O
ATOM   3547  N   VAL A 222      74.717  87.057  86.225  1.00  0.00           N
ATOM   3549  CA  VAL A 222      73.867  86.357  85.295  1.00  0.00           C
ATOM   3551  CB  VAL A 222      72.587  87.127  84.995  1.00  0.00           C
ATOM   3553  CG1 VAL A 222      72.917  88.537  84.475  1.00  0.00           C
ATOM   3557  CG2 VAL A 222      71.627  86.367  84.065  1.00  0.00           C
ATOM   3561  C   VAL A 222      74.667  86.137  84.045  1.00  0.00           C
ATOM   3562  O   VAL A 222      75.667  86.807  83.805  1.00  0.00           O
ATOM   3563  N   GLN A 223      74.257  85.127  83.255  1.00  0.00           N
ATOM   3565  CA  GLN A 223      74.807  84.897  81.945  1.00  0.00           C
ATOM   3567  CB  GLN A 223      75.657  83.607  82.025  1.00  0.00           C
ATOM   3570  CG  GLN A 223      76.677  83.367  80.885  1.00  0.00           C
ATOM   3573  CD  GLN A 223      77.127  84.677  80.245  1.00  0.00           C
ATOM   3574  OE1 GLN A 223      76.577  85.087  79.225  1.00  0.00           O
ATOM   3575  NE2 GLN A 223      78.187  85.317  80.785  1.00  0.00           N
ATOM   3578  C   GLN A 223      73.707  84.767  80.895  1.00  0.00           C
ATOM   3579  O   GLN A 223      72.877  85.657  80.705  1.00  0.00           O
ATOM   3580  N   ALA A 224      73.747  83.677  80.115  1.00  0.00           N
ATOM   3582  CA  ALA A 224      73.197  83.527  78.795  1.00  0.00           C
ATOM   3584  CB  ALA A 224      74.107  82.617  77.925  1.00  0.00           C
ATOM   3588  C   ALA A 224      71.807  82.957  78.815  1.00  0.00           C
ATOM   3589  O   ALA A 224      71.267  82.557  79.845  1.00  0.00           O
ATOM   3590  N   VAL A 225      71.187  82.987  77.625  1.00  0.00           N
ATOM   3592  CA  VAL A 225      69.797  82.697  77.455  1.00  0.00           C
ATOM   3594  CB  VAL A 225      69.077  83.927  76.955  1.00  0.00           C
ATOM   3596  CG1 VAL A 225      67.577  83.637  76.775  1.00  0.00           C
ATOM   3600  CG2 VAL A 225      69.317  85.047  77.985  1.00  0.00           C
ATOM   3604  C   VAL A 225      69.707  81.547  76.495  1.00  0.00           C
ATOM   3605  O   VAL A 225      70.327  81.517  75.435  1.00  0.00           O
ATOM   3606  N   VAL A 226      68.927  80.527  76.885  1.00  0.00           N
ATOM   3608  CA  VAL A 226      68.587  79.427  76.015  1.00  0.00           C
ATOM   3610  CB  VAL A 226      68.777  78.037  76.625  1.00  0.00           C
ATOM   3612  CG1 VAL A 226      70.287  77.787  76.745  1.00  0.00           C
ATOM   3616  CG2 VAL A 226      68.087  77.897  78.005  1.00  0.00           C
ATOM   3620  C   VAL A 226      67.167  79.637  75.565  1.00  0.00           C
ATOM   3621  O   VAL A 226      66.307  80.077  76.335  1.00  0.00           O
ATOM   3622  N   ASP A 227      66.887  79.297  74.305  1.00  0.00           N
ATOM   3624  CA  ASP A 227      65.567  78.907  73.905  1.00  0.00           C
ATOM   3626  CB  ASP A 227      65.307  79.277  72.435  1.00  0.00           C
ATOM   3629  CG  ASP A 227      63.917  78.907  71.975  1.00  0.00           C
ATOM   3630  OD1 ASP A 227      63.077  78.487  72.815  1.00  0.00           O
ATOM   3631  OD2 ASP A 227      63.707  79.077  70.745  1.00  0.00           O
ATOM   3632  C   ASP A 227      65.517  77.407  74.125  1.00  0.00           C
ATOM   3633  O   ASP A 227      66.357  76.677  73.625  1.00  0.00           O
ATOM   3634  N   ILE A 228      64.567  76.957  74.935  1.00  0.00           N
ATOM   3636  CA  ILE A 228      64.467  75.607  75.455  1.00  0.00           C
ATOM   3638  CB  ILE A 228      64.577  75.647  76.995  1.00  0.00           C
ATOM   3640  CG2 ILE A 228      63.827  76.877  77.545  1.00  0.00           C
ATOM   3644  CG1 ILE A 228      64.127  74.357  77.725  1.00  0.00           C
ATOM   3647  CD  ILE A 228      64.297  74.397  79.235  1.00  0.00           C
ATOM   3651  C   ILE A 228      63.157  75.027  74.955  1.00  0.00           C
ATOM   3652  O   ILE A 228      62.777  73.907  75.295  1.00  0.00           O
ATOM   3653  N   ASN A 229      62.397  75.757  74.115  1.00  0.00           N
ATOM   3655  CA  ASN A 229      61.047  75.417  73.685  1.00  0.00           C
ATOM   3657  CB  ASN A 229      60.597  76.467  72.635  1.00  0.00           C
ATOM   3660  CG  ASN A 229      59.137  76.367  72.205  1.00  0.00           C
ATOM   3661  OD1 ASN A 229      58.307  75.607  72.715  1.00  0.00           O
ATOM   3662  ND2 ASN A 229      58.797  77.197  71.205  1.00  0.00           N
ATOM   3665  C   ASN A 229      60.927  73.977  73.195  1.00  0.00           C
ATOM   3666  O   ASN A 229      61.647  73.557  72.295  1.00  0.00           O
ATOM   3667  N   GLY A 230      60.097  73.157  73.885  1.00  0.00           N
ATOM   3669  CA  GLY A 230      59.917  71.737  73.575  1.00  0.00           C
ATOM   3672  C   GLY A 230      60.777  70.807  74.365  1.00  0.00           C
ATOM   3673  O   GLY A 230      60.817  69.597  74.105  1.00  0.00           O
ATOM   3674  N   HIS A 231      61.527  71.337  75.345  1.00  0.00           N
ATOM   3676  CA  HIS A 231      62.597  70.637  76.025  1.00  0.00           C
ATOM   3678  CB  HIS A 231      64.007  70.937  75.415  1.00  0.00           C
ATOM   3681  ND1 HIS A 231      63.647  71.477  72.945  1.00  0.00           N
ATOM   3683  CG  HIS A 231      64.127  70.647  73.945  1.00  0.00           C
ATOM   3684  CE1 HIS A 231      63.997  70.937  71.765  1.00  0.00           C
ATOM   3686  NE2 HIS A 231      64.717  69.837  71.915  1.00  0.00           N
ATOM   3687  CD2 HIS A 231      64.807  69.667  73.295  1.00  0.00           C
ATOM   3689  C   HIS A 231      62.637  70.967  77.515  1.00  0.00           C
ATOM   3690  O   HIS A 231      61.977  71.877  78.015  1.00  0.00           O
ATOM   3691  N   GLY A 232      63.437  70.187  78.275  1.00  0.00           N
ATOM   3693  CA  GLY A 232      63.627  70.327  79.705  1.00  0.00           C
ATOM   3696  C   GLY A 232      65.047  70.677  80.075  1.00  0.00           C
ATOM   3697  O   GLY A 232      65.997  70.497  79.315  1.00  0.00           O
ATOM   3698  N   ILE A 233      65.197  71.187  81.305  1.00  0.00           N
ATOM   3700  CA  ILE A 233      66.417  71.727  81.865  1.00  0.00           C
ATOM   3702  CB  ILE A 233      66.537  73.247  81.615  1.00  0.00           C
ATOM   3704  CG2 ILE A 233      65.357  73.997  82.275  1.00  0.00           C
ATOM   3708  CG1 ILE A 233      67.847  73.937  82.055  1.00  0.00           C
ATOM   3711  CD  ILE A 233      68.827  74.127  80.895  1.00  0.00           C
ATOM   3715  C   ILE A 233      66.337  71.437  83.345  1.00  0.00           C
ATOM   3716  O   ILE A 233      65.247  71.367  83.915  1.00  0.00           O
ATOM   3717  N   SER A 234      67.497  71.287  84.015  1.00  0.00           N
ATOM   3719  CA  SER A 234      67.597  71.457  85.445  1.00  0.00           C
ATOM   3721  CB  SER A 234      67.257  70.177  86.255  1.00  0.00           C
ATOM   3724  OG  SER A 234      67.377  70.377  87.665  1.00  0.00           O
ATOM   3726  C   SER A 234      68.967  72.057  85.715  1.00  0.00           C
ATOM   3727  O   SER A 234      69.707  72.367  84.765  1.00  0.00           O
ATOM   3728  N   THR A 235      69.337  72.357  86.965  1.00  0.00           N
ATOM   3730  CA  THR A 235      70.707  72.807  87.265  1.00  0.00           C
ATOM   3732  CB  THR A 235      70.897  74.337  87.175  1.00  0.00           C
ATOM   3734  OG1 THR A 235      72.277  74.737  87.145  1.00  0.00           O
ATOM   3736  CG2 THR A 235      70.227  75.117  88.325  1.00  0.00           C
ATOM   3740  C   THR A 235      71.157  72.277  88.605  1.00  0.00           C
ATOM   3741  O   THR A 235      70.527  72.497  89.645  1.00  0.00           O
ATOM   3742  N   SER A 236      72.287  71.567  88.645  1.00  0.00           N
ATOM   3744  CA  SER A 236      72.857  71.047  89.865  1.00  0.00           C
ATOM   3746  CB  SER A 236      73.047  69.517  89.885  1.00  0.00           C
ATOM   3749  OG  SER A 236      73.407  69.047  91.185  1.00  0.00           O
ATOM   3751  C   SER A 236      74.187  71.707  90.035  1.00  0.00           C
ATOM   3752  O   SER A 236      74.987  71.867  89.115  1.00  0.00           O
ATOM   3753  N   GLY A 237      74.457  72.167  91.265  1.00  0.00           N
ATOM   3755  CA  GLY A 237      75.697  72.837  91.545  1.00  0.00           C
ATOM   3758  C   GLY A 237      76.167  72.667  92.945  1.00  0.00           C
ATOM   3759  O   GLY A 237      75.417  72.517  93.905  1.00  0.00           O
ATOM   3760  N   SER A 238      77.487  72.767  93.095  1.00  0.00           N
ATOM   3762  CA  SER A 238      78.227  72.697  94.325  1.00  0.00           C
ATOM   3764  CB  SER A 238      79.587  71.997  94.125  1.00  0.00           C
ATOM   3767  OG  SER A 238      80.287  71.807  95.355  1.00  0.00           O
ATOM   3769  C   SER A 238      78.407  74.127  94.795  1.00  0.00           C
ATOM   3770  O   SER A 238      79.497  74.667  94.885  1.00  0.00           O
ATOM   3771  N   TYR A 239      77.257  74.777  95.095  1.00  0.00           N
ATOM   3773  CA  TYR A 239      77.177  76.107  95.685  1.00  0.00           C
ATOM   3775  CB  TYR A 239      75.717  76.597  95.915  1.00  0.00           C
ATOM   3778  CG  TYR A 239      74.937  76.397  94.655  1.00  0.00           C
ATOM   3779  CD1 TYR A 239      75.197  77.217  93.545  1.00  0.00           C
ATOM   3781  CE1 TYR A 239      74.607  76.927  92.305  1.00  0.00           C
ATOM   3783  CZ  TYR A 239      73.737  75.837  92.185  1.00  0.00           C
ATOM   3784  OH  TYR A 239      73.247  75.487  90.915  1.00  0.00           O
ATOM   3786  CD2 TYR A 239      74.017  75.347  94.535  1.00  0.00           C
ATOM   3788  CE2 TYR A 239      73.427  75.057  93.305  1.00  0.00           C
ATOM   3790  C   TYR A 239      77.897  76.137  97.005  1.00  0.00           C
ATOM   3791  O   TYR A 239      78.067  75.077  97.625  1.00  0.00           O
ATOM   3792  N   ARG A 240      78.387  77.317  97.425  1.00  0.00           N
ATOM   3794  CA  ARG A 240      79.167  77.487  98.635  1.00  0.00           C
ATOM   3796  CB  ARG A 240      78.487  77.197 100.035  1.00  0.00           C
ATOM   3799  CG  ARG A 240      77.907  75.787 100.265  1.00  0.00           C
ATOM   3802  CD  ARG A 240      77.607  75.447 101.725  1.00  0.00           C
ATOM   3805  NE  ARG A 240      76.837  74.167 101.665  1.00  0.00           N
ATOM   3807  CZ  ARG A 240      76.107  73.687 102.655  1.00  0.00           C
ATOM   3808  NH1 ARG A 240      76.257  74.117 103.885  1.00  0.00           N
ATOM   3811  NH2 ARG A 240      75.187  72.787 102.425  1.00  0.00           N
ATOM   3814  C   ARG A 240      80.567  76.927  98.525  1.00  0.00           C
ATOM   3815  O   ARG A 240      81.007  76.187  99.385  1.00  0.00           O
ATOM   3816  N   ASN A 241      81.317  77.277  97.435  1.00  0.00           N
ATOM   3818  CA  ASN A 241      82.637  76.707  97.185  1.00  0.00           C
ATOM   3820  CB  ASN A 241      83.387  77.267  95.955  1.00  0.00           C
ATOM   3823  CG  ASN A 241      82.887  76.757  94.625  1.00  0.00           C
ATOM   3824  OD1 ASN A 241      83.157  75.637  94.205  1.00  0.00           O
ATOM   3825  ND2 ASN A 241      82.257  77.657  93.835  1.00  0.00           N
ATOM   3828  C   ASN A 241      83.607  76.967  98.315  1.00  0.00           C
ATOM   3829  O   ASN A 241      84.427  76.107  98.595  1.00  0.00           O
ATOM   3830  N   TYR A 242      83.597  78.167  98.925  1.00  0.00           N
ATOM   3832  CA  TYR A 242      84.467  78.477 100.035  1.00  0.00           C
ATOM   3834  CB  TYR A 242      85.737  79.287  99.625  1.00  0.00           C
ATOM   3837  CG  TYR A 242      86.657  78.527  98.685  1.00  0.00           C
ATOM   3838  CD1 TYR A 242      86.367  78.407  97.315  1.00  0.00           C
ATOM   3840  CE1 TYR A 242      87.207  77.697  96.455  1.00  0.00           C
ATOM   3842  CZ  TYR A 242      88.407  77.167  96.925  1.00  0.00           C
ATOM   3843  OH  TYR A 242      89.267  76.527  96.005  1.00  0.00           O
ATOM   3845  CD2 TYR A 242      87.877  77.987  99.145  1.00  0.00           C
ATOM   3847  CE2 TYR A 242      88.757  77.317  98.275  1.00  0.00           C
ATOM   3849  C   TYR A 242      83.677  79.307 101.045  1.00  0.00           C
ATOM   3850  O   TYR A 242      83.077  80.327 100.715  1.00  0.00           O
ATOM   3851  N   TYR A 243      83.707  78.937 102.345  1.00  0.00           N
ATOM   3853  CA  TYR A 243      83.177  79.747 103.435  1.00  0.00           C
ATOM   3855  CB  TYR A 243      81.777  79.287 103.955  1.00  0.00           C
ATOM   3858  CG  TYR A 243      80.647  79.937 103.215  1.00  0.00           C
ATOM   3859  CD1 TYR A 243      80.377  79.597 101.885  1.00  0.00           C
ATOM   3861  CE1 TYR A 243      79.337  80.217 101.185  1.00  0.00           C
ATOM   3863  CZ  TYR A 243      78.507  81.117 101.845  1.00  0.00           C
ATOM   3864  OH  TYR A 243      77.447  81.707 101.145  1.00  0.00           O
ATOM   3866  CD2 TYR A 243      79.807  80.867 103.855  1.00  0.00           C
ATOM   3868  CE2 TYR A 243      78.737  81.447 103.175  1.00  0.00           C
ATOM   3870  C   TYR A 243      84.137  79.777 104.615  1.00  0.00           C
ATOM   3871  O   TYR A 243      84.987  78.907 104.775  1.00  0.00           O
ATOM   3872  N   GLU A 244      83.987  80.767 105.515  1.00  0.00           N
ATOM   3874  CA  GLU A 244      84.807  80.857 106.715  1.00  0.00           C
ATOM   3876  CB  GLU A 244      85.177  82.327 107.025  1.00  0.00           C
ATOM   3879  CG  GLU A 244      86.177  82.887 105.985  1.00  0.00           C
ATOM   3882  CD  GLU A 244      86.727  84.247 106.365  1.00  0.00           C
ATOM   3883  OE1 GLU A 244      86.717  84.597 107.575  1.00  0.00           O
ATOM   3884  OE2 GLU A 244      87.247  84.947 105.455  1.00  0.00           O
ATOM   3885  C   GLU A 244      84.137  80.227 107.925  1.00  0.00           C
ATOM   3886  O   GLU A 244      84.557  80.397 109.075  1.00  0.00           O
ATOM   3887  N   LEU A 245      83.067  79.467 107.675  1.00  0.00           N
ATOM   3889  CA  LEU A 245      82.327  78.647 108.605  1.00  0.00           C
ATOM   3891  CB  LEU A 245      80.807  78.747 108.245  1.00  0.00           C
ATOM   3894  CG  LEU A 245      79.777  78.397 109.355  1.00  0.00           C
ATOM   3896  CD1 LEU A 245      80.017  79.137 110.675  1.00  0.00           C
ATOM   3900  CD2 LEU A 245      78.357  78.657 108.845  1.00  0.00           C
ATOM   3904  C   LEU A 245      82.827  77.207 108.505  1.00  0.00           C
ATOM   3905  O   LEU A 245      83.817  76.907 107.845  1.00  0.00           O
ATOM   3906  N   ASP A 246      82.117  76.247 109.125  1.00  0.00           N
ATOM   3908  CA  ASP A 246      82.267  74.807 108.965  1.00  0.00           C
ATOM   3910  CB  ASP A 246      81.187  74.197 109.885  1.00  0.00           C
ATOM   3913  CG  ASP A 246      81.207  72.687 110.035  1.00  0.00           C
ATOM   3914  OD1 ASP A 246      82.297  72.067 109.985  1.00  0.00           O
ATOM   3915  OD2 ASP A 246      80.097  72.177 110.375  1.00  0.00           O
ATOM   3916  C   ASP A 246      82.117  74.357 107.505  1.00  0.00           C
ATOM   3917  O   ASP A 246      82.927  73.597 106.965  1.00  0.00           O
ATOM   3918  N   GLY A 247      81.107  74.897 106.775  1.00  0.00           N
ATOM   3920  CA  GLY A 247      80.857  74.547 105.375  1.00  0.00           C
ATOM   3923  C   GLY A 247      81.727  75.287 104.395  1.00  0.00           C
ATOM   3924  O   GLY A 247      81.207  75.997 103.555  1.00  0.00           O
ATOM   3925  N   LYS A 248      83.067  75.097 104.505  1.00  0.00           N
ATOM   3927  CA  LYS A 248      84.167  75.837 103.895  1.00  0.00           C
ATOM   3929  CB  LYS A 248      85.427  75.707 104.825  1.00  0.00           C
ATOM   3932  CG  LYS A 248      86.787  76.387 104.495  1.00  0.00           C
ATOM   3935  CD  LYS A 248      87.747  76.377 105.705  1.00  0.00           C
ATOM   3938  CE  LYS A 248      87.267  77.177 106.905  1.00  0.00           C
ATOM   3941  NZ  LYS A 248      88.127  76.957 108.075  1.00  0.00           N
ATOM   3945  C   LYS A 248      84.457  75.487 102.435  1.00  0.00           C
ATOM   3946  O   LYS A 248      83.597  75.587 101.565  1.00  0.00           O
ATOM   3947  N   ARG A 249      85.717  75.107 102.115  1.00  0.00           N
ATOM   3949  CA  ARG A 249      86.167  74.697 100.805  1.00  0.00           C
ATOM   3951  CB  ARG A 249      87.697  74.887 100.615  1.00  0.00           C
ATOM   3954  CG  ARG A 249      88.557  73.887 101.405  1.00  0.00           C
ATOM   3957  CD  ARG A 249      90.067  74.117 101.335  1.00  0.00           C
ATOM   3960  NE  ARG A 249      90.677  73.297 102.435  1.00  0.00           N
ATOM   3962  CZ  ARG A 249      90.417  73.557 103.715  1.00  0.00           C
ATOM   3963  NH1 ARG A 249      89.987  74.737 104.095  1.00  0.00           N
ATOM   3966  NH2 ARG A 249      90.557  72.637 104.645  1.00  0.00           N
ATOM   3969  C   ARG A 249      85.847  73.237 100.605  1.00  0.00           C
ATOM   3970  O   ARG A 249      86.007  72.667  99.525  1.00  0.00           O
ATOM   3971  N   LEU A 250      85.417  72.557 101.675  1.00  0.00           N
ATOM   3973  CA  LEU A 250      84.967  71.197 101.565  1.00  0.00           C
ATOM   3975  CB  LEU A 250      85.037  70.507 102.945  1.00  0.00           C
ATOM   3978  CG  LEU A 250      84.647  69.007 102.905  1.00  0.00           C
ATOM   3980  CD1 LEU A 250      85.577  68.247 101.985  1.00  0.00           C
ATOM   3984  CD2 LEU A 250      84.697  68.367 104.295  1.00  0.00           C
ATOM   3988  C   LEU A 250      83.557  71.167 101.025  1.00  0.00           C
ATOM   3989  O   LEU A 250      82.607  71.567 101.705  1.00  0.00           O
ATOM   3990  N   SER A 251      83.387  70.647  99.795  1.00  0.00           N
ATOM   3992  CA  SER A 251      82.067  70.407  99.235  1.00  0.00           C
ATOM   3994  CB  SER A 251      82.037  70.097  97.715  1.00  0.00           C
ATOM   3997  OG  SER A 251      80.707  69.857  97.235  1.00  0.00           O
ATOM   3999  C   SER A 251      81.237  69.417 100.035  1.00  0.00           C
ATOM   4000  O   SER A 251      81.717  68.517 100.725  1.00  0.00           O
ATOM   4001  N   HIS A 252      79.917  69.617  99.995  1.00  0.00           N
ATOM   4003  CA  HIS A 252      78.977  68.757 100.675  1.00  0.00           C
ATOM   4005  CB  HIS A 252      77.787  69.587 101.195  1.00  0.00           C
ATOM   4008  ND1 HIS A 252      77.137  70.497 103.405  1.00  0.00           N
ATOM   4009  CG  HIS A 252      78.107  70.377 102.425  1.00  0.00           C
ATOM   4010  CE1 HIS A 252      77.727  71.157 104.385  1.00  0.00           C
ATOM   4012  NE2 HIS A 252      79.007  71.467 104.085  1.00  0.00           N
ATOM   4014  CD2 HIS A 252      79.257  70.967 102.825  1.00  0.00           C
ATOM   4016  C   HIS A 252      78.437  67.707  99.725  1.00  0.00           C
ATOM   4017  O   HIS A 252      77.767  66.767 100.155  1.00  0.00           O
ATOM   4018  N   VAL A 253      78.757  67.807  98.415  1.00  0.00           N
ATOM   4020  CA  VAL A 253      78.517  66.737  97.475  1.00  0.00           C
ATOM   4022  CB  VAL A 253      78.527  67.197  96.005  1.00  0.00           C
ATOM   4024  CG1 VAL A 253      78.487  66.007  95.015  1.00  0.00           C
ATOM   4028  CG2 VAL A 253      77.377  68.167  95.695  1.00  0.00           C
ATOM   4032  C   VAL A 253      79.557  65.687  97.765  1.00  0.00           C
ATOM   4033  O   VAL A 253      80.767  65.917  97.765  1.00  0.00           O
ATOM   4034  N   ILE A 254      79.127  64.467  98.085  1.00  0.00           N
ATOM   4036  CA  ILE A 254      80.057  63.367  98.235  1.00  0.00           C
ATOM   4038  CB  ILE A 254      79.717  62.457  99.415  1.00  0.00           C
ATOM   4040  CG2 ILE A 254      79.737  63.337 100.675  1.00  0.00           C
ATOM   4044  CG1 ILE A 254      78.367  61.737  99.315  1.00  0.00           C
ATOM   4047  CD  ILE A 254      78.447  60.337  99.915  1.00  0.00           C
ATOM   4051  C   ILE A 254      80.167  62.637  96.915  1.00  0.00           C
ATOM   4052  O   ILE A 254      79.247  62.647  96.105  1.00  0.00           O
ATOM   4053  N   ASP A 255      81.327  61.997  96.645  1.00  0.00           N
ATOM   4055  CA  ASP A 255      81.477  61.087  95.525  1.00  0.00           C
ATOM   4057  CB  ASP A 255      82.957  61.127  95.055  1.00  0.00           C
ATOM   4060  CG  ASP A 255      83.237  60.307  93.815  1.00  0.00           C
ATOM   4061  OD1 ASP A 255      83.007  59.067  93.825  1.00  0.00           O
ATOM   4062  OD2 ASP A 255      83.827  60.887  92.865  1.00  0.00           O
ATOM   4063  C   ASP A 255      81.037  59.697  95.995  1.00  0.00           C
ATOM   4064  O   ASP A 255      81.437  59.307  97.105  1.00  0.00           O
ATOM   4065  N   PRO A 256      80.207  58.907  95.295  1.00  0.00           N
ATOM   4066  CD  PRO A 256      79.677  59.217  93.965  1.00  0.00           C
ATOM   4069  CA  PRO A 256      79.617  57.697  95.855  1.00  0.00           C
ATOM   4071  CB  PRO A 256      78.447  57.357  94.915  1.00  0.00           C
ATOM   4074  CG  PRO A 256      78.787  58.027  93.585  1.00  0.00           C
ATOM   4077  C   PRO A 256      80.637  56.607  95.895  1.00  0.00           C
ATOM   4078  O   PRO A 256      80.607  55.747  96.775  1.00  0.00           O
ATOM   4079  N   GLN A 257      81.537  56.587  94.885  1.00  0.00           N
ATOM   4081  CA  GLN A 257      82.557  55.587  94.755  1.00  0.00           C
ATOM   4083  CB  GLN A 257      83.267  55.757  93.395  1.00  0.00           C
ATOM   4086  CG  GLN A 257      83.907  54.447  92.885  1.00  0.00           C
ATOM   4089  CD  GLN A 257      82.917  53.277  92.915  1.00  0.00           C
ATOM   4090  OE1 GLN A 257      83.197  52.207  93.455  1.00  0.00           O
ATOM   4091  NE2 GLN A 257      81.697  53.517  92.385  1.00  0.00           N
ATOM   4094  C   GLN A 257      83.597  55.727  95.845  1.00  0.00           C
ATOM   4095  O   GLN A 257      84.107  54.767  96.405  1.00  0.00           O
ATOM   4096  N   THR A 258      83.937  56.987  96.155  1.00  0.00           N
ATOM   4098  CA  THR A 258      84.957  57.267  97.145  1.00  0.00           C
ATOM   4100  CB  THR A 258      85.637  58.587  96.845  1.00  0.00           C
ATOM   4102  OG1 THR A 258      86.197  58.557  95.545  1.00  0.00           O
ATOM   4104  CG2 THR A 258      86.797  58.827  97.785  1.00  0.00           C
ATOM   4108  C   THR A 258      84.367  57.307  98.535  1.00  0.00           C
ATOM   4109  O   THR A 258      85.037  56.947  99.495  1.00  0.00           O
ATOM   4110  N   GLY A 259      83.087  57.697  98.685  1.00  0.00           N
ATOM   4112  CA  GLY A 259      82.447  57.907  99.975  1.00  0.00           C
ATOM   4115  C   GLY A 259      83.017  59.087 100.715  1.00  0.00           C
ATOM   4116  O   GLY A 259      82.987  59.157 101.935  1.00  0.00           O
ATOM   4117  N   ARG A 260      83.547  60.067  99.955  1.00  0.00           N
ATOM   4119  CA  ARG A 260      84.187  61.257 100.475  1.00  0.00           C
ATOM   4121  CB  ARG A 260      85.737  61.207 100.435  1.00  0.00           C
ATOM   4124  CG  ARG A 260      86.417  60.047 101.195  1.00  0.00           C
ATOM   4127  CD  ARG A 260      87.917  60.007 100.865  1.00  0.00           C
ATOM   4130  NE  ARG A 260      88.517  58.697 101.285  1.00  0.00           N
ATOM   4132  CZ  ARG A 260      88.807  58.397 102.535  1.00  0.00           C
ATOM   4133  NH1 ARG A 260      88.527  59.217 103.525  1.00  0.00           N
ATOM   4136  NH2 ARG A 260      89.407  57.267 102.805  1.00  0.00           N
ATOM   4139  C   ARG A 260      83.807  62.377  99.525  1.00  0.00           C
ATOM   4140  O   ARG A 260      83.597  62.087  98.355  1.00  0.00           O
ATOM   4141  N   PRO A 261      83.687  63.627  99.965  1.00  0.00           N
ATOM   4142  CD  PRO A 261      83.577  64.007 101.375  1.00  0.00           C
ATOM   4145  CA  PRO A 261      83.657  64.807  99.105  1.00  0.00           C
ATOM   4147  CB  PRO A 261      83.927  65.967 100.055  1.00  0.00           C
ATOM   4150  CG  PRO A 261      83.237  65.487 101.335  1.00  0.00           C
ATOM   4153  C   PRO A 261      84.567  64.837  97.885  1.00  0.00           C
ATOM   4154  O   PRO A 261      85.747  64.497  97.985  1.00  0.00           O
ATOM   4155  N   ILE A 262      83.997  65.277  96.755  1.00  0.00           N
ATOM   4157  CA  ILE A 262      84.697  65.467  95.505  1.00  0.00           C
ATOM   4159  CB  ILE A 262      83.767  65.837  94.355  1.00  0.00           C
ATOM   4161  CG2 ILE A 262      82.737  64.727  94.065  1.00  0.00           C
ATOM   4165  CG1 ILE A 262      83.067  67.197  94.565  1.00  0.00           C
ATOM   4168  CD  ILE A 262      81.957  67.287  95.575  1.00  0.00           C
ATOM   4172  C   ILE A 262      85.847  66.497  95.595  1.00  0.00           C
ATOM   4173  O   ILE A 262      85.797  67.507  96.305  1.00  0.00           O
ATOM   4174  N   GLU A 263      86.927  66.217  94.845  1.00  0.00           N
ATOM   4176  CA  GLU A 263      88.157  66.957  94.835  1.00  0.00           C
ATOM   4178  CB  GLU A 263      89.367  65.967  94.755  1.00  0.00           C
ATOM   4181  CG  GLU A 263      89.547  65.037  95.985  1.00  0.00           C
ATOM   4184  CD  GLU A 263      90.617  63.967  95.785  1.00  0.00           C
ATOM   4185  OE1 GLU A 263      91.537  64.177  94.955  1.00  0.00           O
ATOM   4186  OE2 GLU A 263      90.537  62.877  96.435  1.00  0.00           O
ATOM   4187  C   GLU A 263      88.307  67.887  93.635  1.00  0.00           C
ATOM   4188  O   GLU A 263      89.237  68.687  93.605  1.00  0.00           O
ATOM   4189  N   HIS A 264      87.417  67.827  92.625  1.00  0.00           N
ATOM   4191  CA  HIS A 264      87.497  68.597  91.375  1.00  0.00           C
ATOM   4193  CB  HIS A 264      86.797  67.857  90.195  1.00  0.00           C
ATOM   4196  ND1 HIS A 264      84.447  68.657  90.135  1.00  0.00           N
ATOM   4197  CG  HIS A 264      85.327  67.617  90.385  1.00  0.00           C
ATOM   4198  CE1 HIS A 264      83.247  68.167  90.405  1.00  0.00           C
ATOM   4200  NE2 HIS A 264      83.307  66.877  90.785  1.00  0.00           N
ATOM   4202  CD2 HIS A 264      84.627  66.507  90.755  1.00  0.00           C
ATOM   4204  C   HIS A 264      87.027  70.047  91.505  1.00  0.00           C
ATOM   4205  O   HIS A 264      86.637  70.497  92.575  1.00  0.00           O
ATOM   4206  N   ASN A 265      87.057  70.837  90.405  1.00  0.00           N
ATOM   4208  CA  ASN A 265      86.697  72.257  90.395  1.00  0.00           C
ATOM   4210  CB  ASN A 265      87.807  73.067  89.655  1.00  0.00           C
ATOM   4213  CG  ASN A 265      89.067  73.167  90.515  1.00  0.00           C
ATOM   4214  OD1 ASN A 265      88.997  73.377  91.725  1.00  0.00           O
ATOM   4215  ND2 ASN A 265      90.267  72.977  89.905  1.00  0.00           N
ATOM   4218  C   ASN A 265      85.347  72.557  89.715  1.00  0.00           C
ATOM   4219  O   ASN A 265      84.997  73.717  89.495  1.00  0.00           O
ATOM   4220  N   LEU A 266      84.547  71.537  89.315  1.00  0.00           N
ATOM   4222  CA  LEU A 266      83.267  71.767  88.655  1.00  0.00           C
ATOM   4224  CB  LEU A 266      82.787  70.517  87.895  1.00  0.00           C
ATOM   4227  CG  LEU A 266      81.517  70.577  87.035  1.00  0.00           C
ATOM   4229  CD1 LEU A 266      81.617  71.577  85.875  1.00  0.00           C
ATOM   4233  CD2 LEU A 266      81.297  69.157  86.495  1.00  0.00           C
ATOM   4237  C   LEU A 266      82.217  72.157  89.655  1.00  0.00           C
ATOM   4238  O   LEU A 266      82.077  71.507  90.705  1.00  0.00           O
ATOM   4239  N   VAL A 267      81.507  73.257  89.395  1.00  0.00           N
ATOM   4241  CA  VAL A 267      80.697  73.847  90.435  1.00  0.00           C
ATOM   4243  CB  VAL A 267      81.147  75.257  90.785  1.00  0.00           C
ATOM   4245  CG1 VAL A 267      80.507  75.637  92.125  1.00  0.00           C
ATOM   4249  CG2 VAL A 267      82.667  75.377  90.885  1.00  0.00           C
ATOM   4253  C   VAL A 267      79.257  73.927  89.975  1.00  0.00           C
ATOM   4254  O   VAL A 267      78.347  73.847  90.775  1.00  0.00           O
ATOM   4255  N   SER A 268      78.997  74.067  88.665  1.00  0.00           N
ATOM   4257  CA  SER A 268      77.637  73.997  88.145  1.00  0.00           C
ATOM   4259  CB  SER A 268      76.907  75.377  88.045  1.00  0.00           C
ATOM   4262  OG  SER A 268      75.787  75.437  87.165  1.00  0.00           O
ATOM   4264  C   SER A 268      77.707  73.297  86.825  1.00  0.00           C
ATOM   4265  O   SER A 268      78.617  73.517  86.025  1.00  0.00           O
ATOM   4266  N   VAL A 269      76.737  72.407  86.595  1.00  0.00           N
ATOM   4268  CA  VAL A 269      76.457  71.847  85.295  1.00  0.00           C
ATOM   4270  CB  VAL A 269      76.587  70.317  85.275  1.00  0.00           C
ATOM   4272  CG1 VAL A 269      76.197  69.697  83.915  1.00  0.00           C
ATOM   4276  CG2 VAL A 269      78.047  69.947  85.565  1.00  0.00           C
ATOM   4280  C   VAL A 269      75.057  72.307  85.005  1.00  0.00           C
ATOM   4281  O   VAL A 269      74.237  72.457  85.915  1.00  0.00           O
ATOM   4282  N   THR A 270      74.767  72.607  83.725  1.00  0.00           N
ATOM   4284  CA  THR A 270      73.407  72.847  83.275  1.00  0.00           C
ATOM   4286  CB  THR A 270      73.147  74.297  83.035  1.00  0.00           C
ATOM   4288  OG1 THR A 270      73.157  74.977  84.285  1.00  0.00           O
ATOM   4290  CG2 THR A 270      71.757  74.517  82.435  1.00  0.00           C
ATOM   4294  C   THR A 270      73.107  71.997  82.055  1.00  0.00           C
ATOM   4295  O   THR A 270      73.787  72.137  81.035  1.00  0.00           O
ATOM   4296  N   VAL A 271      72.097  71.097  82.105  1.00  0.00           N
ATOM   4298  CA  VAL A 271      71.797  70.047  81.135  1.00  0.00           C
ATOM   4300  CB  VAL A 271      71.667  68.607  81.685  1.00  0.00           C
ATOM   4302  CG1 VAL A 271      71.337  67.587  80.565  1.00  0.00           C
ATOM   4306  CG2 VAL A 271      72.927  68.117  82.435  1.00  0.00           C
ATOM   4310  C   VAL A 271      70.467  70.377  80.475  1.00  0.00           C
ATOM   4311  O   VAL A 271      69.457  70.627  81.135  1.00  0.00           O
ATOM   4312  N   ILE A 272      70.417  70.307  79.135  1.00  0.00           N
ATOM   4314  CA  ILE A 272      69.187  70.297  78.365  1.00  0.00           C
ATOM   4316  CB  ILE A 272      69.167  71.357  77.265  1.00  0.00           C
ATOM   4318  CG2 ILE A 272      67.887  71.217  76.415  1.00  0.00           C
ATOM   4322  CG1 ILE A 272      69.257  72.757  77.895  1.00  0.00           C
ATOM   4325  CD  ILE A 272      69.497  73.897  76.905  1.00  0.00           C
ATOM   4329  C   ILE A 272      68.947  68.907  77.815  1.00  0.00           C
ATOM   4330  O   ILE A 272      69.807  68.277  77.185  1.00  0.00           O
ATOM   4331  N   ALA A 273      67.737  68.377  78.075  1.00  0.00           N
ATOM   4333  CA  ALA A 273      67.307  67.077  77.665  1.00  0.00           C
ATOM   4335  CB  ALA A 273      67.347  66.117  78.875  1.00  0.00           C
ATOM   4339  C   ALA A 273      65.877  67.207  77.135  1.00  0.00           C
ATOM   4340  O   ALA A 273      65.227  68.227  77.395  1.00  0.00           O
ATOM   4341  N   PRO A 274      65.307  66.227  76.425  1.00  0.00           N
ATOM   4342  CD  PRO A 274      66.067  65.157  75.755  1.00  0.00           C
ATOM   4345  CA  PRO A 274      63.897  66.247  76.005  1.00  0.00           C
ATOM   4347  CB  PRO A 274      63.747  64.937  75.205  1.00  0.00           C
ATOM   4350  CG  PRO A 274      65.147  64.697  74.625  1.00  0.00           C
ATOM   4353  C   PRO A 274      62.927  66.277  77.185  1.00  0.00           C
ATOM   4354  O   PRO A 274      61.787  66.717  77.055  1.00  0.00           O
ATOM   4355  N   THR A 275      63.387  65.777  78.335  1.00  0.00           N
ATOM   4357  CA  THR A 275      62.577  65.497  79.495  1.00  0.00           C
ATOM   4359  CB  THR A 275      62.437  63.977  79.685  1.00  0.00           C
ATOM   4361  OG1 THR A 275      61.897  63.337  78.535  1.00  0.00           O
ATOM   4363  CG2 THR A 275      61.507  63.647  80.845  1.00  0.00           C
ATOM   4367  C   THR A 275      63.327  66.067  80.685  1.00  0.00           C
ATOM   4368  O   THR A 275      64.527  65.787  80.835  1.00  0.00           O
ATOM   4369  N   ALA A 276      62.687  66.847  81.575  1.00  0.00           N
ATOM   4371  CA  ALA A 276      63.317  67.417  82.765  1.00  0.00           C
ATOM   4373  CB  ALA A 276      62.347  68.347  83.515  1.00  0.00           C
ATOM   4377  C   ALA A 276      63.887  66.367  83.715  1.00  0.00           C
ATOM   4378  O   ALA A 276      64.967  66.537  84.285  1.00  0.00           O
ATOM   4379  N   LEU A 277      63.197  65.217  83.855  1.00  0.00           N
ATOM   4381  CA  LEU A 277      63.667  64.037  84.555  1.00  0.00           C
ATOM   4383  CB  LEU A 277      62.597  62.927  84.395  1.00  0.00           C
ATOM   4386  CG  LEU A 277      62.907  61.567  85.035  1.00  0.00           C
ATOM   4388  CD1 LEU A 277      63.147  61.737  86.535  1.00  0.00           C
ATOM   4392  CD2 LEU A 277      61.767  60.577  84.775  1.00  0.00           C
ATOM   4396  C   LEU A 277      65.007  63.497  84.065  1.00  0.00           C
ATOM   4397  O   LEU A 277      65.907  63.207  84.855  1.00  0.00           O
ATOM   4398  N   GLU A 278      65.187  63.407  82.735  1.00  0.00           N
ATOM   4400  CA  GLU A 278      66.467  63.057  82.125  1.00  0.00           C
ATOM   4402  CB  GLU A 278      66.357  62.827  80.585  1.00  0.00           C
ATOM   4405  CG  GLU A 278      65.547  61.547  80.205  1.00  0.00           C
ATOM   4408  CD  GLU A 278      65.487  61.247  78.715  1.00  0.00           C
ATOM   4409  OE1 GLU A 278      66.557  61.317  78.045  1.00  0.00           O
ATOM   4410  OE2 GLU A 278      64.367  60.897  78.225  1.00  0.00           O
ATOM   4411  C   GLU A 278      67.547  64.097  82.435  1.00  0.00           C
ATOM   4412  O   GLU A 278      68.667  63.757  82.835  1.00  0.00           O
ATOM   4413  N   ALA A 279      67.217  65.397  82.305  1.00  0.00           N
ATOM   4415  CA  ALA A 279      68.147  66.477  82.585  1.00  0.00           C
ATOM   4417  CB  ALA A 279      67.487  67.837  82.275  1.00  0.00           C
ATOM   4421  C   ALA A 279      68.667  66.467  84.015  1.00  0.00           C
ATOM   4422  O   ALA A 279      69.877  66.457  84.235  1.00  0.00           O
ATOM   4423  N   ASP A 280      67.757  66.377  85.005  1.00  0.00           N
ATOM   4425  CA  ASP A 280      68.027  66.327  86.425  1.00  0.00           C
ATOM   4427  CB  ASP A 280      66.637  66.297  87.105  1.00  0.00           C
ATOM   4430  CG  ASP A 280      66.627  66.947  88.475  1.00  0.00           C
ATOM   4431  OD1 ASP A 280      67.287  67.997  88.615  1.00  0.00           O
ATOM   4432  OD2 ASP A 280      65.787  66.487  89.295  1.00  0.00           O
ATOM   4433  C   ASP A 280      68.857  65.097  86.825  1.00  0.00           C
ATOM   4434  O   ASP A 280      69.857  65.187  87.545  1.00  0.00           O
ATOM   4435  N   ALA A 281      68.497  63.917  86.285  1.00  0.00           N
ATOM   4437  CA  ALA A 281      69.247  62.697  86.475  1.00  0.00           C
ATOM   4439  CB  ALA A 281      68.497  61.537  85.815  1.00  0.00           C
ATOM   4443  C   ALA A 281      70.687  62.747  85.965  1.00  0.00           C
ATOM   4444  O   ALA A 281      71.617  62.277  86.625  1.00  0.00           O
ATOM   4445  N   TRP A 282      70.907  63.317  84.755  1.00  0.00           N
ATOM   4447  CA  TRP A 282      72.247  63.477  84.205  1.00  0.00           C
ATOM   4449  CB  TRP A 282      72.217  64.037  82.755  1.00  0.00           C
ATOM   4452  CG  TRP A 282      71.847  63.037  81.705  1.00  0.00           C
ATOM   4453  CD1 TRP A 282      70.787  63.067  80.835  1.00  0.00           C
ATOM   4455  NE1 TRP A 282      70.837  61.977  80.005  1.00  0.00           N
ATOM   4457  CE2 TRP A 282      71.947  61.227  80.315  1.00  0.00           C
ATOM   4458  CD2 TRP A 282      72.597  61.857  81.395  1.00  0.00           C
ATOM   4459  CE3 TRP A 282      73.767  61.307  81.915  1.00  0.00           C
ATOM   4461  CZ3 TRP A 282      74.257  60.127  81.355  1.00  0.00           C
ATOM   4463  CZ2 TRP A 282      72.427  60.057  79.755  1.00  0.00           C
ATOM   4465  CH2 TRP A 282      73.597  59.517  80.295  1.00  0.00           C
ATOM   4467  C   TRP A 282      73.137  64.377  85.045  1.00  0.00           C
ATOM   4468  O   TRP A 282      74.297  64.067  85.325  1.00  0.00           O
ATOM   4469  N   ASP A 283      72.567  65.507  85.465  1.00  0.00           N
ATOM   4471  CA  ASP A 283      73.217  66.647  86.035  1.00  0.00           C
ATOM   4473  CB  ASP A 283      72.017  67.547  86.315  1.00  0.00           C
ATOM   4476  CG  ASP A 283      72.347  68.927  86.775  1.00  0.00           C
ATOM   4477  OD1 ASP A 283      73.537  69.307  86.855  1.00  0.00           O
ATOM   4478  OD2 ASP A 283      71.357  69.717  86.805  1.00  0.00           O
ATOM   4479  C   ASP A 283      74.017  66.387  87.295  1.00  0.00           C
ATOM   4480  O   ASP A 283      75.217  66.627  87.375  1.00  0.00           O
ATOM   4481  N   THR A 284      73.367  65.717  88.265  1.00  0.00           N
ATOM   4483  CA  THR A 284      73.967  65.287  89.505  1.00  0.00           C
ATOM   4485  CB  THR A 284      72.957  64.527  90.345  1.00  0.00           C
ATOM   4487  OG1 THR A 284      71.737  65.247  90.405  1.00  0.00           O
ATOM   4489  CG2 THR A 284      73.477  64.277  91.765  1.00  0.00           C
ATOM   4493  C   THR A 284      75.147  64.367  89.265  1.00  0.00           C
ATOM   4494  O   THR A 284      76.217  64.517  89.855  1.00  0.00           O
ATOM   4495  N   GLY A 285      74.997  63.437  88.295  1.00  0.00           N
ATOM   4497  CA  GLY A 285      76.077  62.567  87.855  1.00  0.00           C
ATOM   4500  C   GLY A 285      77.257  63.317  87.295  1.00  0.00           C
ATOM   4501  O   GLY A 285      78.377  63.147  87.755  1.00  0.00           O
ATOM   4502  N   LEU A 286      77.037  64.187  86.295  1.00  0.00           N
ATOM   4504  CA  LEU A 286      78.067  65.037  85.705  1.00  0.00           C
ATOM   4506  CB  LEU A 286      77.547  65.817  84.465  1.00  0.00           C
ATOM   4509  CG  LEU A 286      77.507  65.017  83.135  1.00  0.00           C
ATOM   4511  CD1 LEU A 286      76.537  63.817  83.105  1.00  0.00           C
ATOM   4515  CD2 LEU A 286      77.127  65.957  81.995  1.00  0.00           C
ATOM   4519  C   LEU A 286      78.737  65.977  86.695  1.00  0.00           C
ATOM   4520  O   LEU A 286      79.957  66.137  86.675  1.00  0.00           O
ATOM   4521  N   MET A 287      77.967  66.587  87.625  1.00  0.00           N
ATOM   4523  CA  MET A 287      78.487  67.297  88.775  1.00  0.00           C
ATOM   4525  CB  MET A 287      77.347  67.887  89.635  1.00  0.00           C
ATOM   4528  CG  MET A 287      76.867  69.287  89.185  1.00  0.00           C
ATOM   4531  SD  MET A 287      78.147  70.587  89.195  1.00  0.00           S
ATOM   4532  CE  MET A 287      78.807  70.337  90.855  1.00  0.00           C
ATOM   4536  C   MET A 287      79.397  66.507  89.705  1.00  0.00           C
ATOM   4537  O   MET A 287      80.437  67.007  90.135  1.00  0.00           O
ATOM   4538  N   VAL A 288      79.047  65.257  90.035  1.00  0.00           N
ATOM   4540  CA  VAL A 288      79.897  64.337  90.765  1.00  0.00           C
ATOM   4542  CB  VAL A 288      79.127  63.097  91.205  1.00  0.00           C
ATOM   4544  CG1 VAL A 288      80.067  62.017  91.785  1.00  0.00           C
ATOM   4548  CG2 VAL A 288      78.097  63.497  92.275  1.00  0.00           C
ATOM   4552  C   VAL A 288      81.167  63.957  90.015  1.00  0.00           C
ATOM   4553  O   VAL A 288      82.267  64.017  90.575  1.00  0.00           O
ATOM   4554  N   LEU A 289      81.067  63.637  88.705  1.00  0.00           N
ATOM   4556  CA  LEU A 289      82.177  63.247  87.845  1.00  0.00           C
ATOM   4558  CB  LEU A 289      81.687  63.017  86.365  1.00  0.00           C
ATOM   4561  CG  LEU A 289      81.327  61.577  85.915  1.00  0.00           C
ATOM   4563  CD1 LEU A 289      81.867  60.497  86.845  1.00  0.00           C
ATOM   4567  CD2 LEU A 289      79.827  61.387  85.705  1.00  0.00           C
ATOM   4571  C   LEU A 289      83.317  64.247  87.765  1.00  0.00           C
ATOM   4572  O   LEU A 289      84.487  63.877  87.675  1.00  0.00           O
ATOM   4573  N   GLY A 290      82.997  65.547  87.735  1.00  0.00           N
ATOM   4575  CA  GLY A 290      83.997  66.577  87.495  1.00  0.00           C
ATOM   4578  C   GLY A 290      84.437  66.677  86.065  1.00  0.00           C
ATOM   4579  O   GLY A 290      84.137  65.817  85.235  1.00  0.00           O
ATOM   4580  N   PRO A 291      85.077  67.787  85.695  1.00  0.00           N
ATOM   4581  CD  PRO A 291      85.747  68.697  86.615  1.00  0.00           C
ATOM   4584  CA  PRO A 291      85.217  68.217  84.315  1.00  0.00           C
ATOM   4586  CB  PRO A 291      86.117  69.447  84.365  1.00  0.00           C
ATOM   4589  CG  PRO A 291      85.957  69.977  85.785  1.00  0.00           C
ATOM   4592  C   PRO A 291      85.677  67.207  83.295  1.00  0.00           C
ATOM   4593  O   PRO A 291      84.997  67.137  82.275  1.00  0.00           O
ATOM   4594  N   GLU A 292      86.807  66.477  83.495  1.00  0.00           N
ATOM   4596  CA  GLU A 292      87.347  65.577  82.475  1.00  0.00           C
ATOM   4598  CB  GLU A 292      88.787  65.077  82.845  1.00  0.00           C
ATOM   4601  CG  GLU A 292      88.867  64.037  83.995  1.00  0.00           C
ATOM   4604  CD  GLU A 292      90.257  63.657  84.495  1.00  0.00           C
ATOM   4605  OE1 GLU A 292      91.277  64.097  83.935  1.00  0.00           O
ATOM   4606  OE2 GLU A 292      90.267  62.907  85.505  1.00  0.00           O
ATOM   4607  C   GLU A 292      86.407  64.407  82.225  1.00  0.00           C
ATOM   4608  O   GLU A 292      85.967  64.177  81.095  1.00  0.00           O
ATOM   4609  N   LYS A 293      85.997  63.707  83.305  1.00  0.00           N
ATOM   4611  CA  LYS A 293      85.107  62.557  83.295  1.00  0.00           C
ATOM   4613  CB  LYS A 293      84.947  61.997  84.735  1.00  0.00           C
ATOM   4616  CG  LYS A 293      86.237  61.477  85.395  1.00  0.00           C
ATOM   4619  CD  LYS A 293      86.017  60.977  86.845  1.00  0.00           C
ATOM   4622  CE  LYS A 293      85.387  59.587  86.955  1.00  0.00           C
ATOM   4625  NZ  LYS A 293      84.927  59.357  88.335  1.00  0.00           N
ATOM   4629  C   LYS A 293      83.727  62.907  82.765  1.00  0.00           C
ATOM   4630  O   LYS A 293      83.137  62.237  81.925  1.00  0.00           O
ATOM   4631  N   ALA A 294      83.187  64.037  83.255  1.00  0.00           N
ATOM   4633  CA  ALA A 294      81.917  64.587  82.835  1.00  0.00           C
ATOM   4635  CB  ALA A 294      81.537  65.817  83.675  1.00  0.00           C
ATOM   4639  C   ALA A 294      81.937  64.927  81.365  1.00  0.00           C
ATOM   4640  O   ALA A 294      80.997  64.607  80.635  1.00  0.00           O
ATOM   4641  N   LYS A 295      83.047  65.527  80.875  1.00  0.00           N
ATOM   4643  CA  LYS A 295      83.267  65.757  79.465  1.00  0.00           C
ATOM   4645  CB  LYS A 295      84.647  66.387  79.165  1.00  0.00           C
ATOM   4648  CG  LYS A 295      84.597  67.447  78.055  1.00  0.00           C
ATOM   4651  CD  LYS A 295      83.987  68.767  78.555  1.00  0.00           C
ATOM   4654  CE  LYS A 295      84.887  69.507  79.555  1.00  0.00           C
ATOM   4657  NZ  LYS A 295      84.187  70.697  80.075  1.00  0.00           N
ATOM   4661  C   LYS A 295      83.217  64.477  78.655  1.00  0.00           C
ATOM   4662  O   LYS A 295      82.667  64.457  77.565  1.00  0.00           O
ATOM   4663  N   GLU A 296      83.807  63.367  79.165  1.00  0.00           N
ATOM   4665  CA  GLU A 296      83.727  62.107  78.465  1.00  0.00           C
ATOM   4667  CB  GLU A 296      84.507  60.977  79.175  1.00  0.00           C
ATOM   4670  CG  GLU A 296      86.037  61.187  79.295  1.00  0.00           C
ATOM   4673  CD  GLU A 296      86.617  60.197  80.295  1.00  0.00           C
ATOM   4674  OE1 GLU A 296      85.947  59.187  80.605  1.00  0.00           O
ATOM   4675  OE2 GLU A 296      87.757  60.427  80.785  1.00  0.00           O
ATOM   4676  C   GLU A 296      82.307  61.587  78.255  1.00  0.00           C
ATOM   4677  O   GLU A 296      81.967  61.177  77.145  1.00  0.00           O
ATOM   4678  N   VAL A 297      81.457  61.617  79.285  1.00  0.00           N
ATOM   4680  CA  VAL A 297      80.077  61.137  79.245  1.00  0.00           C
ATOM   4682  CB  VAL A 297      79.447  61.207  80.645  1.00  0.00           C
ATOM   4684  CG1 VAL A 297      77.957  60.787  80.635  1.00  0.00           C
ATOM   4688  CG2 VAL A 297      80.237  60.277  81.595  1.00  0.00           C
ATOM   4692  C   VAL A 297      79.227  61.877  78.235  1.00  0.00           C
ATOM   4693  O   VAL A 297      78.537  61.287  77.405  1.00  0.00           O
ATOM   4694  N   VAL A 298      79.347  63.217  78.215  1.00  0.00           N
ATOM   4696  CA  VAL A 298      78.667  64.137  77.315  1.00  0.00           C
ATOM   4698  CB  VAL A 298      79.167  65.547  77.615  1.00  0.00           C
ATOM   4700  CG1 VAL A 298      78.677  66.607  76.615  1.00  0.00           C
ATOM   4704  CG2 VAL A 298      78.687  65.937  79.025  1.00  0.00           C
ATOM   4708  C   VAL A 298      78.907  63.857  75.835  1.00  0.00           C
ATOM   4709  O   VAL A 298      77.997  63.857  75.005  1.00  0.00           O
ATOM   4710  N   ARG A 299      80.177  63.607  75.465  1.00  0.00           N
ATOM   4712  CA  ARG A 299      80.557  63.247  74.115  1.00  0.00           C
ATOM   4714  CB  ARG A 299      82.087  63.197  73.975  1.00  0.00           C
ATOM   4717  CG  ARG A 299      82.747  64.557  74.195  1.00  0.00           C
ATOM   4720  CD  ARG A 299      84.227  64.497  73.845  1.00  0.00           C
ATOM   4723  NE  ARG A 299      84.777  65.827  74.205  1.00  0.00           N
ATOM   4725  CZ  ARG A 299      85.027  66.777  73.305  1.00  0.00           C
ATOM   4726  NH1 ARG A 299      84.587  66.707  72.075  1.00  0.00           N
ATOM   4729  NH2 ARG A 299      85.787  67.797  73.625  1.00  0.00           N
ATOM   4732  C   ARG A 299      80.027  61.937  73.595  1.00  0.00           C
ATOM   4733  O   ARG A 299      79.597  61.837  72.455  1.00  0.00           O
ATOM   4734  N   ARG A 300      80.087  60.867  74.415  1.00  0.00           N
ATOM   4736  CA  ARG A 300      79.467  59.597  74.095  1.00  0.00           C
ATOM   4738  CB  ARG A 300      79.867  58.497  75.115  1.00  0.00           C
ATOM   4741  CG  ARG A 300      81.237  57.847  74.835  1.00  0.00           C
ATOM   4744  CD  ARG A 300      82.427  58.487  75.535  1.00  0.00           C
ATOM   4747  NE  ARG A 300      82.317  58.307  77.025  1.00  0.00           N
ATOM   4749  CZ  ARG A 300      82.827  57.287  77.695  1.00  0.00           C
ATOM   4750  NH1 ARG A 300      83.497  56.337  77.075  1.00  0.00           N
ATOM   4753  NH2 ARG A 300      82.627  57.167  78.995  1.00  0.00           N
ATOM   4756  C   ARG A 300      77.947  59.607  73.965  1.00  0.00           C
ATOM   4757  O   ARG A 300      77.337  58.937  73.135  1.00  0.00           O
ATOM   4758  N   GLU A 301      77.287  60.347  74.875  1.00  0.00           N
ATOM   4760  CA  GLU A 301      75.837  60.277  75.015  1.00  0.00           C
ATOM   4762  CB  GLU A 301      75.467  60.467  76.505  1.00  0.00           C
ATOM   4765  CG  GLU A 301      75.937  59.387  77.495  1.00  0.00           C
ATOM   4768  CD  GLU A 301      75.227  58.047  77.415  1.00  0.00           C
ATOM   4769  OE1 GLU A 301      74.367  57.777  76.545  1.00  0.00           O
ATOM   4770  OE2 GLU A 301      75.657  57.177  78.205  1.00  0.00           O
ATOM   4771  C   GLU A 301      75.127  61.357  74.225  1.00  0.00           C
ATOM   4772  O   GLU A 301      73.897  61.377  74.125  1.00  0.00           O
ATOM   4773  N   GLY A 302      75.877  62.307  73.625  1.00  0.00           N
ATOM   4775  CA  GLY A 302      75.307  63.457  72.935  1.00  0.00           C
ATOM   4778  C   GLY A 302      74.477  64.387  73.795  1.00  0.00           C
ATOM   4779  O   GLY A 302      73.377  64.807  73.445  1.00  0.00           O
ATOM   4780  N   LEU A 303      74.987  64.747  74.985  1.00  0.00           N
ATOM   4782  CA  LEU A 303      74.207  65.527  75.935  1.00  0.00           C
ATOM   4784  CB  LEU A 303      74.527  65.167  77.405  1.00  0.00           C
ATOM   4787  CG  LEU A 303      74.327  63.677  77.715  1.00  0.00           C
ATOM   4789  CD1 LEU A 303      74.877  63.307  79.095  1.00  0.00           C
ATOM   4793  CD2 LEU A 303      72.857  63.247  77.615  1.00  0.00           C
ATOM   4797  C   LEU A 303      74.387  67.017  75.745  1.00  0.00           C
ATOM   4798  O   LEU A 303      75.497  67.507  75.495  1.00  0.00           O
ATOM   4799  N   ALA A 304      73.307  67.817  75.865  1.00  0.00           N
ATOM   4801  CA  ALA A 304      73.417  69.257  75.795  1.00  0.00           C
ATOM   4803  CB  ALA A 304      72.137  69.867  75.205  1.00  0.00           C
ATOM   4807  C   ALA A 304      73.717  69.797  77.165  1.00  0.00           C
ATOM   4808  O   ALA A 304      72.837  69.917  77.995  1.00  0.00           O
ATOM   4809  N   VAL A 305      74.987  70.147  77.425  1.00  0.00           N
ATOM   4811  CA  VAL A 305      75.437  70.627  78.705  1.00  0.00           C
ATOM   4813  CB  VAL A 305      76.207  69.597  79.515  1.00  0.00           C
ATOM   4815  CG1 VAL A 305      75.327  68.347  79.695  1.00  0.00           C
ATOM   4819  CG2 VAL A 305      77.537  69.217  78.835  1.00  0.00           C
ATOM   4823  C   VAL A 305      76.277  71.867  78.585  1.00  0.00           C
ATOM   4824  O   VAL A 305      77.027  72.097  77.635  1.00  0.00           O
ATOM   4825  N   TYR A 306      76.177  72.687  79.625  1.00  0.00           N
ATOM   4827  CA  TYR A 306      76.937  73.867  79.875  1.00  0.00           C
ATOM   4829  CB  TYR A 306      75.917  75.047  79.865  1.00  0.00           C
ATOM   4832  CG  TYR A 306      76.437  76.407  80.195  1.00  0.00           C
ATOM   4833  CD1 TYR A 306      76.917  76.687  81.475  1.00  0.00           C
ATOM   4835  CE1 TYR A 306      77.387  77.957  81.795  1.00  0.00           C
ATOM   4837  CZ  TYR A 306      77.457  78.957  80.835  1.00  0.00           C
ATOM   4838  OH  TYR A 306      78.157  80.157  81.145  1.00  0.00           O
ATOM   4840  CD2 TYR A 306      76.387  77.467  79.265  1.00  0.00           C
ATOM   4842  CE2 TYR A 306      76.917  78.727  79.565  1.00  0.00           C
ATOM   4844  C   TYR A 306      77.627  73.607  81.205  1.00  0.00           C
ATOM   4845  O   TYR A 306      77.007  73.177  82.165  1.00  0.00           O
ATOM   4846  N   MET A 307      78.947  73.827  81.295  1.00  0.00           N
ATOM   4848  CA  MET A 307      79.697  73.547  82.505  1.00  0.00           C
ATOM   4850  CB  MET A 307      80.807  72.477  82.285  1.00  0.00           C
ATOM   4853  CG  MET A 307      80.267  71.087  81.915  1.00  0.00           C
ATOM   4856  SD  MET A 307      81.567  69.817  81.895  1.00  0.00           S
ATOM   4857  CE  MET A 307      80.517  68.577  81.095  1.00  0.00           C
ATOM   4861  C   MET A 307      80.347  74.797  83.025  1.00  0.00           C
ATOM   4862  O   MET A 307      80.997  75.517  82.265  1.00  0.00           O
ATOM   4863  N   ILE A 308      80.237  75.047  84.345  1.00  0.00           N
ATOM   4865  CA  ILE A 308      80.947  76.097  85.035  1.00  0.00           C
ATOM   4867  CB  ILE A 308      80.047  77.017  85.845  1.00  0.00           C
ATOM   4869  CG2 ILE A 308      80.897  78.037  86.595  1.00  0.00           C
ATOM   4873  CG1 ILE A 308      79.017  77.797  85.015  1.00  0.00           C
ATOM   4876  CD  ILE A 308      79.627  78.937  84.185  1.00  0.00           C
ATOM   4880  C   ILE A 308      81.957  75.467  85.975  1.00  0.00           C
ATOM   4881  O   ILE A 308      81.597  74.837  86.975  1.00  0.00           O
ATOM   4882  N   THR A 309      83.257  75.667  85.695  1.00  0.00           N
ATOM   4884  CA  THR A 309      84.367  75.157  86.465  1.00  0.00           C
ATOM   4886  CB  THR A 309      85.377  74.357  85.615  1.00  0.00           C
ATOM   4888  OG1 THR A 309      84.817  73.557  84.565  1.00  0.00           O
ATOM   4890  CG2 THR A 309      86.067  73.357  86.535  1.00  0.00           C
ATOM   4894  C   THR A 309      85.067  76.387  87.015  1.00  0.00           C
ATOM   4895  O   THR A 309      85.307  77.337  86.275  1.00  0.00           O
ATOM   4896  N   LYS A 310      85.367  76.477  88.325  1.00  0.00           N
ATOM   4898  CA  LYS A 310      85.977  77.687  88.875  1.00  0.00           C
ATOM   4900  CB  LYS A 310      85.117  78.367  89.995  1.00  0.00           C
ATOM   4903  CG  LYS A 310      85.507  78.197  91.485  1.00  0.00           C
ATOM   4906  CD  LYS A 310      84.867  79.267  92.375  1.00  0.00           C
ATOM   4909  CE  LYS A 310      85.297  79.137  93.845  1.00  0.00           C
ATOM   4912  NZ  LYS A 310      86.497  79.927  94.185  1.00  0.00           N
ATOM   4916  C   LYS A 310      87.327  77.267  89.385  1.00  0.00           C
ATOM   4917  O   LYS A 310      87.437  76.407  90.255  1.00  0.00           O
ATOM   4918  N   GLU A 311      88.427  77.857  88.875  1.00  0.00           N
ATOM   4920  CA  GLU A 311      89.727  77.627  89.455  1.00  0.00           C
ATOM   4922  CB  GLU A 311      90.697  76.817  88.545  1.00  0.00           C
ATOM   4925  CG  GLU A 311      91.187  77.457  87.225  1.00  0.00           C
ATOM   4928  CD  GLU A 311      90.147  77.637  86.135  1.00  0.00           C
ATOM   4929  OE1 GLU A 311      89.287  78.557  86.175  1.00  0.00           O
ATOM   4930  OE2 GLU A 311      90.167  76.827  85.165  1.00  0.00           O
ATOM   4931  C   GLU A 311      90.287  78.937  89.975  1.00  0.00           C
ATOM   4932  O   GLU A 311      90.367  79.947  89.295  1.00  0.00           O
ATOM   4933  N   GLY A 312      90.607  78.957  91.295  1.00  0.00           N
ATOM   4935  CA  GLY A 312      91.037  80.177  91.985  1.00  0.00           C
ATOM   4938  C   GLY A 312      89.887  81.077  92.325  1.00  0.00           C
ATOM   4939  O   GLY A 312      89.007  80.667  93.075  1.00  0.00           O
ATOM   4940  N   ASP A 313      89.877  82.317  91.795  1.00  0.00           N
ATOM   4942  CA  ASP A 313      88.677  83.157  91.775  1.00  0.00           C
ATOM   4944  CB  ASP A 313      89.007  84.537  92.365  1.00  0.00           C
ATOM   4947  CG  ASP A 313      87.787  85.357  92.725  1.00  0.00           C
ATOM   4948  OD1 ASP A 313      86.897  84.847  93.455  1.00  0.00           O
ATOM   4949  OD2 ASP A 313      87.817  86.577  92.425  1.00  0.00           O
ATOM   4950  C   ASP A 313      88.157  83.327  90.345  1.00  0.00           C
ATOM   4951  O   ASP A 313      87.137  83.957  90.095  1.00  0.00           O
ATOM   4952  N   SER A 314      88.847  82.747  89.345  1.00  0.00           N
ATOM   4954  CA  SER A 314      88.477  82.897  87.955  1.00  0.00           C
ATOM   4956  CB  SER A 314      89.687  82.877  87.005  1.00  0.00           C
ATOM   4959  OG  SER A 314      90.437  84.077  87.125  1.00  0.00           O
ATOM   4961  C   SER A 314      87.487  81.837  87.535  1.00  0.00           C
ATOM   4962  O   SER A 314      87.647  80.647  87.795  1.00  0.00           O
ATOM   4963  N   PHE A 315      86.377  82.247  86.895  1.00  0.00           N
ATOM   4965  CA  PHE A 315      85.277  81.357  86.565  1.00  0.00           C
ATOM   4967  CB  PHE A 315      83.907  82.017  86.905  1.00  0.00           C
ATOM   4970  CG  PHE A 315      83.637  82.107  88.385  1.00  0.00           C
ATOM   4971  CD1 PHE A 315      84.317  83.037  89.175  1.00  0.00           C
ATOM   4973  CE1 PHE A 315      84.087  83.117  90.555  1.00  0.00           C
ATOM   4975  CZ  PHE A 315      83.157  82.277  91.155  1.00  0.00           C
ATOM   4977  CD2 PHE A 315      82.647  81.317  88.995  1.00  0.00           C
ATOM   4979  CE2 PHE A 315      82.427  81.367  90.375  1.00  0.00           C
ATOM   4981  C   PHE A 315      85.287  80.967  85.075  1.00  0.00           C
ATOM   4982  O   PHE A 315      85.017  81.787  84.205  1.00  0.00           O
ATOM   4983  N   LYS A 316      85.567  79.687  84.765  1.00  0.00           N
ATOM   4985  CA  LYS A 316      85.727  79.137  83.425  1.00  0.00           C
ATOM   4987  CB  LYS A 316      86.877  78.097  83.455  1.00  0.00           C
ATOM   4990  CG  LYS A 316      87.557  77.757  82.105  1.00  0.00           C
ATOM   4993  CD  LYS A 316      86.677  77.097  81.045  1.00  0.00           C
ATOM   4996  CE  LYS A 316      87.407  76.707  79.765  1.00  0.00           C
ATOM   4999  NZ  LYS A 316      86.467  76.107  78.805  1.00  0.00           N
ATOM   5003  C   LYS A 316      84.467  78.407  82.995  1.00  0.00           C
ATOM   5004  O   LYS A 316      83.927  77.557  83.705  1.00  0.00           O
ATOM   5005  N   THR A 317      83.967  78.667  81.775  1.00  0.00           N
ATOM   5007  CA  THR A 317      82.837  77.947  81.205  1.00  0.00           C
ATOM   5009  CB  THR A 317      81.717  78.927  80.955  1.00  0.00           C
ATOM   5011  OG1 THR A 317      80.527  78.267  80.575  1.00  0.00           O
ATOM   5013  CG2 THR A 317      82.117  79.927  79.865  1.00  0.00           C
ATOM   5017  C   THR A 317      83.197  77.087  79.975  1.00  0.00           C
ATOM   5018  O   THR A 317      84.087  77.407  79.185  1.00  0.00           O
ATOM   5019  N   TRP A 318      82.547  75.917  79.815  1.00  0.00           N
ATOM   5021  CA  TRP A 318      82.647  75.087  78.615  1.00  0.00           C
ATOM   5023  CB  TRP A 318      83.587  73.867  78.815  1.00  0.00           C
ATOM   5026  CG  TRP A 318      83.707  72.947  77.625  1.00  0.00           C
ATOM   5027  CD1 TRP A 318      84.617  73.087  76.605  1.00  0.00           C
ATOM   5029  NE1 TRP A 318      84.377  72.157  75.625  1.00  0.00           N
ATOM   5031  CE2 TRP A 318      83.317  71.377  75.985  1.00  0.00           C
ATOM   5032  CD2 TRP A 318      82.847  71.837  77.245  1.00  0.00           C
ATOM   5033  CE3 TRP A 318      81.757  71.197  77.845  1.00  0.00           C
ATOM   5035  CZ3 TRP A 318      81.157  70.127  77.175  1.00  0.00           C
ATOM   5037  CZ2 TRP A 318      82.737  70.287  75.345  1.00  0.00           C
ATOM   5039  CH2 TRP A 318      81.647  69.667  75.965  1.00  0.00           C
ATOM   5041  C   TRP A 318      81.287  74.527  78.275  1.00  0.00           C
ATOM   5042  O   TRP A 318      80.737  73.787  79.085  1.00  0.00           O
ATOM   5043  N   MET A 319      80.737  74.787  77.075  1.00  0.00           N
ATOM   5045  CA  MET A 319      79.487  74.187  76.645  1.00  0.00           C
ATOM   5047  CB  MET A 319      78.427  75.217  76.185  1.00  0.00           C
ATOM   5050  CG  MET A 319      78.967  76.267  75.205  1.00  0.00           C
ATOM   5053  SD  MET A 319      77.697  77.457  74.695  1.00  0.00           S
ATOM   5054  CE  MET A 319      77.917  78.527  76.145  1.00  0.00           C
ATOM   5058  C   MET A 319      79.707  73.167  75.545  1.00  0.00           C
ATOM   5059  O   MET A 319      80.687  73.237  74.795  1.00  0.00           O
ATOM   5060  N   SER A 320      78.797  72.177  75.465  1.00  0.00           N
ATOM   5062  CA  SER A 320      78.827  71.137  74.455  1.00  0.00           C
ATOM   5064  CB  SER A 320      78.147  69.807  74.905  1.00  0.00           C
ATOM   5067  OG  SER A 320      76.727  69.917  75.075  1.00  0.00           O
ATOM   5069  C   SER A 320      78.197  71.617  73.145  1.00  0.00           C
ATOM   5070  O   SER A 320      77.437  72.587  73.145  1.00  0.00           O
ATOM   5071  N   PRO A 321      78.447  70.997  72.005  1.00  0.00           N
ATOM   5072  CD  PRO A 321      79.657  70.197  71.795  1.00  0.00           C
ATOM   5075  CA  PRO A 321      77.907  71.467  70.735  1.00  0.00           C
ATOM   5077  CB  PRO A 321      78.607  70.587  69.705  1.00  0.00           C
ATOM   5080  CG  PRO A 321      79.987  70.387  70.315  1.00  0.00           C
ATOM   5083  C   PRO A 321      76.417  71.377  70.585  1.00  0.00           C
ATOM   5084  O   PRO A 321      75.827  72.237  69.955  1.00  0.00           O
ATOM   5085  N   GLN A 322      75.757  70.367  71.165  1.00  0.00           N
ATOM   5087  CA  GLN A 322      74.317  70.327  71.175  1.00  0.00           C
ATOM   5089  CB  GLN A 322      73.777  68.897  71.445  1.00  0.00           C
ATOM   5092  CG  GLN A 322      74.527  68.127  72.545  1.00  0.00           C
ATOM   5095  CD  GLN A 322      75.857  67.517  72.085  1.00  0.00           C
ATOM   5096  OE1 GLN A 322      76.927  68.067  72.335  1.00  0.00           O
ATOM   5097  NE2 GLN A 322      75.757  66.397  71.355  1.00  0.00           N
ATOM   5100  C   GLN A 322      73.697  71.327  72.135  1.00  0.00           C
ATOM   5101  O   GLN A 322      72.617  71.837  71.895  1.00  0.00           O
ATOM   5102  N   PHE A 323      74.417  71.697  73.215  1.00  0.00           N
ATOM   5104  CA  PHE A 323      74.057  72.847  74.035  1.00  0.00           C
ATOM   5106  CB  PHE A 323      74.947  72.977  75.285  1.00  0.00           C
ATOM   5109  CG  PHE A 323      74.327  73.937  76.275  1.00  0.00           C
ATOM   5110  CD1 PHE A 323      74.547  75.317  76.165  1.00  0.00           C
ATOM   5112  CE1 PHE A 323      73.907  76.207  77.035  1.00  0.00           C
ATOM   5114  CZ  PHE A 323      73.087  75.707  78.055  1.00  0.00           C
ATOM   5116  CD2 PHE A 323      73.477  73.457  77.285  1.00  0.00           C
ATOM   5118  CE2 PHE A 323      72.877  74.337  78.195  1.00  0.00           C
ATOM   5120  C   PHE A 323      74.117  74.147  73.245  1.00  0.00           C
ATOM   5121  O   PHE A 323      73.217  74.987  73.325  1.00  0.00           O
ATOM   5122  N   LYS A 324      75.177  74.307  72.425  1.00  0.00           N
ATOM   5124  CA  LYS A 324      75.387  75.447  71.555  1.00  0.00           C
ATOM   5126  CB  LYS A 324      76.717  75.357  70.775  1.00  0.00           C
ATOM   5129  CG  LYS A 324      77.957  75.457  71.675  1.00  0.00           C
ATOM   5132  CD  LYS A 324      79.247  75.107  70.925  1.00  0.00           C
ATOM   5135  CE  LYS A 324      80.487  75.207  71.815  1.00  0.00           C
ATOM   5138  NZ  LYS A 324      81.717  75.047  71.015  1.00  0.00           N
ATOM   5142  C   LYS A 324      74.247  75.757  70.615  1.00  0.00           C
ATOM   5143  O   LYS A 324      74.087  76.897  70.185  1.00  0.00           O
ATOM   5144  N   SER A 325      73.427  74.757  70.245  1.00  0.00           N
ATOM   5146  CA  SER A 325      72.207  74.937  69.465  1.00  0.00           C
ATOM   5148  CB  SER A 325      71.637  73.577  68.985  1.00  0.00           C
ATOM   5151  OG  SER A 325      72.607  72.907  68.185  1.00  0.00           O
ATOM   5153  C   SER A 325      71.087  75.627  70.195  1.00  0.00           C
ATOM   5154  O   SER A 325      70.237  76.257  69.575  1.00  0.00           O
ATOM   5155  N   PHE A 326      71.047  75.547  71.535  1.00  0.00           N
ATOM   5157  CA  PHE A 326      69.957  76.097  72.315  1.00  0.00           C
ATOM   5159  CB  PHE A 326      69.767  75.307  73.635  1.00  0.00           C
ATOM   5162  CG  PHE A 326      69.237  73.927  73.365  1.00  0.00           C
ATOM   5163  CD1 PHE A 326      67.867  73.747  73.095  1.00  0.00           C
ATOM   5165  CE1 PHE A 326      67.327  72.467  72.915  1.00  0.00           C
ATOM   5167  CZ  PHE A 326      68.147  71.347  73.005  1.00  0.00           C
ATOM   5169  CD2 PHE A 326      70.047  72.787  73.465  1.00  0.00           C
ATOM   5171  CE2 PHE A 326      69.517  71.507  73.285  1.00  0.00           C
ATOM   5173  C   PHE A 326      70.157  77.567  72.655  1.00  0.00           C
ATOM   5174  O   PHE A 326      69.247  78.227  73.145  1.00  0.00           O
ATOM   5175  N   LEU A 327      71.357  78.127  72.375  1.00  0.00           N
ATOM   5177  CA  LEU A 327      71.617  79.557  72.485  1.00  0.00           C
ATOM   5179  CB  LEU A 327      73.097  79.967  72.185  1.00  0.00           C
ATOM   5182  CG  LEU A 327      74.147  79.697  73.295  1.00  0.00           C
ATOM   5184  CD1 LEU A 327      74.117  78.257  73.825  1.00  0.00           C
ATOM   5188  CD2 LEU A 327      75.567  80.077  72.825  1.00  0.00           C
ATOM   5192  C   LEU A 327      70.697  80.377  71.595  1.00  0.00           C
ATOM   5193  O   LEU A 327      70.437  80.017  70.445  1.00  0.00           O
ATOM   5194  N   VAL A 328      70.147  81.487  72.125  1.00  0.00           N
ATOM   5196  CA  VAL A 328      69.387  82.417  71.325  1.00  0.00           C
ATOM   5198  CB  VAL A 328      68.527  83.347  72.175  1.00  0.00           C
ATOM   5200  CG1 VAL A 328      67.557  84.147  71.285  1.00  0.00           C
ATOM   5204  CG2 VAL A 328      67.707  82.497  73.175  1.00  0.00           C
ATOM   5208  C   VAL A 328      70.307  83.177  70.375  1.00  0.00           C
ATOM   5209  O   VAL A 328      71.407  83.577  70.725  1.00  0.00           O
ATOM   5210  N   SER A 329      69.847  83.377  69.115  1.00  0.00           N
ATOM   5212  CA  SER A 329      70.537  84.217  68.155  1.00  0.00           C
ATOM   5214  CB  SER A 329      71.287  83.457  67.035  1.00  0.00           C
ATOM   5217  OG  SER A 329      72.427  82.807  67.575  1.00  0.00           O
ATOM   5219  C   SER A 329      69.517  85.067  67.465  1.00  0.00           C
ATOM   5220  O   SER A 329      68.447  84.567  67.115  1.00  0.00           O
ATOM   5221  N   GLU A 330      69.867  86.337  67.245  1.00  0.00           N
ATOM   5223  CA  GLU A 330      69.147  87.277  66.415  1.00  0.00           C
ATOM   5225  CB  GLU A 330      68.737  88.557  67.185  1.00  0.00           C
ATOM   5228  CG  GLU A 330      68.287  88.327  68.645  1.00  0.00           C
ATOM   5231  CD  GLU A 330      67.687  89.577  69.295  1.00  0.00           C
ATOM   5232  OE1 GLU A 330      67.217  90.487  68.565  1.00  0.00           O
ATOM   5233  OE2 GLU A 330      67.687  89.637  70.555  1.00  0.00           O
ATOM   5234  C   GLU A 330      70.077  87.697  65.245  1.00  0.00           C
ATOM   5235  OT1 GLU A 330      71.277  87.317  65.235  1.00  0.00           O
ATOM   5236  OT2 GLU A 330      69.577  88.427  64.345  1.00  0.00           O
ATOM   5237  NH3 POPEB 331      84.957  24.637  67.435  1.00  0.00           N
ATOM   5241  C12 POPEB 331      83.907  23.877  66.655  1.00  0.00           C
ATOM   5244  C11 POPEB 331      83.177  22.877  67.565  1.00  0.00           C
ATOM   5247  P   POPEB 331      85.147  21.267  68.285  1.00  0.00           P
ATOM   5248  O13 POPEB 331      84.767  19.947  68.805  1.00  0.00           O
ATOM   5249  O14 POPEB 331      86.397  21.837  68.845  1.00  0.00           O
ATOM   5250  O11 POPEB 331      85.337  21.267  66.705  1.00  0.00           O
ATOM   5251  O12 POPEB 331      84.027  22.337  68.565  1.00  0.00           O
ATOM   5252  C1  POPEB 331      85.177  20.117  65.875  1.00  0.00           C
ATOM   5255  C2  POPEB 331      84.757  20.527  64.415  1.00  0.00           C
ATOM   5257  O21 POPEB 331      84.117  19.457  63.685  1.00  0.00           O
ATOM   5258  C21 POPEB 331      84.867  18.397  63.425  1.00  0.00           C
ATOM   5259  O22 POPEB 331      86.027  18.227  63.735  1.00  0.00           O
ATOM   5260  C22 POPEB 331      84.057  17.447  62.535  1.00  0.00           C
ATOM   5263  C3  POPEB 331      85.847  21.247  63.565  1.00  0.00           C
ATOM   5266  O31 POPEB 331      85.247  22.077  62.555  1.00  0.00           O
ATOM   5267  C31 POPEB 331      85.137  21.647  61.305  1.00  0.00           C
ATOM   5268  O32 POPEB 331      85.697  20.677  60.815  1.00  0.00           O
ATOM   5269  C32 POPEB 331      84.207  22.647  60.575  1.00  0.00           C
ATOM   5272  C23 POPEB 331      84.827  16.177  62.105  1.00  0.00           C
ATOM   5275  C24 POPEB 331      84.267  15.627  60.785  1.00  0.00           C
ATOM   5278  C25 POPEB 331      83.357  14.397  60.915  1.00  0.00           C
ATOM   5281  C26 POPEB 331      81.877  14.777  60.845  1.00  0.00           C
ATOM   5284  C27 POPEB 331      80.947  13.577  61.065  1.00  0.00           C
ATOM   5287  C28 POPEB 331      79.497  14.047  61.255  1.00  0.00           C
ATOM   5290  C29 POPEB 331      78.537  12.887  61.245  1.00  0.00           C
ATOM   5292 0C21 POPEB 331      77.457  12.747  60.455  1.00  0.00           C
ATOM   5294 1C21 POPEB 331      76.977  13.697  59.385  1.00  0.00           C
ATOM   5297 2C21 POPEB 331      76.587  12.957  58.095  1.00  0.00           C
ATOM   5300 3C21 POPEB 331      77.717  12.157  57.435  1.00  0.00           C
ATOM   5303 4C21 POPEB 331      77.407  11.747  55.975  1.00  0.00           C
ATOM   5306 5C21 POPEB 331      76.027  11.117  55.795  1.00  0.00           C
ATOM   5309 6C21 POPEB 331      75.667  10.817  54.335  1.00  0.00           C
ATOM   5312 7C21 POPEB 331      74.157  10.597  54.175  1.00  0.00           C
ATOM   5315 8C21 POPEB 331      73.757  10.117  52.785  1.00  0.00           C
ATOM   5319  C33 POPEB 331      83.597  22.197  59.225  1.00  0.00           C
ATOM   5322  C34 POPEB 331      82.147  22.697  59.045  1.00  0.00           C
ATOM   5325  C35 POPEB 331      81.637  22.667  57.595  1.00  0.00           C
ATOM   5328  C36 POPEB 331      80.877  23.957  57.235  1.00  0.00           C
ATOM   5331  C37 POPEB 331      80.347  24.027  55.805  1.00  0.00           C
ATOM   5334  C38 POPEB 331      79.597  25.327  55.485  1.00  0.00           C
ATOM   5337  C39 POPEB 331      80.467  26.567  55.745  1.00  0.00           C
ATOM   5340 0C31 POPEB 331      79.847  27.887  55.275  1.00  0.00           C
ATOM   5343 1C31 POPEB 331      80.867  29.017  55.415  1.00  0.00           C
ATOM   5346 2C31 POPEB 331      80.287  30.397  55.095  1.00  0.00           C
ATOM   5349 3C31 POPEB 331      81.327  31.527  55.145  1.00  0.00           C
ATOM   5352 4C31 POPEB 331      82.357  31.487  54.005  1.00  0.00           C
ATOM   5355 5C31 POPEB 331      83.007  32.867  53.785  1.00  0.00           C
ATOM   5358 6C31 POPEB 331      83.987  32.907  52.615  1.00  0.00           C
ATOM   5362  NH3 POPEC 332      46.237  31.537  27.015  1.00  0.00           N
ATOM   5366  C12 POPEC 332      46.377  30.757  25.735  1.00  0.00           C
ATOM   5369  C11 POPEC 332      47.757  30.977  25.095  1.00  0.00           C
ATOM   5372  P   POPEC 332      49.627  32.657  24.645  1.00  0.00           P
ATOM   5373  O13 POPEC 332      50.597  31.577  24.865  1.00  0.00           O
ATOM   5374  O14 POPEC 332      49.237  32.987  23.245  1.00  0.00           O
ATOM   5375  O11 POPEC 332      50.087  33.987  25.375  1.00  0.00           O
ATOM   5376  O12 POPEC 332      48.287  32.267  25.405  1.00  0.00           O
ATOM   5377  C1  POPEC 332      50.207  33.987  26.805  1.00  0.00           C
ATOM   5380  C2  POPEC 332      51.507  33.297  27.335  1.00  0.00           C
ATOM   5382  O21 POPEC 332      51.337  33.037  28.735  1.00  0.00           O
ATOM   5383  C21 POPEC 332      51.287  34.077  29.545  1.00  0.00           C
ATOM   5384  O22 POPEC 332      51.617  35.227  29.285  1.00  0.00           O
ATOM   5385  C22 POPEC 332      50.677  33.637  30.885  1.00  0.00           C
ATOM   5388  C3  POPEC 332      52.807  34.087  26.965  1.00  0.00           C
ATOM   5391  O31 POPEC 332      53.897  33.767  27.875  1.00  0.00           O
ATOM   5392  C31 POPEC 332      54.777  34.747  28.025  1.00  0.00           C
ATOM   5393  O32 POPEC 332      54.797  35.787  27.385  1.00  0.00           O
ATOM   5394  C32 POPEC 332      55.717  34.457  29.185  1.00  0.00           C
ATOM   5397  C23 POPEC 332      50.107  34.817  31.715  1.00  0.00           C
ATOM   5400  C24 POPEC 332      49.947  34.467  33.205  1.00  0.00           C
ATOM   5403  C25 POPEC 332      49.497  35.657  34.065  1.00  0.00           C
ATOM   5406  C26 POPEC 332      49.527  35.317  35.565  1.00  0.00           C
ATOM   5409  C27 POPEC 332      48.857  36.397  36.435  1.00  0.00           C
ATOM   5412  C28 POPEC 332      48.747  36.057  37.945  1.00  0.00           C
ATOM   5415  C29 POPEC 332      48.077  34.737  38.265  1.00  0.00           C
ATOM   5417 0C21 POPEC 332      47.147  34.477  39.205  1.00  0.00           C
ATOM   5419 1C21 POPEC 332      46.527  35.437  40.185  1.00  0.00           C
ATOM   5422 2C21 POPEC 332      46.467  34.897  41.635  1.00  0.00           C
ATOM   5425 3C21 POPEC 332      47.787  35.047  42.395  1.00  0.00           C
ATOM   5428 4C21 POPEC 332      47.707  34.437  43.805  1.00  0.00           C
ATOM   5431 5C21 POPEC 332      48.907  34.777  44.705  1.00  0.00           C
ATOM   5434 6C21 POPEC 332      50.267  34.497  44.065  1.00  0.00           C
ATOM   5437 7C21 POPEC 332      51.407  34.457  45.095  1.00  0.00           C
ATOM   5440 8C21 POPEC 332      52.797  34.377  44.435  1.00  0.00           C
ATOM   5444  C33 POPEC 332      56.287  35.777  29.745  1.00  0.00           C
ATOM   5447  C34 POPEC 332      57.147  35.607  30.995  1.00  0.00           C
ATOM   5450  C35 POPEC 332      56.317  35.227  32.235  1.00  0.00           C
ATOM   5453  C36 POPEC 332      57.067  35.467  33.555  1.00  0.00           C
ATOM   5456  C37 POPEC 332      56.097  35.607  34.735  1.00  0.00           C
ATOM   5459  C38 POPEC 332      56.557  36.517  35.875  1.00  0.00           C
ATOM   5462  C39 POPEC 332      55.457  36.607  36.945  1.00  0.00           C
ATOM   5465 0C31 POPEC 332      55.457  37.917  37.725  1.00  0.00           C
ATOM   5468 1C31 POPEC 332      56.697  38.097  38.605  1.00  0.00           C
ATOM   5471 2C31 POPEC 332      56.517  39.227  39.625  1.00  0.00           C
ATOM   5474 3C31 POPEC 332      57.727  39.357  40.535  1.00  0.00           C
ATOM   5477 4C31 POPEC 332      57.457  40.177  41.805  1.00  0.00           C
ATOM   5480 5C31 POPEC 332      58.677  40.207  42.735  1.00  0.00           C
ATOM   5483 6C31 POPEC 332      58.467  41.027  44.005  1.00  0.00           C
ATOM   5487  NH3 POPED 333     115.397  65.187  25.465  1.00  0.00           N
ATOM   5491  C12 POPED 333     114.557  64.197  24.685  1.00  0.00           C
ATOM   5494  C11 POPED 333     113.057  64.277  25.025  1.00  0.00           C
ATOM   5497  P   POPED 333     111.817  61.997  24.475  1.00  0.00           P
ATOM   5498  O13 POPED 333     110.497  62.087  25.145  1.00  0.00           O
ATOM   5499  O14 POPED 333     111.897  61.187  23.245  1.00  0.00           O
ATOM   5500  O11 POPED 333     112.917  61.507  25.495  1.00  0.00           O
ATOM   5501  O12 POPED 333     112.307  63.477  24.115  1.00  0.00           O
ATOM   5502  C1  POPED 333     112.737  61.497  26.925  1.00  0.00           C
ATOM   5505  C2  POPED 333     112.867  60.077  27.545  1.00  0.00           C
ATOM   5507  O21 POPED 333     112.307  60.167  28.875  1.00  0.00           O
ATOM   5508  C21 POPED 333     111.697  59.087  29.305  1.00  0.00           C
ATOM   5509  O22 POPED 333     111.587  58.027  28.715  1.00  0.00           O
ATOM   5510  C22 POPED 333     111.057  59.397  30.655  1.00  0.00           C
ATOM   5513  C3  POPED 333     114.347  59.577  27.555  1.00  0.00           C
ATOM   5516  O31 POPED 333     114.567  58.487  28.465  1.00  0.00           O
ATOM   5517  C31 POPED 333     115.297  58.687  29.545  1.00  0.00           C
ATOM   5518  O32 POPED 333     115.867  59.727  29.855  1.00  0.00           O
ATOM   5519  C32 POPED 333     115.277  57.417  30.385  1.00  0.00           C
ATOM   5522  C23 POPED 333     110.357  58.167  31.285  1.00  0.00           C
ATOM   5525  C24 POPED 333     109.167  58.547  32.165  1.00  0.00           C
ATOM   5528  C25 POPED 333     109.487  59.467  33.355  1.00  0.00           C
ATOM   5531  C26 POPED 333     110.547  58.907  34.325  1.00  0.00           C
ATOM   5534  C27 POPED 333     110.197  59.227  35.785  1.00  0.00           C
ATOM   5537  C28 POPED 333     111.217  58.667  36.785  1.00  0.00           C
ATOM   5540  C29 POPED 333     112.387  59.617  36.885  1.00  0.00           C
ATOM   5542 0C21 POPED 333     112.887  60.177  37.995  1.00  0.00           C
ATOM   5544 1C21 POPED 333     112.487  59.877  39.415  1.00  0.00           C
ATOM   5547 2C21 POPED 333     113.727  59.747  40.345  1.00  0.00           C
ATOM   5550 3C21 POPED 333     114.707  58.637  39.935  1.00  0.00           C
ATOM   5553 4C21 POPED 333     115.887  59.137  39.085  1.00  0.00           C
ATOM   5556 5C21 POPED 333     116.757  57.987  38.575  1.00  0.00           C
ATOM   5559 6C21 POPED 333     117.927  58.447  37.685  1.00  0.00           C
ATOM   5562 7C21 POPED 333     118.287  57.417  36.605  1.00  0.00           C
ATOM   5565 8C21 POPED 333     119.557  57.787  35.835  1.00  0.00           C
ATOM   5569  C33 POPED 333     115.477  57.687  31.895  1.00  0.00           C
ATOM   5572  C34 POPED 333     114.387  56.957  32.695  1.00  0.00           C
ATOM   5575  C35 POPED 333     114.557  56.997  34.215  1.00  0.00           C
ATOM   5578  C36 POPED 333     113.657  55.927  34.855  1.00  0.00           C
ATOM   5581  C37 POPED 333     113.987  55.587  36.305  1.00  0.00           C
ATOM   5584  C38 POPED 333     113.227  54.317  36.745  1.00  0.00           C
ATOM   5587  C39 POPED 333     114.027  53.377  37.655  1.00  0.00           C
ATOM   5590 0C31 POPED 333     114.577  54.047  38.915  1.00  0.00           C
ATOM   5593 1C31 POPED 333     115.887  53.397  39.375  1.00  0.00           C
ATOM   5596 2C31 POPED 333     116.517  54.157  40.545  1.00  0.00           C
ATOM   5599 3C31 POPED 333     118.047  53.997  40.625  1.00  0.00           C
ATOM   5602 4C31 POPED 333     118.757  54.707  39.455  1.00  0.00           C
ATOM   5605 5C31 POPED 333     120.267  54.837  39.615  1.00  0.00           C
ATOM   5608 6C31 POPED 333     120.857  55.707  38.515  1.00  0.00           C
ATOM   5612  NH3 POPEE 334      63.137 113.287  30.485  1.00  0.00           N
ATOM   5616  C12 POPEE 334      61.817 114.017  30.575  1.00  0.00           C
ATOM   5619  C11 POPEE 334      61.647 114.777  31.905  1.00  0.00           C
ATOM   5622  P   POPEE 334      59.057 114.747  32.285  1.00  0.00           P
ATOM   5623  O13 POPEE 334      58.077 114.997  31.215  1.00  0.00           O
ATOM   5624  O14 POPEE 334      59.327 113.337  32.655  1.00  0.00           O
ATOM   5625  O11 POPEE 334      58.577 115.537  33.565  1.00  0.00           O
ATOM   5626  O12 POPEE 334      60.397 115.467  31.905  1.00  0.00           O
ATOM   5627  C1  POPEE 334      59.467 115.917  34.605  1.00  0.00           C
ATOM   5630  C2  POPEE 334      59.337 114.997  35.855  1.00  0.00           C
ATOM   5632  O21 POPEE 334      60.527 114.207  36.075  1.00  0.00           O
ATOM   5633  C21 POPEE 334      61.667 114.857  36.275  1.00  0.00           C
ATOM   5634  O22 POPEE 334      62.647 114.717  35.555  1.00  0.00           O
ATOM   5635  C22 POPEE 334      61.657 115.627  37.595  1.00  0.00           C
ATOM   5638  C3  POPEE 334      58.127 114.007  35.775  1.00  0.00           C
ATOM   5641  O31 POPEE 334      58.137 113.037  36.845  1.00  0.00           O
ATOM   5642  C31 POPEE 334      58.197 113.517  38.095  1.00  0.00           C
ATOM   5643  O32 POPEE 334      58.957 113.077  38.945  1.00  0.00           O
ATOM   5644  C32 POPEE 334      57.107 114.557  38.345  1.00  0.00           C
ATOM   5647  C23 POPEE 334      63.047 115.637  38.285  1.00  0.00           C
ATOM   5650  C24 POPEE 334      62.977 115.407  39.795  1.00  0.00           C
ATOM   5653  C25 POPEE 334      62.697 116.697  40.575  1.00  0.00           C
ATOM   5656  C26 POPEE 334      62.727 116.447  42.085  1.00  0.00           C
ATOM   5659  C27 POPEE 334      62.627 117.737  42.905  1.00  0.00           C
ATOM   5662  C28 POPEE 334      62.057 117.477  44.305  1.00  0.00           C
ATOM   5665  C29 POPEE 334      62.037 118.707  45.175  1.00  0.00           C
ATOM   5667 0C21 POPEE 334      62.647 118.867  46.365  1.00  0.00           C
ATOM   5669 1C21 POPEE 334      63.517 117.867  47.085  1.00  0.00           C
ATOM   5672 2C21 POPEE 334      64.867 118.467  47.505  1.00  0.00           C
ATOM   5675 3C21 POPEE 334      64.807 119.437  48.695  1.00  0.00           C
ATOM   5678 4C21 POPEE 334      66.147 120.167  48.905  1.00  0.00           C
ATOM   5681 5C21 POPEE 334      66.247 120.897  50.245  1.00  0.00           C
ATOM   5684 6C21 POPEE 334      67.617 121.587  50.405  1.00  0.00           C
ATOM   5687 7C21 POPEE 334      67.667 122.587  51.575  1.00  0.00           C
ATOM   5690 8C21 POPEE 334      68.837 122.357  52.535  1.00  0.00           C
ATOM   5694  C33 POPEE 334      57.077 114.987  39.825  1.00  0.00           C
ATOM   5697  C34 POPEE 334      55.777 115.697  40.185  1.00  0.00           C
ATOM   5700  C35 POPEE 334      55.767 116.087  41.665  1.00  0.00           C
ATOM   5703  C36 POPEE 334      54.367 116.047  42.305  1.00  0.00           C
ATOM   5706  C37 POPEE 334      54.477 116.217  43.825  1.00  0.00           C
ATOM   5709  C38 POPEE 334      53.207 115.777  44.575  1.00  0.00           C
ATOM   5712  C39 POPEE 334      53.307 116.117  46.065  1.00  0.00           C
ATOM   5715 0C31 POPEE 334      51.967 115.987  46.785  1.00  0.00           C
ATOM   5718 1C31 POPEE 334      52.007 116.427  48.255  1.00  0.00           C
ATOM   5721 2C31 POPEE 334      52.167 117.947  48.435  1.00  0.00           C
ATOM   5724 3C31 POPEE 334      51.877 118.397  49.865  1.00  0.00           C
ATOM   5727 4C31 POPEE 334      51.747 119.917  50.025  1.00  0.00           C
ATOM   5730 5C31 POPEE 334      51.207 120.287  51.415  1.00  0.00           C
ATOM   5733 6C31 POPEE 334      51.157 121.797  51.665  1.00  0.00           C
ATOM   5737  NH3 POPEF 335     116.467 125.117  22.325  1.00  0.00           N
ATOM   5741  C12 POPEF 335     117.457 124.597  21.325  1.00  0.00           C
ATOM   5744  C11 POPEF 335     118.887 124.477  21.855  1.00  0.00           C
ATOM   5747  P   POPEF 335     119.927 122.367  20.615  1.00  0.00           P
ATOM   5748  O13 POPEF 335     118.887 121.847  19.715  1.00  0.00           O
ATOM   5749  O14 POPEF 335     121.357 122.087  20.285  1.00  0.00           O
ATOM   5750  O11 POPEF 335     119.577 121.737  22.025  1.00  0.00           O
ATOM   5751  O12 POPEF 335     119.727 123.917  20.855  1.00  0.00           O
ATOM   5752  C1  POPEF 335     120.687 121.477  22.885  1.00  0.00           C
ATOM   5755  C2  POPEF 335     120.207 121.077  24.285  1.00  0.00           C
ATOM   5757  O21 POPEF 335     121.167 121.517  25.255  1.00  0.00           O
ATOM   5758  C21 POPEF 335     122.297 120.827  25.305  1.00  0.00           C
ATOM   5759  O22 POPEF 335     123.017 120.547  24.355  1.00  0.00           O
ATOM   5760  C22 POPEF 335     122.417 120.277  26.715  1.00  0.00           C
ATOM   5763  C3  POPEF 335     119.857 119.547  24.385  1.00  0.00           C
ATOM   5766  O31 POPEF 335     119.497 119.157  25.735  1.00  0.00           O
ATOM   5767  C31 POPEF 335     118.667 118.117  25.845  1.00  0.00           C
ATOM   5768  O32 POPEF 335     118.297 117.417  24.915  1.00  0.00           O
ATOM   5769  C32 POPEF 335     118.197 117.967  27.285  1.00  0.00           C
ATOM   5772  C23 POPEF 335     123.647 120.737  27.505  1.00  0.00           C
ATOM   5775  C24 POPEF 335     123.627 120.057  28.875  1.00  0.00           C
ATOM   5778  C25 POPEF 335     124.997 119.947  29.555  1.00  0.00           C
ATOM   5781  C26 POPEF 335     124.897 119.347  30.965  1.00  0.00           C
ATOM   5784  C27 POPEF 335     126.237 118.807  31.475  1.00  0.00           C
ATOM   5787  C28 POPEF 335     126.177 118.267  32.925  1.00  0.00           C
ATOM   5790  C29 POPEF 335     126.057 119.367  33.935  1.00  0.00           C
ATOM   5792 0C21 POPEF 335     126.967 119.687  34.875  1.00  0.00           C
ATOM   5794 1C21 POPEF 335     128.307 119.027  35.075  1.00  0.00           C
ATOM   5797 2C21 POPEF 335     129.221 119.907  35.945  1.00  0.00           C
ATOM   5800 3C21 POPEF 335     130.611 119.317  36.205  1.00  0.00           C
ATOM   5803 4C21 POPEF 335     131.451 120.247  37.095  1.00  0.00           C
ATOM   5806 5C21 POPEF 335     132.691 119.577  37.705  1.00  0.00           C
ATOM   5809 6C21 POPEF 335     133.441 120.517  38.655  1.00  0.00           C
ATOM   5812 7C21 POPEF 335     134.551 119.807  39.445  1.00  0.00           C
ATOM   5815 8C21 POPEF 335     135.271 120.727  40.425  1.00  0.00           C
ATOM   5819  C33 POPEF 335     119.287 117.867  28.385  1.00  0.00           C
ATOM   5822  C34 POPEF 335     118.607 117.837  29.765  1.00  0.00           C
ATOM   5825  C35 POPEF 335     118.277 119.237  30.305  1.00  0.00           C
ATOM   5828  C36 POPEF 335     117.287 119.237  31.485  1.00  0.00           C
ATOM   5831  C37 POPEF 335     115.807 119.327  31.055  1.00  0.00           C
ATOM   5834  C38 POPEF 335     114.947 120.257  31.915  1.00  0.00           C
ATOM   5837  C39 POPEF 335     114.577 119.677  33.295  1.00  0.00           C
ATOM   5840 0C31 POPEF 335     113.657 120.617  34.095  1.00  0.00           C
ATOM   5843 1C31 POPEF 335     113.367 120.077  35.505  1.00  0.00           C
ATOM   5846 2C31 POPEF 335     112.207 120.767  36.235  1.00  0.00           C
ATOM   5849 3C31 POPEF 335     112.587 122.037  37.015  1.00  0.00           C
ATOM   5852 4C31 POPEF 335     111.447 122.547  37.915  1.00  0.00           C
ATOM   5855 5C31 POPEF 335     111.877 123.647  38.885  1.00  0.00           C
ATOM   5858 6C31 POPEF 335     110.727 124.157  39.755  1.00  0.00           C
ATOM   5862  NH3 POPEG 336      18.137 117.247  20.065  1.00  0.00           N
ATOM   5866  C12 POPEG 336      17.307 116.127  20.635  1.00  0.00           C
ATOM   5869  C11 POPEG 336      17.317 114.927  19.675  1.00  0.00           C
ATOM   5872  P   POPEG 336      16.497 113.187  21.425  1.00  0.00           P
ATOM   5873  O13 POPEG 336      17.897 113.187  21.875  1.00  0.00           O
ATOM   5874  O14 POPEG 336      15.837 111.867  21.355  1.00  0.00           O
ATOM   5875  O11 POPEG 336      15.657 114.127  22.375  1.00  0.00           O
ATOM   5876  O12 POPEG 336      16.357 113.927  20.045  1.00  0.00           O
ATOM   5877  C1  POPEG 336      15.967 114.137  23.775  1.00  0.00           C
ATOM   5880  C2  POPEG 336      15.727 115.537  24.395  1.00  0.00           C
ATOM   5882  O21 POPEG 336      15.847 115.377  25.815  1.00  0.00           O
ATOM   5883  C21 POPEG 336      17.067 115.587  26.305  1.00  0.00           C
ATOM   5884  O22 POPEG 336      18.057 115.847  25.645  1.00  0.00           O
ATOM   5885  C22 POPEG 336      17.007 115.417  27.825  1.00  0.00           C
ATOM   5888  C3  POPEG 336      14.307 116.067  24.045  1.00  0.00           C
ATOM   5891  O31 POPEG 336      14.157 117.497  24.015  1.00  0.00           O
ATOM   5892  C31 POPEG 336      14.187 118.087  25.205  1.00  0.00           C
ATOM   5893  O32 POPEG 336      15.077 117.977  26.025  1.00  0.00           O
ATOM   5894  C32 POPEG 336      12.867 118.787  25.445  1.00  0.00           C
ATOM   5897  C23 POPEG 336      18.367 115.637  28.515  1.00  0.00           C
ATOM   5900  C24 POPEG 336      18.447 114.897  29.865  1.00  0.00           C
ATOM   5903  C25 POPEG 336      17.467 115.447  30.905  1.00  0.00           C
ATOM   5906  C26 POPEG 336      17.597 114.767  32.275  1.00  0.00           C
ATOM   5909  C27 POPEG 336      16.447 115.117  33.235  1.00  0.00           C
ATOM   5912  C28 POPEG 336      16.337 116.627  33.555  1.00  0.00           C
ATOM   5915  C29 POPEG 336      15.037 116.957  34.245  1.00  0.00           C
ATOM   5917 0C21 POPEG 336      14.667 116.547  35.465  1.00  0.00           C
ATOM   5919 1C21 POPEG 336      15.497 115.757  36.435  1.00  0.00           C
ATOM   5922 2C21 POPEG 336      15.327 116.327  37.855  1.00  0.00           C
ATOM   5925 3C21 POPEG 336      16.217 115.627  38.885  1.00  0.00           C
ATOM   5928 4C21 POPEG 336      15.977 116.117  40.325  1.00  0.00           C
ATOM   5931 5C21 POPEG 336      16.147 117.637  40.535  1.00  0.00           C
ATOM   5934 6C21 POPEG 336      14.827 118.417  40.465  1.00  0.00           C
ATOM   5937 7C21 POPEG 336      14.977 119.837  41.005  1.00  0.00           C
ATOM   5940 8C21 POPEG 336      13.707 120.677  40.815  1.00  0.00           C
ATOM   5944  C33 POPEG 336      12.487 118.877  26.945  1.00  0.00           C
ATOM   5947  C34 POPEG 336      12.557 117.547  27.695  1.00  0.00           C
ATOM   5950  C35 POPEG 336      11.827 117.627  29.045  1.00  0.00           C
ATOM   5953  C36 POPEG 336      12.287 116.557  30.045  1.00  0.00           C
ATOM   5956  C37 POPEG 336      11.427 116.577  31.315  1.00  0.00           C
ATOM   5959  C38 POPEG 336      11.937 115.647  32.425  1.00  0.00           C
ATOM   5962  C39 POPEG 336      12.117 114.177  32.035  1.00  0.00           C
ATOM   5965 0C31 POPEG 336      12.587 113.347  33.235  1.00  0.00           C
ATOM   5968 1C31 POPEG 336      13.067 111.947  32.845  1.00  0.00           C
ATOM   5971 2C31 POPEG 336      13.437 111.077  34.055  1.00  0.00           C
ATOM   5974 3C31 POPEG 336      14.597 111.647  34.885  1.00  0.00           C
ATOM   5977 4C31 POPEG 336      14.747 110.937  36.225  1.00  0.00           C
ATOM   5980 5C31 POPEG 336      15.837 111.557  37.105  1.00  0.00           C
ATOM   5983 6C31 POPEG 336      15.787 111.037  38.545  1.00  0.00           C
ATOM   5987  NH3 POPEH 337     117.287  72.877  23.745  1.00  0.00           N
ATOM   5991  C12 POPEH 337     116.517  72.367  22.565  1.00  0.00           C
ATOM   5994  C11 POPEH 337     116.447  73.397  21.435  1.00  0.00           C
ATOM   5997  P   POPEH 337     115.067  75.597  21.065  1.00  0.00           P
ATOM   5998  O13 POPEH 337     116.407  76.177  20.815  1.00  0.00           O
ATOM   5999  O14 POPEH 337     114.127  75.547  19.935  1.00  0.00           O
ATOM   6000  O11 POPEH 337     114.417  76.297  22.345  1.00  0.00           O
ATOM   6001  O12 POPEH 337     115.227  74.127  21.585  1.00  0.00           O
ATOM   6002  C1  POPEH 337     113.017  76.287  22.625  1.00  0.00           C
ATOM   6005  C2  POPEH 337     112.677  76.137  24.145  1.00  0.00           C
ATOM   6007  O21 POPEH 337     113.597  76.897  24.965  1.00  0.00           O
ATOM   6008  C21 POPEH 337     113.087  77.167  26.165  1.00  0.00           C
ATOM   6009  O22 POPEH 337     111.917  77.067  26.475  1.00  0.00           O
ATOM   6010  C22 POPEH 337     114.217  77.617  27.095  1.00  0.00           C
ATOM   6013  C3  POPEH 337     112.717  74.627  24.545  1.00  0.00           C
ATOM   6016  O31 POPEH 337     112.487  74.377  25.955  1.00  0.00           O
ATOM   6017  C31 POPEH 337     111.397  73.717  26.335  1.00  0.00           C
ATOM   6018  O32 POPEH 337     110.627  73.127  25.595  1.00  0.00           O
ATOM   6019  C32 POPEH 337     111.137  73.947  27.815  1.00  0.00           C
ATOM   6022  C23 POPEH 337     113.897  77.347  28.585  1.00  0.00           C
ATOM   6025  C24 POPEH 337     114.947  77.927  29.545  1.00  0.00           C
ATOM   6028  C25 POPEH 337     114.617  77.627  31.005  1.00  0.00           C
ATOM   6031  C26 POPEH 337     115.717  78.027  31.995  1.00  0.00           C
ATOM   6034  C27 POPEH 337     115.367  77.607  33.425  1.00  0.00           C
ATOM   6037  C28 POPEH 337     116.537  77.677  34.415  1.00  0.00           C
ATOM   6040  C29 POPEH 337     117.007  79.087  34.695  1.00  0.00           C
ATOM   6042 0C21 POPEH 337     116.797  79.797  35.815  1.00  0.00           C
ATOM   6044 1C21 POPEH 337     116.017  79.357  37.035  1.00  0.00           C
ATOM   6047 2C21 POPEH 337     116.727  78.327  37.945  1.00  0.00           C
ATOM   6050 3C21 POPEH 337     118.137  78.747  38.375  1.00  0.00           C
ATOM   6053 4C21 POPEH 337     118.807  77.787  39.385  1.00  0.00           C
ATOM   6056 5C21 POPEH 337     119.097  76.387  38.845  1.00  0.00           C
ATOM   6059 6C21 POPEH 337     120.037  75.597  39.765  1.00  0.00           C
ATOM   6062 7C21 POPEH 337     119.837  74.077  39.735  1.00  0.00           C
ATOM   6065 8C21 POPEH 337     120.877  73.317  40.565  1.00  0.00           C
ATOM   6069  C33 POPEH 337     112.137  73.237  28.745  1.00  0.00           C
ATOM   6072  C34 POPEH 337     111.777  73.487  30.215  1.00  0.00           C
ATOM   6075  C35 POPEH 337     112.697  72.777  31.215  1.00  0.00           C
ATOM   6078  C36 POPEH 337     114.057  73.467  31.365  1.00  0.00           C
ATOM   6081  C37 POPEH 337     114.857  72.927  32.545  1.00  0.00           C
ATOM   6084  C38 POPEH 337     116.237  73.567  32.655  1.00  0.00           C
ATOM   6087  C39 POPEH 337     116.977  73.157  33.925  1.00  0.00           C
ATOM   6090 0C31 POPEH 337     118.347  73.837  34.035  1.00  0.00           C
ATOM   6093 1C31 POPEH 337     119.247  73.187  35.095  1.00  0.00           C
ATOM   6096 2C31 POPEH 337     120.657  73.787  35.125  1.00  0.00           C
ATOM   6099 3C31 POPEH 337     121.697  72.827  35.725  1.00  0.00           C
ATOM   6102 4C31 POPEH 337     123.137  73.177  35.335  1.00  0.00           C
ATOM   6105 5C31 POPEH 337     124.127  72.057  35.675  1.00  0.00           C
ATOM   6108 6C31 POPEH 337     125.557  72.347  35.245  1.00  0.00           C
ATOM   6112  NH3 POPEI 338      19.297  90.107  20.905  1.00  0.00           N
ATOM   6116  C12 POPEI 338      20.447  90.887  20.315  1.00  0.00           C
ATOM   6119  C11 POPEI 338      21.307  91.547  21.405  1.00  0.00           C
ATOM   6122  P   POPEI 338      23.437  93.037  20.915  1.00  0.00           P
ATOM   6123  O13 POPEI 338      24.157  91.907  20.295  1.00  0.00           O
ATOM   6124  O14 POPEI 338      23.607  94.377  20.315  1.00  0.00           O
ATOM   6125  O11 POPEI 338      23.747  93.017  22.465  1.00  0.00           O
ATOM   6126  O12 POPEI 338      21.877  92.737  20.885  1.00  0.00           O
ATOM   6127  C1  POPEI 338      23.597  94.157  23.295  1.00  0.00           C
ATOM   6130  C2  POPEI 338      22.407  93.947  24.255  1.00  0.00           C
ATOM   6132  O21 POPEI 338      22.577  94.867  25.335  1.00  0.00           O
ATOM   6133  C21 POPEI 338      21.977  96.027  25.195  1.00  0.00           C
ATOM   6134  O22 POPEI 338      21.247  96.337  24.255  1.00  0.00           O
ATOM   6135  C22 POPEI 338      22.417  96.907  26.365  1.00  0.00           C
ATOM   6138  C3  POPEI 338      22.367  92.507  24.835  1.00  0.00           C
ATOM   6141  O31 POPEI 338      21.267  92.367  25.775  1.00  0.00           O
ATOM   6142  C31 POPEI 338      21.537  91.587  26.815  1.00  0.00           C
ATOM   6143  O32 POPEI 338      22.537  90.907  26.935  1.00  0.00           O
ATOM   6144  C32 POPEI 338      20.477  91.717  27.915  1.00  0.00           C
ATOM   6147  C23 POPEI 338      21.607  98.197  26.545  1.00  0.00           C
ATOM   6150  C24 POPEI 338      22.027  99.007  27.785  1.00  0.00           C
ATOM   6153  C25 POPEI 338      21.487  98.477  29.125  1.00  0.00           C
ATOM   6156  C26 POPEI 338      21.037  99.637  30.035  1.00  0.00           C
ATOM   6159  C27 POPEI 338      20.667  99.267  31.485  1.00  0.00           C
ATOM   6162  C28 POPEI 338      20.497 100.547  32.335  1.00  0.00           C
ATOM   6165  C29 POPEI 338      20.227 100.547  33.825  1.00  0.00           C
ATOM   6167 0C21 POPEI 338      19.987  99.567  34.725  1.00  0.00           C
ATOM   6169 1C21 POPEI 338      19.857  98.077  34.565  1.00  0.00           C
ATOM   6172 2C21 POPEI 338      18.447  97.567  34.955  1.00  0.00           C
ATOM   6175 3C21 POPEI 338      18.017  97.847  36.405  1.00  0.00           C
ATOM   6178 4C21 POPEI 338      16.517  97.557  36.635  1.00  0.00           C
ATOM   6181 5C21 POPEI 338      16.007  98.137  37.965  1.00  0.00           C
ATOM   6184 6C21 POPEI 338      14.587  97.667  38.315  1.00  0.00           C
ATOM   6187 7C21 POPEI 338      14.047  98.317  39.595  1.00  0.00           C
ATOM   6190 8C21 POPEI 338      12.737  97.707  40.105  1.00  0.00           C
ATOM   6194  C33 POPEI 338      21.137  91.747  29.325  1.00  0.00           C
ATOM   6197  C34 POPEI 338      20.157  92.227  30.405  1.00  0.00           C
ATOM   6200  C35 POPEI 338      20.677  92.097  31.845  1.00  0.00           C
ATOM   6203  C36 POPEI 338      19.647  92.567  32.885  1.00  0.00           C
ATOM   6206  C37 POPEI 338      20.247  92.677  34.295  1.00  0.00           C
ATOM   6209  C38 POPEI 338      19.257  93.267  35.315  1.00  0.00           C
ATOM   6212  C39 POPEI 338      19.897  93.547  36.685  1.00  0.00           C
ATOM   6215 0C31 POPEI 338      19.957  92.327  37.605  1.00  0.00           C
ATOM   6218 1C31 POPEI 338      20.627  92.657  38.955  1.00  0.00           C
ATOM   6221 2C31 POPEI 338      20.577  91.497  39.965  1.00  0.00           C
ATOM   6224 3C31 POPEI 338      21.677  90.437  39.795  1.00  0.00           C
ATOM   6227 4C31 POPEI 338      23.087  90.957  40.135  1.00  0.00           C
ATOM   6230 5C31 POPEI 338      24.197  89.897  40.105  1.00  0.00           C
ATOM   6233 6C31 POPEI 338      25.567  90.477  40.465  1.00  0.00           C
ATOM   6237  NH3 POPEJ 339      78.467  59.647  67.405  1.00  0.00           N
ATOM   6241  C12 POPEJ 339      79.587  60.307  68.175  1.00  0.00           C
ATOM   6244  C11 POPEJ 339      80.937  60.267  67.445  1.00  0.00           C
ATOM   6247  P   POPEJ 339      80.817  57.917  66.115  1.00  0.00           P
ATOM   6248  O13 POPEJ 339      81.967  57.247  65.455  1.00  0.00           O
ATOM   6249  O14 POPEJ 339      79.847  57.077  66.845  1.00  0.00           O
ATOM   6250  O11 POPEJ 339      80.037  58.817  65.105  1.00  0.00           O
ATOM   6251  O12 POPEJ 339      81.397  58.947  67.155  1.00  0.00           O
ATOM   6252  C1  POPEJ 339      80.647  59.867  64.345  1.00  0.00           C
ATOM   6255  C2  POPEJ 339      80.787  59.487  62.875  1.00  0.00           C
ATOM   6257  O21 POPEJ 339      81.377  60.637  62.245  1.00  0.00           O
ATOM   6258  C21 POPEJ 339      81.257  60.767  60.945  1.00  0.00           C
ATOM   6259  O22 POPEJ 339      80.567  61.597  60.375  1.00  0.00           O
ATOM   6260  C22 POPEJ 339      82.227  59.827  60.235  1.00  0.00           C
ATOM   6263  C3  POPEJ 339      79.427  59.007  62.275  1.00  0.00           C
ATOM   6266  O31 POPEJ 339      79.587  58.587  60.915  1.00  0.00           O
ATOM   6267  C31 POPEJ 339      78.507  58.047  60.375  1.00  0.00           C
ATOM   6268  O32 POPEJ 339      77.427  57.917  60.915  1.00  0.00           O
ATOM   6269  C32 POPEJ 339      78.817  57.637  58.945  1.00  0.00           C
ATOM   6272  C23 POPEJ 339      82.637  60.367  58.855  1.00  0.00           C
ATOM   6275  C24 POPEJ 339      83.477  59.357  58.075  1.00  0.00           C
ATOM   6278  C25 POPEJ 339      84.677  60.027  57.375  1.00  0.00           C
ATOM   6281  C26 POPEJ 339      85.707  58.997  56.915  1.00  0.00           C
ATOM   6284  C27 POPEJ 339      86.957  59.667  56.325  1.00  0.00           C
ATOM   6287  C28 POPEJ 339      86.927  59.727  54.785  1.00  0.00           C
ATOM   6290  C29 POPEJ 339      88.127  60.467  54.275  1.00  0.00           C
ATOM   6292 0C21 POPEJ 339      88.197  61.777  53.985  1.00  0.00           C
ATOM   6294 1C21 POPEJ 339      87.077  62.797  54.075  1.00  0.00           C
ATOM   6297 2C21 POPEJ 339      86.977  63.687  52.815  1.00  0.00           C
ATOM   6300 3C21 POPEJ 339      88.267  64.447  52.435  1.00  0.00           C
ATOM   6303 4C21 POPEJ 339      88.747  65.447  53.495  1.00  0.00           C
ATOM   6306 5C21 POPEJ 339      90.237  65.807  53.345  1.00  0.00           C
ATOM   6309 6C21 POPEJ 339      90.607  67.127  54.045  1.00  0.00           C
ATOM   6312 7C21 POPEJ 339      92.117  67.317  54.165  1.00  0.00           C
ATOM   6315 8C21 POPEJ 339      92.517  68.747  54.545  1.00  0.00           C
ATOM   6319  C33 POPEJ 339      78.357  58.707  57.945  1.00  0.00           C
ATOM   6322  C34 POPEJ 339      78.787  58.347  56.515  1.00  0.00           C
ATOM   6325  C35 POPEJ 339      78.137  59.267  55.475  1.00  0.00           C
ATOM   6328  C36 POPEJ 339      78.617  60.727  55.545  1.00  0.00           C
ATOM   6331  C37 POPEJ 339      77.847  61.587  54.545  1.00  0.00           C
ATOM   6334  C38 POPEJ 339      78.607  62.817  54.045  1.00  0.00           C
ATOM   6337  C39 POPEJ 339      77.827  63.517  52.915  1.00  0.00           C
ATOM   6340 0C31 POPEJ 339      78.697  64.437  52.055  1.00  0.00           C
ATOM   6343 1C31 POPEJ 339      77.897  65.117  50.935  1.00  0.00           C
ATOM   6346 2C31 POPEJ 339      78.787  65.897  49.955  1.00  0.00           C
ATOM   6349 3C31 POPEJ 339      79.567  64.987  48.995  1.00  0.00           C
ATOM   6352 4C31 POPEJ 339      79.377  65.367  47.525  1.00  0.00           C
ATOM   6355 5C31 POPEJ 339      80.107  64.427  46.555  1.00  0.00           C
ATOM   6358 6C31 POPEJ 339      79.907  64.807  45.085  1.00  0.00           C
ATOM   6362  NH3 POPEK 340      97.647 108.867  26.145  1.00  0.00           N
ATOM   6366  C12 POPEK 340      97.667 108.357  24.715  1.00  0.00           C
ATOM   6369  C11 POPEK 340      98.317 106.967  24.605  1.00  0.00           C
ATOM   6372  P   POPEK 340     100.597 105.777  25.125  1.00  0.00           P
ATOM   6373  O13 POPEK 340      99.857 104.547  24.735  1.00  0.00           O
ATOM   6374  O14 POPEK 340     101.897 106.037  24.465  1.00  0.00           O
ATOM   6375  O11 POPEK 340     100.827 105.737  26.685  1.00  0.00           O
ATOM   6376  O12 POPEK 340      99.657 107.047  25.035  1.00  0.00           O
ATOM   6377  C1  POPEK 340     102.077 105.327  27.225  1.00  0.00           C
ATOM   6380  C2  POPEK 340     101.877 104.667  28.615  1.00  0.00           C
ATOM   6382  O21 POPEK 340     102.957 105.117  29.445  1.00  0.00           O
ATOM   6383  C21 POPEK 340     102.667 105.187  30.735  1.00  0.00           C
ATOM   6384  O22 POPEK 340     101.637 104.807  31.255  1.00  0.00           O
ATOM   6385  C22 POPEK 340     103.757 105.957  31.455  1.00  0.00           C
ATOM   6388  C3  POPEK 340     101.787 103.117  28.505  1.00  0.00           C
ATOM   6391  O31 POPEK 340     101.657 102.457  29.795  1.00  0.00           O
ATOM   6392  C31 POPEK 340     100.517 101.787  29.985  1.00  0.00           C
ATOM   6393  O32 POPEK 340      99.637 101.687  29.145  1.00  0.00           O
ATOM   6394  C32 POPEK 340     100.397 101.157  31.385  1.00  0.00           C
ATOM   6397  C23 POPEK 340     103.157 106.707  32.665  1.00  0.00           C
ATOM   6400  C24 POPEK 340     104.207 107.497  33.455  1.00  0.00           C
ATOM   6403  C25 POPEK 340     103.657 108.127  34.735  1.00  0.00           C
ATOM   6406  C26 POPEK 340     103.297 107.087  35.805  1.00  0.00           C
ATOM   6409  C27 POPEK 340     102.537 107.707  36.985  1.00  0.00           C
ATOM   6412  C28 POPEK 340     101.617 106.707  37.705  1.00  0.00           C
ATOM   6415  C29 POPEK 340     102.337 105.537  38.325  1.00  0.00           C
ATOM   6417 0C21 POPEK 340     103.037 105.587  39.465  1.00  0.00           C
ATOM   6419 1C21 POPEK 340     103.257 106.817  40.315  1.00  0.00           C
ATOM   6422 2C21 POPEK 340     102.507 106.767  41.655  1.00  0.00           C
ATOM   6425 3C21 POPEK 340     103.047 105.707  42.625  1.00  0.00           C
ATOM   6428 4C21 POPEK 340     102.497 105.937  44.035  1.00  0.00           C
ATOM   6431 5C21 POPEK 340     102.927 104.877  45.065  1.00  0.00           C
ATOM   6434 6C21 POPEK 340     104.407 104.967  45.435  1.00  0.00           C
ATOM   6437 7C21 POPEK 340     104.757 104.117  46.665  1.00  0.00           C
ATOM   6440 8C21 POPEK 340     106.187 104.347  47.165  1.00  0.00           C
ATOM   6444  C33 POPEK 340     101.397 101.627  32.475  1.00  0.00           C
ATOM   6447  C34 POPEK 340     100.767 101.697  33.885  1.00  0.00           C
ATOM   6450  C35 POPEK 340     101.347 100.697  34.895  1.00  0.00           C
ATOM   6453  C36 POPEK 340     100.947 101.027  36.345  1.00  0.00           C
ATOM   6456  C37 POPEK 340     101.917 100.447  37.375  1.00  0.00           C
ATOM   6459  C38 POPEK 340     101.987 101.227  38.695  1.00  0.00           C
ATOM   6462  C39 POPEK 340     100.757 101.057  39.605  1.00  0.00           C
ATOM   6465 0C31 POPEK 340      99.907 102.327  39.745  1.00  0.00           C
ATOM   6468 1C31 POPEK 340      98.907 102.187  40.905  1.00  0.00           C
ATOM   6471 2C31 POPEK 340      97.907 103.347  41.025  1.00  0.00           C
ATOM   6474 3C31 POPEK 340      97.047 103.227  42.295  1.00  0.00           C
ATOM   6477 4C31 POPEK 340      95.807 104.137  42.295  1.00  0.00           C
ATOM   6480 5C31 POPEK 340      95.057 104.117  43.635  1.00  0.00           C
ATOM   6483 6C31 POPEK 340      93.827 105.027  43.665  1.00  0.00           C
ATOM   6487  NH3 POPEL 341      85.937  77.537  26.795  1.00  0.00           N
ATOM   6491  C12 POPEL 341      87.157  77.947  26.005  1.00  0.00           C
ATOM   6494  C11 POPEL 341      87.677  79.337  26.445  1.00  0.00           C
ATOM   6497  P   POPEL 341      85.997  80.657  27.955  1.00  0.00           P
ATOM   6498  O13 POPEL 341      86.697  81.857  28.445  1.00  0.00           O
ATOM   6499  O14 POPEL 341      84.547  80.797  27.755  1.00  0.00           O
ATOM   6500  O11 POPEL 341      86.317  79.347  28.815  1.00  0.00           O
ATOM   6501  O12 POPEL 341      86.607  80.287  26.545  1.00  0.00           O
ATOM   6502  C1  POPEL 341      86.487  79.407  30.235  1.00  0.00           C
ATOM   6505  C2  POPEL 341      86.937  78.037  30.845  1.00  0.00           C
ATOM   6507  O21 POPEL 341      87.787  78.167  31.995  1.00  0.00           O
ATOM   6508  C21 POPEL 341      87.487  78.917  33.015  1.00  0.00           C
ATOM   6509  O22 POPEL 341      86.517  79.637  33.165  1.00  0.00           O
ATOM   6510  C22 POPEL 341      88.607  78.697  34.025  1.00  0.00           C
ATOM   6513  C3  POPEL 341      87.777  77.187  29.865  1.00  0.00           C
ATOM   6516  O31 POPEL 341      87.787  75.817  30.325  1.00  0.00           O
ATOM   6517  C31 POPEL 341      88.637  75.037  29.675  1.00  0.00           C
ATOM   6518  O32 POPEL 341      89.487  75.397  28.875  1.00  0.00           O
ATOM   6519  C32 POPEL 341      88.477  73.627  30.215  1.00  0.00           C
ATOM   6522  C23 POPEL 341      88.397  79.337  35.405  1.00  0.00           C
ATOM   6525  C24 POPEL 341      89.287  78.597  36.405  1.00  0.00           C
ATOM   6528  C25 POPEL 341      89.297  79.177  37.825  1.00  0.00           C
ATOM   6531  C26 POPEL 341      88.057  78.807  38.645  1.00  0.00           C
ATOM   6534  C27 POPEL 341      88.237  79.157  40.125  1.00  0.00           C
ATOM   6537  C28 POPEL 341      86.977  78.857  40.955  1.00  0.00           C
ATOM   6540  C29 POPEL 341      87.187  79.257  42.385  1.00  0.00           C
ATOM   6542 0C21 POPEL 341      86.777  78.627  43.485  1.00  0.00           C
ATOM   6544 1C21 POPEL 341      86.007  77.337  43.585  1.00  0.00           C
ATOM   6547 2C21 POPEL 341      86.567  76.447  44.705  1.00  0.00           C
ATOM   6550 3C21 POPEL 341      86.247  76.957  46.115  1.00  0.00           C
ATOM   6553 4C21 POPEL 341      87.287  76.497  47.145  1.00  0.00           C
ATOM   6556 5C21 POPEL 341      86.977  76.997  48.565  1.00  0.00           C
ATOM   6559 6C21 POPEL 341      87.967  76.407  49.575  1.00  0.00           C
ATOM   6562 7C21 POPEL 341      87.807  76.947  51.005  1.00  0.00           C
ATOM   6565 8C21 POPEL 341      88.877  76.397  51.945  1.00  0.00           C
ATOM   6569  C33 POPEL 341      89.127  72.577  29.295  1.00  0.00           C
ATOM   6572  C34 POPEL 341      88.957  71.177  29.885  1.00  0.00           C
ATOM   6575  C35 POPEL 341      89.667  70.097  29.065  1.00  0.00           C
ATOM   6578  C36 POPEL 341      91.137  69.987  29.435  1.00  0.00           C
ATOM   6581  C37 POPEL 341      91.837  68.817  28.745  1.00  0.00           C
ATOM   6584  C38 POPEL 341      93.097  68.417  29.505  1.00  0.00           C
ATOM   6587  C39 POPEL 341      93.807  67.177  28.965  1.00  0.00           C
ATOM   6590 0C31 POPEL 341      94.477  66.387  30.085  1.00  0.00           C
ATOM   6593 1C31 POPEL 341      95.047  65.027  29.625  1.00  0.00           C
ATOM   6596 2C31 POPEL 341      96.577  64.967  29.645  1.00  0.00           C
ATOM   6599 3C31 POPEL 341      97.207  65.787  28.505  1.00  0.00           C
ATOM   6602 4C31 POPEL 341      98.737  65.787  28.555  1.00  0.00           C
ATOM   6605 5C31 POPEL 341      99.377  66.407  27.315  1.00  0.00           C
ATOM   6608 6C31 POPEL 341     100.897  66.477  27.405  1.00  0.00           C
ATOM   6612  NH3 POPEM 342      93.157  72.687  26.665  1.00  0.00           N
ATOM   6616  C12 POPEM 342      93.027  73.697  25.565  1.00  0.00           C
ATOM   6619  C11 POPEM 342      93.427  73.117  24.185  1.00  0.00           C
ATOM   6622  P   POPEM 342      95.447  71.407  24.295  1.00  0.00           P
ATOM   6623  O13 POPEM 342      94.727  70.377  23.535  1.00  0.00           O
ATOM   6624  O14 POPEM 342      96.907  71.457  24.095  1.00  0.00           O
ATOM   6625  O11 POPEM 342      95.187  71.207  25.855  1.00  0.00           O
ATOM   6626  O12 POPEM 342      94.827  72.857  24.065  1.00  0.00           O
ATOM   6627  C1  POPEM 342      95.317  69.947  26.515  1.00  0.00           C
ATOM   6630  C2  POPEM 342      96.247  70.017  27.755  1.00  0.00           C
ATOM   6632  O21 POPEM 342      95.607  70.737  28.835  1.00  0.00           O
ATOM   6633  C21 POPEM 342      96.067  70.367  30.035  1.00  0.00           C
ATOM   6634  O22 POPEM 342      96.867  69.457  30.225  1.00  0.00           O
ATOM   6635  C22 POPEM 342      95.457  71.227  31.125  1.00  0.00           C
ATOM   6638  C3  POPEM 342      97.627  70.647  27.385  1.00  0.00           C
ATOM   6641  O31 POPEM 342      98.507  71.017  28.465  1.00  0.00           O
ATOM   6642  C31 POPEM 342      98.377  72.277  28.915  1.00  0.00           C
ATOM   6643  O32 POPEM 342      97.507  73.057  28.595  1.00  0.00           O
ATOM   6644  C32 POPEM 342      99.587  72.557  29.815  1.00  0.00           C
ATOM   6647  C23 POPEM 342      96.177  70.977  32.465  1.00  0.00           C
ATOM   6650  C24 POPEM 342      95.497  71.587  33.705  1.00  0.00           C
ATOM   6653  C25 POPEM 342      96.347  71.357  34.965  1.00  0.00           C
ATOM   6656  C26 POPEM 342      95.567  70.897  36.205  1.00  0.00           C
ATOM   6659  C27 POPEM 342      96.417  70.007  37.145  1.00  0.00           C
ATOM   6662  C28 POPEM 342      95.617  69.457  38.345  1.00  0.00           C
ATOM   6665  C29 POPEM 342      96.247  68.257  38.995  1.00  0.00           C
ATOM   6667 0C21 POPEM 342      97.247  68.277  39.895  1.00  0.00           C
ATOM   6669 1C21 POPEM 342      97.927  69.507  40.425  1.00  0.00           C
ATOM   6672 2C21 POPEM 342      98.677  69.237  41.745  1.00  0.00           C
ATOM   6675 3C21 POPEM 342      99.507  70.447  42.175  1.00  0.00           C
ATOM   6678 4C21 POPEM 342     100.527  70.127  43.285  1.00  0.00           C
ATOM   6681 5C21 POPEM 342     101.397  71.327  43.705  1.00  0.00           C
ATOM   6684 6C21 POPEM 342     102.357  71.787  42.595  1.00  0.00           C
ATOM   6687 7C21 POPEM 342     103.487  72.687  43.125  1.00  0.00           C
ATOM   6690 8C21 POPEM 342     104.577  72.947  42.085  1.00  0.00           C
ATOM   6694  C33 POPEM 342      99.317  73.407  31.075  1.00  0.00           C
ATOM   6697  C34 POPEM 342     100.627  73.517  31.885  1.00  0.00           C
ATOM   6700  C35 POPEM 342     100.487  74.077  33.315  1.00  0.00           C
ATOM   6703  C36 POPEM 342     100.047  73.017  34.345  1.00  0.00           C
ATOM   6706  C37 POPEM 342      99.877  73.617  35.745  1.00  0.00           C
ATOM   6709  C38 POPEM 342      99.477  72.607  36.835  1.00  0.00           C
ATOM   6712  C39 POPEM 342     100.537  71.547  37.195  1.00  0.00           C
ATOM   6715 0C31 POPEM 342     101.867  72.167  37.625  1.00  0.00           C
ATOM   6718 1C31 POPEM 342     102.787  71.167  38.335  1.00  0.00           C
ATOM   6721 2C31 POPEM 342     104.237  71.677  38.415  1.00  0.00           C
ATOM   6724 3C31 POPEM 342     105.177  70.597  38.965  1.00  0.00           C
ATOM   6727 4C31 POPEM 342     106.657  70.997  38.905  1.00  0.00           C
ATOM   6730 5C31 POPEM 342     107.617  69.797  38.985  1.00  0.00           C
ATOM   6733 6C31 POPEM 342     108.437  69.747  40.275  1.00  0.00           C
ATOM   6737  NH3 POPEN 343      65.477  36.547  66.465  1.00  0.00           N
ATOM   6741  C12 POPEN 343      66.297  35.717  65.535  1.00  0.00           C
ATOM   6744  C11 POPEN 343      66.977  34.577  66.285  1.00  0.00           C
ATOM   6747  P   POPEN 343      68.687  32.707  65.795  1.00  0.00           P
ATOM   6748  O13 POPEN 343      69.747  32.907  66.825  1.00  0.00           O
ATOM   6749  O14 POPEN 343      67.697  31.657  66.015  1.00  0.00           O
ATOM   6750  O11 POPEN 343      69.437  32.357  64.465  1.00  0.00           O
ATOM   6751  O12 POPEN 343      67.977  34.057  65.415  1.00  0.00           O
ATOM   6752  C1  POPEN 343      68.657  31.867  63.375  1.00  0.00           C
ATOM   6755  C2  POPEN 343      69.377  32.297  62.105  1.00  0.00           C
ATOM   6757  O21 POPEN 343      68.527  32.037  60.965  1.00  0.00           O
ATOM   6758  C21 POPEN 343      68.687  32.807  59.885  1.00  0.00           C
ATOM   6759  O22 POPEN 343      68.797  32.367  58.755  1.00  0.00           O
ATOM   6760  C22 POPEN 343      68.497  34.297  60.215  1.00  0.00           C
ATOM   6763  C3  POPEN 343      70.787  31.637  62.015  1.00  0.00           C
ATOM   6766  O31 POPEN 343      71.097  31.127  60.705  1.00  0.00           O
ATOM   6767  C31 POPEN 343      70.687  29.877  60.515  1.00  0.00           C
ATOM   6768  O32 POPEN 343      70.297  29.107  61.375  1.00  0.00           O
ATOM   6769  C32 POPEN 343      70.737  29.557  59.035  1.00  0.00           C
ATOM   6772  C23 POPEN 343      68.527  35.277  59.015  1.00  0.00           C
ATOM   6775  C24 POPEN 343      67.147  35.597  58.435  1.00  0.00           C
ATOM   6778  C25 POPEN 343      66.567  34.567  57.455  1.00  0.00           C
ATOM   6781  C26 POPEN 343      67.377  34.447  56.155  1.00  0.00           C
ATOM   6784  C27 POPEN 343      66.647  33.627  55.085  1.00  0.00           C
ATOM   6787  C28 POPEN 343      67.357  33.667  53.725  1.00  0.00           C
ATOM   6790  C29 POPEN 343      66.447  33.357  52.565  1.00  0.00           C
ATOM   6792 0C21 POPEN 343      66.397  32.217  51.855  1.00  0.00           C
ATOM   6794 1C21 POPEN 343      67.207  30.967  52.055  1.00  0.00           C
ATOM   6797 2C21 POPEN 343      68.257  30.757  50.945  1.00  0.00           C
ATOM   6800 3C21 POPEN 343      67.707  30.637  49.525  1.00  0.00           C
ATOM   6803 4C21 POPEN 343      68.807  30.147  48.575  1.00  0.00           C
ATOM   6806 5C21 POPEN 343      68.657  30.637  47.135  1.00  0.00           C
ATOM   6809 6C21 POPEN 343      69.957  30.447  46.345  1.00  0.00           C
ATOM   6812 7C21 POPEN 343      69.957  31.177  45.005  1.00  0.00           C
ATOM   6815 8C21 POPEN 343      71.357  31.277  44.395  1.00  0.00           C
ATOM   6819  C33 POPEN 343      69.387  28.977  58.585  1.00  0.00           C
ATOM   6822  C34 POPEN 343      69.067  29.307  57.125  1.00  0.00           C
ATOM   6825  C35 POPEN 343      70.037  28.647  56.165  1.00  0.00           C
ATOM   6828  C36 POPEN 343      69.667  28.897  54.705  1.00  0.00           C
ATOM   6831  C37 POPEN 343      70.597  28.117  53.785  1.00  0.00           C
ATOM   6834  C38 POPEN 343      69.867  27.367  52.675  1.00  0.00           C
ATOM   6837  C39 POPEN 343      68.997  26.227  53.215  1.00  0.00           C
ATOM   6840 0C31 POPEN 343      68.537  25.277  52.115  1.00  0.00           C
ATOM   6843 1C31 POPEN 343      67.587  24.207  52.655  1.00  0.00           C
ATOM   6846 2C31 POPEN 343      67.717  22.857  51.945  1.00  0.00           C
ATOM   6849 3C31 POPEN 343      67.437  22.957  50.445  1.00  0.00           C
ATOM   6852 4C31 POPEN 343      67.177  21.577  49.825  1.00  0.00           C
ATOM   6855 5C31 POPEN 343      67.117  21.617  48.305  1.00  0.00           C
ATOM   6858 6C31 POPEN 343      66.757  20.257  47.695  1.00  0.00           C
ATOM   6862  NH3 POPEO 344      82.757  98.587  73.435  1.00  0.00           N
ATOM   6866  C12 POPEO 344      84.127  98.787  74.015  1.00  0.00           C
ATOM   6869  C11 POPEO 344      84.367  97.867  75.225  1.00  0.00           C
ATOM   6872  P   POPEO 344      83.427  95.427  74.765  1.00  0.00           P
ATOM   6873  O13 POPEO 344      82.997  95.047  76.115  1.00  0.00           O
ATOM   6874  O14 POPEO 344      82.387  95.947  73.855  1.00  0.00           O
ATOM   6875  O11 POPEO 344      84.157  94.167  74.125  1.00  0.00           O
ATOM   6876  O12 POPEO 344      84.587  96.507  74.845  1.00  0.00           O
ATOM   6877  C1  POPEO 344      84.657  94.147  72.795  1.00  0.00           C
ATOM   6880  C2  POPEO 344      83.957  93.037  71.955  1.00  0.00           C
ATOM   6882  O21 POPEO 344      84.597  92.987  70.675  1.00  0.00           O
ATOM   6883  C21 POPEO 344      84.587  91.817  70.055  1.00  0.00           C
ATOM   6884  O22 POPEO 344      84.217  90.757  70.545  1.00  0.00           O
ATOM   6885  C22 POPEO 344      85.127  91.977  68.615  1.00  0.00           C
ATOM   6888  C3  POPEO 344      82.427  93.347  71.855  1.00  0.00           C
ATOM   6891  O31 POPEO 344      81.717  92.647  70.795  1.00  0.00           O
ATOM   6892  C31 POPEO 344      80.837  93.407  70.125  1.00  0.00           C
ATOM   6893  O32 POPEO 344      80.437  94.507  70.445  1.00  0.00           O
ATOM   6894  C32 POPEO 344      80.297  92.627  68.925  1.00  0.00           C
ATOM   6897  C23 POPEO 344      84.637  93.237  67.855  1.00  0.00           C
ATOM   6900  C24 POPEO 344      85.287  93.367  66.465  1.00  0.00           C
ATOM   6903  C25 POPEO 344      84.707  94.517  65.615  1.00  0.00           C
ATOM   6906  C26 POPEO 344      83.967  94.037  64.355  1.00  0.00           C
ATOM   6909  C27 POPEO 344      83.817  95.147  63.295  1.00  0.00           C
ATOM   6912  C28 POPEO 344      83.367  94.617  61.915  1.00  0.00           C
ATOM   6915  C29 POPEO 344      81.877  94.417  61.765  1.00  0.00           C
ATOM   6917 0C21 POPEO 344      81.257  94.157  60.595  1.00  0.00           C
ATOM   6919 1C21 POPEO 344      81.957  93.957  59.275  1.00  0.00           C
ATOM   6922 2C21 POPEO 344      82.137  95.267  58.485  1.00  0.00           C
ATOM   6925 3C21 POPEO 344      80.907  95.737  57.695  1.00  0.00           C
ATOM   6928 4C21 POPEO 344      81.277  96.947  56.825  1.00  0.00           C
ATOM   6931 5C21 POPEO 344      80.347  97.197  55.635  1.00  0.00           C
ATOM   6934 6C21 POPEO 344      80.977  98.227  54.685  1.00  0.00           C
ATOM   6937 7C21 POPEO 344      80.497  98.107  53.235  1.00  0.00           C
ATOM   6940 8C21 POPEO 344      81.307  98.997  52.295  1.00  0.00           C
ATOM   6944  C33 POPEO 344      80.417  93.407  67.595  1.00  0.00           C
ATOM   6947  C34 POPEO 344      79.367  92.957  66.585  1.00  0.00           C
ATOM   6950  C35 POPEO 344      79.717  93.387  65.155  1.00  0.00           C
ATOM   6953  C36 POPEO 344      78.497  93.457  64.225  1.00  0.00           C
ATOM   6956  C37 POPEO 344      78.617  92.557  62.995  1.00  0.00           C
ATOM   6959  C38 POPEO 344      77.527  92.857  61.945  1.00  0.00           C
ATOM   6962  C39 POPEO 344      77.057  91.607  61.205  1.00  0.00           C
ATOM   6965 0C31 POPEO 344      78.147  90.917  60.385  1.00  0.00           C
ATOM   6968 1C31 POPEO 344      77.637  89.617  59.745  1.00  0.00           C
ATOM   6971 2C31 POPEO 344      77.737  89.587  58.215  1.00  0.00           C
ATOM   6974 3C31 POPEO 344      79.157  89.777  57.675  1.00  0.00           C
ATOM   6977 4C31 POPEO 344      79.287  89.327  56.225  1.00  0.00           C
ATOM   6980 5C31 POPEO 344      80.707  89.457  55.675  1.00  0.00           C
ATOM   6983 6C31 POPEO 344      80.837  88.807  54.295  1.00  0.00           C
ATOM   6987  NH3 POPEP 345      73.367  58.717  21.065  1.00  0.00           N
ATOM   6991  C12 POPEP 345      74.357  58.907  22.175  1.00  0.00           C
ATOM   6994  C11 POPEP 345      73.677  59.547  23.415  1.00  0.00           C
ATOM   6997  P   POPEP 345      73.657  62.197  23.455  1.00  0.00           P
ATOM   6998  O13 POPEP 345      75.117  62.127  23.255  1.00  0.00           O
ATOM   6999  O14 POPEP 345      72.967  63.287  22.705  1.00  0.00           O
ATOM   7000  O11 POPEP 345      73.377  62.457  24.995  1.00  0.00           O
ATOM   7001  O12 POPEP 345      73.017  60.787  23.115  1.00  0.00           O
ATOM   7002  C1  POPEP 345      73.837  61.507  25.985  1.00  0.00           C
ATOM   7005  C2  POPEP 345      73.567  61.997  27.445  1.00  0.00           C
ATOM   7007  O21 POPEP 345      74.447  61.287  28.325  1.00  0.00           O
ATOM   7008  C21 POPEP 345      74.827  61.937  29.415  1.00  0.00           C
ATOM   7009  O22 POPEP 345      74.597  63.107  29.675  1.00  0.00           O
ATOM   7010  C22 POPEP 345      75.497  60.947  30.385  1.00  0.00           C
ATOM   7013  C3  POPEP 345      72.077  61.747  27.845  1.00  0.00           C
ATOM   7016  O31 POPEP 345      71.677  62.547  28.985  1.00  0.00           O
ATOM   7017  C31 POPEP 345      71.747  61.947  30.175  1.00  0.00           C
ATOM   7018  O32 POPEP 345      71.867  60.757  30.385  1.00  0.00           O
ATOM   7019  C32 POPEP 345      71.757  63.057  31.225  1.00  0.00           C
ATOM   7022  C23 POPEP 345      75.007  61.117  31.855  1.00  0.00           C
ATOM   7025  C24 POPEP 345      75.537  60.017  32.795  1.00  0.00           C
ATOM   7028  C25 POPEP 345      75.657  60.457  34.265  1.00  0.00           C
ATOM   7031  C26 POPEP 345      74.337  60.557  35.045  1.00  0.00           C
ATOM   7034  C27 POPEP 345      74.577  61.017  36.495  1.00  0.00           C
ATOM   7037  C28 POPEP 345      73.387  60.817  37.465  1.00  0.00           C
ATOM   7040  C29 POPEP 345      72.377  61.937  37.505  1.00  0.00           C
ATOM   7042 0C21 POPEP 345      71.907  62.577  38.605  1.00  0.00           C
ATOM   7044 1C21 POPEP 345      72.257  62.297  40.045  1.00  0.00           C
ATOM   7047 2C21 POPEP 345      71.037  62.137  40.985  1.00  0.00           C
ATOM   7050 3C21 POPEP 345      71.467  61.737  42.405  1.00  0.00           C
ATOM   7053 4C21 POPEP 345      70.317  61.727  43.435  1.00  0.00           C
ATOM   7056 5C21 POPEP 345      70.807  61.357  44.845  1.00  0.00           C
ATOM   7059 6C21 POPEP 345      69.667  61.167  45.855  1.00  0.00           C
ATOM   7062 7C21 POPEP 345      70.177  60.657  47.205  1.00  0.00           C
ATOM   7065 8C21 POPEP 345      69.067  60.157  48.135  1.00  0.00           C
ATOM   7069  C33 POPEP 345      70.357  63.667  31.455  1.00  0.00           C
ATOM   7072  C34 POPEP 345      69.857  63.487  32.895  1.00  0.00           C
ATOM   7075  C35 POPEP 345      69.717  62.017  33.315  1.00  0.00           C
ATOM   7078  C36 POPEP 345      69.407  61.887  34.815  1.00  0.00           C
ATOM   7081  C37 POPEP 345      68.027  61.277  35.095  1.00  0.00           C
ATOM   7084  C38 POPEP 345      67.647  61.327  36.585  1.00  0.00           C
ATOM   7087  C39 POPEP 345      68.347  60.267  37.435  1.00  0.00           C
ATOM   7090 0C31 POPEP 345      67.947  60.317  38.915  1.00  0.00           C
ATOM   7093 1C31 POPEP 345      68.547  59.167  39.715  1.00  0.00           C
ATOM   7096 2C31 POPEP 345      68.267  59.217  41.225  1.00  0.00           C
ATOM   7099 3C31 POPEP 345      66.937  58.577  41.675  1.00  0.00           C
ATOM   7102 4C31 POPEP 345      65.707  59.457  41.465  1.00  0.00           C
ATOM   7105 5C31 POPEP 345      64.527  59.047  42.365  1.00  0.00           C
ATOM   7108 6C31 POPEP 345      63.147  59.187  41.705  1.00  0.00           C
ATOM   7112  NH3 POPEQ 346     122.467  36.767  65.995  1.00  0.00           N
ATOM   7116  C12 POPEQ 346     122.097  36.517  67.435  1.00  0.00           C
ATOM   7119  C11 POPEQ 346     122.377  35.047  67.795  1.00  0.00           C
ATOM   7122  P   POPEQ 346     122.177  32.647  66.745  1.00  0.00           P
ATOM   7123  O13 POPEQ 346     123.537  32.387  67.265  1.00  0.00           O
ATOM   7124  O14 POPEQ 346     121.017  31.987  67.405  1.00  0.00           O
ATOM   7125  O11 POPEQ 346     122.117  32.337  65.215  1.00  0.00           O
ATOM   7126  O12 POPEQ 346     121.917  34.207  66.745  1.00  0.00           O
ATOM   7127  C1  POPEQ 346     123.247  32.367  64.355  1.00  0.00           C
ATOM   7130  C2  POPEQ 346     122.787  32.007  62.905  1.00  0.00           C
ATOM   7132  O21 POPEQ 346     123.497  32.747  61.895  1.00  0.00           O
ATOM   7133  C21 POPEQ 346     123.207  34.037  61.775  1.00  0.00           C
ATOM   7134  O22 POPEQ 346     122.717  34.757  62.625  1.00  0.00           O
ATOM   7135  C22 POPEQ 346     123.577  34.557  60.385  1.00  0.00           C
ATOM   7138  C3  POPEQ 346     121.237  32.137  62.735  1.00  0.00           C
ATOM   7141  O31 POPEQ 346     120.797  32.177  61.365  1.00  0.00           O
ATOM   7142  C31 POPEQ 346     120.427  31.027  60.815  1.00  0.00           C
ATOM   7143  O32 POPEQ 346     120.527  29.927  61.325  1.00  0.00           O
ATOM   7144  C32 POPEQ 346     119.707  31.277  59.505  1.00  0.00           C
ATOM   7147  C23 POPEQ 346     122.397  35.337  59.765  1.00  0.00           C
ATOM   7150  C24 POPEQ 346     122.687  35.887  58.355  1.00  0.00           C
ATOM   7153  C25 POPEQ 346     121.577  36.827  57.855  1.00  0.00           C
ATOM   7156  C26 POPEQ 346     121.837  37.337  56.425  1.00  0.00           C
ATOM   7159  C27 POPEQ 346     120.737  38.267  55.885  1.00  0.00           C
ATOM   7162  C28 POPEQ 346     121.117  38.867  54.515  1.00  0.00           C
ATOM   7165  C29 POPEQ 346     119.987  39.637  53.885  1.00  0.00           C
ATOM   7167 0C21 POPEQ 346     119.547  39.487  52.625  1.00  0.00           C
ATOM   7169 1C21 POPEQ 346     120.107  38.517  51.625  1.00  0.00           C
ATOM   7172 2C21 POPEQ 346     121.507  38.907  51.095  1.00  0.00           C
ATOM   7175 3C21 POPEQ 346     122.197  37.717  50.415  1.00  0.00           C
ATOM   7178 4C21 POPEQ 346     123.637  37.997  49.975  1.00  0.00           C
ATOM   7181 5C21 POPEQ 346     124.327  36.717  49.475  1.00  0.00           C
ATOM   7184 6C21 POPEQ 346     125.737  36.927  48.915  1.00  0.00           C
ATOM   7187 7C21 POPEQ 346     125.717  37.467  47.475  1.00  0.00           C
ATOM   7190 8C21 POPEQ 346     127.097  37.427  46.815  1.00  0.00           C
ATOM   7194  C33 POPEQ 346     120.647  31.777  58.395  1.00  0.00           C
ATOM   7197  C34 POPEQ 346     119.827  32.397  57.265  1.00  0.00           C
ATOM   7200  C35 POPEQ 346     120.677  32.817  56.065  1.00  0.00           C
ATOM   7203  C36 POPEQ 346     119.817  33.377  54.925  1.00  0.00           C
ATOM   7206  C37 POPEQ 346     119.117  32.277  54.115  1.00  0.00           C
ATOM   7209  C38 POPEQ 346     118.137  32.807  53.055  1.00  0.00           C
ATOM   7212  C39 POPEQ 346     118.717  33.887  52.135  1.00  0.00           C
ATOM   7215 0C31 POPEQ 346     117.847  34.097  50.895  1.00  0.00           C
ATOM   7218 1C31 POPEQ 346     118.197  35.387  50.125  1.00  0.00           C
ATOM   7221 2C31 POPEQ 346     117.007  36.347  49.975  1.00  0.00           C
ATOM   7224 3C31 POPEQ 346     115.897  35.857  49.035  1.00  0.00           C
ATOM   7227 4C31 POPEQ 346     116.427  35.487  47.645  1.00  0.00           C
ATOM   7230 5C31 POPEQ 346     115.347  35.427  46.555  1.00  0.00           C
ATOM   7233 6C31 POPEQ 346     115.957  35.047  45.205  1.00  0.00           C
ATOM   7237  NH3 POPER 347      32.107  47.667  66.425  1.00  0.00           N
ATOM   7241  C12 POPER 347      33.077  48.067  65.335  1.00  0.00           C
ATOM   7244  C11 POPER 347      33.247  49.597  65.255  1.00  0.00           C
ATOM   7247  P   POPER 347      34.637  51.567  66.245  1.00  0.00           P
ATOM   7248  O13 POPER 347      33.427  52.347  65.895  1.00  0.00           O
ATOM   7249  O14 POPER 347      35.197  51.857  67.575  1.00  0.00           O
ATOM   7250  O11 POPER 347      35.777  51.957  65.185  1.00  0.00           O
ATOM   7251  O12 POPER 347      34.337  50.017  66.075  1.00  0.00           O
ATOM   7252  C1  POPER 347      36.087  51.217  64.005  1.00  0.00           C
ATOM   7255  C2  POPER 347      35.527  51.877  62.695  1.00  0.00           C
ATOM   7257  O21 POPER 347      36.477  52.717  62.015  1.00  0.00           O
ATOM   7258  C21 POPER 347      37.347  52.087  61.275  1.00  0.00           C
ATOM   7259  O22 POPER 347      37.697  50.927  61.415  1.00  0.00           O
ATOM   7260  C22 POPER 347      37.887  53.067  60.235  1.00  0.00           C
ATOM   7263  C3  POPER 347      34.267  52.747  62.965  1.00  0.00           C
ATOM   7266  O31 POPER 347      33.817  53.407  61.765  1.00  0.00           O
ATOM   7267  C31 POPER 347      34.337  54.647  61.615  1.00  0.00           C
ATOM   7268  O32 POPER 347      35.047  55.217  62.425  1.00  0.00           O
ATOM   7269  C32 POPER 347      33.917  55.247  60.285  1.00  0.00           C
ATOM   7272  C23 POPER 347      37.827  52.527  58.785  1.00  0.00           C
ATOM   7275  C24 POPER 347      36.497  52.867  58.075  1.00  0.00           C
ATOM   7278  C25 POPER 347      36.127  51.907  56.925  1.00  0.00           C
ATOM   7281  C26 POPER 347      37.227  51.547  55.925  1.00  0.00           C
ATOM   7284  C27 POPER 347      36.807  50.327  55.065  1.00  0.00           C
ATOM   7287  C28 POPER 347      37.947  49.347  54.765  1.00  0.00           C
ATOM   7290  C29 POPER 347      38.917  49.917  53.765  1.00  0.00           C
ATOM   7292 0C21 POPER 347      39.767  49.207  53.005  1.00  0.00           C
ATOM   7294 1C21 POPER 347      39.977  47.707  53.045  1.00  0.00           C
ATOM   7297 2C21 POPER 347      39.587  46.997  51.735  1.00  0.00           C
ATOM   7300 3C21 POPER 347      40.327  47.557  50.515  1.00  0.00           C
ATOM   7303 4C21 POPER 347      40.157  46.717  49.245  1.00  0.00           C
ATOM   7306 5C21 POPER 347      41.007  47.277  48.095  1.00  0.00           C
ATOM   7309 6C21 POPER 347      40.387  48.487  47.385  1.00  0.00           C
ATOM   7312 7C21 POPER 347      41.407  49.197  46.485  1.00  0.00           C
ATOM   7315 8C21 POPER 347      40.777  50.207  45.535  1.00  0.00           C
ATOM   7319  C33 POPER 347      32.587  56.017  60.395  1.00  0.00           C
ATOM   7322  C34 POPER 347      31.367  55.177  60.005  1.00  0.00           C
ATOM   7325  C35 POPER 347      31.277  54.917  58.495  1.00  0.00           C
ATOM   7328  C36 POPER 347      29.997  54.177  58.095  1.00  0.00           C
ATOM   7331  C37 POPER 347      29.647  54.427  56.625  1.00  0.00           C
ATOM   7334  C38 POPER 347      28.437  53.627  56.115  1.00  0.00           C
ATOM   7337  C39 POPER 347      27.237  53.637  57.065  1.00  0.00           C
ATOM   7340 0C31 POPER 347      25.887  53.677  56.335  1.00  0.00           C
ATOM   7343 1C31 POPER 347      24.717  53.617  57.315  1.00  0.00           C
ATOM   7346 2C31 POPER 347      23.407  54.167  56.735  1.00  0.00           C
ATOM   7349 3C31 POPER 347      22.937  53.507  55.425  1.00  0.00           C
ATOM   7352 4C31 POPER 347      22.807  51.987  55.535  1.00  0.00           C
ATOM   7355 5C31 POPER 347      22.067  51.367  54.345  1.00  0.00           C
ATOM   7358 6C31 POPER 347      22.057  49.847  54.395  1.00  0.00           C
ATOM   7362  NH3 POPES 348      67.477   7.667  30.175  1.00  0.00           N
ATOM   7366  C12 POPES 348      66.777   8.657  31.065  1.00  0.00           C
ATOM   7369  C11 POPES 348      65.657   9.407  30.305  1.00  0.00           C
ATOM   7372  P   POPES 348      63.287  10.447  30.605  1.00  0.00           P
ATOM   7373  O13 POPES 348      63.157  10.317  29.145  1.00  0.00           O
ATOM   7374  O14 POPES 348      62.107  10.137  31.435  1.00  0.00           O
ATOM   7375  O11 POPES 348      63.977  11.807  31.015  1.00  0.00           O
ATOM   7376  O12 POPES 348      64.457   9.487  31.075  1.00  0.00           O
ATOM   7377  C1  POPES 348      63.597  12.597  32.145  1.00  0.00           C
ATOM   7380  C2  POPES 348      63.737  11.887  33.535  1.00  0.00           C
ATOM   7382  O21 POPES 348      63.617  12.857  34.595  1.00  0.00           O
ATOM   7383  C21 POPES 348      64.587  13.717  34.795  1.00  0.00           C
ATOM   7384  O22 POPES 348      65.637  13.797  34.205  1.00  0.00           O
ATOM   7385  C22 POPES 348      64.177  14.647  35.955  1.00  0.00           C
ATOM   7388  C3  POPES 348      65.007  10.977  33.625  1.00  0.00           C
ATOM   7391  O31 POPES 348      65.737  11.017  34.875  1.00  0.00           O
ATOM   7392  C31 POPES 348      66.827  10.247  34.795  1.00  0.00           C
ATOM   7393  O32 POPES 348      67.037   9.417  33.925  1.00  0.00           O
ATOM   7394  C32 POPES 348      67.817  10.517  35.915  1.00  0.00           C
ATOM   7397  C23 POPES 348      64.337  16.147  35.625  1.00  0.00           C
ATOM   7400  C24 POPES 348      63.397  17.057  36.435  1.00  0.00           C
ATOM   7403  C25 POPES 348      63.977  18.417  36.865  1.00  0.00           C
ATOM   7406  C26 POPES 348      64.487  18.487  38.315  1.00  0.00           C
ATOM   7409  C27 POPES 348      65.997  18.257  38.425  1.00  0.00           C
ATOM   7412  C28 POPES 348      66.597  18.517  39.825  1.00  0.00           C
ATOM   7415  C29 POPES 348      66.647  19.997  40.115  1.00  0.00           C
ATOM   7417 0C21 POPES 348      66.487  20.617  41.295  1.00  0.00           C
ATOM   7419 1C21 POPES 348      66.227  19.957  42.625  1.00  0.00           C
ATOM   7422 2C21 POPES 348      65.397  20.827  43.575  1.00  0.00           C
ATOM   7425 3C21 POPES 348      66.087  22.137  43.995  1.00  0.00           C
ATOM   7428 4C21 POPES 348      65.407  22.827  45.195  1.00  0.00           C
ATOM   7431 5C21 POPES 348      63.927  23.177  44.985  1.00  0.00           C
ATOM   7434 6C21 POPES 348      63.687  24.307  43.975  1.00  0.00           C
ATOM   7437 7C21 POPES 348      62.197  24.427  43.605  1.00  0.00           C
ATOM   7440 8C21 POPES 348      61.897  25.567  42.635  1.00  0.00           C
ATOM   7444  C33 POPES 348      67.437  11.607  36.925  1.00  0.00           C
ATOM   7447  C34 POPES 348      68.607  11.927  37.855  1.00  0.00           C
ATOM   7450  C35 POPES 348      68.977  10.767  38.795  1.00  0.00           C
ATOM   7453  C36 POPES 348      70.197  11.107  39.665  1.00  0.00           C
ATOM   7456  C37 POPES 348      70.487  10.047  40.735  1.00  0.00           C
ATOM   7459  C38 POPES 348      71.807  10.307  41.465  1.00  0.00           C
ATOM   7462  C39 POPES 348      71.927   9.467  42.745  1.00  0.00           C
ATOM   7465 0C31 POPES 348      73.277   9.657  43.455  1.00  0.00           C
ATOM   7468 1C31 POPES 348      73.347   8.847  44.755  1.00  0.00           C
ATOM   7471 2C31 POPES 348      74.697   8.977  45.475  1.00  0.00           C
ATOM   7474 3C31 POPES 348      75.837   8.217  44.765  1.00  0.00           C
ATOM   7477 4C31 POPES 348      77.197   8.477  45.425  1.00  0.00           C
ATOM   7480 5C31 POPES 348      78.387   8.157  44.515  1.00  0.00           C
ATOM   7483 6C31 POPES 348      79.727   8.127  45.255  1.00  0.00           C
ATOM   7487  NH3 POPET 349       3.487 116.767  62.315  1.00  0.00           N
ATOM   7491  C12 POPET 349       2.787 117.867  61.555  1.00  0.00           C
ATOM   7494  C11 POPET 349       2.137 118.927  62.465  1.00  0.00           C
ATOM   7497  P   POPET 349       1.647 121.417  61.585  1.00  0.00           P
ATOM   7498  O13 POPET 349       0.347 122.087  61.825  1.00  0.00           O
ATOM   7499  O14 POPET 349       2.757 121.857  62.455  1.00  0.00           O
ATOM   7500  O11 POPET 349       2.017 121.707  60.085  1.00  0.00           O
ATOM   7501  O12 POPET 349       1.417 119.867  61.675  1.00  0.00           O
ATOM   7502  C1  POPET 349       2.637 120.737  59.235  1.00  0.00           C
ATOM   7505  C2  POPET 349       2.217 120.957  57.755  1.00  0.00           C
ATOM   7507  O21 POPET 349       2.987 120.037  56.955  1.00  0.00           O
ATOM   7508  C21 POPET 349       2.587 119.597  55.745  1.00  0.00           C
ATOM   7509  O22 POPET 349       3.357 119.257  54.865  1.00  0.00           O
ATOM   7510  C22 POPET 349       1.067 119.507  55.595  1.00  0.00           C
ATOM   7513  C3  POPET 349       2.477 122.427  57.325  1.00  0.00           C
ATOM   7516  O31 POPET 349       2.547 122.537  55.895  1.00  0.00           O
ATOM   7517  C31 POPET 349       3.537 123.297  55.415  1.00  0.00           C
ATOM   7518  O32 POPET 349       4.187 124.097  56.055  1.00  0.00           O
ATOM   7519  C32 POPET 349       3.637 122.997  53.915  1.00  0.00           C
ATOM   7522  C23 POPET 349       0.557 118.337  54.705  1.00  0.00           C
ATOM   7525  C24 POPET 349       0.877 118.467  53.205  1.00  0.00           C
ATOM   7528  C25 POPET 349       0.097 117.417  52.375  1.00  0.00           C
ATOM   7531  C26 POPET 349       0.257 117.457  50.835  1.00  0.00           C
ATOM   7534  C27 POPET 349      -0.463 116.267  50.185  1.00  0.00           C
ATOM   7537  C28 POPET 349      -0.093 116.057  48.695  1.00  0.00           C
ATOM   7540  C29 POPET 349      -0.777 117.037  47.765  1.00  0.00           C
ATOM   7542 0C21 POPET 349      -0.223 117.637  46.695  1.00  0.00           C
ATOM   7544 1C21 POPET 349       1.177 117.457  46.175  1.00  0.00           C
ATOM   7547 2C21 POPET 349       1.257 117.367  44.635  1.00  0.00           C
ATOM   7550 3C21 POPET 349       0.797 116.017  44.095  1.00  0.00           C
ATOM   7553 4C21 POPET 349       0.947 115.887  42.565  1.00  0.00           C
ATOM   7556 5C21 POPET 349       0.577 114.477  42.095  1.00  0.00           C
ATOM   7559 6C21 POPET 349       0.557 114.307  40.565  1.00  0.00           C
ATOM   7562 7C21 POPET 349       0.547 112.827  40.175  1.00  0.00           C
ATOM   7565 8C21 POPET 349       0.167 112.557  38.715  1.00  0.00           C
ATOM   7569  C33 POPET 349       5.057 122.787  53.335  1.00  0.00           C
ATOM   7572  C34 POPET 349       5.017 121.937  52.055  1.00  0.00           C
ATOM   7575  C35 POPET 349       4.327 122.597  50.845  1.00  0.00           C
ATOM   7578  C36 POPET 349       4.147 121.597  49.695  1.00  0.00           C
ATOM   7581  C37 POPET 349       3.367 122.107  48.465  1.00  0.00           C
ATOM   7584  C38 POPET 349       2.997 120.927  47.555  1.00  0.00           C
ATOM   7587  C39 POPET 349       2.187 121.297  46.305  1.00  0.00           C
ATOM   7590 0C31 POPET 349       2.967 122.147  45.285  1.00  0.00           C
ATOM   7593 1C31 POPET 349       2.307 122.197  43.885  1.00  0.00           C
ATOM   7596 2C31 POPET 349       2.297 120.837  43.175  1.00  0.00           C
ATOM   7599 3C31 POPET 349       1.817 120.897  41.715  1.00  0.00           C
ATOM   7602 4C31 POPET 349       0.287 121.047  41.565  1.00  0.00           C
ATOM   7605 5C31 POPET 349      -0.143 120.957  40.095  1.00  0.00           C
ATOM   7608 6C31 POPET 349      -1.647 121.127  39.855  1.00  0.00           C
ATOM   7612  NH3 POPEU 350      84.557  28.197  22.515  1.00  0.00           N
ATOM   7616  C12 POPEU 350      84.557  29.497  23.275  1.00  0.00           C
ATOM   7619  C11 POPEU 350      84.227  30.677  22.335  1.00  0.00           C
ATOM   7622  P   POPEU 350      84.127  33.307  22.415  1.00  0.00           P
ATOM   7623  O13 POPEU 350      85.197  33.287  21.405  1.00  0.00           O
ATOM   7624  O14 POPEU 350      82.757  33.697  21.985  1.00  0.00           O
ATOM   7625  O11 POPEU 350      84.547  34.207  23.645  1.00  0.00           O
ATOM   7626  O12 POPEU 350      84.047  31.877  23.095  1.00  0.00           O
ATOM   7627  C1  POPEU 350      85.687  33.827  24.435  1.00  0.00           C
ATOM   7630  C2  POPEU 350      85.307  33.927  25.935  1.00  0.00           C
ATOM   7632  O21 POPEU 350      86.457  34.147  26.785  1.00  0.00           O
ATOM   7633  C21 POPEU 350      87.387  33.197  26.745  1.00  0.00           C
ATOM   7634  O22 POPEU 350      87.267  32.097  26.245  1.00  0.00           O
ATOM   7635  C22 POPEU 350      88.667  33.657  27.455  1.00  0.00           C
ATOM   7638  C3  POPEU 350      84.377  32.747  26.385  1.00  0.00           C
ATOM   7641  O31 POPEU 350      83.127  33.207  26.925  1.00  0.00           O
ATOM   7642  C31 POPEU 350      82.977  33.627  28.185  1.00  0.00           C
ATOM   7643  O32 POPEU 350      82.007  34.257  28.575  1.00  0.00           O
ATOM   7644  C32 POPEU 350      84.137  33.287  29.105  1.00  0.00           C
ATOM   7647  C23 POPEU 350      88.457  34.067  28.935  1.00  0.00           C
ATOM   7650  C24 POPEU 350      89.807  34.337  29.625  1.00  0.00           C
ATOM   7653  C25 POPEU 350      89.697  35.107  30.955  1.00  0.00           C
ATOM   7656  C26 POPEU 350      89.737  34.257  32.235  1.00  0.00           C
ATOM   7659  C27 POPEU 350      89.997  35.147  33.475  1.00  0.00           C
ATOM   7662  C28 POPEU 350      89.837  34.467  34.855  1.00  0.00           C
ATOM   7665  C29 POPEU 350      90.877  33.417  35.175  1.00  0.00           C
ATOM   7667 0C21 POPEU 350      91.647  33.307  36.275  1.00  0.00           C
ATOM   7669 1C21 POPEU 350      91.687  34.177  37.515  1.00  0.00           C
ATOM   7672 2C21 POPEU 350      91.477  33.347  38.805  1.00  0.00           C
ATOM   7675 3C21 POPEU 350      91.717  34.117  40.125  1.00  0.00           C
ATOM   7678 4C21 POPEU 350      91.507  33.227  41.365  1.00  0.00           C
ATOM   7681 5C21 POPEU 350      91.737  33.937  42.705  1.00  0.00           C
ATOM   7684 6C21 POPEU 350      91.417  33.047  43.925  1.00  0.00           C
ATOM   7687 7C21 POPEU 350      91.917  33.627  45.255  1.00  0.00           C
ATOM   7690 8C21 POPEU 350      91.527  32.777  46.475  1.00  0.00           C
ATOM   7694  C33 POPEU 350      83.777  33.467  30.595  1.00  0.00           C
ATOM   7697  C34 POPEU 350      85.057  33.527  31.415  1.00  0.00           C
ATOM   7700  C35 POPEU 350      84.877  33.307  32.925  1.00  0.00           C
ATOM   7703  C36 POPEU 350      86.247  33.327  33.595  1.00  0.00           C
ATOM   7706  C37 POPEU 350      86.227  33.057  35.105  1.00  0.00           C
ATOM   7709  C38 POPEU 350      86.247  34.327  35.975  1.00  0.00           C
ATOM   7712  C39 POPEU 350      84.857  34.827  36.385  1.00  0.00           C
ATOM   7715 0C31 POPEU 350      84.947  35.937  37.445  1.00  0.00           C
ATOM   7718 1C31 POPEU 350      83.587  36.337  38.035  1.00  0.00           C
ATOM   7721 2C31 POPEU 350      83.717  37.257  39.265  1.00  0.00           C
ATOM   7724 3C31 POPEU 350      84.247  36.557  40.535  1.00  0.00           C
ATOM   7727 4C31 POPEU 350      83.177  35.717  41.245  1.00  0.00           C
ATOM   7730 5C31 POPEU 350      83.737  34.797  42.345  1.00  0.00           C
ATOM   7733 6C31 POPEU 350      82.647  34.017  43.075  1.00  0.00           C
ATOM   7737  NH3 POPEV 351       4.247  31.487  66.305  1.00  0.00           N
ATOM   7741  C12 POPEV 351       3.657  30.197  66.825  1.00  0.00           C
ATOM   7744  C11 POPEV 351       2.277  29.937  66.195  1.00  0.00           C
ATOM   7747  P   POPEV 351       0.887  27.707  66.045  1.00  0.00           P
ATOM   7748  O13 POPEV 351       0.177  26.797  66.975  1.00  0.00           O
ATOM   7749  O14 POPEV 351       0.127  28.327  64.945  1.00  0.00           O
ATOM   7750  O11 POPEV 351       2.097  26.907  65.405  1.00  0.00           O
ATOM   7751  O12 POPEV 351       1.597  28.867  66.855  1.00  0.00           O
ATOM   7752  C1  POPEV 351       2.417  27.087  64.015  1.00  0.00           C
ATOM   7755  C2  POPEV 351       1.827  25.957  63.115  1.00  0.00           C
ATOM   7757  O21 POPEV 351       2.787  25.607  62.105  1.00  0.00           O
ATOM   7758  C21 POPEV 351       3.167  26.527  61.235  1.00  0.00           C
ATOM   7759  O22 POPEV 351       2.667  27.627  61.075  1.00  0.00           O
ATOM   7760  C22 POPEV 351       4.397  25.997  60.495  1.00  0.00           C
ATOM   7763  C3  POPEV 351       0.397  26.267  62.555  1.00  0.00           C
ATOM   7766  O31 POPEV 351      -0.253  25.117  61.975  1.00  0.00           O
ATOM   7767  C31 POPEV 351      -0.877  25.147  60.775  1.00  0.00           C
ATOM   7768  O32 POPEV 351      -1.797  24.377  60.515  1.00  0.00           O
ATOM   7769  C32 POPEV 351      -0.353  26.177  59.775  1.00  0.00           C
ATOM   7772  C23 POPEV 351       4.527  26.607  59.085  1.00  0.00           C
ATOM   7775  C24 POPEV 351       5.797  26.167  58.355  1.00  0.00           C
ATOM   7778  C25 POPEV 351       5.737  24.737  57.775  1.00  0.00           C
ATOM   7781  C26 POPEV 351       6.957  24.457  56.885  1.00  0.00           C
ATOM   7784  C27 POPEV 351       7.207  22.967  56.615  1.00  0.00           C
ATOM   7787  C28 POPEV 351       8.467  22.757  55.755  1.00  0.00           C
ATOM   7790  C29 POPEV 351       8.797  21.297  55.565  1.00  0.00           C
ATOM   7792 0C21 POPEV 351       9.027  20.657  54.395  1.00  0.00           C
ATOM   7794 1C21 POPEV 351       9.027  21.257  53.015  1.00  0.00           C
ATOM   7797 2C21 POPEV 351      10.277  20.867  52.205  1.00  0.00           C
ATOM   7800 3C21 POPEV 351      10.177  21.277  50.725  1.00  0.00           C
ATOM   7803 4C21 POPEV 351      11.327  20.727  49.875  1.00  0.00           C
ATOM   7806 5C21 POPEV 351      11.087  20.927  48.365  1.00  0.00           C
ATOM   7809 6C21 POPEV 351      12.207  20.327  47.505  1.00  0.00           C
ATOM   7812 7C21 POPEV 351      11.867  20.317  46.005  1.00  0.00           C
ATOM   7815 8C21 POPEV 351      13.037  19.867  45.125  1.00  0.00           C
ATOM   7819  C33 POPEV 351      -0.877  25.897  58.345  1.00  0.00           C
ATOM   7822  C34 POPEV 351      -0.143  26.687  57.245  1.00  0.00           C
ATOM   7825  C35 POPEV 351      -0.757  26.507  55.845  1.00  0.00           C
ATOM   7828  C36 POPEV 351       0.077  27.177  54.745  1.00  0.00           C
ATOM   7831  C37 POPEV 351      -0.583  27.197  53.355  1.00  0.00           C
ATOM   7834  C38 POPEV 351       0.357  27.777  52.285  1.00  0.00           C
ATOM   7837  C39 POPEV 351      -0.213  27.707  50.855  1.00  0.00           C
ATOM   7840 0C31 POPEV 351      -1.137  28.887  50.505  1.00  0.00           C
ATOM   7843 1C31 POPEV 351      -1.597  28.877  49.045  1.00  0.00           C
ATOM   7846 2C31 POPEV 351      -2.617  29.987  48.765  1.00  0.00           C
ATOM   7849 3C31 POPEV 351      -2.927  30.187  47.275  1.00  0.00           C
ATOM   7852 4C31 POPEV 351      -3.907  31.337  47.055  1.00  0.00           C
ATOM   7855 5C31 POPEV 351      -4.097  31.717  45.585  1.00  0.00           C
ATOM   7858 6C31 POPEV 351      -5.137  32.827  45.405  1.00  0.00           C
ATOM   7862  NH3 POPEW 352      71.847  50.387  67.685  1.00  0.00           N
ATOM   7866  C12 POPEW 352      70.457  50.167  68.235  1.00  0.00           C
ATOM   7869  C11 POPEW 352      69.377  50.257  67.135  1.00  0.00           C
ATOM   7872  P   POPEW 352      66.827  50.207  66.685  1.00  0.00           P
ATOM   7873  O13 POPEW 352      66.597  48.887  66.095  1.00  0.00           O
ATOM   7874  O14 POPEW 352      65.637  50.797  67.365  1.00  0.00           O
ATOM   7875  O11 POPEW 352      67.367  51.237  65.645  1.00  0.00           O
ATOM   7876  O12 POPEW 352      68.057  50.097  67.705  1.00  0.00           O
ATOM   7877  C1  POPEW 352      66.597  51.607  64.515  1.00  0.00           C
ATOM   7880  C2  POPEW 352      67.287  52.797  63.805  1.00  0.00           C
ATOM   7882  O21 POPEW 352      66.867  52.937  62.435  1.00  0.00           O
ATOM   7883  C21 POPEW 352      65.647  53.357  62.175  1.00  0.00           C
ATOM   7884  O22 POPEW 352      64.727  53.447  62.975  1.00  0.00           O
ATOM   7885  C22 POPEW 352      65.537  53.527  60.655  1.00  0.00           C
ATOM   7888  C3  POPEW 352      68.837  52.597  63.835  1.00  0.00           C
ATOM   7891  O31 POPEW 352      69.497  53.147  62.685  1.00  0.00           O
ATOM   7892  C31 POPEW 352      69.437  54.477  62.595  1.00  0.00           C
ATOM   7893  O32 POPEW 352      68.947  55.207  63.425  1.00  0.00           O
ATOM   7894  C32 POPEW 352      70.107  54.837  61.275  1.00  0.00           C
ATOM   7897  C23 POPEW 352      65.887  54.947  60.125  1.00  0.00           C
ATOM   7900  C24 POPEW 352      67.037  54.987  59.105  1.00  0.00           C
ATOM   7903  C25 POPEW 352      66.777  54.287  57.765  1.00  0.00           C
ATOM   7906  C26 POPEW 352      67.797  54.677  56.675  1.00  0.00           C
ATOM   7909  C27 POPEW 352      67.887  53.627  55.545  1.00  0.00           C
ATOM   7912  C28 POPEW 352      68.957  53.927  54.475  1.00  0.00           C
ATOM   7915  C29 POPEW 352      69.207  52.707  53.615  1.00  0.00           C
ATOM   7917 0C21 POPEW 352      69.317  52.637  52.275  1.00  0.00           C
ATOM   7919 1C21 POPEW 352      69.197  53.747  51.275  1.00  0.00           C
ATOM   7922 2C21 POPEW 352      70.407  53.867  50.315  1.00  0.00           C
ATOM   7925 3C21 POPEW 352      70.567  52.697  49.315  1.00  0.00           C
ATOM   7928 4C21 POPEW 352      71.837  51.867  49.565  1.00  0.00           C
ATOM   7931 5C21 POPEW 352      72.207  50.947  48.385  1.00  0.00           C
ATOM   7934 6C21 POPEW 352      73.577  50.267  48.575  1.00  0.00           C
ATOM   7937 7C21 POPEW 352      74.027  49.437  47.365  1.00  0.00           C
ATOM   7940 8C21 POPEW 352      75.497  48.997  47.405  1.00  0.00           C
ATOM   7944  C33 POPEW 352      69.947  56.287  60.755  1.00  0.00           C
ATOM   7947  C34 POPEW 352      70.767  56.397  59.455  1.00  0.00           C
ATOM   7950  C35 POPEW 352      71.057  57.817  58.955  1.00  0.00           C
ATOM   7953  C36 POPEW 352      71.897  57.737  57.675  1.00  0.00           C
ATOM   7956  C37 POPEW 352      72.377  59.097  57.155  1.00  0.00           C
ATOM   7959  C38 POPEW 352      73.237  58.957  55.895  1.00  0.00           C
ATOM   7962  C39 POPEW 352      73.677  60.297  55.295  1.00  0.00           C
ATOM   7965 0C31 POPEW 352      73.227  60.467  53.835  1.00  0.00           C
ATOM   7968 1C31 POPEW 352      73.937  61.637  53.145  1.00  0.00           C
ATOM   7971 2C31 POPEW 352      73.637  61.727  51.645  1.00  0.00           C
ATOM   7974 3C31 POPEW 352      74.257  62.967  50.985  1.00  0.00           C
ATOM   7977 4C31 POPEW 352      73.517  64.267  51.315  1.00  0.00           C
ATOM   7980 5C31 POPEW 352      73.867  65.407  50.345  1.00  0.00           C
ATOM   7983 6C31 POPEW 352      73.037  66.667  50.575  1.00  0.00           C
ATOM   7987  NH3 POPEX 353       7.807  84.357  61.575  1.00  0.00           N
ATOM   7991  C12 POPEX 353       8.997  85.097  62.105  1.00  0.00           C
ATOM   7994  C11 POPEX 353       8.777  86.617  61.985  1.00  0.00           C
ATOM   7997  P   POPEX 353      10.527  87.767  60.445  1.00  0.00           P
ATOM   7998  O13 POPEX 353      10.647  88.877  61.405  1.00  0.00           O
ATOM   7999  O14 POPEX 353      11.537  86.687  60.605  1.00  0.00           O
ATOM   8000  O11 POPEX 353      10.507  88.337  58.945  1.00  0.00           O
ATOM   8001  O12 POPEX 353       9.127  87.057  60.665  1.00  0.00           O
ATOM   8002  C1  POPEX 353       9.277  88.367  58.215  1.00  0.00           C
ATOM   8005  C2  POPEX 353       9.297  89.247  56.915  1.00  0.00           C
ATOM   8007  O21 POPEX 353      10.177  88.717  55.905  1.00  0.00           O
ATOM   8008  C21 POPEX 353       9.717  87.597  55.345  1.00  0.00           C
ATOM   8009  O22 POPEX 353       8.717  86.997  55.675  1.00  0.00           O
ATOM   8010  C22 POPEX 353      10.567  87.257  54.125  1.00  0.00           C
ATOM   8013  C3  POPEX 353       9.657  90.747  57.185  1.00  0.00           C
ATOM   8016  O31 POPEX 353       9.757  91.497  55.955  1.00  0.00           O
ATOM   8017  C31 POPEX 353      10.117  92.777  56.095  1.00  0.00           C
ATOM   8018  O32 POPEX 353      10.337  93.327  57.155  1.00  0.00           O
ATOM   8019  C32 POPEX 353      10.277  93.397  54.695  1.00  0.00           C
ATOM   8022  C23 POPEX 353      11.947  86.647  54.445  1.00  0.00           C
ATOM   8025  C24 POPEX 353      12.747  86.397  53.165  1.00  0.00           C
ATOM   8028  C25 POPEX 353      14.257  86.227  53.405  1.00  0.00           C
ATOM   8031  C26 POPEX 353      14.997  85.907  52.095  1.00  0.00           C
ATOM   8034  C27 POPEX 353      16.327  85.187  52.335  1.00  0.00           C
ATOM   8037  C28 POPEX 353      16.997  84.697  51.035  1.00  0.00           C
ATOM   8040  C29 POPEX 353      17.957  83.567  51.335  1.00  0.00           C
ATOM   8042 0C21 POPEX 353      19.177  83.347  50.815  1.00  0.00           C
ATOM   8044 1C21 POPEX 353      19.917  84.147  49.785  1.00  0.00           C
ATOM   8047 2C21 POPEX 353      19.957  83.457  48.395  1.00  0.00           C
ATOM   8050 3C21 POPEX 353      20.797  82.167  48.365  1.00  0.00           C
ATOM   8053 4C21 POPEX 353      20.737  81.377  47.045  1.00  0.00           C
ATOM   8056 5C21 POPEX 353      21.137  82.187  45.815  1.00  0.00           C
ATOM   8059 6C21 POPEX 353      21.127  81.327  44.545  1.00  0.00           C
ATOM   8062 7C21 POPEX 353      21.497  82.117  43.285  1.00  0.00           C
ATOM   8065 8C21 POPEX 353      21.327  81.287  42.015  1.00  0.00           C
ATOM   8069  C33 POPEX 353       9.457  94.687  54.475  1.00  0.00           C
ATOM   8072  C34 POPEX 353       8.987  94.867  53.015  1.00  0.00           C
ATOM   8075  C35 POPEX 353      10.107  94.937  51.965  1.00  0.00           C
ATOM   8078  C36 POPEX 353       9.577  95.467  50.615  1.00  0.00           C
ATOM   8081  C37 POPEX 353      10.627  95.437  49.495  1.00  0.00           C
ATOM   8084  C38 POPEX 353      10.127  96.127  48.215  1.00  0.00           C
ATOM   8087  C39 POPEX 353      11.167  96.167  47.095  1.00  0.00           C
ATOM   8090 0C31 POPEX 353      11.607  94.767  46.625  1.00  0.00           C
ATOM   8093 1C31 POPEX 353      12.527  94.807  45.395  1.00  0.00           C
ATOM   8096 2C31 POPEX 353      12.927  93.417  44.865  1.00  0.00           C
ATOM   8099 3C31 POPEX 353      11.717  92.587  44.385  1.00  0.00           C
ATOM   8102 4C31 POPEX 353      12.127  91.307  43.645  1.00  0.00           C
ATOM   8105 5C31 POPEX 353      11.337  91.107  42.345  1.00  0.00           C
ATOM   8108 6C31 POPEX 353      11.727  89.847  41.565  1.00  0.00           C
ATOM   8112  NH3 POPEY 354      30.227  47.437  23.975  1.00  0.00           N
ATOM   8116  C12 POPEY 354      31.637  47.457  23.445  1.00  0.00           C
ATOM   8119  C11 POPEY 354      32.697  47.957  24.455  1.00  0.00           C
ATOM   8122  P   POPEY 354      34.827  49.377  23.675  1.00  0.00           P
ATOM   8123  O13 POPEY 354      36.227  48.977  23.465  1.00  0.00           O
ATOM   8124  O14 POPEY 354      34.177  50.337  22.755  1.00  0.00           O
ATOM   8125  O11 POPEY 354      34.697  49.997  25.135  1.00  0.00           O
ATOM   8126  O12 POPEY 354      33.957  48.047  23.785  1.00  0.00           O
ATOM   8127  C1  POPEY 354      35.557  49.567  26.195  1.00  0.00           C
ATOM   8130  C2  POPEY 354      36.677  50.617  26.515  1.00  0.00           C
ATOM   8132  O21 POPEY 354      37.267  50.297  27.775  1.00  0.00           O
ATOM   8133  C21 POPEY 354      38.027  49.247  27.845  1.00  0.00           C
ATOM   8134  O22 POPEY 354      38.387  48.527  26.935  1.00  0.00           O
ATOM   8135  C22 POPEY 354      38.497  49.167  29.295  1.00  0.00           C
ATOM   8138  C3  POPEY 354      36.097  52.027  26.755  1.00  0.00           C
ATOM   8141  O31 POPEY 354      37.067  53.077  26.945  1.00  0.00           O
ATOM   8142  C31 POPEY 354      36.877  54.047  27.895  1.00  0.00           C
ATOM   8143  O32 POPEY 354      37.717  54.897  28.135  1.00  0.00           O
ATOM   8144  C32 POPEY 354      35.487  54.107  28.555  1.00  0.00           C
ATOM   8147  C23 POPEY 354      39.627  50.197  29.545  1.00  0.00           C
ATOM   8150  C24 POPEY 354      39.707  50.677  30.995  1.00  0.00           C
ATOM   8153  C25 POPEY 354      38.667  51.747  31.315  1.00  0.00           C
ATOM   8156  C26 POPEY 354      38.707  52.187  32.785  1.00  0.00           C
ATOM   8159  C27 POPEY 354      37.527  53.117  33.135  1.00  0.00           C
ATOM   8162  C28 POPEY 354      37.087  53.047  34.605  1.00  0.00           C
ATOM   8165  C29 POPEY 354      37.967  53.827  35.555  1.00  0.00           C
ATOM   8167 0C21 POPEY 354      37.527  54.437  36.665  1.00  0.00           C
ATOM   8169 1C21 POPEY 354      36.097  54.397  37.145  1.00  0.00           C
ATOM   8172 2C21 POPEY 354      35.947  54.747  38.635  1.00  0.00           C
ATOM   8175 3C21 POPEY 354      34.477  54.827  39.075  1.00  0.00           C
ATOM   8178 4C21 POPEY 354      34.317  54.627  40.585  1.00  0.00           C
ATOM   8181 5C21 POPEY 354      32.867  54.727  41.065  1.00  0.00           C
ATOM   8184 6C21 POPEY 354      32.757  54.497  42.585  1.00  0.00           C
ATOM   8187 7C21 POPEY 354      31.337  54.667  43.135  1.00  0.00           C
ATOM   8190 8C21 POPEY 354      31.277  54.467  44.655  1.00  0.00           C
ATOM   8194  C33 POPEY 354      35.427  53.427  29.945  1.00  0.00           C
ATOM   8197  C34 POPEY 354      34.017  53.487  30.555  1.00  0.00           C
ATOM   8200  C35 POPEY 354      33.977  53.267  32.085  1.00  0.00           C
ATOM   8203  C36 POPEY 354      32.557  53.467  32.635  1.00  0.00           C
ATOM   8206  C37 POPEY 354      32.447  53.537  34.165  1.00  0.00           C
ATOM   8209  C38 POPEY 354      31.127  54.207  34.595  1.00  0.00           C
ATOM   8212  C39 POPEY 354      30.837  54.137  36.105  1.00  0.00           C
ATOM   8215 0C31 POPEY 354      30.447  52.727  36.585  1.00  0.00           C
ATOM   8218 1C31 POPEY 354      30.027  52.707  38.055  1.00  0.00           C
ATOM   8221 2C31 POPEY 354      29.517  51.337  38.515  1.00  0.00           C
ATOM   8224 3C31 POPEY 354      29.187  51.247  40.015  1.00  0.00           C
ATOM   8227 4C31 POPEY 354      28.217  52.327  40.515  1.00  0.00           C
ATOM   8230 5C31 POPEY 354      27.967  52.217  42.025  1.00  0.00           C
ATOM   8233 6C31 POPEY 354      27.157  53.397  42.575  1.00  0.00           C
ATOM   8237  NH3 POPEZ 355      67.357  64.837  22.465  1.00  0.00           N
ATOM   8241  C12 POPEZ 355      67.307  64.577  20.975  1.00  0.00           C
ATOM   8244  C11 POPEZ 355      66.927  63.127  20.635  1.00  0.00           C
ATOM   8247  P   POPEZ 355      69.127  61.657  20.685  1.00  0.00           P
ATOM   8248  O13 POPEZ 355      69.767  62.827  20.055  1.00  0.00           O
ATOM   8249  O14 POPEZ 355      68.877  60.447  19.875  1.00  0.00           O
ATOM   8250  O11 POPEZ 355      69.967  61.327  21.975  1.00  0.00           O
ATOM   8251  O12 POPEZ 355      67.747  62.157  21.305  1.00  0.00           O
ATOM   8252  C1  POPEZ 355      69.687  61.927  23.235  1.00  0.00           C
ATOM   8255  C2  POPEZ 355      68.747  61.007  24.045  1.00  0.00           C
ATOM   8257  O21 POPEZ 355      68.707  61.337  25.455  1.00  0.00           O
ATOM   8258  C21 POPEZ 355      68.217  62.507  25.765  1.00  0.00           C
ATOM   8259  O22 POPEZ 355      67.787  63.337  24.975  1.00  0.00           O
ATOM   8260  C22 POPEZ 355      68.187  62.687  27.285  1.00  0.00           C
ATOM   8263  C3  POPEZ 355      69.267  59.557  23.875  1.00  0.00           C
ATOM   8266  O31 POPEZ 355      68.957  58.697  24.975  1.00  0.00           O
ATOM   8267  C31 POPEZ 355      69.917  58.687  25.905  1.00  0.00           C
ATOM   8268  O32 POPEZ 355      70.847  59.467  25.985  1.00  0.00           O
ATOM   8269  C32 POPEZ 355      69.697  57.497  26.825  1.00  0.00           C
ATOM   8272  C23 POPEZ 355      67.467  61.547  28.055  1.00  0.00           C
ATOM   8275  C24 POPEZ 355      67.877  61.527  29.535  1.00  0.00           C
ATOM   8278  C25 POPEZ 355      67.237  60.417  30.385  1.00  0.00           C
ATOM   8281  C26 POPEZ 355      66.087  60.907  31.275  1.00  0.00           C
ATOM   8284  C27 POPEZ 355      65.547  59.807  32.215  1.00  0.00           C
ATOM   8287  C28 POPEZ 355      64.367  60.277  33.085  1.00  0.00           C
ATOM   8290  C29 POPEZ 355      63.097  60.427  32.285  1.00  0.00           C
ATOM   8292 0C21 POPEZ 355      61.847  60.137  32.685  1.00  0.00           C
ATOM   8294 1C21 POPEZ 355      61.407  59.657  34.045  1.00  0.00           C
ATOM   8297 2C21 POPEZ 355      60.617  60.747  34.785  1.00  0.00           C
ATOM   8300 3C21 POPEZ 355      59.987  60.247  36.095  1.00  0.00           C
ATOM   8303 4C21 POPEZ 355      59.197  61.357  36.795  1.00  0.00           C
ATOM   8306 5C21 POPEZ 355      58.307  60.857  37.945  1.00  0.00           C
ATOM   8309 6C21 POPEZ 355      59.087  60.327  39.145  1.00  0.00           C
ATOM   8312 7C21 POPEZ 355      58.207  60.237  40.395  1.00  0.00           C
ATOM   8315 8C21 POPEZ 355      59.017  60.077  41.685  1.00  0.00           C
ATOM   8319  C33 POPEZ 355      69.437  57.897  28.285  1.00  0.00           C
ATOM   8322  C34 POPEZ 355      69.697  56.697  29.185  1.00  0.00           C
ATOM   8325  C35 POPEZ 355      69.047  56.817  30.565  1.00  0.00           C
ATOM   8328  C36 POPEZ 355      69.777  57.827  31.445  1.00  0.00           C
ATOM   8331  C37 POPEZ 355      69.467  57.677  32.935  1.00  0.00           C
ATOM   8334  C38 POPEZ 355      70.507  58.387  33.805  1.00  0.00           C
ATOM   8337  C39 POPEZ 355      70.227  58.297  35.305  1.00  0.00           C
ATOM   8340 0C31 POPEZ 355      70.897  57.127  36.025  1.00  0.00           C
ATOM   8343 1C31 POPEZ 355      70.897  57.387  37.535  1.00  0.00           C
ATOM   8346 2C31 POPEZ 355      71.537  56.297  38.395  1.00  0.00           C
ATOM   8349 3C31 POPEZ 355      71.647  56.737  39.855  1.00  0.00           C
ATOM   8352 4C31 POPEZ 355      72.107  55.607  40.785  1.00  0.00           C
ATOM   8355 5C31 POPEZ 355      72.207  56.037  42.245  1.00  0.00           C
ATOM   8358 6C31 POPEZ 355      72.677  54.927  43.205  1.00  0.00           C
ATOM   8362  NH3 POPEa 356     117.537 130.241  62.005  1.00  0.00           N
ATOM   8366  C12 POPEa 356     117.517 128.751  62.125  1.00  0.00           C
ATOM   8369  C11 POPEa 356     118.847 128.217  62.695  1.00  0.00           C
ATOM   8372  P   POPEa 356     118.007 125.677  62.465  1.00  0.00           P
ATOM   8373  O13 POPEa 356     118.727 124.467  62.885  1.00  0.00           O
ATOM   8374  O14 POPEa 356     116.777 126.067  63.175  1.00  0.00           O
ATOM   8375  O11 POPEa 356     117.727 125.607  60.895  1.00  0.00           O
ATOM   8376  O12 POPEa 356     119.077 126.837  62.505  1.00  0.00           O
ATOM   8377  C1  POPEa 356     117.217 124.397  60.315  1.00  0.00           C
ATOM   8380  C2  POPEa 356     116.237 124.667  59.115  1.00  0.00           C
ATOM   8382  O21 POPEa 356     116.907 125.037  57.885  1.00  0.00           O
ATOM   8383  C21 POPEa 356     117.617 124.087  57.305  1.00  0.00           C
ATOM   8384  O22 POPEa 356     117.787 122.967  57.735  1.00  0.00           O
ATOM   8385  C22 POPEa 356     118.187 124.607  55.995  1.00  0.00           C
ATOM   8388  C3  POPEa 356     115.227 125.777  59.505  1.00  0.00           C
ATOM   8391  O31 POPEa 356     114.077 125.787  58.665  1.00  0.00           O
ATOM   8392  C31 POPEa 356     113.997 126.277  57.425  1.00  0.00           C
ATOM   8393  O32 POPEa 356     113.107 125.987  56.635  1.00  0.00           O
ATOM   8394  C32 POPEa 356     115.097 127.247  57.005  1.00  0.00           C
ATOM   8397  C23 POPEa 356     119.417 123.767  55.605  1.00  0.00           C
ATOM   8400  C24 POPEa 356     120.057 124.187  54.285  1.00  0.00           C
ATOM   8403  C25 POPEa 356     119.237 123.787  53.055  1.00  0.00           C
ATOM   8406  C26 POPEa 356     119.987 124.147  51.765  1.00  0.00           C
ATOM   8409  C27 POPEa 356     119.407 123.447  50.515  1.00  0.00           C
ATOM   8412  C28 POPEa 356     120.317 123.627  49.285  1.00  0.00           C
ATOM   8415  C29 POPEa 356     120.407 125.077  48.875  1.00  0.00           C
ATOM   8417 0C21 POPEa 356     121.507 125.837  48.845  1.00  0.00           C
ATOM   8419 1C21 POPEa 356     122.917 125.397  49.145  1.00  0.00           C
ATOM   8422 2C21 POPEa 356     123.957 126.427  48.635  1.00  0.00           C
ATOM   8425 3C21 POPEa 356     124.267 127.527  49.665  1.00  0.00           C
ATOM   8428 4C21 POPEa 356     125.217 128.621  49.155  1.00  0.00           C
ATOM   8431 5C21 POPEa 356     124.567 129.551  48.125  1.00  0.00           C
ATOM   8434 6C21 POPEa 356     124.867 131.041  48.395  1.00  0.00           C
ATOM   8437 7C21 POPEa 356     124.187 131.961  47.375  1.00  0.00           C
ATOM   8440 8C21 POPEa 356     124.507 133.451  47.595  1.00  0.00           C
ATOM   8444  C33 POPEa 356     115.387 127.057  55.505  1.00  0.00           C
ATOM   8447  C34 POPEa 356     116.427 128.057  54.975  1.00  0.00           C
ATOM   8450  C35 POPEa 356     116.987 127.657  53.605  1.00  0.00           C
ATOM   8453  C36 POPEa 356     115.967 127.637  52.465  1.00  0.00           C
ATOM   8456  C37 POPEa 356     116.577 127.047  51.185  1.00  0.00           C
ATOM   8459  C38 POPEa 356     115.827 127.427  49.895  1.00  0.00           C
ATOM   8462  C39 POPEa 356     114.347 127.047  49.935  1.00  0.00           C
ATOM   8465 0C31 POPEa 356     113.767 126.937  48.525  1.00  0.00           C
ATOM   8468 1C31 POPEa 356     112.347 126.357  48.475  1.00  0.00           C
ATOM   8471 2C31 POPEa 356     111.957 126.067  47.025  1.00  0.00           C
ATOM   8474 3C31 POPEa 356     110.487 125.647  46.855  1.00  0.00           C
ATOM   8477 4C31 POPEa 356     110.107 125.597  45.365  1.00  0.00           C
ATOM   8480 5C31 POPEa 356     108.647 125.217  45.115  1.00  0.00           C
ATOM   8483 6C31 POPEa 356     108.397 124.907  43.635  1.00  0.00           C
ATOM   8487  NH3 POPEb 357     126.447 122.007  59.865  1.00  0.00           N
ATOM   8491  C12 POPEb 357     125.607 121.007  59.145  1.00  0.00           C
ATOM   8494  C11 POPEb 357     126.527 120.017  58.435  1.00  0.00           C
ATOM   8497  P   POPEb 357     127.607 117.687  59.005  1.00  0.00           P
ATOM   8498  O13 POPEb 357     128.861 117.737  58.225  1.00  0.00           O
ATOM   8499  O14 POPEb 357     127.617 116.857  60.225  1.00  0.00           O
ATOM   8500  O11 POPEb 357     126.417 117.207  58.065  1.00  0.00           O
ATOM   8501  O12 POPEb 357     127.147 119.157  59.395  1.00  0.00           O
ATOM   8502  C1  POPEb 357     125.087 116.997  58.545  1.00  0.00           C
ATOM   8505  C2  POPEb 357     124.067 116.967  57.365  1.00  0.00           C
ATOM   8507  O21 POPEb 357     124.067 118.227  56.705  1.00  0.00           O
ATOM   8508  C21 POPEb 357     124.837 118.387  55.645  1.00  0.00           C
ATOM   8509  O22 POPEb 357     125.607 117.577  55.165  1.00  0.00           O
ATOM   8510  C22 POPEb 357     124.507 119.787  55.075  1.00  0.00           C
ATOM   8513  C3  POPEb 357     122.597 116.677  57.825  1.00  0.00           C
ATOM   8516  O31 POPEb 357     121.847 115.857  56.915  1.00  0.00           O
ATOM   8517  C31 POPEb 357     120.967 116.347  56.015  1.00  0.00           C
ATOM   8518  O32 POPEb 357     119.997 115.737  55.615  1.00  0.00           O
ATOM   8519  C32 POPEb 357     121.387 117.677  55.385  1.00  0.00           C
ATOM   8522  C23 POPEb 357     124.827 119.907  53.575  1.00  0.00           C
ATOM   8525  C24 POPEb 357     124.527 121.307  52.985  1.00  0.00           C
ATOM   8528  C25 POPEb 357     125.437 121.507  51.775  1.00  0.00           C
ATOM   8531  C26 POPEb 357     125.087 122.487  50.645  1.00  0.00           C
ATOM   8534  C27 POPEb 357     125.937 122.077  49.415  1.00  0.00           C
ATOM   8537  C28 POPEb 357     125.967 123.077  48.245  1.00  0.00           C
ATOM   8540  C29 POPEb 357     127.057 124.117  48.435  1.00  0.00           C
ATOM   8542 0C21 POPEb 357     128.077 124.357  47.595  1.00  0.00           C
ATOM   8544 1C21 POPEb 357     128.337 123.667  46.275  1.00  0.00           C
ATOM   8547 2C21 POPEb 357     127.627 124.357  45.095  1.00  0.00           C
ATOM   8550 3C21 POPEb 357     128.117 125.797  44.865  1.00  0.00           C
ATOM   8553 4C21 POPEb 357     127.417 126.477  43.685  1.00  0.00           C
ATOM   8556 5C21 POPEb 357     127.907 127.917  43.435  1.00  0.00           C
ATOM   8559 6C21 POPEb 357     127.297 128.931  44.415  1.00  0.00           C
ATOM   8562 7C21 POPEb 357     127.817 130.351  44.175  1.00  0.00           C
ATOM   8565 8C21 POPEb 357     127.127 131.401  45.045  1.00  0.00           C
ATOM   8569  C33 POPEb 357     120.427 118.067  54.215  1.00  0.00           C
ATOM   8572  C34 POPEb 357     120.657 119.487  53.665  1.00  0.00           C
ATOM   8575  C35 POPEb 357     121.347 119.527  52.295  1.00  0.00           C
ATOM   8578  C36 POPEb 357     120.417 119.197  51.115  1.00  0.00           C
ATOM   8581  C37 POPEb 357     121.187 119.187  49.785  1.00  0.00           C
ATOM   8584  C38 POPEb 357     120.277 119.187  48.545  1.00  0.00           C
ATOM   8587  C39 POPEb 357     119.317 117.997  48.495  1.00  0.00           C
ATOM   8590 0C31 POPEb 357     118.687 117.807  47.105  1.00  0.00           C
ATOM   8593 1C31 POPEb 357     118.007 116.437  46.965  1.00  0.00           C
ATOM   8596 2C31 POPEb 357     117.627 116.077  45.525  1.00  0.00           C
ATOM   8599 3C31 POPEb 357     116.487 116.927  44.945  1.00  0.00           C
ATOM   8602 4C31 POPEb 357     116.017 116.407  43.575  1.00  0.00           C
ATOM   8605 5C31 POPEb 357     114.917 117.267  42.945  1.00  0.00           C
ATOM   8608 6C31 POPEb 357     114.477 116.757  41.565  1.00  0.00           C
ATOM   8612  NH3 POPEc 358       9.617  15.857  24.305  1.00  0.00           N
ATOM   8616  C12 POPEc 358      10.587  16.737  23.575  1.00  0.00           C
ATOM   8619  C11 POPEc 358      11.957  16.047  23.445  1.00  0.00           C
ATOM   8622  P   POPEc 358      12.177  13.457  23.565  1.00  0.00           P
ATOM   8623  O13 POPEc 358      11.187  13.397  22.465  1.00  0.00           O
ATOM   8624  O14 POPEc 358      13.587  13.127  23.265  1.00  0.00           O
ATOM   8625  O11 POPEc 358      11.767  12.547  24.785  1.00  0.00           O
ATOM   8626  O12 POPEc 358      12.067  14.867  24.245  1.00  0.00           O
ATOM   8627  C1  POPEc 358      10.487  12.427  25.395  1.00  0.00           C
ATOM   8630  C2  POPEc 358      10.657  12.277  26.935  1.00  0.00           C
ATOM   8632  O21 POPEc 358       9.527  11.587  27.495  1.00  0.00           O
ATOM   8633  C21 POPEc 358       9.007  12.027  28.625  1.00  0.00           C
ATOM   8634  O22 POPEc 358       8.507  13.117  28.825  1.00  0.00           O
ATOM   8635  C22 POPEc 358       9.207  10.937  29.695  1.00  0.00           C
ATOM   8638  C3  POPEc 358      11.117  13.627  27.625  1.00  0.00           C
ATOM   8641  O31 POPEc 358      11.487  13.637  29.035  1.00  0.00           O
ATOM   8642  C31 POPEc 358      12.337  12.727  29.505  1.00  0.00           C
ATOM   8643  O32 POPEc 358      12.707  11.737  28.925  1.00  0.00           O
ATOM   8644  C32 POPEc 358      12.887  13.157  30.875  1.00  0.00           C
ATOM   8647  C23 POPEc 358       9.367  11.507  31.125  1.00  0.00           C
ATOM   8650  C24 POPEc 358       9.917  10.427  32.065  1.00  0.00           C
ATOM   8653  C25 POPEc 358      10.237  10.917  33.485  1.00  0.00           C
ATOM   8656  C26 POPEc 358      10.517   9.727  34.415  1.00  0.00           C
ATOM   8659  C27 POPEc 358      11.017  10.117  35.805  1.00  0.00           C
ATOM   8662  C28 POPEc 358      11.107   8.907  36.755  1.00  0.00           C
ATOM   8665  C29 POPEc 358      12.057   7.857  36.255  1.00  0.00           C
ATOM   8667 0C21 POPEc 358      12.227   6.647  36.805  1.00  0.00           C
ATOM   8669 1C21 POPEc 358      11.517   6.137  38.025  1.00  0.00           C
ATOM   8672 2C21 POPEc 358      12.367   6.397  39.285  1.00  0.00           C
ATOM   8675 3C21 POPEc 358      11.627   5.977  40.565  1.00  0.00           C
ATOM   8678 4C21 POPEc 358      12.527   5.377  41.645  1.00  0.00           C
ATOM   8681 5C21 POPEc 358      13.177   4.057  41.195  1.00  0.00           C
ATOM   8684 6C21 POPEc 358      13.657   3.177  42.345  1.00  0.00           C
ATOM   8687 7C21 POPEc 358      14.247   1.847  41.855  1.00  0.00           C
ATOM   8690 8C21 POPEc 358      14.787   0.967  42.975  1.00  0.00           C
ATOM   8694  C33 POPEc 358      14.047  12.217  31.275  1.00  0.00           C
ATOM   8697  C34 POPEc 358      15.007  12.747  32.355  1.00  0.00           C
ATOM   8700  C35 POPEc 358      14.717  12.297  33.795  1.00  0.00           C
ATOM   8703  C36 POPEc 358      14.307  13.467  34.685  1.00  0.00           C
ATOM   8706  C37 POPEc 358      14.187  13.077  36.165  1.00  0.00           C
ATOM   8709  C38 POPEc 358      13.497  14.197  36.955  1.00  0.00           C
ATOM   8712  C39 POPEc 358      13.287  13.927  38.445  1.00  0.00           C
ATOM   8715 0C31 POPEc 358      14.507  14.287  39.315  1.00  0.00           C
ATOM   8718 1C31 POPEc 358      14.147  14.237  40.815  1.00  0.00           C
ATOM   8721 2C31 POPEc 358      15.267  14.737  41.745  1.00  0.00           C
ATOM   8724 3C31 POPEc 358      16.407  13.727  41.985  1.00  0.00           C
ATOM   8727 4C31 POPEc 358      15.967  12.447  42.705  1.00  0.00           C
ATOM   8730 5C31 POPEc 358      17.137  11.737  43.405  1.00  0.00           C
ATOM   8733 6C31 POPEc 358      16.757  10.387  44.015  1.00  0.00           C
ATOM   8737  NH3 POPEd 359     121.797  96.487  20.585  1.00  0.00           N
ATOM   8741  C12 POPEd 359     123.117  96.197  19.935  1.00  0.00           C
ATOM   8744  C11 POPEd 359     123.897  97.477  19.575  1.00  0.00           C
ATOM   8747  P   POPEd 359     125.677  99.137  20.505  1.00  0.00           P
ATOM   8748  O13 POPEd 359     126.657  99.237  21.625  1.00  0.00           O
ATOM   8749  O14 POPEd 359     126.307  99.237  19.175  1.00  0.00           O
ATOM   8750  O11 POPEd 359     124.587 100.267  20.595  1.00  0.00           O
ATOM   8751  O12 POPEd 359     124.907  97.757  20.545  1.00  0.00           O
ATOM   8752  C1  POPEd 359     124.037 100.667  21.845  1.00  0.00           C
ATOM   8755  C2  POPEd 359     124.867 101.817  22.485  1.00  0.00           C
ATOM   8757  O21 POPEd 359     124.967 101.557  23.895  1.00  0.00           O
ATOM   8758  C21 POPEd 359     126.157 101.747  24.435  1.00  0.00           C
ATOM   8759  O22 POPEd 359     127.097 102.317  23.905  1.00  0.00           O
ATOM   8760  C22 POPEd 359     126.157 101.117  25.835  1.00  0.00           C
ATOM   8763  C3  POPEd 359     124.237 103.197  22.205  1.00  0.00           C
ATOM   8766  O31 POPEd 359     122.917 103.307  22.795  1.00  0.00           O
ATOM   8767  C31 POPEd 359     122.127 104.197  22.215  1.00  0.00           C
ATOM   8768  O32 POPEd 359     122.417 104.847  21.225  1.00  0.00           O
ATOM   8769  C32 POPEd 359     120.887 104.407  23.095  1.00  0.00           C
ATOM   8772  C23 POPEd 359     126.687 102.087  26.925  1.00  0.00           C
ATOM   8775  C24 POPEd 359     126.627 101.487  28.335  1.00  0.00           C
ATOM   8778  C25 POPEd 359     127.097 102.497  29.375  1.00  0.00           C
ATOM   8781  C26 POPEd 359     126.927 102.027  30.825  1.00  0.00           C
ATOM   8784  C27 POPEd 359     127.287 103.147  31.815  1.00  0.00           C
ATOM   8787  C28 POPEd 359     127.137 102.707  33.275  1.00  0.00           C
ATOM   8790  C29 POPEd 359     127.587 103.787  34.225  1.00  0.00           C
ATOM   8792 0C21 POPEd 359     128.067 103.577  35.465  1.00  0.00           C
ATOM   8794 1C21 POPEd 359     128.187 102.227  36.125  1.00  0.00           C
ATOM   8797 2C21 POPEd 359     129.601 101.627  36.005  1.00  0.00           C
ATOM   8800 3C21 POPEd 359     130.661 102.387  36.805  1.00  0.00           C
ATOM   8803 4C21 POPEd 359     131.911 101.537  37.055  1.00  0.00           C
ATOM   8806 5C21 POPEd 359     132.981 102.287  37.855  1.00  0.00           C
ATOM   8809 6C21 POPEd 359     134.151 101.397  38.295  1.00  0.00           C
ATOM   8812 7C21 POPEd 359     135.121 102.147  39.215  1.00  0.00           C
ATOM   8815 8C21 POPEd 359     136.291 101.277  39.685  1.00  0.00           C
ATOM   8819  C33 POPEd 359     120.177 105.777  22.905  1.00  0.00           C
ATOM   8822  C34 POPEd 359     118.997 105.997  23.885  1.00  0.00           C
ATOM   8825  C35 POPEd 359     119.417 106.317  25.335  1.00  0.00           C
ATOM   8828  C36 POPEd 359     118.547 105.627  26.405  1.00  0.00           C
ATOM   8831  C37 POPEd 359     117.587 106.567  27.155  1.00  0.00           C
ATOM   8834  C38 POPEd 359     116.727 105.807  28.185  1.00  0.00           C
ATOM   8837  C39 POPEd 359     115.607 106.647  28.825  1.00  0.00           C
ATOM   8840 0C31 POPEd 359     114.767 105.837  29.825  1.00  0.00           C
ATOM   8843 1C31 POPEd 359     113.457 105.327  29.215  1.00  0.00           C
ATOM   8846 2C31 POPEd 359     112.837 104.137  29.975  1.00  0.00           C
ATOM   8849 3C31 POPEd 359     112.067 104.517  31.245  1.00  0.00           C
ATOM   8852 4C31 POPEd 359     111.477 103.277  31.925  1.00  0.00           C
ATOM   8855 5C31 POPEd 359     110.637 103.597  33.175  1.00  0.00           C
ATOM   8858 6C31 POPEd 359     110.047 102.347  33.825  1.00  0.00           C
ATOM   8862  NH3 POPEe 360      -0.887 120.577  23.465  1.00  0.00           N
ATOM   8866  C12 POPEe 360       0.567 120.997  23.475  1.00  0.00           C
ATOM   8869  C11 POPEe 360       1.357 120.317  22.345  1.00  0.00           C
ATOM   8872  P   POPEe 360       0.157 118.237  21.315  1.00  0.00           P
ATOM   8873  O13 POPEe 360      -1.187 118.487  21.855  1.00  0.00           O
ATOM   8874  O14 POPEe 360       0.467 118.667  19.945  1.00  0.00           O
ATOM   8875  O11 POPEe 360       0.417 116.687  21.425  1.00  0.00           O
ATOM   8876  O12 POPEe 360       1.167 118.897  22.345  1.00  0.00           O
ATOM   8877  C1  POPEe 360       1.587 116.127  22.005  1.00  0.00           C
ATOM   8880  C2  POPEe 360       1.287 115.367  23.325  1.00  0.00           C
ATOM   8882  O21 POPEe 360       1.947 114.097  23.315  1.00  0.00           O
ATOM   8883  C21 POPEe 360       3.177 114.127  23.775  1.00  0.00           C
ATOM   8884  O22 POPEe 360       3.767 115.127  24.155  1.00  0.00           O
ATOM   8885  C22 POPEe 360       3.697 112.707  23.945  1.00  0.00           C
ATOM   8888  C3  POPEe 360      -0.213 115.097  23.615  1.00  0.00           C
ATOM   8891  O31 POPEe 360      -0.373 114.637  24.975  1.00  0.00           O
ATOM   8892  C31 POPEe 360      -0.233 115.587  25.905  1.00  0.00           C
ATOM   8893  O32 POPEe 360      -0.263 116.787  25.675  1.00  0.00           O
ATOM   8894  C32 POPEe 360       0.267 114.917  27.185  1.00  0.00           C
ATOM   8897  C23 POPEe 360       4.757 112.627  25.065  1.00  0.00           C
ATOM   8900  C24 POPEe 360       5.117 111.187  25.435  1.00  0.00           C
ATOM   8903  C25 POPEe 360       5.917 111.117  26.745  1.00  0.00           C
ATOM   8906  C26 POPEe 360       6.787 109.857  26.865  1.00  0.00           C
ATOM   8909  C27 POPEe 360       8.067 110.137  27.655  1.00  0.00           C
ATOM   8912  C28 POPEe 360       9.127 109.027  27.545  1.00  0.00           C
ATOM   8915  C29 POPEe 360      10.517 109.407  27.995  1.00  0.00           C
ATOM   8917 0C21 POPEe 360      10.927 109.537  29.275  1.00  0.00           C
ATOM   8919 1C21 POPEe 360      10.067 109.337  30.495  1.00  0.00           C
ATOM   8922 2C21 POPEe 360       9.847 107.867  30.875  1.00  0.00           C
ATOM   8925 3C21 POPEe 360       8.667 107.737  31.845  1.00  0.00           C
ATOM   8928 4C21 POPEe 360       8.347 106.287  32.215  1.00  0.00           C
ATOM   8931 5C21 POPEe 360       7.007 106.197  32.955  1.00  0.00           C
ATOM   8934 6C21 POPEe 360       6.627 104.767  33.355  1.00  0.00           C
ATOM   8937 7C21 POPEe 360       5.217 104.707  33.955  1.00  0.00           C
ATOM   8940 8C21 POPEe 360       4.797 103.307  34.395  1.00  0.00           C
ATOM   8944  C33 POPEe 360      -0.223 115.517  28.525  1.00  0.00           C
ATOM   8947  C34 POPEe 360       0.857 115.357  29.595  1.00  0.00           C
ATOM   8950  C35 POPEe 360       0.347 115.127  31.025  1.00  0.00           C
ATOM   8953  C36 POPEe 360       1.537 114.977  31.985  1.00  0.00           C
ATOM   8956  C37 POPEe 360       1.177 114.747  33.455  1.00  0.00           C
ATOM   8959  C38 POPEe 360       2.457 114.837  34.305  1.00  0.00           C
ATOM   8962  C39 POPEe 360       2.257 114.667  35.815  1.00  0.00           C
ATOM   8965 0C31 POPEe 360       3.497 114.017  36.435  1.00  0.00           C
ATOM   8968 1C31 POPEe 360       3.667 114.247  37.935  1.00  0.00           C
ATOM   8971 2C31 POPEe 360       5.057 113.797  38.405  1.00  0.00           C
ATOM   8974 3C31 POPEe 360       5.167 113.717  39.935  1.00  0.00           C
ATOM   8977 4C31 POPEe 360       6.587 113.407  40.425  1.00  0.00           C
ATOM   8980 5C31 POPEe 360       7.187 112.137  39.815  1.00  0.00           C
ATOM   8983 6C31 POPEe 360       7.987 111.297  40.815  1.00  0.00           C
ATOM   8987  NH3 POPEf 361      77.917 111.407  29.565  1.00  0.00           N
ATOM   8991  C12 POPEf 361      77.427 110.317  28.655  1.00  0.00           C
ATOM   8994  C11 POPEf 361      77.037 109.067  29.465  1.00  0.00           C
ATOM   8997  P   POPEf 361      75.707 107.497  27.865  1.00  0.00           P
ATOM   8998  O13 POPEf 361      75.977 106.827  26.585  1.00  0.00           O
ATOM   8999  O14 POPEf 361      74.727 108.597  27.845  1.00  0.00           O
ATOM   9000  O11 POPEf 361      75.087 106.317  28.725  1.00  0.00           O
ATOM   9001  O12 POPEf 361      76.997 107.917  28.625  1.00  0.00           O
ATOM   9002  C1  POPEf 361      75.957 105.297  29.265  1.00  0.00           C
ATOM   9005  C2  POPEf 361      75.837 105.127  30.805  1.00  0.00           C
ATOM   9007  O21 POPEf 361      75.497 103.747  31.085  1.00  0.00           O
ATOM   9008  C21 POPEf 361      76.107 103.257  32.165  1.00  0.00           C
ATOM   9009  O22 POPEf 361      77.127 103.697  32.655  1.00  0.00           O
ATOM   9010  C22 POPEf 361      75.267 102.137  32.805  1.00  0.00           C
ATOM   9013  C3  POPEf 361      74.777 106.057  31.465  1.00  0.00           C
ATOM   9016  O31 POPEf 361      74.907 106.047  32.905  1.00  0.00           O
ATOM   9017  C31 POPEf 361      74.247 107.037  33.525  1.00  0.00           C
ATOM   9018  O32 POPEf 361      73.487 107.827  32.985  1.00  0.00           O
ATOM   9019  C32 POPEf 361      74.767 107.137  34.965  1.00  0.00           C
ATOM   9022  C23 POPEf 361      75.197 102.407  34.325  1.00  0.00           C
ATOM   9025  C24 POPEf 361      74.327 101.457  35.155  1.00  0.00           C
ATOM   9028  C25 POPEf 361      74.097 102.047  36.555  1.00  0.00           C
ATOM   9031  C26 POPEf 361      73.537 101.077  37.605  1.00  0.00           C
ATOM   9034  C27 POPEf 361      73.577 101.707  39.015  1.00  0.00           C
ATOM   9037  C28 POPEf 361      72.897 100.847  40.095  1.00  0.00           C
ATOM   9040  C29 POPEf 361      73.677 100.787  41.395  1.00  0.00           C
ATOM   9042 0C21 POPEf 361      73.227 100.977  42.645  1.00  0.00           C
ATOM   9044 1C21 POPEf 361      71.837 101.347  43.085  1.00  0.00           C
ATOM   9047 2C21 POPEf 361      71.027 100.127  43.575  1.00  0.00           C
ATOM   9050 3C21 POPEf 361      71.467  99.577  44.945  1.00  0.00           C
ATOM   9053 4C21 POPEf 361      70.447  98.577  45.505  1.00  0.00           C
ATOM   9056 5C21 POPEf 361      70.647  98.257  46.995  1.00  0.00           C
ATOM   9059 6C21 POPEf 361      71.617  97.097  47.265  1.00  0.00           C
ATOM   9062 7C21 POPEf 361      71.827  96.877  48.765  1.00  0.00           C
ATOM   9065 8C21 POPEf 361      72.807  95.747  49.085  1.00  0.00           C
ATOM   9069  C33 POPEf 361      73.887 106.507  36.075  1.00  0.00           C
ATOM   9072  C34 POPEf 361      74.607 106.607  37.435  1.00  0.00           C
ATOM   9075  C35 POPEf 361      73.787 106.137  38.645  1.00  0.00           C
ATOM   9078  C36 POPEf 361      74.637 106.087  39.925  1.00  0.00           C
ATOM   9081  C37 POPEf 361      73.797 105.737  41.155  1.00  0.00           C
ATOM   9084  C38 POPEf 361      74.557 105.767  42.505  1.00  0.00           C
ATOM   9087  C39 POPEf 361      74.307 104.487  43.315  1.00  0.00           C
ATOM   9090 0C31 POPEf 361      74.877 104.497  44.735  1.00  0.00           C
ATOM   9093 1C31 POPEf 361      74.297 103.337  45.565  1.00  0.00           C
ATOM   9096 2C31 POPEf 361      74.997 103.067  46.905  1.00  0.00           C
ATOM   9099 3C31 POPEf 361      75.987 101.887  46.865  1.00  0.00           C
ATOM   9102 4C31 POPEf 361      75.307 100.517  46.685  1.00  0.00           C
ATOM   9105 5C31 POPEf 361      76.317  99.357  46.585  1.00  0.00           C
ATOM   9108 6C31 POPEf 361      75.677  98.047  46.125  1.00  0.00           C
ATOM   9112  NH3 POPEg 362     119.177 108.407  64.475  1.00  0.00           N
ATOM   9116  C12 POPEg 362     119.597 107.437  65.555  1.00  0.00           C
ATOM   9119  C11 POPEg 362     118.867 106.087  65.415  1.00  0.00           C
ATOM   9122  P   POPEg 362     120.757 104.317  65.995  1.00  0.00           P
ATOM   9123  O13 POPEg 362     121.877 105.227  66.275  1.00  0.00           O
ATOM   9124  O14 POPEg 362     120.747 102.977  66.635  1.00  0.00           O
ATOM   9125  O11 POPEg 362     120.577 104.057  64.455  1.00  0.00           O
ATOM   9126  O12 POPEg 362     119.417 105.117  66.295  1.00  0.00           O
ATOM   9127  C1  POPEg 362     121.287 104.867  63.515  1.00  0.00           C
ATOM   9130  C2  POPEg 362     120.937 104.457  62.065  1.00  0.00           C
ATOM   9132  O21 POPEg 362     121.257 103.067  62.025  1.00  0.00           O
ATOM   9133  C21 POPEg 362     121.357 102.217  61.025  1.00  0.00           C
ATOM   9134  O22 POPEg 362     121.727 101.057  61.205  1.00  0.00           O
ATOM   9135  C22 POPEg 362     121.057 102.757  59.625  1.00  0.00           C
ATOM   9138  C3  POPEg 362     121.717 105.407  61.095  1.00  0.00           C
ATOM   9141  O31 POPEg 362     121.117 105.597  59.795  1.00  0.00           O
ATOM   9142  C31 POPEg 362     120.117 106.447  59.655  1.00  0.00           C
ATOM   9143  O32 POPEg 362     119.387 106.897  60.525  1.00  0.00           O
ATOM   9144  C32 POPEg 362     119.907 106.677  58.165  1.00  0.00           C
ATOM   9147  C23 POPEg 362     120.987 101.657  58.525  1.00  0.00           C
ATOM   9150  C24 POPEg 362     120.977 102.197  57.075  1.00  0.00           C
ATOM   9153  C25 POPEg 362     122.297 102.877  56.665  1.00  0.00           C
ATOM   9156  C26 POPEg 362     122.667 102.737  55.175  1.00  0.00           C
ATOM   9159  C27 POPEg 362     122.237 103.917  54.285  1.00  0.00           C
ATOM   9162  C28 POPEg 362     122.597 103.657  52.805  1.00  0.00           C
ATOM   9165  C29 POPEg 362     121.837 104.517  51.835  1.00  0.00           C
ATOM   9167 0C21 POPEg 362     122.187 104.807  50.565  1.00  0.00           C
ATOM   9169 1C21 POPEg 362     123.417 104.327  49.855  1.00  0.00           C
ATOM   9172 2C21 POPEg 362     123.147 103.047  49.025  1.00  0.00           C
ATOM   9175 3C21 POPEg 362     122.267 103.267  47.795  1.00  0.00           C
ATOM   9178 4C21 POPEg 362     122.037 101.967  47.005  1.00  0.00           C
ATOM   9181 5C21 POPEg 362     121.307 102.187  45.665  1.00  0.00           C
ATOM   9184 6C21 POPEg 362     119.787 101.977  45.745  1.00  0.00           C
ATOM   9187 7C21 POPEg 362     119.377 100.497  45.645  1.00  0.00           C
ATOM   9190 8C21 POPEg 362     117.867 100.277  45.775  1.00  0.00           C
ATOM   9194  C33 POPEg 362     118.747 105.787  57.645  1.00  0.00           C
ATOM   9197  C34 POPEg 362     118.687 105.737  56.125  1.00  0.00           C
ATOM   9200  C35 POPEg 362     118.257 107.047  55.465  1.00  0.00           C
ATOM   9203  C36 POPEg 362     116.777 107.407  55.685  1.00  0.00           C
ATOM   9206  C37 POPEg 362     116.407 108.577  54.765  1.00  0.00           C
ATOM   9209  C38 POPEg 362     114.927 108.977  54.745  1.00  0.00           C
ATOM   9212  C39 POPEg 362     114.477 109.807  55.955  1.00  0.00           C
ATOM   9215 0C31 POPEg 362     113.227 110.637  55.635  1.00  0.00           C
ATOM   9218 1C31 POPEg 362     112.717 111.447  56.825  1.00  0.00           C
ATOM   9221 2C31 POPEg 362     111.557 112.377  56.465  1.00  0.00           C
ATOM   9224 3C31 POPEg 362     111.077 113.227  57.655  1.00  0.00           C
ATOM   9227 4C31 POPEg 362     110.277 112.407  58.695  1.00  0.00           C
ATOM   9230 5C31 POPEg 362     109.527 113.277  59.705  1.00  0.00           C
ATOM   9233 6C31 POPEg 362     110.447 114.177  60.535  1.00  0.00           C
ATOM   9237  NH3 POPEh 363      61.447  42.257  64.925  1.00  0.00           N
ATOM   9241  C12 POPEh 363      60.007  42.437  64.505  1.00  0.00           C
ATOM   9244  C11 POPEh 363      59.057  41.477  65.265  1.00  0.00           C
ATOM   9247  P   POPEh 363      57.537  40.127  63.625  1.00  0.00           P
ATOM   9248  O13 POPEh 363      58.717  40.017  62.755  1.00  0.00           O
ATOM   9249  O14 POPEh 363      57.217  38.897  64.395  1.00  0.00           O
ATOM   9250  O11 POPEh 363      56.287  40.577  62.785  1.00  0.00           O
ATOM   9251  O12 POPEh 363      57.787  41.337  64.615  1.00  0.00           O
ATOM   9252  C1  POPEh 363      56.347  40.987  61.425  1.00  0.00           C
ATOM   9255  C2  POPEh 363      55.777  42.417  61.265  1.00  0.00           C
ATOM   9257  O21 POPEh 363      56.097  42.887  59.945  1.00  0.00           O
ATOM   9258  C21 POPEh 363      55.307  42.477  58.975  1.00  0.00           C
ATOM   9259  O22 POPEh 363      54.397  41.657  59.075  1.00  0.00           O
ATOM   9260  C22 POPEh 363      55.757  43.127  57.665  1.00  0.00           C
ATOM   9263  C3  POPEh 363      56.387  43.387  62.325  1.00  0.00           C
ATOM   9266  O31 POPEh 363      56.317  44.757  61.865  1.00  0.00           O
ATOM   9267  C31 POPEh 363      57.467  45.377  61.675  1.00  0.00           C
ATOM   9268  O32 POPEh 363      58.557  45.057  62.115  1.00  0.00           O
ATOM   9269  C32 POPEh 363      57.247  46.587  60.755  1.00  0.00           C
ATOM   9272  C23 POPEh 363      54.687  44.077  57.085  1.00  0.00           C
ATOM   9275  C24 POPEh 363      55.167  44.907  55.875  1.00  0.00           C
ATOM   9278  C25 POPEh 363      55.737  44.077  54.725  1.00  0.00           C
ATOM   9281  C26 POPEh 363      55.917  44.927  53.455  1.00  0.00           C
ATOM   9284  C27 POPEh 363      56.767  44.257  52.365  1.00  0.00           C
ATOM   9287  C28 POPEh 363      56.817  45.137  51.105  1.00  0.00           C
ATOM   9290  C29 POPEh 363      57.887  44.757  50.115  1.00  0.00           C
ATOM   9292 0C21 POPEh 363      57.887  45.007  48.785  1.00  0.00           C
ATOM   9294 1C21 POPEh 363      56.847  45.737  47.965  1.00  0.00           C
ATOM   9297 2C21 POPEh 363      56.247  47.057  48.505  1.00  0.00           C
ATOM   9300 3C21 POPEh 363      54.717  46.967  48.695  1.00  0.00           C
ATOM   9303 4C21 POPEh 363      54.107  48.247  49.275  1.00  0.00           C
ATOM   9306 5C21 POPEh 363      52.767  48.007  49.975  1.00  0.00           C
ATOM   9309 6C21 POPEh 363      52.957  47.447  51.395  1.00  0.00           C
ATOM   9312 7C21 POPEh 363      51.657  47.427  52.215  1.00  0.00           C
ATOM   9315 8C21 POPEh 363      51.907  47.137  53.695  1.00  0.00           C
ATOM   9319  C33 POPEh 363      57.847  46.307  59.355  1.00  0.00           C
ATOM   9322  C34 POPEh 363      57.607  47.447  58.355  1.00  0.00           C
ATOM   9325  C35 POPEh 363      58.787  48.427  58.305  1.00  0.00           C
ATOM   9328  C36 POPEh 363      60.007  47.937  57.515  1.00  0.00           C
ATOM   9331  C37 POPEh 363      61.307  48.557  58.045  1.00  0.00           C
ATOM   9334  C38 POPEh 363      62.587  48.137  57.325  1.00  0.00           C
ATOM   9337  C39 POPEh 363      62.687  46.637  57.055  1.00  0.00           C
ATOM   9340 0C31 POPEh 363      62.337  46.297  55.605  1.00  0.00           C
ATOM   9343 1C31 POPEh 363      62.597  44.827  55.285  1.00  0.00           C
ATOM   9346 2C31 POPEh 363      62.347  44.437  53.815  1.00  0.00           C
ATOM   9349 3C31 POPEh 363      63.547  44.737  52.915  1.00  0.00           C
ATOM   9352 4C31 POPEh 363      63.337  44.257  51.475  1.00  0.00           C
ATOM   9355 5C31 POPEh 363      64.497  44.647  50.555  1.00  0.00           C
ATOM   9358 6C31 POPEh 363      64.477  43.907  49.215  1.00  0.00           C
ATOM   9362  NH3 POPEi 364       2.887  56.817  20.765  1.00  0.00           N
ATOM   9366  C12 POPEi 364       2.727  58.307  20.675  1.00  0.00           C
ATOM   9369  C11 POPEi 364       4.077  59.057  20.715  1.00  0.00           C
ATOM   9372  P   POPEi 364       5.817  59.557  22.655  1.00  0.00           P
ATOM   9373  O13 POPEi 364       7.187  59.007  22.625  1.00  0.00           O
ATOM   9374  O14 POPEi 364       5.657  60.937  22.155  1.00  0.00           O
ATOM   9375  O11 POPEi 364       5.227  59.417  24.145  1.00  0.00           O
ATOM   9376  O12 POPEi 364       4.897  58.587  21.785  1.00  0.00           O
ATOM   9377  C1  POPEi 364       3.817  59.527  24.405  1.00  0.00           C
ATOM   9380  C2  POPEi 364       3.317  58.697  25.645  1.00  0.00           C
ATOM   9382  O21 POPEi 364       3.167  59.527  26.815  1.00  0.00           O
ATOM   9383  C21 POPEi 364       1.977  60.037  26.995  1.00  0.00           C
ATOM   9384  O22 POPEi 364       1.107  60.107  26.145  1.00  0.00           O
ATOM   9385  C22 POPEi 364       1.767  60.447  28.455  1.00  0.00           C
ATOM   9388  C3  POPEi 364       4.227  57.497  26.045  1.00  0.00           C
ATOM   9391  O31 POPEi 364       3.837  56.987  27.345  1.00  0.00           O
ATOM   9392  C31 POPEi 364       4.297  55.797  27.675  1.00  0.00           C
ATOM   9393  O32 POPEi 364       4.907  55.047  26.925  1.00  0.00           O
ATOM   9394  C32 POPEi 364       3.967  55.457  29.145  1.00  0.00           C
ATOM   9397  C23 POPEi 364       0.907  59.397  29.195  1.00  0.00           C
ATOM   9400  C24 POPEi 364       0.857  59.597  30.715  1.00  0.00           C
ATOM   9403  C25 POPEi 364       0.197  60.917  31.125  1.00  0.00           C
ATOM   9406  C26 POPEi 364      -0.323  60.887  32.575  1.00  0.00           C
ATOM   9409  C27 POPEi 364      -1.097  62.167  32.925  1.00  0.00           C
ATOM   9412  C28 POPEi 364      -1.537  62.207  34.395  1.00  0.00           C
ATOM   9415  C29 POPEi 364      -2.367  63.437  34.675  1.00  0.00           C
ATOM   9417 0C21 POPEi 364      -3.677  63.447  34.945  1.00  0.00           C
ATOM   9419 1C21 POPEi 364      -4.577  62.237  35.025  1.00  0.00           C
ATOM   9422 2C21 POPEi 364      -4.557  61.587  36.425  1.00  0.00           C
ATOM   9425 3C21 POPEi 364      -5.957  61.357  37.005  1.00  0.00           C
ATOM   9428 4C21 POPEi 364      -5.937  60.517  38.285  1.00  0.00           C
ATOM   9431 5C21 POPEi 364      -7.227  60.677  39.105  1.00  0.00           C
ATOM   9434 6C21 POPEi 364      -7.347  59.627  40.215  1.00  0.00           C
ATOM   9437 7C21 POPEi 364      -8.667  59.747  40.985  1.00  0.00           C
ATOM   9440 8C21 POPEi 364      -8.907  58.577  41.945  1.00  0.00           C
ATOM   9444  C33 POPEi 364       3.747  56.667  30.095  1.00  0.00           C
ATOM   9447  C34 POPEi 364       5.057  57.207  30.715  1.00  0.00           C
ATOM   9450  C35 POPEi 364       4.897  58.597  31.365  1.00  0.00           C
ATOM   9453  C36 POPEi 364       4.117  58.657  32.685  1.00  0.00           C
ATOM   9456  C37 POPEi 364       3.977  60.117  33.175  1.00  0.00           C
ATOM   9459  C38 POPEi 364       3.267  60.267  34.525  1.00  0.00           C
ATOM   9462  C39 POPEi 364       4.207  60.717  35.665  1.00  0.00           C
ATOM   9465 0C31 POPEi 364       3.457  60.987  36.975  1.00  0.00           C
ATOM   9468 1C31 POPEi 364       4.367  61.497  38.095  1.00  0.00           C
ATOM   9471 2C31 POPEi 364       3.607  62.057  39.315  1.00  0.00           C
ATOM   9474 3C31 POPEi 364       2.837  61.017  40.145  1.00  0.00           C
ATOM   9477 4C31 POPEi 364       2.137  61.717  41.315  1.00  0.00           C
ATOM   9480 5C31 POPEi 364       1.437  60.827  42.355  1.00  0.00           C
ATOM   9483 6C31 POPEi 364       0.787  61.697  43.435  1.00  0.00           C
ATOM   9487  NH3 POPEj 365      55.107  38.607  20.975  1.00  0.00           N
ATOM   9491  C12 POPEj 365      54.687  37.377  20.195  1.00  0.00           C
ATOM   9494  C11 POPEj 365      55.837  36.767  19.375  1.00  0.00           C
ATOM   9497  P   POPEj 365      57.117  35.027  20.865  1.00  0.00           P
ATOM   9498  O13 POPEj 365      56.307  34.037  20.115  1.00  0.00           O
ATOM   9499  O14 POPEj 365      58.557  34.697  20.975  1.00  0.00           O
ATOM   9500  O11 POPEj 365      56.537  35.247  22.315  1.00  0.00           O
ATOM   9501  O12 POPEj 365      56.967  36.447  20.195  1.00  0.00           O
ATOM   9502  C1  POPEj 365      56.657  36.497  22.975  1.00  0.00           C
ATOM   9505  C2  POPEj 365      57.237  36.397  24.415  1.00  0.00           C
ATOM   9507  O21 POPEj 365      57.547  37.667  25.015  1.00  0.00           O
ATOM   9508  C21 POPEj 365      56.787  38.737  24.875  1.00  0.00           C
ATOM   9509  O22 POPEj 365      55.807  38.847  24.155  1.00  0.00           O
ATOM   9510  C22 POPEj 365      57.277  39.787  25.865  1.00  0.00           C
ATOM   9513  C3  POPEj 365      58.517  35.507  24.455  1.00  0.00           C
ATOM   9516  O31 POPEj 365      59.437  35.847  25.515  1.00  0.00           O
ATOM   9517  C31 POPEj 365      59.117  35.487  26.755  1.00  0.00           C
ATOM   9518  O32 POPEj 365      58.127  34.847  27.085  1.00  0.00           O
ATOM   9519  C32 POPEj 365      60.257  35.987  27.665  1.00  0.00           C
ATOM   9522  C23 POPEj 365      56.837  39.487  27.315  1.00  0.00           C
ATOM   9525  C24 POPEj 365      57.787  40.087  28.355  1.00  0.00           C
ATOM   9528  C25 POPEj 365      57.477  39.697  29.815  1.00  0.00           C
ATOM   9531  C26 POPEj 365      56.537  40.697  30.505  1.00  0.00           C
ATOM   9534  C27 POPEj 365      56.467  40.507  32.035  1.00  0.00           C
ATOM   9537  C28 POPEj 365      55.657  41.587  32.775  1.00  0.00           C
ATOM   9540  C29 POPEj 365      56.237  42.957  32.515  1.00  0.00           C
ATOM   9542 0C21 POPEj 365      57.127  43.617  33.275  1.00  0.00           C
ATOM   9544 1C21 POPEj 365      57.727  43.177  34.595  1.00  0.00           C
ATOM   9547 2C21 POPEj 365      57.467  44.207  35.705  1.00  0.00           C
ATOM   9550 3C21 POPEj 365      57.987  45.617  35.395  1.00  0.00           C
ATOM   9553 4C21 POPEj 365      57.917  46.537  36.615  1.00  0.00           C
ATOM   9556 5C21 POPEj 365      58.257  47.997  36.315  1.00  0.00           C
ATOM   9559 6C21 POPEj 365      58.217  48.827  37.605  1.00  0.00           C
ATOM   9562 7C21 POPEj 365      58.707  50.257  37.425  1.00  0.00           C
ATOM   9565 8C21 POPEj 365      58.957  50.947  38.765  1.00  0.00           C
ATOM   9569  C33 POPEj 365      60.247  35.577  29.175  1.00  0.00           C
ATOM   9572  C34 POPEj 365      61.587  35.907  29.865  1.00  0.00           C
ATOM   9575  C35 POPEj 365      61.737  35.507  31.355  1.00  0.00           C
ATOM   9578  C36 POPEj 365      63.137  35.867  31.915  1.00  0.00           C
ATOM   9581  C37 POPEj 365      63.367  35.407  33.375  1.00  0.00           C
ATOM   9584  C38 POPEj 365      64.827  34.997  33.685  1.00  0.00           C
ATOM   9587  C39 POPEj 365      64.977  34.357  35.075  1.00  0.00           C
ATOM   9590 0C31 POPEj 365      65.117  35.387  36.205  1.00  0.00           C
ATOM   9593 1C31 POPEj 365      64.667  34.847  37.575  1.00  0.00           C
ATOM   9596 2C31 POPEj 365      64.837  35.847  38.725  1.00  0.00           C
ATOM   9599 3C31 POPEj 365      66.297  36.087  39.145  1.00  0.00           C
ATOM   9602 4C31 POPEj 365      66.977  34.827  39.685  1.00  0.00           C
ATOM   9605 5C31 POPEj 365      68.397  35.077  40.185  1.00  0.00           C
ATOM   9608 6C31 POPEj 365      69.167  33.787  40.485  1.00  0.00           C
ATOM   9612  NH3 POPEk 366      67.917 119.227  73.445  1.00  0.00           N
ATOM   9616  C12 POPEk 366      69.397 119.067  73.275  1.00  0.00           C
ATOM   9619  C11 POPEk 366      69.777 117.577  73.185  1.00  0.00           C
ATOM   9622  P   POPEk 366      72.207 117.737  72.155  1.00  0.00           P
ATOM   9623  O13 POPEk 366      72.707 119.107  72.365  1.00  0.00           O
ATOM   9624  O14 POPEk 366      73.207 116.647  72.155  1.00  0.00           O
ATOM   9625  O11 POPEk 366      71.397 117.677  70.795  1.00  0.00           O
ATOM   9626  O12 POPEk 366      71.187 117.397  73.315  1.00  0.00           O
ATOM   9627  C1  POPEk 366      71.227 116.447  70.075  1.00  0.00           C
ATOM   9630  C2  POPEk 366      71.267 116.657  68.525  1.00  0.00           C
ATOM   9632  O21 POPEk 366      71.507 115.427  67.815  1.00  0.00           O
ATOM   9633  C21 POPEk 366      72.687 114.837  67.985  1.00  0.00           C
ATOM   9634  O22 POPEk 366      73.607 115.257  68.685  1.00  0.00           O
ATOM   9635  C22 POPEk 366      72.797 113.587  67.125  1.00  0.00           C
ATOM   9638  C3  POPEk 366      72.147 117.837  67.995  1.00  0.00           C
ATOM   9641  O31 POPEk 366      71.447 118.657  67.025  1.00  0.00           O
ATOM   9642  C31 POPEk 366      71.737 118.477  65.735  1.00  0.00           C
ATOM   9643  O32 POPEk 366      72.447 117.607  65.275  1.00  0.00           O
ATOM   9644  C32 POPEk 366      71.177 119.677  64.955  1.00  0.00           C
ATOM   9647  C23 POPEk 366      74.177 113.507  66.425  1.00  0.00           C
ATOM   9650  C24 POPEk 366      74.337 114.597  65.355  1.00  0.00           C
ATOM   9653  C25 POPEk 366      75.797 114.867  64.945  1.00  0.00           C
ATOM   9656  C26 POPEk 366      76.487 113.727  64.175  1.00  0.00           C
ATOM   9659  C27 POPEk 366      77.857 114.157  63.635  1.00  0.00           C
ATOM   9662  C28 POPEk 366      78.747 112.977  63.205  1.00  0.00           C
ATOM   9665  C29 POPEk 366      78.347 112.327  61.895  1.00  0.00           C
ATOM   9667 0C21 POPEk 366      79.097 112.227  60.785  1.00  0.00           C
ATOM   9669 1C21 POPEk 366      80.497 112.737  60.545  1.00  0.00           C
ATOM   9672 2C21 POPEk 366      81.507 111.607  60.225  1.00  0.00           C
ATOM   9675 3C21 POPEk 366      81.807 110.717  61.435  1.00  0.00           C
ATOM   9678 4C21 POPEk 366      82.587 109.437  61.095  1.00  0.00           C
ATOM   9681 5C21 POPEk 366      84.067 109.707  60.765  1.00  0.00           C
ATOM   9684 6C21 POPEk 366      84.847 108.397  60.525  1.00  0.00           C
ATOM   9687 7C21 POPEk 366      86.367 108.587  60.525  1.00  0.00           C
ATOM   9690 8C21 POPEk 366      86.947 108.767  61.935  1.00  0.00           C
ATOM   9694  C33 POPEk 366      69.757 119.487  64.375  1.00  0.00           C
ATOM   9697  C34 POPEk 366      69.327 120.747  63.615  1.00  0.00           C
ATOM   9700  C35 POPEk 366      67.837 120.787  63.245  1.00  0.00           C
ATOM   9703  C36 POPEk 366      67.477 119.607  62.345  1.00  0.00           C
ATOM   9706  C37 POPEk 366      66.177 119.807  61.575  1.00  0.00           C
ATOM   9709  C38 POPEk 366      65.827 118.547  60.775  1.00  0.00           C
ATOM   9712  C39 POPEk 366      64.807 118.827  59.665  1.00  0.00           C
ATOM   9715 0C31 POPEk 366      65.377 118.497  58.285  1.00  0.00           C
ATOM   9718 1C31 POPEk 366      64.517 119.067  57.155  1.00  0.00           C
ATOM   9721 2C31 POPEk 366      65.137 118.807  55.775  1.00  0.00           C
ATOM   9724 3C31 POPEk 366      64.457 119.627  54.665  1.00  0.00           C
ATOM   9727 4C31 POPEk 366      63.057 119.127  54.305  1.00  0.00           C
ATOM   9730 5C31 POPEk 366      62.397 120.007  53.245  1.00  0.00           C
ATOM   9733 6C31 POPEk 366      61.107 119.407  52.665  1.00  0.00           C
ATOM   9737  NH3 POPEl 367     120.997  46.727  23.525  1.00  0.00           N
ATOM   9741  C12 POPEl 367     120.147  47.777  24.165  1.00  0.00           C
ATOM   9744  C11 POPEl 367     118.707  47.687  23.645  1.00  0.00           C
ATOM   9747  P   POPEl 367     116.287  48.437  24.205  1.00  0.00           P
ATOM   9748  O13 POPEl 367     115.667  49.727  24.555  1.00  0.00           O
ATOM   9749  O14 POPEl 367     115.997  47.897  22.855  1.00  0.00           O
ATOM   9750  O11 POPEl 367     115.957  47.367  25.315  1.00  0.00           O
ATOM   9751  O12 POPEl 367     117.857  48.557  24.385  1.00  0.00           O
ATOM   9752  C1  POPEl 367     114.667  46.947  25.755  1.00  0.00           C
ATOM   9755  C2  POPEl 367     114.447  47.407  27.215  1.00  0.00           C
ATOM   9757  O21 POPEl 367     113.827  46.377  28.025  1.00  0.00           O
ATOM   9758  C21 POPEl 367     113.897  46.637  29.335  1.00  0.00           C
ATOM   9759  O22 POPEl 367     114.567  47.527  29.825  1.00  0.00           O
ATOM   9760  C22 POPEl 367     112.957  45.707  30.115  1.00  0.00           C
ATOM   9763  C3  POPEl 367     113.657  48.737  27.275  1.00  0.00           C
ATOM   9766  O31 POPEl 367     112.247  48.487  27.165  1.00  0.00           O
ATOM   9767  C31 POPEl 367     111.547  49.597  26.995  1.00  0.00           C
ATOM   9768  O32 POPEl 367     111.857  50.527  26.265  1.00  0.00           O
ATOM   9769  C32 POPEl 367     110.347  49.567  27.935  1.00  0.00           C
ATOM   9772  C23 POPEl 367     112.997  45.957  31.645  1.00  0.00           C
ATOM   9775  C24 POPEl 367     111.817  45.327  32.415  1.00  0.00           C
ATOM   9778  C25 POPEl 367     111.727  43.797  32.365  1.00  0.00           C
ATOM   9781  C26 POPEl 367     112.887  43.067  33.055  1.00  0.00           C
ATOM   9784  C27 POPEl 367     112.667  41.547  33.085  1.00  0.00           C
ATOM   9787  C28 POPEl 367     113.747  40.727  33.825  1.00  0.00           C
ATOM   9790  C29 POPEl 367     113.557  40.757  35.325  1.00  0.00           C
ATOM   9792 0C21 POPEl 367     113.447  39.697  36.165  1.00  0.00           C
ATOM   9794 1C21 POPEl 367     113.527  38.227  35.815  1.00  0.00           C
ATOM   9797 2C21 POPEl 367     114.477  37.407  36.715  1.00  0.00           C
ATOM   9800 3C21 POPEl 367     113.847  36.967  38.045  1.00  0.00           C
ATOM   9803 4C21 POPEl 367     114.707  35.917  38.785  1.00  0.00           C
ATOM   9806 5C21 POPEl 367     113.947  35.147  39.865  1.00  0.00           C
ATOM   9809 6C21 POPEl 367     114.877  34.197  40.645  1.00  0.00           C
ATOM   9812 7C21 POPEl 367     114.157  33.037  41.335  1.00  0.00           C
ATOM   9815 8C21 POPEl 367     115.097  32.207  42.215  1.00  0.00           C
ATOM   9819  C33 POPEl 367     109.497  48.277  27.895  1.00  0.00           C
ATOM   9822  C34 POPEl 367     108.487  48.167  29.065  1.00  0.00           C
ATOM   9825  C35 POPEl 367     109.187  47.967  30.415  1.00  0.00           C
ATOM   9828  C36 POPEl 367     108.227  47.997  31.615  1.00  0.00           C
ATOM   9831  C37 POPEl 367     108.997  48.247  32.925  1.00  0.00           C
ATOM   9834  C38 POPEl 367     108.087  48.327  34.155  1.00  0.00           C
ATOM   9837  C39 POPEl 367     108.847  48.717  35.425  1.00  0.00           C
ATOM   9840 0C31 POPEl 367     109.237  47.537  36.325  1.00  0.00           C
ATOM   9843 1C31 POPEl 367     110.427  46.677  35.855  1.00  0.00           C
ATOM   9846 2C31 POPEl 367     110.947  45.747  36.975  1.00  0.00           C
ATOM   9849 3C31 POPEl 367     112.357  45.177  36.715  1.00  0.00           C
ATOM   9852 4C31 POPEl 367     112.927  44.367  37.885  1.00  0.00           C
ATOM   9855 5C31 POPEl 367     114.417  44.037  37.715  1.00  0.00           C
ATOM   9858 6C31 POPEl 367     115.017  43.287  38.905  1.00  0.00           C
ATOM   9862  NH3 POPEm 368     104.767  94.447  70.575  1.00  0.00           N
ATOM   9866  C12 POPEm 368     105.577  95.577  71.105  1.00  0.00           C
ATOM   9869  C11 POPEm 368     106.877  95.017  71.655  1.00  0.00           C
ATOM   9872  P   POPEm 368     108.887  96.527  70.875  1.00  0.00           P
ATOM   9873  O13 POPEm 368     108.907  98.007  70.795  1.00  0.00           O
ATOM   9874  O14 POPEm 368     110.167  95.937  71.335  1.00  0.00           O
ATOM   9875  O11 POPEm 368     108.417  95.987  69.475  1.00  0.00           O
ATOM   9876  O12 POPEm 368     107.777  96.087  71.875  1.00  0.00           O
ATOM   9877  C1  POPEm 368     108.977  94.877  68.775  1.00  0.00           C
ATOM   9880  C2  POPEm 368     108.667  94.977  67.245  1.00  0.00           C
ATOM   9882  O21 POPEm 368     107.397  95.597  66.965  1.00  0.00           O
ATOM   9883  C21 POPEm 368     106.267  95.087  67.425  1.00  0.00           C
ATOM   9884  O22 POPEm 368     106.127  94.177  68.215  1.00  0.00           O
ATOM   9885  C22 POPEm 368     105.097  95.847  66.815  1.00  0.00           C
ATOM   9888  C3  POPEm 368     108.807  93.637  66.455  1.00  0.00           C
ATOM   9891  O31 POPEm 368     109.717  93.667  65.335  1.00  0.00           O
ATOM   9892  C31 POPEm 368     109.397  94.407  64.295  1.00  0.00           C
ATOM   9893  O32 POPEm 368     108.687  95.397  64.305  1.00  0.00           O
ATOM   9894  C32 POPEm 368     109.967  93.797  63.015  1.00  0.00           C
ATOM   9897  C23 POPEm 368     104.537  95.087  65.595  1.00  0.00           C
ATOM   9900  C24 POPEm 368     105.457  95.147  64.375  1.00  0.00           C
ATOM   9903  C25 POPEm 368     104.967  94.327  63.165  1.00  0.00           C
ATOM   9906  C26 POPEm 368     103.447  94.307  62.965  1.00  0.00           C
ATOM   9909  C27 POPEm 368     103.037  93.537  61.705  1.00  0.00           C
ATOM   9912  C28 POPEm 368     101.517  93.417  61.555  1.00  0.00           C
ATOM   9915  C29 POPEm 368     100.907  94.547  60.775  1.00  0.00           C
ATOM   9917 0C21 POPEm 368      99.587  94.667  60.525  1.00  0.00           C
ATOM   9919 1C21 POPEm 368      98.517  93.717  60.985  1.00  0.00           C
ATOM   9922 2C21 POPEm 368      97.137  94.047  60.365  1.00  0.00           C
ATOM   9925 3C21 POPEm 368      96.187  94.737  61.355  1.00  0.00           C
ATOM   9928 4C21 POPEm 368      95.017  95.437  60.655  1.00  0.00           C
ATOM   9931 5C21 POPEm 368      93.807  95.687  61.565  1.00  0.00           C
ATOM   9934 6C21 POPEm 368      94.017  96.727  62.665  1.00  0.00           C
ATOM   9937 7C21 POPEm 368      92.697  97.037  63.395  1.00  0.00           C
ATOM   9940 8C21 POPEm 368      92.827  98.107  64.475  1.00  0.00           C
ATOM   9944  C33 POPEm 368     109.037  94.027  61.805  1.00  0.00           C
ATOM   9947  C34 POPEm 368     109.127  95.437  61.195  1.00  0.00           C
ATOM   9950  C35 POPEm 368     108.707  95.487  59.715  1.00  0.00           C
ATOM   9953  C36 POPEm 368     107.307  94.917  59.445  1.00  0.00           C
ATOM   9956  C37 POPEm 368     106.997  94.827  57.945  1.00  0.00           C
ATOM   9959  C38 POPEm 368     105.867  93.837  57.625  1.00  0.00           C
ATOM   9962  C39 POPEm 368     104.457  94.357  57.935  1.00  0.00           C
ATOM   9965 0C31 POPEm 368     103.877  95.217  56.805  1.00  0.00           C
ATOM   9968 1C31 POPEm 368     102.347  95.367  56.895  1.00  0.00           C
ATOM   9971 2C31 POPEm 368     101.697  95.417  55.505  1.00  0.00           C
ATOM   9974 3C31 POPEm 368     100.177  95.237  55.515  1.00  0.00           C
ATOM   9977 4C31 POPEm 368      99.737  93.887  56.125  1.00  0.00           C
ATOM   9980 5C31 POPEm 368      98.337  93.457  55.685  1.00  0.00           C
ATOM   9983 6C31 POPEm 368      97.927  92.097  56.255  1.00  0.00           C
ATOM   9987  NH3 POPEn 369      66.017  98.057  27.545  1.00  0.00           N
ATOM   9991  C12 POPEn 369      65.777  96.667  27.025  1.00  0.00           C
ATOM   9994  C11 POPEn 369      67.047  95.807  26.955  1.00  0.00           C
ATOM   9997  P   POPEn 369      66.617  93.227  27.245  1.00  0.00           P
ATOM   9998  O13 POPEn 369      65.747  92.227  26.575  1.00  0.00           O
ATOM   9999  O14 POPEn 369      67.977  92.797  27.635  1.00  0.00           O
ATOM  10000  O11 POPEn 369      65.807  93.697  28.525  1.00  0.00           O
ATOM  10001  O12 POPEn 369      66.677  94.557  26.385  1.00  0.00           O
ATOM  10002  C1  POPEn 369      65.457  92.747  29.525  1.00  0.00           C
ATOM  10005  C2  POPEn 369      66.667  92.307  30.395  1.00  0.00           C
ATOM  10007  O21 POPEn 369      66.167  91.347  31.335  1.00  0.00           O
ATOM  10008  C21 POPEn 369      67.007  90.417  31.775  1.00  0.00           C
ATOM  10009  O22 POPEn 369      68.177  90.287  31.445  1.00  0.00           O
ATOM  10010  C22 POPEn 369      66.227  89.497  32.715  1.00  0.00           C
ATOM  10013  C3  POPEn 369      67.337  93.497  31.115  1.00  0.00           C
ATOM  10016  O31 POPEn 369      66.567  93.917  32.255  1.00  0.00           O
ATOM  10017  C31 POPEn 369      66.097  95.147  32.305  1.00  0.00           C
ATOM  10018  O32 POPEn 369      66.217  95.997  31.445  1.00  0.00           O
ATOM  10019  C32 POPEn 369      65.417  95.357  33.655  1.00  0.00           C
ATOM  10022  C23 POPEn 369      66.957  89.167  34.035  1.00  0.00           C
ATOM  10025  C24 POPEn 369      65.967  88.697  35.105  1.00  0.00           C
ATOM  10028  C25 POPEn 369      66.637  88.147  36.365  1.00  0.00           C
ATOM  10031  C26 POPEn 369      65.647  88.077  37.535  1.00  0.00           C
ATOM  10034  C27 POPEn 369      66.197  87.347  38.755  1.00  0.00           C
ATOM  10037  C28 POPEn 369      65.187  87.177  39.915  1.00  0.00           C
ATOM  10040  C29 POPEn 369      64.037  86.267  39.545  1.00  0.00           C
ATOM  10042 0C21 POPEn 369      63.717  85.107  40.145  1.00  0.00           C
ATOM  10044 1C21 POPEn 369      64.417  84.517  41.345  1.00  0.00           C
ATOM  10047 2C21 POPEn 369      63.937  85.177  42.645  1.00  0.00           C
ATOM  10050 3C21 POPEn 369      62.447  84.997  42.935  1.00  0.00           C
ATOM  10053 4C21 POPEn 369      61.987  85.817  44.145  1.00  0.00           C
ATOM  10056 5C21 POPEn 369      60.607  85.417  44.665  1.00  0.00           C
ATOM  10059 6C21 POPEn 369      60.197  86.237  45.895  1.00  0.00           C
ATOM  10062 7C21 POPEn 369      58.687  86.437  46.005  1.00  0.00           C
ATOM  10065 8C21 POPEn 369      58.277  87.177  47.285  1.00  0.00           C
ATOM  10069  C33 POPEn 369      66.217  94.737  34.825  1.00  0.00           C
ATOM  10072  C34 POPEn 369      65.407  94.527  36.115  1.00  0.00           C
ATOM  10075  C35 POPEn 369      65.057  95.777  36.905  1.00  0.00           C
ATOM  10078  C36 POPEn 369      64.627  95.377  38.325  1.00  0.00           C
ATOM  10081  C37 POPEn 369      64.337  96.577  39.235  1.00  0.00           C
ATOM  10084  C38 POPEn 369      63.867  96.177  40.645  1.00  0.00           C
ATOM  10087  C39 POPEn 369      62.667  95.217  40.685  1.00  0.00           C
ATOM  10090 0C31 POPEn 369      61.467  95.667  39.835  1.00  0.00           C
ATOM  10093 1C31 POPEn 369      60.337  94.637  39.785  1.00  0.00           C
ATOM  10096 2C31 POPEn 369      59.367  94.847  38.605  1.00  0.00           C
ATOM  10099 3C31 POPEn 369      58.837  96.287  38.535  1.00  0.00           C
ATOM  10102 4C31 POPEn 369      57.667  96.487  37.565  1.00  0.00           C
ATOM  10105 5C31 POPEn 369      56.987  97.847  37.765  1.00  0.00           C
ATOM  10108 6C31 POPEn 369      55.947  98.187  36.695  1.00  0.00           C
ATOM  10112  NH3 POPEo 370      29.947 110.917  24.675  1.00  0.00           N
ATOM  10116  C12 POPEo 370      29.777 112.377  24.425  1.00  0.00           C
ATOM  10119  C11 POPEo 370      30.937 112.907  23.565  1.00  0.00           C
ATOM  10122  P   POPEo 370      33.267 111.747  23.945  1.00  0.00           P
ATOM  10123  O13 POPEo 370      33.247 111.547  22.485  1.00  0.00           O
ATOM  10124  O14 POPEo 370      34.547 112.137  24.575  1.00  0.00           O
ATOM  10125  O11 POPEo 370      32.577 110.527  24.665  1.00  0.00           O
ATOM  10126  O12 POPEo 370      32.177 112.857  24.275  1.00  0.00           O
ATOM  10127  C1  POPEo 370      33.237 109.637  25.545  1.00  0.00           C
ATOM  10130  C2  POPEo 370      33.057 110.007  27.055  1.00  0.00           C
ATOM  10132  O21 POPEo 370      32.127 109.147  27.735  1.00  0.00           O
ATOM  10133  C21 POPEo 370      30.847 109.417  27.905  1.00  0.00           C
ATOM  10134  O22 POPEo 370      30.157 110.157  27.225  1.00  0.00           O
ATOM  10135  C22 POPEo 370      30.347 108.677  29.135  1.00  0.00           C
ATOM  10138  C3  POPEo 370      32.837 111.517  27.295  1.00  0.00           C
ATOM  10141  O31 POPEo 370      32.887 111.837  28.695  1.00  0.00           O
ATOM  10142  C31 POPEo 370      32.187 112.897  29.015  1.00  0.00           C
ATOM  10143  O32 POPEo 370      31.317 113.407  28.335  1.00  0.00           O
ATOM  10144  C32 POPEo 370      32.747 113.537  30.285  1.00  0.00           C
ATOM  10147  C23 POPEo 370      29.297 109.507  29.895  1.00  0.00           C
ATOM  10150  C24 POPEo 370      29.477 109.407  31.415  1.00  0.00           C
ATOM  10153  C25 POPEo 370      28.397 110.207  32.125  1.00  0.00           C
ATOM  10156  C26 POPEo 370      28.367 109.997  33.635  1.00  0.00           C
ATOM  10159  C27 POPEo 370      27.277 110.877  34.265  1.00  0.00           C
ATOM  10162  C28 POPEo 370      27.147 110.667  35.775  1.00  0.00           C
ATOM  10165  C29 POPEo 370      26.007 111.387  36.455  1.00  0.00           C
ATOM  10167 0C21 POPEo 370      25.577 112.657  36.325  1.00  0.00           C
ATOM  10169 1C21 POPEo 370      26.137 113.787  35.495  1.00  0.00           C
ATOM  10172 2C21 POPEo 370      26.277 115.107  36.265  1.00  0.00           C
ATOM  10175 3C21 POPEo 370      24.947 115.717  36.745  1.00  0.00           C
ATOM  10178 4C21 POPEo 370      25.097 117.097  37.405  1.00  0.00           C
ATOM  10181 5C21 POPEo 370      26.087 117.097  38.575  1.00  0.00           C
ATOM  10184 6C21 POPEo 370      25.987 118.337  39.465  1.00  0.00           C
ATOM  10187 7C21 POPEo 370      27.047 118.367  40.565  1.00  0.00           C
ATOM  10190 8C21 POPEo 370      26.867 119.527  41.545  1.00  0.00           C
ATOM  10194  C33 POPEo 370      33.607 112.597  31.155  1.00  0.00           C
ATOM  10197  C34 POPEo 370      33.737 113.167  32.565  1.00  0.00           C
ATOM  10200  C35 POPEo 370      32.387 113.197  33.285  1.00  0.00           C
ATOM  10203  C36 POPEo 370      32.497 112.827  34.755  1.00  0.00           C
ATOM  10206  C37 POPEo 370      31.117 112.677  35.395  1.00  0.00           C
ATOM  10209  C38 POPEo 370      31.057 113.357  36.765  1.00  0.00           C
ATOM  10212  C39 POPEo 370      29.697 113.177  37.435  1.00  0.00           C
ATOM  10215 0C31 POPEo 370      29.687 113.747  38.855  1.00  0.00           C
ATOM  10218 1C31 POPEo 370      28.437 113.317  39.625  1.00  0.00           C
ATOM  10221 2C31 POPEo 370      28.457 113.807  41.075  1.00  0.00           C
ATOM  10224 3C31 POPEo 370      27.137 113.577  41.825  1.00  0.00           C
ATOM  10227 4C31 POPEo 370      25.987 114.377  41.215  1.00  0.00           C
ATOM  10230 5C31 POPEo 370      24.747 114.507  42.105  1.00  0.00           C
ATOM  10233 6C31 POPEo 370      23.687 115.417  41.465  1.00  0.00           C
ATOM  10237  NH3 POPEp 371      11.247  29.767  24.405  1.00  0.00           N
ATOM  10241  C12 POPEp 371      10.867  30.767  25.455  1.00  0.00           C
ATOM  10244  C11 POPEp 371      12.107  31.187  26.265  1.00  0.00           C
ATOM  10247  P   POPEp 371      12.637  33.217  24.755  1.00  0.00           P
ATOM  10248  O13 POPEp 371      13.677  34.277  24.815  1.00  0.00           O
ATOM  10249  O14 POPEp 371      12.137  32.747  23.445  1.00  0.00           O
ATOM  10250  O11 POPEp 371      11.437  33.747  25.655  1.00  0.00           O
ATOM  10251  O12 POPEp 371      13.087  31.927  25.535  1.00  0.00           O
ATOM  10252  C1  POPEp 371      10.897  35.037  25.345  1.00  0.00           C
ATOM  10255  C2  POPEp 371       9.797  35.467  26.355  1.00  0.00           C
ATOM  10257  O21 POPEp 371      10.477  35.757  27.585  1.00  0.00           O
ATOM  10258  C21 POPEp 371      10.017  36.747  28.315  1.00  0.00           C
ATOM  10259  O22 POPEp 371       9.007  37.407  28.135  1.00  0.00           O
ATOM  10260  C22 POPEp 371      11.047  37.027  29.395  1.00  0.00           C
ATOM  10263  C3  POPEp 371       8.737  34.337  26.535  1.00  0.00           C
ATOM  10266  O31 POPEp 371       8.187  34.347  27.865  1.00  0.00           O
ATOM  10267  C31 POPEp 371       7.817  33.167  28.335  1.00  0.00           C
ATOM  10268  O32 POPEp 371       7.777  32.117  27.705  1.00  0.00           O
ATOM  10269  C32 POPEp 371       7.437  33.327  29.805  1.00  0.00           C
ATOM  10272  C23 POPEp 371      10.787  36.237  30.685  1.00  0.00           C
ATOM  10275  C24 POPEp 371      12.017  36.297  31.595  1.00  0.00           C
ATOM  10278  C25 POPEp 371      12.067  35.147  32.605  1.00  0.00           C
ATOM  10281  C26 POPEp 371      12.207  35.657  34.035  1.00  0.00           C
ATOM  10284  C27 POPEp 371      10.977  36.447  34.505  1.00  0.00           C
ATOM  10287  C28 POPEp 371      11.287  37.927  34.785  1.00  0.00           C
ATOM  10290  C29 POPEp 371      10.357  38.467  35.835  1.00  0.00           C
ATOM  10292 0C21 POPEp 371      10.717  38.857  37.065  1.00  0.00           C
ATOM  10294 1C21 POPEp 371      12.097  38.817  37.655  1.00  0.00           C
ATOM  10297 2C21 POPEp 371      12.037  38.697  39.185  1.00  0.00           C
ATOM  10300 3C21 POPEp 371      11.527  37.327  39.675  1.00  0.00           C
ATOM  10303 4C21 POPEp 371      11.527  37.257  41.205  1.00  0.00           C
ATOM  10306 5C21 POPEp 371      10.557  36.197  41.755  1.00  0.00           C
ATOM  10309 6C21 POPEp 371      10.607  36.147  43.285  1.00  0.00           C
ATOM  10312 7C21 POPEp 371       9.617  35.127  43.875  1.00  0.00           C
ATOM  10315 8C21 POPEp 371       9.607  35.147  45.405  1.00  0.00           C
ATOM  10319  C33 POPEp 371       6.487  34.507  30.135  1.00  0.00           C
ATOM  10322  C34 POPEp 371       6.807  35.177  31.475  1.00  0.00           C
ATOM  10325  C35 POPEp 371       6.567  34.327  32.735  1.00  0.00           C
ATOM  10328  C36 POPEp 371       6.727  35.197  33.985  1.00  0.00           C
ATOM  10331  C37 POPEp 371       6.517  34.497  35.335  1.00  0.00           C
ATOM  10334  C38 POPEp 371       6.687  35.497  36.495  1.00  0.00           C
ATOM  10337  C39 POPEp 371       6.487  34.937  37.905  1.00  0.00           C
ATOM  10340 0C31 POPEp 371       7.357  33.707  38.215  1.00  0.00           C
ATOM  10343 1C31 POPEp 371       7.427  33.397  39.725  1.00  0.00           C
ATOM  10346 2C31 POPEp 371       8.307  32.197  40.115  1.00  0.00           C
ATOM  10349 3C31 POPEp 371       7.747  30.827  39.705  1.00  0.00           C
ATOM  10352 4C31 POPEp 371       8.077  30.427  38.255  1.00  0.00           C
ATOM  10355 5C31 POPEp 371       6.897  29.757  37.545  1.00  0.00           C
ATOM  10358 6C31 POPEp 371       7.087  29.667  36.045  1.00  0.00           C
ATOM  10362  NH3 POPEq 372      33.467  19.427  27.545  1.00  0.00           N
ATOM  10366  C12 POPEq 372      32.317  20.387  27.315  1.00  0.00           C
ATOM  10369  C11 POPEq 372      32.757  21.637  26.505  1.00  0.00           C
ATOM  10372  P   POPEq 372      31.907  23.937  25.575  1.00  0.00           P
ATOM  10373  O13 POPEq 372      32.997  23.697  24.625  1.00  0.00           O
ATOM  10374  O14 POPEq 372      30.587  24.307  25.005  1.00  0.00           O
ATOM  10375  O11 POPEq 372      32.247  24.957  26.725  1.00  0.00           O
ATOM  10376  O12 POPEq 372      31.657  22.557  26.325  1.00  0.00           O
ATOM  10377  C1  POPEq 372      33.447  24.917  27.485  1.00  0.00           C
ATOM  10380  C2  POPEq 372      33.157  24.627  28.985  1.00  0.00           C
ATOM  10382  O21 POPEq 372      33.867  25.527  29.855  1.00  0.00           O
ATOM  10383  C21 POPEq 372      35.177  25.337  29.855  1.00  0.00           C
ATOM  10384  O22 POPEq 372      35.837  24.787  28.995  1.00  0.00           O
ATOM  10385  C22 POPEq 372      35.777  25.867  31.145  1.00  0.00           C
ATOM  10388  C3  POPEq 372      33.327  23.137  29.455  1.00  0.00           C
ATOM  10391  O31 POPEq 372      33.417  23.057  30.885  1.00  0.00           O
ATOM  10392  C31 POPEq 372      33.137  21.887  31.455  1.00  0.00           C
ATOM  10393  O32 POPEq 372      32.687  20.917  30.865  1.00  0.00           O
ATOM  10394  C32 POPEq 372      33.467  22.037  32.955  1.00  0.00           C
ATOM  10397  C23 POPEq 372      35.267  25.077  32.355  1.00  0.00           C
ATOM  10400  C24 POPEq 372      35.977  25.417  33.665  1.00  0.00           C
ATOM  10403  C25 POPEq 372      35.727  24.327  34.715  1.00  0.00           C
ATOM  10406  C26 POPEq 372      36.387  24.607  36.065  1.00  0.00           C
ATOM  10409  C27 POPEq 372      36.197  23.427  37.015  1.00  0.00           C
ATOM  10412  C28 POPEq 372      37.377  23.207  37.975  1.00  0.00           C
ATOM  10415  C29 POPEq 372      37.577  24.277  39.005  1.00  0.00           C
ATOM  10417 0C21 POPEq 372      37.457  24.157  40.345  1.00  0.00           C
ATOM  10419 1C21 POPEq 372      37.097  22.917  41.145  1.00  0.00           C
ATOM  10422 2C21 POPEq 372      37.987  21.667  40.965  1.00  0.00           C
ATOM  10425 3C21 POPEq 372      37.697  20.557  41.985  1.00  0.00           C
ATOM  10428 4C21 POPEq 372      38.647  19.367  41.775  1.00  0.00           C
ATOM  10431 5C21 POPEq 372      38.197  18.077  42.475  1.00  0.00           C
ATOM  10434 6C21 POPEq 372      39.207  16.957  42.205  1.00  0.00           C
ATOM  10437 7C21 POPEq 372      39.177  15.827  43.235  1.00  0.00           C
ATOM  10440 8C21 POPEq 372      40.387  14.887  43.115  1.00  0.00           C
ATOM  10444  C33 POPEq 372      33.077  20.867  33.895  1.00  0.00           C
ATOM  10447  C34 POPEq 372      32.917  21.377  35.345  1.00  0.00           C
ATOM  10450  C35 POPEq 372      32.407  20.337  36.365  1.00  0.00           C
ATOM  10453  C36 POPEq 372      31.997  20.997  37.695  1.00  0.00           C
ATOM  10456  C37 POPEq 372      31.137  20.117  38.625  1.00  0.00           C
ATOM  10459  C38 POPEq 372      29.637  20.427  38.595  1.00  0.00           C
ATOM  10462  C39 POPEq 372      28.877  19.897  39.835  1.00  0.00           C
ATOM  10465 0C31 POPEq 372      29.077  20.737  41.105  1.00  0.00           C
ATOM  10468 1C31 POPEq 372      28.457  20.077  42.345  1.00  0.00           C
ATOM  10471 2C31 POPEq 372      28.817  20.827  43.635  1.00  0.00           C
ATOM  10474 3C31 POPEq 372      28.027  20.357  44.875  1.00  0.00           C
ATOM  10477 4C31 POPEq 372      28.367  18.937  45.355  1.00  0.00           C
ATOM  10480 5C31 POPEq 372      27.467  18.497  46.515  1.00  0.00           C
ATOM  10483 6C31 POPEq 372      27.817  17.117  47.075  1.00  0.00           C
ATOM  10487  NH3 POPEr 373      19.167  63.337  23.055  1.00  0.00           N
ATOM  10491  C12 POPEr 373      17.787  62.907  22.635  1.00  0.00           C
ATOM  10494  C11 POPEr 373      17.337  63.517  21.275  1.00  0.00           C
ATOM  10497  P   POPEr 373      17.487  66.197  21.275  1.00  0.00           P
ATOM  10498  O13 POPEr 373      18.907  65.977  21.575  1.00  0.00           O
ATOM  10499  O14 POPEr 373      17.167  66.997  20.055  1.00  0.00           O
ATOM  10500  O11 POPEr 373      16.897  66.987  22.505  1.00  0.00           O
ATOM  10501  O12 POPEr 373      16.737  64.817  21.345  1.00  0.00           O
ATOM  10502  C1  POPEr 373      16.607  66.237  23.705  1.00  0.00           C
ATOM  10505  C2  POPEr 373      17.177  66.887  24.985  1.00  0.00           C
ATOM  10507  O21 POPEr 373      16.567  68.147  25.295  1.00  0.00           O
ATOM  10508  C21 POPEr 373      15.287  68.227  25.515  1.00  0.00           C
ATOM  10509  O22 POPEr 373      14.417  67.377  25.355  1.00  0.00           O
ATOM  10510  C22 POPEr 373      15.057  69.647  26.025  1.00  0.00           C
ATOM  10513  C3  POPEr 373      18.707  67.107  24.835  1.00  0.00           C
ATOM  10516  O31 POPEr 373      19.457  66.967  26.065  1.00  0.00           O
ATOM  10517  C31 POPEr 373      19.747  65.677  26.325  1.00  0.00           C
ATOM  10518  O32 POPEr 373      19.357  64.747  25.655  1.00  0.00           O
ATOM  10519  C32 POPEr 373      20.637  65.547  27.555  1.00  0.00           C
ATOM  10522  C23 POPEr 373      13.847  69.817  26.955  1.00  0.00           C
ATOM  10525  C24 POPEr 373      14.147  69.327  28.365  1.00  0.00           C
ATOM  10528  C25 POPEr 373      14.497  70.407  29.385  1.00  0.00           C
ATOM  10531  C26 POPEr 373      14.767  69.847  30.785  1.00  0.00           C
ATOM  10534  C27 POPEr 373      13.757  68.787  31.245  1.00  0.00           C
ATOM  10537  C28 POPEr 373      13.897  68.467  32.745  1.00  0.00           C
ATOM  10540  C29 POPEr 373      13.167  67.217  33.125  1.00  0.00           C
ATOM  10542 0C21 POPEr 373      12.517  66.957  34.275  1.00  0.00           C
ATOM  10544 1C21 POPEr 373      12.357  67.847  35.485  1.00  0.00           C
ATOM  10547 2C21 POPEr 373      13.637  68.477  36.065  1.00  0.00           C
ATOM  10550 3C21 POPEr 373      13.347  69.187  37.385  1.00  0.00           C
ATOM  10553 4C21 POPEr 373      14.517  70.027  37.915  1.00  0.00           C
ATOM  10556 5C21 POPEr 373      14.197  70.647  39.275  1.00  0.00           C
ATOM  10559 6C21 POPEr 373      15.087  71.847  39.625  1.00  0.00           C
ATOM  10562 7C21 POPEr 373      14.717  72.457  40.975  1.00  0.00           C
ATOM  10565 8C21 POPEr 373      15.327  73.847  41.215  1.00  0.00           C
ATOM  10569  C33 POPEr 373      19.847  65.027  28.765  1.00  0.00           C
ATOM  10572  C34 POPEr 373      18.987  66.107  29.435  1.00  0.00           C
ATOM  10575  C35 POPEr 373      18.057  65.477  30.485  1.00  0.00           C
ATOM  10578  C36 POPEr 373      17.357  66.497  31.385  1.00  0.00           C
ATOM  10581  C37 POPEr 373      18.327  67.137  32.395  1.00  0.00           C
ATOM  10584  C38 POPEr 373      17.617  68.027  33.415  1.00  0.00           C
ATOM  10587  C39 POPEr 373      18.527  68.467  34.565  1.00  0.00           C
ATOM  10590 0C31 POPEr 373      18.717  67.367  35.615  1.00  0.00           C
ATOM  10593 1C31 POPEr 373      19.397  67.857  36.895  1.00  0.00           C
ATOM  10596 2C31 POPEr 373      19.487  66.727  37.935  1.00  0.00           C
ATOM  10599 3C31 POPEr 373      20.077  67.157  39.275  1.00  0.00           C
ATOM  10602 4C31 POPEr 373      19.127  68.007  40.135  1.00  0.00           C
ATOM  10605 5C31 POPEr 373      19.547  67.987  41.615  1.00  0.00           C
ATOM  10608 6C31 POPEr 373      18.687  68.877  42.505  1.00  0.00           C
ATOM  10612  NH3 POPEs 374      38.837  89.607  64.775  1.00  0.00           N
ATOM  10616  C12 POPEs 374      39.987  88.777  65.315  1.00  0.00           C
ATOM  10619  C11 POPEs 374      40.097  88.807  66.855  1.00  0.00           C
ATOM  10622  P   POPEs 374      42.567  88.777  67.825  1.00  0.00           P
ATOM  10623  O13 POPEs 374      42.217  90.127  68.305  1.00  0.00           O
ATOM  10624  O14 POPEs 374      43.297  87.877  68.745  1.00  0.00           O
ATOM  10625  O11 POPEs 374      43.447  88.857  66.515  1.00  0.00           O
ATOM  10626  O12 POPEs 374      41.247  88.067  67.295  1.00  0.00           O
ATOM  10627  C1  POPEs 374      43.517  90.017  65.705  1.00  0.00           C
ATOM  10630  C2  POPEs 374      44.747  89.927  64.805  1.00  0.00           C
ATOM  10632  O21 POPEs 374      44.597  90.997  63.875  1.00  0.00           O
ATOM  10633  C21 POPEs 374      45.697  91.617  63.535  1.00  0.00           C
ATOM  10634  O22 POPEs 374      46.817  91.377  63.945  1.00  0.00           O
ATOM  10635  C22 POPEs 374      45.307  92.617  62.455  1.00  0.00           C
ATOM  10638  C3  POPEs 374      44.827  88.577  64.015  1.00  0.00           C
ATOM  10641  O31 POPEs 374      46.157  88.297  63.545  1.00  0.00           O
ATOM  10642  C31 POPEs 374      46.607  88.647  62.315  1.00  0.00           C
ATOM  10643  O32 POPEs 374      47.787  88.727  62.035  1.00  0.00           O
ATOM  10644  C32 POPEs 374      45.487  88.957  61.305  1.00  0.00           C
ATOM  10647  C23 POPEs 374      46.537  93.277  61.825  1.00  0.00           C
ATOM  10650  C24 POPEs 374      46.157  94.157  60.645  1.00  0.00           C
ATOM  10653  C25 POPEs 374      47.387  94.877  60.095  1.00  0.00           C
ATOM  10656  C26 POPEs 374      47.657  96.247  60.725  1.00  0.00           C
ATOM  10659  C27 POPEs 374      48.937  96.847  60.125  1.00  0.00           C
ATOM  10662  C28 POPEs 374      49.217  98.297  60.515  1.00  0.00           C
ATOM  10665  C29 POPEs 374      49.447  98.437  61.995  1.00  0.00           C
ATOM  10667 0C21 POPEs 374      50.367  99.187  62.625  1.00  0.00           C
ATOM  10669 1C21 POPEs 374      51.357 100.127  62.005  1.00  0.00           C
ATOM  10672 2C21 POPEs 374      51.057 101.597  62.375  1.00  0.00           C
ATOM  10675 3C21 POPEs 374      51.677 102.577  61.365  1.00  0.00           C
ATOM  10678 4C21 POPEs 374      51.167 104.017  61.475  1.00  0.00           C
ATOM  10681 5C21 POPEs 374      50.597 104.557  60.145  1.00  0.00           C
ATOM  10684 6C21 POPEs 374      51.627 104.667  59.015  1.00  0.00           C
ATOM  10687 7C21 POPEs 374      50.977 105.067  57.685  1.00  0.00           C
ATOM  10690 8C21 POPEs 374      51.937 104.997  56.485  1.00  0.00           C
ATOM  10694  C33 POPEs 374      45.987  89.557  59.965  1.00  0.00           C
ATOM  10697  C34 POPEs 374      44.847  90.267  59.225  1.00  0.00           C
ATOM  10700  C35 POPEs 374      44.157  89.397  58.155  1.00  0.00           C
ATOM  10703  C36 POPEs 374      44.867  89.507  56.805  1.00  0.00           C
ATOM  10706  C37 POPEs 374      44.117  88.787  55.675  1.00  0.00           C
ATOM  10709  C38 POPEs 374      44.667  89.127  54.275  1.00  0.00           C
ATOM  10712  C39 POPEs 374      44.417  90.587  53.895  1.00  0.00           C
ATOM  10715 0C31 POPEs 374      44.037  90.777  52.425  1.00  0.00           C
ATOM  10718 1C31 POPEs 374      43.357  92.127  52.175  1.00  0.00           C
ATOM  10721 2C31 POPEs 374      42.637  92.197  50.825  1.00  0.00           C
ATOM  10724 3C31 POPEs 374      43.547  92.247  49.595  1.00  0.00           C
ATOM  10727 4C31 POPEs 374      44.487  93.467  49.585  1.00  0.00           C
ATOM  10730 5C31 POPEs 374      45.107  93.727  48.215  1.00  0.00           C
ATOM  10733 6C31 POPEs 374      46.637  93.807  48.255  1.00  0.00           C
ATOM  10737  NH3 POPEt 375      62.487  38.617  22.215  1.00  0.00           N
ATOM  10741  C12 POPEt 375      61.457  39.727  22.155  1.00  0.00           C
ATOM  10744  C11 POPEt 375      60.107  39.347  22.795  1.00  0.00           C
ATOM  10747  P   POPEt 375      58.397  41.147  21.805  1.00  0.00           P
ATOM  10748  O13 POPEt 375      58.597  41.597  20.405  1.00  0.00           O
ATOM  10749  O14 POPEt 375      56.997  41.017  22.255  1.00  0.00           O
ATOM  10750  O11 POPEt 375      59.277  41.997  22.795  1.00  0.00           O
ATOM  10751  O12 POPEt 375      59.047  39.707  21.905  1.00  0.00           O
ATOM  10752  C1  POPEt 375      59.297  43.417  22.715  1.00  0.00           C
ATOM  10755  C2  POPEt 375      60.367  43.967  23.705  1.00  0.00           C
ATOM  10757  O21 POPEt 375      59.977  43.577  25.025  1.00  0.00           O
ATOM  10758  C21 POPEt 375      60.877  42.877  25.705  1.00  0.00           C
ATOM  10759  O22 POPEt 375      61.967  42.517  25.295  1.00  0.00           O
ATOM  10760  C22 POPEt 375      60.307  42.637  27.115  1.00  0.00           C
ATOM  10763  C3  POPEt 375      60.507  45.517  23.655  1.00  0.00           C
ATOM  10766  O31 POPEt 375      61.267  46.007  24.785  1.00  0.00           O
ATOM  10767  C31 POPEt 375      60.707  46.477  25.925  1.00  0.00           C
ATOM  10768  O32 POPEt 375      61.367  46.787  26.895  1.00  0.00           O
ATOM  10769  C32 POPEt 375      59.187  46.617  25.885  1.00  0.00           C
ATOM  10772  C23 POPEt 375      61.377  42.737  28.225  1.00  0.00           C
ATOM  10775  C24 POPEt 375      60.857  42.427  29.645  1.00  0.00           C
ATOM  10778  C25 POPEt 375      61.717  43.047  30.755  1.00  0.00           C
ATOM  10781  C26 POPEt 375      61.667  42.257  32.075  1.00  0.00           C
ATOM  10784  C27 POPEt 375      62.067  43.087  33.295  1.00  0.00           C
ATOM  10787  C28 POPEt 375      62.767  42.297  34.425  1.00  0.00           C
ATOM  10790  C29 POPEt 375      62.017  41.067  34.865  1.00  0.00           C
ATOM  10792 0C21 POPEt 375      61.687  40.727  36.125  1.00  0.00           C
ATOM  10794 1C21 POPEt 375      62.007  41.487  37.395  1.00  0.00           C
ATOM  10797 2C21 POPEt 375      60.747  42.047  38.075  1.00  0.00           C
ATOM  10800 3C21 POPEt 375      61.097  42.797  39.365  1.00  0.00           C
ATOM  10803 4C21 POPEt 375      59.867  43.117  40.205  1.00  0.00           C
ATOM  10806 5C21 POPEt 375      60.147  43.877  41.505  1.00  0.00           C
ATOM  10809 6C21 POPEt 375      61.257  43.277  42.375  1.00  0.00           C
ATOM  10812 7C21 POPEt 375      61.297  43.927  43.765  1.00  0.00           C
ATOM  10815 8C21 POPEt 375      62.567  43.607  44.555  1.00  0.00           C
ATOM  10819  C33 POPEt 375      58.607  47.177  27.205  1.00  0.00           C
ATOM  10822  C34 POPEt 375      57.067  47.077  27.245  1.00  0.00           C
ATOM  10825  C35 POPEt 375      56.357  48.127  26.385  1.00  0.00           C
ATOM  10828  C36 POPEt 375      56.167  49.467  27.115  1.00  0.00           C
ATOM  10831  C37 POPEt 375      55.607  50.557  26.185  1.00  0.00           C
ATOM  10834  C38 POPEt 375      55.367  51.917  26.865  1.00  0.00           C
ATOM  10837  C39 POPEt 375      54.327  51.897  27.985  1.00  0.00           C
ATOM  10840 0C31 POPEt 375      54.047  53.287  28.565  1.00  0.00           C
ATOM  10843 1C31 POPEt 375      53.177  53.247  29.825  1.00  0.00           C
ATOM  10846 2C31 POPEt 375      53.007  54.627  30.495  1.00  0.00           C
ATOM  10849 3C31 POPEt 375      52.237  54.567  31.815  1.00  0.00           C
ATOM  10852 4C31 POPEt 375      52.007  55.927  32.475  1.00  0.00           C
ATOM  10855 5C31 POPEt 375      51.247  55.807  33.795  1.00  0.00           C
ATOM  10858 6C31 POPEt 375      50.747  57.137  34.345  1.00  0.00           C
ATOM  10862  NH3 POPEu 376      78.207  32.927  18.845  1.00  0.00           N
ATOM  10866  C12 POPEu 376      77.107  31.917  18.715  1.00  0.00           C
ATOM  10869  C11 POPEu 376      75.747  32.587  18.565  1.00  0.00           C
ATOM  10872  P   POPEu 376      75.757  34.537  20.445  1.00  0.00           P
ATOM  10873  O13 POPEu 376      77.227  34.597  20.635  1.00  0.00           O
ATOM  10874  O14 POPEu 376      75.167  35.657  19.695  1.00  0.00           O
ATOM  10875  O11 POPEu 376      75.107  34.317  21.845  1.00  0.00           O
ATOM  10876  O12 POPEu 376      75.327  33.187  19.775  1.00  0.00           O
ATOM  10877  C1  POPEu 376      74.337  35.297  22.535  1.00  0.00           C
ATOM  10880  C2  POPEu 376      73.127  34.607  23.215  1.00  0.00           C
ATOM  10882  O21 POPEu 376      73.007  35.157  24.535  1.00  0.00           O
ATOM  10883  C21 POPEu 376      71.787  35.297  24.995  1.00  0.00           C
ATOM  10884  O22 POPEu 376      70.757  35.257  24.355  1.00  0.00           O
ATOM  10885  C22 POPEu 376      71.887  35.467  26.525  1.00  0.00           C
ATOM  10888  C3  POPEu 376      73.347  33.067  23.325  1.00  0.00           C
ATOM  10891  O31 POPEu 376      72.187  32.447  23.915  1.00  0.00           O
ATOM  10892  C31 POPEu 376      71.367  31.827  23.065  1.00  0.00           C
ATOM  10893  O32 POPEu 376      71.647  31.467  21.945  1.00  0.00           O
ATOM  10894  C32 POPEu 376      69.997  31.647  23.705  1.00  0.00           C
ATOM  10897  C23 POPEu 376      70.987  36.557  27.155  1.00  0.00           C
ATOM  10900  C24 POPEu 376      70.807  36.307  28.655  1.00  0.00           C
ATOM  10903  C25 POPEu 376      70.047  37.397  29.435  1.00  0.00           C
ATOM  10906  C26 POPEu 376      70.947  38.437  30.115  1.00  0.00           C
ATOM  10909  C27 POPEu 376      70.307  39.067  31.365  1.00  0.00           C
ATOM  10912  C28 POPEu 376      71.037  40.277  31.985  1.00  0.00           C
ATOM  10915  C29 POPEu 376      72.537  40.147  32.085  1.00  0.00           C
ATOM  10917 0C21 POPEu 376      73.287  40.277  33.195  1.00  0.00           C
ATOM  10919 1C21 POPEu 376      72.727  40.567  34.565  1.00  0.00           C
ATOM  10922 2C21 POPEu 376      72.267  39.247  35.215  1.00  0.00           C
ATOM  10925 3C21 POPEu 376      73.427  38.377  35.715  1.00  0.00           C
ATOM  10928 4C21 POPEu 376      72.927  37.137  36.445  1.00  0.00           C
ATOM  10931 5C21 POPEu 376      74.067  36.317  37.065  1.00  0.00           C
ATOM  10934 6C21 POPEu 376      73.557  35.297  38.085  1.00  0.00           C
ATOM  10937 7C21 POPEu 376      74.697  34.517  38.755  1.00  0.00           C
ATOM  10940 8C21 POPEu 376      74.187  33.587  39.865  1.00  0.00           C
ATOM  10944  C33 POPEu 376      70.027  30.687  24.915  1.00  0.00           C
ATOM  10947  C34 POPEu 376      70.457  31.357  26.225  1.00  0.00           C
ATOM  10950  C35 POPEu 376      70.707  30.307  27.325  1.00  0.00           C
ATOM  10953  C36 POPEu 376      72.037  30.447  28.085  1.00  0.00           C
ATOM  10956  C37 POPEu 376      73.307  30.527  27.205  1.00  0.00           C
ATOM  10959  C38 POPEu 376      74.597  30.417  28.035  1.00  0.00           C
ATOM  10962  C39 POPEu 376      75.037  28.967  28.275  1.00  0.00           C
ATOM  10965 0C31 POPEu 376      76.227  28.857  29.245  1.00  0.00           C
ATOM  10968 1C31 POPEu 376      76.657  27.397  29.485  1.00  0.00           C
ATOM  10971 2C31 POPEu 376      77.537  27.207  30.725  1.00  0.00           C
ATOM  10974 3C31 POPEu 376      76.767  27.417  32.045  1.00  0.00           C
ATOM  10977 4C31 POPEu 376      77.537  26.917  33.275  1.00  0.00           C
ATOM  10980 5C31 POPEu 376      76.997  27.517  34.575  1.00  0.00           C
ATOM  10983 6C31 POPEu 376      77.717  26.987  35.815  1.00  0.00           C
ATOM  10987  NH3 POPEv 377      88.657  96.617  70.975  1.00  0.00           N
ATOM  10991  C12 POPEv 377      87.917  97.917  70.875  1.00  0.00           C
ATOM  10994  C11 POPEv 377      88.857  99.057  70.475  1.00  0.00           C
ATOM  10997  P   POPEv 377      90.977 100.307  71.245  1.00  0.00           P
ATOM  10998  O13 POPEv 377      90.227 101.577  71.235  1.00  0.00           O
ATOM  10999  O14 POPEv 377      91.967 100.197  72.345  1.00  0.00           O
ATOM  11000  O11 POPEv 377      91.677 100.067  69.845  1.00  0.00           O
ATOM  11001  O12 POPEv 377      89.937  99.147  71.405  1.00  0.00           O
ATOM  11002  C1  POPEv 377      92.317 101.167  69.175  1.00  0.00           C
ATOM  11005  C2  POPEv 377      91.637 101.507  67.815  1.00  0.00           C
ATOM  11007  O21 POPEv 377      92.407 102.537  67.185  1.00  0.00           O
ATOM  11008  C21 POPEv 377      92.237 103.797  67.555  1.00  0.00           C
ATOM  11009  O22 POPEv 377      91.387 104.237  68.315  1.00  0.00           O
ATOM  11010  C22 POPEv 377      93.347 104.627  66.915  1.00  0.00           C
ATOM  11013  C3  POPEv 377      90.107 101.797  67.905  1.00  0.00           C
ATOM  11016  O31 POPEv 377      89.597 102.487  66.735  1.00  0.00           O
ATOM  11017  C31 POPEv 377      88.907 101.767  65.855  1.00  0.00           C
ATOM  11018  O32 POPEv 377      88.747 100.557  65.915  1.00  0.00           O
ATOM  11019  C32 POPEv 377      88.177 102.707  64.895  1.00  0.00           C
ATOM  11022  C23 POPEv 377      92.767 105.757  66.045  1.00  0.00           C
ATOM  11025  C24 POPEv 377      93.407 105.807  64.645  1.00  0.00           C
ATOM  11028  C25 POPEv 377      92.427 106.377  63.615  1.00  0.00           C
ATOM  11031  C26 POPEv 377      93.087 106.567  62.245  1.00  0.00           C
ATOM  11034  C27 POPEv 377      92.057 106.897  61.145  1.00  0.00           C
ATOM  11037  C28 POPEv 377      92.687 107.097  59.755  1.00  0.00           C
ATOM  11040  C29 POPEv 377      93.217 105.797  59.185  1.00  0.00           C
ATOM  11042 0C21 POPEv 377      93.117 105.407  57.905  1.00  0.00           C
ATOM  11044 1C21 POPEv 377      92.517 106.217  56.795  1.00  0.00           C
ATOM  11047 2C21 POPEv 377      92.577 105.467  55.445  1.00  0.00           C
ATOM  11050 3C21 POPEv 377      92.237 106.377  54.255  1.00  0.00           C
ATOM  11053 4C21 POPEv 377      92.237 105.617  52.925  1.00  0.00           C
ATOM  11056 5C21 POPEv 377      91.617 106.407  51.765  1.00  0.00           C
ATOM  11059 6C21 POPEv 377      92.457 107.607  51.305  1.00  0.00           C
ATOM  11062 7C21 POPEv 377      91.817 108.347  50.115  1.00  0.00           C
ATOM  11065 8C21 POPEv 377      92.757 109.377  49.485  1.00  0.00           C
ATOM  11069  C33 POPEv 377      88.507 102.507  63.395  1.00  0.00           C
ATOM  11072  C34 POPEv 377      89.687 103.367  62.915  1.00  0.00           C
ATOM  11075  C35 POPEv 377      89.907 103.307  61.385  1.00  0.00           C
ATOM  11078  C36 POPEv 377      88.777 103.967  60.595  1.00  0.00           C
ATOM  11081  C37 POPEv 377      88.967 104.037  59.075  1.00  0.00           C
ATOM  11084  C38 POPEv 377      87.667 104.437  58.365  1.00  0.00           C
ATOM  11087  C39 POPEv 377      87.857 105.067  56.965  1.00  0.00           C
ATOM  11090 0C31 POPEv 377      88.247 106.547  57.045  1.00  0.00           C
ATOM  11093 1C31 POPEv 377      88.357 107.217  55.675  1.00  0.00           C
ATOM  11096 2C31 POPEv 377      88.657 108.727  55.795  1.00  0.00           C
ATOM  11099 3C31 POPEv 377      89.077 109.387  54.475  1.00  0.00           C
ATOM  11102 4C31 POPEv 377      87.937 109.467  53.445  1.00  0.00           C
ATOM  11105 5C31 POPEv 377      88.457 109.807  52.045  1.00  0.00           C
ATOM  11108 6C31 POPEv 377      87.347 109.917  50.995  1.00  0.00           C
ATOM  11112  NH3 POPEw 378     109.217  56.487  63.275  1.00  0.00           N
ATOM  11116  C12 POPEw 378     110.417  55.597  63.485  1.00  0.00           C
ATOM  11119  C11 POPEw 378     110.417  54.897  64.845  1.00  0.00           C
ATOM  11122  P   POPEw 378     112.797  53.807  65.085  1.00  0.00           P
ATOM  11123  O13 POPEw 378     112.657  52.797  66.155  1.00  0.00           O
ATOM  11124  O14 POPEw 378     114.107  54.477  64.965  1.00  0.00           O
ATOM  11125  O11 POPEw 378     112.347  53.237  63.685  1.00  0.00           O
ATOM  11126  O12 POPEw 378     111.727  54.937  65.405  1.00  0.00           O
ATOM  11127  C1  POPEw 378     113.157  52.257  63.015  1.00  0.00           C
ATOM  11130  C2  POPEw 378     112.637  50.817  63.305  1.00  0.00           C
ATOM  11132  O21 POPEw 378     113.047  49.867  62.295  1.00  0.00           O
ATOM  11133  C21 POPEw 378     114.337  49.747  62.025  1.00  0.00           C
ATOM  11134  O22 POPEw 378     115.257  50.357  62.545  1.00  0.00           O
ATOM  11135  C22 POPEw 378     114.547  48.667  60.965  1.00  0.00           C
ATOM  11138  C3  POPEw 378     111.067  50.877  63.365  1.00  0.00           C
ATOM  11141  O31 POPEw 378     110.397  49.617  63.235  1.00  0.00           O
ATOM  11142  C31 POPEw 378     109.747  49.297  62.105  1.00  0.00           C
ATOM  11143  O32 POPEw 378     108.687  48.677  62.125  1.00  0.00           O
ATOM  11144  C32 POPEw 378     110.517  49.597  60.815  1.00  0.00           C
ATOM  11147  C23 POPEw 378     115.137  49.117  59.595  1.00  0.00           C
ATOM  11150  C24 POPEw 378     114.077  49.187  58.475  1.00  0.00           C
ATOM  11153  C25 POPEw 378     114.607  49.167  57.025  1.00  0.00           C
ATOM  11156  C26 POPEw 378     115.217  47.827  56.565  1.00  0.00           C
ATOM  11159  C27 POPEw 378     115.407  47.727  55.035  1.00  0.00           C
ATOM  11162  C28 POPEw 378     115.957  46.367  54.575  1.00  0.00           C
ATOM  11165  C29 POPEw 378     116.177  46.317  53.085  1.00  0.00           C
ATOM  11167 0C21 POPEw 378     116.737  45.307  52.385  1.00  0.00           C
ATOM  11169 1C21 POPEw 378     117.237  43.997  52.945  1.00  0.00           C
ATOM  11172 2C21 POPEw 378     118.777  43.897  53.075  1.00  0.00           C
ATOM  11175 3C21 POPEw 378     119.207  43.617  54.525  1.00  0.00           C
ATOM  11178 4C21 POPEw 378     120.717  43.657  54.745  1.00  0.00           C
ATOM  11181 5C21 POPEw 378     121.087  43.687  56.235  1.00  0.00           C
ATOM  11184 6C21 POPEw 378     122.587  43.877  56.495  1.00  0.00           C
ATOM  11187 7C21 POPEw 378     122.867  44.107  57.985  1.00  0.00           C
ATOM  11190 8C21 POPEw 378     124.327  44.387  58.345  1.00  0.00           C
ATOM  11194  C33 POPEw 378     109.587  49.957  59.645  1.00  0.00           C
ATOM  11197  C34 POPEw 378     110.367  50.057  58.335  1.00  0.00           C
ATOM  11200  C35 POPEw 378     109.587  50.817  57.255  1.00  0.00           C
ATOM  11203  C36 POPEw 378     110.217  50.717  55.865  1.00  0.00           C
ATOM  11206  C37 POPEw 378     109.467  51.607  54.865  1.00  0.00           C
ATOM  11209  C38 POPEw 378     109.857  51.327  53.405  1.00  0.00           C
ATOM  11212  C39 POPEw 378     109.577  52.537  52.505  1.00  0.00           C
ATOM  11215 0C31 POPEw 378     109.907  52.297  51.025  1.00  0.00           C
ATOM  11218 1C31 POPEw 378     110.077  53.607  50.235  1.00  0.00           C
ATOM  11221 2C31 POPEw 378     111.547  53.947  49.995  1.00  0.00           C
ATOM  11224 3C31 POPEw 378     111.837  55.377  49.515  1.00  0.00           C
ATOM  11227 4C31 POPEw 378     111.147  55.737  48.185  1.00  0.00           C
ATOM  11230 5C31 POPEw 378     111.767  56.977  47.535  1.00  0.00           C
ATOM  11233 6C31 POPEw 378     111.137  57.337  46.185  1.00  0.00           C
ATOM  11237  NH3 POPEx 379      36.007  76.827  63.965  1.00  0.00           N
ATOM  11241  C12 POPEx 379      34.987  76.447  62.925  1.00  0.00           C
ATOM  11244  C11 POPEx 379      34.077  77.657  62.545  1.00  0.00           C
ATOM  11247  P   POPEx 379      35.367  79.927  62.445  1.00  0.00           P
ATOM  11248  O13 POPEx 379      36.027  79.497  63.695  1.00  0.00           O
ATOM  11249  O14 POPEx 379      34.317  80.957  62.575  1.00  0.00           O
ATOM  11250  O11 POPEx 379      36.467  80.487  61.475  1.00  0.00           O
ATOM  11251  O12 POPEx 379      34.767  78.637  61.745  1.00  0.00           O
ATOM  11252  C1  POPEx 379      37.377  79.627  60.805  1.00  0.00           C
ATOM  11255  C2  POPEx 379      38.457  80.497  60.125  1.00  0.00           C
ATOM  11257  O21 POPEx 379      38.997  79.767  59.015  1.00  0.00           O
ATOM  11258  C21 POPEx 379      38.567  80.057  57.815  1.00  0.00           C
ATOM  11259  O22 POPEx 379      37.787  80.927  57.495  1.00  0.00           O
ATOM  11260  C22 POPEx 379      39.267  79.107  56.845  1.00  0.00           C
ATOM  11263  C3  POPEx 379      39.627  80.857  61.085  1.00  0.00           C
ATOM  11266  O31 POPEx 379      40.607  81.647  60.385  1.00  0.00           O
ATOM  11267  C31 POPEx 379      41.647  82.077  61.075  1.00  0.00           C
ATOM  11268  O32 POPEx 379      41.827  81.897  62.275  1.00  0.00           O
ATOM  11269  C32 POPEx 379      42.567  82.857  60.125  1.00  0.00           C
ATOM  11272  C23 POPEx 379      40.527  79.717  56.195  1.00  0.00           C
ATOM  11275  C24 POPEx 379      41.057  78.797  55.095  1.00  0.00           C
ATOM  11278  C25 POPEx 379      42.287  79.347  54.355  1.00  0.00           C
ATOM  11281  C26 POPEx 379      42.067  79.357  52.835  1.00  0.00           C
ATOM  11284  C27 POPEx 379      43.297  79.857  52.065  1.00  0.00           C
ATOM  11287  C28 POPEx 379      43.027  80.057  50.555  1.00  0.00           C
ATOM  11290  C29 POPEx 379      42.737  78.777  49.815  1.00  0.00           C
ATOM  11292 0C21 POPEx 379      43.497  78.207  48.865  1.00  0.00           C
ATOM  11294 1C21 POPEx 379      44.797  78.727  48.285  1.00  0.00           C
ATOM  11297 2C21 POPEx 379      44.847  78.577  46.755  1.00  0.00           C
ATOM  11300 3C21 POPEx 379      44.017  79.637  46.015  1.00  0.00           C
ATOM  11303 4C21 POPEx 379      43.777  79.267  44.545  1.00  0.00           C
ATOM  11306 5C21 POPEx 379      42.897  80.277  43.815  1.00  0.00           C
ATOM  11309 6C21 POPEx 379      42.347  79.717  42.495  1.00  0.00           C
ATOM  11312 7C21 POPEx 379      41.267  80.617  41.875  1.00  0.00           C
ATOM  11315 8C21 POPEx 379      40.567  79.967  40.675  1.00  0.00           C
ATOM  11319  C33 POPEx 379      43.547  83.857  60.795  1.00  0.00           C
ATOM  11322  C34 POPEx 379      44.977  83.787  60.225  1.00  0.00           C
ATOM  11325  C35 POPEx 379      45.147  84.177  58.755  1.00  0.00           C
ATOM  11328  C36 POPEx 379      46.597  83.997  58.295  1.00  0.00           C
ATOM  11331  C37 POPEx 379      46.827  84.497  56.865  1.00  0.00           C
ATOM  11334  C38 POPEx 379      48.147  84.027  56.255  1.00  0.00           C
ATOM  11337  C39 POPEx 379      48.237  84.347  54.745  1.00  0.00           C
ATOM  11340 0C31 POPEx 379      48.507  85.827  54.455  1.00  0.00           C
ATOM  11343 1C31 POPEx 379      48.537  86.127  52.955  1.00  0.00           C
ATOM  11346 2C31 POPEx 379      48.617  87.627  52.655  1.00  0.00           C
ATOM  11349 3C31 POPEx 379      48.767  87.937  51.155  1.00  0.00           C
ATOM  11352 4C31 POPEx 379      47.607  87.427  50.285  1.00  0.00           C
ATOM  11355 5C31 POPEx 379      47.717  87.947  48.855  1.00  0.00           C
ATOM  11358 6C31 POPEx 379      46.577  87.517  47.925  1.00  0.00           C
ATOM  11362  NH3 POPEy 380     124.377  44.357  62.195  1.00  0.00           N
ATOM  11366  C12 POPEy 380     123.057  44.667  62.815  1.00  0.00           C
ATOM  11369  C11 POPEy 380     123.187  44.537  64.325  1.00  0.00           C
ATOM  11372  P   POPEy 380     121.577  44.137  66.285  1.00  0.00           P
ATOM  11373  O13 POPEy 380     121.887  45.247  67.225  1.00  0.00           O
ATOM  11374  O14 POPEy 380     122.297  42.857  66.455  1.00  0.00           O
ATOM  11375  O11 POPEy 380     120.037  43.867  66.205  1.00  0.00           O
ATOM  11376  O12 POPEy 380     121.877  44.667  64.845  1.00  0.00           O
ATOM  11377  C1  POPEy 380     119.227  44.227  65.075  1.00  0.00           C
ATOM  11380  C2  POPEy 380     119.257  43.127  63.985  1.00  0.00           C
ATOM  11382  O21 POPEy 380     118.477  43.597  62.855  1.00  0.00           O
ATOM  11383  C21 POPEy 380     118.787  42.997  61.695  1.00  0.00           C
ATOM  11384  O22 POPEy 380     119.777  42.307  61.525  1.00  0.00           O
ATOM  11385  C22 POPEy 380     117.677  43.257  60.675  1.00  0.00           C
ATOM  11388  C3  POPEy 380     118.757  41.747  64.545  1.00  0.00           C
ATOM  11391  O31 POPEy 380     117.357  41.537  64.305  1.00  0.00           O
ATOM  11392  C31 POPEy 380     116.897  40.877  63.235  1.00  0.00           C
ATOM  11393  O32 POPEy 380     115.777  41.047  62.765  1.00  0.00           O
ATOM  11394  C32 POPEy 380     117.847  39.817  62.665  1.00  0.00           C
ATOM  11397  C23 POPEy 380     117.867  42.427  59.375  1.00  0.00           C
ATOM  11400  C24 POPEy 380     116.757  42.637  58.335  1.00  0.00           C
ATOM  11403  C25 POPEy 380     116.927  41.687  57.155  1.00  0.00           C
ATOM  11406  C26 POPEy 380     115.837  41.787  56.085  1.00  0.00           C
ATOM  11409  C27 POPEy 380     116.117  40.817  54.915  1.00  0.00           C
ATOM  11412  C28 POPEy 380     115.037  40.867  53.815  1.00  0.00           C
ATOM  11415  C29 POPEy 380     115.187  39.707  52.865  1.00  0.00           C
ATOM  11417 0C21 POPEy 380     115.587  39.747  51.585  1.00  0.00           C
ATOM  11419 1C21 POPEy 380     115.957  40.987  50.805  1.00  0.00           C
ATOM  11422 2C21 POPEy 380     116.037  40.757  49.275  1.00  0.00           C
ATOM  11425 3C21 POPEy 380     114.747  40.197  48.655  1.00  0.00           C
ATOM  11428 4C21 POPEy 380     114.787  40.167  47.115  1.00  0.00           C
ATOM  11431 5C21 POPEy 380     114.337  41.467  46.445  1.00  0.00           C
ATOM  11434 6C21 POPEy 380     112.817  41.697  46.505  1.00  0.00           C
ATOM  11437 7C21 POPEy 380     112.357  42.957  45.755  1.00  0.00           C
ATOM  11440 8C21 POPEy 380     110.837  43.137  45.735  1.00  0.00           C
ATOM  11444  C33 POPEy 380     117.257  39.007  61.475  1.00  0.00           C
ATOM  11447  C34 POPEy 380     118.317  38.107  60.815  1.00  0.00           C
ATOM  11450  C35 POPEy 380     117.827  37.267  59.615  1.00  0.00           C
ATOM  11453  C36 POPEy 380     117.277  38.017  58.405  1.00  0.00           C
ATOM  11456  C37 POPEy 380     116.397  37.127  57.495  1.00  0.00           C
ATOM  11459  C38 POPEy 380     117.127  35.907  56.905  1.00  0.00           C
ATOM  11462  C39 POPEy 380     116.187  34.967  56.115  1.00  0.00           C
ATOM  11465 0C31 POPEy 380     115.657  35.557  54.795  1.00  0.00           C
ATOM  11468 1C31 POPEy 380     114.407  34.817  54.295  1.00  0.00           C
ATOM  11471 2C31 POPEy 380     114.067  35.067  52.825  1.00  0.00           C
ATOM  11474 3C31 POPEy 380     112.717  34.437  52.455  1.00  0.00           C
ATOM  11477 4C31 POPEy 380     112.397  34.507  50.955  1.00  0.00           C
ATOM  11480 5C31 POPEy 380     111.037  33.857  50.635  1.00  0.00           C
ATOM  11483 6C31 POPEy 380     111.147  32.597  49.775  1.00  0.00           C
ATOM  11487  NH3 POPEz 381      48.437  69.307  64.295  1.00  0.00           N
ATOM  11491  C12 POPEz 381      48.307  69.967  65.635  1.00  0.00           C
ATOM  11494  C11 POPEz 381      49.147  71.247  65.665  1.00  0.00           C
ATOM  11497  P   POPEz 381      51.557  70.347  65.965  1.00  0.00           P
[truncated: 1,835,814 more chars]
