# Supplementary material for: Characterizing Membrane Association and Periplasmic Transfer of Bacterial Lipoproteins through Molecular Dynamics Simulations
Source: Structure. 2020 Apr 7;28(4):475–487.e3. doi: 10.1016/j.str.2020.01.012 (PMC7139219; doi:10.1016/j.str.2020.01.012)
Supplement: Data S2. Final Coordinates from Simulations (A–L), Related to Figure 3 [file mmc4.zip › A-L/APBE-3-atomistic.pdb]

TITLE     Protein
REMARK    THIS IS A SIMULATION BOX
CRYST1  128.964  128.964  132.987  90.00  90.00  90.00 P 1           1
MODEL        1
ATOM      1  N   CYSTA   1      64.157  95.352  72.768  1.00  0.00           N
ATOM      3  CA  CYSTA   1      62.767  95.722  72.608  1.00  0.00           C
ATOM      5  C   CYSTA   1      62.507  96.852  73.608  1.00  0.00           C
ATOM      6  O   CYSTA   1      61.377  97.072  74.039  1.00  0.00           O
ATOM      7  CB  CYSTA   1      61.817  94.502  72.879  1.00  0.00           C
ATOM     10  SG  CYSTA   1      61.867  93.152  71.638  1.00  0.00           S
ATOM     11  C1  CYSTA   1      63.277  92.072  72.118  1.00  0.00           C
ATOM     14  CA1 CYSTA   1      65.067  95.092  71.838  1.00  0.00           C
ATOM     15  OA1 CYSTA   1      66.207  94.882  72.219  1.00  0.00           O
ATOM     16  CA2 CYSTA   1      64.737  94.902  70.398  1.00  0.00           C
ATOM     19  C11 CYSTA   1      63.867  91.152  71.008  1.00  0.00           C
ATOM     21  O11 CYSTA   1      64.147  91.982  69.858  1.00  0.00           O
ATOM     22  CX1 CYSTA   1      65.047  91.542  68.998  1.00  0.00           C
ATOM     23  OX1 CYSTA   1      65.657  90.482  69.078  1.00  0.00           O
ATOM     24  CX2 CYSTA   1      65.177  92.552  67.859  1.00  0.00           C
ATOM     27  C12 CYSTA   1      62.887  89.972  70.689  1.00  0.00           C
ATOM     30  O12 CYSTA   1      63.367  89.112  69.629  1.00  0.00           O
ATOM     31  CD1 CYSTA   1      62.867  89.412  68.419  1.00  0.00           C
ATOM     32  OD1 CYSTA   1      62.047  90.282  68.198  1.00  0.00           O
ATOM     33  CD2 CYSTA   1      63.577  88.612  67.318  1.00  0.00           C
ATOM     36  CA3 CYSTA   1      64.537  96.202  69.599  1.00  0.00           C
ATOM     39  CA4 CYSTA   1      63.647  95.932  68.368  1.00  0.00           C
ATOM     42  CA5 CYSTA   1      64.397  96.102  67.038  1.00  0.00           C
ATOM     45  CA6 CYSTA   1      63.917  97.332  66.248  1.00  0.00           C
ATOM     48  CA7 CYSTA   1      63.147  96.962  64.989  1.00  0.00           C
ATOM     51  CA8 CYSTA   1      63.267  97.992  63.868  1.00  0.00           C
ATOM     54  CA9 CYSTA   1      62.827  97.392  62.528  1.00  0.00           C
ATOM     57 0CA1 CYSTA   1      63.857  96.402  61.928  1.00  0.00           C
ATOM     60 1CA1 CYSTA   1      64.377  96.922  60.588  1.00  0.00           C
ATOM     63 2CA1 CYSTA   1      65.417  96.032  59.908  1.00  0.00           C
ATOM     66 3CA1 CYSTA   1      65.647  96.502  58.458  1.00  0.00           C
ATOM     69 4CA1 CYSTA   1      67.067  96.252  57.928  1.00  0.00           C
ATOM     72 5CA1 CYSTA   1      67.287  94.832  57.408  1.00  0.00           C
ATOM     75 6CA1 CYSTA   1      68.617  94.642  56.688  1.00  0.00           C
ATOM     79  CD3 CYSTA   1      62.997  88.902  65.908  1.00  0.00           C
ATOM     82  CD4 CYSTA   1      61.887  87.902  65.548  1.00  0.00           C
ATOM     85  CD5 CYSTA   1      61.297  88.042  64.148  1.00  0.00           C
ATOM     88  CD6 CYSTA   1      62.317  87.852  63.018  1.00  0.00           C
ATOM     91  CD7 CYSTA   1      61.627  87.482  61.699  1.00  0.00           C
ATOM     94  CD8 CYSTA   1      62.587  87.342  60.518  1.00  0.00           C
ATOM     97  CD9 CYSTA   1      61.827  87.012  59.218  1.00  0.00           C
ATOM    100 0CD1 CYSTA   1      62.717  87.142  57.988  1.00  0.00           C
ATOM    103 1CD1 CYSTA   1      63.167  85.792  57.418  1.00  0.00           C
ATOM    106 2CD1 CYSTA   1      64.497  85.922  56.668  1.00  0.00           C
ATOM    109 3CD1 CYSTA   1      64.707  84.872  55.568  1.00  0.00           C
ATOM    112 4CD1 CYSTA   1      64.917  85.522  54.199  1.00  0.00           C
ATOM    115 5CD1 CYSTA   1      66.257  86.262  54.068  1.00  0.00           C
ATOM    118 6CD1 CYSTA   1      66.297  87.212  52.878  1.00  0.00           C
ATOM    122  CX3 CYSTA   1      65.387  91.912  66.468  1.00  0.00           C
ATOM    125  CX4 CYSTA   1      64.387  92.412  65.418  1.00  0.00           C
ATOM    128  CX5 CYSTA   1      64.567  91.772  64.048  1.00  0.00           C
ATOM    131  CX6 CYSTA   1      63.387  92.092  63.128  1.00  0.00           C
ATOM    134  CX7 CYSTA   1      63.687  91.722  61.668  1.00  0.00           C
ATOM    137  CX8 CYSTA   1      62.647  92.282  60.678  1.00  0.00           C
ATOM    140  CX9 CYSTA   1      63.327  92.642  59.388  1.00  0.00           C
ATOM    142 0CX1 CYSTA   1      62.897  92.532  58.118  1.00  0.00           C
ATOM    144 1CX1 CYSTA   1      61.577  92.022  57.598  1.00  0.00           C
ATOM    147 2CX1 CYSTA   1      61.627  91.442  56.158  1.00  0.00           C
ATOM    150 3CX1 CYSTA   1      62.807  91.912  55.268  1.00  0.00           C
ATOM    153 4CX1 CYSTA   1      62.727  91.382  53.838  1.00  0.00           C
ATOM    156 5CX1 CYSTA   1      64.057  90.882  53.248  1.00  0.00           C
ATOM    159 6CX1 CYSTA   1      64.977  91.972  52.678  1.00  0.00           C
ATOM    162 7CX1 CYSTA   1      66.197  91.352  51.988  1.00  0.00           C
ATOM    165 8CX1 CYSTA   1      67.147  92.352  51.328  1.00  0.00           C
ATOM    169  N   ASP A   2      63.607  97.522  74.059  1.00  0.00           N
ATOM    171  CA  ASP A   2      64.127  97.352  75.418  1.00  0.00           C
ATOM    173  CB  ASP A   2      65.317  98.242  75.908  1.00  0.00           C
ATOM    176  CG  ASP A   2      65.087  99.742  75.879  1.00  0.00           C
ATOM    177  OD1 ASP A   2      65.787 100.442  76.648  1.00  0.00           O
ATOM    178  OD2 ASP A   2      64.367 100.212  74.968  1.00  0.00           O
ATOM    179  C   ASP A   2      63.177  97.012  76.548  1.00  0.00           C
ATOM    180  O   ASP A   2      62.197  97.682  76.869  1.00  0.00           O
ATOM    181  N   GLN A   3      63.547  95.922  77.248  1.00  0.00           N
ATOM    183  CA  GLN A   3      62.977  95.622  78.539  1.00  0.00           C
ATOM    185  CB  GLN A   3      62.587  94.122  78.658  1.00  0.00           C
ATOM    188  CG  GLN A   3      61.047  93.862  78.768  1.00  0.00           C
ATOM    191  CD  GLN A   3      60.227  93.812  77.478  1.00  0.00           C
ATOM    192  OE1 GLN A   3      59.047  93.482  77.599  1.00  0.00           O
ATOM    193  NE2 GLN A   3      60.827  94.102  76.308  1.00  0.00           N
ATOM    196  C   GLN A   3      63.937  96.112  79.629  1.00  0.00           C
ATOM    197  O   GLN A   3      65.127  96.332  79.389  1.00  0.00           O
ATOM    198  N   LYS A   4      63.447  96.402  80.858  1.00  0.00           N
ATOM    200  CA  LYS A   4      62.207  95.872  81.398  1.00  0.00           C
ATOM    202  CB  LYS A   4      62.437  94.662  82.348  1.00  0.00           C
ATOM    205  CG  LYS A   4      63.497  94.842  83.438  1.00  0.00           C
ATOM    208  CD  LYS A   4      63.517  93.602  84.369  1.00  0.00           C
ATOM    211  CE  LYS A   4      64.797  93.482  85.209  1.00  0.00           C
ATOM    214  NZ  LYS A   4      64.787  92.242  86.008  1.00  0.00           N
ATOM    218  C   LYS A   4      61.197  96.882  81.908  1.00  0.00           C
ATOM    219  O   LYS A   4      61.497  98.062  82.078  1.00  0.00           O
ATOM    220  N   PRO A   5      60.017  96.352  82.248  1.00  0.00           N
ATOM    221  CD  PRO A   5      59.857  96.412  83.699  1.00  0.00           C
ATOM    224  CA  PRO A   5      58.717  96.872  81.819  1.00  0.00           C
ATOM    226  CB  PRO A   5      58.547  98.162  82.588  1.00  0.00           C
ATOM    229  CG  PRO A   5      58.997  97.672  83.959  1.00  0.00           C
ATOM    232  C   PRO A   5      58.167  96.912  80.418  1.00  0.00           C
ATOM    233  O   PRO A   5      58.347  97.902  79.728  1.00  0.00           O
ATOM    234  N   GLN A   6      57.277  95.922  80.158  1.00  0.00           N
ATOM    236  CA  GLN A   6      55.847  96.092  79.879  1.00  0.00           C
ATOM    238  CB  GLN A   6      55.357  97.572  80.099  1.00  0.00           C
ATOM    241  CG  GLN A   6      53.897  97.992  79.789  1.00  0.00           C
ATOM    244  CD  GLN A   6      53.657  99.512  79.898  1.00  0.00           C
ATOM    245  OE1 GLN A   6      52.547  99.992  79.678  1.00  0.00           O
ATOM    246  NE2 GLN A   6      54.717 100.292  80.239  1.00  0.00           N
ATOM    249  C   GLN A   6      55.437  95.262  78.648  1.00  0.00           C
ATOM    250  O   GLN A   6      56.197  95.202  77.678  1.00  0.00           O
ATOM    251  N   PRO A   7      54.317  94.522  78.658  1.00  0.00           N
ATOM    252  CD  PRO A   7      53.057  94.882  79.288  1.00  0.00           C
ATOM    255  CA  PRO A   7      54.357  93.082  78.368  1.00  0.00           C
ATOM    257  CB  PRO A   7      53.047  92.552  78.969  1.00  0.00           C
ATOM    260  CG  PRO A   7      52.127  93.762  78.849  1.00  0.00           C
ATOM    263  C   PRO A   7      54.387  92.712  76.898  1.00  0.00           C
ATOM    264  O   PRO A   7      53.987  93.472  76.028  1.00  0.00           O
ATOM    265  N   ALA A   8      54.857  91.502  76.568  1.00  0.00           N
ATOM    267  CA  ALA A   8      55.287  90.442  77.468  1.00  0.00           C
ATOM    269  CB  ALA A   8      54.417  89.182  77.248  1.00  0.00           C
ATOM    273  C   ALA A   8      56.727  90.162  77.129  1.00  0.00           C
ATOM    274  O   ALA A   8      57.357  90.932  76.419  1.00  0.00           O
ATOM    275  N   LYS A   9      57.287  89.002  77.538  1.00  0.00           N
ATOM    277  CA  LYS A   9      57.987  88.212  76.539  1.00  0.00           C
ATOM    279  CB  LYS A   9      57.007  87.802  75.429  1.00  0.00           C
ATOM    282  CG  LYS A   9      57.527  86.982  74.249  1.00  0.00           C
ATOM    285  CD  LYS A   9      56.307  86.482  73.458  1.00  0.00           C
ATOM    288  CE  LYS A   9      56.577  86.072  72.009  1.00  0.00           C
ATOM    291  NZ  LYS A   9      55.327  85.582  71.388  1.00  0.00           N
ATOM    295  C   LYS A   9      59.327  88.742  76.018  1.00  0.00           C
ATOM    296  O   LYS A   9      59.447  89.302  74.938  1.00  0.00           O
ATOM    297  N   THR A  10      60.367  88.552  76.848  1.00  0.00           N
ATOM    299  CA  THR A  10      61.697  89.152  76.749  1.00  0.00           C
ATOM    301  CB  THR A  10      62.167  89.872  75.468  1.00  0.00           C
ATOM    303  OG1 THR A  10      62.267  88.932  74.398  1.00  0.00           O
ATOM    305  CG2 THR A  10      63.567  90.532  75.608  1.00  0.00           C
ATOM    309  C   THR A  10      61.907  90.002  77.958  1.00  0.00           C
ATOM    310  O   THR A  10      62.007  91.212  77.898  1.00  0.00           O
ATOM    311  N   HIS A  11      62.077  89.382  79.138  1.00  0.00           N
ATOM    313  CA  HIS A  11      62.947  90.012  80.108  1.00  0.00           C
ATOM    315  CB  HIS A  11      62.307  91.052  81.068  1.00  0.00           C
ATOM    318  ND1 HIS A  11      60.157  91.762  81.978  1.00  0.00           N
ATOM    319  CG  HIS A  11      60.967  90.712  81.618  1.00  0.00           C
ATOM    320  CE1 HIS A  11      58.977  91.212  82.169  1.00  0.00           C
ATOM    322  NE2 HIS A  11      59.017  89.872  82.029  1.00  0.00           N
ATOM    324  CD2 HIS A  11      60.297  89.542  81.668  1.00  0.00           C
ATOM    326  C   HIS A  11      63.727  89.002  80.868  1.00  0.00           C
ATOM    327  O   HIS A  11      63.497  87.792  80.828  1.00  0.00           O
ATOM    328  N   ALA A  12      64.687  89.592  81.559  1.00  0.00           N
ATOM    330  CA  ALA A  12      65.767  89.072  82.309  1.00  0.00           C
ATOM    332  CB  ALA A  12      66.617  88.052  81.539  1.00  0.00           C
ATOM    336  C   ALA A  12      66.487  90.382  82.488  1.00  0.00           C
ATOM    337  O   ALA A  12      66.387  91.272  81.648  1.00  0.00           O
ATOM    338  N   THR A  13      67.137  90.662  83.608  1.00  0.00           N
ATOM    340  CA  THR A  13      67.787  89.712  84.468  1.00  0.00           C
ATOM    342  CB  THR A  13      69.147  90.282  84.809  1.00  0.00           C
ATOM    344  OG1 THR A  13      69.757  90.622  83.568  1.00  0.00           O
ATOM    346  CG2 THR A  13      69.057  91.602  85.598  1.00  0.00           C
ATOM    350  C   THR A  13      66.917  89.372  85.658  1.00  0.00           C
ATOM    351  O   THR A  13      65.697  89.532  85.569  1.00  0.00           O
ATOM    352  N   GLU A  14      67.507  88.902  86.778  1.00  0.00           N
ATOM    354  CA  GLU A  14      66.787  88.632  88.018  1.00  0.00           C
ATOM    356  CB  GLU A  14      65.757  89.722  88.408  1.00  0.00           C
ATOM    359  CG  GLU A  14      65.567  89.922  89.918  1.00  0.00           C
ATOM    362  CD  GLU A  14      66.257  91.182  90.408  1.00  0.00           C
ATOM    363  OE1 GLU A  14      67.027  91.822  89.658  1.00  0.00           O
ATOM    364  OE2 GLU A  14      65.977  91.572  91.568  1.00  0.00           O
ATOM    365  C   GLU A  14      66.107  87.262  87.978  1.00  0.00           C
ATOM    366  O   GLU A  14      64.967  87.112  87.529  1.00  0.00           O
ATOM    367  N   VAL A  15      66.817  86.232  88.458  1.00  0.00           N
ATOM    369  CA  VAL A  15      66.267  84.902  88.639  1.00  0.00           C
ATOM    371  CB  VAL A  15      67.357  83.802  88.639  1.00  0.00           C
ATOM    373  CG1 VAL A  15      68.757  84.382  88.938  1.00  0.00           C
ATOM    377  CG2 VAL A  15      67.057  82.642  89.599  1.00  0.00           C
ATOM    381  C   VAL A  15      65.337  84.902  89.848  1.00  0.00           C
ATOM    382  O   VAL A  15      65.737  85.152  90.978  1.00  0.00           O
ATOM    383  N   THR A  16      64.037  84.622  89.629  1.00  0.00           N
ATOM    385  CA  THR A  16      63.107  84.312  90.709  1.00  0.00           C
ATOM    387  CB  THR A  16      61.647  84.672  90.398  1.00  0.00           C
ATOM    389  OG1 THR A  16      60.947  85.142  91.559  1.00  0.00           O
ATOM    391  CG2 THR A  16      60.857  83.512  89.758  1.00  0.00           C
ATOM    395  C   THR A  16      63.297  82.832  90.949  1.00  0.00           C
ATOM    396  O   THR A  16      63.487  82.082  89.998  1.00  0.00           O
ATOM    397  N   VAL A  17      63.257  82.362  92.208  1.00  0.00           N
ATOM    399  CA  VAL A  17      63.187  80.932  92.468  1.00  0.00           C
ATOM    401  CB  VAL A  17      64.357  80.332  93.259  1.00  0.00           C
ATOM    403  CG1 VAL A  17      65.647  80.602  92.468  1.00  0.00           C
ATOM    407  CG2 VAL A  17      64.447  80.882  94.699  1.00  0.00           C
ATOM    411  C   VAL A  17      61.857  80.632  93.139  1.00  0.00           C
ATOM    412  O   VAL A  17      61.407  81.312  94.048  1.00  0.00           O
ATOM    413  N   LEU A  18      61.157  79.592  92.658  1.00  0.00           N
ATOM    415  CA  LEU A  18      59.937  79.102  93.248  1.00  0.00           C
ATOM    417  CB  LEU A  18      58.717  79.172  92.289  1.00  0.00           C
ATOM    420  CG  LEU A  18      58.407  80.572  91.728  1.00  0.00           C
ATOM    422  CD1 LEU A  18      57.277  80.492  90.688  1.00  0.00           C
ATOM    426  CD2 LEU A  18      58.067  81.582  92.828  1.00  0.00           C
ATOM    430  C   LEU A  18      60.187  77.672  93.578  1.00  0.00           C
ATOM    431  O   LEU A  18      60.627  76.932  92.698  1.00  0.00           O
ATOM    432  N   GLU A  19      59.937  77.242  94.828  1.00  0.00           N
ATOM    434  CA  GLU A  19      60.097  75.872  95.239  1.00  0.00           C
ATOM    436  CB  GLU A  19      61.337  75.682  96.148  1.00  0.00           C
ATOM    439  CG  GLU A  19      62.657  76.082  95.458  1.00  0.00           C
ATOM    442  CD  GLU A  19      63.827  76.142  96.419  1.00  0.00           C
ATOM    443  OE1 GLU A  19      64.077  75.122  97.099  1.00  0.00           O
ATOM    444  OE2 GLU A  19      64.497  77.202  96.498  1.00  0.00           O
ATOM    445  C   GLU A  19      58.827  75.412  95.928  1.00  0.00           C
ATOM    446  O   GLU A  19      57.907  76.162  96.258  1.00  0.00           O
ATOM    447  N   GLY A  20      58.707  74.092  96.088  1.00  0.00           N
ATOM    449  CA  GLY A  20      57.607  73.442  96.758  1.00  0.00           C
ATOM    452  C   GLY A  20      57.977  72.022  96.988  1.00  0.00           C
ATOM    453  O   GLY A  20      59.127  71.632  96.788  1.00  0.00           O
ATOM    454  N   LYS A  21      56.997  71.212  97.418  1.00  0.00           N
ATOM    456  CA  LYS A  21      57.157  69.832  97.818  1.00  0.00           C
ATOM    458  CB  LYS A  21      56.747  69.582  99.298  1.00  0.00           C
ATOM    461  CG  LYS A  21      57.567  70.312 100.398  1.00  0.00           C
ATOM    464  CD  LYS A  21      57.297  71.822 100.558  1.00  0.00           C
ATOM    467  CE  LYS A  21      57.997  72.552 101.728  1.00  0.00           C
ATOM    470  NZ  LYS A  21      57.597  72.022 103.048  1.00  0.00           N
ATOM    474  C   LYS A  21      56.207  69.082  96.918  1.00  0.00           C
ATOM    475  O   LYS A  21      55.027  69.422  96.898  1.00  0.00           O
ATOM    476  N   THR A  22      56.667  68.082  96.148  1.00  0.00           N
ATOM    478  CA  THR A  22      55.847  67.262  95.268  1.00  0.00           C
ATOM    480  CB  THR A  22      55.747  67.772  93.828  1.00  0.00           C
ATOM    482  OG1 THR A  22      57.017  68.152  93.318  1.00  0.00           O
ATOM    484  CG2 THR A  22      54.847  69.022  93.788  1.00  0.00           C
ATOM    488  C   THR A  22      56.457  65.882  95.278  1.00  0.00           C
ATOM    489  O   THR A  22      57.677  65.752  95.318  1.00  0.00           O
ATOM    490  N   MET A  23      55.637  64.802  95.309  1.00  0.00           N
ATOM    492  CA  MET A  23      56.087  63.422  95.178  1.00  0.00           C
ATOM    494  CB  MET A  23      56.697  63.112  93.788  1.00  0.00           C
ATOM    497  CG  MET A  23      55.777  63.452  92.588  1.00  0.00           C
ATOM    500  SD  MET A  23      56.567  63.342  90.949  1.00  0.00           S
ATOM    501  CE  MET A  23      56.857  61.562  90.919  1.00  0.00           C
ATOM    505  C   MET A  23      56.987  62.942  96.308  1.00  0.00           C
ATOM    506  O   MET A  23      57.687  61.942  96.188  1.00  0.00           O
ATOM    507  N   GLY A  24      56.997  63.632  97.478  1.00  0.00           N
ATOM    509  CA  GLY A  24      57.847  63.322  98.629  1.00  0.00           C
ATOM    512  C   GLY A  24      59.217  63.882  98.478  1.00  0.00           C
ATOM    513  O   GLY A  24      60.107  63.662  99.298  1.00  0.00           O
ATOM    514  N   THR A  25      59.417  64.692  97.449  1.00  0.00           N
ATOM    516  CA  THR A  25      60.657  65.362  97.129  1.00  0.00           C
ATOM    518  CB  THR A  25      61.407  64.722  95.938  1.00  0.00           C
ATOM    520  OG1 THR A  25      62.687  65.312  95.709  1.00  0.00           O
ATOM    522  CG2 THR A  25      60.607  64.762  94.629  1.00  0.00           C
ATOM    526  C   THR A  25      60.297  66.822  96.948  1.00  0.00           C
ATOM    527  O   THR A  25      59.337  67.322  97.538  1.00  0.00           O
ATOM    528  N   PHE A  26      61.087  67.582  96.188  1.00  0.00           N
ATOM    530  CA  PHE A  26      60.967  69.002  96.048  1.00  0.00           C
ATOM    532  CB  PHE A  26      62.057  69.762  96.838  1.00  0.00           C
ATOM    535  CG  PHE A  26      61.887  69.532  98.318  1.00  0.00           C
ATOM    536  CD1 PHE A  26      62.367  68.362  98.928  1.00  0.00           C
ATOM    538  CE1 PHE A  26      62.157  68.132 100.298  1.00  0.00           C
ATOM    540  CZ  PHE A  26      61.537  69.112 101.068  1.00  0.00           C
ATOM    542  CD2 PHE A  26      61.257  70.502  99.099  1.00  0.00           C
ATOM    544  CE2 PHE A  26      61.107  70.302 100.478  1.00  0.00           C
ATOM    546  C   PHE A  26      61.077  69.362  94.599  1.00  0.00           C
ATOM    547  O   PHE A  26      61.537  68.562  93.788  1.00  0.00           O
ATOM    548  N   TRP A  27      60.667  70.572  94.228  1.00  0.00           N
ATOM    550  CA  TRP A  27      60.767  71.032  92.868  1.00  0.00           C
ATOM    552  CB  TRP A  27      59.387  70.932  92.158  1.00  0.00           C
ATOM    555  CG  TRP A  27      58.297  71.842  92.638  1.00  0.00           C
ATOM    556  CD1 TRP A  27      57.317  71.492  93.518  1.00  0.00           C
ATOM    558  NE1 TRP A  27      56.457  72.542  93.688  1.00  0.00           N
ATOM    560  CE2 TRP A  27      56.877  73.602  92.938  1.00  0.00           C
ATOM    561  CD2 TRP A  27      58.057  73.202  92.268  1.00  0.00           C
ATOM    562  CE3 TRP A  27      58.697  74.102  91.419  1.00  0.00           C
ATOM    564  CZ3 TRP A  27      58.197  75.402  91.308  1.00  0.00           C
ATOM    566  CZ2 TRP A  27      56.337  74.872  92.778  1.00  0.00           C
ATOM    568  CH2 TRP A  27      57.037  75.782  91.978  1.00  0.00           C
ATOM    570  C   TRP A  27      61.257  72.442  92.949  1.00  0.00           C
ATOM    571  O   TRP A  27      61.087  73.112  93.969  1.00  0.00           O
ATOM    572  N   ARG A  28      61.867  72.922  91.858  1.00  0.00           N
ATOM    574  CA  ARG A  28      62.287  74.302  91.758  1.00  0.00           C
ATOM    576  CB  ARG A  28      63.767  74.502  92.208  1.00  0.00           C
ATOM    579  CG  ARG A  28      64.237  75.982  92.208  1.00  0.00           C
ATOM    582  CD  ARG A  28      65.747  76.242  92.358  1.00  0.00           C
ATOM    585  NE  ARG A  28      66.287  75.292  93.388  1.00  0.00           N
ATOM    587  CZ  ARG A  28      67.287  75.522  94.218  1.00  0.00           C
ATOM    588  NH1 ARG A  28      67.887  76.692  94.319  1.00  0.00           N
ATOM    591  NH2 ARG A  28      67.717  74.522  94.949  1.00  0.00           N
ATOM    594  C   ARG A  28      62.117  74.742  90.328  1.00  0.00           C
ATOM    595  O   ARG A  28      62.437  74.022  89.389  1.00  0.00           O
ATOM    596  N   ALA A  29      61.617  75.972  90.128  1.00  0.00           N
ATOM    598  CA  ALA A  29      61.737  76.632  88.858  1.00  0.00           C
ATOM    600  CB  ALA A  29      60.357  76.842  88.209  1.00  0.00           C
ATOM    604  C   ALA A  29      62.477  77.942  89.088  1.00  0.00           C
ATOM    605  O   ALA A  29      62.087  78.762  89.929  1.00  0.00           O
ATOM    606  N   SER A  30      63.577  78.142  88.349  1.00  0.00           N
ATOM    608  CA  SER A  30      64.337  79.372  88.308  1.00  0.00           C
ATOM    610  CB  SER A  30      65.867  79.182  88.379  1.00  0.00           C
ATOM    613  OG  SER A  30      66.257  78.572  89.608  1.00  0.00           O
ATOM    615  C   SER A  30      64.047  80.062  86.998  1.00  0.00           C
ATOM    616  O   SER A  30      64.417  79.582  85.928  1.00  0.00           O
ATOM    617  N   ILE A  31      63.367  81.212  87.048  1.00  0.00           N
ATOM    619  CA  ILE A  31      62.867  81.872  85.858  1.00  0.00           C
ATOM    621  CB  ILE A  31      61.347  81.892  85.788  1.00  0.00           C
ATOM    623  CG2 ILE A  31      60.897  82.602  84.488  1.00  0.00           C
ATOM    627  CG1 ILE A  31      60.787  80.452  85.868  1.00  0.00           C
ATOM    630  CD  ILE A  31      59.267  80.382  86.008  1.00  0.00           C
ATOM    634  C   ILE A  31      63.427  83.282  85.919  1.00  0.00           C
ATOM    635  O   ILE A  31      63.237  83.932  86.938  1.00  0.00           O
ATOM    636  N   PRO A  32      64.147  83.812  84.929  1.00  0.00           N
ATOM    637  CD  PRO A  32      64.657  83.082  83.779  1.00  0.00           C
ATOM    640  CA  PRO A  32      64.677  85.152  84.998  1.00  0.00           C
ATOM    642  CB  PRO A  32      66.007  85.032  84.249  1.00  0.00           C
ATOM    645  CG  PRO A  32      65.757  83.972  83.168  1.00  0.00           C
ATOM    648  C   PRO A  32      63.697  86.102  84.338  1.00  0.00           C
ATOM    649  O   PRO A  32      63.047  85.742  83.358  1.00  0.00           O
ATOM    650  N   GLY A  33      63.557  87.332  84.868  1.00  0.00           N
ATOM    652  CA  GLY A  33      62.787  88.402  84.228  1.00  0.00           C
ATOM    655  C   GLY A  33      61.387  88.582  84.739  1.00  0.00           C
ATOM    656  O   GLY A  33      60.827  89.662  84.629  1.00  0.00           O
ATOM    657  N   ILE A  34      60.797  87.532  85.298  1.00  0.00           N
ATOM    659  CA  ILE A  34      59.407  87.482  85.728  1.00  0.00           C
ATOM    661  CB  ILE A  34      59.027  86.012  85.928  1.00  0.00           C
ATOM    663  CG2 ILE A  34      59.467  85.482  87.298  1.00  0.00           C
ATOM    667  CG1 ILE A  34      57.537  85.742  85.698  1.00  0.00           C
ATOM    670  CD  ILE A  34      57.127  86.172  84.288  1.00  0.00           C
ATOM    674  C   ILE A  34      59.077  88.322  86.959  1.00  0.00           C
ATOM    675  O   ILE A  34      59.887  88.422  87.879  1.00  0.00           O
ATOM    676  N   ASP A  35      57.887  88.972  87.018  1.00  0.00           N
ATOM    678  CA  ASP A  35      57.497  89.752  88.178  1.00  0.00           C
ATOM    680  CB  ASP A  35      56.747  91.072  87.778  1.00  0.00           C
ATOM    683  CG  ASP A  35      55.227  91.072  87.638  1.00  0.00           C
ATOM    684  OD1 ASP A  35      54.557  90.172  88.178  1.00  0.00           O
ATOM    685  OD2 ASP A  35      54.717  92.132  87.169  1.00  0.00           O
ATOM    686  C   ASP A  35      56.827  88.882  89.249  1.00  0.00           C
ATOM    687  O   ASP A  35      56.447  87.742  89.028  1.00  0.00           O
ATOM    688  N   ALA A  36      56.697  89.432  90.468  1.00  0.00           N
ATOM    690  CA  ALA A  36      56.117  88.772  91.618  1.00  0.00           C
ATOM    692  CB  ALA A  36      56.237  89.682  92.849  1.00  0.00           C
ATOM    696  C   ALA A  36      54.657  88.382  91.478  1.00  0.00           C
ATOM    697  O   ALA A  36      54.217  87.382  92.058  1.00  0.00           O
ATOM    698  N   LYS A  37      53.847  89.172  90.738  1.00  0.00           N
ATOM    700  CA  LYS A  37      52.447  88.822  90.538  1.00  0.00           C
ATOM    702  CB  LYS A  37      51.717  89.922  89.739  1.00  0.00           C
ATOM    705  CG  LYS A  37      50.267  89.602  89.328  1.00  0.00           C
ATOM    708  CD  LYS A  37      49.357  89.252  90.518  1.00  0.00           C
ATOM    711  CE  LYS A  37      47.987  88.712  90.108  1.00  0.00           C
ATOM    714  NZ  LYS A  37      47.187  88.462  91.308  1.00  0.00           N
ATOM    718  C   LYS A  37      52.347  87.562  89.748  1.00  0.00           C
ATOM    719  O   LYS A  37      51.747  86.572  90.138  1.00  0.00           O
ATOM    720  N   ARG A  38      53.057  87.572  88.629  1.00  0.00           N
ATOM    722  CA  ARG A  38      53.157  86.482  87.709  1.00  0.00           C
ATOM    724  CB  ARG A  38      53.927  87.082  86.508  1.00  0.00           C
ATOM    727  CG  ARG A  38      53.717  86.352  85.188  1.00  0.00           C
ATOM    730  CD  ARG A  38      54.027  84.872  85.318  1.00  0.00           C
ATOM    733  NE  ARG A  38      54.147  84.322  83.938  1.00  0.00           N
ATOM    735  CZ  ARG A  38      53.107  83.842  83.288  1.00  0.00           C
ATOM    736  NH1 ARG A  38      51.897  83.682  83.748  1.00  0.00           N
ATOM    739  NH2 ARG A  38      53.337  83.492  82.038  1.00  0.00           N
ATOM    742  C   ARG A  38      53.807  85.262  88.399  1.00  0.00           C
ATOM    743  O   ARG A  38      53.347  84.132  88.279  1.00  0.00           O
ATOM    744  N   SER A  39      54.847  85.452  89.218  1.00  0.00           N
ATOM    746  CA  SER A  39      55.387  84.392  90.078  1.00  0.00           C
ATOM    748  CB  SER A  39      56.597  84.852  90.908  1.00  0.00           C
ATOM    751  OG  SER A  39      57.737  84.922  90.069  1.00  0.00           O
ATOM    753  C   SER A  39      54.397  83.752  91.039  1.00  0.00           C
ATOM    754  O   SER A  39      54.427  82.542  91.248  1.00  0.00           O
ATOM    755  N   ALA A  40      53.497  84.542  91.658  1.00  0.00           N
ATOM    757  CA  ALA A  40      52.417  84.002  92.459  1.00  0.00           C
ATOM    759  CB  ALA A  40      51.587  85.152  93.058  1.00  0.00           C
ATOM    763  C   ALA A  40      51.477  83.082  91.679  1.00  0.00           C
ATOM    764  O   ALA A  40      51.167  81.972  92.118  1.00  0.00           O
ATOM    765  N   GLU A  41      51.077  83.512  90.458  1.00  0.00           N
ATOM    767  CA  GLU A  41      50.317  82.702  89.509  1.00  0.00           C
ATOM    769  CB  GLU A  41      50.037  83.482  88.198  1.00  0.00           C
ATOM    772  CG  GLU A  41      49.417  84.882  88.388  1.00  0.00           C
ATOM    775  CD  GLU A  41      49.157  85.522  87.038  1.00  0.00           C
ATOM    776  OE1 GLU A  41      50.067  85.482  86.168  1.00  0.00           O
ATOM    777  OE2 GLU A  41      48.017  86.022  86.848  1.00  0.00           O
ATOM    778  C   GLU A  41      51.057  81.452  89.078  1.00  0.00           C
ATOM    779  O   GLU A  41      50.517  80.352  89.118  1.00  0.00           O
ATOM    780  N   LEU A  42      52.347  81.572  88.699  1.00  0.00           N
ATOM    782  CA  LEU A  42      53.187  80.452  88.318  1.00  0.00           C
ATOM    784  CB  LEU A  42      54.597  80.902  87.868  1.00  0.00           C
ATOM    787  CG  LEU A  42      54.627  81.662  86.528  1.00  0.00           C
ATOM    789  CD1 LEU A  42      56.067  82.092  86.218  1.00  0.00           C
ATOM    793  CD2 LEU A  42      53.997  80.902  85.359  1.00  0.00           C
ATOM    797  C   LEU A  42      53.377  79.412  89.398  1.00  0.00           C
ATOM    798  O   LEU A  42      53.277  78.232  89.138  1.00  0.00           O
ATOM    799  N   LYS A  43      53.627  79.842  90.658  1.00  0.00           N
ATOM    801  CA  LYS A  43      53.757  78.942  91.788  1.00  0.00           C
ATOM    803  CB  LYS A  43      54.187  79.752  93.048  1.00  0.00           C
ATOM    806  CG  LYS A  43      54.077  79.052  94.408  1.00  0.00           C
ATOM    809  CD  LYS A  43      54.947  77.792  94.578  1.00  0.00           C
ATOM    812  CE  LYS A  43      54.437  76.902  95.718  1.00  0.00           C
ATOM    815  NZ  LYS A  43      55.297  75.722  95.938  1.00  0.00           N
ATOM    819  C   LYS A  43      52.517  78.102  92.058  1.00  0.00           C
ATOM    820  O   LYS A  43      52.597  76.902  92.348  1.00  0.00           O
ATOM    821  N   GLU A  44      51.337  78.732  91.948  1.00  0.00           N
ATOM    823  CA  GLU A  44      50.057  78.082  91.978  1.00  0.00           C
ATOM    825  CB  GLU A  44      48.997  79.202  91.978  1.00  0.00           C
ATOM    828  CG  GLU A  44      47.587  78.842  92.488  1.00  0.00           C
ATOM    831  CD  GLU A  44      46.797  78.022  91.478  1.00  0.00           C
ATOM    832  OE1 GLU A  44      46.777  78.442  90.309  1.00  0.00           O
ATOM    833  OE2 GLU A  44      46.137  77.012  91.889  1.00  0.00           O
ATOM    834  C   GLU A  44      49.877  77.102  90.808  1.00  0.00           C
ATOM    835  O   GLU A  44      49.557  75.942  91.039  1.00  0.00           O
ATOM    836  N   LYS A  45      50.187  77.522  89.558  1.00  0.00           N
ATOM    838  CA  LYS A  45      50.157  76.672  88.379  1.00  0.00           C
ATOM    840  CB  LYS A  45      50.507  77.472  87.099  1.00  0.00           C
ATOM    843  CG  LYS A  45      49.487  78.552  86.668  1.00  0.00           C
ATOM    846  CD  LYS A  45      50.137  79.582  85.728  1.00  0.00           C
ATOM    849  CE  LYS A  45      49.207  80.662  85.148  1.00  0.00           C
ATOM    852  NZ  LYS A  45      48.447  80.122  84.018  1.00  0.00           N
ATOM    856  C   LYS A  45      51.107  75.482  88.449  1.00  0.00           C
ATOM    857  O   LYS A  45      50.717  74.342  88.188  1.00  0.00           O
ATOM    858  N   ILE A  46      52.387  75.702  88.849  1.00  0.00           N
ATOM    860  CA  ILE A  46      53.377  74.632  88.978  1.00  0.00           C
ATOM    862  CB  ILE A  46      54.807  75.102  89.348  1.00  0.00           C
ATOM    864  CG2 ILE A  46      55.707  73.842  89.438  1.00  0.00           C
ATOM    868  CG1 ILE A  46      55.457  76.092  88.358  1.00  0.00           C
ATOM    871  CD  ILE A  46      54.997  75.922  86.918  1.00  0.00           C
ATOM    875  C   ILE A  46      52.967  73.602  89.998  1.00  0.00           C
ATOM    876  O   ILE A  46      52.987  72.402  89.739  1.00  0.00           O
ATOM    877  N   GLN A  47      52.487  74.042  91.188  1.00  0.00           N
ATOM    879  CA  GLN A  47      51.917  73.102  92.129  1.00  0.00           C
ATOM    881  CB  GLN A  47      51.527  73.742  93.478  1.00  0.00           C
ATOM    884  CG  GLN A  47      52.687  73.812  94.488  1.00  0.00           C
ATOM    887  CD  GLN A  47      53.217  72.462  94.988  1.00  0.00           C
ATOM    888  OE1 GLN A  47      54.317  72.512  95.569  1.00  0.00           O
ATOM    889  NE2 GLN A  47      52.497  71.332  94.848  1.00  0.00           N
ATOM    892  C   GLN A  47      50.717  72.382  91.609  1.00  0.00           C
ATOM    893  O   GLN A  47      50.657  71.162  91.668  1.00  0.00           O
ATOM    894  N   THR A  48      49.747  73.122  91.028  1.00  0.00           N
ATOM    896  CA  THR A  48      48.487  72.532  90.608  1.00  0.00           C
ATOM    898  CB  THR A  48      47.477  73.602  90.169  1.00  0.00           C
ATOM    900  OG1 THR A  48      46.927  74.282  91.298  1.00  0.00           O
ATOM    902  CG2 THR A  48      46.267  73.012  89.448  1.00  0.00           C
ATOM    906  C   THR A  48      48.667  71.402  89.588  1.00  0.00           C
ATOM    907  O   THR A  48      48.077  70.332  89.708  1.00  0.00           O
ATOM    908  N   GLN A  49      49.557  71.572  88.578  1.00  0.00           N
ATOM    910  CA  GLN A  49      49.907  70.452  87.709  1.00  0.00           C
ATOM    912  CB  GLN A  49      50.677  70.862  86.438  1.00  0.00           C
ATOM    915  CG  GLN A  49      52.127  71.352  86.679  1.00  0.00           C
ATOM    918  CD  GLN A  49      52.987  71.402  85.429  1.00  0.00           C
ATOM    919  OE1 GLN A  49      54.177  71.702  85.538  1.00  0.00           O
ATOM    920  NE2 GLN A  49      52.437  71.072  84.239  1.00  0.00           N
ATOM    923  C   GLN A  49      50.667  69.302  88.379  1.00  0.00           C
ATOM    924  O   GLN A  49      50.407  68.152  88.058  1.00  0.00           O
ATOM    925  N   LEU A  50      51.617  69.582  89.288  1.00  0.00           N
ATOM    927  CA  LEU A  50      52.427  68.542  89.908  1.00  0.00           C
ATOM    929  CB  LEU A  50      53.687  69.132  90.588  1.00  0.00           C
ATOM    932  CG  LEU A  50      54.787  69.712  89.669  1.00  0.00           C
ATOM    934  CD1 LEU A  50      55.807  70.532  90.468  1.00  0.00           C
ATOM    938  CD2 LEU A  50      55.537  68.602  88.928  1.00  0.00           C
ATOM    942  C   LEU A  50      51.627  67.782  90.958  1.00  0.00           C
ATOM    943  O   LEU A  50      51.827  66.592  91.199  1.00  0.00           O
ATOM    944  N   ASP A  51      50.617  68.442  91.548  1.00  0.00           N
ATOM    946  CA  ASP A  51      49.577  67.812  92.338  1.00  0.00           C
ATOM    948  CB  ASP A  51      48.627  68.892  92.929  1.00  0.00           C
ATOM    951  CG  ASP A  51      49.297  69.762  93.978  1.00  0.00           C
ATOM    952  OD1 ASP A  51      50.127  69.212  94.748  1.00  0.00           O
ATOM    953  OD2 ASP A  51      48.907  70.952  94.148  1.00  0.00           O
ATOM    954  C   ASP A  51      48.777  66.812  91.518  1.00  0.00           C
ATOM    955  O   ASP A  51      48.467  65.702  91.959  1.00  0.00           O
ATOM    956  N   ALA A  52      48.447  67.172  90.268  1.00  0.00           N
ATOM    958  CA  ALA A  52      47.897  66.272  89.278  1.00  0.00           C
ATOM    960  CB  ALA A  52      47.417  67.012  88.008  1.00  0.00           C
ATOM    964  C   ALA A  52      48.797  65.112  88.908  1.00  0.00           C
ATOM    965  O   ALA A  52      48.317  63.992  88.738  1.00  0.00           O
ATOM    966  N   ASP A  53      50.137  65.272  88.738  1.00  0.00           N
ATOM    968  CA  ASP A  53      50.947  64.142  88.358  1.00  0.00           C
ATOM    970  CB  ASP A  53      51.987  64.472  87.268  1.00  0.00           C
ATOM    973  CG  ASP A  53      53.167  65.332  87.669  1.00  0.00           C
ATOM    974  OD1 ASP A  53      53.397  65.552  88.868  1.00  0.00           O
ATOM    975  OD2 ASP A  53      53.897  65.702  86.708  1.00  0.00           O
ATOM    976  C   ASP A  53      51.437  63.292  89.529  1.00  0.00           C
ATOM    977  O   ASP A  53      51.587  62.082  89.358  1.00  0.00           O
ATOM    978  N   ASP A  54      51.537  63.822  90.759  1.00  0.00           N
ATOM    980  CA  ASP A  54      51.497  63.022  91.968  1.00  0.00           C
ATOM    982  CB  ASP A  54      51.827  63.902  93.198  1.00  0.00           C
ATOM    985  CG  ASP A  54      52.127  63.042  94.398  1.00  0.00           C
ATOM    986  OD1 ASP A  54      53.127  62.282  94.358  1.00  0.00           O
ATOM    987  OD2 ASP A  54      51.347  63.102  95.388  1.00  0.00           O
ATOM    988  C   ASP A  54      50.167  62.252  92.108  1.00  0.00           C
ATOM    989  O   ASP A  54      50.127  61.062  92.449  1.00  0.00           O
ATOM    990  N   GLN A  55      49.007  62.892  91.788  1.00  0.00           N
ATOM    992  CA  GLN A  55      47.737  62.192  91.679  1.00  0.00           C
ATOM    994  CB  GLN A  55      46.567  63.182  91.428  1.00  0.00           C
ATOM    997  CG  GLN A  55      45.147  62.562  91.469  1.00  0.00           C
ATOM   1000  CD  GLN A  55      44.667  62.152  92.868  1.00  0.00           C
ATOM   1001  OE1 GLN A  55      43.517  61.752  93.028  1.00  0.00           O
ATOM   1002  NE2 GLN A  55      45.497  62.302  93.919  1.00  0.00           N
ATOM   1005  C   GLN A  55      47.697  61.102  90.619  1.00  0.00           C
ATOM   1006  O   GLN A  55      47.147  60.022  90.828  1.00  0.00           O
ATOM   1007  N   LEU A  56      48.297  61.322  89.448  1.00  0.00           N
ATOM   1009  CA  LEU A  56      48.577  60.262  88.508  1.00  0.00           C
ATOM   1011  CB  LEU A  56      49.137  60.832  87.188  1.00  0.00           C
ATOM   1014  CG  LEU A  56      49.237  59.822  86.018  1.00  0.00           C
ATOM   1016  CD1 LEU A  56      47.857  59.482  85.449  1.00  0.00           C
ATOM   1020  CD2 LEU A  56      50.147  60.372  84.908  1.00  0.00           C
ATOM   1024  C   LEU A  56      49.477  59.152  89.059  1.00  0.00           C
ATOM   1025  O   LEU A  56      49.017  58.022  89.188  1.00  0.00           O
ATOM   1026  N   LEU A  57      50.747  59.482  89.408  1.00  0.00           N
ATOM   1028  CA  LEU A  57      51.887  58.562  89.518  1.00  0.00           C
ATOM   1030  CB  LEU A  57      53.197  59.192  88.938  1.00  0.00           C
ATOM   1033  CG  LEU A  57      53.267  59.352  87.408  1.00  0.00           C
ATOM   1035  CD1 LEU A  57      54.727  59.602  86.998  1.00  0.00           C
ATOM   1039  CD2 LEU A  57      52.757  58.112  86.668  1.00  0.00           C
ATOM   1043  C   LEU A  57      52.277  58.092  90.908  1.00  0.00           C
ATOM   1044  O   LEU A  57      53.217  57.302  91.059  1.00  0.00           O
ATOM   1045  N   SER A  58      51.627  58.542  91.978  1.00  0.00           N
ATOM   1047  CA  SER A  58      52.087  58.212  93.318  1.00  0.00           C
ATOM   1049  CB  SER A  58      51.727  59.332  94.308  1.00  0.00           C
ATOM   1052  OG  SER A  58      52.257  59.142  95.619  1.00  0.00           O
ATOM   1054  C   SER A  58      51.557  56.892  93.808  1.00  0.00           C
ATOM   1055  O   SER A  58      50.377  56.572  93.699  1.00  0.00           O
ATOM   1056  N   THR A  59      52.447  56.082  94.389  1.00  0.00           N
ATOM   1058  CA  THR A  59      52.137  54.792  94.988  1.00  0.00           C
ATOM   1060  CB  THR A  59      53.317  53.832  94.858  1.00  0.00           C
ATOM   1062  OG1 THR A  59      54.547  54.492  95.138  1.00  0.00           O
ATOM   1064  CG2 THR A  59      53.437  53.352  93.399  1.00  0.00           C
ATOM   1068  C   THR A  59      51.867  54.982  96.469  1.00  0.00           C
ATOM   1069  O   THR A  59      51.577  54.032  97.199  1.00  0.00           O
ATOM   1070  N   TYR A  60      51.927  56.232  96.968  1.00  0.00           N
ATOM   1072  CA  TYR A  60      51.857  56.572  98.379  1.00  0.00           C
ATOM   1074  CB  TYR A  60      52.827  57.732  98.728  1.00  0.00           C
ATOM   1077  CG  TYR A  60      54.267  57.372  98.449  1.00  0.00           C
ATOM   1078  CD1 TYR A  60      54.797  57.342  97.149  1.00  0.00           C
ATOM   1080  CE1 TYR A  60      56.157  57.072  96.928  1.00  0.00           C
ATOM   1082  CZ  TYR A  60      56.997  56.792  98.018  1.00  0.00           C
ATOM   1083  OH  TYR A  60      58.347  56.442  97.798  1.00  0.00           O
ATOM   1085  CD2 TYR A  60      55.127  57.132  99.529  1.00  0.00           C
ATOM   1087  CE2 TYR A  60      56.477  56.832  99.319  1.00  0.00           C
ATOM   1089  C   TYR A  60      50.467  57.032  98.779  1.00  0.00           C
ATOM   1090  O   TYR A  60      50.257  57.422  99.929  1.00  0.00           O
ATOM   1091  N   LYS A  61      49.527  57.002  97.828  1.00  0.00           N
ATOM   1093  CA  LYS A  61      48.137  57.362  97.968  1.00  0.00           C
ATOM   1095  CB  LYS A  61      47.867  58.762  97.328  1.00  0.00           C
ATOM   1098  CG  LYS A  61      48.157  58.852  95.818  1.00  0.00           C
ATOM   1101  CD  LYS A  61      47.927  60.202  95.128  1.00  0.00           C
ATOM   1104  CE  LYS A  61      48.817  61.382  95.518  1.00  0.00           C
ATOM   1107  NZ  LYS A  61      48.407  62.002  96.788  1.00  0.00           N
ATOM   1111  C   LYS A  61      47.377  56.272  97.248  1.00  0.00           C
ATOM   1112  O   LYS A  61      47.737  55.882  96.139  1.00  0.00           O
ATOM   1113  N   LYS A  62      46.327  55.712  97.859  1.00  0.00           N
ATOM   1115  CA  LYS A  62      45.627  54.522  97.389  1.00  0.00           C
ATOM   1117  CB  LYS A  62      44.807  53.902  98.548  1.00  0.00           C
ATOM   1120  CG  LYS A  62      45.657  53.502  99.748  1.00  0.00           C
ATOM   1123  CD  LYS A  62      44.857  53.482 101.059  1.00  0.00           C
ATOM   1126  CE  LYS A  62      45.607  52.842 102.228  1.00  0.00           C
ATOM   1129  NZ  LYS A  62      45.907  51.432 101.938  1.00  0.00           N
ATOM   1133  C   LYS A  62      44.697  54.862  96.258  1.00  0.00           C
ATOM   1134  O   LYS A  62      44.247  54.022  95.489  1.00  0.00           O
ATOM   1135  N   ASP A  63      44.387  56.162  96.148  1.00  0.00           N
ATOM   1137  CA  ASP A  63      43.457  56.712  95.198  1.00  0.00           C
ATOM   1139  CB  ASP A  63      42.907  58.042  95.808  1.00  0.00           C
ATOM   1142  CG  ASP A  63      43.827  59.262  95.879  1.00  0.00           C
ATOM   1143  OD1 ASP A  63      43.637  60.072  96.828  1.00  0.00           O
ATOM   1144  OD2 ASP A  63      44.647  59.512  94.959  1.00  0.00           O
ATOM   1145  C   ASP A  63      43.987  56.832  93.768  1.00  0.00           C
ATOM   1146  O   ASP A  63      43.187  56.912  92.818  1.00  0.00           O
ATOM   1147  N   SER A  64      45.327  56.832  93.568  1.00  0.00           N
ATOM   1149  CA  SER A  64      46.017  57.162  92.318  1.00  0.00           C
ATOM   1151  CB  SER A  64      47.577  57.202  92.348  1.00  0.00           C
ATOM   1154  OG  SER A  64      48.227  55.922  92.298  1.00  0.00           O
ATOM   1156  C   SER A  64      45.597  56.312  91.129  1.00  0.00           C
ATOM   1157  O   SER A  64      45.107  55.192  91.248  1.00  0.00           O
ATOM   1158  N   ALA A  65      45.817  56.842  89.908  1.00  0.00           N
ATOM   1160  CA  ALA A  65      45.567  56.102  88.679  1.00  0.00           C
ATOM   1162  CB  ALA A  65      45.957  56.972  87.468  1.00  0.00           C
ATOM   1166  C   ALA A  65      46.317  54.782  88.588  1.00  0.00           C
ATOM   1167  O   ALA A  65      45.767  53.762  88.158  1.00  0.00           O
ATOM   1168  N   LEU A  66      47.587  54.782  89.039  1.00  0.00           N
ATOM   1170  CA  LEU A  66      48.427  53.612  89.199  1.00  0.00           C
ATOM   1172  CB  LEU A  66      49.817  54.042  89.728  1.00  0.00           C
ATOM   1175  CG  LEU A  66      50.857  54.452  88.679  1.00  0.00           C
ATOM   1177  CD1 LEU A  66      50.427  55.572  87.739  1.00  0.00           C
ATOM   1181  CD2 LEU A  66      52.127  54.812  89.459  1.00  0.00           C
ATOM   1185  C   LEU A  66      47.907  52.612  90.209  1.00  0.00           C
ATOM   1186  O   LEU A  66      47.797  51.412  89.949  1.00  0.00           O
ATOM   1187  N   MET A  67      47.567  53.102  91.408  1.00  0.00           N
ATOM   1189  CA  MET A  67      47.057  52.292  92.488  1.00  0.00           C
ATOM   1191  CB  MET A  67      47.087  53.062  93.819  1.00  0.00           C
ATOM   1194  CG  MET A  67      48.547  53.182  94.319  1.00  0.00           C
ATOM   1197  SD  MET A  67      48.797  52.942  96.098  1.00  0.00           S
ATOM   1198  CE  MET A  67      48.237  51.232  96.218  1.00  0.00           C
ATOM   1202  C   MET A  67      45.757  51.582  92.188  1.00  0.00           C
ATOM   1203  O   MET A  67      45.637  50.382  92.389  1.00  0.00           O
ATOM   1204  N   ARG A  68      44.807  52.262  91.539  1.00  0.00           N
ATOM   1206  CA  ARG A  68      43.637  51.602  91.008  1.00  0.00           C
ATOM   1208  CB  ARG A  68      42.707  52.642  90.338  1.00  0.00           C
ATOM   1211  CG  ARG A  68      41.367  52.062  89.858  1.00  0.00           C
ATOM   1214  CD  ARG A  68      40.567  51.432  90.998  1.00  0.00           C
ATOM   1217  NE  ARG A  68      39.287  50.882  90.449  1.00  0.00           N
ATOM   1219  CZ  ARG A  68      38.387  50.342  91.258  1.00  0.00           C
ATOM   1220  NH1 ARG A  68      38.497  50.482  92.569  1.00  0.00           N
ATOM   1223  NH2 ARG A  68      37.307  49.762  90.808  1.00  0.00           N
ATOM   1226  C   ARG A  68      43.947  50.462  90.018  1.00  0.00           C
ATOM   1227  O   ARG A  68      43.297  49.412  90.029  1.00  0.00           O
ATOM   1228  N   PHE A  69      44.947  50.632  89.129  1.00  0.00           N
ATOM   1230  CA  PHE A  69      45.437  49.572  88.268  1.00  0.00           C
ATOM   1232  CB  PHE A  69      46.347  50.172  87.158  1.00  0.00           C
ATOM   1235  CG  PHE A  69      46.877  49.142  86.188  1.00  0.00           C
ATOM   1236  CD1 PHE A  69      45.997  48.542  85.278  1.00  0.00           C
ATOM   1238  CE1 PHE A  69      46.467  47.622  84.328  1.00  0.00           C
ATOM   1240  CZ  PHE A  69      47.827  47.302  84.278  1.00  0.00           C
ATOM   1242  CD2 PHE A  69      48.247  48.802  86.139  1.00  0.00           C
ATOM   1244  CE2 PHE A  69      48.707  47.882  85.198  1.00  0.00           C
ATOM   1246  C   PHE A  69      46.087  48.372  88.978  1.00  0.00           C
ATOM   1247  O   PHE A  69      45.807  47.212  88.639  1.00  0.00           O
ATOM   1248  N   ASN A  70      46.947  48.622  89.988  1.00  0.00           N
ATOM   1250  CA  ASN A  70      47.647  47.572  90.718  1.00  0.00           C
ATOM   1252  CB  ASN A  70      49.087  47.962  91.188  1.00  0.00           C
ATOM   1255  CG  ASN A  70      49.157  49.172  92.118  1.00  0.00           C
ATOM   1256  OD1 ASN A  70      48.547  49.202  93.188  1.00  0.00           O
ATOM   1257  ND2 ASN A  70      49.977  50.182  91.749  1.00  0.00           N
ATOM   1260  C   ASN A  70      46.797  46.922  91.808  1.00  0.00           C
ATOM   1261  O   ASN A  70      47.077  45.782  92.199  1.00  0.00           O
ATOM   1262  N   ASP A  71      45.697  47.562  92.248  1.00  0.00           N
ATOM   1264  CA  ASP A  71      44.727  46.982  93.148  1.00  0.00           C
ATOM   1266  CB  ASP A  71      44.077  48.102  94.018  1.00  0.00           C
ATOM   1269  CG  ASP A  71      45.057  48.862  94.908  1.00  0.00           C
ATOM   1270  OD1 ASP A  71      46.167  48.372  95.209  1.00  0.00           O
ATOM   1271  OD2 ASP A  71      44.617  49.942  95.418  1.00  0.00           O
ATOM   1272  C   ASP A  71      43.577  46.292  92.398  1.00  0.00           C
ATOM   1273  O   ASP A  71      42.567  45.922  92.999  1.00  0.00           O
ATOM   1274  N   SER A  72      43.677  46.112  91.059  1.00  0.00           N
ATOM   1276  CA  SER A  72      42.607  45.502  90.248  1.00  0.00           C
ATOM   1278  CB  SER A  72      42.057  46.382  89.068  1.00  0.00           C
ATOM   1281  OG  SER A  72      42.857  46.392  87.868  1.00  0.00           O
ATOM   1283  C   SER A  72      43.027  44.162  89.688  1.00  0.00           C
ATOM   1284  O   SER A  72      44.087  44.012  89.078  1.00  0.00           O
ATOM   1285  N   GLN A  73      42.147  43.152  89.809  1.00  0.00           N
ATOM   1287  CA  GLN A  73      42.407  41.832  89.278  1.00  0.00           C
ATOM   1289  CB  GLN A  73      41.717  40.722  90.118  1.00  0.00           C
ATOM   1292  CG  GLN A  73      41.757  40.892  91.658  1.00  0.00           C
ATOM   1295  CD  GLN A  73      43.137  41.152  92.278  1.00  0.00           C
ATOM   1296  OE1 GLN A  73      43.337  42.112  93.018  1.00  0.00           O
ATOM   1297  NE2 GLN A  73      44.107  40.242  92.009  1.00  0.00           N
ATOM   1300  C   GLN A  73      41.917  41.742  87.838  1.00  0.00           C
ATOM   1301  O   GLN A  73      41.337  40.732  87.438  1.00  0.00           O
ATOM   1302  N   SER A  74      42.127  42.772  86.998  1.00  0.00           N
ATOM   1304  CA  SER A  74      41.717  42.712  85.588  1.00  0.00           C
ATOM   1306  CB  SER A  74      41.097  44.012  85.029  1.00  0.00           C
ATOM   1309  OG  SER A  74      40.587  43.802  83.699  1.00  0.00           O
ATOM   1311  C   SER A  74      42.897  42.362  84.699  1.00  0.00           C
ATOM   1312  O   SER A  74      43.897  43.082  84.669  1.00  0.00           O
ATOM   1313  N   LEU A  75      42.757  41.262  83.928  1.00  0.00           N
ATOM   1315  CA  LEU A  75      43.627  40.852  82.838  1.00  0.00           C
ATOM   1317  CB  LEU A  75      43.357  39.372  82.459  1.00  0.00           C
ATOM   1320  CG  LEU A  75      43.397  38.372  83.629  1.00  0.00           C
ATOM   1322  CD1 LEU A  75      43.037  36.992  83.088  1.00  0.00           C
ATOM   1326  CD2 LEU A  75      44.767  38.342  84.308  1.00  0.00           C
ATOM   1330  C   LEU A  75      43.357  41.632  81.568  1.00  0.00           C
ATOM   1331  O   LEU A  75      44.137  41.662  80.629  1.00  0.00           O
ATOM   1332  N   SER A  76      42.177  42.282  81.518  1.00  0.00           N
ATOM   1334  CA  SER A  76      41.677  43.012  80.368  1.00  0.00           C
ATOM   1336  CB  SER A  76      40.117  43.202  80.388  1.00  0.00           C
ATOM   1339  OG  SER A  76      39.407  41.972  80.569  1.00  0.00           O
ATOM   1341  C   SER A  76      42.337  44.382  80.278  1.00  0.00           C
ATOM   1342  O   SER A  76      42.757  44.912  81.308  1.00  0.00           O
ATOM   1343  N   PRO A  77      42.467  44.982  79.098  1.00  0.00           N
ATOM   1344  CD  PRO A  77      42.157  44.342  77.828  1.00  0.00           C
ATOM   1347  CA  PRO A  77      42.767  46.402  78.908  1.00  0.00           C
ATOM   1349  CB  PRO A  77      42.397  46.702  77.459  1.00  0.00           C
ATOM   1352  CG  PRO A  77      42.517  45.352  76.758  1.00  0.00           C
ATOM   1355  C   PRO A  77      42.097  47.362  79.868  1.00  0.00           C
ATOM   1356  O   PRO A  77      40.877  47.342  80.018  1.00  0.00           O
ATOM   1357  N   TRP A  78      42.887  48.202  80.538  1.00  0.00           N
ATOM   1359  CA  TRP A  78      42.467  49.132  81.559  1.00  0.00           C
ATOM   1361  CB  TRP A  78      43.337  48.922  82.838  1.00  0.00           C
ATOM   1364  CG  TRP A  78      42.927  49.772  83.998  1.00  0.00           C
ATOM   1365  CD1 TRP A  78      43.377  51.032  84.268  1.00  0.00           C
ATOM   1367  NE1 TRP A  78      42.677  51.542  85.338  1.00  0.00           N
ATOM   1369  CE2 TRP A  78      41.777  50.622  85.779  1.00  0.00           C
ATOM   1370  CD2 TRP A  78      41.927  49.472  84.978  1.00  0.00           C
ATOM   1371  CE3 TRP A  78      41.137  48.352  85.228  1.00  0.00           C
ATOM   1373  CZ3 TRP A  78      40.177  48.432  86.238  1.00  0.00           C
ATOM   1375  CZ2 TRP A  78      40.807  50.702  86.749  1.00  0.00           C
ATOM   1377  CH2 TRP A  78      39.997  49.582  86.988  1.00  0.00           C
ATOM   1379  C   TRP A  78      42.717  50.522  81.008  1.00  0.00           C
ATOM   1380  O   TRP A  78      43.877  50.872  80.808  1.00  0.00           O
ATOM   1381  N   PRO A  79      41.727  51.362  80.728  1.00  0.00           N
ATOM   1382  CD  PRO A  79      40.307  51.002  80.748  1.00  0.00           C
ATOM   1385  CA  PRO A  79      41.937  52.732  80.278  1.00  0.00           C
ATOM   1387  CB  PRO A  79      40.517  53.302  80.138  1.00  0.00           C
ATOM   1390  CG  PRO A  79      39.617  52.082  79.918  1.00  0.00           C
ATOM   1393  C   PRO A  79      42.817  53.632  81.139  1.00  0.00           C
ATOM   1394  O   PRO A  79      42.647  53.692  82.358  1.00  0.00           O
ATOM   1395  N   VAL A  80      43.727  54.392  80.499  1.00  0.00           N
ATOM   1397  CA  VAL A  80      44.677  55.272  81.158  1.00  0.00           C
ATOM   1399  CB  VAL A  80      46.047  54.652  81.459  1.00  0.00           C
ATOM   1401  CG1 VAL A  80      45.887  53.502  82.468  1.00  0.00           C
ATOM   1405  CG2 VAL A  80      46.777  54.192  80.178  1.00  0.00           C
ATOM   1409  C   VAL A  80      44.867  56.532  80.328  1.00  0.00           C
ATOM   1410  O   VAL A  80      44.477  56.602  79.168  1.00  0.00           O
ATOM   1411  N   SER A  81      45.467  57.582  80.919  1.00  0.00           N
ATOM   1413  CA  SER A  81      45.967  58.772  80.228  1.00  0.00           C
ATOM   1415  CB  SER A  81      46.347  59.872  81.258  1.00  0.00           C
ATOM   1418  OG  SER A  81      46.867  61.062  80.678  1.00  0.00           O
ATOM   1420  C   SER A  81      47.107  58.512  79.249  1.00  0.00           C
ATOM   1421  O   SER A  81      47.897  57.582  79.439  1.00  0.00           O
ATOM   1422  N   GLU A  82      47.257  59.352  78.189  1.00  0.00           N
ATOM   1424  CA  GLU A  82      48.337  59.322  77.208  1.00  0.00           C
ATOM   1426  CB  GLU A  82      48.207  60.552  76.288  1.00  0.00           C
ATOM   1429  CG  GLU A  82      46.887  60.612  75.488  1.00  0.00           C
ATOM   1432  CD  GLU A  82      46.567  62.012  74.978  1.00  0.00           C
ATOM   1433  OE1 GLU A  82      47.277  62.972  75.359  1.00  0.00           O
ATOM   1434  OE2 GLU A  82      45.537  62.142  74.258  1.00  0.00           O
ATOM   1435  C   GLU A  82      49.697  59.392  77.879  1.00  0.00           C
ATOM   1436  O   GLU A  82      50.597  58.592  77.648  1.00  0.00           O
ATOM   1437  N   ALA A  83      49.797  60.312  78.868  1.00  0.00           N
ATOM   1439  CA  ALA A  83      50.957  60.462  79.719  1.00  0.00           C
ATOM   1441  CB  ALA A  83      50.637  61.582  80.728  1.00  0.00           C
ATOM   1445  C   ALA A  83      51.327  59.202  80.499  1.00  0.00           C
ATOM   1446  O   ALA A  83      52.487  58.822  80.569  1.00  0.00           O
ATOM   1447  N   MET A  84      50.327  58.492  81.059  1.00  0.00           N
ATOM   1449  CA  MET A  84      50.497  57.192  81.679  1.00  0.00           C
ATOM   1451  CB  MET A  84      49.157  56.822  82.348  1.00  0.00           C
ATOM   1454  CG  MET A  84      49.317  55.932  83.598  1.00  0.00           C
ATOM   1457  SD  MET A  84      49.907  54.272  83.218  1.00  0.00           S
ATOM   1458  CE  MET A  84      50.147  53.762  84.938  1.00  0.00           C
ATOM   1462  C   MET A  84      50.957  56.112  80.688  1.00  0.00           C
ATOM   1463  O   MET A  84      51.887  55.352  80.949  1.00  0.00           O
ATOM   1464  N   ALA A  85      50.357  56.042  79.478  1.00  0.00           N
ATOM   1466  CA  ALA A  85      50.797  55.132  78.438  1.00  0.00           C
ATOM   1468  CB  ALA A  85      49.837  55.252  77.239  1.00  0.00           C
ATOM   1472  C   ALA A  85      52.237  55.382  77.999  1.00  0.00           C
ATOM   1473  O   ALA A  85      53.057  54.462  77.958  1.00  0.00           O
ATOM   1474  N   ASP A  86      52.597  56.652  77.728  1.00  0.00           N
ATOM   1476  CA  ASP A  86      53.917  57.112  77.368  1.00  0.00           C
ATOM   1478  CB  ASP A  86      53.847  58.602  76.978  1.00  0.00           C
ATOM   1481  CG  ASP A  86      53.277  58.722  75.578  1.00  0.00           C
ATOM   1482  OD1 ASP A  86      53.687  57.932  74.678  1.00  0.00           O
ATOM   1483  OD2 ASP A  86      52.557  59.732  75.359  1.00  0.00           O
ATOM   1484  C   ASP A  86      55.007  56.912  78.408  1.00  0.00           C
ATOM   1485  O   ASP A  86      56.127  56.512  78.098  1.00  0.00           O
ATOM   1486  N   ILE A  87      54.697  57.192  79.688  1.00  0.00           N
ATOM   1488  CA  ILE A  87      55.607  56.952  80.788  1.00  0.00           C
ATOM   1490  CB  ILE A  87      55.127  57.712  82.029  1.00  0.00           C
ATOM   1492  CG2 ILE A  87      54.067  56.942  82.828  1.00  0.00           C
ATOM   1496  CG1 ILE A  87      56.257  58.252  82.938  1.00  0.00           C
ATOM   1499  CD  ILE A  87      57.167  57.202  83.568  1.00  0.00           C
ATOM   1503  C   ILE A  87      55.887  55.452  80.968  1.00  0.00           C
ATOM   1504  O   ILE A  87      57.037  55.032  81.059  1.00  0.00           O
ATOM   1505  N   VAL A  88      54.857  54.572  80.919  1.00  0.00           N
ATOM   1507  CA  VAL A  88      55.067  53.132  80.919  1.00  0.00           C
ATOM   1509  CB  VAL A  88      53.747  52.362  81.088  1.00  0.00           C
ATOM   1511  CG1 VAL A  88      53.947  50.842  80.978  1.00  0.00           C
ATOM   1515  CG2 VAL A  88      53.177  52.702  82.478  1.00  0.00           C
ATOM   1519  C   VAL A  88      55.817  52.632  79.699  1.00  0.00           C
ATOM   1520  O   VAL A  88      56.777  51.872  79.798  1.00  0.00           O
ATOM   1521  N   THR A  89      55.407  53.062  78.489  1.00  0.00           N
ATOM   1523  CA  THR A  89      55.947  52.532  77.239  1.00  0.00           C
ATOM   1525  CB  THR A  89      55.127  53.022  76.048  1.00  0.00           C
ATOM   1527  OG1 THR A  89      55.307  52.232  74.889  1.00  0.00           O
ATOM   1529  CG2 THR A  89      55.447  54.442  75.628  1.00  0.00           C
ATOM   1533  C   THR A  89      57.427  52.772  77.068  1.00  0.00           C
ATOM   1534  O   THR A  89      58.177  51.852  76.738  1.00  0.00           O
ATOM   1535  N   THR A  90      57.937  53.992  77.389  1.00  0.00           N
ATOM   1537  CA  THR A  90      59.377  54.202  77.478  1.00  0.00           C
ATOM   1539  CB  THR A  90      59.767  55.682  77.459  1.00  0.00           C
ATOM   1541  OG1 THR A  90      61.157  55.882  77.289  1.00  0.00           O
ATOM   1543  CG2 THR A  90      59.417  56.352  78.768  1.00  0.00           C
ATOM   1547  C   THR A  90      60.037  53.412  78.598  1.00  0.00           C
ATOM   1548  O   THR A  90      61.077  52.792  78.379  1.00  0.00           O
ATOM   1549  N   SER A  91      59.457  53.302  79.818  1.00  0.00           N
ATOM   1551  CA  SER A  91      60.087  52.522  80.899  1.00  0.00           C
ATOM   1553  CB  SER A  91      59.387  52.622  82.289  1.00  0.00           C
ATOM   1556  OG  SER A  91      58.167  51.882  82.379  1.00  0.00           O
ATOM   1558  C   SER A  91      60.267  51.062  80.538  1.00  0.00           C
ATOM   1559  O   SER A  91      61.337  50.492  80.768  1.00  0.00           O
ATOM   1560  N   LEU A  92      59.257  50.442  79.889  1.00  0.00           N
ATOM   1562  CA  LEU A  92      59.377  49.102  79.338  1.00  0.00           C
ATOM   1564  CB  LEU A  92      58.017  48.622  78.768  1.00  0.00           C
ATOM   1567  CG  LEU A  92      56.857  48.492  79.778  1.00  0.00           C
ATOM   1569  CD1 LEU A  92      55.607  47.932  79.078  1.00  0.00           C
ATOM   1573  CD2 LEU A  92      57.207  47.652  80.998  1.00  0.00           C
ATOM   1577  C   LEU A  92      60.467  49.012  78.268  1.00  0.00           C
ATOM   1578  O   LEU A  92      61.357  48.162  78.349  1.00  0.00           O
ATOM   1579  N   ARG A  93      60.507  49.932  77.289  1.00  0.00           N
ATOM   1581  CA  ARG A  93      61.597  49.942  76.308  1.00  0.00           C
ATOM   1583  CB  ARG A  93      61.437  51.052  75.258  1.00  0.00           C
ATOM   1586  CG  ARG A  93      60.277  50.802  74.288  1.00  0.00           C
ATOM   1589  CD  ARG A  93      60.337  51.722  73.069  1.00  0.00           C
ATOM   1592  NE  ARG A  93      60.277  53.122  73.588  1.00  0.00           N
ATOM   1594  CZ  ARG A  93      59.167  53.812  73.718  1.00  0.00           C
ATOM   1595  NH1 ARG A  93      57.997  53.322  73.419  1.00  0.00           N
ATOM   1598  NH2 ARG A  93      59.237  55.052  74.148  1.00  0.00           N
ATOM   1601  C   ARG A  93      62.997  50.102  76.858  1.00  0.00           C
ATOM   1602  O   ARG A  93      63.887  49.342  76.478  1.00  0.00           O
ATOM   1603  N   ILE A  94      63.197  51.082  77.768  1.00  0.00           N
ATOM   1605  CA  ILE A  94      64.447  51.342  78.478  1.00  0.00           C
ATOM   1607  CB  ILE A  94      64.357  52.592  79.358  1.00  0.00           C
ATOM   1609  CG2 ILE A  94      65.657  52.772  80.178  1.00  0.00           C
ATOM   1613  CG1 ILE A  94      64.057  53.882  78.548  1.00  0.00           C
ATOM   1616  CD  ILE A  94      65.117  54.272  77.518  1.00  0.00           C
ATOM   1620  C   ILE A  94      64.847  50.142  79.319  1.00  0.00           C
ATOM   1621  O   ILE A  94      66.007  49.712  79.308  1.00  0.00           O
ATOM   1622  N   GLY A  95      63.867  49.522  79.998  1.00  0.00           N
ATOM   1624  CA  GLY A  95      64.007  48.282  80.748  1.00  0.00           C
ATOM   1627  C   GLY A  95      64.567  47.122  79.968  1.00  0.00           C
ATOM   1628  O   GLY A  95      65.497  46.472  80.438  1.00  0.00           O
ATOM   1629  N   ALA A  96      64.067  46.862  78.748  1.00  0.00           N
ATOM   1631  CA  ALA A  96      64.647  45.872  77.868  1.00  0.00           C
ATOM   1633  CB  ALA A  96      63.787  45.782  76.598  1.00  0.00           C
ATOM   1637  C   ALA A  96      66.107  46.132  77.488  1.00  0.00           C
ATOM   1638  O   ALA A  96      66.957  45.242  77.548  1.00  0.00           O
ATOM   1639  N   LYS A  97      66.447  47.402  77.149  1.00  0.00           N
ATOM   1641  CA  LYS A  97      67.787  47.882  76.828  1.00  0.00           C
ATOM   1643  CB  LYS A  97      67.797  49.382  76.419  1.00  0.00           C
ATOM   1646  CG  LYS A  97      66.957  49.832  75.208  1.00  0.00           C
ATOM   1649  CD  LYS A  97      67.297  49.172  73.858  1.00  0.00           C
ATOM   1652  CE  LYS A  97      66.567  47.862  73.578  1.00  0.00           C
ATOM   1655  NZ  LYS A  97      65.127  48.082  73.368  1.00  0.00           N
ATOM   1659  C   LYS A  97      68.807  47.702  77.958  1.00  0.00           C
ATOM   1660  O   LYS A  97      69.987  47.482  77.698  1.00  0.00           O
ATOM   1661  N   THR A  98      68.377  47.802  79.228  1.00  0.00           N
ATOM   1663  CA  THR A  98      69.247  47.712  80.398  1.00  0.00           C
ATOM   1665  CB  THR A  98      68.817  48.662  81.518  1.00  0.00           C
ATOM   1667  OG1 THR A  98      67.477  48.432  81.928  1.00  0.00           O
ATOM   1669  CG2 THR A  98      68.877  50.122  81.039  1.00  0.00           C
ATOM   1673  C   THR A  98      69.257  46.272  80.919  1.00  0.00           C
ATOM   1674  O   THR A  98      69.737  45.982  82.009  1.00  0.00           O
ATOM   1675  N   ASP A  99      68.717  45.342  80.118  1.00  0.00           N
ATOM   1677  CA  ASP A  99      68.697  43.912  80.318  1.00  0.00           C
ATOM   1679  CB  ASP A  99      70.127  43.282  80.468  1.00  0.00           C
ATOM   1682  CG  ASP A  99      70.867  43.252  79.138  1.00  0.00           C
ATOM   1683  OD1 ASP A  99      70.197  43.492  78.098  1.00  0.00           O
ATOM   1684  OD2 ASP A  99      72.077  42.932  79.129  1.00  0.00           O
ATOM   1685  C   ASP A  99      67.677  43.462  81.358  1.00  0.00           C
ATOM   1686  O   ASP A  99      67.637  42.302  81.768  1.00  0.00           O
ATOM   1687  N   GLY A 100      66.747  44.352  81.718  1.00  0.00           N
ATOM   1689  CA  GLY A 100      65.767  44.172  82.768  1.00  0.00           C
ATOM   1692  C   GLY A 100      66.187  44.832  84.039  1.00  0.00           C
ATOM   1693  O   GLY A 100      65.547  44.672  85.069  1.00  0.00           O
ATOM   1694  N   ALA A 101      67.297  45.602  84.028  1.00  0.00           N
ATOM   1696  CA  ALA A 101      67.847  46.232  85.209  1.00  0.00           C
ATOM   1698  CB  ALA A 101      69.327  46.532  84.938  1.00  0.00           C
ATOM   1702  C   ALA A 101      67.127  47.512  85.629  1.00  0.00           C
ATOM   1703  O   ALA A 101      67.067  47.842  86.808  1.00  0.00           O
ATOM   1704  N   MET A 102      66.487  48.212  84.678  1.00  0.00           N
ATOM   1706  CA  MET A 102      65.417  49.152  84.978  1.00  0.00           C
ATOM   1708  CB  MET A 102      65.457  50.402  84.039  1.00  0.00           C
ATOM   1711  CG  MET A 102      64.227  51.342  84.048  1.00  0.00           C
ATOM   1714  SD  MET A 102      63.817  52.062  85.658  1.00  0.00           S
ATOM   1715  CE  MET A 102      62.207  52.652  85.069  1.00  0.00           C
ATOM   1719  C   MET A 102      64.067  48.442  84.918  1.00  0.00           C
ATOM   1720  O   MET A 102      63.457  48.322  83.868  1.00  0.00           O
ATOM   1721  N   ASP A 103      63.587  47.912  86.059  1.00  0.00           N
ATOM   1723  CA  ASP A 103      62.337  47.182  86.118  1.00  0.00           C
ATOM   1725  CB  ASP A 103      62.547  45.742  86.679  1.00  0.00           C
ATOM   1728  CG  ASP A 103      61.297  44.882  86.758  1.00  0.00           C
ATOM   1729  OD1 ASP A 103      60.217  45.312  86.258  1.00  0.00           O
ATOM   1730  OD2 ASP A 103      61.397  43.752  87.309  1.00  0.00           O
ATOM   1731  C   ASP A 103      61.317  48.022  86.879  1.00  0.00           C
ATOM   1732  O   ASP A 103      61.537  48.512  87.989  1.00  0.00           O
ATOM   1733  N   ILE A 104      60.167  48.262  86.248  1.00  0.00           N
ATOM   1735  CA  ILE A 104      59.057  49.022  86.788  1.00  0.00           C
ATOM   1737  CB  ILE A 104      58.267  49.612  85.619  1.00  0.00           C
ATOM   1739  CG2 ILE A 104      57.717  48.502  84.699  1.00  0.00           C
ATOM   1743  CG1 ILE A 104      57.157  50.572  86.108  1.00  0.00           C
ATOM   1746  CD  ILE A 104      56.407  51.262  84.978  1.00  0.00           C
ATOM   1750  C   ILE A 104      58.197  48.152  87.698  1.00  0.00           C
ATOM   1751  O   ILE A 104      57.437  48.642  88.539  1.00  0.00           O
ATOM   1752  N   THR A 105      58.337  46.812  87.599  1.00  0.00           N
ATOM   1754  CA  THR A 105      57.537  45.862  88.349  1.00  0.00           C
ATOM   1756  CB  THR A 105      57.077  44.662  87.529  1.00  0.00           C
ATOM   1758  OG1 THR A 105      58.127  43.842  87.048  1.00  0.00           O
ATOM   1760  CG2 THR A 105      56.287  45.182  86.328  1.00  0.00           C
ATOM   1764  C   THR A 105      58.257  45.332  89.558  1.00  0.00           C
ATOM   1765  O   THR A 105      57.747  44.482  90.278  1.00  0.00           O
ATOM   1766  N   VAL A 106      59.457  45.862  89.848  1.00  0.00           N
ATOM   1768  CA  VAL A 106      60.377  45.382  90.868  1.00  0.00           C
ATOM   1770  CB  VAL A 106      61.727  46.042  90.668  1.00  0.00           C
ATOM   1772  CG1 VAL A 106      61.697  47.542  91.028  1.00  0.00           C
ATOM   1776  CG2 VAL A 106      62.827  45.322  91.469  1.00  0.00           C
ATOM   1780  C   VAL A 106      59.867  45.612  92.298  1.00  0.00           C
ATOM   1781  O   VAL A 106      60.317  45.002  93.268  1.00  0.00           O
ATOM   1782  N   GLY A 107      58.857  46.482  92.449  1.00  0.00           N
ATOM   1784  CA  GLY A 107      58.227  46.852  93.718  1.00  0.00           C
ATOM   1787  C   GLY A 107      57.927  45.782  94.768  1.00  0.00           C
ATOM   1788  O   GLY A 107      58.247  46.022  95.938  1.00  0.00           O
ATOM   1789  N   PRO A 108      57.347  44.612  94.538  1.00  0.00           N
ATOM   1790  CD  PRO A 108      56.887  44.112  93.238  1.00  0.00           C
ATOM   1793  CA  PRO A 108      57.137  43.642  95.598  1.00  0.00           C
ATOM   1795  CB  PRO A 108      56.067  42.702  95.018  1.00  0.00           C
ATOM   1798  CG  PRO A 108      56.277  42.742  93.508  1.00  0.00           C
ATOM   1801  C   PRO A 108      58.447  42.982  96.048  1.00  0.00           C
ATOM   1802  O   PRO A 108      58.547  42.582  97.199  1.00  0.00           O
ATOM   1803  N   LEU A 109      59.467  42.842  95.169  1.00  0.00           N
ATOM   1805  CA  LEU A 109      60.797  42.412  95.569  1.00  0.00           C
ATOM   1807  CB  LEU A 109      61.757  42.172  94.369  1.00  0.00           C
ATOM   1810  CG  LEU A 109      61.447  40.972  93.458  1.00  0.00           C
ATOM   1812  CD1 LEU A 109      62.387  40.972  92.248  1.00  0.00           C
ATOM   1816  CD2 LEU A 109      61.607  39.652  94.228  1.00  0.00           C
ATOM   1820  C   LEU A 109      61.467  43.392  96.518  1.00  0.00           C
ATOM   1821  O   LEU A 109      62.047  43.002  97.529  1.00  0.00           O
ATOM   1822  N   VAL A 110      61.397  44.712  96.268  1.00  0.00           N
ATOM   1824  CA  VAL A 110      62.007  45.682  97.178  1.00  0.00           C
ATOM   1826  CB  VAL A 110      62.157  47.062  96.518  1.00  0.00           C
ATOM   1828  CG1 VAL A 110      60.877  47.892  96.559  1.00  0.00           C
ATOM   1832  CG2 VAL A 110      63.297  47.862  97.169  1.00  0.00           C
ATOM   1836  C   VAL A 110      61.247  45.752  98.508  1.00  0.00           C
ATOM   1837  O   VAL A 110      61.827  46.012  99.558  1.00  0.00           O
ATOM   1838  N   ASN A 111      59.927  45.432  98.489  1.00  0.00           N
ATOM   1840  CA  ASN A 111      59.077  45.272  99.658  1.00  0.00           C
ATOM   1842  CB  ASN A 111      57.587  45.082  99.268  1.00  0.00           C
ATOM   1845  CG  ASN A 111      56.637  45.272 100.449  1.00  0.00           C
ATOM   1846  OD1 ASN A 111      56.197  44.352 101.129  1.00  0.00           O
ATOM   1847  ND2 ASN A 111      56.247  46.542 100.698  1.00  0.00           N
ATOM   1850  C   ASN A 111      59.507  44.162 100.598  1.00  0.00           C
ATOM   1851  O   ASN A 111      59.457  44.342 101.808  1.00  0.00           O
ATOM   1852  N   LEU A 112      59.967  42.992 100.078  1.00  0.00           N
ATOM   1854  CA  LEU A 112      60.447  41.882 100.888  1.00  0.00           C
ATOM   1856  CB  LEU A 112      61.087  40.792  99.978  1.00  0.00           C
ATOM   1859  CG  LEU A 112      60.107  39.972  99.129  1.00  0.00           C
ATOM   1861  CD1 LEU A 112      60.947  38.942  98.358  1.00  0.00           C
ATOM   1865  CD2 LEU A 112      59.047  39.332 100.038  1.00  0.00           C
ATOM   1869  C   LEU A 112      61.567  42.252 101.828  1.00  0.00           C
ATOM   1870  O   LEU A 112      61.617  41.902 103.008  1.00  0.00           O
ATOM   1871  N   TRP A 113      62.517  43.032 101.298  1.00  0.00           N
ATOM   1873  CA  TRP A 113      63.617  43.572 102.048  1.00  0.00           C
ATOM   1875  CB  TRP A 113      64.657  44.072 101.018  1.00  0.00           C
ATOM   1878  CG  TRP A 113      65.187  42.962 100.178  1.00  0.00           C
ATOM   1879  CD1 TRP A 113      64.877  42.602  98.888  1.00  0.00           C
ATOM   1881  NE1 TRP A 113      65.677  41.532  98.508  1.00  0.00           N
ATOM   1883  CE2 TRP A 113      66.487  41.182  99.548  1.00  0.00           C
ATOM   1884  CD2 TRP A 113      66.227  42.072 100.619  1.00  0.00           C
ATOM   1885  CE3 TRP A 113      66.967  41.982 101.788  1.00  0.00           C
ATOM   1887  CZ3 TRP A 113      67.937  40.992 101.879  1.00  0.00           C
ATOM   1889  CZ2 TRP A 113      67.457  40.202  99.629  1.00  0.00           C
ATOM   1891  CH2 TRP A 113      68.167  40.102 100.828  1.00  0.00           C
ATOM   1893  C   TRP A 113      63.177  44.712 102.949  1.00  0.00           C
ATOM   1894  O   TRP A 113      63.797  45.002 103.978  1.00  0.00           O
ATOM   1895  N   GLY A 114      62.057  45.352 102.569  1.00  0.00           N
ATOM   1897  CA  GLY A 114      61.617  46.622 103.088  1.00  0.00           C
ATOM   1900  C   GLY A 114      62.507  47.772 102.709  1.00  0.00           C
ATOM   1901  O   GLY A 114      62.677  48.722 103.468  1.00  0.00           O
ATOM   1902  N   PHE A 115      63.077  47.792 101.498  1.00  0.00           N
ATOM   1904  CA  PHE A 115      63.977  48.862 101.098  1.00  0.00           C
ATOM   1906  CB  PHE A 115      65.167  48.332 100.248  1.00  0.00           C
ATOM   1909  CG  PHE A 115      66.187  47.552 101.048  1.00  0.00           C
ATOM   1910  CD1 PHE A 115      66.427  47.782 102.418  1.00  0.00           C
ATOM   1912  CE1 PHE A 115      67.407  47.042 103.098  1.00  0.00           C
ATOM   1914  CZ  PHE A 115      68.177  46.102 102.418  1.00  0.00           C
ATOM   1916  CD2 PHE A 115      66.977  46.602 100.379  1.00  0.00           C
ATOM   1918  CE2 PHE A 115      67.967  45.892 101.059  1.00  0.00           C
ATOM   1920  C   PHE A 115      63.227  49.972 100.398  1.00  0.00           C
ATOM   1921  O   PHE A 115      63.777  50.962  99.908  1.00  0.00           O
ATOM   1922  N   GLY A 116      61.877  49.862 100.418  1.00  0.00           N
ATOM   1924  CA  GLY A 116      60.987  51.012 100.359  1.00  0.00           C
ATOM   1927  C   GLY A 116      61.257  52.022 101.459  1.00  0.00           C
ATOM   1928  O   GLY A 116      61.507  51.632 102.599  1.00  0.00           O
ATOM   1929  N   PRO A 117      61.187  53.322 101.199  1.00  0.00           N
ATOM   1930  CD  PRO A 117      60.677  53.902  99.959  1.00  0.00           C
ATOM   1933  CA  PRO A 117      61.737  54.322 102.108  1.00  0.00           C
ATOM   1935  CB  PRO A 117      61.737  55.592 101.258  1.00  0.00           C
ATOM   1938  CG  PRO A 117      60.617  55.402 100.228  1.00  0.00           C
ATOM   1941  C   PRO A 117      60.877  54.472 103.338  1.00  0.00           C
ATOM   1942  O   PRO A 117      61.387  54.772 104.418  1.00  0.00           O
ATOM   1943  N   GLU A 118      59.557  54.282 103.168  1.00  0.00           N
ATOM   1945  CA  GLU A 118      58.537  54.212 104.179  1.00  0.00           C
ATOM   1947  CB  GLU A 118      57.167  53.922 103.518  1.00  0.00           C
ATOM   1950  CG  GLU A 118      56.727  55.022 102.529  1.00  0.00           C
ATOM   1953  CD  GLU A 118      55.317  54.762 101.988  1.00  0.00           C
ATOM   1954  OE1 GLU A 118      55.157  53.762 101.238  1.00  0.00           O
ATOM   1955  OE2 GLU A 118      54.407  55.562 102.318  1.00  0.00           O
ATOM   1956  C   GLU A 118      58.817  53.092 105.158  1.00  0.00           C
ATOM   1957  O   GLU A 118      58.607  53.202 106.358  1.00  0.00           O
ATOM   1958  N   GLN A 119      59.277  51.962 104.629  1.00  0.00           N
ATOM   1960  CA  GLN A 119      59.627  50.792 105.388  1.00  0.00           C
ATOM   1962  CB  GLN A 119      59.707  49.562 104.448  1.00  0.00           C
ATOM   1965  CG  GLN A 119      58.387  49.342 103.648  1.00  0.00           C
ATOM   1968  CD  GLN A 119      58.477  48.152 102.678  1.00  0.00           C
ATOM   1969  OE1 GLN A 119      58.957  48.262 101.548  1.00  0.00           O
ATOM   1970  NE2 GLN A 119      58.057  46.972 103.178  1.00  0.00           N
ATOM   1973  C   GLN A 119      60.857  51.002 106.268  1.00  0.00           C
ATOM   1974  O   GLN A 119      61.807  51.712 105.949  1.00  0.00           O
ATOM   1975  N   GLN A 120      60.807  50.422 107.478  1.00  0.00           N
ATOM   1977  CA  GLN A 120      61.697  50.642 108.588  1.00  0.00           C
ATOM   1979  CB  GLN A 120      61.087  50.182 109.959  1.00  0.00           C
ATOM   1982  CG  GLN A 120      60.207  48.892 110.069  1.00  0.00           C
ATOM   1985  CD  GLN A 120      59.087  48.622 109.039  1.00  0.00           C
ATOM   1986  OE1 GLN A 120      59.167  47.602 108.349  1.00  0.00           O
ATOM   1987  NE2 GLN A 120      58.077  49.502 108.938  1.00  0.00           N
ATOM   1990  C   GLN A 120      63.187  50.302 108.368  1.00  0.00           C
ATOM   1991  O   GLN A 120      64.067  51.062 108.779  1.00  0.00           O
ATOM   1992  N   PRO A 121      63.517  49.222 107.678  1.00  0.00           N
ATOM   1993  CD  PRO A 121      64.637  49.212 106.749  1.00  0.00           C
ATOM   1996  CA  PRO A 121      62.837  47.952 107.739  1.00  0.00           C
ATOM   1998  CB  PRO A 121      63.097  47.402 106.349  1.00  0.00           C
ATOM   2001  CG  PRO A 121      64.497  47.902 105.978  1.00  0.00           C
ATOM   2004  C   PRO A 121      63.467  47.092 108.798  1.00  0.00           C
ATOM   2005  O   PRO A 121      64.677  47.132 108.998  1.00  0.00           O
ATOM   2006  N   VAL A 122      62.647  46.322 109.529  1.00  0.00           N
ATOM   2008  CA  VAL A 122      63.117  45.422 110.569  1.00  0.00           C
ATOM   2010  CB  VAL A 122      62.767  45.902 111.978  1.00  0.00           C
ATOM   2012  CG1 VAL A 122      63.417  47.282 112.178  1.00  0.00           C
ATOM   2016  CG2 VAL A 122      61.257  45.972 112.278  1.00  0.00           C
ATOM   2020  C   VAL A 122      62.667  44.022 110.198  1.00  0.00           C
ATOM   2021  O   VAL A 122      62.537  43.132 111.028  1.00  0.00           O
ATOM   2022  N   GLN A 123      62.397  43.852 108.878  1.00  0.00           N
ATOM   2024  CA  GLN A 123      61.637  42.822 108.198  1.00  0.00           C
ATOM   2026  CB  GLN A 123      61.517  43.162 106.688  1.00  0.00           C
ATOM   2029  CG  GLN A 123      60.597  44.362 106.358  1.00  0.00           C
ATOM   2032  CD  GLN A 123      59.097  44.062 106.498  1.00  0.00           C
ATOM   2033  OE1 GLN A 123      58.537  43.142 105.899  1.00  0.00           O
ATOM   2034  NE2 GLN A 123      58.387  44.902 107.278  1.00  0.00           N
ATOM   2037  C   GLN A 123      62.127  41.392 108.349  1.00  0.00           C
ATOM   2038  O   GLN A 123      61.307  40.482 108.349  1.00  0.00           O
ATOM   2039  N   ILE A 124      63.467  41.192 108.399  1.00  0.00           N
ATOM   2041  CA  ILE A 124      64.197  39.922 108.388  1.00  0.00           C
ATOM   2043  CB  ILE A 124      63.497  38.672 108.969  1.00  0.00           C
ATOM   2045  CG2 ILE A 124      64.267  37.362 108.688  1.00  0.00           C
ATOM   2049  CG1 ILE A 124      63.277  38.922 110.478  1.00  0.00           C
ATOM   2052  CD  ILE A 124      62.597  37.762 111.228  1.00  0.00           C
ATOM   2056  C   ILE A 124      64.797  39.692 107.009  1.00  0.00           C
ATOM   2057  O   ILE A 124      64.027  39.662 106.048  1.00  0.00           O
ATOM   2058  N   PRO A 125      66.137  39.572 106.798  1.00  0.00           N
ATOM   2059  CD  PRO A 125      67.147  39.362 107.859  1.00  0.00           C
ATOM   2062  CA  PRO A 125      66.737  39.302 105.478  1.00  0.00           C
ATOM   2064  CB  PRO A 125      68.197  38.912 105.759  1.00  0.00           C
ATOM   2067  CG  PRO A 125      68.177  38.442 107.208  1.00  0.00           C
ATOM   2070  C   PRO A 125      66.017  38.232 104.708  1.00  0.00           C
ATOM   2071  O   PRO A 125      65.857  37.112 105.188  1.00  0.00           O
ATOM   2072  N   SER A 126      65.547  38.552 103.498  1.00  0.00           N
ATOM   2074  CA  SER A 126      64.827  37.602 102.688  1.00  0.00           C
ATOM   2076  CB  SER A 126      64.027  38.302 101.568  1.00  0.00           C
ATOM   2079  OG  SER A 126      64.777  39.322 100.938  1.00  0.00           O
ATOM   2081  C   SER A 126      65.707  36.462 102.199  1.00  0.00           C
ATOM   2082  O   SER A 126      66.857  36.652 101.798  1.00  0.00           O
ATOM   2083  N   GLN A 127      65.187  35.212 102.298  1.00  0.00           N
ATOM   2085  CA  GLN A 127      65.867  33.992 101.928  1.00  0.00           C
ATOM   2087  CB  GLN A 127      65.447  32.882 102.958  1.00  0.00           C
ATOM   2090  CG  GLN A 127      65.787  31.372 102.768  1.00  0.00           C
ATOM   2093  CD  GLN A 127      64.737  30.532 102.048  1.00  0.00           C
ATOM   2094  OE1 GLN A 127      63.627  30.982 101.728  1.00  0.00           O
ATOM   2095  NE2 GLN A 127      65.127  29.282 101.688  1.00  0.00           N
ATOM   2098  C   GLN A 127      65.577  33.712 100.458  1.00  0.00           C
ATOM   2099  O   GLN A 127      65.297  34.602  99.669  1.00  0.00           O
ATOM   2100  N   GLU A 128      65.607  32.452 100.008  1.00  0.00           N
ATOM   2102  CA  GLU A 128      65.517  32.082  98.618  1.00  0.00           C
ATOM   2104  CB  GLU A 128      66.177  30.692  98.419  1.00  0.00           C
ATOM   2107  CG  GLU A 128      66.617  30.412  96.968  1.00  0.00           C
ATOM   2110  CD  GLU A 128      67.687  31.392  96.548  1.00  0.00           C
ATOM   2111  OE1 GLU A 128      67.327  32.502  96.088  1.00  0.00           O
ATOM   2112  OE2 GLU A 128      68.887  31.102  96.798  1.00  0.00           O
ATOM   2113  C   GLU A 128      64.047  32.032  98.209  1.00  0.00           C
ATOM   2114  O   GLU A 128      63.657  31.862  97.058  1.00  0.00           O
ATOM   2115  N   GLN A 129      63.157  32.342  99.148  1.00  0.00           N
ATOM   2117  CA  GLN A 129      61.847  32.932  98.959  1.00  0.00           C
ATOM   2119  CB  GLN A 129      61.477  33.432 100.359  1.00  0.00           C
ATOM   2122  CG  GLN A 129      60.117  34.132 100.489  1.00  0.00           C
ATOM   2125  CD  GLN A 129      60.057  34.822 101.838  1.00  0.00           C
ATOM   2126  OE1 GLN A 129      60.997  34.812 102.638  1.00  0.00           O
ATOM   2127  NE2 GLN A 129      58.927  35.512 102.078  1.00  0.00           N
ATOM   2130  C   GLN A 129      61.767  34.092  97.949  1.00  0.00           C
ATOM   2131  O   GLN A 129      60.737  34.322  97.309  1.00  0.00           O
ATOM   2132  N   ILE A 130      62.877  34.832  97.728  1.00  0.00           N
ATOM   2134  CA  ILE A 130      62.977  35.842  96.688  1.00  0.00           C
ATOM   2136  CB  ILE A 130      64.297  36.602  96.718  1.00  0.00           C
ATOM   2138  CG2 ILE A 130      64.427  37.332  98.078  1.00  0.00           C
ATOM   2142  CG1 ILE A 130      65.537  35.722  96.448  1.00  0.00           C
ATOM   2145  CD  ILE A 130      65.977  35.782  94.988  1.00  0.00           C
ATOM   2149  C   ILE A 130      62.697  35.282  95.298  1.00  0.00           C
ATOM   2150  O   ILE A 130      62.057  35.952  94.498  1.00  0.00           O
ATOM   2151  N   ASP A 131      63.107  34.032  94.968  1.00  0.00           N
ATOM   2153  CA  ASP A 131      62.807  33.342  93.718  1.00  0.00           C
ATOM   2155  CB  ASP A 131      63.327  31.882  93.768  1.00  0.00           C
ATOM   2158  CG  ASP A 131      64.727  31.642  93.218  1.00  0.00           C
ATOM   2159  OD1 ASP A 131      65.297  32.482  92.478  1.00  0.00           O
ATOM   2160  OD2 ASP A 131      65.147  30.472  93.428  1.00  0.00           O
ATOM   2161  C   ASP A 131      61.327  33.272  93.419  1.00  0.00           C
ATOM   2162  O   ASP A 131      60.867  33.562  92.318  1.00  0.00           O
ATOM   2163  N   ALA A 132      60.517  32.942  94.438  1.00  0.00           N
ATOM   2165  CA  ALA A 132      59.087  32.842  94.358  1.00  0.00           C
ATOM   2167  CB  ALA A 132      58.627  32.352  95.748  1.00  0.00           C
ATOM   2171  C   ALA A 132      58.437  34.172  93.998  1.00  0.00           C
ATOM   2172  O   ALA A 132      57.447  34.272  93.288  1.00  0.00           O
ATOM   2173  N   MET A 133      59.017  35.242  94.529  1.00  0.00           N
ATOM   2175  CA  MET A 133      58.597  36.612  94.338  1.00  0.00           C
ATOM   2177  CB  MET A 133      59.007  37.352  95.629  1.00  0.00           C
ATOM   2180  CG  MET A 133      58.007  37.182  96.798  1.00  0.00           C
ATOM   2183  SD  MET A 133      56.317  37.772  96.478  1.00  0.00           S
ATOM   2184  CE  MET A 133      55.937  38.042  98.238  1.00  0.00           C
ATOM   2188  C   MET A 133      59.087  37.282  93.058  1.00  0.00           C
ATOM   2189  O   MET A 133      58.417  38.152  92.508  1.00  0.00           O
ATOM   2190  N   LYS A 134      60.217  36.822  92.468  1.00  0.00           N
ATOM   2192  CA  LYS A 134      60.687  37.242  91.148  1.00  0.00           C
ATOM   2194  CB  LYS A 134      62.117  36.712  90.849  1.00  0.00           C
ATOM   2197  CG  LYS A 134      63.297  37.352  91.609  1.00  0.00           C
ATOM   2200  CD  LYS A 134      64.657  36.812  91.118  1.00  0.00           C
ATOM   2203  CE  LYS A 134      64.827  35.302  91.298  1.00  0.00           C
ATOM   2206  NZ  LYS A 134      66.157  34.812  90.888  1.00  0.00           N
ATOM   2210  C   LYS A 134      59.787  36.762  90.008  1.00  0.00           C
ATOM   2211  O   LYS A 134      59.897  37.192  88.858  1.00  0.00           O
ATOM   2212  N   ALA A 135      58.887  35.812  90.298  1.00  0.00           N
ATOM   2214  CA  ALA A 135      57.947  35.272  89.348  1.00  0.00           C
ATOM   2216  CB  ALA A 135      57.677  33.822  89.739  1.00  0.00           C
ATOM   2220  C   ALA A 135      56.637  36.042  89.319  1.00  0.00           C
ATOM   2221  O   ALA A 135      55.867  35.942  88.358  1.00  0.00           O
ATOM   2222  N   LYS A 136      56.377  36.912  90.318  1.00  0.00           N
ATOM   2224  CA  LYS A 136      55.267  37.852  90.248  1.00  0.00           C
ATOM   2226  CB  LYS A 136      54.497  37.992  91.599  1.00  0.00           C
ATOM   2229  CG  LYS A 136      55.227  38.712  92.748  1.00  0.00           C
ATOM   2232  CD  LYS A 136      54.267  39.392  93.748  1.00  0.00           C
ATOM   2235  CE  LYS A 136      53.237  38.432  94.338  1.00  0.00           C
ATOM   2238  NZ  LYS A 136      52.477  39.052  95.449  1.00  0.00           N
ATOM   2242  C   LYS A 136      55.747  39.212  89.758  1.00  0.00           C
ATOM   2243  O   LYS A 136      55.077  40.222  89.949  1.00  0.00           O
ATOM   2244  N   THR A 137      56.937  39.252  89.118  1.00  0.00           N
ATOM   2246  CA  THR A 137      57.527  40.452  88.528  1.00  0.00           C
ATOM   2248  CB  THR A 137      58.657  41.112  89.348  1.00  0.00           C
ATOM   2250  OG1 THR A 137      59.817  40.302  89.518  1.00  0.00           O
ATOM   2252  CG2 THR A 137      58.157  41.412  90.759  1.00  0.00           C
ATOM   2256  C   THR A 137      57.997  40.112  87.129  1.00  0.00           C
ATOM   2257  O   THR A 137      58.047  38.952  86.708  1.00  0.00           O
ATOM   2258  N   GLY A 138      58.297  41.152  86.328  1.00  0.00           N
ATOM   2260  CA  GLY A 138      58.837  41.042  84.998  1.00  0.00           C
ATOM   2263  C   GLY A 138      58.247  42.072  84.078  1.00  0.00           C
ATOM   2264  O   GLY A 138      57.057  42.402  84.109  1.00  0.00           O
ATOM   2265  N   LEU A 139      59.087  42.602  83.178  1.00  0.00           N
ATOM   2267  CA  LEU A 139      58.717  43.572  82.158  1.00  0.00           C
ATOM   2269  CB  LEU A 139      59.957  44.132  81.438  1.00  0.00           C
ATOM   2272  CG  LEU A 139      60.877  44.962  82.348  1.00  0.00           C
ATOM   2274  CD1 LEU A 139      62.137  45.382  81.588  1.00  0.00           C
ATOM   2278  CD2 LEU A 139      60.157  46.212  82.879  1.00  0.00           C
ATOM   2282  C   LEU A 139      57.687  43.052  81.158  1.00  0.00           C
ATOM   2283  O   LEU A 139      56.767  43.752  80.748  1.00  0.00           O
ATOM   2284  N   GLN A 140      57.827  41.772  80.759  1.00  0.00           N
ATOM   2286  CA  GLN A 140      57.047  41.102  79.728  1.00  0.00           C
ATOM   2288  CB  GLN A 140      57.527  39.642  79.439  1.00  0.00           C
ATOM   2291  CG  GLN A 140      57.417  38.592  80.588  1.00  0.00           C
ATOM   2294  CD  GLN A 140      58.397  38.802  81.758  1.00  0.00           C
ATOM   2295  OE1 GLN A 140      58.057  38.522  82.898  1.00  0.00           O
ATOM   2296  NE2 GLN A 140      59.617  39.292  81.459  1.00  0.00           N
ATOM   2299  C   GLN A 140      55.567  41.072  80.018  1.00  0.00           C
ATOM   2300  O   GLN A 140      54.727  41.102  79.118  1.00  0.00           O
ATOM   2301  N   HIS A 141      55.197  41.012  81.298  1.00  0.00           N
ATOM   2303  CA  HIS A 141      53.837  41.032  81.778  1.00  0.00           C
ATOM   2305  CB  HIS A 141      53.837  40.952  83.308  1.00  0.00           C
ATOM   2308  ND1 HIS A 141      53.377  38.572  83.449  1.00  0.00           N
ATOM   2309  CG  HIS A 141      54.237  39.602  83.758  1.00  0.00           C
ATOM   2310  CE1 HIS A 141      53.907  37.512  84.028  1.00  0.00           C
ATOM   2312  NE2 HIS A 141      55.047  37.812  84.699  1.00  0.00           N
ATOM   2314  CD2 HIS A 141      55.257  39.162  84.529  1.00  0.00           C
ATOM   2316  C   HIS A 141      52.997  42.222  81.398  1.00  0.00           C
ATOM   2317  O   HIS A 141      51.787  42.082  81.288  1.00  0.00           O
ATOM   2318  N   LEU A 142      53.607  43.412  81.218  1.00  0.00           N
ATOM   2320  CA  LEU A 142      52.867  44.642  81.028  1.00  0.00           C
ATOM   2322  CB  LEU A 142      53.527  45.772  81.879  1.00  0.00           C
ATOM   2325  CG  LEU A 142      52.597  46.842  82.498  1.00  0.00           C
ATOM   2327  CD1 LEU A 142      53.447  47.912  83.209  1.00  0.00           C
ATOM   2331  CD2 LEU A 142      51.647  47.512  81.489  1.00  0.00           C
ATOM   2335  C   LEU A 142      52.907  44.942  79.538  1.00  0.00           C
ATOM   2336  O   LEU A 142      53.927  44.812  78.878  1.00  0.00           O
ATOM   2337  N   THR A 143      51.767  45.322  78.948  1.00  0.00           N
ATOM   2339  CA  THR A 143      51.687  45.782  77.568  1.00  0.00           C
ATOM   2341  CB  THR A 143      51.027  44.782  76.598  1.00  0.00           C
ATOM   2343  OG1 THR A 143      50.977  45.242  75.248  1.00  0.00           O
ATOM   2345  CG2 THR A 143      49.597  44.472  77.009  1.00  0.00           C
ATOM   2349  C   THR A 143      50.937  47.102  77.618  1.00  0.00           C
ATOM   2350  O   THR A 143      50.107  47.322  78.498  1.00  0.00           O
ATOM   2351  N   VAL A 144      51.267  48.012  76.699  1.00  0.00           N
ATOM   2353  CA  VAL A 144      50.607  49.302  76.539  1.00  0.00           C
ATOM   2355  CB  VAL A 144      51.547  50.502  76.568  1.00  0.00           C
ATOM   2357  CG1 VAL A 144      50.717  51.812  76.559  1.00  0.00           C
ATOM   2361  CG2 VAL A 144      52.427  50.472  77.828  1.00  0.00           C
ATOM   2365  C   VAL A 144      49.957  49.262  75.169  1.00  0.00           C
ATOM   2366  O   VAL A 144      50.577  48.842  74.188  1.00  0.00           O
ATOM   2367  N   ILE A 145      48.687  49.672  75.099  1.00  0.00           N
ATOM   2369  CA  ILE A 145      47.957  49.702  73.849  1.00  0.00           C
ATOM   2371  CB  ILE A 145      46.677  48.862  73.838  1.00  0.00           C
ATOM   2373  CG2 ILE A 145      46.027  49.012  72.449  1.00  0.00           C
ATOM   2377  CG1 ILE A 145      46.917  47.362  74.138  1.00  0.00           C
ATOM   2380  CD  ILE A 145      47.017  46.992  75.619  1.00  0.00           C
ATOM   2384  C   ILE A 145      47.567  51.142  73.608  1.00  0.00           C
ATOM   2385  O   ILE A 145      47.047  51.802  74.509  1.00  0.00           O
ATOM   2386  N   ASN A 146      47.797  51.662  72.389  1.00  0.00           N
ATOM   2388  CA  ASN A 146      47.487  53.032  72.038  1.00  0.00           C
ATOM   2390  CB  ASN A 146      48.727  53.702  71.438  1.00  0.00           C
ATOM   2393  CG  ASN A 146      49.797  53.772  72.508  1.00  0.00           C
ATOM   2394  OD1 ASN A 146      49.587  53.912  73.718  1.00  0.00           O
ATOM   2395  ND2 ASN A 146      51.057  53.572  72.058  1.00  0.00           N
ATOM   2398  C   ASN A 146      46.397  53.062  70.989  1.00  0.00           C
ATOM   2399  O   ASN A 146      46.407  52.272  70.058  1.00  0.00           O
ATOM   2400  N   GLN A 147      45.427  53.982  71.088  1.00  0.00           N
ATOM   2402  CA  GLN A 147      44.497  54.262  70.018  1.00  0.00           C
ATOM   2404  CB  GLN A 147      43.077  53.622  70.169  1.00  0.00           C
ATOM   2407  CG  GLN A 147      43.037  52.092  70.318  1.00  0.00           C
ATOM   2410  CD  GLN A 147      41.637  51.542  70.608  1.00  0.00           C
ATOM   2411  OE1 GLN A 147      41.377  50.352  70.408  1.00  0.00           O
ATOM   2412  NE2 GLN A 147      40.727  52.362  71.158  1.00  0.00           N
ATOM   2415  C   GLN A 147      44.287  55.752  69.938  1.00  0.00           C
ATOM   2416  O   GLN A 147      44.597  56.492  70.868  1.00  0.00           O
ATOM   2417  N   SER A 148      43.667  56.242  68.849  1.00  0.00           N
ATOM   2419  CA  SER A 148      43.317  57.632  68.618  1.00  0.00           C
ATOM   2421  CB  SER A 148      42.537  57.812  67.289  1.00  0.00           C
ATOM   2424  OG  SER A 148      43.147  57.082  66.228  1.00  0.00           O
ATOM   2426  C   SER A 148      42.427  58.252  69.688  1.00  0.00           C
ATOM   2427  O   SER A 148      42.507  59.442  69.968  1.00  0.00           O
ATOM   2428  N   HIS A 149      41.517  57.452  70.248  1.00  0.00           N
ATOM   2430  CA  HIS A 149      40.597  57.912  71.268  1.00  0.00           C
ATOM   2432  CB  HIS A 149      39.287  57.132  71.129  1.00  0.00           C
ATOM   2435  ND1 HIS A 149      38.367  58.732  69.529  1.00  0.00           N
ATOM   2436  CG  HIS A 149      38.757  57.442  69.789  1.00  0.00           C
ATOM   2437  CE1 HIS A 149      37.947  58.702  68.268  1.00  0.00           C
ATOM   2439  NE2 HIS A 149      38.117  57.492  67.719  1.00  0.00           N
ATOM   2441  CD2 HIS A 149      38.627  56.662  68.688  1.00  0.00           C
ATOM   2443  C   HIS A 149      41.077  57.692  72.669  1.00  0.00           C
ATOM   2444  O   HIS A 149      40.797  58.492  73.559  1.00  0.00           O
ATOM   2445  N   GLN A 150      41.817  56.602  72.908  1.00  0.00           N
ATOM   2447  CA  GLN A 150      42.207  56.242  74.228  1.00  0.00           C
ATOM   2449  CB  GLN A 150      41.017  55.782  75.118  1.00  0.00           C
ATOM   2452  CG  GLN A 150      40.167  54.642  74.498  1.00  0.00           C
ATOM   2455  CD  GLN A 150      38.937  54.252  75.338  1.00  0.00           C
ATOM   2456  OE1 GLN A 150      37.947  53.672  74.879  1.00  0.00           O
ATOM   2457  NE2 GLN A 150      38.977  54.602  76.648  1.00  0.00           N
ATOM   2460  C   GLN A 150      43.277  55.192  74.199  1.00  0.00           C
ATOM   2461  O   GLN A 150      43.637  54.622  73.168  1.00  0.00           O
ATOM   2462  N   GLN A 151      43.847  54.902  75.359  1.00  0.00           N
ATOM   2464  CA  GLN A 151      45.027  54.102  75.488  1.00  0.00           C
ATOM   2466  CB  GLN A 151      46.367  54.882  75.458  1.00  0.00           C
ATOM   2469  CG  GLN A 151      46.417  56.192  76.268  1.00  0.00           C
ATOM   2472  CD  GLN A 151      45.627  57.322  75.608  1.00  0.00           C
ATOM   2473  OE1 GLN A 151      45.827  57.632  74.428  1.00  0.00           O
ATOM   2474  NE2 GLN A 151      44.717  57.962  76.378  1.00  0.00           N
ATOM   2477  C   GLN A 151      44.847  53.372  76.778  1.00  0.00           C
ATOM   2478  O   GLN A 151      44.087  53.782  77.648  1.00  0.00           O
ATOM   2479  N   TYR A 152      45.507  52.212  76.889  1.00  0.00           N
ATOM   2481  CA  TYR A 152      45.187  51.242  77.898  1.00  0.00           C
ATOM   2483  CB  TYR A 152      44.357  50.052  77.338  1.00  0.00           C
ATOM   2486  CG  TYR A 152      43.087  50.492  76.648  1.00  0.00           C
ATOM   2487  CD1 TYR A 152      43.117  50.982  75.328  1.00  0.00           C
ATOM   2489  CE1 TYR A 152      41.927  51.272  74.649  1.00  0.00           C
ATOM   2491  CZ  TYR A 152      40.697  51.032  75.258  1.00  0.00           C
ATOM   2492  OH  TYR A 152      39.527  51.192  74.488  1.00  0.00           O
ATOM   2494  CD2 TYR A 152      41.847  50.292  77.268  1.00  0.00           C
ATOM   2496  CE2 TYR A 152      40.657  50.562  76.578  1.00  0.00           C
ATOM   2498  C   TYR A 152      46.477  50.702  78.438  1.00  0.00           C
ATOM   2499  O   TYR A 152      47.487  50.632  77.748  1.00  0.00           O
ATOM   2500  N   LEU A 153      46.427  50.242  79.699  1.00  0.00           N
ATOM   2502  CA  LEU A 153      47.387  49.302  80.228  1.00  0.00           C
ATOM   2504  CB  LEU A 153      47.887  49.682  81.648  1.00  0.00           C
ATOM   2507  CG  LEU A 153      48.807  50.902  81.728  1.00  0.00           C
ATOM   2509  CD1 LEU A 153      49.437  50.912  83.119  1.00  0.00           C
ATOM   2513  CD2 LEU A 153      49.907  50.932  80.648  1.00  0.00           C
ATOM   2517  C   LEU A 153      46.747  47.942  80.318  1.00  0.00           C
ATOM   2518  O   LEU A 153      45.537  47.802  80.468  1.00  0.00           O
ATOM   2519  N   GLN A 154      47.547  46.882  80.219  1.00  0.00           N
ATOM   2521  CA  GLN A 154      47.047  45.532  80.379  1.00  0.00           C
ATOM   2523  CB  GLN A 154      46.597  45.012  78.998  1.00  0.00           C
ATOM   2526  CG  GLN A 154      46.117  43.552  78.989  1.00  0.00           C
ATOM   2529  CD  GLN A 154      45.607  43.032  77.638  1.00  0.00           C
ATOM   2530  OE1 GLN A 154      44.977  41.972  77.618  1.00  0.00           O
ATOM   2531  NE2 GLN A 154      45.827  43.742  76.518  1.00  0.00           N
ATOM   2534  C   GLN A 154      48.147  44.682  80.989  1.00  0.00           C
ATOM   2535  O   GLN A 154      49.327  44.872  80.678  1.00  0.00           O
ATOM   2536  N   LYS A 155      47.807  43.712  81.858  1.00  0.00           N
ATOM   2538  CA  LYS A 155      48.817  42.812  82.418  1.00  0.00           C
ATOM   2540  CB  LYS A 155      49.247  43.162  83.868  1.00  0.00           C
ATOM   2543  CG  LYS A 155      48.257  42.822  85.008  1.00  0.00           C
ATOM   2546  CD  LYS A 155      47.077  43.782  85.148  1.00  0.00           C
ATOM   2549  CE  LYS A 155      46.367  43.622  86.498  1.00  0.00           C
ATOM   2552  NZ  LYS A 155      45.517  44.782  86.808  1.00  0.00           N
ATOM   2556  C   LYS A 155      48.337  41.372  82.368  1.00  0.00           C
ATOM   2557  O   LYS A 155      47.157  41.092  82.548  1.00  0.00           O
ATOM   2558  N   ASP A 156      49.277  40.432  82.108  1.00  0.00           N
ATOM   2560  CA  ASP A 156      49.067  38.992  82.149  1.00  0.00           C
ATOM   2562  CB  ASP A 156      50.237  38.292  81.388  1.00  0.00           C
ATOM   2565  CG  ASP A 156      50.387  36.772  81.559  1.00  0.00           C
ATOM   2566  OD1 ASP A 156      50.397  36.282  82.709  1.00  0.00           O
ATOM   2567  OD2 ASP A 156      50.607  36.102  80.518  1.00  0.00           O
ATOM   2568  C   ASP A 156      48.727  38.472  83.559  1.00  0.00           C
ATOM   2569  O   ASP A 156      47.877  37.592  83.718  1.00  0.00           O
ATOM   2570  N   LEU A 157      49.367  39.002  84.608  1.00  0.00           N
ATOM   2572  CA  LEU A 157      49.357  38.412  85.928  1.00  0.00           C
ATOM   2574  CB  LEU A 157      50.797  37.892  86.188  1.00  0.00           C
ATOM   2577  CG  LEU A 157      51.187  37.342  87.569  1.00  0.00           C
ATOM   2579  CD1 LEU A 157      52.477  36.522  87.429  1.00  0.00           C
ATOM   2583  CD2 LEU A 157      51.477  38.392  88.648  1.00  0.00           C
ATOM   2587  C   LEU A 157      48.737  39.382  86.959  1.00  0.00           C
ATOM   2588  O   LEU A 157      49.187  40.522  87.058  1.00  0.00           O
ATOM   2589  N   PRO A 158      47.707  39.032  87.758  1.00  0.00           N
ATOM   2590  CD  PRO A 158      46.887  37.842  87.488  1.00  0.00           C
ATOM   2593  CA  PRO A 158      46.937  40.012  88.539  1.00  0.00           C
ATOM   2595  CB  PRO A 158      45.757  39.192  89.099  1.00  0.00           C
ATOM   2598  CG  PRO A 158      45.477  38.182  88.008  1.00  0.00           C
ATOM   2601  C   PRO A 158      47.697  40.672  89.669  1.00  0.00           C
ATOM   2602  O   PRO A 158      47.377  41.812  90.018  1.00  0.00           O
ATOM   2603  N   ASP A 159      48.687  39.992  90.239  1.00  0.00           N
ATOM   2605  CA  ASP A 159      49.507  40.472  91.319  1.00  0.00           C
ATOM   2607  CB  ASP A 159      50.117  39.292  92.138  1.00  0.00           C
ATOM   2610  CG  ASP A 159      49.147  38.462  92.958  1.00  0.00           C
ATOM   2611  OD1 ASP A 159      47.947  38.782  93.088  1.00  0.00           O
ATOM   2612  OD2 ASP A 159      49.667  37.502  93.598  1.00  0.00           O
ATOM   2613  C   ASP A 159      50.687  41.312  90.808  1.00  0.00           C
ATOM   2614  O   ASP A 159      51.567  41.662  91.599  1.00  0.00           O
ATOM   2615  N   LEU A 160      50.757  41.712  89.509  1.00  0.00           N
ATOM   2617  CA  LEU A 160      51.747  42.692  89.059  1.00  0.00           C
ATOM   2619  CB  LEU A 160      51.707  43.022  87.518  1.00  0.00           C
ATOM   2622  CG  LEU A 160      52.777  42.352  86.629  1.00  0.00           C
ATOM   2624  CD1 LEU A 160      54.177  42.312  87.239  1.00  0.00           C
ATOM   2628  CD2 LEU A 160      52.317  40.962  86.279  1.00  0.00           C
ATOM   2632  C   LEU A 160      51.627  44.022  89.778  1.00  0.00           C
ATOM   2633  O   LEU A 160      50.767  44.842  89.488  1.00  0.00           O
ATOM   2634  N   TYR A 161      52.557  44.322  90.698  1.00  0.00           N
ATOM   2636  CA  TYR A 161      52.647  45.652  91.238  1.00  0.00           C
ATOM   2638  CB  TYR A 161      53.057  45.672  92.728  1.00  0.00           C
ATOM   2641  CG  TYR A 161      52.677  47.012  93.328  1.00  0.00           C
ATOM   2642  CD1 TYR A 161      53.437  48.172  93.069  1.00  0.00           C
ATOM   2644  CE1 TYR A 161      53.067  49.402  93.618  1.00  0.00           C
ATOM   2646  CZ  TYR A 161      51.927  49.502  94.408  1.00  0.00           C
ATOM   2647  OH  TYR A 161      51.517  50.762  94.898  1.00  0.00           O
ATOM   2649  CD2 TYR A 161      51.547  47.122  94.148  1.00  0.00           C
ATOM   2651  CE2 TYR A 161      51.167  48.362  94.688  1.00  0.00           C
ATOM   2653  C   TYR A 161      53.607  46.432  90.349  1.00  0.00           C
ATOM   2654  O   TYR A 161      54.697  45.992  90.018  1.00  0.00           O
ATOM   2655  N   VAL A 162      53.167  47.622  89.938  1.00  0.00           N
ATOM   2657  CA  VAL A 162      53.887  48.482  89.028  1.00  0.00           C
ATOM   2659  CB  VAL A 162      52.997  48.772  87.809  1.00  0.00           C
ATOM   2661  CG1 VAL A 162      53.687  49.722  86.819  1.00  0.00           C
ATOM   2665  CG2 VAL A 162      52.647  47.462  87.068  1.00  0.00           C
ATOM   2669  C   VAL A 162      54.197  49.722  89.848  1.00  0.00           C
ATOM   2670  O   VAL A 162      53.307  50.282  90.489  1.00  0.00           O
ATOM   2671  N   ASP A 163      55.467  50.182  89.898  1.00  0.00           N
ATOM   2673  CA  ASP A 163      55.887  51.332  90.678  1.00  0.00           C
ATOM   2675  CB  ASP A 163      56.697  50.872  91.928  1.00  0.00           C
ATOM   2678  CG  ASP A 163      57.207  51.962  92.868  1.00  0.00           C
ATOM   2679  OD1 ASP A 163      57.187  53.172  92.508  1.00  0.00           O
ATOM   2680  OD2 ASP A 163      57.697  51.592  93.959  1.00  0.00           O
ATOM   2681  C   ASP A 163      56.657  52.282  89.768  1.00  0.00           C
ATOM   2682  O   ASP A 163      57.637  51.912  89.138  1.00  0.00           O
ATOM   2683  N   LEU A 164      56.207  53.552  89.658  1.00  0.00           N
ATOM   2685  CA  LEU A 164      56.817  54.532  88.768  1.00  0.00           C
ATOM   2687  CB  LEU A 164      55.757  55.222  87.859  1.00  0.00           C
ATOM   2690  CG  LEU A 164      55.207  54.322  86.728  1.00  0.00           C
ATOM   2692  CD1 LEU A 164      54.197  53.242  87.149  1.00  0.00           C
ATOM   2696  CD2 LEU A 164      54.517  55.142  85.639  1.00  0.00           C
ATOM   2700  C   LEU A 164      57.647  55.562  89.548  1.00  0.00           C
ATOM   2701  O   LEU A 164      57.937  56.652  89.048  1.00  0.00           O
ATOM   2702  N   SER A 165      58.087  55.242  90.779  1.00  0.00           N
ATOM   2704  CA  SER A 165      58.907  56.152  91.568  1.00  0.00           C
ATOM   2706  CB  SER A 165      58.907  55.832  93.078  1.00  0.00           C
ATOM   2709  OG  SER A 165      59.287  54.482  93.328  1.00  0.00           O
ATOM   2711  C   SER A 165      60.357  56.322  91.098  1.00  0.00           C
ATOM   2712  O   SER A 165      61.047  57.212  91.588  1.00  0.00           O
ATOM   2713  N   THR A 166      60.837  55.502  90.148  1.00  0.00           N
ATOM   2715  CA  THR A 166      62.187  55.562  89.588  1.00  0.00           C
ATOM   2717  CB  THR A 166      62.757  54.172  89.288  1.00  0.00           C
ATOM   2719  OG1 THR A 166      61.837  53.332  88.568  1.00  0.00           O
ATOM   2721  CG2 THR A 166      63.017  53.492  90.629  1.00  0.00           C
ATOM   2725  C   THR A 166      62.247  56.342  88.298  1.00  0.00           C
ATOM   2726  O   THR A 166      63.217  56.222  87.558  1.00  0.00           O
ATOM   2727  N   VAL A 167      61.177  57.082  87.958  1.00  0.00           N
ATOM   2729  CA  VAL A 167      61.067  57.522  86.588  1.00  0.00           C
ATOM   2731  CB  VAL A 167      60.767  56.292  85.728  1.00  0.00           C
ATOM   2733  CG1 VAL A 167      59.367  55.702  85.989  1.00  0.00           C
ATOM   2737  CG2 VAL A 167      61.047  56.632  84.278  1.00  0.00           C
ATOM   2741  C   VAL A 167      60.007  58.602  86.378  1.00  0.00           C
ATOM   2742  O   VAL A 167      59.947  59.292  85.359  1.00  0.00           O
ATOM   2743  N   GLY A 168      59.117  58.822  87.368  1.00  0.00           N
ATOM   2745  CA  GLY A 168      58.067  59.812  87.289  1.00  0.00           C
ATOM   2748  C   GLY A 168      58.587  61.192  87.508  1.00  0.00           C
ATOM   2749  O   GLY A 168      58.017  62.172  87.029  1.00  0.00           O
ATOM   2750  N   GLU A 169      59.717  61.292  88.228  1.00  0.00           N
ATOM   2752  CA  GLU A 169      60.507  62.482  88.428  1.00  0.00           C
ATOM   2754  CB  GLU A 169      61.667  62.092  89.369  1.00  0.00           C
ATOM   2757  CG  GLU A 169      62.187  63.252  90.239  1.00  0.00           C
ATOM   2760  CD  GLU A 169      62.977  62.752  91.428  1.00  0.00           C
ATOM   2761  OE1 GLU A 169      64.227  62.622  91.338  1.00  0.00           O
ATOM   2762  OE2 GLU A 169      62.357  62.592  92.508  1.00  0.00           O
ATOM   2763  C   GLU A 169      61.017  63.042  87.099  1.00  0.00           C
ATOM   2764  O   GLU A 169      60.837  64.212  86.788  1.00  0.00           O
ATOM   2765  N   GLY A 170      61.577  62.192  86.209  1.00  0.00           N
ATOM   2767  CA  GLY A 170      61.877  62.612  84.848  1.00  0.00           C
ATOM   2770  C   GLY A 170      60.677  63.122  84.068  1.00  0.00           C
ATOM   2771  O   GLY A 170      60.747  64.142  83.388  1.00  0.00           O
ATOM   2772  N   TYR A 171      59.527  62.442  84.188  1.00  0.00           N
ATOM   2774  CA  TYR A 171      58.277  62.892  83.598  1.00  0.00           C
ATOM   2776  CB  TYR A 171      57.147  61.802  83.768  1.00  0.00           C
ATOM   2779  CG  TYR A 171      55.767  62.322  83.489  1.00  0.00           C
ATOM   2780  CD1 TYR A 171      55.267  62.382  82.169  1.00  0.00           C
ATOM   2782  CE1 TYR A 171      54.037  63.002  81.908  1.00  0.00           C
ATOM   2784  CZ  TYR A 171      53.297  63.552  82.958  1.00  0.00           C
ATOM   2785  OH  TYR A 171      52.047  64.172  82.758  1.00  0.00           O
ATOM   2787  CD2 TYR A 171      54.997  62.852  84.529  1.00  0.00           C
ATOM   2789  CE2 TYR A 171      53.787  63.492  84.258  1.00  0.00           C
ATOM   2791  C   TYR A 171      57.817  64.262  84.088  1.00  0.00           C
ATOM   2792  O   TYR A 171      57.497  65.132  83.288  1.00  0.00           O
ATOM   2793  N   ALA A 172      57.797  64.482  85.418  1.00  0.00           N
ATOM   2795  CA  ALA A 172      57.337  65.692  86.048  1.00  0.00           C
ATOM   2797  CB  ALA A 172      57.217  65.472  87.569  1.00  0.00           C
ATOM   2801  C   ALA A 172      58.177  66.912  85.658  1.00  0.00           C
ATOM   2802  O   ALA A 172      57.637  68.002  85.458  1.00  0.00           O
ATOM   2803  N   ALA A 173      59.507  66.772  85.468  1.00  0.00           N
ATOM   2805  CA  ALA A 173      60.317  67.782  84.818  1.00  0.00           C
ATOM   2807  CB  ALA A 173      61.807  67.392  84.949  1.00  0.00           C
ATOM   2811  C   ALA A 173      59.987  68.122  83.349  1.00  0.00           C
ATOM   2812  O   ALA A 173      59.937  69.292  82.958  1.00  0.00           O
ATOM   2813  N   ASP A 174      59.737  67.142  82.459  1.00  0.00           N
ATOM   2815  CA  ASP A 174      59.287  67.402  81.088  1.00  0.00           C
ATOM   2817  CB  ASP A 174      59.307  66.092  80.268  1.00  0.00           C
ATOM   2820  CG  ASP A 174      60.737  65.592  80.169  1.00  0.00           C
ATOM   2821  OD1 ASP A 174      61.637  66.372  79.768  1.00  0.00           O
ATOM   2822  OD2 ASP A 174      60.917  64.372  80.408  1.00  0.00           O
ATOM   2823  C   ASP A 174      57.877  68.002  81.008  1.00  0.00           C
ATOM   2824  O   ASP A 174      57.547  68.882  80.219  1.00  0.00           O
ATOM   2825  N   HIS A 175      57.007  67.522  81.908  1.00  0.00           N
ATOM   2827  CA  HIS A 175      55.697  68.062  82.188  1.00  0.00           C
ATOM   2829  CB  HIS A 175      54.997  67.182  83.259  1.00  0.00           C
ATOM   2832  ND1 HIS A 175      52.837  66.972  84.558  1.00  0.00           N
ATOM   2834  CG  HIS A 175      53.547  67.502  83.518  1.00  0.00           C
ATOM   2835  CE1 HIS A 175      51.567  67.452  84.459  1.00  0.00           C
ATOM   2837  NE2 HIS A 175      51.427  68.232  83.399  1.00  0.00           N
ATOM   2838  CD2 HIS A 175      52.687  68.292  82.838  1.00  0.00           C
ATOM   2840  C   HIS A 175      55.727  69.522  82.648  1.00  0.00           C
ATOM   2841  O   HIS A 175      54.977  70.372  82.158  1.00  0.00           O
ATOM   2842  N   LEU A 176      56.667  69.852  83.548  1.00  0.00           N
ATOM   2844  CA  LEU A 176      57.027  71.202  83.928  1.00  0.00           C
ATOM   2846  CB  LEU A 176      57.987  71.142  85.138  1.00  0.00           C
ATOM   2849  CG  LEU A 176      58.307  72.462  85.858  1.00  0.00           C
ATOM   2851  CD1 LEU A 176      57.037  73.272  86.148  1.00  0.00           C
ATOM   2855  CD2 LEU A 176      59.047  72.192  87.178  1.00  0.00           C
ATOM   2859  C   LEU A 176      57.587  72.062  82.798  1.00  0.00           C
ATOM   2860  O   LEU A 176      57.257  73.242  82.669  1.00  0.00           O
ATOM   2861  N   ALA A 177      58.437  71.502  81.918  1.00  0.00           N
ATOM   2863  CA  ALA A 177      58.897  72.152  80.698  1.00  0.00           C
ATOM   2865  CB  ALA A 177      59.937  71.262  79.998  1.00  0.00           C
ATOM   2869  C   ALA A 177      57.787  72.542  79.728  1.00  0.00           C
ATOM   2870  O   ALA A 177      57.717  73.682  79.268  1.00  0.00           O
ATOM   2871  N   ARG A 178      56.807  71.632  79.459  1.00  0.00           N
ATOM   2873  CA  ARG A 178      55.687  71.972  78.578  1.00  0.00           C
ATOM   2875  CB  ARG A 178      54.867  70.752  78.078  1.00  0.00           C
ATOM   2878  CG  ARG A 178      53.957  70.062  79.109  1.00  0.00           C
ATOM   2881  CD  ARG A 178      52.967  69.052  78.518  1.00  0.00           C
ATOM   2884  NE  ARG A 178      52.197  68.522  79.678  1.00  0.00           N
ATOM   2886  CZ  ARG A 178      51.257  67.592  79.608  1.00  0.00           C
ATOM   2887  NH1 ARG A 178      50.817  67.102  78.478  1.00  0.00           N
ATOM   2890  NH2 ARG A 178      50.707  67.152  80.728  1.00  0.00           N
ATOM   2893  C   ARG A 178      54.737  72.962  79.249  1.00  0.00           C
ATOM   2894  O   ARG A 178      54.017  73.702  78.568  1.00  0.00           O
ATOM   2895  N   LEU A 179      54.737  73.062  80.598  1.00  0.00           N
ATOM   2897  CA  LEU A 179      54.077  74.172  81.279  1.00  0.00           C
ATOM   2899  CB  LEU A 179      54.027  74.042  82.818  1.00  0.00           C
ATOM   2902  CG  LEU A 179      53.097  75.072  83.539  1.00  0.00           C
ATOM   2904  CD1 LEU A 179      52.567  74.512  84.868  1.00  0.00           C
ATOM   2908  CD2 LEU A 179      53.747  76.442  83.808  1.00  0.00           C
ATOM   2912  C   LEU A 179      54.667  75.522  80.919  1.00  0.00           C
ATOM   2913  O   LEU A 179      53.947  76.452  80.538  1.00  0.00           O
ATOM   2914  N   MET A 180      56.007  75.662  80.949  1.00  0.00           N
ATOM   2916  CA  MET A 180      56.707  76.912  80.658  1.00  0.00           C
ATOM   2918  CB  MET A 180      58.237  76.732  80.788  1.00  0.00           C
ATOM   2921  CG  MET A 180      58.697  76.362  82.218  1.00  0.00           C
ATOM   2924  SD  MET A 180      58.497  77.682  83.428  1.00  0.00           S
ATOM   2925  CE  MET A 180      58.247  76.532  84.809  1.00  0.00           C
ATOM   2929  C   MET A 180      56.377  77.472  79.288  1.00  0.00           C
ATOM   2930  O   MET A 180      56.187  78.672  79.078  1.00  0.00           O
ATOM   2931  N   GLU A 181      56.207  76.562  78.318  1.00  0.00           N
ATOM   2933  CA  GLU A 181      55.787  76.832  76.968  1.00  0.00           C
ATOM   2935  CB  GLU A 181      55.737  75.482  76.209  1.00  0.00           C
ATOM   2938  CG  GLU A 181      57.137  74.862  75.958  1.00  0.00           C
ATOM   2941  CD  GLU A 181      57.037  73.542  75.208  1.00  0.00           C
ATOM   2942  OE1 GLU A 181      56.497  73.562  74.068  1.00  0.00           O
ATOM   2943  OE2 GLU A 181      57.497  72.502  75.738  1.00  0.00           O
ATOM   2944  C   GLU A 181      54.457  77.562  76.819  1.00  0.00           C
ATOM   2945  O   GLU A 181      54.377  78.552  76.088  1.00  0.00           O
ATOM   2946  N   GLN A 182      53.417  77.172  77.568  1.00  0.00           N
ATOM   2948  CA  GLN A 182      52.087  77.752  77.408  1.00  0.00           C
ATOM   2950  CB  GLN A 182      51.037  76.762  77.929  1.00  0.00           C
ATOM   2953  CG  GLN A 182      50.897  76.652  79.468  1.00  0.00           C
ATOM   2956  CD  GLN A 182      50.757  75.232  80.038  1.00  0.00           C
ATOM   2957  OE1 GLN A 182      50.217  75.042  81.129  1.00  0.00           O
ATOM   2958  NE2 GLN A 182      51.307  74.212  79.338  1.00  0.00           N
ATOM   2961  C   GLN A 182      51.967  79.042  78.189  1.00  0.00           C
ATOM   2962  O   GLN A 182      51.107  79.892  77.949  1.00  0.00           O
ATOM   2963  N   GLU A 183      52.877  79.232  79.148  1.00  0.00           N
ATOM   2965  CA  GLU A 183      53.057  80.452  79.879  1.00  0.00           C
ATOM   2967  CB  GLU A 183      53.617  80.122  81.279  1.00  0.00           C
ATOM   2970  CG  GLU A 183      52.577  79.422  82.188  1.00  0.00           C
ATOM   2973  CD  GLU A 183      51.247  80.162  82.289  1.00  0.00           C
ATOM   2974  OE1 GLU A 183      51.227  81.372  82.599  1.00  0.00           O
ATOM   2975  OE2 GLU A 183      50.187  79.532  82.058  1.00  0.00           O
ATOM   2976  C   GLU A 183      53.957  81.402  79.109  1.00  0.00           C
ATOM   2977  O   GLU A 183      54.087  82.582  79.428  1.00  0.00           O
ATOM   2978  N   GLY A 184      54.587  80.922  78.018  1.00  0.00           N
ATOM   2980  CA  GLY A 184      55.337  81.732  77.079  1.00  0.00           C
ATOM   2983  C   GLY A 184      56.707  82.072  77.599  1.00  0.00           C
ATOM   2984  O   GLY A 184      57.307  83.082  77.258  1.00  0.00           O
ATOM   2985  N   ILE A 185      57.237  81.202  78.469  1.00  0.00           N
ATOM   2987  CA  ILE A 185      58.487  81.372  79.158  1.00  0.00           C
ATOM   2989  CB  ILE A 185      58.387  80.992  80.629  1.00  0.00           C
ATOM   2991  CG2 ILE A 185      59.757  81.172  81.319  1.00  0.00           C
ATOM   2995  CG1 ILE A 185      57.267  81.812  81.338  1.00  0.00           C
ATOM   2998  CD  ILE A 185      57.027  81.392  82.789  1.00  0.00           C
ATOM   3002  C   ILE A 185      59.537  80.532  78.438  1.00  0.00           C
ATOM   3003  O   ILE A 185      59.487  79.312  78.408  1.00  0.00           O
ATOM   3004  N   SER A 186      60.537  81.202  77.809  1.00  0.00           N
ATOM   3006  CA  SER A 186      61.487  80.542  76.908  1.00  0.00           C
ATOM   3008  CB  SER A 186      61.807  81.522  75.748  1.00  0.00           C
ATOM   3011  OG  SER A 186      62.597  80.942  74.708  1.00  0.00           O
ATOM   3013  C   SER A 186      62.797  80.222  77.608  1.00  0.00           C
ATOM   3014  O   SER A 186      63.597  79.402  77.169  1.00  0.00           O
ATOM   3015  N   ARG A 187      63.047  80.902  78.738  1.00  0.00           N
ATOM   3017  CA  ARG A 187      64.307  80.752  79.439  1.00  0.00           C
ATOM   3019  CB  ARG A 187      65.257  81.962  79.278  1.00  0.00           C
ATOM   3022  CG  ARG A 187      64.637  83.302  79.708  1.00  0.00           C
ATOM   3025  CD  ARG A 187      65.327  84.602  79.249  1.00  0.00           C
ATOM   3028  NE  ARG A 187      66.797  84.692  79.538  1.00  0.00           N
ATOM   3030  CZ  ARG A 187      67.517  85.712  79.088  1.00  0.00           C
ATOM   3031  NH1 ARG A 187      66.967  86.722  78.428  1.00  0.00           N
ATOM   3034  NH2 ARG A 187      68.827  85.742  79.268  1.00  0.00           N
ATOM   3037  C   ARG A 187      63.977  80.432  80.879  1.00  0.00           C
ATOM   3038  O   ARG A 187      63.237  81.152  81.548  1.00  0.00           O
ATOM   3039  N   TYR A 188      64.477  79.272  81.328  1.00  0.00           N
ATOM   3041  CA  TYR A 188      64.087  78.692  82.588  1.00  0.00           C
ATOM   3043  CB  TYR A 188      62.607  78.172  82.618  1.00  0.00           C
ATOM   3046  CG  TYR A 188      62.287  77.242  81.469  1.00  0.00           C
ATOM   3047  CD1 TYR A 188      62.607  75.872  81.559  1.00  0.00           C
ATOM   3049  CE1 TYR A 188      62.297  75.002  80.508  1.00  0.00           C
ATOM   3051  CZ  TYR A 188      61.707  75.472  79.338  1.00  0.00           C
ATOM   3052  OH  TYR A 188      61.617  74.632  78.198  1.00  0.00           O
ATOM   3054  CD2 TYR A 188      61.647  77.692  80.309  1.00  0.00           C
ATOM   3056  CE2 TYR A 188      61.357  76.822  79.238  1.00  0.00           C
ATOM   3058  C   TYR A 188      65.057  77.572  82.908  1.00  0.00           C
ATOM   3059  O   TYR A 188      65.577  76.882  82.029  1.00  0.00           O
ATOM   3060  N   LEU A 189      65.257  77.312  84.208  1.00  0.00           N
ATOM   3062  CA  LEU A 189      65.817  76.072  84.699  1.00  0.00           C
ATOM   3064  CB  LEU A 189      67.157  76.352  85.418  1.00  0.00           C
ATOM   3067  CG  LEU A 189      67.947  75.182  86.059  1.00  0.00           C
ATOM   3069  CD1 LEU A 189      67.287  74.612  87.309  1.00  0.00           C
ATOM   3073  CD2 LEU A 189      68.287  74.052  85.078  1.00  0.00           C
ATOM   3077  C   LEU A 189      64.767  75.442  85.588  1.00  0.00           C
ATOM   3078  O   LEU A 189      64.347  76.002  86.609  1.00  0.00           O
ATOM   3079  N   VAL A 190      64.287  74.252  85.198  1.00  0.00           N
ATOM   3081  CA  VAL A 190      63.207  73.552  85.879  1.00  0.00           C
ATOM   3083  CB  VAL A 190      61.987  73.262  84.998  1.00  0.00           C
ATOM   3085  CG1 VAL A 190      61.327  74.602  84.658  1.00  0.00           C
ATOM   3089  CG2 VAL A 190      62.327  72.452  83.738  1.00  0.00           C
ATOM   3093  C   VAL A 190      63.737  72.272  86.448  1.00  0.00           C
ATOM   3094  O   VAL A 190      64.567  71.592  85.849  1.00  0.00           O
ATOM   3095  N   SER A 191      63.297  71.942  87.669  1.00  0.00           N
ATOM   3097  CA  SER A 191      63.767  70.772  88.379  1.00  0.00           C
ATOM   3099  CB  SER A 191      64.897  71.112  89.379  1.00  0.00           C
ATOM   3102  OG  SER A 191      65.397  69.962  90.058  1.00  0.00           O
ATOM   3104  C   SER A 191      62.617  70.212  89.148  1.00  0.00           C
ATOM   3105  O   SER A 191      61.777  70.942  89.678  1.00  0.00           O
ATOM   3106  N   VAL A 192      62.577  68.882  89.239  1.00  0.00           N
ATOM   3108  CA  VAL A 192      61.737  68.172  90.169  1.00  0.00           C
ATOM   3110  CB  VAL A 192      60.457  67.712  89.488  1.00  0.00           C
ATOM   3112  CG1 VAL A 192      60.637  66.412  88.709  1.00  0.00           C
ATOM   3116  CG2 VAL A 192      59.357  67.562  90.538  1.00  0.00           C
ATOM   3120  C   VAL A 192      62.647  67.052  90.678  1.00  0.00           C
ATOM   3121  O   VAL A 192      63.307  66.352  89.918  1.00  0.00           O
ATOM   3122  N   GLY A 193      62.767  66.912  92.009  1.00  0.00           N
ATOM   3124  CA  GLY A 193      63.717  65.992  92.638  1.00  0.00           C
ATOM   3127  C   GLY A 193      65.147  66.032  92.129  1.00  0.00           C
ATOM   3128  O   GLY A 193      65.817  67.062  92.228  1.00  0.00           O
ATOM   3129  N   GLY A 194      65.667  64.882  91.638  1.00  0.00           N
ATOM   3131  CA  GLY A 194      66.967  64.772  90.978  1.00  0.00           C
ATOM   3134  C   GLY A 194      66.987  65.302  89.568  1.00  0.00           C
ATOM   3135  O   GLY A 194      68.047  65.702  89.088  1.00  0.00           O
ATOM   3136  N   ALA A 195      65.827  65.322  88.878  1.00  0.00           N
ATOM   3138  CA  ALA A 195      65.687  65.542  87.449  1.00  0.00           C
ATOM   3140  CB  ALA A 195      64.507  64.712  86.908  1.00  0.00           C
ATOM   3144  C   ALA A 195      65.497  67.012  87.048  1.00  0.00           C
ATOM   3145  O   ALA A 195      64.747  67.762  87.669  1.00  0.00           O
ATOM   3146  N   LEU A 196      66.167  67.462  85.958  1.00  0.00           N
ATOM   3148  CA  LEU A 196      66.107  68.842  85.499  1.00  0.00           C
ATOM   3150  CB  LEU A 196      67.307  69.752  85.908  1.00  0.00           C
ATOM   3153  CG  LEU A 196      67.737  69.752  87.389  1.00  0.00           C
ATOM   3155  CD1 LEU A 196      68.617  68.562  87.758  1.00  0.00           C
ATOM   3159  CD2 LEU A 196      68.537  71.022  87.709  1.00  0.00           C
ATOM   3163  C   LEU A 196      66.057  68.902  83.978  1.00  0.00           C
ATOM   3164  O   LEU A 196      66.547  68.012  83.279  1.00  0.00           O
ATOM   3165  N   ASN A 197      65.527  70.012  83.438  1.00  0.00           N
ATOM   3167  CA  ASN A 197      65.677  70.442  82.068  1.00  0.00           C
ATOM   3169  CB  ASN A 197      64.357  70.332  81.248  1.00  0.00           C
ATOM   3172  CG  ASN A 197      63.967  68.872  81.059  1.00  0.00           C
ATOM   3173  OD1 ASN A 197      64.747  68.092  80.499  1.00  0.00           O
ATOM   3174  ND2 ASN A 197      62.757  68.472  81.498  1.00  0.00           N
ATOM   3177  C   ASN A 197      66.147  71.892  82.099  1.00  0.00           C
ATOM   3178  O   ASN A 197      65.687  72.692  82.908  1.00  0.00           O
ATOM   3179  N   SER A 198      67.107  72.282  81.228  1.00  0.00           N
ATOM   3181  CA  SER A 198      67.497  73.682  81.139  1.00  0.00           C
ATOM   3183  CB  SER A 198      68.947  73.992  81.638  1.00  0.00           C
ATOM   3186  OG  SER A 198      69.927  74.312  80.629  1.00  0.00           O
ATOM   3188  C   SER A 198      67.267  74.202  79.748  1.00  0.00           C
ATOM   3189  O   SER A 198      67.587  73.542  78.758  1.00  0.00           O
ATOM   3190  N   ARG A 199      66.727  75.432  79.638  1.00  0.00           N
ATOM   3192  CA  ARG A 199      66.587  76.072  78.368  1.00  0.00           C
ATOM   3194  CB  ARG A 199      65.167  75.882  77.778  1.00  0.00           C
ATOM   3197  CG  ARG A 199      64.937  76.492  76.378  1.00  0.00           C
ATOM   3200  CD  ARG A 199      63.497  76.282  75.908  1.00  0.00           C
ATOM   3203  NE  ARG A 199      63.257  77.062  74.649  1.00  0.00           N
ATOM   3205  CZ  ARG A 199      62.017  77.342  74.238  1.00  0.00           C
ATOM   3206  NH1 ARG A 199      60.987  76.812  74.848  1.00  0.00           N
ATOM   3209  NH2 ARG A 199      61.797  78.102  73.189  1.00  0.00           N
ATOM   3212  C   ARG A 199      66.927  77.542  78.478  1.00  0.00           C
ATOM   3213  O   ARG A 199      66.507  78.252  79.389  1.00  0.00           O
ATOM   3214  N   GLY A 200      67.697  78.022  77.488  1.00  0.00           N
ATOM   3216  CA  GLY A 200      68.117  79.412  77.379  1.00  0.00           C
ATOM   3219  C   GLY A 200      69.087  79.812  78.438  1.00  0.00           C
ATOM   3220  O   GLY A 200      69.897  79.022  78.898  1.00  0.00           O
ATOM   3221  N   MET A 201      69.057  81.102  78.798  1.00  0.00           N
ATOM   3223  CA  MET A 201      70.107  81.672  79.608  1.00  0.00           C
ATOM   3225  CB  MET A 201      70.867  82.772  78.849  1.00  0.00           C
ATOM   3228  CG  MET A 201      71.317  82.362  77.428  1.00  0.00           C
ATOM   3231  SD  MET A 201      72.367  80.882  77.348  1.00  0.00           S
ATOM   3232  CE  MET A 201      72.237  80.692  75.549  1.00  0.00           C
ATOM   3236  C   MET A 201      69.547  82.232  80.899  1.00  0.00           C
ATOM   3237  O   MET A 201      68.457  82.812  80.958  1.00  0.00           O
ATOM   3238  N   ASN A 202      70.347  82.052  81.959  1.00  0.00           N
ATOM   3240  CA  ASN A 202      70.257  82.702  83.248  1.00  0.00           C
ATOM   3242  CB  ASN A 202      71.447  82.192  84.118  1.00  0.00           C
ATOM   3245  CG  ASN A 202      71.107  82.092  85.608  1.00  0.00           C
ATOM   3246  OD1 ASN A 202      70.197  82.732  86.139  1.00  0.00           O
ATOM   3247  ND2 ASN A 202      71.857  81.202  86.308  1.00  0.00           N
ATOM   3250  C   ASN A 202      70.247  84.242  83.178  1.00  0.00           C
ATOM   3251  O   ASN A 202      70.337  84.872  82.118  1.00  0.00           O
ATOM   3252  N   GLY A 203      70.167  84.902  84.358  1.00  0.00           N
ATOM   3254  CA  GLY A 203      70.167  86.342  84.518  1.00  0.00           C
ATOM   3257  C   GLY A 203      71.367  87.082  83.969  1.00  0.00           C
ATOM   3258  O   GLY A 203      71.287  88.272  83.699  1.00  0.00           O
ATOM   3259  N   GLU A 204      72.517  86.412  83.768  1.00  0.00           N
ATOM   3261  CA  GLU A 204      73.697  87.042  83.209  1.00  0.00           C
ATOM   3263  CB  GLU A 204      74.957  86.612  83.969  1.00  0.00           C
ATOM   3266  CG  GLU A 204      75.197  85.082  84.068  1.00  0.00           C
ATOM   3269  CD  GLU A 204      74.587  84.442  85.309  1.00  0.00           C
ATOM   3270  OE1 GLU A 204      74.207  85.192  86.238  1.00  0.00           O
ATOM   3271  OE2 GLU A 204      74.497  83.192  85.359  1.00  0.00           O
ATOM   3272  C   GLU A 204      73.927  86.732  81.749  1.00  0.00           C
ATOM   3273  O   GLU A 204      74.967  87.102  81.199  1.00  0.00           O
ATOM   3274  N   GLY A 205      72.987  86.032  81.068  1.00  0.00           N
ATOM   3276  CA  GLY A 205      73.197  85.722  79.658  1.00  0.00           C
ATOM   3279  C   GLY A 205      74.287  84.722  79.468  1.00  0.00           C
ATOM   3280  O   GLY A 205      75.137  84.832  78.588  1.00  0.00           O
ATOM   3281  N   LEU A 206      74.277  83.712  80.328  1.00  0.00           N
ATOM   3283  CA  LEU A 206      75.107  82.552  80.239  1.00  0.00           C
ATOM   3285  CB  LEU A 206      76.197  82.512  81.328  1.00  0.00           C
ATOM   3288  CG  LEU A 206      77.337  83.512  81.118  1.00  0.00           C
ATOM   3290  CD1 LEU A 206      78.297  83.422  82.309  1.00  0.00           C
ATOM   3294  CD2 LEU A 206      78.097  83.232  79.818  1.00  0.00           C
ATOM   3298  C   LEU A 206      74.177  81.392  80.468  1.00  0.00           C
ATOM   3299  O   LEU A 206      73.117  81.582  81.088  1.00  0.00           O
ATOM   3300  N   PRO A 207      74.497  80.192  79.988  1.00  0.00           N
ATOM   3301  CD  PRO A 207      75.547  79.952  78.998  1.00  0.00           C
ATOM   3304  CA  PRO A 207      73.757  78.982  80.298  1.00  0.00           C
ATOM   3306  CB  PRO A 207      74.517  77.872  79.588  1.00  0.00           C
ATOM   3309  CG  PRO A 207      75.217  78.572  78.438  1.00  0.00           C
ATOM   3312  C   PRO A 207      73.577  78.682  81.778  1.00  0.00           C
ATOM   3313  O   PRO A 207      74.447  78.992  82.599  1.00  0.00           O
ATOM   3314  N   TRP A 208      72.457  78.052  82.129  1.00  0.00           N
ATOM   3316  CA  TRP A 208      72.157  77.582  83.458  1.00  0.00           C
ATOM   3318  CB  TRP A 208      70.787  76.892  83.449  1.00  0.00           C
ATOM   3321  CG  TRP A 208      69.687  77.822  83.028  1.00  0.00           C
ATOM   3322  CD1 TRP A 208      69.067  77.892  81.819  1.00  0.00           C
ATOM   3324  NE1 TRP A 208      68.067  78.832  81.869  1.00  0.00           N
ATOM   3326  CE2 TRP A 208      68.037  79.392  83.108  1.00  0.00           C
ATOM   3327  CD2 TRP A 208      69.067  78.792  83.878  1.00  0.00           C
ATOM   3328  CE3 TRP A 208      69.267  79.182  85.209  1.00  0.00           C
ATOM   3330  CZ3 TRP A 208      68.407  80.132  85.748  1.00  0.00           C
ATOM   3332  CZ2 TRP A 208      67.207  80.352  83.648  1.00  0.00           C
ATOM   3334  CH2 TRP A 208      67.397  80.712  84.988  1.00  0.00           C
ATOM   3336  C   TRP A 208      73.197  76.612  84.018  1.00  0.00           C
ATOM   3337  O   TRP A 208      73.617  75.662  83.368  1.00  0.00           O
ATOM   3338  N   ARG A 209      73.657  76.862  85.268  1.00  0.00           N
ATOM   3340  CA  ARG A 209      74.767  76.152  85.849  1.00  0.00           C
ATOM   3342  CB  ARG A 209      75.507  77.062  86.869  1.00  0.00           C
ATOM   3345  CG  ARG A 209      76.967  76.672  87.138  1.00  0.00           C
ATOM   3348  CD  ARG A 209      77.227  75.472  88.058  1.00  0.00           C
ATOM   3351  NE  ARG A 209      77.077  75.912  89.478  1.00  0.00           N
ATOM   3353  CZ  ARG A 209      77.857  75.522  90.489  1.00  0.00           C
ATOM   3354  NH1 ARG A 209      78.927  74.782  90.309  1.00  0.00           N
ATOM   3357  NH2 ARG A 209      77.557  75.932  91.699  1.00  0.00           N
ATOM   3360  C   ARG A 209      74.257  74.892  86.508  1.00  0.00           C
ATOM   3361  O   ARG A 209      73.897  74.862  87.688  1.00  0.00           O
ATOM   3362  N   VAL A 210      74.277  73.772  85.768  1.00  0.00           N
ATOM   3364  CA  VAL A 210      74.007  72.472  86.319  1.00  0.00           C
ATOM   3366  CB  VAL A 210      73.197  71.592  85.388  1.00  0.00           C
ATOM   3368  CG1 VAL A 210      73.097  70.152  85.908  1.00  0.00           C
ATOM   3372  CG2 VAL A 210      71.787  72.232  85.309  1.00  0.00           C
ATOM   3376  C   VAL A 210      75.347  71.912  86.699  1.00  0.00           C
ATOM   3377  O   VAL A 210      76.307  71.952  85.928  1.00  0.00           O
ATOM   3378  N   ALA A 211      75.467  71.452  87.949  1.00  0.00           N
ATOM   3380  CA  ALA A 211      76.707  70.952  88.468  1.00  0.00           C
ATOM   3382  CB  ALA A 211      77.297  71.862  89.558  1.00  0.00           C
ATOM   3386  C   ALA A 211      76.507  69.582  89.039  1.00  0.00           C
ATOM   3387  O   ALA A 211      75.487  69.272  89.658  1.00  0.00           O
ATOM   3388  N   ILE A 212      77.517  68.732  88.819  1.00  0.00           N
ATOM   3390  CA  ILE A 212      77.507  67.372  89.298  1.00  0.00           C
ATOM   3392  CB  ILE A 212      77.937  66.382  88.218  1.00  0.00           C
ATOM   3394  CG2 ILE A 212      79.307  66.732  87.599  1.00  0.00           C
ATOM   3398  CG1 ILE A 212      77.877  64.912  88.688  1.00  0.00           C
ATOM   3401  CD  ILE A 212      77.897  63.982  87.478  1.00  0.00           C
ATOM   3405  C   ILE A 212      78.347  67.342  90.528  1.00  0.00           C
ATOM   3406  O   ILE A 212      79.467  67.852  90.569  1.00  0.00           O
ATOM   3407  N   GLN A 213      77.807  66.812  91.648  1.00  0.00           N
ATOM   3409  CA  GLN A 213      78.537  66.782  92.888  1.00  0.00           C
ATOM   3411  CB  GLN A 213      77.587  66.992  94.088  1.00  0.00           C
ATOM   3414  CG  GLN A 213      76.857  68.362  94.078  1.00  0.00           C
ATOM   3417  CD  GLN A 213      76.057  68.562  95.368  1.00  0.00           C
ATOM   3418  OE1 GLN A 213      76.127  67.802  96.338  1.00  0.00           O
ATOM   3419  NE2 GLN A 213      75.247  69.652  95.398  1.00  0.00           N
ATOM   3422  C   GLN A 213      79.327  65.472  92.968  1.00  0.00           C
ATOM   3423  O   GLN A 213      78.847  64.432  92.538  1.00  0.00           O
ATOM   3424  N   LYS A 214      80.567  65.492  93.498  1.00  0.00           N
ATOM   3426  CA  LYS A 214      81.317  64.282  93.808  1.00  0.00           C
ATOM   3428  CB  LYS A 214      82.747  64.572  94.338  1.00  0.00           C
ATOM   3431  CG  LYS A 214      83.747  65.192  93.358  1.00  0.00           C
ATOM   3434  CD  LYS A 214      83.907  64.432  92.038  1.00  0.00           C
ATOM   3437  CE  LYS A 214      84.627  63.082  92.099  1.00  0.00           C
ATOM   3440  NZ  LYS A 214      84.727  62.492  90.748  1.00  0.00           N
ATOM   3444  C   LYS A 214      80.747  63.292  94.809  1.00  0.00           C
ATOM   3445  O   LYS A 214      80.817  62.092  94.509  1.00  0.00           O
ATOM   3446  N   PRO A 215      80.217  63.652  95.989  1.00  0.00           N
ATOM   3447  CD  PRO A 215      79.767  64.992  96.358  1.00  0.00           C
ATOM   3450  CA  PRO A 215      80.327  62.812  97.149  1.00  0.00           C
ATOM   3452  CB  PRO A 215      80.277  63.792  98.328  1.00  0.00           C
ATOM   3455  CG  PRO A 215      79.387  64.922  97.828  1.00  0.00           C
ATOM   3458  C   PRO A 215      79.157  61.892  97.138  1.00  0.00           C
ATOM   3459  O   PRO A 215      78.057  62.242  97.548  1.00  0.00           O
ATOM   3460  N   THR A 216      79.357  60.702  96.588  1.00  0.00           N
ATOM   3462  CA  THR A 216      78.257  59.812  96.319  1.00  0.00           C
ATOM   3464  CB  THR A 216      78.537  59.132  94.998  1.00  0.00           C
ATOM   3466  OG1 THR A 216      77.547  58.202  94.658  1.00  0.00           O
ATOM   3468  CG2 THR A 216      79.887  58.402  95.029  1.00  0.00           C
ATOM   3472  C   THR A 216      78.067  58.872  97.478  1.00  0.00           C
ATOM   3473  O   THR A 216      77.027  58.232  97.618  1.00  0.00           O
ATOM   3474  N   ASP A 217      79.017  58.862  98.428  1.00  0.00           N
ATOM   3476  CA  ASP A 217      78.907  58.172  99.699  1.00  0.00           C
ATOM   3478  CB  ASP A 217      80.357  57.802 100.128  1.00  0.00           C
ATOM   3481  CG  ASP A 217      80.357  56.822 101.288  1.00  0.00           C
ATOM   3482  OD1 ASP A 217      79.257  56.352 101.658  1.00  0.00           O
ATOM   3483  OD2 ASP A 217      81.467  56.482 101.778  1.00  0.00           O
ATOM   3484  C   ASP A 217      78.147  59.002 100.748  1.00  0.00           C
ATOM   3485  O   ASP A 217      76.957  59.272 100.629  1.00  0.00           O
ATOM   3486  N   LYS A 218      78.837  59.472 101.808  1.00  0.00           N
ATOM   3488  CA  LYS A 218      78.287  60.422 102.739  1.00  0.00           C
ATOM   3490  CB  LYS A 218      77.797  59.772 104.059  1.00  0.00           C
ATOM   3493  CG  LYS A 218      77.257  60.772 105.108  1.00  0.00           C
ATOM   3496  CD  LYS A 218      76.077  61.612 104.588  1.00  0.00           C
ATOM   3499  CE  LYS A 218      75.597  62.702 105.548  1.00  0.00           C
ATOM   3502  NZ  LYS A 218      76.567  63.822 105.608  1.00  0.00           N
ATOM   3506  C   LYS A 218      79.337  61.452 103.038  1.00  0.00           C
ATOM   3507  O   LYS A 218      79.987  61.462 104.088  1.00  0.00           O
ATOM   3508  N   GLU A 219      79.577  62.372 102.099  1.00  0.00           N
ATOM   3510  CA  GLU A 219      80.507  63.462 102.338  1.00  0.00           C
ATOM   3512  CB  GLU A 219      81.857  63.242 101.618  1.00  0.00           C
ATOM   3515  CG  GLU A 219      82.497  61.852 101.869  1.00  0.00           C
ATOM   3518  CD  GLU A 219      83.917  61.762 101.319  1.00  0.00           C
ATOM   3519  OE1 GLU A 219      84.477  62.792 100.828  1.00  0.00           O
ATOM   3520  OE2 GLU A 219      84.497  60.652 101.419  1.00  0.00           O
ATOM   3521  C   GLU A 219      79.817  64.742 101.918  1.00  0.00           C
ATOM   3522  O   GLU A 219      78.587  64.812 101.848  1.00  0.00           O
ATOM   3523  N   ASN A 220      80.597  65.812 101.648  1.00  0.00           N
ATOM   3525  CA  ASN A 220      80.087  66.982 100.978  1.00  0.00           C
ATOM   3527  CB  ASN A 220      79.567  68.042 101.978  1.00  0.00           C
ATOM   3530  CG  ASN A 220      78.887  69.172 101.218  1.00  0.00           C
ATOM   3531  OD1 ASN A 220      77.717  69.052 100.879  1.00  0.00           O
ATOM   3532  ND2 ASN A 220      79.627  70.262 100.908  1.00  0.00           N
ATOM   3535  C   ASN A 220      81.187  67.552 100.108  1.00  0.00           C
ATOM   3536  O   ASN A 220      82.337  67.622 100.528  1.00  0.00           O
ATOM   3537  N   ALA A 221      80.877  68.032  98.898  1.00  0.00           N
ATOM   3539  CA  ALA A 221      81.847  68.322  97.868  1.00  0.00           C
ATOM   3541  CB  ALA A 221      82.907  67.212  97.638  1.00  0.00           C
ATOM   3545  C   ALA A 221      81.107  68.512  96.568  1.00  0.00           C
ATOM   3546  O   ALA A 221      79.917  68.222  96.478  1.00  0.00           O
ATOM   3547  N   VAL A 222      81.787  69.032  95.538  1.00  0.00           N
ATOM   3549  CA  VAL A 222      81.157  69.382  94.288  1.00  0.00           C
ATOM   3551  CB  VAL A 222      80.717  70.852  94.249  1.00  0.00           C
ATOM   3553  CG1 VAL A 222      81.927  71.792  94.288  1.00  0.00           C
ATOM   3557  CG2 VAL A 222      79.827  71.172  93.038  1.00  0.00           C
ATOM   3561  C   VAL A 222      82.157  69.032  93.209  1.00  0.00           C
ATOM   3562  O   VAL A 222      83.357  68.932  93.489  1.00  0.00           O
ATOM   3563  N   GLN A 223      81.727  68.792  91.959  1.00  0.00           N
ATOM   3565  CA  GLN A 223      82.647  68.572  90.868  1.00  0.00           C
ATOM   3567  CB  GLN A 223      82.537  67.102  90.388  1.00  0.00           C
ATOM   3570  CG  GLN A 223      83.627  66.582  89.408  1.00  0.00           C
ATOM   3573  CD  GLN A 223      84.947  67.332  89.538  1.00  0.00           C
ATOM   3574  OE1 GLN A 223      85.147  68.342  88.868  1.00  0.00           O
ATOM   3575  NE2 GLN A 223      85.907  66.852  90.349  1.00  0.00           N
ATOM   3578  C   GLN A 223      82.367  69.552  89.748  1.00  0.00           C
ATOM   3579  O   GLN A 223      82.587  70.752  89.879  1.00  0.00           O
ATOM   3580  N   ALA A 224      81.947  69.032  88.598  1.00  0.00           N
ATOM   3582  CA  ALA A 224      82.067  69.672  87.318  1.00  0.00           C
ATOM   3584  CB  ALA A 224      82.427  68.632  86.238  1.00  0.00           C
ATOM   3588  C   ALA A 224      80.797  70.392  86.928  1.00  0.00           C
ATOM   3589  O   ALA A 224      79.747  70.252  87.548  1.00  0.00           O
ATOM   3590  N   VAL A 225      80.897  71.202  85.868  1.00  0.00           N
ATOM   3592  CA  VAL A 225      79.807  72.012  85.398  1.00  0.00           C
ATOM   3594  CB  VAL A 225      80.117  73.502  85.438  1.00  0.00           C
ATOM   3596  CG1 VAL A 225      78.887  74.302  84.978  1.00  0.00           C
ATOM   3600  CG2 VAL A 225      80.487  73.902  86.879  1.00  0.00           C
ATOM   3604  C   VAL A 225      79.527  71.562  83.989  1.00  0.00           C
ATOM   3605  O   VAL A 225      80.437  71.402  83.168  1.00  0.00           O
ATOM   3606  N   VAL A 226      78.237  71.332  83.709  1.00  0.00           N
ATOM   3608  CA  VAL A 226      77.757  71.022  82.379  1.00  0.00           C
ATOM   3610  CB  VAL A 226      77.027  69.682  82.258  1.00  0.00           C
ATOM   3612  CG1 VAL A 226      77.997  68.542  82.628  1.00  0.00           C
ATOM   3616  CG2 VAL A 226      75.737  69.662  83.108  1.00  0.00           C
ATOM   3620  C   VAL A 226      76.877  72.162  81.918  1.00  0.00           C
ATOM   3621  O   VAL A 226      76.157  72.792  82.698  1.00  0.00           O
ATOM   3622  N   ASP A 227      76.947  72.452  80.608  1.00  0.00           N
ATOM   3624  CA  ASP A 227      75.947  73.222  79.908  1.00  0.00           C
ATOM   3626  CB  ASP A 227      76.607  74.102  78.818  1.00  0.00           C
ATOM   3629  CG  ASP A 227      75.607  74.902  77.999  1.00  0.00           C
ATOM   3630  OD1 ASP A 227      74.387  74.912  78.329  1.00  0.00           O
ATOM   3631  OD2 ASP A 227      76.077  75.552  77.018  1.00  0.00           O
ATOM   3632  C   ASP A 227      74.967  72.222  79.328  1.00  0.00           C
ATOM   3633  O   ASP A 227      75.317  71.362  78.518  1.00  0.00           O
ATOM   3634  N   ILE A 228      73.707  72.282  79.768  1.00  0.00           N
ATOM   3636  CA  ILE A 228      72.687  71.302  79.459  1.00  0.00           C
ATOM   3638  CB  ILE A 228      72.137  70.752  80.788  1.00  0.00           C
ATOM   3640  CG2 ILE A 228      72.087  71.882  81.838  1.00  0.00           C
ATOM   3644  CG1 ILE A 228      70.797  69.982  80.678  1.00  0.00           C
ATOM   3647  CD  ILE A 228      70.327  69.402  81.998  1.00  0.00           C
ATOM   3651  C   ILE A 228      71.627  71.922  78.548  1.00  0.00           C
ATOM   3652  O   ILE A 228      70.607  71.312  78.238  1.00  0.00           O
ATOM   3653  N   ASN A 229      71.817  73.162  78.058  1.00  0.00           N
ATOM   3655  CA  ASN A 229      70.797  73.902  77.318  1.00  0.00           C
ATOM   3657  CB  ASN A 229      71.397  75.262  76.869  1.00  0.00           C
ATOM   3660  CG  ASN A 229      70.387  76.212  76.238  1.00  0.00           C
ATOM   3661  OD1 ASN A 229      69.167  76.032  76.238  1.00  0.00           O
ATOM   3662  ND2 ASN A 229      70.917  77.302  75.639  1.00  0.00           N
ATOM   3665  C   ASN A 229      70.137  73.122  76.168  1.00  0.00           C
ATOM   3666  O   ASN A 229      70.797  72.572  75.289  1.00  0.00           O
ATOM   3667  N   GLY A 230      68.787  72.992  76.228  1.00  0.00           N
ATOM   3669  CA  GLY A 230      67.987  72.242  75.258  1.00  0.00           C
ATOM   3672  C   GLY A 230      67.947  70.752  75.499  1.00  0.00           C
ATOM   3673  O   GLY A 230      67.597  69.982  74.599  1.00  0.00           O
ATOM   3674  N   HIS A 231      68.317  70.302  76.718  1.00  0.00           N
ATOM   3676  CA  HIS A 231      68.387  68.892  77.068  1.00  0.00           C
ATOM   3678  CB  HIS A 231      69.827  68.322  76.898  1.00  0.00           C
ATOM   3681  ND1 HIS A 231      71.077  69.602  75.088  1.00  0.00           N
ATOM   3683  CG  HIS A 231      70.417  68.472  75.518  1.00  0.00           C
ATOM   3684  CE1 HIS A 231      71.647  69.302  73.898  1.00  0.00           C
ATOM   3686  NE2 HIS A 231      71.407  68.062  73.528  1.00  0.00           N
ATOM   3687  CD2 HIS A 231      70.637  67.532  74.558  1.00  0.00           C
ATOM   3689  C   HIS A 231      67.957  68.692  78.518  1.00  0.00           C
ATOM   3690  O   HIS A 231      67.717  69.652  79.258  1.00  0.00           O
ATOM   3691  N   GLY A 232      67.857  67.412  78.938  1.00  0.00           N
ATOM   3693  CA  GLY A 232      67.497  66.982  80.278  1.00  0.00           C
ATOM   3696  C   GLY A 232      68.567  66.182  80.949  1.00  0.00           C
ATOM   3697  O   GLY A 232      69.507  65.672  80.338  1.00  0.00           O
ATOM   3698  N   ILE A 233      68.427  66.042  82.278  1.00  0.00           N
ATOM   3700  CA  ILE A 233      69.367  65.402  83.178  1.00  0.00           C
ATOM   3702  CB  ILE A 233      70.377  66.412  83.748  1.00  0.00           C
ATOM   3704  CG2 ILE A 233      69.657  67.532  84.518  1.00  0.00           C
ATOM   3708  CG1 ILE A 233      71.507  65.862  84.669  1.00  0.00           C
ATOM   3711  CD  ILE A 233      72.827  65.692  83.919  1.00  0.00           C
ATOM   3715  C   ILE A 233      68.567  64.762  84.298  1.00  0.00           C
ATOM   3716  O   ILE A 233      67.557  65.312  84.758  1.00  0.00           O
ATOM   3717  N   SER A 234      69.027  63.602  84.789  1.00  0.00           N
ATOM   3719  CA  SER A 234      68.687  63.112  86.118  1.00  0.00           C
ATOM   3721  CB  SER A 234      67.607  61.992  86.129  1.00  0.00           C
ATOM   3724  OG  SER A 234      67.137  61.732  87.459  1.00  0.00           O
ATOM   3726  C   SER A 234      69.977  62.612  86.718  1.00  0.00           C
ATOM   3727  O   SER A 234      71.007  62.582  86.048  1.00  0.00           O
ATOM   3728  N   THR A 235      69.967  62.302  88.018  1.00  0.00           N
ATOM   3730  CA  THR A 235      71.057  61.622  88.718  1.00  0.00           C
ATOM   3732  CB  THR A 235      71.977  62.552  89.538  1.00  0.00           C
ATOM   3734  OG1 THR A 235      73.177  61.922  89.978  1.00  0.00           O
ATOM   3736  CG2 THR A 235      71.307  63.142  90.788  1.00  0.00           C
ATOM   3740  C   THR A 235      70.387  60.582  89.588  1.00  0.00           C
ATOM   3741  O   THR A 235      69.467  60.882  90.359  1.00  0.00           O
ATOM   3742  N   SER A 236      70.817  59.322  89.488  1.00  0.00           N
ATOM   3744  CA  SER A 236      70.387  58.232  90.359  1.00  0.00           C
ATOM   3746  CB  SER A 236      69.807  57.002  89.588  1.00  0.00           C
ATOM   3749  OG  SER A 236      69.177  56.052  90.458  1.00  0.00           O
ATOM   3751  C   SER A 236      71.607  57.782  91.118  1.00  0.00           C
ATOM   3752  O   SER A 236      72.677  57.562  90.548  1.00  0.00           O
ATOM   3753  N   GLY A 237      71.507  57.622  92.449  1.00  0.00           N
ATOM   3755  CA  GLY A 237      72.637  57.102  93.198  1.00  0.00           C
ATOM   3758  C   GLY A 237      72.257  56.042  94.188  1.00  0.00           C
ATOM   3759  O   GLY A 237      71.117  55.902  94.608  1.00  0.00           O
ATOM   3760  N   SER A 238      73.277  55.302  94.638  1.00  0.00           N
ATOM   3762  CA  SER A 238      73.207  54.312  95.688  1.00  0.00           C
ATOM   3764  CB  SER A 238      73.997  53.022  95.309  1.00  0.00           C
ATOM   3767  OG  SER A 238      73.947  52.012  96.308  1.00  0.00           O
ATOM   3769  C   SER A 238      73.817  54.902  96.928  1.00  0.00           C
ATOM   3770  O   SER A 238      74.687  54.292  97.538  1.00  0.00           O
ATOM   3771  N   TYR A 239      73.377  56.122  97.318  1.00  0.00           N
ATOM   3773  CA  TYR A 239      73.797  56.862  98.518  1.00  0.00           C
ATOM   3775  CB  TYR A 239      72.917  58.112  98.738  1.00  0.00           C
ATOM   3778  CG  TYR A 239      72.827  58.892  97.459  1.00  0.00           C
ATOM   3779  CD1 TYR A 239      73.937  59.592  96.968  1.00  0.00           C
ATOM   3781  CE1 TYR A 239      73.837  60.342  95.788  1.00  0.00           C
ATOM   3783  CZ  TYR A 239      72.637  60.382  95.078  1.00  0.00           C
ATOM   3784  OH  TYR A 239      72.527  61.132  93.898  1.00  0.00           O
ATOM   3786  CD2 TYR A 239      71.617  58.932  96.739  1.00  0.00           C
ATOM   3788  CE2 TYR A 239      71.527  59.662  95.548  1.00  0.00           C
ATOM   3790  C   TYR A 239      73.797  56.022  99.789  1.00  0.00           C
ATOM   3791  O   TYR A 239      73.157  54.972  99.818  1.00  0.00           O
ATOM   3792  N   ARG A 240      74.527  56.472 100.828  1.00  0.00           N
ATOM   3794  CA  ARG A 240      74.907  55.652 101.988  1.00  0.00           C
ATOM   3796  CB  ARG A 240      73.757  55.362 103.028  1.00  0.00           C
ATOM   3799  CG  ARG A 240      72.447  54.752 102.498  1.00  0.00           C
ATOM   3802  CD  ARG A 240      71.417  54.412 103.578  1.00  0.00           C
ATOM   3805  NE  ARG A 240      70.117  54.202 102.859  1.00  0.00           N
ATOM   3807  CZ  ARG A 240      68.937  54.502 103.379  1.00  0.00           C
ATOM   3808  NH1 ARG A 240      68.777  54.652 104.669  1.00  0.00           N
ATOM   3811  NH2 ARG A 240      67.867  54.622 102.618  1.00  0.00           N
ATOM   3814  C   ARG A 240      75.707  54.392 101.638  1.00  0.00           C
ATOM   3815  O   ARG A 240      75.197  53.272 101.708  1.00  0.00           O
ATOM   3816  N   ASN A 241      76.997  54.522 101.218  1.00  0.00           N
ATOM   3818  CA  ASN A 241      77.747  53.342 100.808  1.00  0.00           C
ATOM   3820  CB  ASN A 241      79.117  53.572 100.118  1.00  0.00           C
ATOM   3823  CG  ASN A 241      78.977  54.002  98.679  1.00  0.00           C
ATOM   3824  OD1 ASN A 241      78.407  53.282  97.868  1.00  0.00           O
ATOM   3825  ND2 ASN A 241      79.497  55.192  98.328  1.00  0.00           N
ATOM   3828  C   ASN A 241      78.077  52.492 101.978  1.00  0.00           C
ATOM   3829  O   ASN A 241      78.107  51.282 101.828  1.00  0.00           O
ATOM   3830  N   TYR A 242      78.377  53.102 103.139  1.00  0.00           N
ATOM   3832  CA  TYR A 242      78.757  52.402 104.338  1.00  0.00           C
ATOM   3834  CB  TYR A 242      80.297  52.272 104.558  1.00  0.00           C
ATOM   3837  CG  TYR A 242      81.017  51.482 103.489  1.00  0.00           C
ATOM   3838  CD1 TYR A 242      81.317  52.062 102.248  1.00  0.00           C
ATOM   3840  CE1 TYR A 242      82.027  51.352 101.279  1.00  0.00           C
ATOM   3842  CZ  TYR A 242      82.547  50.102 101.568  1.00  0.00           C
ATOM   3843  OH  TYR A 242      83.387  49.512 100.598  1.00  0.00           O
ATOM   3845  CD2 TYR A 242      81.507  50.192 103.748  1.00  0.00           C
ATOM   3847  CE2 TYR A 242      82.287  49.502 102.798  1.00  0.00           C
ATOM   3849  C   TYR A 242      78.217  53.162 105.538  1.00  0.00           C
ATOM   3850  O   TYR A 242      78.387  54.372 105.668  1.00  0.00           O
ATOM   3851  N   TYR A 243      77.597  52.472 106.489  1.00  0.00           N
ATOM   3853  CA  TYR A 243      77.167  53.062 107.748  1.00  0.00           C
ATOM   3855  CB  TYR A 243      75.667  53.482 107.768  1.00  0.00           C
ATOM   3858  CG  TYR A 243      75.447  54.912 107.358  1.00  0.00           C
ATOM   3859  CD1 TYR A 243      75.517  55.272 106.008  1.00  0.00           C
ATOM   3861  CE1 TYR A 243      75.317  56.592 105.608  1.00  0.00           C
ATOM   3863  CZ  TYR A 243      75.007  57.572 106.539  1.00  0.00           C
ATOM   3864  OH  TYR A 243      74.807  58.892 106.108  1.00  0.00           O
ATOM   3866  CD2 TYR A 243      75.087  55.902 108.298  1.00  0.00           C
ATOM   3868  CE2 TYR A 243      74.857  57.222 107.888  1.00  0.00           C
ATOM   3870  C   TYR A 243      77.407  52.072 108.849  1.00  0.00           C
ATOM   3871  O   TYR A 243      77.537  50.872 108.618  1.00  0.00           O
ATOM   3872  N   GLU A 244      77.447  52.542 110.099  1.00  0.00           N
ATOM   3874  CA  GLU A 244      77.597  51.652 111.248  1.00  0.00           C
ATOM   3876  CB  GLU A 244      78.387  52.332 112.398  1.00  0.00           C
ATOM   3879  CG  GLU A 244      79.887  52.372 112.048  1.00  0.00           C
ATOM   3882  CD  GLU A 244      80.797  53.152 112.968  1.00  0.00           C
ATOM   3883  OE1 GLU A 244      80.407  54.162 113.598  1.00  0.00           O
ATOM   3884  OE2 GLU A 244      81.997  52.742 113.018  1.00  0.00           O
ATOM   3885  C   GLU A 244      76.257  51.122 111.718  1.00  0.00           C
ATOM   3886  O   GLU A 244      76.187  50.282 112.618  1.00  0.00           O
ATOM   3887  N   LEU A 245      75.167  51.572 111.068  1.00  0.00           N
ATOM   3889  CA  LEU A 245      73.797  51.342 111.448  1.00  0.00           C
ATOM   3891  CB  LEU A 245      72.957  52.602 111.068  1.00  0.00           C
ATOM   3894  CG  LEU A 245      71.677  52.882 111.879  1.00  0.00           C
ATOM   3896  CD1 LEU A 245      71.917  52.942 113.388  1.00  0.00           C
ATOM   3900  CD2 LEU A 245      71.077  54.212 111.408  1.00  0.00           C
ATOM   3904  C   LEU A 245      73.277  50.092 110.768  1.00  0.00           C
ATOM   3905  O   LEU A 245      74.037  49.282 110.239  1.00  0.00           O
ATOM   3906  N   ASP A 246      71.947  49.862 110.759  1.00  0.00           N
ATOM   3908  CA  ASP A 246      71.337  48.772 110.018  1.00  0.00           C
ATOM   3910  CB  ASP A 246      69.867  48.752 110.468  1.00  0.00           C
ATOM   3913  CG  ASP A 246      69.127  47.502 110.048  1.00  0.00           C
ATOM   3914  OD1 ASP A 246      69.737  46.402 110.058  1.00  0.00           O
ATOM   3915  OD2 ASP A 246      67.877  47.612 109.889  1.00  0.00           O
ATOM   3916  C   ASP A 246      71.547  48.872 108.498  1.00  0.00           C
ATOM   3917  O   ASP A 246      71.977  47.932 107.828  1.00  0.00           O
ATOM   3918  N   GLY A 247      71.347  50.092 107.938  1.00  0.00           N
ATOM   3920  CA  GLY A 247      71.597  50.402 106.528  1.00  0.00           C
ATOM   3923  C   GLY A 247      73.057  50.642 106.248  1.00  0.00           C
ATOM   3924  O   GLY A 247      73.447  51.762 105.928  1.00  0.00           O
ATOM   3925  N   LYS A 248      73.877  49.592 106.438  1.00  0.00           N
ATOM   3927  CA  LYS A 248      75.337  49.532 106.489  1.00  0.00           C
ATOM   3929  CB  LYS A 248      75.757  48.252 107.298  1.00  0.00           C
ATOM   3932  CG  LYS A 248      77.257  47.882 107.488  1.00  0.00           C
ATOM   3935  CD  LYS A 248      77.547  46.862 108.608  1.00  0.00           C
ATOM   3938  CE  LYS A 248      77.207  47.312 110.029  1.00  0.00           C
ATOM   3941  NZ  LYS A 248      77.587  46.232 110.968  1.00  0.00           N
ATOM   3945  C   LYS A 248      75.997  49.692 105.128  1.00  0.00           C
ATOM   3946  O   LYS A 248      75.667  50.582 104.358  1.00  0.00           O
ATOM   3947  N   ARG A 249      77.007  48.862 104.809  1.00  0.00           N
ATOM   3949  CA  ARG A 249      77.587  48.742 103.489  1.00  0.00           C
ATOM   3951  CB  ARG A 249      78.837  47.822 103.468  1.00  0.00           C
ATOM   3954  CG  ARG A 249      78.537  46.342 103.728  1.00  0.00           C
ATOM   3957  CD  ARG A 249      79.787  45.462 103.688  1.00  0.00           C
ATOM   3960  NE  ARG A 249      79.367  44.072 104.088  1.00  0.00           N
ATOM   3962  CZ  ARG A 249      78.967  43.772 105.318  1.00  0.00           C
ATOM   3963  NH1 ARG A 249      79.217  44.592 106.308  1.00  0.00           N
ATOM   3966  NH2 ARG A 249      78.317  42.652 105.558  1.00  0.00           N
ATOM   3969  C   ARG A 249      76.557  48.292 102.468  1.00  0.00           C
ATOM   3970  O   ARG A 249      76.557  48.682 101.308  1.00  0.00           O
ATOM   3971  N   LEU A 250      75.607  47.442 102.929  1.00  0.00           N
ATOM   3973  CA  LEU A 250      74.567  46.872 102.108  1.00  0.00           C
ATOM   3975  CB  LEU A 250      73.627  45.922 102.898  1.00  0.00           C
ATOM   3978  CG  LEU A 250      72.707  45.062 102.009  1.00  0.00           C
ATOM   3980  CD1 LEU A 250      73.537  44.122 101.129  1.00  0.00           C
ATOM   3984  CD2 LEU A 250      71.697  44.302 102.868  1.00  0.00           C
ATOM   3988  C   LEU A 250      73.697  47.922 101.448  1.00  0.00           C
ATOM   3989  O   LEU A 250      72.917  48.632 102.088  1.00  0.00           O
ATOM   3990  N   SER A 251      73.807  48.032 100.118  1.00  0.00           N
ATOM   3992  CA  SER A 251      72.927  48.882  99.338  1.00  0.00           C
ATOM   3994  CB  SER A 251      73.377  49.062  97.868  1.00  0.00           C
ATOM   3997  OG  SER A 251      72.477  49.892  97.129  1.00  0.00           O
ATOM   3999  C   SER A 251      71.467  48.482  99.418  1.00  0.00           C
ATOM   4000  O   SER A 251      71.077  47.332  99.618  1.00  0.00           O
ATOM   4001  N   HIS A 252      70.597  49.492  99.319  1.00  0.00           N
ATOM   4003  CA  HIS A 252      69.167  49.292  99.369  1.00  0.00           C
ATOM   4005  CB  HIS A 252      68.507  50.472 100.099  1.00  0.00           C
ATOM   4008  ND1 HIS A 252      68.067  51.292 102.389  1.00  0.00           N
ATOM   4009  CG  HIS A 252      68.797  50.452 101.559  1.00  0.00           C
ATOM   4010  CE1 HIS A 252      68.437  50.962 103.608  1.00  0.00           C
ATOM   4012  NE2 HIS A 252      69.357  49.972 103.618  1.00  0.00           N
ATOM   4014  CD2 HIS A 252      69.597  49.632 102.298  1.00  0.00           C
ATOM   4016  C   HIS A 252      68.617  49.192  97.958  1.00  0.00           C
ATOM   4017  O   HIS A 252      67.447  48.922  97.728  1.00  0.00           O
ATOM   4018  N   VAL A 253      69.497  49.382  96.959  1.00  0.00           N
ATOM   4020  CA  VAL A 253      69.197  49.152  95.558  1.00  0.00           C
ATOM   4022  CB  VAL A 253      70.097  49.932  94.608  1.00  0.00           C
ATOM   4024  CG1 VAL A 253      69.857  49.502  93.148  1.00  0.00           C
ATOM   4028  CG2 VAL A 253      69.947  51.462  94.818  1.00  0.00           C
ATOM   4032  C   VAL A 253      69.297  47.672  95.278  1.00  0.00           C
ATOM   4033  O   VAL A 253      70.337  47.042  95.449  1.00  0.00           O
ATOM   4034  N   ILE A 254      68.177  47.082  94.838  1.00  0.00           N
ATOM   4036  CA  ILE A 254      68.137  45.682  94.498  1.00  0.00           C
ATOM   4038  CB  ILE A 254      66.867  44.972  94.988  1.00  0.00           C
ATOM   4040  CG2 ILE A 254      66.567  45.512  96.398  1.00  0.00           C
ATOM   4044  CG1 ILE A 254      65.597  45.102  94.138  1.00  0.00           C
ATOM   4047  CD  ILE A 254      64.617  43.952  94.389  1.00  0.00           C
ATOM   4051  C   ILE A 254      68.377  45.512  93.028  1.00  0.00           C
ATOM   4052  O   ILE A 254      67.977  46.322  92.188  1.00  0.00           O
ATOM   4053  N   ASP A 255      69.047  44.412  92.669  1.00  0.00           N
ATOM   4055  CA  ASP A 255      69.037  43.932  91.319  1.00  0.00           C
ATOM   4057  CB  ASP A 255      70.307  43.072  91.129  1.00  0.00           C
ATOM   4060  CG  ASP A 255      70.617  42.742  89.688  1.00  0.00           C
ATOM   4061  OD1 ASP A 255      69.707  42.372  88.908  1.00  0.00           O
ATOM   4062  OD2 ASP A 255      71.837  42.772  89.369  1.00  0.00           O
ATOM   4063  C   ASP A 255      67.747  43.142  91.098  1.00  0.00           C
ATOM   4064  O   ASP A 255      67.477  42.232  91.889  1.00  0.00           O
ATOM   4065  N   PRO A 256      66.897  43.422  90.108  1.00  0.00           N
ATOM   4066  CD  PRO A 256      67.097  44.522  89.158  1.00  0.00           C
ATOM   4069  CA  PRO A 256      65.607  42.772  89.949  1.00  0.00           C
ATOM   4071  CB  PRO A 256      64.897  43.632  88.878  1.00  0.00           C
ATOM   4074  CG  PRO A 256      66.037  44.302  88.098  1.00  0.00           C
ATOM   4077  C   PRO A 256      65.777  41.342  89.509  1.00  0.00           C
ATOM   4078  O   PRO A 256      64.987  40.482  89.889  1.00  0.00           O
ATOM   4079  N   GLN A 257      66.787  41.072  88.658  1.00  0.00           N
ATOM   4081  CA  GLN A 257      67.077  39.742  88.178  1.00  0.00           C
ATOM   4083  CB  GLN A 257      68.217  39.832  87.138  1.00  0.00           C
ATOM   4086  CG  GLN A 257      68.297  38.612  86.199  1.00  0.00           C
ATOM   4089  CD  GLN A 257      66.957  38.342  85.499  1.00  0.00           C
ATOM   4090  OE1 GLN A 257      66.367  37.262  85.588  1.00  0.00           O
ATOM   4091  NE2 GLN A 257      66.437  39.352  84.789  1.00  0.00           N
ATOM   4094  C   GLN A 257      67.547  38.822  89.278  1.00  0.00           C
ATOM   4095  O   GLN A 257      67.157  37.652  89.379  1.00  0.00           O
ATOM   4096  N   THR A 258      68.427  39.332  90.158  1.00  0.00           N
ATOM   4098  CA  THR A 258      68.947  38.542  91.268  1.00  0.00           C
ATOM   4100  CB  THR A 258      70.257  39.082  91.838  1.00  0.00           C
ATOM   4102  OG1 THR A 258      71.217  39.282  90.818  1.00  0.00           O
ATOM   4104  CG2 THR A 258      70.897  38.072  92.789  1.00  0.00           C
ATOM   4108  C   THR A 258      67.927  38.462  92.379  1.00  0.00           C
ATOM   4109  O   THR A 258      67.737  37.422  92.989  1.00  0.00           O
ATOM   4110  N   GLY A 259      67.217  39.582  92.658  1.00  0.00           N
ATOM   4112  CA  GLY A 259      66.287  39.732  93.768  1.00  0.00           C
ATOM   4115  C   GLY A 259      66.997  40.022  95.069  1.00  0.00           C
ATOM   4116  O   GLY A 259      66.497  39.772  96.158  1.00  0.00           O
ATOM   4117  N   ARG A 260      68.207  40.592  94.978  1.00  0.00           N
ATOM   4119  CA  ARG A 260      69.087  40.872  96.098  1.00  0.00           C
ATOM   4121  CB  ARG A 260      70.207  39.812  96.228  1.00  0.00           C
ATOM   4124  CG  ARG A 260      69.667  38.372  96.388  1.00  0.00           C
ATOM   4127  CD  ARG A 260      70.767  37.322  96.528  1.00  0.00           C
ATOM   4130  NE  ARG A 260      70.107  36.002  96.268  1.00  0.00           N
ATOM   4132  CZ  ARG A 260      69.957  35.002  97.118  1.00  0.00           C
ATOM   4133  NH1 ARG A 260      70.077  35.082  98.428  1.00  0.00           N
ATOM   4136  NH2 ARG A 260      69.667  33.832  96.578  1.00  0.00           N
ATOM   4139  C   ARG A 260      69.737  42.232  95.868  1.00  0.00           C
ATOM   4140  O   ARG A 260      69.727  42.672  94.718  1.00  0.00           O
ATOM   4141  N   PRO A 261      70.287  42.922  96.879  1.00  0.00           N
ATOM   4142  CD  PRO A 261      70.267  42.532  98.279  1.00  0.00           C
ATOM   4145  CA  PRO A 261      71.127  44.112  96.699  1.00  0.00           C
ATOM   4147  CB  PRO A 261      71.707  44.382  98.088  1.00  0.00           C
ATOM   4150  CG  PRO A 261      70.617  43.832  98.989  1.00  0.00           C
ATOM   4153  C   PRO A 261      72.237  43.952  95.709  1.00  0.00           C
ATOM   4154  O   PRO A 261      72.847  42.892  95.718  1.00  0.00           O
ATOM   4155  N   ILE A 262      72.547  44.972  94.898  1.00  0.00           N
ATOM   4157  CA  ILE A 262      73.747  44.972  94.078  1.00  0.00           C
ATOM   4159  CB  ILE A 262      73.817  46.092  93.028  1.00  0.00           C
ATOM   4161  CG2 ILE A 262      72.517  46.162  92.208  1.00  0.00           C
ATOM   4165  CG1 ILE A 262      74.207  47.472  93.588  1.00  0.00           C
ATOM   4168  CD  ILE A 262      73.257  48.012  94.638  1.00  0.00           C
ATOM   4172  C   ILE A 262      75.057  44.932  94.868  1.00  0.00           C
ATOM   4173  O   ILE A 262      75.207  45.522  95.949  1.00  0.00           O
ATOM   4174  N   GLU A 263      76.057  44.222  94.308  1.00  0.00           N
ATOM   4176  CA  GLU A 263      77.357  44.012  94.918  1.00  0.00           C
ATOM   4178  CB  GLU A 263      77.857  42.592  94.578  1.00  0.00           C
ATOM   4181  CG  GLU A 263      76.967  41.442  95.099  1.00  0.00           C
ATOM   4184  CD  GLU A 263      77.557  40.082  94.739  1.00  0.00           C
ATOM   4185  OE1 GLU A 263      78.147  39.962  93.639  1.00  0.00           O
ATOM   4186  OE2 GLU A 263      77.447  39.132  95.569  1.00  0.00           O
ATOM   4187  C   GLU A 263      78.387  44.952  94.358  1.00  0.00           C
ATOM   4188  O   GLU A 263      79.527  45.012  94.798  1.00  0.00           O
ATOM   4189  N   HIS A 264      78.027  45.732  93.318  1.00  0.00           N
ATOM   4191  CA  HIS A 264      79.007  46.512  92.608  1.00  0.00           C
ATOM   4193  CB  HIS A 264      78.537  46.852  91.188  1.00  0.00           C
ATOM   4196  ND1 HIS A 264      77.087  48.802  91.528  1.00  0.00           N
ATOM   4197  CG  HIS A 264      77.207  47.492  91.118  1.00  0.00           C
ATOM   4198  CE1 HIS A 264      75.897  49.172  91.078  1.00  0.00           C
ATOM   4200  NE2 HIS A 264      75.287  48.172  90.418  1.00  0.00           N
ATOM   4202  CD2 HIS A 264      76.117  47.082  90.449  1.00  0.00           C
ATOM   4204  C   HIS A 264      79.427  47.762  93.358  1.00  0.00           C
ATOM   4205  O   HIS A 264      78.827  48.162  94.348  1.00  0.00           O
ATOM   4206  N   ASN A 265      80.527  48.402  92.898  1.00  0.00           N
ATOM   4208  CA  ASN A 265      81.077  49.602  93.518  1.00  0.00           C
ATOM   4210  CB  ASN A 265      82.637  49.592  93.478  1.00  0.00           C
ATOM   4213  CG  ASN A 265      83.277  48.422  94.218  1.00  0.00           C
ATOM   4214  OD1 ASN A 265      82.687  47.782  95.078  1.00  0.00           O
ATOM   4215  ND2 ASN A 265      84.527  48.072  93.819  1.00  0.00           N
ATOM   4218  C   ASN A 265      80.587  50.862  92.809  1.00  0.00           C
ATOM   4219  O   ASN A 265      81.137  51.942  93.018  1.00  0.00           O
ATOM   4220  N   LEU A 266      79.577  50.802  91.908  1.00  0.00           N
ATOM   4222  CA  LEU A 266      79.047  51.992  91.258  1.00  0.00           C
ATOM   4224  CB  LEU A 266      78.347  51.662  89.938  1.00  0.00           C
ATOM   4227  CG  LEU A 266      77.677  52.812  89.158  1.00  0.00           C
ATOM   4229  CD1 LEU A 266      78.697  53.702  88.438  1.00  0.00           C
ATOM   4233  CD2 LEU A 266      76.717  52.152  88.178  1.00  0.00           C
ATOM   4237  C   LEU A 266      78.047  52.692  92.149  1.00  0.00           C
ATOM   4238  O   LEU A 266      77.127  52.082  92.698  1.00  0.00           O
ATOM   4239  N   VAL A 267      78.237  53.992  92.358  1.00  0.00           N
ATOM   4241  CA  VAL A 267      77.497  54.652  93.408  1.00  0.00           C
ATOM   4243  CB  VAL A 267      78.407  55.232  94.478  1.00  0.00           C
ATOM   4245  CG1 VAL A 267      77.537  55.452  95.718  1.00  0.00           C
ATOM   4249  CG2 VAL A 267      79.607  54.332  94.828  1.00  0.00           C
ATOM   4253  C   VAL A 267      76.647  55.772  92.849  1.00  0.00           C
ATOM   4254  O   VAL A 267      75.547  55.992  93.318  1.00  0.00           O
ATOM   4255  N   SER A 268      77.107  56.492  91.808  1.00  0.00           N
ATOM   4257  CA  SER A 268      76.297  57.522  91.179  1.00  0.00           C
ATOM   4259  CB  SER A 268      76.607  58.982  91.638  1.00  0.00           C
ATOM   4262  OG  SER A 268      76.047  59.992  90.808  1.00  0.00           O
ATOM   4264  C   SER A 268      76.457  57.382  89.699  1.00  0.00           C
ATOM   4265  O   SER A 268      77.567  57.262  89.168  1.00  0.00           O
ATOM   4266  N   VAL A 269      75.317  57.432  89.018  1.00  0.00           N
ATOM   4268  CA  VAL A 269      75.217  57.712  87.618  1.00  0.00           C
ATOM   4270  CB  VAL A 269      74.517  56.612  86.819  1.00  0.00           C
ATOM   4272  CG1 VAL A 269      74.157  57.072  85.388  1.00  0.00           C
ATOM   4276  CG2 VAL A 269      75.407  55.362  86.778  1.00  0.00           C
ATOM   4280  C   VAL A 269      74.537  59.062  87.538  1.00  0.00           C
ATOM   4281  O   VAL A 269      73.747  59.472  88.388  1.00  0.00           O
ATOM   4282  N   THR A 270      74.947  59.822  86.518  1.00  0.00           N
ATOM   4284  CA  THR A 270      74.247  61.012  86.098  1.00  0.00           C
ATOM   4286  CB  THR A 270      75.027  62.262  86.478  1.00  0.00           C
ATOM   4288  OG1 THR A 270      75.017  62.462  87.879  1.00  0.00           O
ATOM   4290  CG2 THR A 270      74.417  63.522  85.868  1.00  0.00           C
ATOM   4294  C   THR A 270      74.107  60.912  84.599  1.00  0.00           C
ATOM   4295  O   THR A 270      75.117  60.882  83.888  1.00  0.00           O
ATOM   4296  N   VAL A 271      72.867  60.832  84.088  1.00  0.00           N
ATOM   4298  CA  VAL A 271      72.567  60.732  82.658  1.00  0.00           C
ATOM   4300  CB  VAL A 271      71.507  59.672  82.318  1.00  0.00           C
ATOM   4302  CG1 VAL A 271      71.297  59.532  80.798  1.00  0.00           C
ATOM   4306  CG2 VAL A 271      71.927  58.312  82.898  1.00  0.00           C
ATOM   4310  C   VAL A 271      72.097  62.062  82.099  1.00  0.00           C
ATOM   4311  O   VAL A 271      71.207  62.722  82.648  1.00  0.00           O
ATOM   4312  N   ILE A 272      72.657  62.472  80.938  1.00  0.00           N
ATOM   4314  CA  ILE A 272      72.127  63.502  80.058  1.00  0.00           C
ATOM   4316  CB  ILE A 272      73.157  64.532  79.579  1.00  0.00           C
ATOM   4318  CG2 ILE A 272      72.537  65.522  78.568  1.00  0.00           C
ATOM   4322  CG1 ILE A 272      73.737  65.292  80.798  1.00  0.00           C
ATOM   4325  CD  ILE A 272      74.897  66.232  80.478  1.00  0.00           C
ATOM   4329  C   ILE A 272      71.447  62.822  78.878  1.00  0.00           C
ATOM   4330  O   ILE A 272      71.967  61.882  78.268  1.00  0.00           O
ATOM   4331  N   ALA A 273      70.237  63.292  78.528  1.00  0.00           N
ATOM   4333  CA  ALA A 273      69.437  62.792  77.449  1.00  0.00           C
ATOM   4335  CB  ALA A 273      68.547  61.632  77.949  1.00  0.00           C
ATOM   4339  C   ALA A 273      68.587  63.952  76.918  1.00  0.00           C
ATOM   4340  O   ALA A 273      68.617  65.022  77.529  1.00  0.00           O
ATOM   4341  N   PRO A 274      67.837  63.842  75.808  1.00  0.00           N
ATOM   4342  CD  PRO A 274      68.097  62.812  74.798  1.00  0.00           C
ATOM   4345  CA  PRO A 274      67.057  64.952  75.268  1.00  0.00           C
ATOM   4347  CB  PRO A 274      66.527  64.422  73.919  1.00  0.00           C
ATOM   4350  CG  PRO A 274      67.587  63.402  73.478  1.00  0.00           C
ATOM   4353  C   PRO A 274      65.887  65.312  76.148  1.00  0.00           C
ATOM   4354  O   PRO A 274      65.517  66.482  76.228  1.00  0.00           O
ATOM   4355  N   THR A 275      65.287  64.292  76.768  1.00  0.00           N
ATOM   4357  CA  THR A 275      64.077  64.362  77.558  1.00  0.00           C
ATOM   4359  CB  THR A 275      63.027  63.382  77.009  1.00  0.00           C
ATOM   4361  OG1 THR A 275      62.747  63.612  75.639  1.00  0.00           O
ATOM   4363  CG2 THR A 275      61.687  63.432  77.708  1.00  0.00           C
ATOM   4367  C   THR A 275      64.457  63.922  78.948  1.00  0.00           C
ATOM   4368  O   THR A 275      65.177  62.932  79.098  1.00  0.00           O
ATOM   4369  N   ALA A 276      64.017  64.612  80.018  1.00  0.00           N
ATOM   4371  CA  ALA A 276      64.347  64.262  81.398  1.00  0.00           C
ATOM   4373  CB  ALA A 276      63.817  65.292  82.408  1.00  0.00           C
ATOM   4377  C   ALA A 276      63.857  62.872  81.788  1.00  0.00           C
ATOM   4378  O   ALA A 276      64.547  62.122  82.488  1.00  0.00           O
ATOM   4379  N   LEU A 277      62.677  62.472  81.279  1.00  0.00           N
ATOM   4381  CA  LEU A 277      62.127  61.142  81.408  1.00  0.00           C
ATOM   4383  CB  LEU A 277      60.817  61.042  80.588  1.00  0.00           C
ATOM   4386  CG  LEU A 277      60.067  59.712  80.768  1.00  0.00           C
ATOM   4388  CD1 LEU A 277      59.727  59.522  82.248  1.00  0.00           C
ATOM   4392  CD2 LEU A 277      58.787  59.672  79.929  1.00  0.00           C
ATOM   4396  C   LEU A 277      63.037  60.032  80.919  1.00  0.00           C
ATOM   4397  O   LEU A 277      63.187  58.992  81.568  1.00  0.00           O
ATOM   4398  N   GLU A 278      63.667  60.212  79.748  1.00  0.00           N
ATOM   4400  CA  GLU A 278      64.677  59.292  79.258  1.00  0.00           C
ATOM   4402  CB  GLU A 278      65.117  59.682  77.838  1.00  0.00           C
ATOM   4405  CG  GLU A 278      63.977  59.532  76.819  1.00  0.00           C
ATOM   4408  CD  GLU A 278      64.337  60.212  75.499  1.00  0.00           C
ATOM   4409  OE1 GLU A 278      65.437  59.882  74.988  1.00  0.00           O
ATOM   4410  OE2 GLU A 278      63.537  61.072  75.038  1.00  0.00           O
ATOM   4411  C   GLU A 278      65.907  59.202  80.138  1.00  0.00           C
ATOM   4412  O   GLU A 278      66.397  58.112  80.449  1.00  0.00           O
ATOM   4413  N   ALA A 279      66.417  60.362  80.598  1.00  0.00           N
ATOM   4415  CA  ALA A 279      67.577  60.402  81.459  1.00  0.00           C
ATOM   4417  CB  ALA A 279      67.947  61.862  81.788  1.00  0.00           C
ATOM   4421  C   ALA A 279      67.367  59.632  82.748  1.00  0.00           C
ATOM   4422  O   ALA A 279      68.107  58.712  83.058  1.00  0.00           O
ATOM   4423  N   ASP A 280      66.257  59.922  83.468  1.00  0.00           N
ATOM   4425  CA  ASP A 280      65.887  59.272  84.699  1.00  0.00           C
ATOM   4427  CB  ASP A 280      64.617  59.982  85.239  1.00  0.00           C
ATOM   4430  CG  ASP A 280      64.397  59.732  86.718  1.00  0.00           C
ATOM   4431  OD1 ASP A 280      65.407  59.492  87.418  1.00  0.00           O
ATOM   4432  OD2 ASP A 280      63.237  59.962  87.158  1.00  0.00           O
ATOM   4433  C   ASP A 280      65.657  57.772  84.548  1.00  0.00           C
ATOM   4434  O   ASP A 280      66.197  56.942  85.298  1.00  0.00           O
ATOM   4435  N   ALA A 281      64.937  57.362  83.478  1.00  0.00           N
ATOM   4437  CA  ALA A 281      64.737  55.962  83.178  1.00  0.00           C
ATOM   4439  CB  ALA A 281      63.817  55.852  81.938  1.00  0.00           C
ATOM   4443  C   ALA A 281      66.027  55.192  82.918  1.00  0.00           C
ATOM   4444  O   ALA A 281      66.227  54.092  83.438  1.00  0.00           O
ATOM   4445  N   TRP A 282      66.967  55.782  82.138  1.00  0.00           N
ATOM   4447  CA  TRP A 282      68.297  55.222  81.968  1.00  0.00           C
ATOM   4449  CB  TRP A 282      69.157  56.042  80.978  1.00  0.00           C
ATOM   4452  CG  TRP A 282      68.797  55.902  79.538  1.00  0.00           C
ATOM   4453  CD1 TRP A 282      68.467  56.902  78.668  1.00  0.00           C
ATOM   4455  NE1 TRP A 282      68.297  56.382  77.408  1.00  0.00           N
ATOM   4457  CE2 TRP A 282      68.527  55.032  77.428  1.00  0.00           C
ATOM   4458  CD2 TRP A 282      68.837  54.682  78.768  1.00  0.00           C
ATOM   4459  CE3 TRP A 282      69.147  53.362  79.078  1.00  0.00           C
ATOM   4461  CZ3 TRP A 282      69.127  52.412  78.058  1.00  0.00           C
ATOM   4463  CZ2 TRP A 282      68.487  54.082  76.419  1.00  0.00           C
ATOM   4465  CH2 TRP A 282      68.807  52.762  76.758  1.00  0.00           C
ATOM   4467  C   TRP A 282      69.087  55.102  83.259  1.00  0.00           C
ATOM   4468  O   TRP A 282      69.677  54.062  83.539  1.00  0.00           O
ATOM   4469  N   ASP A 283      69.097  56.182  84.068  1.00  0.00           N
ATOM   4471  CA  ASP A 283      69.977  56.362  85.209  1.00  0.00           C
ATOM   4473  CB  ASP A 283      69.727  57.812  85.728  1.00  0.00           C
ATOM   4476  CG  ASP A 283      70.957  58.402  86.368  1.00  0.00           C
ATOM   4477  OD1 ASP A 283      71.577  57.692  87.188  1.00  0.00           O
ATOM   4478  OD2 ASP A 283      71.297  59.572  86.048  1.00  0.00           O
ATOM   4479  C   ASP A 283      69.797  55.292  86.279  1.00  0.00           C
ATOM   4480  O   ASP A 283      70.757  54.642  86.708  1.00  0.00           O
ATOM   4481  N   THR A 284      68.537  54.952  86.618  1.00  0.00           N
ATOM   4483  CA  THR A 284      68.227  53.812  87.498  1.00  0.00           C
ATOM   4485  CB  THR A 284      66.747  53.702  87.828  1.00  0.00           C
ATOM   4487  OG1 THR A 284      66.357  54.762  88.688  1.00  0.00           O
ATOM   4489  CG2 THR A 284      66.417  52.422  88.608  1.00  0.00           C
ATOM   4493  C   THR A 284      68.727  52.482  86.959  1.00  0.00           C
ATOM   4494  O   THR A 284      69.357  51.702  87.678  1.00  0.00           O
ATOM   4495  N   GLY A 285      68.537  52.192  85.658  1.00  0.00           N
ATOM   4497  CA  GLY A 285      69.027  50.962  85.048  1.00  0.00           C
ATOM   4500  C   GLY A 285      70.527  50.832  85.018  1.00  0.00           C
ATOM   4501  O   GLY A 285      71.087  49.822  85.418  1.00  0.00           O
ATOM   4502  N   LEU A 286      71.227  51.872  84.558  1.00  0.00           N
ATOM   4504  CA  LEU A 286      72.677  51.932  84.529  1.00  0.00           C
ATOM   4506  CB  LEU A 286      73.217  53.112  83.679  1.00  0.00           C
ATOM   4509  CG  LEU A 286      73.217  52.862  82.149  1.00  0.00           C
ATOM   4511  CD1 LEU A 286      71.837  52.732  81.518  1.00  0.00           C
ATOM   4515  CD2 LEU A 286      73.957  53.992  81.438  1.00  0.00           C
ATOM   4519  C   LEU A 286      73.327  51.872  85.908  1.00  0.00           C
ATOM   4520  O   LEU A 286      74.367  51.242  86.078  1.00  0.00           O
ATOM   4521  N   MET A 287      72.687  52.492  86.938  1.00  0.00           N
ATOM   4523  CA  MET A 287      72.987  52.232  88.328  1.00  0.00           C
ATOM   4525  CB  MET A 287      72.107  53.072  89.308  1.00  0.00           C
ATOM   4528  CG  MET A 287      72.677  54.462  89.629  1.00  0.00           C
ATOM   4531  SD  MET A 287      74.357  54.482  90.338  1.00  0.00           S
ATOM   4532  CE  MET A 287      74.107  53.292  91.679  1.00  0.00           C
ATOM   4536  C   MET A 287      72.907  50.782  88.758  1.00  0.00           C
ATOM   4537  O   MET A 287      73.827  50.262  89.379  1.00  0.00           O
ATOM   4538  N   VAL A 288      71.837  50.052  88.408  1.00  0.00           N
ATOM   4540  CA  VAL A 288      71.717  48.612  88.688  1.00  0.00           C
ATOM   4542  CB  VAL A 288      70.327  48.112  88.349  1.00  0.00           C
ATOM   4544  CG1 VAL A 288      70.187  46.582  88.498  1.00  0.00           C
ATOM   4548  CG2 VAL A 288      69.357  48.772  89.319  1.00  0.00           C
ATOM   4552  C   VAL A 288      72.767  47.732  88.008  1.00  0.00           C
ATOM   4553  O   VAL A 288      73.337  46.832  88.629  1.00  0.00           O
ATOM   4554  N   LEU A 289      73.077  47.992  86.718  1.00  0.00           N
ATOM   4556  CA  LEU A 289      74.027  47.222  85.928  1.00  0.00           C
ATOM   4558  CB  LEU A 289      74.197  47.812  84.488  1.00  0.00           C
ATOM   4561  CG  LEU A 289      73.307  47.282  83.338  1.00  0.00           C
ATOM   4563  CD1 LEU A 289      72.797  45.852  83.548  1.00  0.00           C
ATOM   4567  CD2 LEU A 289      72.137  48.212  83.018  1.00  0.00           C
ATOM   4571  C   LEU A 289      75.427  47.102  86.528  1.00  0.00           C
ATOM   4572  O   LEU A 289      76.117  46.102  86.338  1.00  0.00           O
ATOM   4573  N   GLY A 290      75.907  48.162  87.199  1.00  0.00           N
ATOM   4575  CA  GLY A 290      77.307  48.312  87.578  1.00  0.00           C
ATOM   4578  C   GLY A 290      78.237  48.582  86.408  1.00  0.00           C
ATOM   4579  O   GLY A 290      77.857  48.432  85.239  1.00  0.00           O
ATOM   4580  N   PRO A 291      79.457  49.052  86.679  1.00  0.00           N
ATOM   4581  CD  PRO A 291      80.087  49.022  87.999  1.00  0.00           C
ATOM   4584  CA  PRO A 291      80.347  49.672  85.698  1.00  0.00           C
ATOM   4586  CB  PRO A 291      81.667  49.862  86.448  1.00  0.00           C
ATOM   4589  CG  PRO A 291      81.177  50.102  87.868  1.00  0.00           C
ATOM   4592  C   PRO A 291      80.507  49.002  84.358  1.00  0.00           C
ATOM   4593  O   PRO A 291      80.377  49.702  83.358  1.00  0.00           O
ATOM   4594  N   GLU A 292      80.847  47.702  84.328  1.00  0.00           N
ATOM   4596  CA  GLU A 292      81.137  46.992  83.098  1.00  0.00           C
ATOM   4598  CB  GLU A 292      81.857  45.632  83.358  1.00  0.00           C
ATOM   4601  CG  GLU A 292      81.027  44.452  83.928  1.00  0.00           C
ATOM   4604  CD  GLU A 292      81.847  43.172  84.068  1.00  0.00           C
ATOM   4605  OE1 GLU A 292      83.097  43.212  83.928  1.00  0.00           O
ATOM   4606  OE2 GLU A 292      81.237  42.102  84.298  1.00  0.00           O
ATOM   4607  C   GLU A 292      79.917  46.802  82.218  1.00  0.00           C
ATOM   4608  O   GLU A 292      79.957  47.132  81.039  1.00  0.00           O
ATOM   4609  N   LYS A 293      78.787  46.302  82.758  1.00  0.00           N
ATOM   4611  CA  LYS A 293      77.577  46.072  82.009  1.00  0.00           C
ATOM   4613  CB  LYS A 293      76.567  45.282  82.849  1.00  0.00           C
ATOM   4616  CG  LYS A 293      77.037  43.862  83.228  1.00  0.00           C
ATOM   4619  CD  LYS A 293      76.027  43.172  84.148  1.00  0.00           C
ATOM   4622  CE  LYS A 293      74.747  42.712  83.438  1.00  0.00           C
ATOM   4625  NZ  LYS A 293      73.707  42.502  84.438  1.00  0.00           N
ATOM   4629  C   LYS A 293      76.947  47.342  81.508  1.00  0.00           C
ATOM   4630  O   LYS A 293      76.487  47.462  80.379  1.00  0.00           O
ATOM   4631  N   ALA A 294      76.927  48.382  82.358  1.00  0.00           N
ATOM   4633  CA  ALA A 294      76.547  49.712  81.968  1.00  0.00           C
ATOM   4635  CB  ALA A 294      76.567  50.582  83.228  1.00  0.00           C
ATOM   4639  C   ALA A 294      77.427  50.322  80.879  1.00  0.00           C
ATOM   4640  O   ALA A 294      76.937  50.942  79.938  1.00  0.00           O
ATOM   4641  N   LYS A 295      78.757  50.112  80.928  1.00  0.00           N
ATOM   4643  CA  LYS A 295      79.667  50.502  79.858  1.00  0.00           C
ATOM   4645  CB  LYS A 295      81.147  50.112  80.148  1.00  0.00           C
ATOM   4648  CG  LYS A 295      82.137  51.242  79.798  1.00  0.00           C
ATOM   4651  CD  LYS A 295      82.157  52.372  80.838  1.00  0.00           C
ATOM   4654  CE  LYS A 295      82.767  51.952  82.188  1.00  0.00           C
ATOM   4657  NZ  LYS A 295      82.737  53.072  83.148  1.00  0.00           N
ATOM   4661  C   LYS A 295      79.307  49.882  78.518  1.00  0.00           C
ATOM   4662  O   LYS A 295      79.437  50.522  77.478  1.00  0.00           O
ATOM   4663  N   GLU A 296      78.817  48.612  78.498  1.00  0.00           N
ATOM   4665  CA  GLU A 296      78.237  48.012  77.309  1.00  0.00           C
ATOM   4667  CB  GLU A 296      77.847  46.522  77.558  1.00  0.00           C
ATOM   4670  CG  GLU A 296      79.007  45.622  78.038  1.00  0.00           C
ATOM   4673  CD  GLU A 296      78.637  44.172  78.349  1.00  0.00           C
ATOM   4674  OE1 GLU A 296      77.437  43.782  78.399  1.00  0.00           O
ATOM   4675  OE2 GLU A 296      79.577  43.372  78.588  1.00  0.00           O
ATOM   4676  C   GLU A 296      77.017  48.782  76.819  1.00  0.00           C
ATOM   4677  O   GLU A 296      76.937  49.162  75.648  1.00  0.00           O
ATOM   4678  N   VAL A 297      76.037  49.092  77.688  1.00  0.00           N
ATOM   4680  CA  VAL A 297      74.807  49.802  77.318  1.00  0.00           C
ATOM   4682  CB  VAL A 297      73.847  49.872  78.508  1.00  0.00           C
ATOM   4684  CG1 VAL A 297      72.547  50.632  78.139  1.00  0.00           C
ATOM   4688  CG2 VAL A 297      73.477  48.442  78.958  1.00  0.00           C
ATOM   4692  C   VAL A 297      75.057  51.192  76.749  1.00  0.00           C
ATOM   4693  O   VAL A 297      74.517  51.562  75.709  1.00  0.00           O
ATOM   4694  N   VAL A 298      75.937  51.982  77.389  1.00  0.00           N
ATOM   4696  CA  VAL A 298      76.337  53.322  76.988  1.00  0.00           C
ATOM   4698  CB  VAL A 298      77.317  53.872  78.018  1.00  0.00           C
ATOM   4700  CG1 VAL A 298      77.897  55.232  77.608  1.00  0.00           C
ATOM   4704  CG2 VAL A 298      76.587  54.032  79.358  1.00  0.00           C
ATOM   4708  C   VAL A 298      76.977  53.392  75.608  1.00  0.00           C
ATOM   4709  O   VAL A 298      76.707  54.272  74.789  1.00  0.00           O
ATOM   4710  N   ARG A 299      77.867  52.422  75.328  1.00  0.00           N
ATOM   4712  CA  ARG A 299      78.507  52.242  74.048  1.00  0.00           C
ATOM   4714  CB  ARG A 299      79.687  51.262  74.158  1.00  0.00           C
ATOM   4717  CG  ARG A 299      80.867  51.852  74.959  1.00  0.00           C
ATOM   4720  CD  ARG A 299      82.027  50.852  75.029  1.00  0.00           C
ATOM   4723  NE  ARG A 299      83.137  51.422  75.858  1.00  0.00           N
ATOM   4725  CZ  ARG A 299      83.887  52.462  75.499  1.00  0.00           C
ATOM   4726  NH1 ARG A 299      83.857  53.022  74.319  1.00  0.00           N
ATOM   4729  NH2 ARG A 299      84.787  52.892  76.358  1.00  0.00           N
ATOM   4732  C   ARG A 299      77.607  51.832  72.888  1.00  0.00           C
ATOM   4733  O   ARG A 299      77.787  52.272  71.758  1.00  0.00           O
ATOM   4734  N   ARG A 300      76.637  50.942  73.139  1.00  0.00           N
ATOM   4736  CA  ARG A 300      75.557  50.652  72.208  1.00  0.00           C
ATOM   4738  CB  ARG A 300      74.777  49.362  72.599  1.00  0.00           C
ATOM   4741  CG  ARG A 300      75.487  48.082  72.118  1.00  0.00           C
ATOM   4744  CD  ARG A 300      76.677  47.622  72.968  1.00  0.00           C
ATOM   4747  NE  ARG A 300      76.097  47.012  74.199  1.00  0.00           N
ATOM   4749  CZ  ARG A 300      75.567  45.802  74.208  1.00  0.00           C
ATOM   4750  NH1 ARG A 300      75.747  44.972  73.209  1.00  0.00           N
ATOM   4753  NH2 ARG A 300      74.807  45.392  75.198  1.00  0.00           N
ATOM   4756  C   ARG A 300      74.567  51.762  71.898  1.00  0.00           C
ATOM   4757  O   ARG A 300      74.207  51.972  70.738  1.00  0.00           O
ATOM   4758  N   GLU A 301      74.077  52.472  72.938  1.00  0.00           N
ATOM   4760  CA  GLU A 301      72.887  53.302  72.838  1.00  0.00           C
ATOM   4762  CB  GLU A 301      72.027  53.112  74.118  1.00  0.00           C
ATOM   4765  CG  GLU A 301      71.437  51.692  74.299  1.00  0.00           C
ATOM   4768  CD  GLU A 301      70.517  51.292  73.168  1.00  0.00           C
ATOM   4769  OE1 GLU A 301      69.927  52.162  72.488  1.00  0.00           O
ATOM   4770  OE2 GLU A 301      70.387  50.062  72.879  1.00  0.00           O
ATOM   4771  C   GLU A 301      73.217  54.782  72.708  1.00  0.00           C
ATOM   4772  O   GLU A 301      72.347  55.662  72.669  1.00  0.00           O
ATOM   4773  N   GLY A 302      74.527  55.072  72.628  1.00  0.00           N
ATOM   4775  CA  GLY A 302      75.107  56.402  72.518  1.00  0.00           C
ATOM   4778  C   GLY A 302      74.807  57.352  73.618  1.00  0.00           C
ATOM   4779  O   GLY A 302      74.567  58.532  73.379  1.00  0.00           O
ATOM   4780  N   LEU A 303      74.827  56.892  74.879  1.00  0.00           N
ATOM   4782  CA  LEU A 303      74.317  57.642  76.018  1.00  0.00           C
ATOM   4784  CB  LEU A 303      73.747  56.722  77.108  1.00  0.00           C
ATOM   4787  CG  LEU A 303      72.567  55.872  76.598  1.00  0.00           C
ATOM   4789  CD1 LEU A 303      72.147  54.862  77.669  1.00  0.00           C
ATOM   4793  CD2 LEU A 303      71.377  56.742  76.158  1.00  0.00           C
ATOM   4797  C   LEU A 303      75.287  58.622  76.648  1.00  0.00           C
ATOM   4798  O   LEU A 303      76.457  58.322  76.878  1.00  0.00           O
ATOM   4799  N   ALA A 304      74.817  59.852  76.978  1.00  0.00           N
ATOM   4801  CA  ALA A 304      75.667  60.832  77.618  1.00  0.00           C
ATOM   4803  CB  ALA A 304      75.287  62.272  77.219  1.00  0.00           C
ATOM   4807  C   ALA A 304      75.657  60.622  79.109  1.00  0.00           C
ATOM   4808  O   ALA A 304      74.757  61.062  79.818  1.00  0.00           O
ATOM   4809  N   VAL A 305      76.687  59.922  79.618  1.00  0.00           N
ATOM   4811  CA  VAL A 305      76.727  59.562  81.028  1.00  0.00           C
ATOM   4813  CB  VAL A 305      76.417  58.092  81.279  1.00  0.00           C
ATOM   4815  CG1 VAL A 305      75.017  57.772  80.748  1.00  0.00           C
ATOM   4819  CG2 VAL A 305      77.467  57.182  80.629  1.00  0.00           C
ATOM   4823  C   VAL A 305      78.047  59.882  81.688  1.00  0.00           C
ATOM   4824  O   VAL A 305      79.137  59.932  81.108  1.00  0.00           O
ATOM   4825  N   TYR A 306      77.927  60.072  83.008  1.00  0.00           N
ATOM   4827  CA  TYR A 306      78.997  60.242  83.938  1.00  0.00           C
ATOM   4829  CB  TYR A 306      78.947  61.712  84.418  1.00  0.00           C
ATOM   4832  CG  TYR A 306      80.037  62.092  85.368  1.00  0.00           C
ATOM   4833  CD1 TYR A 306      80.017  61.652  86.699  1.00  0.00           C
ATOM   4835  CE1 TYR A 306      80.947  62.122  87.618  1.00  0.00           C
ATOM   4837  CZ  TYR A 306      81.947  63.012  87.218  1.00  0.00           C
ATOM   4838  OH  TYR A 306      82.957  63.452  88.088  1.00  0.00           O
ATOM   4840  CD2 TYR A 306      81.007  63.032  84.988  1.00  0.00           C
ATOM   4842  CE2 TYR A 306      81.967  63.472  85.908  1.00  0.00           C
ATOM   4844  C   TYR A 306      78.777  59.222  85.038  1.00  0.00           C
ATOM   4845  O   TYR A 306      77.667  59.082  85.558  1.00  0.00           O
ATOM   4846  N   MET A 307      79.827  58.472  85.418  1.00  0.00           N
ATOM   4848  CA  MET A 307      79.737  57.412  86.408  1.00  0.00           C
ATOM   4850  CB  MET A 307      80.097  56.052  85.748  1.00  0.00           C
ATOM   4853  CG  MET A 307      79.217  55.632  84.568  1.00  0.00           C
ATOM   4856  SD  MET A 307      79.837  54.102  83.838  1.00  0.00           S
ATOM   4857  CE  MET A 307      78.627  53.912  82.508  1.00  0.00           C
ATOM   4861  C   MET A 307      80.747  57.592  87.529  1.00  0.00           C
ATOM   4862  O   MET A 307      81.947  57.652  87.258  1.00  0.00           O
ATOM   4863  N   ILE A 308      80.317  57.572  88.808  1.00  0.00           N
ATOM   4865  CA  ILE A 308      81.227  57.482  89.949  1.00  0.00           C
ATOM   4867  CB  ILE A 308      80.867  58.382  91.139  1.00  0.00           C
ATOM   4869  CG2 ILE A 308      81.917  58.212  92.268  1.00  0.00           C
ATOM   4873  CG1 ILE A 308      80.717  59.872  90.759  1.00  0.00           C
ATOM   4876  CD  ILE A 308      82.007  60.682  90.698  1.00  0.00           C
ATOM   4880  C   ILE A 308      81.247  56.052  90.478  1.00  0.00           C
ATOM   4881  O   ILE A 308      80.227  55.512  90.888  1.00  0.00           O
ATOM   4882  N   THR A 309      82.457  55.452  90.569  1.00  0.00           N
ATOM   4884  CA  THR A 309      82.687  54.172  91.228  1.00  0.00           C
ATOM   4886  CB  THR A 309      83.467  53.142  90.379  1.00  0.00           C
ATOM   4888  OG1 THR A 309      82.997  53.022  89.039  1.00  0.00           O
ATOM   4890  CG2 THR A 309      83.347  51.742  90.949  1.00  0.00           C
ATOM   4894  C   THR A 309      83.567  54.552  92.398  1.00  0.00           C
ATOM   4895  O   THR A 309      84.527  55.312  92.239  1.00  0.00           O
ATOM   4896  N   LYS A 310      83.307  54.062  93.618  1.00  0.00           N
ATOM   4898  CA  LYS A 310      84.267  54.272  94.688  1.00  0.00           C
ATOM   4900  CB  LYS A 310      83.707  55.102  95.879  1.00  0.00           C
ATOM   4903  CG  LYS A 310      83.167  54.332  97.099  1.00  0.00           C
ATOM   4906  CD  LYS A 310      82.857  55.242  98.288  1.00  0.00           C
ATOM   4909  CE  LYS A 310      82.437  54.442  99.518  1.00  0.00           C
ATOM   4912  NZ  LYS A 310      83.527  54.282 100.508  1.00  0.00           N
ATOM   4916  C   LYS A 310      84.687  52.902  95.108  1.00  0.00           C
ATOM   4917  O   LYS A 310      83.857  52.052  95.418  1.00  0.00           O
ATOM   4918  N   GLU A 311      85.987  52.632  95.108  1.00  0.00           N
ATOM   4920  CA  GLU A 311      86.517  51.372  95.569  1.00  0.00           C
ATOM   4922  CB  GLU A 311      87.107  50.542  94.398  1.00  0.00           C
ATOM   4925  CG  GLU A 311      88.267  51.172  93.578  1.00  0.00           C
ATOM   4928  CD  GLU A 311      87.867  52.232  92.548  1.00  0.00           C
ATOM   4929  OE1 GLU A 311      88.037  53.432  92.838  1.00  0.00           O
ATOM   4930  OE2 GLU A 311      87.437  51.842  91.428  1.00  0.00           O
ATOM   4931  C   GLU A 311      87.427  51.672  96.758  1.00  0.00           C
ATOM   4932  O   GLU A 311      88.377  52.452  96.718  1.00  0.00           O
ATOM   4933  N   GLY A 312      87.077  51.102  97.929  1.00  0.00           N
ATOM   4935  CA  GLY A 312      87.567  51.602  99.218  1.00  0.00           C
ATOM   4938  C   GLY A 312      87.057  52.972  99.548  1.00  0.00           C
ATOM   4939  O   GLY A 312      85.847  53.222  99.468  1.00  0.00           O
ATOM   4940  N   ASP A 313      87.957  53.882  99.968  1.00  0.00           N
ATOM   4942  CA  ASP A 313      87.627  55.252 100.298  1.00  0.00           C
ATOM   4944  CB  ASP A 313      88.497  55.672 101.498  1.00  0.00           C
ATOM   4947  CG  ASP A 313      87.897  56.892 102.158  1.00  0.00           C
ATOM   4948  OD1 ASP A 313      86.657  56.932 102.328  1.00  0.00           O
ATOM   4949  OD2 ASP A 313      88.687  57.702 102.698  1.00  0.00           O
ATOM   4950  C   ASP A 313      87.977  56.202  99.158  1.00  0.00           C
ATOM   4951  O   ASP A 313      87.737  57.402  99.239  1.00  0.00           O
ATOM   4952  N   SER A 314      88.547  55.682  98.069  1.00  0.00           N
ATOM   4954  CA  SER A 314      88.947  56.502  96.948  1.00  0.00           C
ATOM   4956  CB  SER A 314      90.247  56.042  96.238  1.00  0.00           C
ATOM   4959  OG  SER A 314      91.397  56.232  97.058  1.00  0.00           O
ATOM   4961  C   SER A 314      87.817  56.482  95.968  1.00  0.00           C
ATOM   4962  O   SER A 314      87.177  55.452  95.768  1.00  0.00           O
ATOM   4963  N   PHE A 315      87.527  57.632  95.338  1.00  0.00           N
ATOM   4965  CA  PHE A 315      86.487  57.762  94.358  1.00  0.00           C
ATOM   4967  CB  PHE A 315      85.577  59.002  94.608  1.00  0.00           C
ATOM   4970  CG  PHE A 315      84.857  58.882  95.919  1.00  0.00           C
ATOM   4971  CD1 PHE A 315      85.497  59.172  97.138  1.00  0.00           C
ATOM   4973  CE1 PHE A 315      84.817  59.062  98.349  1.00  0.00           C
ATOM   4975  CZ  PHE A 315      83.477  58.702  98.358  1.00  0.00           C
ATOM   4977  CD2 PHE A 315      83.497  58.532  95.949  1.00  0.00           C
ATOM   4979  CE2 PHE A 315      82.807  58.442  97.158  1.00  0.00           C
ATOM   4981  C   PHE A 315      87.137  57.902  93.008  1.00  0.00           C
ATOM   4982  O   PHE A 315      87.987  58.762  92.789  1.00  0.00           O
ATOM   4983  N   LYS A 316      86.727  57.062  92.038  1.00  0.00           N
ATOM   4985  CA  LYS A 316      87.177  57.082  90.658  1.00  0.00           C
ATOM   4987  CB  LYS A 316      87.697  55.652  90.318  1.00  0.00           C
ATOM   4990  CG  LYS A 316      88.657  55.502  89.109  1.00  0.00           C
ATOM   4993  CD  LYS A 316      87.967  55.682  87.758  1.00  0.00           C
ATOM   4996  CE  LYS A 316      88.737  55.272  86.508  1.00  0.00           C
ATOM   4999  NZ  LYS A 316      87.957  55.692  85.328  1.00  0.00           N
ATOM   5003  C   LYS A 316      85.967  57.542  89.858  1.00  0.00           C
ATOM   5004  O   LYS A 316      84.827  57.422  90.318  1.00  0.00           O
ATOM   5005  N   THR A 317      86.147  58.152  88.679  1.00  0.00           N
ATOM   5007  CA  THR A 317      85.047  58.522  87.798  1.00  0.00           C
ATOM   5009  CB  THR A 317      84.607  59.962  88.018  1.00  0.00           C
ATOM   5011  OG1 THR A 317      83.427  60.282  87.309  1.00  0.00           O
ATOM   5013  CG2 THR A 317      85.687  60.962  87.648  1.00  0.00           C
ATOM   5017  C   THR A 317      85.357  58.212  86.338  1.00  0.00           C
ATOM   5018  O   THR A 317      86.497  57.952  85.958  1.00  0.00           O
ATOM   5019  N   TRP A 318      84.317  58.162  85.489  1.00  0.00           N
ATOM   5021  CA  TRP A 318      84.437  58.002  84.048  1.00  0.00           C
ATOM   5023  CB  TRP A 318      84.517  56.502  83.639  1.00  0.00           C
ATOM   5026  CG  TRP A 318      84.497  56.122  82.188  1.00  0.00           C
ATOM   5027  CD1 TRP A 318      85.617  55.792  81.478  1.00  0.00           C
ATOM   5029  NE1 TRP A 318      85.287  55.492  80.188  1.00  0.00           N
ATOM   5031  CE2 TRP A 318      83.937  55.602  80.038  1.00  0.00           C
ATOM   5032  CD2 TRP A 318      83.387  55.962  81.288  1.00  0.00           C
ATOM   5033  CE3 TRP A 318      82.007  56.072  81.438  1.00  0.00           C
ATOM   5035  CZ3 TRP A 318      81.207  55.852  80.318  1.00  0.00           C
ATOM   5037  CZ2 TRP A 318      83.137  55.382  78.928  1.00  0.00           C
ATOM   5039  CH2 TRP A 318      81.757  55.512  79.088  1.00  0.00           C
ATOM   5041  C   TRP A 318      83.257  58.662  83.379  1.00  0.00           C
ATOM   5042  O   TRP A 318      82.167  58.712  83.938  1.00  0.00           O
ATOM   5043  N   MET A 319      83.457  59.152  82.149  1.00  0.00           N
ATOM   5045  CA  MET A 319      82.427  59.792  81.388  1.00  0.00           C
ATOM   5047  CB  MET A 319      82.507  61.332  81.508  1.00  0.00           C
ATOM   5050  CG  MET A 319      83.907  61.912  81.218  1.00  0.00           C
ATOM   5053  SD  MET A 319      84.007  63.722  81.328  1.00  0.00           S
ATOM   5054  CE  MET A 319      84.167  63.742  83.129  1.00  0.00           C
ATOM   5058  C   MET A 319      82.507  59.322  79.959  1.00  0.00           C
ATOM   5059  O   MET A 319      83.567  58.932  79.448  1.00  0.00           O
ATOM   5060  N   SER A 320      81.347  59.312  79.299  1.00  0.00           N
ATOM   5062  CA  SER A 320      81.227  58.892  77.929  1.00  0.00           C
ATOM   5064  CB  SER A 320      79.807  58.352  77.588  1.00  0.00           C
ATOM   5067  OG  SER A 320      78.807  59.372  77.628  1.00  0.00           O
ATOM   5069  C   SER A 320      81.627  60.032  77.009  1.00  0.00           C
ATOM   5070  O   SER A 320      81.687  61.192  77.438  1.00  0.00           O
ATOM   5071  N   PRO A 321      81.907  59.802  75.728  1.00  0.00           N
ATOM   5072  CD  PRO A 321      82.237  58.472  75.208  1.00  0.00           C
ATOM   5075  CA  PRO A 321      82.347  60.852  74.809  1.00  0.00           C
ATOM   5077  CB  PRO A 321      82.607  60.092  73.498  1.00  0.00           C
ATOM   5080  CG  PRO A 321      83.087  58.732  73.969  1.00  0.00           C
ATOM   5083  C   PRO A 321      81.297  61.892  74.558  1.00  0.00           C
ATOM   5084  O   PRO A 321      81.617  63.062  74.428  1.00  0.00           O
ATOM   5085  N   GLN A 322      80.027  61.482  74.488  1.00  0.00           N
ATOM   5087  CA  GLN A 322      78.937  62.422  74.378  1.00  0.00           C
ATOM   5089  CB  GLN A 322      77.627  61.832  73.768  1.00  0.00           C
ATOM   5092  CG  GLN A 322      77.167  60.482  74.358  1.00  0.00           C
ATOM   5095  CD  GLN A 322      77.977  59.302  73.828  1.00  0.00           C
ATOM   5096  OE1 GLN A 322      78.967  58.922  74.468  1.00  0.00           O
ATOM   5097  NE2 GLN A 322      77.617  58.762  72.648  1.00  0.00           N
ATOM   5100  C   GLN A 322      78.617  63.132  75.668  1.00  0.00           C
ATOM   5101  O   GLN A 322      78.087  64.232  75.628  1.00  0.00           O
ATOM   5102  N   PHE A 323      78.957  62.582  76.869  1.00  0.00           N
ATOM   5104  CA  PHE A 323      78.947  63.392  78.078  1.00  0.00           C
ATOM   5106  CB  PHE A 323      79.087  62.542  79.378  1.00  0.00           C
ATOM   5109  CG  PHE A 323      78.687  63.332  80.619  1.00  0.00           C
ATOM   5110  CD1 PHE A 323      79.617  64.152  81.288  1.00  0.00           C
ATOM   5112  CE1 PHE A 323      79.227  64.902  82.408  1.00  0.00           C
ATOM   5114  CZ  PHE A 323      77.917  64.802  82.898  1.00  0.00           C
ATOM   5116  CD2 PHE A 323      77.377  63.242  81.129  1.00  0.00           C
ATOM   5118  CE2 PHE A 323      76.997  63.962  82.258  1.00  0.00           C
ATOM   5120  C   PHE A 323      80.027  64.452  78.049  1.00  0.00           C
ATOM   5121  O   PHE A 323      79.827  65.592  78.478  1.00  0.00           O
ATOM   5122  N   LYS A 324      81.217  64.122  77.498  1.00  0.00           N
ATOM   5124  CA  LYS A 324      82.337  65.032  77.398  1.00  0.00           C
ATOM   5126  CB  LYS A 324      83.597  64.362  76.799  1.00  0.00           C
ATOM   5129  CG  LYS A 324      84.297  63.412  77.758  1.00  0.00           C
ATOM   5132  CD  LYS A 324      85.407  62.612  77.068  1.00  0.00           C
ATOM   5135  CE  LYS A 324      85.917  61.422  77.898  1.00  0.00           C
ATOM   5138  NZ  LYS A 324      86.797  60.572  77.079  1.00  0.00           N
ATOM   5142  C   LYS A 324      82.017  66.342  76.688  1.00  0.00           C
ATOM   5143  O   LYS A 324      82.457  67.412  77.099  1.00  0.00           O
ATOM   5144  N   SER A 325      81.157  66.272  75.658  1.00  0.00           N
ATOM   5146  CA  SER A 325      80.547  67.382  74.959  1.00  0.00           C
ATOM   5148  CB  SER A 325      79.587  66.792  73.898  1.00  0.00           C
ATOM   5151  OG  SER A 325      80.327  65.902  73.069  1.00  0.00           O
ATOM   5153  C   SER A 325      79.787  68.362  75.868  1.00  0.00           C
ATOM   5154  O   SER A 325      79.967  69.572  75.788  1.00  0.00           O
ATOM   5155  N   PHE A 326      78.997  67.872  76.828  1.00  0.00           N
ATOM   5157  CA  PHE A 326      78.197  68.712  77.708  1.00  0.00           C
ATOM   5159  CB  PHE A 326      77.117  67.882  78.449  1.00  0.00           C
ATOM   5162  CG  PHE A 326      76.067  67.422  77.478  1.00  0.00           C
ATOM   5163  CD1 PHE A 326      75.017  68.282  77.138  1.00  0.00           C
ATOM   5165  CE1 PHE A 326      74.017  67.862  76.258  1.00  0.00           C
ATOM   5167  CZ  PHE A 326      74.077  66.592  75.678  1.00  0.00           C
ATOM   5169  CD2 PHE A 326      76.087  66.132  76.939  1.00  0.00           C
ATOM   5171  CE2 PHE A 326      75.117  65.722  76.018  1.00  0.00           C
ATOM   5173  C   PHE A 326      78.977  69.492  78.758  1.00  0.00           C
ATOM   5174  O   PHE A 326      78.457  70.422  79.378  1.00  0.00           O
ATOM   5175  N   LEU A 327      80.267  69.172  78.998  1.00  0.00           N
ATOM   5177  CA  LEU A 327      81.107  69.992  79.848  1.00  0.00           C
ATOM   5179  CB  LEU A 327      82.487  69.362  80.178  1.00  0.00           C
ATOM   5182  CG  LEU A 327      82.467  68.222  81.218  1.00  0.00           C
ATOM   5184  CD1 LEU A 327      81.797  66.962  80.678  1.00  0.00           C
ATOM   5188  CD2 LEU A 327      83.907  67.892  81.638  1.00  0.00           C
ATOM   5192  C   LEU A 327      81.307  71.412  79.348  1.00  0.00           C
ATOM   5193  O   LEU A 327      81.487  71.702  78.158  1.00  0.00           O
ATOM   5194  N   VAL A 328      81.337  72.362  80.298  1.00  0.00           N
ATOM   5196  CA  VAL A 328      81.667  73.742  80.038  1.00  0.00           C
ATOM   5198  CB  VAL A 328      81.177  74.662  81.158  1.00  0.00           C
ATOM   5200  CG1 VAL A 328      81.377  76.132  80.748  1.00  0.00           C
ATOM   5204  CG2 VAL A 328      79.677  74.422  81.388  1.00  0.00           C
ATOM   5208  C   VAL A 328      83.167  73.932  79.818  1.00  0.00           C
ATOM   5209  O   VAL A 328      83.977  73.632  80.698  1.00  0.00           O
ATOM   5210  N   SER A 329      83.557  74.452  78.639  1.00  0.00           N
ATOM   5212  CA  SER A 329      84.907  74.842  78.298  1.00  0.00           C
ATOM   5214  CB  SER A 329      85.527  73.992  77.169  1.00  0.00           C
ATOM   5217  OG  SER A 329      85.647  72.632  77.588  1.00  0.00           O
ATOM   5219  C   SER A 329      84.917  76.262  77.768  1.00  0.00           C
ATOM   5220  O   SER A 329      84.097  76.612  76.918  1.00  0.00           O
ATOM   5221  N   GLU A 330      85.857  77.082  78.279  1.00  0.00           N
ATOM   5223  CA  GLU A 330      86.107  78.452  77.898  1.00  0.00           C
ATOM   5225  CB  GLU A 330      86.157  79.342  79.179  1.00  0.00           C
ATOM   5228  CG  GLU A 330      84.867  79.282  80.029  1.00  0.00           C
ATOM   5231  CD  GLU A 330      85.017  79.912  81.398  1.00  0.00           C
ATOM   5232  OE1 GLU A 330      85.617  81.012  81.528  1.00  0.00           O
ATOM   5233  OE2 GLU A 330      84.567  79.282  82.398  1.00  0.00           O
ATOM   5234  C   GLU A 330      87.467  78.532  77.158  1.00  0.00           C
ATOM   5235  OT1 GLU A 330      88.377  77.722  77.478  1.00  0.00           O
ATOM   5236  OT2 GLU A 330      87.617  79.412  76.268  1.00  0.00           O
ATOM   5237  NH3 POPEB 331     100.167  15.962  71.598  1.00  0.00           N
ATOM   5241  C12 POPEB 331     100.917  16.542  72.768  1.00  0.00           C
ATOM   5244  C11 POPEB 331     102.327  15.952  72.848  1.00  0.00           C
ATOM   5247  P   POPEB 331     103.687  17.262  71.048  1.00  0.00           P
ATOM   5248  O13 POPEB 331     103.417  18.392  71.959  1.00  0.00           O
ATOM   5249  O14 POPEB 331     105.107  16.982  70.768  1.00  0.00           O
ATOM   5250  O11 POPEB 331     102.947  17.612  69.678  1.00  0.00           O
ATOM   5251  O12 POPEB 331     102.947  15.972  71.559  1.00  0.00           O
ATOM   5252  C1  POPEB 331     103.187  16.712  68.578  1.00  0.00           C
ATOM   5255  C2  POPEB 331     102.467  17.142  67.258  1.00  0.00           C
ATOM   5257  O21 POPEB 331     101.657  16.092  66.679  1.00  0.00           O
ATOM   5258  C21 POPEB 331     102.357  15.012  66.288  1.00  0.00           C
ATOM   5259  O22 POPEB 331     103.507  14.782  66.598  1.00  0.00           O
ATOM   5260  C22 POPEB 331     101.537  14.122  65.358  1.00  0.00           C
ATOM   5263  C3  POPEB 331     103.487  17.732  66.228  1.00  0.00           C
ATOM   5266  O31 POPEB 331     102.877  18.622  65.258  1.00  0.00           O
ATOM   5267  C31 POPEB 331     102.477  18.022  64.118  1.00  0.00           C
ATOM   5268  O32 POPEB 331     102.437  16.822  63.928  1.00  0.00           O
ATOM   5269  C32 POPEB 331     102.157  19.102  63.108  1.00  0.00           C
ATOM   5272  C23 POPEB 331     102.447  13.182  64.529  1.00  0.00           C
ATOM   5275  C24 POPEB 331     101.877  12.862  63.138  1.00  0.00           C
ATOM   5278  C25 POPEB 331     101.887  14.052  62.169  1.00  0.00           C
ATOM   5281  C26 POPEB 331     101.667  13.642  60.698  1.00  0.00           C
ATOM   5284  C27 POPEB 331     102.477  14.502  59.708  1.00  0.00           C
ATOM   5287  C28 POPEB 331     102.317  14.082  58.228  1.00  0.00           C
ATOM   5290  C29 POPEB 331     100.967  14.442  57.668  1.00  0.00           C
ATOM   5292 0C21 POPEB 331     100.697  15.102  56.528  1.00  0.00           C
ATOM   5294 1C21 POPEB 331     101.647  15.652  55.488  1.00  0.00           C
ATOM   5297 2C21 POPEB 331     101.637  17.182  55.488  1.00  0.00           C
ATOM   5300 3C21 POPEB 331     100.307  17.822  55.038  1.00  0.00           C
ATOM   5303 4C21 POPEB 331     100.337  19.362  55.018  1.00  0.00           C
ATOM   5306 5C21 POPEB 331      99.167  20.012  54.278  1.00  0.00           C
ATOM   5309 6C21 POPEB 331      97.797  19.792  54.938  1.00  0.00           C
ATOM   5312 7C21 POPEB 331      96.657  20.462  54.158  1.00  0.00           C
ATOM   5315 8C21 POPEB 331      95.297  20.372  54.858  1.00  0.00           C
ATOM   5319  C33 POPEB 331     101.847  18.552  61.708  1.00  0.00           C
ATOM   5322  C34 POPEB 331     101.477  19.682  60.728  1.00  0.00           C
ATOM   5325  C35 POPEB 331     102.627  20.642  60.408  1.00  0.00           C
ATOM   5328  C36 POPEB 331     102.167  21.762  59.469  1.00  0.00           C
ATOM   5331  C37 POPEB 331     103.347  22.562  58.898  1.00  0.00           C
ATOM   5334  C38 POPEB 331     102.917  23.902  58.298  1.00  0.00           C
ATOM   5337  C39 POPEB 331     102.027  23.822  57.039  1.00  0.00           C
ATOM   5340 0C31 POPEB 331     102.697  23.112  55.858  1.00  0.00           C
ATOM   5343 1C31 POPEB 331     102.027  23.452  54.518  1.00  0.00           C
ATOM   5346 2C31 POPEB 331     102.597  22.612  53.358  1.00  0.00           C
ATOM   5349 3C31 POPEB 331     102.147  23.082  51.969  1.00  0.00           C
ATOM   5352 4C31 POPEB 331     100.667  22.782  51.668  1.00  0.00           C
ATOM   5355 5C31 POPEB 331     100.287  23.232  50.248  1.00  0.00           C
ATOM   5358 6C31 POPEB 331      98.857  22.862  49.868  1.00  0.00           C
ATOM   5362  NH3 POPEC 332     118.607  21.922  26.968  1.00  0.00           N
ATOM   5366  C12 POPEC 332     118.587  20.682  26.128  1.00  0.00           C
ATOM   5369  C11 POPEC 332     119.757  20.772  25.178  1.00  0.00           C
ATOM   5372  P   POPEC 332     122.317  20.492  25.428  1.00  0.00           P
ATOM   5373  O13 POPEC 332     122.117  19.172  24.788  1.00  0.00           O
ATOM   5374  O14 POPEC 332     122.957  21.542  24.618  1.00  0.00           O
ATOM   5375  O11 POPEC 332     123.177  20.262  26.738  1.00  0.00           O
ATOM   5376  O12 POPEC 332     120.927  21.022  25.968  1.00  0.00           O
ATOM   5377  C1  POPEC 332     122.957  19.092  27.518  1.00  0.00           C
ATOM   5380  C2  POPEC 332     121.997  19.412  28.678  1.00  0.00           C
ATOM   5382  O21 POPEC 332     122.757  20.152  29.648  1.00  0.00           O
ATOM   5383  C21 POPEC 332     122.027  20.862  30.498  1.00  0.00           C
ATOM   5384  O22 POPEC 332     120.817  21.002  30.449  1.00  0.00           O
ATOM   5385  C22 POPEC 332     122.917  21.322  31.658  1.00  0.00           C
ATOM   5388  C3  POPEC 332     121.447  18.082  29.258  1.00  0.00           C
ATOM   5391  O31 POPEC 332     120.397  18.312  30.218  1.00  0.00           O
ATOM   5392  C31 POPEC 332     120.537  17.672  31.369  1.00  0.00           C
ATOM   5393  O32 POPEC 332     121.377  16.812  31.598  1.00  0.00           O
ATOM   5394  C32 POPEC 332     119.467  18.152  32.348  1.00  0.00           C
ATOM   5397  C23 POPEC 332     122.257  21.032  33.028  1.00  0.00           C
ATOM   5400  C24 POPEC 332     123.207  21.132  34.218  1.00  0.00           C
ATOM   5403  C25 POPEC 332     122.467  20.982  35.558  1.00  0.00           C
ATOM   5406  C26 POPEC 332     123.397  20.792  36.768  1.00  0.00           C
ATOM   5409  C27 POPEC 332     122.597  20.552  38.058  1.00  0.00           C
ATOM   5412  C28 POPEC 332     123.477  20.202  39.278  1.00  0.00           C
ATOM   5415  C29 POPEC 332     124.097  21.392  39.948  1.00  0.00           C
ATOM   5417 0C21 POPEC 332     124.807  21.342  41.088  1.00  0.00           C
ATOM   5419 1C21 POPEC 332     125.167  20.092  41.848  1.00  0.00           C
ATOM   5422 2C21 POPEC 332     124.397  19.872  43.158  1.00  0.00           C
ATOM   5425 3C21 POPEC 332     124.927  18.652  43.938  1.00  0.00           C
ATOM   5428 4C21 POPEC 332     124.317  18.462  45.338  1.00  0.00           C
ATOM   5431 5C21 POPEC 332     122.887  17.912  45.308  1.00  0.00           C
ATOM   5434 6C21 POPEC 332     122.247  17.792  46.708  1.00  0.00           C
ATOM   5437 7C21 POPEC 332     120.807  17.272  46.648  1.00  0.00           C
ATOM   5440 8C21 POPEC 332     120.047  17.362  47.978  1.00  0.00           C
ATOM   5444  C33 POPEC 332     119.697  17.672  33.798  1.00  0.00           C
ATOM   5447  C34 POPEC 332     118.387  17.552  34.608  1.00  0.00           C
ATOM   5450  C35 POPEC 332     117.627  18.872  34.728  1.00  0.00           C
ATOM   5453  C36 POPEC 332     116.227  18.722  35.318  1.00  0.00           C
ATOM   5456  C37 POPEC 332     115.387  20.002  35.148  1.00  0.00           C
ATOM   5459  C38 POPEC 332     113.977  19.852  35.728  1.00  0.00           C
ATOM   5462  C39 POPEC 332     113.387  21.202  36.148  1.00  0.00           C
ATOM   5465 0C31 POPEC 332     112.017  21.092  36.838  1.00  0.00           C
ATOM   5468 1C31 POPEC 332     111.717  22.332  37.678  1.00  0.00           C
ATOM   5471 2C31 POPEC 332     110.387  22.302  38.428  1.00  0.00           C
ATOM   5474 3C31 POPEC 332     110.227  23.522  39.358  1.00  0.00           C
ATOM   5477 4C31 POPEC 332     110.127  24.852  38.598  1.00  0.00           C
ATOM   5480 5C31 POPEC 332     110.037  26.092  39.488  1.00  0.00           C
ATOM   5483 6C31 POPEC 332     110.057  27.382  38.658  1.00  0.00           C
ATOM   5487  NH3 POPED 333     104.277  85.652  29.628  1.00  0.00           N
ATOM   5491  C12 POPED 333     103.957  86.392  28.348  1.00  0.00           C
ATOM   5494  C11 POPED 333     102.497  86.892  28.358  1.00  0.00           C
ATOM   5497  P   POPED 333     100.777  84.852  28.378  1.00  0.00           P
ATOM   5498  O13 POPED 333     101.297  83.542  28.788  1.00  0.00           O
ATOM   5499  O14 POPED 333     100.567  84.992  26.918  1.00  0.00           O
ATOM   5500  O11 POPED 333      99.367  85.002  29.048  1.00  0.00           O
ATOM   5501  O12 POPED 333     101.637  85.982  29.018  1.00  0.00           O
ATOM   5502  C1  POPED 333      99.227  84.932  30.468  1.00  0.00           C
ATOM   5505  C2  POPED 333      98.547  86.212  31.018  1.00  0.00           C
ATOM   5507  O21 POPED 333      98.267  86.052  32.428  1.00  0.00           O
ATOM   5508  C21 POPED 333      99.367  86.042  33.168  1.00  0.00           C
ATOM   5509  O22 POPED 333     100.507  86.182  32.768  1.00  0.00           O
ATOM   5510  C22 POPED 333      99.027  85.852  34.638  1.00  0.00           C
ATOM   5513  C3  POPED 333      97.227  86.472  30.218  1.00  0.00           C
ATOM   5516  O31 POPED 333      96.537  87.642  30.668  1.00  0.00           O
ATOM   5517  C31 POPED 333      95.667  87.632  31.718  1.00  0.00           C
ATOM   5518  O32 POPED 333      95.307  88.662  32.258  1.00  0.00           O
ATOM   5519  C32 POPED 333      95.127  86.242  32.098  1.00  0.00           C
ATOM   5522  C23 POPED 333     100.297  85.352  35.368  1.00  0.00           C
ATOM   5525  C24 POPED 333     100.077  85.002  36.848  1.00  0.00           C
ATOM   5528  C25 POPED 333     101.297  84.262  37.408  1.00  0.00           C
ATOM   5531  C26 POPED 333     101.127  83.852  38.879  1.00  0.00           C
ATOM   5534  C27 POPED 333     102.467  83.472  39.518  1.00  0.00           C
ATOM   5537  C28 POPED 333     102.367  83.272  41.038  1.00  0.00           C
ATOM   5540  C29 POPED 333     102.517  81.842  41.478  1.00  0.00           C
ATOM   5542 0C21 POPED 333     101.547  81.002  41.878  1.00  0.00           C
ATOM   5544 1C21 POPED 333     100.077  81.302  41.918  1.00  0.00           C
ATOM   5547 2C21 POPED 333      99.567  81.612  43.338  1.00  0.00           C
ATOM   5550 3C21 POPED 333      99.597  80.392  44.268  1.00  0.00           C
ATOM   5553 4C21 POPED 333      98.837  80.632  45.578  1.00  0.00           C
ATOM   5556 5C21 POPED 333      98.927  79.452  46.548  1.00  0.00           C
ATOM   5559 6C21 POPED 333     100.237  79.462  47.358  1.00  0.00           C
ATOM   5562 7C21 POPED 333     100.407  78.202  48.208  1.00  0.00           C
ATOM   5565 8C21 POPED 333     101.737  78.172  48.968  1.00  0.00           C
ATOM   5569  C33 POPED 333      94.257  86.212  33.388  1.00  0.00           C
ATOM   5572  C34 POPED 333      93.137  85.162  33.328  1.00  0.00           C
ATOM   5575  C35 POPED 333      93.597  83.712  33.578  1.00  0.00           C
ATOM   5578  C36 POPED 333      92.457  82.692  33.448  1.00  0.00           C
ATOM   5581  C37 POPED 333      92.687  81.382  34.208  1.00  0.00           C
ATOM   5584  C38 POPED 333      93.847  80.502  33.698  1.00  0.00           C
ATOM   5587  C39 POPED 333      94.347  79.472  34.728  1.00  0.00           C
ATOM   5590 0C31 POPED 333      93.237  78.762  35.508  1.00  0.00           C
ATOM   5593 1C31 POPED 333      93.717  77.792  36.598  1.00  0.00           C
ATOM   5596 2C31 POPED 333      92.627  77.592  37.668  1.00  0.00           C
ATOM   5599 3C31 POPED 333      92.897  76.442  38.648  1.00  0.00           C
ATOM   5602 4C31 POPED 333      91.857  76.412  39.778  1.00  0.00           C
ATOM   5605 5C31 POPED 333      92.077  75.282  40.798  1.00  0.00           C
ATOM   5608 6C31 POPED 333      91.347  75.532  42.118  1.00  0.00           C
ATOM   5612  NH3 POPEE 334      24.267   4.282  31.998  1.00  0.00           N
ATOM   5616  C12 POPEE 334      22.787   4.312  31.778  1.00  0.00           C
ATOM   5619  C11 POPEE 334      22.087   4.892  33.028  1.00  0.00           C
ATOM   5622  P   POPEE 334      20.237   3.192  33.658  1.00  0.00           P
ATOM   5623  O13 POPEE 334      18.867   2.922  33.198  1.00  0.00           O
ATOM   5624  O14 POPEE 334      21.187   2.112  33.298  1.00  0.00           O
ATOM   5625  O11 POPEE 334      20.247   3.432  35.218  1.00  0.00           O
ATOM   5626  O12 POPEE 334      20.707   4.552  33.018  1.00  0.00           O
ATOM   5627  C1  POPEE 334      19.347   2.722  36.078  1.00  0.00           C
ATOM   5630  C2  POPEE 334      18.617   3.682  37.039  1.00  0.00           C
ATOM   5632  O21 POPEE 334      17.517   2.972  37.658  1.00  0.00           O
ATOM   5633  C21 POPEE 334      17.637   2.342  38.838  1.00  0.00           C
ATOM   5634  O22 POPEE 334      16.747   1.652  39.308  1.00  0.00           O
ATOM   5635  C22 POPEE 334      18.977   2.542  39.558  1.00  0.00           C
ATOM   5638  C3  POPEE 334      18.127   4.992  36.318  1.00  0.00           C
ATOM   5641  O31 POPEE 334      16.967   5.622  36.878  1.00  0.00           O
ATOM   5642  C31 POPEE 334      16.817   5.712  38.198  1.00  0.00           C
ATOM   5643  O32 POPEE 334      17.677   5.522  39.038  1.00  0.00           O
ATOM   5644  C32 POPEE 334      15.327   5.932  38.478  1.00  0.00           C
ATOM   5647  C23 POPEE 334      19.057   2.092  41.048  1.00  0.00           C
ATOM   5650  C24 POPEE 334      20.447   2.432  41.618  1.00  0.00           C
ATOM   5653  C25 POPEE 334      20.457   2.742  43.118  1.00  0.00           C
ATOM   5656  C26 POPEE 334      20.297   1.522  44.018  1.00  0.00           C
ATOM   5659  C27 POPEE 334      19.247   1.782  45.108  1.00  0.00           C
ATOM   5662  C28 POPEE 334      18.997   0.552  45.998  1.00  0.00           C
ATOM   5665  C29 POPEE 334      20.107   0.328  46.988  1.00  0.00           C
ATOM   5667 0C21 POPEE 334      20.007   0.398  48.328  1.00  0.00           C
ATOM   5669 1C21 POPEE 334      18.787   0.782  49.138  1.00  0.00           C
ATOM   5672 2C21 POPEE 334      19.157   1.802  50.228  1.00  0.00           C
ATOM   5675 3C21 POPEE 334      19.927   1.172  51.398  1.00  0.00           C
ATOM   5678 4C21 POPEE 334      20.677   2.222  52.228  1.00  0.00           C
ATOM   5681 5C21 POPEE 334      21.427   1.572  53.398  1.00  0.00           C
ATOM   5684 6C21 POPEE 334      21.917   2.592  54.428  1.00  0.00           C
ATOM   5687 7C21 POPEE 334      22.607   1.922  55.628  1.00  0.00           C
ATOM   5690 8C21 POPEE 334      23.027   2.902  56.728  1.00  0.00           C
ATOM   5694  C33 POPEE 334      14.997   6.152  39.968  1.00  0.00           C
ATOM   5697  C34 POPEE 334      13.507   6.502  40.158  1.00  0.00           C
ATOM   5700  C35 POPEE 334      13.107   6.682  41.628  1.00  0.00           C
ATOM   5703  C36 POPEE 334      13.677   7.952  42.268  1.00  0.00           C
ATOM   5706  C37 POPEE 334      13.437   8.022  43.778  1.00  0.00           C
ATOM   5709  C38 POPEE 334      14.497   8.902  44.478  1.00  0.00           C
ATOM   5712  C39 POPEE 334      14.677   8.612  45.968  1.00  0.00           C
ATOM   5715 0C31 POPEE 334      13.857   9.502  46.908  1.00  0.00           C
ATOM   5718 1C31 POPEE 334      14.257   9.222  48.368  1.00  0.00           C
ATOM   5721 2C31 POPEE 334      13.607  10.172  49.378  1.00  0.00           C
ATOM   5724 3C31 POPEE 334      12.117   9.882  49.568  1.00  0.00           C
ATOM   5727 4C31 POPEE 334      11.477  10.842  50.578  1.00  0.00           C
ATOM   5730 5C31 POPEE 334       9.977  10.582  50.719  1.00  0.00           C
ATOM   5733 6C31 POPEE 334       9.237  11.742  51.358  1.00  0.00           C
ATOM   5737  NH3 POPEF 335      13.797 114.622  30.488  1.00  0.00           N
ATOM   5741  C12 POPEF 335      14.277 115.992  30.088  1.00  0.00           C
ATOM   5744  C11 POPEF 335      13.227 117.062  30.408  1.00  0.00           C
ATOM   5747  P   POPEF 335      10.697 116.382  30.708  1.00  0.00           P
ATOM   5748  O13 POPEF 335       9.517 116.742  29.918  1.00  0.00           O
ATOM   5749  O14 POPEF 335      10.817 115.002  31.228  1.00  0.00           O
ATOM   5750  O11 POPEF 335      10.847 117.462  31.848  1.00  0.00           O
ATOM   5751  O12 POPEF 335      11.967 116.732  29.818  1.00  0.00           O
ATOM   5752  C1  POPEF 335      10.427 117.202  33.188  1.00  0.00           C
ATOM   5755  C2  POPEF 335       9.117 117.972  33.498  1.00  0.00           C
ATOM   5757  O21 POPEF 335       9.107 118.342  34.888  1.00  0.00           O
ATOM   5758  C21 POPEF 335       8.957 117.392  35.789  1.00  0.00           C
ATOM   5759  O22 POPEF 335       8.637 116.232  35.578  1.00  0.00           O
ATOM   5760  C22 POPEF 335       9.507 117.902  37.118  1.00  0.00           C
ATOM   5763  C3  POPEF 335       7.857 117.232  32.958  1.00  0.00           C
ATOM   5766  O31 POPEF 335       6.667 117.702  33.608  1.00  0.00           O
ATOM   5767  C31 POPEF 335       5.667 116.842  33.488  1.00  0.00           C
ATOM   5768  O32 POPEF 335       5.677 115.822  32.818  1.00  0.00           O
ATOM   5769  C32 POPEF 335       4.537 117.272  34.418  1.00  0.00           C
ATOM   5772  C23 POPEF 335       8.767 117.322  38.338  1.00  0.00           C
ATOM   5775  C24 POPEF 335       9.707 117.152  39.548  1.00  0.00           C
ATOM   5778  C25 POPEF 335      10.337 118.472  40.028  1.00  0.00           C
ATOM   5781  C26 POPEF 335      11.377 118.212  41.128  1.00  0.00           C
ATOM   5784  C27 POPEF 335      11.757 119.462  41.938  1.00  0.00           C
ATOM   5787  C28 POPEF 335      12.897 119.212  42.949  1.00  0.00           C
ATOM   5790  C29 POPEF 335      12.547 118.212  44.018  1.00  0.00           C
ATOM   5792 0C21 POPEF 335      13.257 117.992  45.148  1.00  0.00           C
ATOM   5794 1C21 POPEF 335      14.507 118.732  45.538  1.00  0.00           C
ATOM   5797 2C21 POPEF 335      14.917 118.482  47.008  1.00  0.00           C
ATOM   5800 3C21 POPEF 335      13.897 119.042  48.008  1.00  0.00           C
ATOM   5803 4C21 POPEF 335      14.377 118.992  49.469  1.00  0.00           C
ATOM   5806 5C21 POPEF 335      13.317 119.542  50.428  1.00  0.00           C
ATOM   5809 6C21 POPEF 335      13.757 119.532  51.899  1.00  0.00           C
ATOM   5812 7C21 POPEF 335      12.677 120.122  52.808  1.00  0.00           C
ATOM   5815 8C21 POPEF 335      13.087 120.162  54.288  1.00  0.00           C
ATOM   5819  C33 POPEF 335       4.567 116.412  35.698  1.00  0.00           C
ATOM   5822  C34 POPEF 335       3.507 116.842  36.718  1.00  0.00           C
ATOM   5825  C35 POPEF 335       3.727 116.132  38.068  1.00  0.00           C
ATOM   5828  C36 POPEF 335       2.717 116.552  39.128  1.00  0.00           C
ATOM   5831  C37 POPEF 335       3.007 115.942  40.508  1.00  0.00           C
ATOM   5834  C38 POPEF 335       1.857 116.202  41.488  1.00  0.00           C
ATOM   5837  C39 POPEF 335       2.167 117.212  42.598  1.00  0.00           C
ATOM   5840 0C31 POPEF 335       2.947 116.562  43.748  1.00  0.00           C
ATOM   5843 1C31 POPEF 335       3.037 117.442  44.998  1.00  0.00           C
ATOM   5846 2C31 POPEF 335       3.827 116.752  46.118  1.00  0.00           C
ATOM   5849 3C31 POPEF 335       3.757 117.482  47.458  1.00  0.00           C
ATOM   5852 4C31 POPEF 335       4.687 116.842  48.508  1.00  0.00           C
ATOM   5855 5C31 POPEF 335       4.497 117.432  49.908  1.00  0.00           C
ATOM   5858 6C31 POPEF 335       5.387 116.782  50.968  1.00  0.00           C
ATOM   5862  NH3 POPEG 336      98.637  97.012  28.898  1.00  0.00           N
ATOM   5866  C12 POPEG 336      99.927  97.402  28.248  1.00  0.00           C
ATOM   5869  C11 POPEG 336     100.387  98.772  28.718  1.00  0.00           C
ATOM   5872  P   POPEG 336     102.937  99.392  28.958  1.00  0.00           P
ATOM   5873  O13 POPEG 336     103.507  98.092  29.398  1.00  0.00           O
ATOM   5874  O14 POPEG 336     103.827 100.212  28.118  1.00  0.00           O
ATOM   5875  O11 POPEG 336     102.327 100.222  30.148  1.00  0.00           O
ATOM   5876  O12 POPEG 336     101.647  99.062  28.138  1.00  0.00           O
ATOM   5877  C1  POPEG 336     102.497  99.922  31.518  1.00  0.00           C
ATOM   5880  C2  POPEG 336     101.757 101.022  32.318  1.00  0.00           C
ATOM   5882  O21 POPEG 336     102.027 100.972  33.728  1.00  0.00           O
ATOM   5883  C21 POPEG 336     101.507  99.982  34.438  1.00  0.00           C
ATOM   5884  O22 POPEG 336     100.877  99.042  33.998  1.00  0.00           O
ATOM   5885  C22 POPEG 336     101.837 100.232  35.898  1.00  0.00           C
ATOM   5888  C3  POPEG 336     100.247 101.072  31.969  1.00  0.00           C
ATOM   5891  O31 POPEG 336      99.837 102.392  31.578  1.00  0.00           O
ATOM   5892  C31 POPEG 336      99.257 103.272  32.408  1.00  0.00           C
ATOM   5893  O32 POPEG 336      98.677 104.252  31.988  1.00  0.00           O
ATOM   5894  C32 POPEG 336      99.547 103.012  33.898  1.00  0.00           C
ATOM   5897  C23 POPEG 336     101.677  98.972  36.768  1.00  0.00           C
ATOM   5900  C24 POPEG 336     102.357  99.142  38.138  1.00  0.00           C
ATOM   5903  C25 POPEG 336     103.887  99.102  38.048  1.00  0.00           C
ATOM   5906  C26 POPEG 336     104.577  99.522  39.358  1.00  0.00           C
ATOM   5909  C27 POPEG 336     106.107  99.412  39.228  1.00  0.00           C
ATOM   5912  C28 POPEG 336     106.867 100.342  40.199  1.00  0.00           C
ATOM   5915  C29 POPEG 336     108.357 100.272  39.948  1.00  0.00           C
ATOM   5917 0C21 POPEG 336     109.317 100.562  40.838  1.00  0.00           C
ATOM   5919 1C21 POPEG 336     109.077 101.072  42.238  1.00  0.00           C
ATOM   5922 2C21 POPEG 336     109.037  99.982  43.318  1.00  0.00           C
ATOM   5925 3C21 POPEG 336     108.787 100.602  44.688  1.00  0.00           C
ATOM   5928 4C21 POPEG 336     109.117  99.662  45.858  1.00  0.00           C
ATOM   5931 5C21 POPEG 336     109.007 100.342  47.248  1.00  0.00           C
ATOM   5934 6C21 POPEG 336     107.717 101.132  47.448  1.00  0.00           C
ATOM   5937 7C21 POPEG 336     107.567 101.702  48.868  1.00  0.00           C
ATOM   5940 8C21 POPEG 336     106.357 102.622  49.028  1.00  0.00           C
ATOM   5944  C33 POPEG 336      98.887 104.042  34.848  1.00  0.00           C
ATOM   5947  C34 POPEG 336      99.087 103.682  36.338  1.00  0.00           C
ATOM   5950  C35 POPEG 336      98.427 102.362  36.748  1.00  0.00           C
ATOM   5953  C36 POPEG 336      98.577 101.972  38.228  1.00  0.00           C
ATOM   5956  C37 POPEG 336      97.907 100.622  38.498  1.00  0.00           C
ATOM   5959  C38 POPEG 336      98.117 100.042  39.898  1.00  0.00           C
ATOM   5962  C39 POPEG 336      99.547  99.542  40.148  1.00  0.00           C
ATOM   5965 0C31 POPEG 336      99.667  98.712  41.438  1.00  0.00           C
ATOM   5968 1C31 POPEG 336     101.117  98.412  41.798  1.00  0.00           C
ATOM   5971 2C31 POPEG 336     101.277  97.752  43.178  1.00  0.00           C
ATOM   5974 3C31 POPEG 336     102.687  97.932  43.758  1.00  0.00           C
ATOM   5977 4C31 POPEG 336     103.767  97.152  43.008  1.00  0.00           C
ATOM   5980 5C31 POPEG 336     105.167  97.722  43.238  1.00  0.00           C
ATOM   5983 6C31 POPEG 336     106.257  96.912  42.538  1.00  0.00           C
ATOM   5987  NH3 POPEH 337      31.667  58.932  26.968  1.00  0.00           N
ATOM   5991  C12 POPEH 337      32.767  59.842  26.498  1.00  0.00           C
ATOM   5994  C11 POPEH 337      33.707  60.212  27.658  1.00  0.00           C
ATOM   5997  P   POPEH 337      36.037  60.422  26.518  1.00  0.00           P
ATOM   5998  O13 POPEH 337      35.797  60.002  25.118  1.00  0.00           O
ATOM   5999  O14 POPEH 337      36.027  61.882  26.848  1.00  0.00           O
ATOM   6000  O11 POPEH 337      37.417  59.832  27.018  1.00  0.00           O
ATOM   6001  O12 POPEH 337      34.997  59.672  27.438  1.00  0.00           O
ATOM   6002  C1  POPEH 337      37.617  59.242  28.308  1.00  0.00           C
ATOM   6005  C2  POPEH 337      38.647  60.052  29.148  1.00  0.00           C
ATOM   6007  O21 POPEH 337      38.927  59.402  30.408  1.00  0.00           O
ATOM   6008  C21 POPEH 337      38.097  59.642  31.418  1.00  0.00           C
ATOM   6009  O22 POPEH 337      36.937  60.022  31.318  1.00  0.00           O
ATOM   6010  C22 POPEH 337      38.787  59.382  32.768  1.00  0.00           C
ATOM   6013  C3  POPEH 337      38.287  61.562  29.278  1.00  0.00           C
ATOM   6016  O31 POPEH 337      39.197  62.202  30.188  1.00  0.00           O
ATOM   6017  C31 POPEH 337      39.397  63.492  29.998  1.00  0.00           C
ATOM   6018  O32 POPEH 337      38.727  64.212  29.258  1.00  0.00           O
ATOM   6019  C32 POPEH 337      40.637  63.892  30.798  1.00  0.00           C
ATOM   6022  C23 POPEH 337      38.217  60.312  33.869  1.00  0.00           C
ATOM   6025  C24 POPEH 337      38.807  60.092  35.268  1.00  0.00           C
ATOM   6028  C25 POPEH 337      38.287  61.112  36.298  1.00  0.00           C
ATOM   6031  C26 POPEH 337      38.827  60.902  37.718  1.00  0.00           C
ATOM   6034  C27 POPEH 337      38.397  62.032  38.668  1.00  0.00           C
ATOM   6037  C28 POPEH 337      39.117  62.002  40.028  1.00  0.00           C
ATOM   6040  C29 POPEH 337      38.737  63.202  40.848  1.00  0.00           C
ATOM   6042 0C21 POPEH 337      38.267  63.212  42.108  1.00  0.00           C
ATOM   6044 1C21 POPEH 337      38.017  62.032  43.008  1.00  0.00           C
ATOM   6047 2C21 POPEH 337      39.237  61.662  43.869  1.00  0.00           C
ATOM   6050 3C21 POPEH 337      39.827  62.852  44.658  1.00  0.00           C
ATOM   6053 4C21 POPEH 337      40.887  62.442  45.688  1.00  0.00           C
ATOM   6056 5C21 POPEH 337      40.287  61.842  46.969  1.00  0.00           C
ATOM   6059 6C21 POPEH 337      41.317  61.602  48.068  1.00  0.00           C
ATOM   6062 7C21 POPEH 337      40.657  61.262  49.418  1.00  0.00           C
ATOM   6065 8C21 POPEH 337      41.647  61.202  50.588  1.00  0.00           C
ATOM   6069  C33 POPEH 337      40.417  65.042  31.808  1.00  0.00           C
ATOM   6072  C34 POPEH 337      39.727  64.632  33.128  1.00  0.00           C
ATOM   6075  C35 POPEH 337      40.687  64.272  34.278  1.00  0.00           C
ATOM   6078  C36 POPEH 337      40.657  65.212  35.518  1.00  0.00           C
ATOM   6081  C37 POPEH 337      41.427  64.602  36.699  1.00  0.00           C
ATOM   6084  C38 POPEH 337      41.477  65.452  37.978  1.00  0.00           C
ATOM   6087  C39 POPEH 337      42.247  64.682  39.068  1.00  0.00           C
ATOM   6090 0C31 POPEH 337      42.337  65.352  40.458  1.00  0.00           C
ATOM   6093 1C31 POPEH 337      43.027  64.392  41.449  1.00  0.00           C
ATOM   6096 2C31 POPEH 337      43.257  64.952  42.858  1.00  0.00           C
ATOM   6099 3C31 POPEH 337      44.267  66.112  42.918  1.00  0.00           C
ATOM   6102 4C31 POPEH 337      44.767  66.382  44.348  1.00  0.00           C
ATOM   6105 5C31 POPEH 337      45.817  67.502  44.418  1.00  0.00           C
ATOM   6108 6C31 POPEH 337      46.467  67.622  45.798  1.00  0.00           C
ATOM   6112  NH3 POPEI 338      86.347  -0.342  30.418  1.00  0.00           N
ATOM   6116  C12 POPEI 338      86.187  -0.432  28.928  1.00  0.00           C
ATOM   6119  C11 POPEI 338      85.367   0.742  28.378  1.00  0.00           C
ATOM   6122  P   POPEI 338      85.127   3.322  28.788  1.00  0.00           P
ATOM   6123  O13 POPEI 338      84.777   3.402  27.358  1.00  0.00           O
ATOM   6124  O14 POPEI 338      86.197   4.262  29.168  1.00  0.00           O
ATOM   6125  O11 POPEI 338      83.897   3.522  29.738  1.00  0.00           O
ATOM   6126  O12 POPEI 338      85.717   1.912  29.108  1.00  0.00           O
ATOM   6127  C1  POPEI 338      83.117   2.462  30.318  1.00  0.00           C
ATOM   6130  C2  POPEI 338      82.827   2.712  31.828  1.00  0.00           C
ATOM   6132  O21 POPEI 338      84.017   2.872  32.629  1.00  0.00           O
ATOM   6133  C21 POPEI 338      84.787   1.832  32.848  1.00  0.00           C
ATOM   6134  O22 POPEI 338      84.777   0.772  32.258  1.00  0.00           O
ATOM   6135  C22 POPEI 338      85.757   2.162  33.968  1.00  0.00           C
ATOM   6138  C3  POPEI 338      81.837   1.712  32.489  1.00  0.00           C
ATOM   6141  O31 POPEI 338      81.537   2.232  33.788  1.00  0.00           O
ATOM   6142  C31 POPEI 338      80.677   1.542  34.539  1.00  0.00           C
ATOM   6143  O32 POPEI 338      80.177   0.482  34.238  1.00  0.00           O
ATOM   6144  C32 POPEI 338      80.457   2.402  35.778  1.00  0.00           C
ATOM   6147  C23 POPEI 338      86.337   0.962  34.758  1.00  0.00           C
ATOM   6150  C24 POPEI 338      87.187   1.502  35.918  1.00  0.00           C
ATOM   6153  C25 POPEI 338      87.937   0.442  36.728  1.00  0.00           C
ATOM   6156  C26 POPEI 338      87.627   0.522  38.238  1.00  0.00           C
ATOM   6159  C27 POPEI 338      88.617  -0.262  39.118  1.00  0.00           C
ATOM   6162  C28 POPEI 338      88.067  -0.442  40.538  1.00  0.00           C
ATOM   6165  C29 POPEI 338      89.067  -0.862  41.578  1.00  0.00           C
ATOM   6167 0C21 POPEI 338      89.367  -2.132  41.918  1.00  0.00           C
ATOM   6169 1C21 POPEI 338      88.777  -3.392  41.338  1.00  0.00           C
ATOM   6172 2C21 POPEI 338      88.547  -4.482  42.408  1.00  0.00           C
ATOM   6175 3C21 POPEI 338      87.607  -4.052  43.558  1.00  0.00           C
ATOM   6178 4C21 POPEI 338      88.367  -3.842  44.868  1.00  0.00           C
ATOM   6181 5C21 POPEI 338      87.507  -3.192  45.958  1.00  0.00           C
ATOM   6184 6C21 POPEI 338      88.257  -3.082  47.288  1.00  0.00           C
ATOM   6187 7C21 POPEI 338      87.527  -2.162  48.268  1.00  0.00           C
ATOM   6190 8C21 POPEI 338      88.207  -2.082  49.638  1.00  0.00           C
ATOM   6194  C33 POPEI 338      79.947   1.692  37.058  1.00  0.00           C
ATOM   6197  C34 POPEI 338      79.717   2.732  38.158  1.00  0.00           C
ATOM   6200  C35 POPEI 338      79.037   2.182  39.408  1.00  0.00           C
ATOM   6203  C36 POPEI 338      79.987   1.552  40.438  1.00  0.00           C
ATOM   6206  C37 POPEI 338      79.237   1.242  41.738  1.00  0.00           C
ATOM   6209  C38 POPEI 338      80.067   0.592  42.838  1.00  0.00           C
ATOM   6212  C39 POPEI 338      79.227   0.398  44.108  1.00  0.00           C
ATOM   6215 0C31 POPEI 338      79.987  -0.302  45.238  1.00  0.00           C
ATOM   6218 1C31 POPEI 338      80.827   0.662  46.068  1.00  0.00           C
ATOM   6221 2C31 POPEI 338      81.617  -0.042  47.168  1.00  0.00           C
ATOM   6224 3C31 POPEI 338      82.487   0.932  47.968  1.00  0.00           C
ATOM   6227 4C31 POPEI 338      83.977   0.582  47.918  1.00  0.00           C
ATOM   6230 5C31 POPEI 338      84.837   1.682  48.528  1.00  0.00           C
ATOM   6233 6C31 POPEI 338      86.287   1.262  48.758  1.00  0.00           C
ATOM   6237  NH3 POPEJ 339      50.957  41.102  73.008  1.00  0.00           N
ATOM   6241  C12 POPEJ 339      50.107  39.872  73.148  1.00  0.00           C
ATOM   6244  C11 POPEJ 339      48.687  40.132  72.608  1.00  0.00           C
ATOM   6247  P   POPEJ 339      48.117  42.712  72.918  1.00  0.00           P
ATOM   6248  O13 POPEJ 339      46.777  43.332  73.008  1.00  0.00           O
ATOM   6249  O14 POPEJ 339      49.227  43.302  73.699  1.00  0.00           O
ATOM   6250  O11 POPEJ 339      48.607  42.552  71.419  1.00  0.00           O
ATOM   6251  O12 POPEJ 339      48.017  41.182  73.329  1.00  0.00           O
ATOM   6252  C1  POPEJ 339      48.547  43.532  70.379  1.00  0.00           C
ATOM   6255  C2  POPEJ 339      48.267  42.862  68.998  1.00  0.00           C
ATOM   6257  O21 POPEJ 339      49.467  42.862  68.178  1.00  0.00           O
ATOM   6258  C21 POPEJ 339      49.497  41.832  67.328  1.00  0.00           C
ATOM   6259  O22 POPEJ 339      48.967  40.742  67.538  1.00  0.00           O
ATOM   6260  C22 POPEJ 339      50.177  42.212  66.018  1.00  0.00           C
ATOM   6263  C3  POPEJ 339      47.127  43.592  68.209  1.00  0.00           C
ATOM   6266  O31 POPEJ 339      47.107  43.242  66.788  1.00  0.00           O
ATOM   6267  C31 POPEJ 339      46.027  43.752  66.178  1.00  0.00           C
ATOM   6268  O32 POPEJ 339      45.157  44.372  66.758  1.00  0.00           O
ATOM   6269  C32 POPEJ 339      46.067  43.482  64.669  1.00  0.00           C
ATOM   6272  C23 POPEJ 339      49.577  41.422  64.828  1.00  0.00           C
ATOM   6275  C24 POPEJ 339      49.647  42.142  63.478  1.00  0.00           C
ATOM   6278  C25 POPEJ 339      50.837  41.752  62.578  1.00  0.00           C
ATOM   6281  C26 POPEJ 339      50.567  42.022  61.088  1.00  0.00           C
ATOM   6284  C27 POPEJ 339      51.677  41.522  60.158  1.00  0.00           C
ATOM   6287  C28 POPEJ 339      51.357  41.722  58.658  1.00  0.00           C
ATOM   6290  C29 POPEJ 339      51.507  43.172  58.289  1.00  0.00           C
ATOM   6292 0C21 POPEJ 339      50.937  43.812  57.258  1.00  0.00           C
ATOM   6294 1C21 POPEJ 339      50.037  43.252  56.188  1.00  0.00           C
ATOM   6297 2C21 POPEJ 339      50.777  43.112  54.848  1.00  0.00           C
ATOM   6300 3C21 POPEJ 339      49.837  42.892  53.648  1.00  0.00           C
ATOM   6303 4C21 POPEJ 339      50.627  42.652  52.348  1.00  0.00           C
ATOM   6306 5C21 POPEJ 339      50.797  41.172  51.978  1.00  0.00           C
ATOM   6309 6C21 POPEJ 339      49.537  40.452  51.468  1.00  0.00           C
ATOM   6312 7C21 POPEJ 339      49.877  39.162  50.698  1.00  0.00           C
ATOM   6315 8C21 POPEJ 339      48.647  38.382  50.218  1.00  0.00           C
ATOM   6319  C33 POPEJ 339      45.497  42.112  64.218  1.00  0.00           C
ATOM   6322  C34 POPEJ 339      45.187  42.052  62.708  1.00  0.00           C
ATOM   6325  C35 POPEJ 339      46.077  41.072  61.928  1.00  0.00           C
ATOM   6328  C36 POPEJ 339      45.517  40.672  60.548  1.00  0.00           C
ATOM   6331  C37 POPEJ 339      46.417  41.082  59.368  1.00  0.00           C
ATOM   6334  C38 POPEJ 339      46.307  42.562  58.998  1.00  0.00           C
ATOM   6337  C39 POPEJ 339      46.217  42.812  57.478  1.00  0.00           C
ATOM   6340 0C31 POPEJ 339      46.167  44.312  57.158  1.00  0.00           C
ATOM   6343 1C31 POPEJ 339      46.037  44.622  55.658  1.00  0.00           C
ATOM   6346 2C31 POPEJ 339      45.557  46.062  55.398  1.00  0.00           C
ATOM   6349 3C31 POPEJ 339      46.577  47.142  55.779  1.00  0.00           C
ATOM   6352 4C31 POPEJ 339      45.897  48.442  56.228  1.00  0.00           C
ATOM   6355 5C31 POPEJ 339      46.887  49.562  56.578  1.00  0.00           C
ATOM   6358 6C31 POPEJ 339      46.177  50.872  56.918  1.00  0.00           C
ATOM   6362  NH3 POPEK 340      31.397  41.192  28.869  1.00  0.00           N
ATOM   6366  C12 POPEK 340      31.877  41.582  30.228  1.00  0.00           C
ATOM   6369  C11 POPEK 340      33.097  42.512  30.038  1.00  0.00           C
ATOM   6372  P   POPEK 340      35.057  41.232  31.168  1.00  0.00           P
ATOM   6373  O13 POPEK 340      34.657  40.282  30.098  1.00  0.00           O
ATOM   6374  O14 POPEK 340      36.437  41.762  31.068  1.00  0.00           O
ATOM   6375  O11 POPEK 340      34.867  40.602  32.608  1.00  0.00           O
ATOM   6376  O12 POPEK 340      34.027  42.442  31.128  1.00  0.00           O
ATOM   6377  C1  POPEK 340      33.627  40.462  33.308  1.00  0.00           C
ATOM   6380  C2  POPEK 340      33.337  41.662  34.268  1.00  0.00           C
ATOM   6382  O21 POPEK 340      32.877  41.102  35.508  1.00  0.00           O
ATOM   6383  C21 POPEK 340      33.067  41.872  36.568  1.00  0.00           C
ATOM   6384  O22 POPEK 340      33.727  42.902  36.618  1.00  0.00           O
ATOM   6385  C22 POPEK 340      32.217  41.342  37.738  1.00  0.00           C
ATOM   6388  C3  POPEK 340      32.277  42.632  33.658  1.00  0.00           C
ATOM   6391  O31 POPEK 340      31.657  43.502  34.608  1.00  0.00           O
ATOM   6392  C31 POPEK 340      32.117  44.742  34.688  1.00  0.00           C
ATOM   6393  O32 POPEK 340      33.037  45.222  34.038  1.00  0.00           O
ATOM   6394  C32 POPEK 340      31.287  45.512  35.719  1.00  0.00           C
ATOM   6397  C23 POPEK 340      32.887  40.202  38.528  1.00  0.00           C
ATOM   6400  C24 POPEK 340      32.027  39.762  39.728  1.00  0.00           C
ATOM   6403  C25 POPEK 340      31.707  40.882  40.738  1.00  0.00           C
ATOM   6406  C26 POPEK 340      31.237  40.332  42.088  1.00  0.00           C
ATOM   6409  C27 POPEK 340      30.567  41.372  42.988  1.00  0.00           C
ATOM   6412  C28 POPEK 340      30.467  40.902  44.448  1.00  0.00           C
ATOM   6415  C29 POPEK 340      29.497  41.712  45.268  1.00  0.00           C
ATOM   6417 0C21 POPEK 340      28.637  41.232  46.188  1.00  0.00           C
ATOM   6419 1C21 POPEK 340      28.477  39.782  46.588  1.00  0.00           C
ATOM   6422 2C21 POPEK 340      29.587  39.292  47.548  1.00  0.00           C
ATOM   6425 3C21 POPEK 340      29.557  39.932  48.949  1.00  0.00           C
ATOM   6428 4C21 POPEK 340      30.667  39.402  49.858  1.00  0.00           C
ATOM   6431 5C21 POPEK 340      30.507  39.802  51.328  1.00  0.00           C
ATOM   6434 6C21 POPEK 340      31.737  39.442  52.178  1.00  0.00           C
ATOM   6437 7C21 POPEK 340      31.427  39.452  53.688  1.00  0.00           C
ATOM   6440 8C21 POPEK 340      32.647  39.342  54.599  1.00  0.00           C
ATOM   6444  C33 POPEK 340      31.877  45.352  37.138  1.00  0.00           C
ATOM   6447  C34 POPEK 340      31.177  46.182  38.219  1.00  0.00           C
ATOM   6450  C35 POPEK 340      31.897  46.052  39.568  1.00  0.00           C
ATOM   6453  C36 POPEK 340      31.107  46.642  40.738  1.00  0.00           C
ATOM   6456  C37 POPEK 340      31.487  46.032  42.108  1.00  0.00           C
ATOM   6459  C38 POPEK 340      32.687  46.722  42.778  1.00  0.00           C
ATOM   6462  C39 POPEK 340      32.297  47.702  43.908  1.00  0.00           C
ATOM   6465 0C31 POPEK 340      31.807  46.992  45.178  1.00  0.00           C
ATOM   6468 1C31 POPEK 340      31.887  47.882  46.438  1.00  0.00           C
ATOM   6471 2C31 POPEK 340      31.487  47.102  47.699  1.00  0.00           C
ATOM   6474 3C31 POPEK 340      31.927  47.742  49.018  1.00  0.00           C
ATOM   6477 4C31 POPEK 340      31.457  49.192  49.208  1.00  0.00           C
ATOM   6480 5C31 POPEK 340      31.557  49.662  50.658  1.00  0.00           C
ATOM   6483 6C31 POPEK 340      31.177  51.122  50.868  1.00  0.00           C
ATOM   6487  NH3 POPEL 341      76.797  76.412  29.688  1.00  0.00           N
ATOM   6491  C12 POPEL 341      77.327  76.682  28.308  1.00  0.00           C
ATOM   6494  C11 POPEL 341      78.237  75.522  27.908  1.00  0.00           C
ATOM   6497  P   POPEL 341      80.287  74.152  28.608  1.00  0.00           P
ATOM   6498  O13 POPEL 341      80.117  73.662  27.228  1.00  0.00           O
ATOM   6499  O14 POPEL 341      81.657  74.432  29.088  1.00  0.00           O
ATOM   6500  O11 POPEL 341      79.647  73.072  29.558  1.00  0.00           O
ATOM   6501  O12 POPEL 341      79.297  75.382  28.869  1.00  0.00           O
ATOM   6502  C1  POPEL 341      79.477  73.382  30.948  1.00  0.00           C
ATOM   6505  C2  POPEL 341      79.427  72.062  31.748  1.00  0.00           C
ATOM   6507  O21 POPEL 341      78.897  72.382  33.058  1.00  0.00           O
ATOM   6508  C21 POPEL 341      77.997  71.532  33.518  1.00  0.00           C
ATOM   6509  O22 POPEL 341      77.607  70.522  32.968  1.00  0.00           O
ATOM   6510  C22 POPEL 341      77.497  72.062  34.878  1.00  0.00           C
ATOM   6513  C3  POPEL 341      80.837  71.392  31.788  1.00  0.00           C
ATOM   6516  O31 POPEL 341      81.297  71.092  33.118  1.00  0.00           O
ATOM   6517  C31 POPEL 341      82.547  71.302  33.588  1.00  0.00           C
ATOM   6518  O32 POPEL 341      82.877  70.932  34.698  1.00  0.00           O
ATOM   6519  C32 POPEL 341      83.477  72.052  32.638  1.00  0.00           C
ATOM   6522  C23 POPEL 341      78.417  71.622  36.028  1.00  0.00           C
ATOM   6525  C24 POPEL 341      78.387  72.532  37.268  1.00  0.00           C
ATOM   6528  C25 POPEL 341      77.107  72.442  38.118  1.00  0.00           C
ATOM   6531  C26 POPEL 341      77.377  72.832  39.578  1.00  0.00           C
ATOM   6534  C27 POPEL 341      76.167  72.622  40.498  1.00  0.00           C
ATOM   6537  C28 POPEL 341      76.587  72.472  41.978  1.00  0.00           C
ATOM   6540  C29 POPEL 341      75.397  72.512  42.918  1.00  0.00           C
ATOM   6542 0C21 POPEL 341      75.137  71.622  43.888  1.00  0.00           C
ATOM   6544 1C21 POPEL 341      75.997  70.432  44.238  1.00  0.00           C
ATOM   6547 2C21 POPEL 341      75.687  69.882  45.649  1.00  0.00           C
ATOM   6550 3C21 POPEL 341      76.117  70.782  46.818  1.00  0.00           C
ATOM   6553 4C21 POPEL 341      75.547  70.232  48.138  1.00  0.00           C
ATOM   6556 5C21 POPEL 341      76.197  70.742  49.418  1.00  0.00           C
ATOM   6559 6C21 POPEL 341      75.997  72.242  49.678  1.00  0.00           C
ATOM   6562 7C21 POPEL 341      76.367  72.642  51.118  1.00  0.00           C
ATOM   6565 8C21 POPEL 341      76.417  74.152  51.348  1.00  0.00           C
ATOM   6569  C33 POPEL 341      84.807  72.452  33.328  1.00  0.00           C
ATOM   6572  C34 POPEL 341      85.047  73.972  33.408  1.00  0.00           C
ATOM   6575  C35 POPEL 341      83.937  74.782  34.108  1.00  0.00           C
ATOM   6578  C36 POPEL 341      83.657  74.432  35.578  1.00  0.00           C
ATOM   6581  C37 POPEL 341      84.767  74.882  36.538  1.00  0.00           C
ATOM   6584  C38 POPEL 341      84.447  74.602  38.008  1.00  0.00           C
ATOM   6587  C39 POPEL 341      84.057  75.842  38.828  1.00  0.00           C
ATOM   6590 0C31 POPEL 341      84.007  75.522  40.338  1.00  0.00           C
ATOM   6593 1C31 POPEL 341      83.987  76.762  41.258  1.00  0.00           C
ATOM   6596 2C31 POPEL 341      82.637  76.992  41.958  1.00  0.00           C
ATOM   6599 3C31 POPEL 341      82.777  77.882  43.208  1.00  0.00           C
ATOM   6602 4C31 POPEL 341      81.557  77.782  44.148  1.00  0.00           C
ATOM   6605 5C31 POPEL 341      81.707  78.642  45.418  1.00  0.00           C
ATOM   6608 6C31 POPEL 341      80.437  78.722  46.258  1.00  0.00           C
ATOM   6612  NH3 POPEM 342       6.407  14.632  29.868  1.00  0.00           N
ATOM   6616  C12 POPEM 342       5.967  15.892  29.208  1.00  0.00           C
ATOM   6619  C11 POPEM 342       6.357  15.902  27.718  1.00  0.00           C
ATOM   6622  P   POPEM 342       6.677  18.462  27.068  1.00  0.00           P
ATOM   6623  O13 POPEM 342       7.937  18.382  26.298  1.00  0.00           O
ATOM   6624  O14 POPEM 342       5.707  19.542  26.758  1.00  0.00           O
ATOM   6625  O11 POPEM 342       7.037  18.602  28.588  1.00  0.00           O
ATOM   6626  O12 POPEM 342       5.947  17.062  26.998  1.00  0.00           O
ATOM   6627  C1  POPEM 342       7.967  19.612  28.968  1.00  0.00           C
ATOM   6630  C2  POPEM 342       8.167  19.522  30.478  1.00  0.00           C
ATOM   6632  O21 POPEM 342       8.497  20.852  30.898  1.00  0.00           O
ATOM   6633  C21 POPEM 342       8.607  21.022  32.198  1.00  0.00           C
ATOM   6634  O22 POPEM 342       9.657  21.032  32.808  1.00  0.00           O
ATOM   6635  C22 POPEM 342       7.237  21.292  32.818  1.00  0.00           C
ATOM   6638  C3  POPEM 342       9.227  18.432  30.838  1.00  0.00           C
ATOM   6641  O31 POPEM 342       9.307  18.162  32.248  1.00  0.00           O
ATOM   6642  C31 POPEM 342       8.447  17.282  32.728  1.00  0.00           C
ATOM   6643  O32 POPEM 342       7.617  16.672  32.088  1.00  0.00           O
ATOM   6644  C32 POPEM 342       8.537  17.292  34.258  1.00  0.00           C
ATOM   6647  C23 POPEM 342       7.377  21.822  34.268  1.00  0.00           C
ATOM   6650  C24 POPEM 342       7.937  20.792  35.268  1.00  0.00           C
ATOM   6653  C25 POPEM 342       6.867  20.182  36.178  1.00  0.00           C
ATOM   6656  C26 POPEM 342       7.437  19.352  37.338  1.00  0.00           C
ATOM   6659  C27 POPEM 342       6.337  18.522  38.018  1.00  0.00           C
ATOM   6662  C28 POPEM 342       6.787  17.772  39.278  1.00  0.00           C
ATOM   6665  C29 POPEM 342       5.657  17.012  39.928  1.00  0.00           C
ATOM   6667 0C21 POPEM 342       5.337  17.062  41.228  1.00  0.00           C
ATOM   6669 1C21 POPEM 342       6.097  17.882  42.228  1.00  0.00           C
ATOM   6672 2C21 POPEM 342       5.587  17.782  43.678  1.00  0.00           C
ATOM   6675 3C21 POPEM 342       4.217  18.442  43.898  1.00  0.00           C
ATOM   6678 4C21 POPEM 342       3.827  18.442  45.378  1.00  0.00           C
ATOM   6681 5C21 POPEM 342       2.427  19.002  45.649  1.00  0.00           C
ATOM   6684 6C21 POPEM 342       2.047  18.822  47.118  1.00  0.00           C
ATOM   6687 7C21 POPEM 342       0.663  19.362  47.478  1.00  0.00           C
ATOM   6690 8C21 POPEM 342       0.243  18.962  48.888  1.00  0.00           C
ATOM   6694  C33 POPEM 342       8.867  15.932  34.908  1.00  0.00           C
ATOM   6697  C34 POPEM 342       8.997  16.112  36.428  1.00  0.00           C
ATOM   6700  C35 POPEM 342       9.467  14.872  37.198  1.00  0.00           C
ATOM   6703  C36 POPEM 342      10.247  15.272  38.468  1.00  0.00           C
ATOM   6706  C37 POPEM 342      10.517  14.102  39.418  1.00  0.00           C
ATOM   6709  C38 POPEM 342      11.137  14.542  40.748  1.00  0.00           C
ATOM   6712  C39 POPEM 342      11.277  13.372  41.728  1.00  0.00           C
ATOM   6715 0C31 POPEM 342      11.457  13.812  43.198  1.00  0.00           C
ATOM   6718 1C31 POPEM 342      11.527  12.612  44.148  1.00  0.00           C
ATOM   6721 2C31 POPEM 342      10.917  12.872  45.528  1.00  0.00           C
ATOM   6724 3C31 POPEM 342      11.737  13.832  46.408  1.00  0.00           C
ATOM   6727 4C31 POPEM 342      11.127  13.992  47.808  1.00  0.00           C
ATOM   6730 5C31 POPEM 342      11.847  15.052  48.648  1.00  0.00           C
ATOM   6733 6C31 POPEM 342      11.267  15.222  50.059  1.00  0.00           C
ATOM   6737  NH3 POPEN 343      52.727  93.652  72.278  1.00  0.00           N
ATOM   6741  C12 POPEN 343      53.907  94.232  73.028  1.00  0.00           C
ATOM   6744  C11 POPEN 343      54.617  95.292  72.169  1.00  0.00           C
ATOM   6747  P   POPEN 343      57.237  95.622  72.108  1.00  0.00           P
ATOM   6748  O13 POPEN 343      57.507  96.932  71.458  1.00  0.00           O
ATOM   6749  O14 POPEN 343      58.227  95.052  73.038  1.00  0.00           O
ATOM   6750  O11 POPEN 343      56.997  94.562  70.989  1.00  0.00           O
ATOM   6751  O12 POPEN 343      55.817  95.702  72.809  1.00  0.00           O
ATOM   6752  C1  POPEN 343      57.927  94.312  69.949  1.00  0.00           C
ATOM   6755  C2  POPEN 343      57.147  94.252  68.629  1.00  0.00           C
ATOM   6757  O21 POPEN 343      58.047  94.162  67.498  1.00  0.00           O
ATOM   6758  C21 POPEN 343      58.517  92.922  67.348  1.00  0.00           C
ATOM   6759  O22 POPEN 343      58.337  92.002  68.119  1.00  0.00           O
ATOM   6760  C22 POPEN 343      59.177  92.762  65.989  1.00  0.00           C
ATOM   6763  C3  POPEN 343      56.227  95.502  68.498  1.00  0.00           C
ATOM   6766  O31 POPEN 343      55.417  95.422  67.318  1.00  0.00           O
ATOM   6767  C31 POPEN 343      55.727  96.252  66.338  1.00  0.00           C
ATOM   6768  O32 POPEN 343      56.557  97.152  66.408  1.00  0.00           O
ATOM   6769  C32 POPEN 343      54.987  95.832  65.068  1.00  0.00           C
ATOM   6772  C23 POPEN 343      58.307  91.832  65.129  1.00  0.00           C
ATOM   6775  C24 POPEN 343      58.907  91.512  63.758  1.00  0.00           C
ATOM   6778  C25 POPEN 343      57.997  90.502  63.068  1.00  0.00           C
ATOM   6781  C26 POPEN 343      58.387  90.142  61.628  1.00  0.00           C
ATOM   6784  C27 POPEN 343      57.587  88.902  61.199  1.00  0.00           C
ATOM   6787  C28 POPEN 343      57.597  88.662  59.688  1.00  0.00           C
ATOM   6790  C29 POPEN 343      56.677  87.532  59.338  1.00  0.00           C
ATOM   6792 0C21 POPEN 343      56.477  87.052  58.098  1.00  0.00           C
ATOM   6794 1C21 POPEN 343      57.147  87.562  56.848  1.00  0.00           C
ATOM   6797 2C21 POPEN 343      58.127  86.522  56.278  1.00  0.00           C
ATOM   6800 3C21 POPEN 343      58.757  87.012  54.978  1.00  0.00           C
ATOM   6803 4C21 POPEN 343      59.587  85.932  54.268  1.00  0.00           C
ATOM   6806 5C21 POPEN 343      60.357  86.512  53.088  1.00  0.00           C
ATOM   6809 6C21 POPEN 343      61.207  85.482  52.328  1.00  0.00           C
ATOM   6812 7C21 POPEN 343      62.267  86.192  51.478  1.00  0.00           C
ATOM   6815 8C21 POPEN 343      63.137  85.242  50.649  1.00  0.00           C
ATOM   6819  C33 POPEN 343      53.457  96.032  65.118  1.00  0.00           C
ATOM   6822  C34 POPEN 343      52.957  97.222  64.278  1.00  0.00           C
ATOM   6825  C35 POPEN 343      53.397  97.122  62.808  1.00  0.00           C
ATOM   6828  C36 POPEN 343      52.347  97.582  61.808  1.00  0.00           C
ATOM   6831  C37 POPEN 343      52.867  97.512  60.368  1.00  0.00           C
ATOM   6834  C38 POPEN 343      51.867  98.072  59.348  1.00  0.00           C
ATOM   6837  C39 POPEN 343      52.507  98.432  58.008  1.00  0.00           C
ATOM   6840 0C31 POPEN 343      51.457  98.972  57.029  1.00  0.00           C
ATOM   6843 1C31 POPEN 343      52.037  99.702  55.808  1.00  0.00           C
ATOM   6846 2C31 POPEN 343      50.937 100.512  55.118  1.00  0.00           C
ATOM   6849 3C31 POPEN 343      51.407 101.262  53.858  1.00  0.00           C
ATOM   6852 4C31 POPEN 343      51.487 100.392  52.598  1.00  0.00           C
ATOM   6855 5C31 POPEN 343      50.117  99.872  52.148  1.00  0.00           C
ATOM   6858 6C31 POPEN 343      50.167  99.202  50.779  1.00  0.00           C
ATOM   6862  NH3 POPEO 344      60.067  34.652  71.869  1.00  0.00           N
ATOM   6866  C12 POPEO 344      59.117  35.772  71.568  1.00  0.00           C
ATOM   6869  C11 POPEO 344      59.747  37.152  71.858  1.00  0.00           C
ATOM   6872  P   POPEO 344      58.927  39.342  70.569  1.00  0.00           P
ATOM   6873  O13 POPEO 344      58.227  40.572  70.969  1.00  0.00           O
ATOM   6874  O14 POPEO 344      60.337  39.462  70.198  1.00  0.00           O
ATOM   6875  O11 POPEO 344      58.177  38.722  69.328  1.00  0.00           O
ATOM   6876  O12 POPEO 344      58.777  38.212  71.699  1.00  0.00           O
ATOM   6877  C1  POPEO 344      58.767  37.662  68.588  1.00  0.00           C
ATOM   6880  C2  POPEO 344      59.027  38.072  67.108  1.00  0.00           C
ATOM   6882  O21 POPEO 344      59.587  37.022  66.298  1.00  0.00           O
ATOM   6883  C21 POPEO 344      59.107  35.802  66.348  1.00  0.00           C
ATOM   6884  O22 POPEO 344      58.207  35.362  67.038  1.00  0.00           O
ATOM   6885  C22 POPEO 344      59.847  34.932  65.348  1.00  0.00           C
ATOM   6888  C3  POPEO 344      59.967  39.332  67.068  1.00  0.00           C
ATOM   6891  O31 POPEO 344      60.417  39.732  65.738  1.00  0.00           O
ATOM   6892  C31 POPEO 344      61.597  39.232  65.388  1.00  0.00           C
ATOM   6893  O32 POPEO 344      62.197  38.332  65.948  1.00  0.00           O
ATOM   6894  C32 POPEO 344      62.167  40.002  64.199  1.00  0.00           C
ATOM   6897  C23 POPEO 344      58.997  34.762  64.078  1.00  0.00           C
ATOM   6900  C24 POPEO 344      59.327  33.502  63.289  1.00  0.00           C
ATOM   6903  C25 POPEO 344      58.697  33.572  61.899  1.00  0.00           C
ATOM   6906  C26 POPEO 344      59.197  32.502  60.928  1.00  0.00           C
ATOM   6909  C27 POPEO 344      58.567  32.712  59.548  1.00  0.00           C
ATOM   6912  C28 POPEO 344      58.987  31.622  58.548  1.00  0.00           C
ATOM   6915  C29 POPEO 344      58.247  31.792  57.248  1.00  0.00           C
ATOM   6917 0C21 POPEO 344      58.767  31.732  56.018  1.00  0.00           C
ATOM   6919 1C21 POPEO 344      60.207  31.422  55.678  1.00  0.00           C
ATOM   6922 2C21 POPEO 344      60.357  31.002  54.199  1.00  0.00           C
ATOM   6925 3C21 POPEO 344      60.097  32.152  53.219  1.00  0.00           C
ATOM   6928 4C21 POPEO 344      60.307  31.752  51.758  1.00  0.00           C
ATOM   6931 5C21 POPEO 344      59.917  32.892  50.798  1.00  0.00           C
ATOM   6934 6C21 POPEO 344      59.987  32.442  49.338  1.00  0.00           C
ATOM   6937 7C21 POPEO 344      59.627  33.542  48.338  1.00  0.00           C
ATOM   6940 8C21 POPEO 344      59.587  33.052  46.888  1.00  0.00           C
ATOM   6944  C33 POPEO 344      63.227  39.132  63.489  1.00  0.00           C
ATOM   6947  C34 POPEO 344      64.197  39.822  62.518  1.00  0.00           C
ATOM   6950  C35 POPEO 344      65.237  38.802  62.029  1.00  0.00           C
ATOM   6953  C36 POPEO 344      66.687  39.292  62.029  1.00  0.00           C
ATOM   6956  C37 POPEO 344      67.647  38.192  61.558  1.00  0.00           C
ATOM   6959  C38 POPEO 344      69.057  38.692  61.218  1.00  0.00           C
ATOM   6962  C39 POPEO 344      70.057  37.552  61.038  1.00  0.00           C
ATOM   6965 0C31 POPEO 344      70.927  37.342  62.288  1.00  0.00           C
ATOM   6968 1C31 POPEO 344      71.887  36.162  62.148  1.00  0.00           C
ATOM   6971 2C31 POPEO 344      72.937  36.102  63.268  1.00  0.00           C
ATOM   6974 3C31 POPEO 344      73.927  34.942  63.128  1.00  0.00           C
ATOM   6977 4C31 POPEO 344      75.057  35.262  62.148  1.00  0.00           C
ATOM   6980 5C31 POPEO 344      76.147  34.192  62.118  1.00  0.00           C
ATOM   6983 6C31 POPEO 344      77.077  34.372  60.908  1.00  0.00           C
ATOM   6987  NH3 POPEP 345      93.717  32.852  26.428  1.00  0.00           N
ATOM   6991  C12 POPEP 345      94.527  32.042  27.408  1.00  0.00           C
ATOM   6994  C11 POPEP 345      95.937  32.612  27.668  1.00  0.00           C
ATOM   6997  P   POPEP 345      97.837  32.442  29.478  1.00  0.00           P
ATOM   6998  O13 POPEP 345      97.917  31.852  30.828  1.00  0.00           O
ATOM   6999  O14 POPEP 345      98.997  32.312  28.568  1.00  0.00           O
ATOM   7000  O11 POPEP 345      97.457  33.972  29.628  1.00  0.00           O
ATOM   7001  O12 POPEP 345      96.527  31.902  28.748  1.00  0.00           O
ATOM   7002  C1  POPEP 345      96.577  34.382  30.678  1.00  0.00           C
ATOM   7005  C2  POPEP 345      97.137  35.622  31.418  1.00  0.00           C
ATOM   7007  O21 POPEP 345      98.227  35.262  32.268  1.00  0.00           O
ATOM   7008  C21 POPEP 345      99.397  34.882  31.778  1.00  0.00           C
ATOM   7009  O22 POPEP 345      99.787  34.962  30.618  1.00  0.00           O
ATOM   7010  C22 POPEP 345     100.187  34.312  32.968  1.00  0.00           C
ATOM   7013  C3  POPEP 345      95.957  36.212  32.278  1.00  0.00           C
ATOM   7016  O31 POPEP 345      96.357  36.682  33.588  1.00  0.00           O
ATOM   7017  C31 POPEP 345      95.707  37.752  34.028  1.00  0.00           C
ATOM   7018  O32 POPEP 345      95.037  38.502  33.338  1.00  0.00           O
ATOM   7019  C32 POPEP 345      95.857  37.852  35.548  1.00  0.00           C
ATOM   7022  C23 POPEP 345     101.457  33.502  32.658  1.00  0.00           C
ATOM   7025  C24 POPEP 345     102.037  32.892  33.949  1.00  0.00           C
ATOM   7028  C25 POPEP 345     102.427  33.962  34.978  1.00  0.00           C
ATOM   7031  C26 POPEP 345     103.417  33.492  36.058  1.00  0.00           C
ATOM   7034  C27 POPEP 345     104.037  34.702  36.778  1.00  0.00           C
ATOM   7037  C28 POPEP 345     105.287  34.362  37.629  1.00  0.00           C
ATOM   7040  C29 POPEP 345     105.027  33.852  39.018  1.00  0.00           C
ATOM   7042 0C21 POPEP 345     105.857  33.992  40.078  1.00  0.00           C
ATOM   7044 1C21 POPEP 345     107.207  34.682  40.098  1.00  0.00           C
ATOM   7047 2C21 POPEP 345     107.587  35.322  41.449  1.00  0.00           C
ATOM   7050 3C21 POPEP 345     109.037  35.032  41.868  1.00  0.00           C
ATOM   7053 4C21 POPEP 345     109.407  35.702  43.208  1.00  0.00           C
ATOM   7056 5C21 POPEP 345     110.827  35.362  43.698  1.00  0.00           C
ATOM   7059 6C21 POPEP 345     110.977  33.922  44.238  1.00  0.00           C
ATOM   7062 7C21 POPEP 345     110.257  33.672  45.568  1.00  0.00           C
ATOM   7065 8C21 POPEP 345     110.347  32.212  46.018  1.00  0.00           C
ATOM   7069  C33 POPEP 345      95.557  39.262  36.108  1.00  0.00           C
ATOM   7072  C34 POPEP 345      95.677  39.292  37.648  1.00  0.00           C
ATOM   7075  C35 POPEP 345      95.657  40.712  38.219  1.00  0.00           C
ATOM   7078  C36 POPEP 345      95.757  40.712  39.748  1.00  0.00           C
ATOM   7081  C37 POPEP 345      95.777  42.112  40.378  1.00  0.00           C
ATOM   7084  C38 POPEP 345      95.477  42.092  41.888  1.00  0.00           C
ATOM   7087  C39 POPEP 345      96.477  41.282  42.718  1.00  0.00           C
ATOM   7090 0C31 POPEP 345      96.017  41.152  44.188  1.00  0.00           C
ATOM   7093 1C31 POPEP 345      96.227  39.732  44.738  1.00  0.00           C
ATOM   7096 2C31 POPEP 345      95.507  39.492  46.078  1.00  0.00           C
ATOM   7099 3C31 POPEP 345      95.967  40.442  47.198  1.00  0.00           C
ATOM   7102 4C31 POPEP 345      95.297  40.112  48.538  1.00  0.00           C
ATOM   7105 5C31 POPEP 345      95.687  41.112  49.648  1.00  0.00           C
ATOM   7108 6C31 POPEP 345      95.007  40.802  50.989  1.00  0.00           C
ATOM   7112  NH3 POPEQ 346      44.027  90.132  70.989  1.00  0.00           N
ATOM   7116  C12 POPEQ 346      43.257  88.852  71.118  1.00  0.00           C
ATOM   7119  C11 POPEQ 346      41.747  89.092  71.408  1.00  0.00           C
ATOM   7122  P   POPEQ 346      40.947  91.592  71.279  1.00  0.00           P
ATOM   7123  O13 POPEQ 346      40.237  91.132  70.068  1.00  0.00           O
ATOM   7124  O14 POPEQ 346      40.207  92.482  72.199  1.00  0.00           O
ATOM   7125  O11 POPEQ 346      42.337  92.272  70.879  1.00  0.00           O
ATOM   7126  O12 POPEQ 346      41.477  90.332  72.088  1.00  0.00           O
ATOM   7127  C1  POPEQ 346      42.627  92.732  69.548  1.00  0.00           C
ATOM   7130  C2  POPEQ 346      43.567  93.992  69.509  1.00  0.00           C
ATOM   7132  O21 POPEQ 346      43.687  94.422  68.139  1.00  0.00           O
ATOM   7133  C21 POPEQ 346      44.447  93.692  67.338  1.00  0.00           C
ATOM   7134  O22 POPEQ 346      45.097  92.712  67.669  1.00  0.00           O
ATOM   7135  C22 POPEQ 346      44.317  94.162  65.878  1.00  0.00           C
ATOM   7138  C3  POPEQ 346      44.947  93.882  70.258  1.00  0.00           C
ATOM   7141  O31 POPEQ 346      45.847  94.932  69.828  1.00  0.00           O
ATOM   7142  C31 POPEQ 346      47.147  94.722  70.088  1.00  0.00           C
ATOM   7143  O32 POPEQ 346      47.577  93.902  70.868  1.00  0.00           O
ATOM   7144  C32 POPEQ 346      47.977  95.602  69.148  1.00  0.00           C
ATOM   7147  C23 POPEQ 346      45.667  94.282  65.118  1.00  0.00           C
ATOM   7150  C24 POPEQ 346      45.507  94.262  63.588  1.00  0.00           C
ATOM   7153  C25 POPEQ 346      45.397  95.632  62.898  1.00  0.00           C
ATOM   7156  C26 POPEQ 346      45.387  95.472  61.368  1.00  0.00           C
ATOM   7159  C27 POPEQ 346      45.157  96.772  60.588  1.00  0.00           C
ATOM   7162  C28 POPEQ 346      45.397  96.592  59.078  1.00  0.00           C
ATOM   7165  C29 POPEQ 346      44.617  97.552  58.208  1.00  0.00           C
ATOM   7167 0C21 POPEQ 346      45.017  98.742  57.728  1.00  0.00           C
ATOM   7169 1C21 POPEQ 346      46.337  99.432  57.958  1.00  0.00           C
ATOM   7172 2C21 POPEQ 346      47.117  99.712  56.648  1.00  0.00           C
ATOM   7175 3C21 POPEQ 346      46.337 100.532  55.608  1.00  0.00           C
ATOM   7178 4C21 POPEQ 346      47.207 100.992  54.428  1.00  0.00           C
ATOM   7181 5C21 POPEQ 346      46.537 102.072  53.568  1.00  0.00           C
ATOM   7184 6C21 POPEQ 346      45.627 101.542  52.438  1.00  0.00           C
ATOM   7187 7C21 POPEQ 346      45.037 102.692  51.598  1.00  0.00           C
ATOM   7190 8C21 POPEQ 346      44.207 102.242  50.388  1.00  0.00           C
ATOM   7194  C33 POPEQ 346      49.397  95.012  68.908  1.00  0.00           C
ATOM   7197  C34 POPEQ 346      50.007  95.382  67.548  1.00  0.00           C
ATOM   7200  C35 POPEQ 346      49.167  94.892  66.348  1.00  0.00           C
ATOM   7203  C36 POPEQ 346      50.007  94.652  65.088  1.00  0.00           C
ATOM   7206  C37 POPEQ 346      49.167  94.392  63.828  1.00  0.00           C
ATOM   7209  C38 POPEQ 346      50.037  93.992  62.629  1.00  0.00           C
ATOM   7212  C39 POPEQ 346      49.227  93.872  61.318  1.00  0.00           C
ATOM   7215 0C31 POPEQ 346      49.557  94.942  60.278  1.00  0.00           C
ATOM   7218 1C31 POPEQ 346      48.847  94.652  58.949  1.00  0.00           C
ATOM   7221 2C31 POPEQ 346      49.257  95.602  57.818  1.00  0.00           C
ATOM   7224 3C31 POPEQ 346      48.487  95.302  56.518  1.00  0.00           C
ATOM   7227 4C31 POPEQ 346      49.177  95.852  55.268  1.00  0.00           C
ATOM   7230 5C31 POPEQ 346      48.487  95.402  53.978  1.00  0.00           C
ATOM   7233 6C31 POPEQ 346      49.277  95.732  52.718  1.00  0.00           C
ATOM   7237  NH3 POPER 347      51.717  54.932  68.828  1.00  0.00           N
ATOM   7241  C12 POPER 347      52.987  54.272  68.399  1.00  0.00           C
ATOM   7244  C11 POPER 347      53.517  53.262  69.439  1.00  0.00           C
ATOM   7247  P   POPER 347      56.007  52.292  69.268  1.00  0.00           P
ATOM   7248  O13 POPER 347      56.287  53.132  70.458  1.00  0.00           O
ATOM   7249  O14 POPER 347      56.387  50.862  69.348  1.00  0.00           O
ATOM   7250  O11 POPER 347      56.767  52.942  68.038  1.00  0.00           O
ATOM   7251  O12 POPER 347      54.487  52.412  68.858  1.00  0.00           O
ATOM   7252  C1  POPER 347      56.007  53.422  66.928  1.00  0.00           C
ATOM   7255  C2  POPER 347      56.907  54.152  65.888  1.00  0.00           C
ATOM   7257  O21 POPER 347      56.267  54.662  64.698  1.00  0.00           O
ATOM   7258  C21 POPER 347      55.007  54.522  64.358  1.00  0.00           C
ATOM   7259  O22 POPER 347      54.087  54.132  65.059  1.00  0.00           O
ATOM   7260  C22 POPER 347      54.897  54.992  62.898  1.00  0.00           C
ATOM   7263  C3  POPER 347      58.047  53.212  65.458  1.00  0.00           C
ATOM   7266  O31 POPER 347      58.887  53.812  64.448  1.00  0.00           O
ATOM   7267  C31 POPER 347      58.477  53.712  63.178  1.00  0.00           C
ATOM   7268  O32 POPER 347      57.507  53.092  62.798  1.00  0.00           O
ATOM   7269  C32 POPER 347      59.497  54.422  62.278  1.00  0.00           C
ATOM   7272  C23 POPER 347      53.457  54.972  62.338  1.00  0.00           C
ATOM   7275  C24 POPER 347      53.257  55.882  61.108  1.00  0.00           C
ATOM   7278  C25 POPER 347      53.887  55.442  59.778  1.00  0.00           C
ATOM   7281  C26 POPER 347      55.127  56.262  59.418  1.00  0.00           C
ATOM   7284  C27 POPER 347      55.447  56.362  57.908  1.00  0.00           C
ATOM   7287  C28 POPER 347      56.847  56.952  57.678  1.00  0.00           C
ATOM   7290  C29 POPER 347      57.267  57.042  56.228  1.00  0.00           C
ATOM   7292 0C21 POPER 347      58.027  56.152  55.568  1.00  0.00           C
ATOM   7294 1C21 POPER 347      58.557  54.842  56.118  1.00  0.00           C
ATOM   7297 2C21 POPER 347      58.547  53.702  55.078  1.00  0.00           C
ATOM   7300 3C21 POPER 347      59.577  53.912  53.958  1.00  0.00           C
ATOM   7303 4C21 POPER 347      59.747  52.702  53.018  1.00  0.00           C
ATOM   7306 5C21 POPER 347      58.577  52.502  52.048  1.00  0.00           C
ATOM   7309 6C21 POPER 347      58.887  51.472  50.958  1.00  0.00           C
ATOM   7312 7C21 POPER 347      57.757  51.342  49.938  1.00  0.00           C
ATOM   7315 8C21 POPER 347      58.047  50.352  48.809  1.00  0.00           C
ATOM   7319  C33 POPER 347      60.287  53.532  61.278  1.00  0.00           C
ATOM   7322  C34 POPER 347      59.597  53.332  59.918  1.00  0.00           C
ATOM   7325  C35 POPER 347      58.707  52.092  59.868  1.00  0.00           C
ATOM   7328  C36 POPER 347      58.497  51.572  58.438  1.00  0.00           C
ATOM   7331  C37 POPER 347      57.417  50.492  58.388  1.00  0.00           C
ATOM   7334  C38 POPER 347      56.997  50.062  56.969  1.00  0.00           C
ATOM   7337  C39 POPER 347      58.087  49.312  56.199  1.00  0.00           C
ATOM   7340 0C31 POPER 347      57.597  48.832  54.828  1.00  0.00           C
ATOM   7343 1C31 POPER 347      58.567  47.892  54.108  1.00  0.00           C
ATOM   7346 2C31 POPER 347      58.117  47.632  52.668  1.00  0.00           C
ATOM   7349 3C31 POPER 347      58.927  46.562  51.908  1.00  0.00           C
ATOM   7352 4C31 POPER 347      58.567  46.552  50.418  1.00  0.00           C
ATOM   7355 5C31 POPER 347      59.057  45.322  49.658  1.00  0.00           C
ATOM   7358 6C31 POPER 347      58.617  45.342  48.198  1.00  0.00           C
ATOM   7362  NH3 POPES 348     105.217  97.462  27.268  1.00  0.00           N
ATOM   7366  C12 POPES 348     106.327  96.482  27.538  1.00  0.00           C
ATOM   7369  C11 POPES 348     107.507  97.142  28.278  1.00  0.00           C
ATOM   7372  P   POPES 348     108.737  95.602  30.018  1.00  0.00           P
ATOM   7373  O13 POPES 348     109.807  94.572  29.958  1.00  0.00           O
ATOM   7374  O14 POPES 348     108.947  96.752  30.918  1.00  0.00           O
ATOM   7375  O11 POPES 348     107.297  94.942  30.188  1.00  0.00           O
ATOM   7376  O12 POPES 348     108.547  96.192  28.568  1.00  0.00           O
ATOM   7377  C1  POPES 348     106.507  94.992  31.378  1.00  0.00           C
ATOM   7380  C2  POPES 348     105.567  96.232  31.488  1.00  0.00           C
ATOM   7382  O21 POPES 348     106.247  97.432  31.888  1.00  0.00           O
ATOM   7383  C21 POPES 348     106.907  97.462  33.018  1.00  0.00           C
ATOM   7384  O22 POPES 348     107.147  96.532  33.768  1.00  0.00           O
ATOM   7385  C22 POPES 348     107.207  98.922  33.328  1.00  0.00           C
ATOM   7388  C3  POPES 348     104.297  95.972  32.368  1.00  0.00           C
ATOM   7391  O31 POPES 348     104.547  95.242  33.578  1.00  0.00           O
ATOM   7392  C31 POPES 348     104.407  95.852  34.748  1.00  0.00           C
ATOM   7393  O32 POPES 348     104.307  97.052  34.928  1.00  0.00           O
ATOM   7394  C32 POPES 348     104.327  94.802  35.858  1.00  0.00           C
ATOM   7397  C23 POPES 348     107.427  99.112  34.838  1.00  0.00           C
ATOM   7400  C24 POPES 348     108.907  98.942  35.228  1.00  0.00           C
ATOM   7403  C25 POPES 348     109.027  98.072  36.468  1.00  0.00           C
ATOM   7406  C26 POPES 348     110.447  97.942  37.008  1.00  0.00           C
ATOM   7409  C27 POPES 348     110.427  97.282  38.398  1.00  0.00           C
ATOM   7412  C28 POPES 348     111.567  97.752  39.308  1.00  0.00           C
ATOM   7415  C29 POPES 348     111.267  97.432  40.748  1.00  0.00           C
ATOM   7417 0C21 POPES 348     111.947  96.582  41.548  1.00  0.00           C
ATOM   7419 1C21 POPES 348     113.127  95.742  41.138  1.00  0.00           C
ATOM   7422 2C21 POPES 348     113.137  94.372  41.848  1.00  0.00           C
ATOM   7425 3C21 POPES 348     113.517  94.452  43.338  1.00  0.00           C
ATOM   7428 4C21 POPES 348     113.517  93.062  43.988  1.00  0.00           C
ATOM   7431 5C21 POPES 348     114.637  92.832  44.998  1.00  0.00           C
ATOM   7434 6C21 POPES 348     114.517  93.682  46.278  1.00  0.00           C
ATOM   7437 7C21 POPES 348     115.527  93.242  47.348  1.00  0.00           C
ATOM   7440 8C21 POPES 348     115.317  93.932  48.699  1.00  0.00           C
ATOM   7444  C33 POPES 348     103.117  95.062  36.788  1.00  0.00           C
ATOM   7447  C34 POPES 348     103.467  95.212  38.268  1.00  0.00           C
ATOM   7450  C35 POPES 348     104.077  93.922  38.838  1.00  0.00           C
ATOM   7453  C36 POPES 348     104.267  94.012  40.348  1.00  0.00           C
ATOM   7456  C37 POPES 348     104.847  92.712  40.908  1.00  0.00           C
ATOM   7459  C38 POPES 348     104.897  92.682  42.438  1.00  0.00           C
ATOM   7462  C39 POPES 348     103.497  92.792  43.058  1.00  0.00           C
ATOM   7465 0C31 POPES 348     103.497  92.492  44.548  1.00  0.00           C
ATOM   7468 1C31 POPES 348     102.077  92.482  45.129  1.00  0.00           C
ATOM   7471 2C31 POPES 348     102.047  91.792  46.478  1.00  0.00           C
ATOM   7474 3C31 POPES 348     100.637  91.672  47.068  1.00  0.00           C
ATOM   7477 4C31 POPES 348     100.607  90.722  48.279  1.00  0.00           C
ATOM   7480 5C31 POPES 348     101.407  91.212  49.488  1.00  0.00           C
ATOM   7483 6C31 POPES 348     101.567  90.172  50.598  1.00  0.00           C
ATOM   7487  NH3 POPET 349     123.887  64.112  70.888  1.00  0.00           N
ATOM   7491  C12 POPET 349     123.537  65.362  71.668  1.00  0.00           C
ATOM   7494  C11 POPET 349     122.877  66.422  70.748  1.00  0.00           C
ATOM   7497  P   POPET 349     123.757  68.712  71.679  1.00  0.00           P
ATOM   7498  O13 POPET 349     123.507  70.002  71.008  1.00  0.00           O
ATOM   7499  O14 POPET 349     123.987  68.742  73.139  1.00  0.00           O
ATOM   7500  O11 POPET 349     125.007  68.002  71.048  1.00  0.00           O
ATOM   7501  O12 POPET 349     122.597  67.672  71.398  1.00  0.00           O
ATOM   7502  C1  POPET 349     126.267  68.632  70.829  1.00  0.00           C
ATOM   7505  C2  POPET 349     126.597  68.562  69.328  1.00  0.00           C
ATOM   7507  O21 POPET 349     127.997  68.882  69.158  1.00  0.00           O
ATOM   7508  C21 POPET 349     128.347  69.562  68.098  1.00  0.00           C
ATOM   7509  O22 POPET 349     127.967  70.692  67.798  1.00  0.00           O
ATOM   7510  C22 POPET 349     129.267  68.712  67.248  1.00  0.00           C
ATOM   7513  C3  POPET 349     125.567  69.362  68.458  1.00  0.00           C
ATOM   7516  O31 POPET 349     125.717  69.142  67.038  1.00  0.00           O
ATOM   7517  C31 POPET 349     125.087  70.072  66.309  1.00  0.00           C
ATOM   7518  O32 POPET 349     124.607  71.102  66.728  1.00  0.00           O
ATOM   7519  C32 POPET 349     125.017  69.582  64.868  1.00  0.00           C
ATOM   7522  C23 POPET 349     128.647  68.472  65.849  1.00  0.00           C
ATOM   7525  C24 POPET 349     129.607  67.642  64.989  1.00  0.00           C
ATOM   7528  C25 POPET 349     129.117  67.312  63.578  1.00  0.00           C
ATOM   7531  C26 POPET 349     130.161  66.452  62.878  1.00  0.00           C
ATOM   7534  C27 POPET 349     129.961  66.322  61.368  1.00  0.00           C
ATOM   7537  C28 POPET 349     131.251  65.872  60.649  1.00  0.00           C
ATOM   7540  C29 POPET 349     131.691  64.482  61.048  1.00  0.00           C
ATOM   7542 0C21 POPET 349     132.041  63.492  60.208  1.00  0.00           C
ATOM   7544 1C21 POPET 349     132.051  63.592  58.708  1.00  0.00           C
ATOM   7547 2C21 POPET 349     133.221  64.452  58.188  1.00  0.00           C
ATOM   7550 3C21 POPET 349     133.141  64.682  56.678  1.00  0.00           C
ATOM   7553 4C21 POPET 349     134.261  65.592  56.178  1.00  0.00           C
ATOM   7556 5C21 POPET 349     134.241  65.742  54.658  1.00  0.00           C
ATOM   7559 6C21 POPET 349     135.131  66.902  54.199  1.00  0.00           C
ATOM   7562 7C21 POPET 349     135.211  67.012  52.678  1.00  0.00           C
ATOM   7565 8C21 POPET 349     135.981  68.252  52.248  1.00  0.00           C
ATOM   7569  C33 POPET 349     124.637  68.082  64.778  1.00  0.00           C
ATOM   7572  C34 POPET 349     124.117  67.712  63.388  1.00  0.00           C
ATOM   7575  C35 POPET 349     124.257  66.212  63.048  1.00  0.00           C
ATOM   7578  C36 POPET 349     123.417  65.282  63.949  1.00  0.00           C
ATOM   7581  C37 POPET 349     123.677  63.782  63.708  1.00  0.00           C
ATOM   7584  C38 POPET 349     122.777  63.112  62.648  1.00  0.00           C
ATOM   7587  C39 POPET 349     122.997  63.592  61.208  1.00  0.00           C
ATOM   7590 0C31 POPET 349     122.377  62.652  60.158  1.00  0.00           C
ATOM   7593 1C31 POPET 349     122.497  63.232  58.739  1.00  0.00           C
ATOM   7596 2C31 POPET 349     122.527  62.172  57.618  1.00  0.00           C
ATOM   7599 3C31 POPET 349     123.847  61.392  57.578  1.00  0.00           C
ATOM   7602 4C31 POPET 349     124.227  60.872  56.188  1.00  0.00           C
ATOM   7605 5C31 POPET 349     125.497  60.012  56.228  1.00  0.00           C
ATOM   7608 6C31 POPET 349     125.937  59.522  54.858  1.00  0.00           C
ATOM   7612  NH3 POPEU 350      82.797 120.242  29.258  1.00  0.00           N
ATOM   7616  C12 POPEU 350      83.257 121.502  29.968  1.00  0.00           C
ATOM   7619  C11 POPEU 350      84.667 122.022  29.558  1.00  0.00           C
ATOM   7622  P   POPEU 350      85.377 124.342  28.278  1.00  0.00           P
ATOM   7623  O13 POPEU 350      86.857 124.102  28.278  1.00  0.00           O
ATOM   7624  O14 POPEU 350      84.857 125.022  27.088  1.00  0.00           O
ATOM   7625  O11 POPEU 350      85.137 125.272  29.518  1.00  0.00           O
ATOM   7626  O12 POPEU 350      84.587 122.982  28.498  1.00  0.00           O
ATOM   7627  C1  POPEU 350      84.317 125.032  30.658  1.00  0.00           C
ATOM   7630  C2  POPEU 350      85.157 124.942  31.969  1.00  0.00           C
ATOM   7632  O21 POPEU 350      84.787 125.992  32.888  1.00  0.00           O
ATOM   7633  C21 POPEU 350      83.637 125.682  33.508  1.00  0.00           C
ATOM   7634  O22 POPEU 350      82.997 124.662  33.298  1.00  0.00           O
ATOM   7635  C22 POPEU 350      83.267 126.762  34.528  1.00  0.00           C
ATOM   7638  C3  POPEU 350      86.667 125.042  31.628  1.00  0.00           C
ATOM   7641  O31 POPEU 350      87.547 125.142  32.778  1.00  0.00           O
ATOM   7642  C31 POPEU 350      88.807 125.122  32.358  1.00  0.00           C
ATOM   7643  O32 POPEU 350      89.127 125.042  31.178  1.00  0.00           O
ATOM   7644  C32 POPEU 350      89.817 125.192  33.498  1.00  0.00           C
ATOM   7647  C23 POPEU 350      82.267 126.222  35.588  1.00  0.00           C
ATOM   7650  C24 POPEU 350      81.717 127.292  36.538  1.00  0.00           C
ATOM   7653  C25 POPEU 350      82.597 127.532  37.788  1.00  0.00           C
ATOM   7656  C26 POPEU 350      81.987 127.032  39.118  1.00  0.00           C
ATOM   7659  C27 POPEU 350      82.957 127.172  40.308  1.00  0.00           C
ATOM   7662  C28 POPEU 350      83.227 128.622  40.768  1.00  0.00           C
ATOM   7665  C29 POPEU 350      84.557 128.742  41.478  1.00  0.00           C
ATOM   7667 0C21 POPEU 350      84.827 129.312  42.668  1.00  0.00           C
ATOM   7669 1C21 POPEU 350      83.827 130.016  43.558  1.00  0.00           C
ATOM   7672 2C21 POPEU 350      84.467 131.036  44.518  1.00  0.00           C
ATOM   7675 3C21 POPEU 350      85.027 132.286  43.809  1.00  0.00           C
ATOM   7678 4C21 POPEU 350      85.457 133.366  44.808  1.00  0.00           C
ATOM   7681 5C21 POPEU 350      86.117 134.566  44.128  1.00  0.00           C
ATOM   7684 6C21 POPEU 350      86.147 135.796  45.048  1.00  0.00           C
ATOM   7687 7C21 POPEU 350      86.847 136.986  44.408  1.00  0.00           C
ATOM   7690 8C21 POPEU 350      86.307 138.326  44.908  1.00  0.00           C
ATOM   7694  C33 POPEU 350      89.577 126.332  34.508  1.00  0.00           C
ATOM   7697  C34 POPEU 350      90.677 126.412  35.588  1.00  0.00           C
ATOM   7700  C35 POPEU 350      91.097 125.042  36.138  1.00  0.00           C
ATOM   7703  C36 POPEU 350      89.937 124.212  36.708  1.00  0.00           C
ATOM   7706  C37 POPEU 350      90.287 122.722  36.658  1.00  0.00           C
ATOM   7709  C38 POPEU 350      89.507 121.872  37.658  1.00  0.00           C
ATOM   7712  C39 POPEU 350      89.817 122.152  39.138  1.00  0.00           C
ATOM   7715 0C31 POPEU 350      91.207 121.692  39.608  1.00  0.00           C
ATOM   7718 1C31 POPEU 350      92.317 122.752  39.548  1.00  0.00           C
ATOM   7721 2C31 POPEU 350      93.657 122.272  40.158  1.00  0.00           C
ATOM   7724 3C31 POPEU 350      93.547 121.742  41.588  1.00  0.00           C
ATOM   7727 4C31 POPEU 350      94.897 121.332  42.178  1.00  0.00           C
ATOM   7730 5C31 POPEU 350      94.757 120.342  43.348  1.00  0.00           C
ATOM   7733 6C31 POPEU 350      96.107 119.812  43.828  1.00  0.00           C
ATOM   7737  NH3 POPEV 351     101.037  79.092  68.368  1.00  0.00           N
ATOM   7741  C12 POPEV 351      99.607  78.752  68.658  1.00  0.00           C
ATOM   7744  C11 POPEV 351      98.917  78.252  67.389  1.00  0.00           C
ATOM   7747  P   POPEV 351      96.807  76.682  67.638  1.00  0.00           P
ATOM   7748  O13 POPEV 351      97.627  75.662  66.918  1.00  0.00           O
ATOM   7749  O14 POPEV 351      96.377  76.352  69.018  1.00  0.00           O
ATOM   7750  O11 POPEV 351      95.547  77.032  66.738  1.00  0.00           O
ATOM   7751  O12 POPEV 351      97.517  78.092  67.628  1.00  0.00           O
ATOM   7752  C1  POPEV 351      95.817  77.092  65.318  1.00  0.00           C
ATOM   7755  C2  POPEV 351      94.867  78.102  64.628  1.00  0.00           C
ATOM   7757  O21 POPEV 351      94.747  78.002  63.198  1.00  0.00           O
ATOM   7758  C21 POPEV 351      95.777  77.802  62.408  1.00  0.00           C
ATOM   7759  O22 POPEV 351      96.877  77.372  62.708  1.00  0.00           O
ATOM   7760  C22 POPEV 351      95.407  78.292  61.008  1.00  0.00           C
ATOM   7763  C3  POPEV 351      95.177  79.572  65.018  1.00  0.00           C
ATOM   7766  O31 POPEV 351      94.477  80.562  64.218  1.00  0.00           O
ATOM   7767  C31 POPEV 351      93.147  80.532  64.348  1.00  0.00           C
ATOM   7768  O32 POPEV 351      92.527  79.802  65.098  1.00  0.00           O
ATOM   7769  C32 POPEV 351      92.527  81.562  63.408  1.00  0.00           C
ATOM   7772  C23 POPEV 351      94.657  79.652  60.968  1.00  0.00           C
ATOM   7775  C24 POPEV 351      94.657  80.302  59.568  1.00  0.00           C
ATOM   7778  C25 POPEV 351      94.217  79.372  58.428  1.00  0.00           C
ATOM   7781  C26 POPEV 351      92.717  79.022  58.438  1.00  0.00           C
ATOM   7784  C27 POPEV 351      92.337  77.782  57.598  1.00  0.00           C
ATOM   7787  C28 POPEV 351      92.867  77.742  56.148  1.00  0.00           C
ATOM   7790  C29 POPEV 351      94.297  77.282  56.038  1.00  0.00           C
ATOM   7792 0C21 POPEV 351      94.727  76.032  55.779  1.00  0.00           C
ATOM   7794 1C21 POPEV 351      93.877  74.832  55.458  1.00  0.00           C
ATOM   7797 2C21 POPEV 351      94.717  73.782  54.698  1.00  0.00           C
ATOM   7800 3C21 POPEV 351      93.877  72.592  54.238  1.00  0.00           C
ATOM   7803 4C21 POPEV 351      94.707  71.552  53.458  1.00  0.00           C
ATOM   7806 5C21 POPEV 351      93.807  70.522  52.758  1.00  0.00           C
ATOM   7809 6C21 POPEV 351      93.377  70.992  51.358  1.00  0.00           C
ATOM   7812 7C21 POPEV 351      92.117  70.292  50.838  1.00  0.00           C
ATOM   7815 8C21 POPEV 351      91.757  70.702  49.408  1.00  0.00           C
ATOM   7819  C33 POPEV 351      90.997  81.412  63.219  1.00  0.00           C
ATOM   7822  C34 POPEV 351      90.567  80.132  62.489  1.00  0.00           C
ATOM   7825  C35 POPEV 351      89.047  80.022  62.258  1.00  0.00           C
ATOM   7828  C36 POPEV 351      88.707  78.952  61.208  1.00  0.00           C
ATOM   7831  C37 POPEV 351      87.257  79.002  60.708  1.00  0.00           C
ATOM   7834  C38 POPEV 351      87.057  78.412  59.298  1.00  0.00           C
ATOM   7837  C39 POPEV 351      87.697  79.212  58.149  1.00  0.00           C
ATOM   7840 0C31 POPEV 351      87.177  80.652  58.018  1.00  0.00           C
ATOM   7843 1C31 POPEV 351      87.717  81.432  56.808  1.00  0.00           C
ATOM   7846 2C31 POPEV 351      87.337  80.852  55.428  1.00  0.00           C
ATOM   7849 3C31 POPEV 351      85.827  80.762  55.168  1.00  0.00           C
ATOM   7852 4C31 POPEV 351      85.507  80.142  53.798  1.00  0.00           C
ATOM   7855 5C31 POPEV 351      84.057  79.652  53.699  1.00  0.00           C
ATOM   7858 6C31 POPEV 351      83.717  78.992  52.368  1.00  0.00           C
ATOM   7862  NH3 POPEW 352      -0.167  45.842  73.058  1.00  0.00           N
ATOM   7866  C12 POPEW 352       0.293  45.112  74.288  1.00  0.00           C
ATOM   7869  C11 POPEW 352       0.887  46.052  75.359  1.00  0.00           C
ATOM   7872  P   POPEW 352       3.387  46.552  74.848  1.00  0.00           P
ATOM   7873  O13 POPEW 352       3.737  46.232  76.238  1.00  0.00           O
ATOM   7874  O14 POPEW 352       4.157  47.622  74.168  1.00  0.00           O
ATOM   7875  O11 POPEW 352       3.257  45.232  73.978  1.00  0.00           O
ATOM   7876  O12 POPEW 352       1.867  46.952  74.828  1.00  0.00           O
ATOM   7877  C1  POPEW 352       3.957  45.062  72.748  1.00  0.00           C
ATOM   7880  C2  POPEW 352       3.207  45.722  71.559  1.00  0.00           C
ATOM   7882  O21 POPEW 352       2.977  44.742  70.518  1.00  0.00           O
ATOM   7883  C21 POPEW 352       1.747  44.802  69.998  1.00  0.00           C
ATOM   7884  O22 POPEW 352       0.787  45.322  70.549  1.00  0.00           O
ATOM   7885  C22 POPEW 352       1.767  44.102  68.629  1.00  0.00           C
ATOM   7888  C3  POPEW 352       4.057  46.862  70.969  1.00  0.00           C
ATOM   7891  O31 POPEW 352       3.527  47.402  69.739  1.00  0.00           O
ATOM   7892  C31 POPEW 352       4.157  48.542  69.448  1.00  0.00           C
ATOM   7893  O32 POPEW 352       4.997  49.092  70.148  1.00  0.00           O
ATOM   7894  C32 POPEW 352       3.777  48.952  68.028  1.00  0.00           C
ATOM   7897  C23 POPEW 352       0.623  44.452  67.648  1.00  0.00           C
ATOM   7900  C24 POPEW 352       0.593  45.882  67.099  1.00  0.00           C
ATOM   7903  C25 POPEW 352      -0.587  46.722  67.638  1.00  0.00           C
ATOM   7906  C26 POPEW 352      -1.337  47.532  66.568  1.00  0.00           C
ATOM   7909  C27 POPEW 352      -2.207  48.622  67.199  1.00  0.00           C
ATOM   7912  C28 POPEW 352      -3.287  49.242  66.278  1.00  0.00           C
ATOM   7915  C29 POPEW 352      -4.557  48.432  66.208  1.00  0.00           C
ATOM   7917 0C21 POPEW 352      -5.437  48.442  65.199  1.00  0.00           C
ATOM   7919 1C21 POPEW 352      -5.317  49.262  63.928  1.00  0.00           C
ATOM   7922 2C21 POPEW 352      -5.327  48.382  62.668  1.00  0.00           C
ATOM   7925 3C21 POPEW 352      -5.627  49.192  61.398  1.00  0.00           C
ATOM   7928 4C21 POPEW 352      -5.467  48.362  60.108  1.00  0.00           C
ATOM   7931 5C21 POPEW 352      -4.007  48.122  59.708  1.00  0.00           C
ATOM   7934 6C21 POPEW 352      -3.357  49.342  59.028  1.00  0.00           C
ATOM   7937 7C21 POPEW 352      -1.877  49.122  58.708  1.00  0.00           C
ATOM   7940 8C21 POPEW 352      -1.207  50.342  58.078  1.00  0.00           C
ATOM   7944  C33 POPEW 352       4.717  48.292  66.998  1.00  0.00           C
ATOM   7947  C34 POPEW 352       4.227  48.462  65.568  1.00  0.00           C
ATOM   7950  C35 POPEW 352       5.227  47.952  64.518  1.00  0.00           C
ATOM   7953  C36 POPEW 352       4.587  47.732  63.149  1.00  0.00           C
ATOM   7956  C37 POPEW 352       5.607  47.882  62.018  1.00  0.00           C
ATOM   7959  C38 POPEW 352       5.107  47.412  60.649  1.00  0.00           C
ATOM   7962  C39 POPEW 352       3.917  48.222  60.118  1.00  0.00           C
ATOM   7965 0C31 POPEW 352       3.497  47.752  58.718  1.00  0.00           C
ATOM   7968 1C31 POPEW 352       2.357  48.552  58.078  1.00  0.00           C
ATOM   7971 2C31 POPEW 352       2.577  48.652  56.558  1.00  0.00           C
ATOM   7974 3C31 POPEW 352       1.307  48.712  55.698  1.00  0.00           C
ATOM   7977 4C31 POPEW 352       1.567  48.022  54.348  1.00  0.00           C
ATOM   7980 5C31 POPEW 352       0.353  47.972  53.428  1.00  0.00           C
ATOM   7983 6C31 POPEW 352       0.493  46.942  52.288  1.00  0.00           C
ATOM   7987  NH3 POPEX 353      94.677  18.372  70.148  1.00  0.00           N
ATOM   7991  C12 POPEX 353      93.407  19.162  70.178  1.00  0.00           C
ATOM   7994  C11 POPEX 353      92.667  19.002  68.838  1.00  0.00           C
ATOM   7997  P   POPEX 353      90.147  19.812  68.738  1.00  0.00           P
ATOM   7998  O13 POPEX 353      89.777  19.842  70.158  1.00  0.00           O
ATOM   7999  O14 POPEX 353      89.547  20.832  67.879  1.00  0.00           O
ATOM   8000  O11 POPEX 353      89.897  18.362  68.148  1.00  0.00           O
ATOM   8001  O12 POPEX 353      91.707  20.032  68.648  1.00  0.00           O
ATOM   8002  C1  POPEX 353      90.317  17.942  66.858  1.00  0.00           C
ATOM   8005  C2  POPEX 353      90.437  16.402  66.828  1.00  0.00           C
ATOM   8007  O21 POPEX 353      90.697  16.082  65.449  1.00  0.00           O
ATOM   8008  C21 POPEX 353      91.887  15.572  65.188  1.00  0.00           C
ATOM   8009  O22 POPEX 353      92.667  15.122  65.998  1.00  0.00           O
ATOM   8010  C22 POPEX 353      92.097  15.662  63.678  1.00  0.00           C
ATOM   8013  C3  POPEX 353      89.137  15.712  67.328  1.00  0.00           C
ATOM   8016  O31 POPEX 353      89.237  14.262  67.368  1.00  0.00           O
ATOM   8017  C31 POPEX 353      88.807  13.652  66.258  1.00  0.00           C
ATOM   8018  O32 POPEX 353      88.617  14.182  65.178  1.00  0.00           O
ATOM   8019  C32 POPEX 353      88.637  12.152  66.518  1.00  0.00           C
ATOM   8022  C23 POPEX 353      93.577  15.622  63.248  1.00  0.00           C
ATOM   8025  C24 POPEX 353      94.197  14.222  63.268  1.00  0.00           C
ATOM   8028  C25 POPEX 353      93.457  13.222  62.388  1.00  0.00           C
ATOM   8031  C26 POPEX 353      94.377  12.112  61.878  1.00  0.00           C
ATOM   8034  C27 POPEX 353      93.687  11.172  60.878  1.00  0.00           C
ATOM   8037  C28 POPEX 353      94.637  10.092  60.328  1.00  0.00           C
ATOM   8040  C29 POPEX 353      93.867   8.922  59.778  1.00  0.00           C
ATOM   8042 0C21 POPEX 353      93.847   8.462  58.518  1.00  0.00           C
ATOM   8044 1C21 POPEX 353      94.647   9.002  57.358  1.00  0.00           C
ATOM   8047 2C21 POPEX 353      94.877   7.902  56.298  1.00  0.00           C
ATOM   8050 3C21 POPEX 353      95.887   8.322  55.228  1.00  0.00           C
ATOM   8053 4C21 POPEX 353      95.967   7.332  54.058  1.00  0.00           C
ATOM   8056 5C21 POPEX 353      96.877   7.852  52.938  1.00  0.00           C
ATOM   8059 6C21 POPEX 353      96.997   6.892  51.748  1.00  0.00           C
ATOM   8062 7C21 POPEX 353      97.737   7.532  50.568  1.00  0.00           C
ATOM   8065 8C21 POPEX 353      97.997   6.572  49.408  1.00  0.00           C
ATOM   8069  C33 POPEX 353      87.587  11.532  65.558  1.00  0.00           C
ATOM   8072  C34 POPEX 353      86.877  10.302  66.148  1.00  0.00           C
ATOM   8075  C35 POPEX 353      87.727   9.032  66.248  1.00  0.00           C
ATOM   8078  C36 POPEX 353      87.627   8.082  65.048  1.00  0.00           C
ATOM   8081  C37 POPEX 353      88.227   6.712  65.388  1.00  0.00           C
ATOM   8084  C38 POPEX 353      88.257   5.652  64.278  1.00  0.00           C
ATOM   8087  C39 POPEX 353      89.457   5.792  63.318  1.00  0.00           C
ATOM   8090 0C31 POPEX 353      89.597   4.622  62.338  1.00  0.00           C
ATOM   8093 1C31 POPEX 353      90.987   4.612  61.688  1.00  0.00           C
ATOM   8096 2C31 POPEX 353      91.117   3.712  60.458  1.00  0.00           C
ATOM   8099 3C31 POPEX 353      91.287   2.222  60.789  1.00  0.00           C
ATOM   8102 4C31 POPEX 353      91.567   1.412  59.508  1.00  0.00           C
ATOM   8105 5C31 POPEX 353      91.557  -0.112  59.718  1.00  0.00           C
ATOM   8108 6C31 POPEX 353      91.877  -0.882  58.438  1.00  0.00           C
ATOM   8112  NH3 POPEY 354      69.267   3.282  35.268  1.00  0.00           N
ATOM   8116  C12 POPEY 354      70.407   4.092  35.828  1.00  0.00           C
ATOM   8119  C11 POPEY 354      71.687   3.982  34.968  1.00  0.00           C
ATOM   8122  P   POPEY 354      70.807   5.532  33.008  1.00  0.00           P
ATOM   8123  O13 POPEY 354      71.557   5.892  31.788  1.00  0.00           O
ATOM   8124  O14 POPEY 354      69.367   5.222  32.938  1.00  0.00           O
ATOM   8125  O11 POPEY 354      71.087   6.572  34.178  1.00  0.00           O
ATOM   8126  O12 POPEY 354      71.497   4.232  33.578  1.00  0.00           O
ATOM   8127  C1  POPEY 354      70.317   7.772  34.338  1.00  0.00           C
ATOM   8130  C2  POPEY 354      69.497   7.862  35.678  1.00  0.00           C
ATOM   8132  O21 POPEY 354      70.227   7.332  36.808  1.00  0.00           O
ATOM   8133  C21 POPEY 354      71.087   8.182  37.348  1.00  0.00           C
ATOM   8134  O22 POPEY 354      71.477   9.222  36.848  1.00  0.00           O
ATOM   8135  C22 POPEY 354      71.387   7.732  38.788  1.00  0.00           C
ATOM   8138  C3  POPEY 354      68.107   7.162  35.588  1.00  0.00           C
ATOM   8141  O31 POPEY 354      67.457   7.042  36.888  1.00  0.00           O
ATOM   8142  C31 POPEY 354      67.067   5.812  37.248  1.00  0.00           C
ATOM   8143  O32 POPEY 354      67.387   4.772  36.688  1.00  0.00           O
ATOM   8144  C32 POPEY 354      66.117   5.922  38.458  1.00  0.00           C
ATOM   8147  C23 POPEY 354      71.047   8.882  39.758  1.00  0.00           C
ATOM   8150  C24 POPEY 354      71.297   8.572  41.239  1.00  0.00           C
ATOM   8153  C25 POPEY 354      71.587   9.862  42.008  1.00  0.00           C
ATOM   8156  C26 POPEY 354      71.527   9.752  43.538  1.00  0.00           C
ATOM   8159  C27 POPEY 354      71.857  11.112  44.178  1.00  0.00           C
ATOM   8162  C28 POPEY 354      71.677  11.172  45.698  1.00  0.00           C
ATOM   8165  C29 POPEY 354      70.237  10.962  46.108  1.00  0.00           C
ATOM   8167 0C21 POPEY 354      69.817  10.602  47.328  1.00  0.00           C
ATOM   8169 1C21 POPEY 354      70.697  10.432  48.548  1.00  0.00           C
ATOM   8172 2C21 POPEY 354      70.057  11.092  49.788  1.00  0.00           C
ATOM   8175 3C21 POPEY 354      69.807  12.612  49.658  1.00  0.00           C
ATOM   8178 4C21 POPEY 354      68.857  13.122  50.758  1.00  0.00           C
ATOM   8181 5C21 POPEY 354      68.427  14.582  50.548  1.00  0.00           C
ATOM   8184 6C21 POPEY 354      67.287  15.012  51.488  1.00  0.00           C
ATOM   8187 7C21 POPEY 354      66.727  16.402  51.148  1.00  0.00           C
ATOM   8190 8C21 POPEY 354      65.547  16.832  52.008  1.00  0.00           C
ATOM   8194  C33 POPEY 354      65.167   4.702  38.618  1.00  0.00           C
ATOM   8197  C34 POPEY 354      63.897   4.992  39.438  1.00  0.00           C
ATOM   8200  C35 POPEY 354      63.987   4.652  40.938  1.00  0.00           C
ATOM   8203  C36 POPEY 354      64.587   5.772  41.808  1.00  0.00           C
ATOM   8206  C37 POPEY 354      64.717   5.342  43.278  1.00  0.00           C
ATOM   8209  C38 POPEY 354      65.497   6.322  44.158  1.00  0.00           C
ATOM   8212  C39 POPEY 354      65.627   5.812  45.608  1.00  0.00           C
ATOM   8215 0C31 POPEY 354      66.897   6.272  46.338  1.00  0.00           C
ATOM   8218 1C31 POPEY 354      66.947   5.712  47.768  1.00  0.00           C
ATOM   8221 2C31 POPEY 354      68.137   6.202  48.598  1.00  0.00           C
ATOM   8224 3C31 POPEY 354      69.427   5.402  48.419  1.00  0.00           C
ATOM   8227 4C31 POPEY 354      70.487   5.802  49.469  1.00  0.00           C
ATOM   8230 5C31 POPEY 354      71.777   4.972  49.399  1.00  0.00           C
ATOM   8233 6C31 POPEY 354      72.707   5.192  50.588  1.00  0.00           C
ATOM   8237  NH3 POPEZ 355      37.147  77.642  21.578  1.00  0.00           N
ATOM   8241  C12 POPEZ 355      36.037  78.622  21.738  1.00  0.00           C
ATOM   8244  C11 POPEZ 355      34.757  77.882  21.358  1.00  0.00           C
ATOM   8247  P   POPEZ 355      33.437  75.802  22.188  1.00  0.00           P
ATOM   8248  O13 POPEZ 355      32.327  76.642  21.688  1.00  0.00           O
ATOM   8249  O14 POPEZ 355      33.657  74.552  21.448  1.00  0.00           O
ATOM   8250  O11 POPEZ 355      33.237  75.502  23.738  1.00  0.00           O
ATOM   8251  O12 POPEZ 355      34.757  76.642  22.088  1.00  0.00           O
ATOM   8252  C1  POPEZ 355      32.367  76.342  24.518  1.00  0.00           C
ATOM   8255  C2  POPEZ 355      33.057  76.972  25.768  1.00  0.00           C
ATOM   8257  O21 POPEZ 355      33.867  78.062  25.308  1.00  0.00           O
ATOM   8258  C21 POPEZ 355      34.727  78.602  26.148  1.00  0.00           C
ATOM   8259  O22 POPEZ 355      35.947  78.532  26.008  1.00  0.00           O
ATOM   8260  C22 POPEZ 355      34.067  79.492  27.198  1.00  0.00           C
ATOM   8263  C3  POPEZ 355      33.787  75.932  26.688  1.00  0.00           C
ATOM   8266  O31 POPEZ 355      34.147  76.472  27.978  1.00  0.00           O
ATOM   8267  C31 POPEZ 355      33.677  76.032  29.178  1.00  0.00           C
ATOM   8268  O32 POPEZ 355      34.297  76.212  30.208  1.00  0.00           O
ATOM   8269  C32 POPEZ 355      32.237  75.532  29.199  1.00  0.00           C
ATOM   8272  C23 POPEZ 355      35.047  80.062  28.258  1.00  0.00           C
ATOM   8275  C24 POPEZ 355      34.497  79.812  29.659  1.00  0.00           C
ATOM   8278  C25 POPEZ 355      35.457  80.242  30.768  1.00  0.00           C
ATOM   8281  C26 POPEZ 355      34.877  79.842  32.118  1.00  0.00           C
ATOM   8284  C27 POPEZ 355      35.767  80.262  33.289  1.00  0.00           C
ATOM   8287  C28 POPEZ 355      35.037  80.312  34.638  1.00  0.00           C
ATOM   8290  C29 POPEZ 355      34.247  79.062  34.908  1.00  0.00           C
ATOM   8292 0C21 POPEZ 355      33.417  78.912  35.948  1.00  0.00           C
ATOM   8294 1C21 POPEZ 355      33.207  79.932  37.028  1.00  0.00           C
ATOM   8297 2C21 POPEZ 355      32.707  79.222  38.298  1.00  0.00           C
ATOM   8300 3C21 POPEZ 355      33.757  78.322  38.949  1.00  0.00           C
ATOM   8303 4C21 POPEZ 355      33.197  77.732  40.248  1.00  0.00           C
ATOM   8306 5C21 POPEZ 355      34.237  77.202  41.239  1.00  0.00           C
ATOM   8309 6C21 POPEZ 355      33.647  77.262  42.648  1.00  0.00           C
ATOM   8312 7C21 POPEZ 355      34.597  76.832  43.768  1.00  0.00           C
ATOM   8315 8C21 POPEZ 355      33.957  77.052  45.138  1.00  0.00           C
ATOM   8319  C33 POPEZ 355      31.287  76.612  29.738  1.00  0.00           C
ATOM   8322  C34 POPEZ 355      30.577  77.382  28.618  1.00  0.00           C
ATOM   8325  C35 POPEZ 355      29.537  78.382  29.138  1.00  0.00           C
ATOM   8328  C36 POPEZ 355      30.157  79.752  29.418  1.00  0.00           C
ATOM   8331  C37 POPEZ 355      29.167  80.772  29.998  1.00  0.00           C
ATOM   8334  C38 POPEZ 355      29.817  82.142  30.208  1.00  0.00           C
ATOM   8337  C39 POPEZ 355      29.377  82.812  31.518  1.00  0.00           C
ATOM   8340 0C31 POPEZ 355      27.877  83.112  31.558  1.00  0.00           C
ATOM   8343 1C31 POPEZ 355      27.517  84.042  32.718  1.00  0.00           C
ATOM   8346 2C31 POPEZ 355      26.007  84.142  32.978  1.00  0.00           C
ATOM   8349 3C31 POPEZ 355      25.637  85.442  33.688  1.00  0.00           C
ATOM   8352 4C31 POPEZ 355      25.487  86.612  32.699  1.00  0.00           C
ATOM   8355 5C31 POPEZ 355      25.827  87.972  33.298  1.00  0.00           C
ATOM   8358 6C31 POPEZ 355      25.657  89.122  32.308  1.00  0.00           C
ATOM   8362  NH3 POPEa 356      38.777  27.892  71.819  1.00  0.00           N
ATOM   8366  C12 POPEa 356      39.997  27.602  72.638  1.00  0.00           C
ATOM   8369  C11 POPEa 356      39.827  26.262  73.368  1.00  0.00           C
ATOM   8372  P   POPEa 356      38.027  24.452  72.678  1.00  0.00           P
ATOM   8373  O13 POPEa 356      37.827  23.402  71.638  1.00  0.00           O
ATOM   8374  O14 POPEa 356      37.747  24.112  74.078  1.00  0.00           O
ATOM   8375  O11 POPEa 356      37.127  25.712  72.309  1.00  0.00           O
ATOM   8376  O12 POPEa 356      39.387  25.232  72.478  1.00  0.00           O
ATOM   8377  C1  POPEa 356      35.747  25.542  71.988  1.00  0.00           C
ATOM   8380  C2  POPEa 356      35.447  26.072  70.569  1.00  0.00           C
ATOM   8382  O21 POPEa 356      34.247  25.412  70.158  1.00  0.00           O
ATOM   8383  C21 POPEa 356      33.527  25.982  69.199  1.00  0.00           C
ATOM   8384  O22 POPEa 356      33.827  27.002  68.598  1.00  0.00           O
ATOM   8385  C22 POPEa 356      32.347  25.082  68.858  1.00  0.00           C
ATOM   8388  C3  POPEa 356      36.637  25.752  69.608  1.00  0.00           C
ATOM   8391  O31 POPEa 356      36.687  26.612  68.438  1.00  0.00           O
ATOM   8392  C31 POPEa 356      36.357  26.212  67.208  1.00  0.00           C
ATOM   8393  O32 POPEa 356      36.437  26.922  66.218  1.00  0.00           O
ATOM   8394  C32 POPEa 356      36.027  24.742  67.108  1.00  0.00           C
ATOM   8397  C23 POPEa 356      31.707  25.452  67.498  1.00  0.00           C
ATOM   8400  C24 POPEa 356      30.407  24.682  67.239  1.00  0.00           C
ATOM   8403  C25 POPEa 356      30.607  23.432  66.358  1.00  0.00           C
ATOM   8406  C26 POPEa 356      30.517  23.732  64.858  1.00  0.00           C
ATOM   8409  C27 POPEa 356      30.817  22.492  63.988  1.00  0.00           C
ATOM   8412  C28 POPEa 356      30.627  22.742  62.478  1.00  0.00           C
ATOM   8415  C29 POPEa 356      31.427  21.792  61.638  1.00  0.00           C
ATOM   8417 0C21 POPEa 356      31.427  21.692  60.288  1.00  0.00           C
ATOM   8419 1C21 POPEa 356      30.597  22.492  59.308  1.00  0.00           C
ATOM   8422 2C21 POPEa 356      30.057  21.602  58.178  1.00  0.00           C
ATOM   8425 3C21 POPEa 356      29.277  22.382  57.118  1.00  0.00           C
ATOM   8428 4C21 POPEa 356      28.717  21.442  56.038  1.00  0.00           C
ATOM   8431 5C21 POPEa 356      27.567  22.042  55.218  1.00  0.00           C
ATOM   8434 6C21 POPEa 356      26.797  20.952  54.458  1.00  0.00           C
ATOM   8437 7C21 POPEa 356      25.657  21.502  53.588  1.00  0.00           C
ATOM   8440 8C21 POPEa 356      24.817  20.402  52.938  1.00  0.00           C
ATOM   8444  C33 POPEa 356      35.677  24.352  65.658  1.00  0.00           C
ATOM   8447  C34 POPEa 356      35.407  22.862  65.588  1.00  0.00           C
ATOM   8450  C35 POPEa 356      36.267  22.162  64.548  1.00  0.00           C
ATOM   8453  C36 POPEa 356      36.337  20.662  64.798  1.00  0.00           C
ATOM   8456  C37 POPEa 356      37.117  19.962  63.688  1.00  0.00           C
ATOM   8459  C38 POPEa 356      37.267  18.472  63.958  1.00  0.00           C
ATOM   8462  C39 POPEa 356      38.047  17.752  62.858  1.00  0.00           C
ATOM   8465 0C31 POPEa 356      37.217  17.612  61.578  1.00  0.00           C
ATOM   8468 1C31 POPEa 356      38.097  17.282  60.378  1.00  0.00           C
ATOM   8471 2C31 POPEa 356      37.317  17.292  59.068  1.00  0.00           C
ATOM   8474 3C31 POPEa 356      38.227  17.082  57.848  1.00  0.00           C
ATOM   8477 4C31 POPEa 356      39.067  15.802  57.958  1.00  0.00           C
ATOM   8480 5C31 POPEa 356      39.937  15.532  56.728  1.00  0.00           C
ATOM   8483 6C31 POPEa 356      40.867  14.342  56.938  1.00  0.00           C
ATOM   8487  NH3 POPEb 357     124.297   5.132  71.268  1.00  0.00           N
ATOM   8491  C12 POPEb 357     123.317   5.492  70.198  1.00  0.00           C
ATOM   8494  C11 POPEb 357     122.147   4.492  70.128  1.00  0.00           C
ATOM   8497  P   POPEb 357     120.517   6.242  69.138  1.00  0.00           P
ATOM   8498  O13 POPEb 357     120.397   6.692  70.549  1.00  0.00           O
ATOM   8499  O14 POPEb 357     121.247   7.162  68.248  1.00  0.00           O
ATOM   8500  O11 POPEb 357     119.077   5.972  68.578  1.00  0.00           O
ATOM   8501  O12 POPEb 357     121.207   4.822  69.109  1.00  0.00           O
ATOM   8502  C1  POPEb 357     117.967   6.822  68.919  1.00  0.00           C
ATOM   8505  C2  POPEb 357     117.217   7.282  67.638  1.00  0.00           C
ATOM   8507  O21 POPEb 357     116.417   6.172  67.199  1.00  0.00           O
ATOM   8508  C21 POPEb 357     116.667   5.452  66.138  1.00  0.00           C
ATOM   8509  O22 POPEb 357     117.517   5.592  65.288  1.00  0.00           O
ATOM   8510  C22 POPEb 357     115.707   4.252  66.168  1.00  0.00           C
ATOM   8513  C3  POPEb 357     118.187   7.942  66.609  1.00  0.00           C
ATOM   8516  O31 POPEb 357     117.567   8.292  65.358  1.00  0.00           O
ATOM   8517  C31 POPEb 357     116.817   9.362  65.358  1.00  0.00           C
ATOM   8518  O32 POPEb 357     116.497  10.012  66.338  1.00  0.00           O
ATOM   8519  C32 POPEb 357     116.487   9.712  63.908  1.00  0.00           C
ATOM   8522  C23 POPEb 357     115.487   3.552  64.809  1.00  0.00           C
ATOM   8525  C24 POPEb 357     114.447   4.232  63.908  1.00  0.00           C
ATOM   8528  C25 POPEb 357     114.567   3.862  62.418  1.00  0.00           C
ATOM   8531  C26 POPEb 357     113.857   2.562  61.998  1.00  0.00           C
ATOM   8534  C27 POPEb 357     112.457   2.762  61.379  1.00  0.00           C
ATOM   8537  C28 POPEb 357     112.417   2.762  59.828  1.00  0.00           C
ATOM   8540  C29 POPEb 357     112.997   3.992  59.158  1.00  0.00           C
ATOM   8542 0C21 POPEb 357     112.777   4.402  57.888  1.00  0.00           C
ATOM   8544 1C21 POPEb 357     111.927   3.732  56.838  1.00  0.00           C
ATOM   8547 2C21 POPEb 357     110.877   4.652  56.178  1.00  0.00           C
ATOM   8550 3C21 POPEb 357     111.427   5.962  55.588  1.00  0.00           C
ATOM   8553 4C21 POPEb 357     110.407   6.652  54.669  1.00  0.00           C
ATOM   8556 5C21 POPEb 357     110.697   8.132  54.438  1.00  0.00           C
ATOM   8559 6C21 POPEb 357     109.717   8.772  53.448  1.00  0.00           C
ATOM   8562 7C21 POPEb 357     109.867  10.292  53.349  1.00  0.00           C
ATOM   8565 8C21 POPEb 357     108.827  10.962  52.449  1.00  0.00           C
ATOM   8569  C33 POPEb 357     116.697  11.212  63.608  1.00  0.00           C
ATOM   8572  C34 POPEb 357     115.707  11.712  62.559  1.00  0.00           C
ATOM   8575  C35 POPEb 357     116.077  11.402  61.098  1.00  0.00           C
ATOM   8578  C36 POPEb 357     117.127  12.382  60.568  1.00  0.00           C
ATOM   8581  C37 POPEb 357     117.067  12.612  59.058  1.00  0.00           C
ATOM   8584  C38 POPEb 357     118.387  13.192  58.548  1.00  0.00           C
ATOM   8587  C39 POPEb 357     118.267  14.062  57.288  1.00  0.00           C
ATOM   8590 0C31 POPEb 357     117.657  13.342  56.088  1.00  0.00           C
ATOM   8593 1C31 POPEb 357     117.567  14.272  54.868  1.00  0.00           C
ATOM   8596 2C31 POPEb 357     117.037  13.562  53.618  1.00  0.00           C
ATOM   8599 3C31 POPEb 357     118.117  12.772  52.868  1.00  0.00           C
ATOM   8602 4C31 POPEb 357     117.567  12.162  51.568  1.00  0.00           C
ATOM   8605 5C31 POPEb 357     118.657  11.512  50.708  1.00  0.00           C
ATOM   8608 6C31 POPEb 357     118.147  11.042  49.348  1.00  0.00           C
ATOM   8612  NH3 POPEc 358      83.027  93.472  32.288  1.00  0.00           N
ATOM   8616  C12 POPEc 358      82.767  92.002  31.998  1.00  0.00           C
ATOM   8619  C11 POPEc 358      82.267  91.742  30.558  1.00  0.00           C
ATOM   8622  P   POPEc 358      82.387  89.092  30.618  1.00  0.00           P
ATOM   8623  O13 POPEc 358      83.837  89.362  30.648  1.00  0.00           O
ATOM   8624  O14 POPEc 358      81.897  88.042  29.708  1.00  0.00           O
ATOM   8625  O11 POPEc 358      81.937  88.742  32.088  1.00  0.00           O
ATOM   8626  O12 POPEc 358      81.627  90.472  30.368  1.00  0.00           O
ATOM   8627  C1  POPEc 358      80.657  89.042  32.648  1.00  0.00           C
ATOM   8630  C2  POPEc 358      79.637  87.902  32.368  1.00  0.00           C
ATOM   8632  O21 POPEc 358      78.287  88.072  32.888  1.00  0.00           O
ATOM   8633  C21 POPEc 358      77.897  89.082  33.658  1.00  0.00           C
ATOM   8634  O22 POPEc 358      78.587  89.942  34.188  1.00  0.00           O
ATOM   8635  C22 POPEc 358      76.427  88.852  33.968  1.00  0.00           C
ATOM   8638  C3  POPEc 358      80.197  86.512  32.778  1.00  0.00           C
ATOM   8641  O31 POPEc 358      80.197  86.332  34.218  1.00  0.00           O
ATOM   8642  C31 POPEc 358      81.227  85.612  34.698  1.00  0.00           C
ATOM   8643  O32 POPEc 358      82.157  85.182  34.048  1.00  0.00           O
ATOM   8644  C32 POPEc 358      80.957  85.252  36.158  1.00  0.00           C
ATOM   8647  C23 POPEc 358      75.747  90.042  34.658  1.00  0.00           C
ATOM   8650  C24 POPEc 358      74.407  89.612  35.268  1.00  0.00           C
ATOM   8653  C25 POPEc 358      74.557  89.012  36.678  1.00  0.00           C
ATOM   8656  C26 POPEc 358      74.407  90.062  37.788  1.00  0.00           C
ATOM   8659  C27 POPEc 358      74.337  89.412  39.168  1.00  0.00           C
ATOM   8662  C28 POPEc 358      73.867  90.392  40.268  1.00  0.00           C
ATOM   8665  C29 POPEc 358      73.337  89.642  41.458  1.00  0.00           C
ATOM   8667 0C21 POPEc 358      73.237  90.102  42.718  1.00  0.00           C
ATOM   8669 1C21 POPEc 358      73.667  91.452  43.228  1.00  0.00           C
ATOM   8672 2C21 POPEc 358      74.817  91.312  44.238  1.00  0.00           C
ATOM   8675 3C21 POPEc 358      74.397  90.732  45.608  1.00  0.00           C
ATOM   8678 4C21 POPEc 358      75.597  90.382  46.498  1.00  0.00           C
ATOM   8681 5C21 POPEc 358      76.547  91.562  46.748  1.00  0.00           C
ATOM   8684 6C21 POPEc 358      77.747  91.202  47.629  1.00  0.00           C
ATOM   8687 7C21 POPEc 358      78.677  92.402  47.838  1.00  0.00           C
ATOM   8690 8C21 POPEc 358      79.927  92.082  48.668  1.00  0.00           C
ATOM   8694  C33 POPEc 358      82.177  85.452  37.078  1.00  0.00           C
ATOM   8697  C34 POPEc 358      81.827  85.302  38.568  1.00  0.00           C
ATOM   8700  C35 POPEc 358      83.067  85.132  39.438  1.00  0.00           C
ATOM   8703  C36 POPEc 358      82.797  85.182  40.948  1.00  0.00           C
ATOM   8706  C37 POPEc 358      84.097  85.052  41.758  1.00  0.00           C
ATOM   8709  C38 POPEc 358      83.867  85.002  43.278  1.00  0.00           C
ATOM   8712  C39 POPEc 358      85.137  85.292  44.098  1.00  0.00           C
ATOM   8715 0C31 POPEc 358      85.547  86.772  44.078  1.00  0.00           C
ATOM   8718 1C31 POPEc 358      86.687  87.092  45.048  1.00  0.00           C
ATOM   8721 2C31 POPEc 358      86.897  88.612  45.228  1.00  0.00           C
ATOM   8724 3C31 POPEc 358      87.857  88.972  46.379  1.00  0.00           C
ATOM   8727 4C31 POPEc 358      87.347  88.552  47.768  1.00  0.00           C
ATOM   8730 5C31 POPEc 358      88.277  89.012  48.898  1.00  0.00           C
ATOM   8733 6C31 POPEc 358      87.947  88.372  50.248  1.00  0.00           C
ATOM   8737  NH3 POPEd 359     118.847  70.952  25.818  1.00  0.00           N
ATOM   8741  C12 POPEd 359     119.287  72.392  25.938  1.00  0.00           C
ATOM   8744  C11 POPEd 359     118.087  73.352  25.858  1.00  0.00           C
ATOM   8747  P   POPEd 359     118.987  75.832  25.568  1.00  0.00           P
ATOM   8748  O13 POPEd 359     120.007  75.312  24.638  1.00  0.00           O
ATOM   8749  O14 POPEd 359     117.867  76.622  24.988  1.00  0.00           O
ATOM   8750  O11 POPEd 359     119.707  76.652  26.699  1.00  0.00           O
ATOM   8751  O12 POPEd 359     118.397  74.632  26.408  1.00  0.00           O
ATOM   8752  C1  POPEd 359     118.997  77.672  27.438  1.00  0.00           C
ATOM   8755  C2  POPEd 359     119.057  77.412  28.968  1.00  0.00           C
ATOM   8757  O21 POPEd 359     117.907  76.612  29.378  1.00  0.00           O
ATOM   8758  C21 POPEd 359     118.147  75.692  30.308  1.00  0.00           C
ATOM   8759  O22 POPEd 359     117.527  75.612  31.378  1.00  0.00           O
ATOM   8760  C22 POPEd 359     119.237  74.702  29.908  1.00  0.00           C
ATOM   8763  C3  POPEd 359     119.117  78.732  29.788  1.00  0.00           C
ATOM   8766  O31 POPEd 359     119.457  78.422  31.148  1.00  0.00           O
ATOM   8767  C31 POPEd 359     119.257  79.412  32.008  1.00  0.00           C
ATOM   8768  O32 POPEd 359     118.957  80.552  31.728  1.00  0.00           O
ATOM   8769  C32 POPEd 359     119.477  78.862  33.408  1.00  0.00           C
ATOM   8772  C23 POPEd 359     120.437  74.722  30.888  1.00  0.00           C
ATOM   8775  C24 POPEd 359     121.687  74.042  30.288  1.00  0.00           C
ATOM   8778  C25 POPEd 359     122.767  73.642  31.318  1.00  0.00           C
ATOM   8781  C26 POPEd 359     123.047  74.732  32.348  1.00  0.00           C
ATOM   8784  C27 POPEd 359     124.287  74.532  33.238  1.00  0.00           C
ATOM   8787  C28 POPEd 359     124.537  75.742  34.178  1.00  0.00           C
ATOM   8790  C29 POPEd 359     125.927  75.802  34.748  1.00  0.00           C
ATOM   8792 0C21 POPEd 359     126.277  75.772  36.048  1.00  0.00           C
ATOM   8794 1C21 POPEd 359     125.337  75.672  37.228  1.00  0.00           C
ATOM   8797 2C21 POPEd 359     126.057  75.502  38.578  1.00  0.00           C
ATOM   8800 3C21 POPEd 359     127.027  76.632  38.978  1.00  0.00           C
ATOM   8803 4C21 POPEd 359     126.327  77.992  38.968  1.00  0.00           C
ATOM   8806 5C21 POPEd 359     127.027  79.142  39.708  1.00  0.00           C
ATOM   8809 6C21 POPEd 359     125.977  80.172  40.178  1.00  0.00           C
ATOM   8812 7C21 POPEd 359     126.547  81.562  40.498  1.00  0.00           C
ATOM   8815 8C21 POPEd 359     125.487  82.522  41.048  1.00  0.00           C
ATOM   8819  C33 POPEd 359     118.427  79.322  34.438  1.00  0.00           C
ATOM   8822  C34 POPEd 359     117.827  78.182  35.278  1.00  0.00           C
ATOM   8825  C35 POPEd 359     118.617  77.812  36.538  1.00  0.00           C
ATOM   8828  C36 POPEd 359     117.697  77.112  37.559  1.00  0.00           C
ATOM   8831  C37 POPEd 359     118.277  76.952  38.968  1.00  0.00           C
ATOM   8834  C38 POPEd 359     118.847  75.562  39.258  1.00  0.00           C
ATOM   8837  C39 POPEd 359     118.927  75.282  40.768  1.00  0.00           C
ATOM   8840 0C31 POPEd 359     119.097  73.792  41.118  1.00  0.00           C
ATOM   8843 1C31 POPEd 359     118.717  73.502  42.568  1.00  0.00           C
ATOM   8846 2C31 POPEd 359     118.997  72.062  43.008  1.00  0.00           C
ATOM   8849 3C31 POPEd 359     118.217  71.652  44.278  1.00  0.00           C
ATOM   8852 4C31 POPEd 359     118.487  72.532  45.508  1.00  0.00           C
ATOM   8855 5C31 POPEd 359     117.717  72.022  46.738  1.00  0.00           C
ATOM   8858 6C31 POPEd 359     117.947  72.852  48.008  1.00  0.00           C
ATOM   8862  NH3 POPEe 360      46.117 105.932  29.018  1.00  0.00           N
ATOM   8866  C12 POPEe 360      45.407 106.242  30.308  1.00  0.00           C
ATOM   8869  C11 POPEe 360      43.937 106.632  30.048  1.00  0.00           C
ATOM   8872  P   POPEe 360      42.447 104.492  29.758  1.00  0.00           P
ATOM   8873  O13 POPEe 360      41.567 104.962  30.848  1.00  0.00           O
ATOM   8874  O14 POPEe 360      41.747 103.782  28.668  1.00  0.00           O
ATOM   8875  O11 POPEe 360      43.537 103.562  30.378  1.00  0.00           O
ATOM   8876  O12 POPEe 360      43.287 105.702  29.178  1.00  0.00           O
ATOM   8877  C1  POPEe 360      43.247 102.282  30.918  1.00  0.00           C
ATOM   8880  C2  POPEe 360      43.867 102.192  32.328  1.00  0.00           C
ATOM   8882  O21 POPEe 360      43.627 100.912  32.958  1.00  0.00           O
ATOM   8883  C21 POPEe 360      44.387  99.912  32.548  1.00  0.00           C
ATOM   8884  O22 POPEe 360      44.827  99.732  31.428  1.00  0.00           O
ATOM   8885  C22 POPEe 360      44.697  99.002  33.728  1.00  0.00           C
ATOM   8888  C3  POPEe 360      43.317 103.332  33.238  1.00  0.00           C
ATOM   8891  O31 POPEe 360      43.777 103.292  34.618  1.00  0.00           O
ATOM   8892  C31 POPEe 360      44.997 103.782  34.818  1.00  0.00           C
ATOM   8893  O32 POPEe 360      45.767 104.152  33.949  1.00  0.00           O
ATOM   8894  C32 POPEe 360      45.277 103.892  36.328  1.00  0.00           C
ATOM   8897  C23 POPEe 360      46.027  98.242  33.518  1.00  0.00           C
ATOM   8900  C24 POPEe 360      46.667  97.862  34.858  1.00  0.00           C
ATOM   8903  C25 POPEe 360      45.917  96.762  35.598  1.00  0.00           C
ATOM   8906  C26 POPEe 360      46.597  96.472  36.938  1.00  0.00           C
ATOM   8909  C27 POPEe 360      45.977  95.282  37.668  1.00  0.00           C
ATOM   8912  C28 POPEe 360      46.737  94.882  38.949  1.00  0.00           C
ATOM   8915  C29 POPEe 360      45.957  93.962  39.848  1.00  0.00           C
ATOM   8917 0C21 POPEe 360      46.417  92.892  40.518  1.00  0.00           C
ATOM   8919 1C21 POPEe 360      47.827  92.332  40.548  1.00  0.00           C
ATOM   8922 2C21 POPEe 360      48.597  92.672  41.838  1.00  0.00           C
ATOM   8925 3C21 POPEe 360      47.777  92.572  43.128  1.00  0.00           C
ATOM   8928 4C21 POPEe 360      48.647  92.612  44.388  1.00  0.00           C
ATOM   8931 5C21 POPEe 360      48.017  93.412  45.528  1.00  0.00           C
ATOM   8934 6C21 POPEe 360      48.677  93.122  46.888  1.00  0.00           C
ATOM   8937 7C21 POPEe 360      48.047  93.912  48.038  1.00  0.00           C
ATOM   8940 8C21 POPEe 360      48.607  93.522  49.399  1.00  0.00           C
ATOM   8944  C33 POPEe 360      44.717 102.742  37.208  1.00  0.00           C
ATOM   8947  C34 POPEe 360      45.127 102.892  38.678  1.00  0.00           C
ATOM   8950  C35 POPEe 360      44.727 101.692  39.548  1.00  0.00           C
ATOM   8953  C36 POPEe 360      45.897 100.872  40.119  1.00  0.00           C
ATOM   8956  C37 POPEe 360      45.467  99.732  41.058  1.00  0.00           C
ATOM   8959  C38 POPEe 360      45.517  98.342  40.398  1.00  0.00           C
ATOM   8962  C39 POPEe 360      44.717  97.252  41.138  1.00  0.00           C
ATOM   8965 0C31 POPEe 360      45.357  96.742  42.438  1.00  0.00           C
ATOM   8968 1C31 POPEe 360      44.827  97.452  43.688  1.00  0.00           C
ATOM   8971 2C31 POPEe 360      45.627  97.142  44.968  1.00  0.00           C
ATOM   8974 3C31 POPEe 360      45.497  95.712  45.488  1.00  0.00           C
ATOM   8977 4C31 POPEe 360      44.127  95.392  46.118  1.00  0.00           C
ATOM   8980 5C31 POPEe 360      44.257  94.702  47.478  1.00  0.00           C
ATOM   8983 6C31 POPEe 360      42.927  94.442  48.198  1.00  0.00           C
ATOM   8987  NH3 POPEf 361      14.807  57.022  28.398  1.00  0.00           N
ATOM   8991  C12 POPEf 361      15.107  57.362  26.968  1.00  0.00           C
ATOM   8994  C11 POPEf 361      15.327  58.882  26.858  1.00  0.00           C
ATOM   8997  P   POPEf 361      12.897  59.802  26.908  1.00  0.00           P
ATOM   8998  O13 POPEf 361      13.057  60.672  25.728  1.00  0.00           O
ATOM   8999  O14 POPEf 361      12.327  58.462  26.688  1.00  0.00           O
ATOM   9000  O11 POPEf 361      12.047  60.522  28.008  1.00  0.00           O
ATOM   9001  O12 POPEf 361      14.317  59.592  27.578  1.00  0.00           O
ATOM   9002  C1  POPEf 361      12.557  60.642  29.338  1.00  0.00           C
ATOM   9005  C2  POPEf 361      11.467  61.212  30.258  1.00  0.00           C
ATOM   9007  O21 POPEf 361      12.027  61.172  31.588  1.00  0.00           O
ATOM   9008  C21 POPEf 361      12.227  62.292  32.258  1.00  0.00           C
ATOM   9009  O22 POPEf 361      13.247  62.522  32.898  1.00  0.00           O
ATOM   9010  C22 POPEf 361      11.017  63.242  32.218  1.00  0.00           C
ATOM   9013  C3  POPEf 361      10.167  60.362  30.158  1.00  0.00           C
ATOM   9016  O31 POPEf 361       9.457  60.252  31.418  1.00  0.00           O
ATOM   9017  C31 POPEf 361       9.767  59.172  32.128  1.00  0.00           C
ATOM   9018  O32 POPEf 361      10.527  58.282  31.788  1.00  0.00           O
ATOM   9019  C32 POPEf 361       8.967  59.192  33.438  1.00  0.00           C
ATOM   9022  C23 POPEf 361      10.747  63.882  33.608  1.00  0.00           C
ATOM   9025  C24 POPEf 361       9.697  65.002  33.508  1.00  0.00           C
ATOM   9028  C25 POPEf 361       9.517  65.782  34.828  1.00  0.00           C
ATOM   9031  C26 POPEf 361       9.117  64.892  36.008  1.00  0.00           C
ATOM   9034  C27 POPEf 361       8.637  65.712  37.218  1.00  0.00           C
ATOM   9037  C28 POPEf 361       8.137  64.842  38.388  1.00  0.00           C
ATOM   9040  C29 POPEf 361       9.257  64.202  39.168  1.00  0.00           C
ATOM   9042 0C21 POPEf 361       9.207  63.822  40.458  1.00  0.00           C
ATOM   9044 1C21 POPEf 361       8.007  63.912  41.369  1.00  0.00           C
ATOM   9047 2C21 POPEf 361       7.467  62.512  41.728  1.00  0.00           C
ATOM   9050 3C21 POPEf 361       6.227  62.572  42.638  1.00  0.00           C
ATOM   9053 4C21 POPEf 361       5.797  61.162  43.078  1.00  0.00           C
ATOM   9056 5C21 POPEf 361       4.607  61.122  44.048  1.00  0.00           C
ATOM   9059 6C21 POPEf 361       4.977  61.472  45.498  1.00  0.00           C
ATOM   9062 7C21 POPEf 361       3.817  61.222  46.468  1.00  0.00           C
ATOM   9065 8C21 POPEf 361       4.167  61.572  47.918  1.00  0.00           C
ATOM   9069  C33 POPEf 361       9.157  60.482  34.278  1.00  0.00           C
ATOM   9072  C34 POPEf 361       8.167  60.632  35.449  1.00  0.00           C
ATOM   9075  C35 POPEf 361       8.087  59.412  36.388  1.00  0.00           C
ATOM   9078  C36 POPEf 361       7.517  59.752  37.778  1.00  0.00           C
ATOM   9081  C37 POPEf 361       7.207  58.502  38.618  1.00  0.00           C
ATOM   9084  C38 POPEf 361       6.817  58.792  40.078  1.00  0.00           C
ATOM   9087  C39 POPEf 361       6.697  57.532  40.958  1.00  0.00           C
ATOM   9090 0C31 POPEf 361       6.227  57.872  42.378  1.00  0.00           C
ATOM   9093 1C31 POPEf 361       6.357  56.712  43.378  1.00  0.00           C
ATOM   9096 2C31 POPEf 361       5.937  57.082  44.808  1.00  0.00           C
ATOM   9099 3C31 POPEf 361       6.677  56.222  45.848  1.00  0.00           C
ATOM   9102 4C31 POPEf 361       6.187  56.412  47.298  1.00  0.00           C
ATOM   9105 5C31 POPEf 361       6.517  57.782  47.898  1.00  0.00           C
ATOM   9108 6C31 POPEf 361       6.567  57.762  49.428  1.00  0.00           C
ATOM   9112  NH3 POPEg 362      92.067   6.622  71.178  1.00  0.00           N
ATOM   9116  C12 POPEg 362      92.907   5.482  71.688  1.00  0.00           C
ATOM   9119  C11 POPEg 362      94.377   5.882  71.939  1.00  0.00           C
ATOM   9122  P   POPEg 362      95.777   3.642  72.389  1.00  0.00           P
ATOM   9123  O13 POPEg 362      97.177   3.892  71.988  1.00  0.00           O
ATOM   9124  O14 POPEg 362      95.517   2.602  73.408  1.00  0.00           O
ATOM   9125  O11 POPEg 362      94.947   3.222  71.118  1.00  0.00           O
ATOM   9126  O12 POPEg 362      95.047   4.972  72.818  1.00  0.00           O
ATOM   9127  C1  POPEg 362      95.427   2.172  70.278  1.00  0.00           C
ATOM   9130  C2  POPEg 362      95.517   2.712  68.828  1.00  0.00           C
ATOM   9132  O21 POPEg 362      95.687   1.662  67.879  1.00  0.00           O
ATOM   9133  C21 POPEg 362      94.627   0.952  67.568  1.00  0.00           C
ATOM   9134  O22 POPEg 362      93.667   0.692  68.279  1.00  0.00           O
ATOM   9135  C22 POPEg 362      94.747   0.582  66.098  1.00  0.00           C
ATOM   9138  C3  POPEg 362      96.707   3.702  68.658  1.00  0.00           C
ATOM   9141  O31 POPEg 362      96.547   4.512  67.478  1.00  0.00           O
ATOM   9142  C31 POPEg 362      97.497   4.462  66.548  1.00  0.00           C
ATOM   9143  O32 POPEg 362      98.477   3.742  66.588  1.00  0.00           O
ATOM   9144  C32 POPEg 362      97.127   5.412  65.418  1.00  0.00           C
ATOM   9147  C23 POPEg 362      94.777   1.832  65.188  1.00  0.00           C
ATOM   9150  C24 POPEg 362      95.807   1.712  64.068  1.00  0.00           C
ATOM   9153  C25 POPEg 362      95.277   1.002  62.828  1.00  0.00           C
ATOM   9156  C26 POPEg 362      96.417   0.722  61.858  1.00  0.00           C
ATOM   9159  C27 POPEg 362      96.007  -0.152  60.668  1.00  0.00           C
ATOM   9162  C28 POPEg 362      97.207  -0.532  59.798  1.00  0.00           C
ATOM   9165  C29 POPEg 362      97.787   0.652  59.068  1.00  0.00           C
ATOM   9167 0C21 POPEg 362      97.637   0.932  57.758  1.00  0.00           C
ATOM   9169 1C21 POPEg 362      96.837   0.128  56.778  1.00  0.00           C
ATOM   9172 2C21 POPEg 362      95.497   0.822  56.478  1.00  0.00           C
ATOM   9175 3C21 POPEg 362      94.567  -0.092  55.668  1.00  0.00           C
ATOM   9178 4C21 POPEg 362      93.337   0.582  55.059  1.00  0.00           C
ATOM   9181 5C21 POPEg 362      92.877   1.882  55.728  1.00  0.00           C
ATOM   9184 6C21 POPEg 362      91.817   2.552  54.879  1.00  0.00           C
ATOM   9187 7C21 POPEg 362      91.287   3.822  55.508  1.00  0.00           C
ATOM   9190 8C21 POPEg 362      90.417   4.562  54.508  1.00  0.00           C
ATOM   9194  C33 POPEg 362      98.147   5.512  64.268  1.00  0.00           C
ATOM   9197  C34 POPEg 362      97.797   6.702  63.358  1.00  0.00           C
ATOM   9200  C35 POPEg 362      96.397   6.632  62.718  1.00  0.00           C
ATOM   9203  C36 POPEg 362      96.177   5.342  61.918  1.00  0.00           C
ATOM   9206  C37 POPEg 362      95.177   5.502  60.758  1.00  0.00           C
ATOM   9209  C38 POPEg 362      95.157   4.282  59.828  1.00  0.00           C
ATOM   9212  C39 POPEg 362      96.017   4.472  58.568  1.00  0.00           C
ATOM   9215 0C31 POPEg 362      97.507   4.652  58.868  1.00  0.00           C
ATOM   9218 1C31 POPEg 362      98.357   4.962  57.638  1.00  0.00           C
ATOM   9221 2C31 POPEg 362      99.857   5.092  57.978  1.00  0.00           C
ATOM   9224 3C31 POPEg 362     100.487   3.782  58.489  1.00  0.00           C
ATOM   9227 4C31 POPEg 362     101.977   3.942  58.788  1.00  0.00           C
ATOM   9230 5C31 POPEg 362     102.677   2.612  59.108  1.00  0.00           C
ATOM   9233 6C31 POPEg 362     104.177   2.772  59.328  1.00  0.00           C
ATOM   9237  NH3 POPEh 363     119.327 111.792  70.268  1.00  0.00           N
ATOM   9241  C12 POPEh 363     120.477 111.452  71.178  1.00  0.00           C
ATOM   9244  C11 POPEh 363     120.247 110.112  71.889  1.00  0.00           C
ATOM   9247  P   POPEh 363     122.337 108.582  71.668  1.00  0.00           P
ATOM   9248  O13 POPEh 363     123.777 108.692  72.018  1.00  0.00           O
ATOM   9249  O14 POPEh 363     121.747 107.222  71.838  1.00  0.00           O
ATOM   9250  O11 POPEh 363     122.107 108.952  70.158  1.00  0.00           O
ATOM   9251  O12 POPEh 363     121.477 109.642  72.468  1.00  0.00           O
ATOM   9252  C1  POPEh 363     123.197 108.962  69.228  1.00  0.00           C
ATOM   9255  C2  POPEh 363     122.897 108.022  68.049  1.00  0.00           C
ATOM   9257  O21 POPEh 363     123.857 108.312  67.018  1.00  0.00           O
ATOM   9258  C21 POPEh 363     124.607 107.322  66.578  1.00  0.00           C
ATOM   9259  O22 POPEh 363     124.827 106.252  67.118  1.00  0.00           O
ATOM   9260  C22 POPEh 363     125.027 107.682  65.148  1.00  0.00           C
ATOM   9263  C3  POPEh 363     121.477 108.222  67.459  1.00  0.00           C
ATOM   9266  O31 POPEh 363     121.097 107.012  66.768  1.00  0.00           O
ATOM   9267  C31 POPEh 363     119.887 106.872  66.208  1.00  0.00           C
ATOM   9268  O32 POPEh 363     119.367 105.792  66.008  1.00  0.00           O
ATOM   9269  C32 POPEh 363     119.267 108.172  65.728  1.00  0.00           C
ATOM   9272  C23 POPEh 363     124.317 106.802  64.088  1.00  0.00           C
ATOM   9275  C24 POPEh 363     123.937 107.572  62.828  1.00  0.00           C
ATOM   9278  C25 POPEh 363     123.477 106.632  61.708  1.00  0.00           C
ATOM   9281  C26 POPEh 363     123.267 107.362  60.388  1.00  0.00           C
ATOM   9284  C27 POPEh 363     122.537 106.502  59.348  1.00  0.00           C
ATOM   9287  C28 POPEh 363     122.107 107.282  58.088  1.00  0.00           C
ATOM   9290  C29 POPEh 363     123.237 107.522  57.128  1.00  0.00           C
ATOM   9292 0C21 POPEh 363     123.127 107.492  55.789  1.00  0.00           C
ATOM   9294 1C21 POPEh 363     121.837 107.292  55.028  1.00  0.00           C
ATOM   9297 2C21 POPEh 363     121.707 108.232  53.809  1.00  0.00           C
ATOM   9300 3C21 POPEh 363     122.467 107.762  52.559  1.00  0.00           C
ATOM   9303 4C21 POPEh 363     121.807 106.552  51.868  1.00  0.00           C
ATOM   9306 5C21 POPEh 363     122.577 106.052  50.638  1.00  0.00           C
ATOM   9309 6C21 POPEh 363     123.787 105.182  50.989  1.00  0.00           C
ATOM   9312 7C21 POPEh 363     124.477 104.622  49.739  1.00  0.00           C
ATOM   9315 8C21 POPEh 363     125.547 103.572  50.038  1.00  0.00           C
ATOM   9319  C33 POPEh 363     120.037 108.792  64.548  1.00  0.00           C
ATOM   9322  C34 POPEh 363     119.867 110.302  64.498  1.00  0.00           C
ATOM   9325  C35 POPEh 363     120.797 110.982  63.508  1.00  0.00           C
ATOM   9328  C36 POPEh 363     120.687 110.462  62.068  1.00  0.00           C
ATOM   9331  C37 POPEh 363     121.617 111.282  61.178  1.00  0.00           C
ATOM   9334  C38 POPEh 363     121.637 110.942  59.688  1.00  0.00           C
ATOM   9337  C39 POPEh 363     122.307 112.102  58.949  1.00  0.00           C
ATOM   9340 0C31 POPEh 363     122.847 111.802  57.548  1.00  0.00           C
ATOM   9343 1C31 POPEh 363     123.377 113.092  56.928  1.00  0.00           C
ATOM   9346 2C31 POPEh 363     124.547 112.902  55.958  1.00  0.00           C
ATOM   9349 3C31 POPEh 363     125.167 114.252  55.578  1.00  0.00           C
ATOM   9352 4C31 POPEh 363     126.447 114.132  54.758  1.00  0.00           C
ATOM   9355 5C31 POPEh 363     127.007 115.502  54.348  1.00  0.00           C
ATOM   9358 6C31 POPEh 363     128.217 115.422  53.428  1.00  0.00           C
ATOM   9362  NH3 POPEi 364      33.457  50.872  28.368  1.00  0.00           N
ATOM   9366  C12 POPEi 364      33.307  52.212  27.718  1.00  0.00           C
ATOM   9369  C11 POPEi 364      31.877  52.422  27.208  1.00  0.00           C
ATOM   9372  P   POPEi 364      30.667  54.772  27.358  1.00  0.00           P
ATOM   9373  O13 POPEi 364      31.337  56.082  27.588  1.00  0.00           O
ATOM   9374  O14 POPEi 364      29.547  54.772  26.408  1.00  0.00           O
ATOM   9375  O11 POPEi 364      30.207  54.092  28.708  1.00  0.00           O
ATOM   9376  O12 POPEi 364      31.737  53.772  26.788  1.00  0.00           O
ATOM   9377  C1  POPEi 364      29.797  54.722  29.908  1.00  0.00           C
ATOM   9380  C2  POPEi 364      29.837  53.652  31.028  1.00  0.00           C
ATOM   9382  O21 POPEi 364      28.997  54.002  32.168  1.00  0.00           O
ATOM   9383  C21 POPEi 364      28.527  52.932  32.818  1.00  0.00           C
ATOM   9384  O22 POPEi 364      28.527  51.792  32.388  1.00  0.00           O
ATOM   9385  C22 POPEi 364      27.897  53.272  34.168  1.00  0.00           C
ATOM   9388  C3  POPEi 364      31.297  53.432  31.488  1.00  0.00           C
ATOM   9391  O31 POPEi 364      31.397  52.362  32.438  1.00  0.00           O
ATOM   9392  C31 POPEi 364      31.757  51.172  31.978  1.00  0.00           C
ATOM   9393  O32 POPEi 364      32.237  50.952  30.868  1.00  0.00           O
ATOM   9394  C32 POPEi 364      31.607  50.142  33.088  1.00  0.00           C
ATOM   9397  C23 POPEi 364      28.877  53.452  35.358  1.00  0.00           C
ATOM   9400  C24 POPEi 364      29.307  54.902  35.598  1.00  0.00           C
ATOM   9403  C25 POPEi 364      29.487  55.242  37.088  1.00  0.00           C
ATOM   9406  C26 POPEi 364      30.677  54.572  37.788  1.00  0.00           C
ATOM   9409  C27 POPEi 364      30.767  54.992  39.268  1.00  0.00           C
ATOM   9412  C28 POPEi 364      31.947  54.352  40.018  1.00  0.00           C
ATOM   9415  C29 POPEi 364      32.137  54.942  41.398  1.00  0.00           C
ATOM   9417 0C21 POPEi 364      31.927  54.342  42.578  1.00  0.00           C
ATOM   9419 1C21 POPEi 364      31.437  52.932  42.808  1.00  0.00           C
ATOM   9422 2C21 POPEi 364      32.577  51.942  43.118  1.00  0.00           C
ATOM   9425 3C21 POPEi 364      33.407  52.292  44.358  1.00  0.00           C
ATOM   9428 4C21 POPEi 364      34.627  51.372  44.528  1.00  0.00           C
ATOM   9431 5C21 POPEi 364      35.647  51.882  45.558  1.00  0.00           C
ATOM   9434 6C21 POPEi 364      35.177  51.772  47.018  1.00  0.00           C
ATOM   9437 7C21 POPEi 364      36.247  52.252  48.008  1.00  0.00           C
ATOM   9440 8C21 POPEi 364      35.847  52.092  49.478  1.00  0.00           C
ATOM   9444  C33 POPEi 364      32.897  50.032  33.928  1.00  0.00           C
ATOM   9447  C34 POPEi 364      32.917  50.982  35.138  1.00  0.00           C
ATOM   9450  C35 POPEi 364      34.247  51.012  35.908  1.00  0.00           C
ATOM   9453  C36 POPEi 364      34.177  51.932  37.128  1.00  0.00           C
ATOM   9456  C37 POPEi 364      35.377  51.762  38.078  1.00  0.00           C
ATOM   9459  C38 POPEi 364      35.247  52.642  39.318  1.00  0.00           C
ATOM   9462  C39 POPEi 364      36.577  53.062  39.968  1.00  0.00           C
ATOM   9465 0C31 POPEi 364      37.247  52.012  40.868  1.00  0.00           C
ATOM   9468 1C31 POPEi 364      38.187  52.712  41.878  1.00  0.00           C
ATOM   9471 2C31 POPEi 364      39.197  51.782  42.568  1.00  0.00           C
ATOM   9474 3C31 POPEi 364      40.367  52.552  43.198  1.00  0.00           C
ATOM   9477 4C31 POPEi 364      40.007  53.402  44.428  1.00  0.00           C
ATOM   9480 5C31 POPEi 364      40.197  52.622  45.738  1.00  0.00           C
ATOM   9483 6C31 POPEi 364      39.907  53.472  46.988  1.00  0.00           C
ATOM   9487  NH3 POPEj 365      64.887 112.802  34.448  1.00  0.00           N
ATOM   9491  C12 POPEj 365      64.497 114.112  33.828  1.00  0.00           C
ATOM   9494  C11 POPEj 365      65.557 115.202  34.008  1.00  0.00           C
ATOM   9497  P   POPEj 365      65.307 117.792  34.478  1.00  0.00           P
ATOM   9498  O13 POPEj 365      66.607 118.322  33.998  1.00  0.00           O
ATOM   9499  O14 POPEj 365      64.147 118.712  34.378  1.00  0.00           O
ATOM   9500  O11 POPEj 365      65.467 117.272  35.978  1.00  0.00           O
ATOM   9501  O12 POPEj 365      64.957 116.452  33.698  1.00  0.00           O
ATOM   9502  C1  POPEj 365      66.137 118.112  36.918  1.00  0.00           C
ATOM   9505  C2  POPEj 365      66.107 117.532  38.368  1.00  0.00           C
ATOM   9507  O21 POPEj 365      67.017 118.312  39.148  1.00  0.00           O
ATOM   9508  C21 POPEj 365      67.007 118.332  40.488  1.00  0.00           C
ATOM   9509  O22 POPEj 365      68.017 118.522  41.138  1.00  0.00           O
ATOM   9510  C22 POPEj 365      65.627 118.262  41.148  1.00  0.00           C
ATOM   9513  C3  POPEj 365      66.537 116.022  38.368  1.00  0.00           C
ATOM   9516  O31 POPEj 365      67.097 115.502  39.608  1.00  0.00           O
ATOM   9517  C31 POPEj 365      66.257 114.922  40.458  1.00  0.00           C
ATOM   9518  O32 POPEj 365      65.037 115.012  40.408  1.00  0.00           O
ATOM   9519  C32 POPEj 365      67.047 114.172  41.548  1.00  0.00           C
ATOM   9522  C23 POPEj 365      65.787 118.102  42.678  1.00  0.00           C
ATOM   9525  C24 POPEj 365      64.487 118.142  43.488  1.00  0.00           C
ATOM   9528  C25 POPEj 365      64.787 118.092  44.989  1.00  0.00           C
ATOM   9531  C26 POPEj 365      63.557 117.902  45.888  1.00  0.00           C
ATOM   9534  C27 POPEj 365      62.837 119.222  46.188  1.00  0.00           C
ATOM   9537  C28 POPEj 365      61.587 119.062  47.078  1.00  0.00           C
ATOM   9540  C29 POPEj 365      61.117 120.392  47.598  1.00  0.00           C
ATOM   9542 0C21 POPEj 365      60.637 120.682  48.828  1.00  0.00           C
ATOM   9544 1C21 POPEj 365      60.377 119.722  49.958  1.00  0.00           C
ATOM   9547 2C21 POPEj 365      58.877 119.692  50.288  1.00  0.00           C
ATOM   9550 3C21 POPEj 365      58.527 118.702  51.408  1.00  0.00           C
ATOM   9553 4C21 POPEj 365      57.017 118.472  51.538  1.00  0.00           C
ATOM   9556 5C21 POPEj 365      56.287 119.542  52.368  1.00  0.00           C
ATOM   9559 6C21 POPEj 365      54.857 119.122  52.748  1.00  0.00           C
ATOM   9562 7C21 POPEj 365      53.947 120.292  53.138  1.00  0.00           C
ATOM   9565 8C21 POPEj 365      52.587 119.822  53.678  1.00  0.00           C
ATOM   9569  C33 POPEj 365      66.807 112.642  41.578  1.00  0.00           C
ATOM   9572  C34 POPEj 365      67.737 111.912  42.568  1.00  0.00           C
ATOM   9575  C35 POPEj 365      67.287 111.972  44.038  1.00  0.00           C
ATOM   9578  C36 POPEj 365      68.327 111.442  45.028  1.00  0.00           C
ATOM   9581  C37 POPEj 365      67.857 111.592  46.488  1.00  0.00           C
ATOM   9584  C38 POPEj 365      68.947 111.312  47.548  1.00  0.00           C
ATOM   9587  C39 POPEj 365      69.907 112.492  47.718  1.00  0.00           C
ATOM   9590 0C31 POPEj 365      71.027 112.282  48.748  1.00  0.00           C
ATOM   9593 1C31 POPEj 365      72.047 113.432  48.668  1.00  0.00           C
ATOM   9596 2C31 POPEj 365      73.377 113.172  49.388  1.00  0.00           C
ATOM   9599 3C31 POPEj 365      74.437 114.182  48.928  1.00  0.00           C
ATOM   9602 4C31 POPEj 365      75.837 113.932  49.508  1.00  0.00           C
ATOM   9605 5C31 POPEj 365      76.897 114.832  48.838  1.00  0.00           C
ATOM   9608 6C31 POPEj 365      78.327 114.582  49.318  1.00  0.00           C
ATOM   9612  NH3 POPEk 366      62.407  32.402  68.198  1.00  0.00           N
ATOM   9616  C12 POPEk 366      61.577  31.282  68.738  1.00  0.00           C
ATOM   9619  C11 POPEk 366      60.087  31.652  68.678  1.00  0.00           C
ATOM   9622  P   POPEk 366      58.977  30.842  70.908  1.00  0.00           P
ATOM   9623  O13 POPEk 366      59.307  29.572  71.578  1.00  0.00           O
ATOM   9624  O14 POPEk 366      59.617  32.072  71.438  1.00  0.00           O
ATOM   9625  O11 POPEk 366      57.407  31.002  70.779  1.00  0.00           O
ATOM   9626  O12 POPEk 366      59.337  30.682  69.389  1.00  0.00           O
ATOM   9627  C1  POPEk 366      56.587  29.882  70.388  1.00  0.00           C
ATOM   9630  C2  POPEk 366      56.377  29.822  68.849  1.00  0.00           C
ATOM   9632  O21 POPEk 366      55.257  30.632  68.438  1.00  0.00           O
ATOM   9633  C21 POPEk 366      55.487  31.932  68.388  1.00  0.00           C
ATOM   9634  O22 POPEk 366      54.967  32.742  69.158  1.00  0.00           O
ATOM   9635  C22 POPEk 366      56.397  32.282  67.199  1.00  0.00           C
ATOM   9638  C3  POPEk 366      56.177  28.362  68.358  1.00  0.00           C
ATOM   9641  O31 POPEk 366      55.767  28.292  66.978  1.00  0.00           O
ATOM   9642  C31 POPEk 366      56.657  28.592  66.048  1.00  0.00           C
ATOM   9643  O32 POPEk 366      57.767  29.052  66.228  1.00  0.00           O
ATOM   9644  C32 POPEk 366      56.047  28.302  64.678  1.00  0.00           C
ATOM   9647  C23 POPEk 366      55.707  33.122  66.088  1.00  0.00           C
ATOM   9650  C24 POPEk 366      54.727  32.322  65.199  1.00  0.00           C
ATOM   9653  C25 POPEk 366      54.967  32.492  63.688  1.00  0.00           C
ATOM   9656  C26 POPEk 366      54.147  33.622  63.038  1.00  0.00           C
ATOM   9659  C27 POPEk 366      54.697  34.032  61.658  1.00  0.00           C
ATOM   9662  C28 POPEk 366      53.717  34.822  60.768  1.00  0.00           C
ATOM   9665  C29 POPEk 366      52.827  33.912  59.949  1.00  0.00           C
ATOM   9667 0C21 POPEk 366      52.897  33.752  58.618  1.00  0.00           C
ATOM   9669 1C21 POPEk 366      53.877  34.422  57.688  1.00  0.00           C
ATOM   9672 2C21 POPEk 366      54.007  33.682  56.338  1.00  0.00           C
ATOM   9675 3C21 POPEk 366      54.787  34.492  55.298  1.00  0.00           C
ATOM   9678 4C21 POPEk 366      54.687  33.902  53.879  1.00  0.00           C
ATOM   9681 5C21 POPEk 366      55.537  32.642  53.699  1.00  0.00           C
ATOM   9684 6C21 POPEk 366      55.587  32.152  52.248  1.00  0.00           C
ATOM   9687 7C21 POPEk 366      56.417  30.872  52.099  1.00  0.00           C
ATOM   9690 8C21 POPEk 366      56.707  30.512  50.638  1.00  0.00           C
ATOM   9694  C33 POPEk 366      57.047  28.432  63.498  1.00  0.00           C
ATOM   9697  C34 POPEk 366      56.477  27.722  62.268  1.00  0.00           C
ATOM   9700  C35 POPEk 366      56.717  28.462  60.948  1.00  0.00           C
ATOM   9703  C36 POPEk 366      55.477  29.202  60.438  1.00  0.00           C
ATOM   9706  C37 POPEk 366      55.467  29.312  58.908  1.00  0.00           C
ATOM   9709  C38 POPEk 366      54.147  29.862  58.378  1.00  0.00           C
ATOM   9712  C39 POPEk 366      54.087  29.882  56.848  1.00  0.00           C
ATOM   9715 0C31 POPEk 366      52.717  30.352  56.348  1.00  0.00           C
ATOM   9718 1C31 POPEk 366      52.597  30.362  54.818  1.00  0.00           C
ATOM   9721 2C31 POPEk 366      51.627  29.292  54.298  1.00  0.00           C
ATOM   9724 3C31 POPEk 366      51.597  29.182  52.768  1.00  0.00           C
ATOM   9727 4C31 POPEk 366      51.027  30.412  52.068  1.00  0.00           C
ATOM   9730 5C31 POPEk 366      50.837  30.162  50.568  1.00  0.00           C
ATOM   9733 6C31 POPEk 366      50.327  31.382  49.798  1.00  0.00           C
ATOM   9737  NH3 POPEl 367      28.507 107.982  29.258  1.00  0.00           N
ATOM   9741  C12 POPEl 367      28.217 107.072  28.088  1.00  0.00           C
ATOM   9744  C11 POPEl 367      28.037 105.612  28.528  1.00  0.00           C
ATOM   9747  P   POPEl 367      28.017 104.412  26.108  1.00  0.00           P
ATOM   9748  O13 POPEl 367      26.907 103.972  25.258  1.00  0.00           O
ATOM   9749  O14 POPEl 367      28.937 105.482  25.628  1.00  0.00           O
ATOM   9750  O11 POPEl 367      28.817 103.102  26.388  1.00  0.00           O
ATOM   9751  O12 POPEl 367      27.417 104.802  27.518  1.00  0.00           O
ATOM   9752  C1  POPEl 367      29.887 103.012  27.318  1.00  0.00           C
ATOM   9755  C2  POPEl 367      29.327 102.532  28.668  1.00  0.00           C
ATOM   9757  O21 POPEl 367      30.167 102.882  29.778  1.00  0.00           O
ATOM   9758  C21 POPEl 367      31.377 102.342  29.788  1.00  0.00           C
ATOM   9759  O22 POPEl 367      31.857 101.632  28.908  1.00  0.00           O
ATOM   9760  C22 POPEl 367      32.117 102.752  31.078  1.00  0.00           C
ATOM   9763  C3  POPEl 367      28.857 101.052  28.638  1.00  0.00           C
ATOM   9766  O31 POPEl 367      27.927 100.792  29.698  1.00  0.00           O
ATOM   9767  C31 POPEl 367      28.537 100.472  30.838  1.00  0.00           C
ATOM   9768  O32 POPEl 367      29.737 100.362  30.988  1.00  0.00           O
ATOM   9769  C32 POPEl 367      27.507 100.162  31.908  1.00  0.00           C
ATOM   9772  C23 POPEl 367      32.497 101.562  31.998  1.00  0.00           C
ATOM   9775  C24 POPEl 367      34.017 101.372  32.108  1.00  0.00           C
ATOM   9778  C25 POPEl 367      34.427 100.072  32.798  1.00  0.00           C
ATOM   9781  C26 POPEl 367      34.267 100.072  34.318  1.00  0.00           C
ATOM   9784  C27 POPEl 367      34.517  98.672  34.898  1.00  0.00           C
ATOM   9787  C28 POPEl 367      35.267  98.652  36.239  1.00  0.00           C
ATOM   9790  C29 POPEl 367      34.507  99.252  37.388  1.00  0.00           C
ATOM   9792 0C21 POPEl 367      34.967  99.302  38.658  1.00  0.00           C
ATOM   9794 1C21 POPEl 367      36.297  98.762  39.128  1.00  0.00           C
ATOM   9797 2C21 POPEl 367      37.307  99.872  39.518  1.00  0.00           C
ATOM   9800 3C21 POPEl 367      36.967 100.592  40.838  1.00  0.00           C
ATOM   9803 4C21 POPEl 367      38.197 101.252  41.488  1.00  0.00           C
ATOM   9806 5C21 POPEl 367      38.817 102.382  40.658  1.00  0.00           C
ATOM   9809 6C21 POPEl 367      40.017 103.062  41.338  1.00  0.00           C
ATOM   9812 7C21 POPEl 367      40.707 104.062  40.398  1.00  0.00           C
ATOM   9815 8C21 POPEl 367      42.037 104.602  40.928  1.00  0.00           C
ATOM   9819  C33 POPEl 367      28.187  99.812  33.238  1.00  0.00           C
ATOM   9822  C34 POPEl 367      28.657 101.042  34.008  1.00  0.00           C
ATOM   9825  C35 POPEl 367      28.807 100.742  35.498  1.00  0.00           C
ATOM   9828  C36 POPEl 367      28.837 102.032  36.309  1.00  0.00           C
ATOM   9831  C37 POPEl 367      28.747 101.792  37.808  1.00  0.00           C
ATOM   9834  C38 POPEl 367      28.747 103.102  38.598  1.00  0.00           C
ATOM   9837  C39 POPEl 367      27.517 103.962  38.298  1.00  0.00           C
ATOM   9840 0C31 POPEl 367      27.517 105.202  39.178  1.00  0.00           C
ATOM   9843 1C31 POPEl 367      26.357 106.162  38.888  1.00  0.00           C
ATOM   9846 2C31 POPEl 367      26.487 107.492  39.638  1.00  0.00           C
ATOM   9849 3C31 POPEl 367      25.977 107.472  41.088  1.00  0.00           C
ATOM   9852 4C31 POPEl 367      26.787 106.632  42.098  1.00  0.00           C
ATOM   9855 5C31 POPEl 367      26.437 106.962  43.558  1.00  0.00           C
ATOM   9858 6C31 POPEl 367      27.337 106.252  44.568  1.00  0.00           C
ATOM   9862  NH3 POPEm 368      89.957  98.432  70.919  1.00  0.00           N
ATOM   9866  C12 POPEm 368      89.947  99.312  72.129  1.00  0.00           C
ATOM   9869  C11 POPEm 368      89.547 100.742  71.718  1.00  0.00           C
ATOM   9872  P   POPEm 368      91.867 101.892  71.498  1.00  0.00           P
ATOM   9873  O13 POPEm 368      91.607 102.882  72.568  1.00  0.00           O
ATOM   9874  O14 POPEm 368      92.717 100.722  71.808  1.00  0.00           O
ATOM   9875  O11 POPEm 368      92.577 102.652  70.328  1.00  0.00           O
ATOM   9876  O12 POPEm 368      90.517 101.352  70.868  1.00  0.00           O
ATOM   9877  C1  POPEm 368      92.207 102.502  68.969  1.00  0.00           C
ATOM   9880  C2  POPEm 368      92.527 101.092  68.379  1.00  0.00           C
ATOM   9882  O21 POPEm 368      93.497 101.272  67.318  1.00  0.00           O
ATOM   9883  C21 POPEm 368      94.507 100.452  67.228  1.00  0.00           C
ATOM   9884  O22 POPEm 368      94.707  99.452  67.918  1.00  0.00           O
ATOM   9885  C22 POPEm 368      95.507 101.012  66.208  1.00  0.00           C
ATOM   9888  C3  POPEm 368      91.247 100.382  67.859  1.00  0.00           C
ATOM   9891  O31 POPEm 368      91.517  98.982  67.628  1.00  0.00           O
ATOM   9892  C31 POPEm 368      91.287  98.562  66.379  1.00  0.00           C
ATOM   9893  O32 POPEm 368      90.777  99.222  65.488  1.00  0.00           O
ATOM   9894  C32 POPEm 368      91.857  97.162  66.208  1.00  0.00           C
ATOM   9897  C23 POPEm 368      95.217 100.612  64.728  1.00  0.00           C
ATOM   9900  C24 POPEm 368      96.517 100.422  63.928  1.00  0.00           C
ATOM   9903  C25 POPEm 368      96.307  99.792  62.538  1.00  0.00           C
ATOM   9906  C26 POPEm 368      95.887 100.782  61.449  1.00  0.00           C
ATOM   9909  C27 POPEm 368      95.127 100.092  60.308  1.00  0.00           C
ATOM   9912  C28 POPEm 368      94.577 101.062  59.238  1.00  0.00           C
ATOM   9915  C29 POPEm 368      95.567 101.382  58.138  1.00  0.00           C
ATOM   9917 0C21 POPEm 368      95.437 101.072  56.838  1.00  0.00           C
ATOM   9919 1C21 POPEm 368      94.307 100.302  56.188  1.00  0.00           C
ATOM   9922 2C21 POPEm 368      94.777  99.192  55.228  1.00  0.00           C
ATOM   9925 3C21 POPEm 368      93.577  98.422  54.658  1.00  0.00           C
ATOM   9928 4C21 POPEm 368      93.937  97.252  53.739  1.00  0.00           C
ATOM   9931 5C21 POPEm 368      92.677  96.502  53.289  1.00  0.00           C
ATOM   9934 6C21 POPEm 368      92.937  95.132  52.629  1.00  0.00           C
ATOM   9937 7C21 POPEm 368      93.447  95.222  51.188  1.00  0.00           C
ATOM   9940 8C21 POPEm 368      93.407  93.872  50.458  1.00  0.00           C
ATOM   9944  C33 POPEm 368      92.827  97.132  64.998  1.00  0.00           C
ATOM   9947  C34 POPEm 368      93.387  95.732  64.718  1.00  0.00           C
ATOM   9950  C35 POPEm 368      94.197  95.662  63.408  1.00  0.00           C
ATOM   9953  C36 POPEm 368      93.377  96.072  62.169  1.00  0.00           C
ATOM   9956  C37 POPEm 368      94.037  95.652  60.849  1.00  0.00           C
ATOM   9959  C38 POPEm 368      93.637  96.542  59.658  1.00  0.00           C
ATOM   9962  C39 POPEm 368      93.657  95.802  58.318  1.00  0.00           C
ATOM   9965 0C31 POPEm 368      95.027  95.202  57.978  1.00  0.00           C
ATOM   9968 1C31 POPEm 368      95.007  94.382  56.678  1.00  0.00           C
ATOM   9971 2C31 POPEm 368      96.407  94.052  56.148  1.00  0.00           C
ATOM   9974 3C31 POPEm 368      97.267  93.202  57.099  1.00  0.00           C
ATOM   9977 4C31 POPEm 368      96.837  91.732  57.178  1.00  0.00           C
ATOM   9980 5C31 POPEm 368      97.677  90.912  58.168  1.00  0.00           C
ATOM   9983 6C31 POPEm 368      97.417  89.412  58.118  1.00  0.00           C
ATOM   9987  NH3 POPEn 369      73.847  80.182  26.178  1.00  0.00           N
ATOM   9991  C12 POPEn 369      72.657  80.642  26.968  1.00  0.00           C
ATOM   9994  C11 POPEn 369      72.117  82.032  26.548  1.00  0.00           C
ATOM   9997  P   POPEn 369      72.687  84.502  25.988  1.00  0.00           P
ATOM   9998  O13 POPEn 369      72.457  84.462  24.538  1.00  0.00           O
ATOM   9999  O14 POPEn 369      73.687  85.502  26.448  1.00  0.00           O
ATOM  10000  O11 POPEn 369      71.267  84.702  26.668  1.00  0.00           O
ATOM  10001  O12 POPEn 369      73.117  83.052  26.478  1.00  0.00           O
ATOM  10002  C1  POPEn 369      70.997  85.562  27.768  1.00  0.00           C
ATOM  10005  C2  POPEn 369      71.767  85.222  29.078  1.00  0.00           C
ATOM  10007  O21 POPEn 369      71.837  83.812  29.358  1.00  0.00           O
ATOM  10008  C21 POPEn 369      70.787  83.182  29.818  1.00  0.00           C
ATOM  10009  O22 POPEn 369      69.637  83.582  29.928  1.00  0.00           O
ATOM  10010  C22 POPEn 369      71.207  81.782  30.258  1.00  0.00           C
ATOM  10013  C3  POPEn 369      71.337  86.042  30.318  1.00  0.00           C
ATOM  10016  O31 POPEn 369      72.307  85.792  31.358  1.00  0.00           O
ATOM  10017  C31 POPEn 369      71.867  85.492  32.559  1.00  0.00           C
ATOM  10018  O32 POPEn 369      70.707  85.342  32.888  1.00  0.00           O
ATOM  10019  C32 POPEn 369      73.097  85.262  33.428  1.00  0.00           C
ATOM  10022  C23 POPEn 369      71.067  81.672  31.788  1.00  0.00           C
ATOM  10025  C24 POPEn 369      71.227  80.252  32.328  1.00  0.00           C
ATOM  10028  C25 POPEn 369      71.147  80.172  33.858  1.00  0.00           C
ATOM  10031  C26 POPEn 369      72.357  80.742  34.598  1.00  0.00           C
ATOM  10034  C27 POPEn 369      72.087  80.972  36.088  1.00  0.00           C
ATOM  10037  C28 POPEn 369      73.347  80.842  36.969  1.00  0.00           C
ATOM  10040  C29 POPEn 369      73.397  79.532  37.718  1.00  0.00           C
ATOM  10042 0C21 POPEn 369      73.687  79.372  39.018  1.00  0.00           C
ATOM  10044 1C21 POPEn 369      74.087  80.492  39.958  1.00  0.00           C
ATOM  10047 2C21 POPEn 369      74.467  79.982  41.358  1.00  0.00           C
ATOM  10050 3C21 POPEn 369      75.797  79.202  41.388  1.00  0.00           C
ATOM  10053 4C21 POPEn 369      75.797  78.062  42.418  1.00  0.00           C
ATOM  10056 5C21 POPEn 369      77.067  77.202  42.338  1.00  0.00           C
ATOM  10059 6C21 POPEn 369      77.107  76.122  43.438  1.00  0.00           C
ATOM  10062 7C21 POPEn 369      78.457  75.412  43.538  1.00  0.00           C
ATOM  10065 8C21 POPEn 369      78.497  74.352  44.638  1.00  0.00           C
ATOM  10069  C33 POPEn 369      72.767  85.012  34.908  1.00  0.00           C
ATOM  10072  C34 POPEn 369      73.987  85.032  35.818  1.00  0.00           C
ATOM  10075  C35 POPEn 369      73.547  84.852  37.278  1.00  0.00           C
ATOM  10078  C36 POPEn 369      74.707  84.792  38.278  1.00  0.00           C
ATOM  10081  C37 POPEn 369      74.227  84.902  39.738  1.00  0.00           C
ATOM  10084  C38 POPEn 369      75.257  84.442  40.768  1.00  0.00           C
ATOM  10087  C39 POPEn 369      76.587  85.232  40.758  1.00  0.00           C
ATOM  10090 0C31 POPEn 369      76.537  86.602  41.449  1.00  0.00           C
ATOM  10093 1C31 POPEn 369      77.957  87.142  41.718  1.00  0.00           C
ATOM  10096 2C31 POPEn 369      78.037  88.472  42.468  1.00  0.00           C
ATOM  10099 3C31 POPEn 369      77.547  89.702  41.678  1.00  0.00           C
ATOM  10102 4C31 POPEn 369      78.037  91.002  42.318  1.00  0.00           C
ATOM  10105 5C31 POPEn 369      77.397  92.272  41.748  1.00  0.00           C
ATOM  10108 6C31 POPEn 369      77.827  93.522  42.528  1.00  0.00           C
ATOM  10112  NH3 POPEo 370      30.257 127.632  29.928  1.00  0.00           N
ATOM  10116  C12 POPEo 370      29.117 128.272  29.168  1.00  0.00           C
ATOM  10119  C11 POPEo 370      28.947 129.746  29.558  1.00  0.00           C
ATOM  10122  P   POPEo 370      27.217 131.766  29.388  1.00  0.00           P
ATOM  10123  O13 POPEo 370      28.457 132.576  29.508  1.00  0.00           O
ATOM  10124  O14 POPEo 370      26.347 132.246  28.298  1.00  0.00           O
ATOM  10125  O11 POPEo 370      26.377 131.666  30.748  1.00  0.00           O
ATOM  10126  O12 POPEo 370      27.707 130.286  29.078  1.00  0.00           O
ATOM  10127  C1  POPEo 370      26.937 131.276  32.008  1.00  0.00           C
ATOM  10130  C2  POPEo 370      26.047 130.276  32.838  1.00  0.00           C
ATOM  10132  O21 POPEo 370      26.417 130.426  34.228  1.00  0.00           O
ATOM  10133  C21 POPEo 370      25.817 131.456  34.848  1.00  0.00           C
ATOM  10134  O22 POPEo 370      24.907 132.116  34.358  1.00  0.00           O
ATOM  10135  C22 POPEo 370      26.567 131.786  36.128  1.00  0.00           C
ATOM  10138  C3  POPEo 370      26.127 128.792  32.318  1.00  0.00           C
ATOM  10141  O31 POPEo 370      26.837 127.812  33.128  1.00  0.00           O
ATOM  10142  C31 POPEo 370      26.077 127.292  34.098  1.00  0.00           C
ATOM  10143  O32 POPEo 370      25.177 127.882  34.668  1.00  0.00           O
ATOM  10144  C32 POPEo 370      26.447 125.812  34.348  1.00  0.00           C
ATOM  10147  C23 POPEo 370      25.677 131.636  37.378  1.00  0.00           C
ATOM  10150  C24 POPEo 370      26.397 131.956  38.698  1.00  0.00           C
ATOM  10153  C25 POPEo 370      27.787 131.326  38.848  1.00  0.00           C
ATOM  10156  C26 POPEo 370      28.307 131.426  40.298  1.00  0.00           C
ATOM  10159  C27 POPEo 370      29.727 130.866  40.418  1.00  0.00           C
ATOM  10162  C28 POPEo 370      30.207 130.666  41.858  1.00  0.00           C
ATOM  10165  C29 POPEo 370      29.467 129.546  42.548  1.00  0.00           C
ATOM  10167 0C21 POPEo 370      29.077 129.506  43.838  1.00  0.00           C
ATOM  10169 1C21 POPEo 370      29.327 130.556  44.898  1.00  0.00           C
ATOM  10172 2C21 POPEo 370      30.357 130.026  45.918  1.00  0.00           C
ATOM  10175 3C21 POPEo 370      30.687 131.036  47.018  1.00  0.00           C
ATOM  10178 4C21 POPEo 370      31.867 130.566  47.878  1.00  0.00           C
ATOM  10181 5C21 POPEo 370      32.257 131.546  48.978  1.00  0.00           C
ATOM  10184 6C21 POPEo 370      33.537 131.096  49.708  1.00  0.00           C
ATOM  10187 7C21 POPEo 370      34.177 132.196  50.558  1.00  0.00           C
ATOM  10190 8C21 POPEo 370      35.517 131.776  51.148  1.00  0.00           C
ATOM  10194  C33 POPEo 370      25.217 125.012  34.878  1.00  0.00           C
ATOM  10197  C34 POPEo 370      25.487 123.552  35.288  1.00  0.00           C
ATOM  10200  C35 POPEo 370      26.387 123.382  36.518  1.00  0.00           C
ATOM  10203  C36 POPEo 370      25.877 124.022  37.818  1.00  0.00           C
ATOM  10206  C37 POPEo 370      26.827 123.732  38.988  1.00  0.00           C
ATOM  10209  C38 POPEo 370      26.307 124.202  40.358  1.00  0.00           C
ATOM  10212  C39 POPEo 370      26.607 125.682  40.649  1.00  0.00           C
ATOM  10215 0C31 POPEo 370      27.557 125.892  41.838  1.00  0.00           C
ATOM  10218 1C31 POPEo 370      26.907 125.622  43.208  1.00  0.00           C
ATOM  10221 2C31 POPEo 370      27.447 124.372  43.928  1.00  0.00           C
ATOM  10224 3C31 POPEo 370      27.137 124.322  45.438  1.00  0.00           C
ATOM  10227 4C31 POPEo 370      27.707 125.522  46.208  1.00  0.00           C
ATOM  10230 5C31 POPEo 370      27.897 125.272  47.708  1.00  0.00           C
ATOM  10233 6C31 POPEo 370      28.347 126.522  48.458  1.00  0.00           C
ATOM  10237  NH3 POPEp 371     125.437  21.252  27.498  1.00  0.00           N
ATOM  10241  C12 POPEp 371     125.967  22.392  28.308  1.00  0.00           C
ATOM  10244  C11 POPEp 371     125.647  23.692  27.558  1.00  0.00           C
ATOM  10247  P   POPEp 371     123.427  24.452  28.638  1.00  0.00           P
ATOM  10248  O13 POPEp 371     122.957  25.802  28.248  1.00  0.00           O
ATOM  10249  O14 POPEp 371     122.377  23.512  29.088  1.00  0.00           O
ATOM  10250  O11 POPEp 371     124.507  24.622  29.738  1.00  0.00           O
ATOM  10251  O12 POPEp 371     124.237  23.842  27.418  1.00  0.00           O
ATOM  10252  C1  POPEp 371     124.567  25.812  30.538  1.00  0.00           C
ATOM  10255  C2  POPEp 371     125.367  25.412  31.778  1.00  0.00           C
ATOM  10257  O21 POPEp 371     125.117  26.302  32.888  1.00  0.00           O
ATOM  10258  C21 POPEp 371     125.057  25.612  34.018  1.00  0.00           C
ATOM  10259  O22 POPEp 371     124.457  24.552  34.138  1.00  0.00           O
ATOM  10260  C22 POPEp 371     125.917  26.302  35.068  1.00  0.00           C
ATOM  10263  C3  POPEp 371     126.897  25.352  31.538  1.00  0.00           C
ATOM  10266  O31 POPEp 371     127.517  24.592  32.598  1.00  0.00           O
ATOM  10267  C31 POPEp 371     127.587  23.292  32.368  1.00  0.00           C
ATOM  10268  O32 POPEp 371     127.317  22.752  31.308  1.00  0.00           O
ATOM  10269  C32 POPEp 371     127.937  22.522  33.638  1.00  0.00           C
ATOM  10272  C23 POPEp 371     126.327  25.332  36.198  1.00  0.00           C
ATOM  10275  C24 POPEp 371     126.937  26.052  37.408  1.00  0.00           C
ATOM  10278  C25 POPEp 371     127.157  25.072  38.568  1.00  0.00           C
ATOM  10281  C26 POPEp 371     127.557  25.732  39.898  1.00  0.00           C
ATOM  10284  C27 POPEp 371     127.277  24.782  41.078  1.00  0.00           C
ATOM  10287  C28 POPEp 371     128.077  25.112  42.358  1.00  0.00           C
ATOM  10290  C29 POPEp 371     129.137  24.082  42.629  1.00  0.00           C
ATOM  10292 0C21 POPEp 371     129.267  23.292  43.708  1.00  0.00           C
ATOM  10294 1C21 POPEp 371     128.427  23.302  44.958  1.00  0.00           C
ATOM  10297 2C21 POPEp 371     129.347  23.272  46.188  1.00  0.00           C
ATOM  10300 3C21 POPEp 371     128.597  23.422  47.528  1.00  0.00           C
ATOM  10303 4C21 POPEp 371     129.577  23.472  48.708  1.00  0.00           C
ATOM  10306 5C21 POPEp 371     128.947  23.982  50.008  1.00  0.00           C
ATOM  10309 6C21 POPEp 371     128.097  22.952  50.758  1.00  0.00           C
ATOM  10312 7C21 POPEp 371     127.277  23.562  51.899  1.00  0.00           C
ATOM  10315 8C21 POPEp 371     126.887  22.542  52.978  1.00  0.00           C
ATOM  10319  C33 POPEp 371     126.657  21.912  34.258  1.00  0.00           C
ATOM  10322  C34 POPEp 371     126.937  20.972  35.428  1.00  0.00           C
ATOM  10325  C35 POPEp 371     127.377  21.712  36.708  1.00  0.00           C
ATOM  10328  C36 POPEp 371     127.647  20.742  37.868  1.00  0.00           C
ATOM  10331  C37 POPEp 371     128.217  21.502  39.078  1.00  0.00           C
ATOM  10334  C38 POPEp 371     128.537  20.612  40.298  1.00  0.00           C
ATOM  10337  C39 POPEp 371     129.941  19.992  40.288  1.00  0.00           C
ATOM  10340 0C31 POPEp 371     131.071  21.022  40.398  1.00  0.00           C
ATOM  10343 1C31 POPEp 371     132.461  20.382  40.548  1.00  0.00           C
ATOM  10346 2C31 POPEp 371     133.621  21.392  40.568  1.00  0.00           C
ATOM  10349 3C31 POPEp 371     133.801  22.112  39.228  1.00  0.00           C
ATOM  10352 4C31 POPEp 371     133.121  23.502  39.138  1.00  0.00           C
ATOM  10355 5C31 POPEp 371     132.631  23.792  37.718  1.00  0.00           C
ATOM  10358 6C31 POPEp 371     131.931  25.142  37.538  1.00  0.00           C
ATOM  10362  NH3 POPEq 372      46.497  58.962  27.168  1.00  0.00           N
ATOM  10366  C12 POPEq 372      47.137  59.292  25.848  1.00  0.00           C
ATOM  10369  C11 POPEq 372      47.537  60.782  25.838  1.00  0.00           C
ATOM  10372  P   POPEq 372      49.767  60.892  24.418  1.00  0.00           P
ATOM  10373  O13 POPEq 372      49.937  60.322  23.068  1.00  0.00           O
ATOM  10374  O14 POPEq 372      50.557  62.102  24.748  1.00  0.00           O
ATOM  10375  O11 POPEq 372      50.087  59.772  25.498  1.00  0.00           O
ATOM  10376  O12 POPEq 372      48.227  61.142  24.638  1.00  0.00           O
ATOM  10377  C1  POPEq 372      50.777  60.142  26.688  1.00  0.00           C
ATOM  10380  C2  POPEq 372      50.577  59.112  27.838  1.00  0.00           C
ATOM  10382  O21 POPEq 372      50.457  59.892  29.038  1.00  0.00           O
ATOM  10383  C21 POPEq 372      49.397  59.652  29.778  1.00  0.00           C
ATOM  10384  O22 POPEq 372      48.417  59.002  29.448  1.00  0.00           O
ATOM  10385  C22 POPEq 372      49.637  60.302  31.148  1.00  0.00           C
ATOM  10388  C3  POPEq 372      51.747  58.092  27.988  1.00  0.00           C
ATOM  10391  O31 POPEq 372      52.107  57.792  29.358  1.00  0.00           O
ATOM  10392  C31 POPEq 372      51.507  56.742  29.898  1.00  0.00           C
ATOM  10393  O32 POPEq 372      50.537  56.162  29.428  1.00  0.00           O
ATOM  10394  C32 POPEq 372      52.287  56.252  31.118  1.00  0.00           C
ATOM  10397  C23 POPEq 372      49.637  61.852  31.168  1.00  0.00           C
ATOM  10400  C24 POPEq 372      50.557  62.442  32.258  1.00  0.00           C
ATOM  10403  C25 POPEq 372      50.107  62.312  33.718  1.00  0.00           C
ATOM  10406  C26 POPEq 372      51.317  62.352  34.668  1.00  0.00           C
ATOM  10409  C27 POPEq 372      50.957  62.132  36.148  1.00  0.00           C
ATOM  10412  C28 POPEq 372      52.197  62.082  37.058  1.00  0.00           C
ATOM  10415  C29 POPEq 372      51.807  62.232  38.508  1.00  0.00           C
ATOM  10417 0C21 POPEq 372      52.637  62.312  39.568  1.00  0.00           C
ATOM  10419 1C21 POPEq 372      54.137  62.172  39.568  1.00  0.00           C
ATOM  10422 2C21 POPEq 372      54.557  61.552  40.908  1.00  0.00           C
ATOM  10425 3C21 POPEq 372      56.077  61.432  41.128  1.00  0.00           C
ATOM  10428 4C21 POPEq 372      56.387  60.512  42.318  1.00  0.00           C
ATOM  10431 5C21 POPEq 372      57.677  60.852  43.088  1.00  0.00           C
ATOM  10434 6C21 POPEq 372      58.767  59.782  42.928  1.00  0.00           C
ATOM  10437 7C21 POPEq 372      59.917  59.972  43.918  1.00  0.00           C
ATOM  10440 8C21 POPEq 372      60.907  58.802  43.938  1.00  0.00           C
ATOM  10444  C33 POPEq 372      51.437  56.302  32.408  1.00  0.00           C
ATOM  10447  C34 POPEq 372      52.247  55.862  33.638  1.00  0.00           C
ATOM  10450  C35 POPEq 372      51.457  55.892  34.958  1.00  0.00           C
ATOM  10453  C36 POPEq 372      52.337  55.582  36.168  1.00  0.00           C
ATOM  10456  C37 POPEq 372      51.587  55.552  37.508  1.00  0.00           C
ATOM  10459  C38 POPEq 372      52.517  55.092  38.638  1.00  0.00           C
ATOM  10462  C39 POPEq 372      52.677  53.562  38.708  1.00  0.00           C
ATOM  10465 0C31 POPEq 372      53.957  53.132  39.428  1.00  0.00           C
ATOM  10468 1C31 POPEq 372      53.867  51.672  39.888  1.00  0.00           C
ATOM  10471 2C31 POPEq 372      55.157  51.182  40.558  1.00  0.00           C
ATOM  10474 3C31 POPEq 372      54.947  49.892  41.369  1.00  0.00           C
ATOM  10477 4C31 POPEq 372      54.087  50.152  42.619  1.00  0.00           C
ATOM  10480 5C31 POPEq 372      53.977  48.932  43.538  1.00  0.00           C
ATOM  10483 6C31 POPEq 372      52.997  49.182  44.678  1.00  0.00           C
ATOM  10487  NH3 POPEr 373       4.297  49.022  28.818  1.00  0.00           N
ATOM  10491  C12 POPEr 373       3.587  48.342  27.678  1.00  0.00           C
ATOM  10494  C11 POPEr 373       2.287  49.082  27.228  1.00  0.00           C
ATOM  10497  P   POPEr 373       2.737  51.672  27.798  1.00  0.00           P
ATOM  10498  O13 POPEr 373       4.167  51.652  28.148  1.00  0.00           O
ATOM  10499  O14 POPEr 373       2.227  52.872  27.088  1.00  0.00           O
ATOM  10500  O11 POPEr 373       1.857  51.352  29.088  1.00  0.00           O
ATOM  10501  O12 POPEr 373       2.487  50.432  26.828  1.00  0.00           O
ATOM  10502  C1  POPEr 373       1.437  52.352  30.038  1.00  0.00           C
ATOM  10505  C2  POPEr 373       1.947  52.032  31.478  1.00  0.00           C
ATOM  10507  O21 POPEr 373       1.037  52.482  32.498  1.00  0.00           O
ATOM  10508  C21 POPEr 373       1.227  53.612  33.149  1.00  0.00           C
ATOM  10509  O22 POPEr 373       1.787  54.602  32.728  1.00  0.00           O
ATOM  10510  C22 POPEr 373       0.653  53.472  34.568  1.00  0.00           C
ATOM  10513  C3  POPEr 373       3.457  52.362  31.658  1.00  0.00           C
ATOM  10516  O31 POPEr 373       3.997  51.972  32.938  1.00  0.00           O
ATOM  10517  C31 POPEr 373       4.267  50.682  33.128  1.00  0.00           C
ATOM  10518  O32 POPEr 373       3.887  49.752  32.428  1.00  0.00           O
ATOM  10519  C32 POPEr 373       5.277  50.572  34.278  1.00  0.00           C
ATOM  10522  C23 POPEr 373      -0.827  53.022  34.628  1.00  0.00           C
ATOM  10525  C24 POPEr 373      -1.207  52.302  35.938  1.00  0.00           C
ATOM  10528  C25 POPEr 373      -0.787  53.042  37.218  1.00  0.00           C
ATOM  10531  C26 POPEr 373      -1.307  52.372  38.498  1.00  0.00           C
ATOM  10534  C27 POPEr 373      -0.527  52.812  39.738  1.00  0.00           C
ATOM  10537  C28 POPEr 373      -1.017  52.172  41.058  1.00  0.00           C
ATOM  10540  C29 POPEr 373      -2.227  52.882  41.598  1.00  0.00           C
ATOM  10542 0C21 POPEr 373      -2.427  53.332  42.858  1.00  0.00           C
ATOM  10544 1C21 POPEr 373      -1.487  53.162  44.038  1.00  0.00           C
ATOM  10547 2C21 POPEr 373      -0.897  54.492  44.539  1.00  0.00           C
ATOM  10550 3C21 POPEr 373      -0.067  54.302  45.818  1.00  0.00           C
ATOM  10553 4C21 POPEr 373       0.713  55.562  46.218  1.00  0.00           C
ATOM  10556 5C21 POPEr 373       1.587  55.402  47.468  1.00  0.00           C
ATOM  10559 6C21 POPEr 373       0.827  55.582  48.788  1.00  0.00           C
ATOM  10562 7C21 POPEr 373       1.757  55.472  50.008  1.00  0.00           C
ATOM  10565 8C21 POPEr 373       1.147  56.002  51.309  1.00  0.00           C
ATOM  10569  C33 POPEr 373       5.117  51.542  35.478  1.00  0.00           C
ATOM  10572  C34 POPEr 373       6.207  51.312  36.538  1.00  0.00           C
ATOM  10575  C35 POPEr 373       6.207  52.352  37.678  1.00  0.00           C
ATOM  10578  C36 POPEr 373       7.167  52.012  38.838  1.00  0.00           C
ATOM  10581  C37 POPEr 373       7.487  53.212  39.738  1.00  0.00           C
ATOM  10584  C38 POPEr 373       8.327  52.842  40.968  1.00  0.00           C
ATOM  10587  C39 POPEr 373       8.477  54.002  41.969  1.00  0.00           C
ATOM  10590 0C31 POPEr 373       8.937  53.522  43.358  1.00  0.00           C
ATOM  10593 1C31 POPEr 373       9.777  54.572  44.108  1.00  0.00           C
ATOM  10596 2C31 POPEr 373      10.097  54.162  45.548  1.00  0.00           C
ATOM  10599 3C31 POPEr 373      11.167  55.062  46.168  1.00  0.00           C
ATOM  10602 4C31 POPEr 373      11.277  54.932  47.688  1.00  0.00           C
ATOM  10605 5C31 POPEr 373      12.337  55.872  48.279  1.00  0.00           C
ATOM  10608 6C31 POPEr 373      12.237  56.042  49.788  1.00  0.00           C
ATOM  10612  NH3 POPEs 374      69.657  33.502  67.978  1.00  0.00           N
ATOM  10616  C12 POPEs 374      68.447  32.962  68.699  1.00  0.00           C
ATOM  10619  C11 POPEs 374      67.697  31.892  67.888  1.00  0.00           C
ATOM  10622  P   POPEs 374      65.617  30.292  68.018  1.00  0.00           P
ATOM  10623  O13 POPEs 374      65.187  29.262  68.989  1.00  0.00           O
ATOM  10624  O14 POPEs 374      64.557  31.162  67.478  1.00  0.00           O
ATOM  10625  O11 POPEs 374      66.367  29.642  66.799  1.00  0.00           O
ATOM  10626  O12 POPEs 374      66.677  31.292  68.688  1.00  0.00           O
ATOM  10627  C1  POPEs 374      66.137  30.102  65.458  1.00  0.00           C
ATOM  10630  C2  POPEs 374      65.047  29.262  64.708  1.00  0.00           C
ATOM  10632  O21 POPEs 374      65.527  28.872  63.419  1.00  0.00           O
ATOM  10633  C21 POPEs 374      65.697  29.842  62.548  1.00  0.00           C
ATOM  10634  O22 POPEs 374      65.697  31.042  62.768  1.00  0.00           O
ATOM  10635  C22 POPEs 374      65.797  29.232  61.168  1.00  0.00           C
ATOM  10638  C3  POPEs 374      63.647  29.952  64.618  1.00  0.00           C
ATOM  10641  O31 POPEs 374      62.727  29.182  63.788  1.00  0.00           O
ATOM  10642  C31 POPEs 374      62.117  29.772  62.768  1.00  0.00           C
ATOM  10643  O32 POPEs 374      62.347  30.882  62.318  1.00  0.00           O
ATOM  10644  C32 POPEs 374      61.007  28.872  62.258  1.00  0.00           C
ATOM  10647  C23 POPEs 374      65.517  30.302  60.098  1.00  0.00           C
ATOM  10650  C24 POPEs 374      65.127  29.672  58.758  1.00  0.00           C
ATOM  10653  C25 POPEs 374      66.077  28.572  58.289  1.00  0.00           C
ATOM  10656  C26 POPEs 374      67.527  29.052  58.118  1.00  0.00           C
ATOM  10659  C27 POPEs 374      68.487  27.892  57.838  1.00  0.00           C
ATOM  10662  C28 POPEs 374      69.887  28.352  57.418  1.00  0.00           C
ATOM  10665  C29 POPEs 374      69.887  28.932  56.018  1.00  0.00           C
ATOM  10667 0C21 POPEs 374      70.897  28.902  55.129  1.00  0.00           C
ATOM  10669 1C21 POPEs 374      72.257  28.292  55.338  1.00  0.00           C
ATOM  10672 2C21 POPEs 374      72.717  27.442  54.128  1.00  0.00           C
ATOM  10675 3C21 POPEs 374      72.957  28.252  52.848  1.00  0.00           C
ATOM  10678 4C21 POPEs 374      73.747  27.472  51.788  1.00  0.00           C
ATOM  10681 5C21 POPEs 374      72.937  26.372  51.088  1.00  0.00           C
ATOM  10684 6C21 POPEs 374      71.967  26.942  50.028  1.00  0.00           C
ATOM  10687 7C21 POPEs 374      71.087  25.882  49.378  1.00  0.00           C
ATOM  10690 8C21 POPEs 374      70.207  26.462  48.268  1.00  0.00           C
ATOM  10694  C33 POPEs 374      61.077  28.722  60.728  1.00  0.00           C
ATOM  10697  C34 POPEs 374      60.317  27.482  60.258  1.00  0.00           C
ATOM  10700  C35 POPEs 374      60.507  27.182  58.768  1.00  0.00           C
ATOM  10703  C36 POPEs 374      59.767  25.902  58.368  1.00  0.00           C
ATOM  10706  C37 POPEs 374      60.267  25.272  57.068  1.00  0.00           C
ATOM  10709  C38 POPEs 374      59.757  23.832  56.908  1.00  0.00           C
ATOM  10712  C39 POPEs 374      60.367  23.092  55.708  1.00  0.00           C
ATOM  10715 0C31 POPEs 374      59.707  23.452  54.378  1.00  0.00           C
ATOM  10718 1C31 POPEs 374      60.427  22.832  53.158  1.00  0.00           C
ATOM  10721 2C31 POPEs 374      59.627  23.052  51.868  1.00  0.00           C
ATOM  10724 3C31 POPEs 374      60.487  23.492  50.668  1.00  0.00           C
ATOM  10727 4C31 POPEs 374      61.407  22.392  50.118  1.00  0.00           C
ATOM  10730 5C31 POPEs 374      61.457  22.382  48.588  1.00  0.00           C
ATOM  10733 6C31 POPEs 374      62.237  21.202  48.008  1.00  0.00           C
ATOM  10737  NH3 POPEt 375      60.737  88.902  28.828  1.00  0.00           N
ATOM  10741  C12 POPEt 375      61.087  88.192  30.108  1.00  0.00           C
ATOM  10744  C11 POPEt 375      62.617  88.112  30.338  1.00  0.00           C
ATOM  10747  P   POPEt 375      63.227  90.692  29.948  1.00  0.00           P
ATOM  10748  O13 POPEt 375      62.277  91.182  28.928  1.00  0.00           O
ATOM  10749  O14 POPEt 375      62.947  90.942  31.369  1.00  0.00           O
ATOM  10750  O11 POPEt 375      64.717  91.052  29.588  1.00  0.00           O
ATOM  10751  O12 POPEt 375      63.337  89.142  29.698  1.00  0.00           O
ATOM  10752  C1  POPEt 375      65.677  91.172  30.638  1.00  0.00           C
ATOM  10755  C2  POPEt 375      65.897  89.832  31.378  1.00  0.00           C
ATOM  10757  O21 POPEt 375      66.867  89.962  32.418  1.00  0.00           O
ATOM  10758  C21 POPEt 375      66.487  90.762  33.398  1.00  0.00           C
ATOM  10759  O22 POPEt 375      66.797  91.942  33.498  1.00  0.00           O
ATOM  10760  C22 POPEt 375      65.667  89.982  34.438  1.00  0.00           C
ATOM  10763  C3  POPEt 375      66.337  88.722  30.378  1.00  0.00           C
ATOM  10766  O31 POPEt 375      66.137  87.412  30.958  1.00  0.00           O
ATOM  10767  C31 POPEt 375      67.237  86.712  31.158  1.00  0.00           C
ATOM  10768  O32 POPEt 375      68.357  87.072  30.848  1.00  0.00           O
ATOM  10769  C32 POPEt 375      66.887  85.372  31.788  1.00  0.00           C
ATOM  10772  C23 POPEt 375      66.237  90.242  35.848  1.00  0.00           C
ATOM  10775  C24 POPEt 375      65.547  89.512  36.998  1.00  0.00           C
ATOM  10778  C25 POPEt 375      65.667  87.982  36.958  1.00  0.00           C
ATOM  10781  C26 POPEt 375      65.437  87.352  38.348  1.00  0.00           C
ATOM  10784  C27 POPEt 375      65.757  85.852  38.368  1.00  0.00           C
ATOM  10787  C28 POPEt 375      65.727  85.222  39.768  1.00  0.00           C
ATOM  10790  C29 POPEt 375      66.907  85.692  40.568  1.00  0.00           C
ATOM  10792 0C21 POPEt 375      67.037  85.692  41.908  1.00  0.00           C
ATOM  10794 1C21 POPEt 375      66.067  85.162  42.928  1.00  0.00           C
ATOM  10797 2C21 POPEt 375      66.797  84.432  44.068  1.00  0.00           C
ATOM  10800 3C21 POPEt 375      65.827  83.892  45.129  1.00  0.00           C
ATOM  10803 4C21 POPEt 375      66.517  83.312  46.369  1.00  0.00           C
ATOM  10806 5C21 POPEt 375      65.507  82.762  47.378  1.00  0.00           C
ATOM  10809 6C21 POPEt 375      66.127  82.302  48.708  1.00  0.00           C
ATOM  10812 7C21 POPEt 375      65.067  81.772  49.688  1.00  0.00           C
ATOM  10815 8C21 POPEt 375      65.587  81.482  51.098  1.00  0.00           C
ATOM  10819  C33 POPEt 375      67.037  85.392  33.328  1.00  0.00           C
ATOM  10822  C34 POPEt 375      66.707  84.042  33.988  1.00  0.00           C
ATOM  10825  C35 POPEt 375      67.087  84.062  35.468  1.00  0.00           C
ATOM  10828  C36 POPEt 375      66.707  82.812  36.278  1.00  0.00           C
ATOM  10831  C37 POPEt 375      67.567  82.642  37.538  1.00  0.00           C
ATOM  10834  C38 POPEt 375      66.927  81.672  38.548  1.00  0.00           C
ATOM  10837  C39 POPEt 375      67.737  81.432  39.838  1.00  0.00           C
ATOM  10840 0C31 POPEt 375      66.807  81.092  41.018  1.00  0.00           C
ATOM  10843 1C31 POPEt 375      67.497  80.352  42.178  1.00  0.00           C
ATOM  10846 2C31 POPEt 375      66.537  80.102  43.338  1.00  0.00           C
ATOM  10849 3C31 POPEt 375      67.037  79.072  44.368  1.00  0.00           C
ATOM  10852 4C31 POPEt 375      68.387  79.422  45.018  1.00  0.00           C
ATOM  10855 5C31 POPEt 375      68.837  78.342  46.008  1.00  0.00           C
ATOM  10858 6C31 POPEt 375      70.207  78.622  46.638  1.00  0.00           C
ATOM  10862  NH3 POPEu 376      24.627 111.232  29.428  1.00  0.00           N
ATOM  10866  C12 POPEu 376      23.857 110.992  28.158  1.00  0.00           C
ATOM  10869  C11 POPEu 376      23.067 109.662  28.178  1.00  0.00           C
ATOM  10872  P   POPEu 376      24.777 108.012  29.318  1.00  0.00           P
ATOM  10873  O13 POPEu 376      25.967 108.892  29.398  1.00  0.00           O
ATOM  10874  O14 POPEu 376      25.027 106.562  29.298  1.00  0.00           O
ATOM  10875  O11 POPEu 376      23.867 108.382  30.548  1.00  0.00           O
ATOM  10876  O12 POPEu 376      23.887 108.482  28.118  1.00  0.00           O
ATOM  10877  C1  POPEu 376      23.527 107.442  31.578  1.00  0.00           C
ATOM  10880  C2  POPEu 376      24.437 107.512  32.858  1.00  0.00           C
ATOM  10882  O21 POPEu 376      24.097 108.692  33.618  1.00  0.00           O
ATOM  10883  C21 POPEu 376      23.717 108.472  34.878  1.00  0.00           C
ATOM  10884  O22 POPEu 376      23.627 107.382  35.428  1.00  0.00           O
ATOM  10885  C22 POPEu 376      23.387 109.802  35.538  1.00  0.00           C
ATOM  10888  C3  POPEu 376      25.957 107.492  32.559  1.00  0.00           C
ATOM  10891  O31 POPEu 376      26.717 107.342  33.778  1.00  0.00           O
ATOM  10892  C31 POPEu 376      28.037 107.272  33.598  1.00  0.00           C
ATOM  10893  O32 POPEu 376      28.597 107.212  32.508  1.00  0.00           O
ATOM  10894  C32 POPEu 376      28.717 107.242  34.989  1.00  0.00           C
ATOM  10897  C23 POPEu 376      23.327 109.752  37.088  1.00  0.00           C
ATOM  10900  C24 POPEu 376      22.917 111.112  37.668  1.00  0.00           C
ATOM  10903  C25 POPEu 376      23.597 111.482  38.998  1.00  0.00           C
ATOM  10906  C26 POPEu 376      23.307 110.522  40.158  1.00  0.00           C
ATOM  10909  C27 POPEu 376      23.837 111.082  41.498  1.00  0.00           C
ATOM  10912  C28 POPEu 376      23.777 110.112  42.688  1.00  0.00           C
ATOM  10915  C29 POPEu 376      22.397 109.612  43.018  1.00  0.00           C
ATOM  10917 0C21 POPEu 376      21.927 109.342  44.248  1.00  0.00           C
ATOM  10919 1C21 POPEu 376      22.707 109.442  45.538  1.00  0.00           C
ATOM  10922 2C21 POPEu 376      22.487 110.752  46.328  1.00  0.00           C
ATOM  10925 3C21 POPEu 376      22.337 110.492  47.838  1.00  0.00           C
ATOM  10928 4C21 POPEu 376      22.037 111.752  48.658  1.00  0.00           C
ATOM  10931 5C21 POPEu 376      23.287 112.552  49.068  1.00  0.00           C
ATOM  10934 6C21 POPEu 376      24.097 111.862  50.178  1.00  0.00           C
ATOM  10937 7C21 POPEu 376      25.267 112.692  50.698  1.00  0.00           C
ATOM  10940 8C21 POPEu 376      26.087 111.952  51.758  1.00  0.00           C
ATOM  10944  C33 POPEu 376      30.177 107.762  35.008  1.00  0.00           C
ATOM  10947  C34 POPEu 376      30.757 108.152  36.388  1.00  0.00           C
ATOM  10950  C35 POPEu 376      30.527 107.162  37.548  1.00  0.00           C
ATOM  10953  C36 POPEu 376      31.357 107.522  38.798  1.00  0.00           C
ATOM  10956  C37 POPEu 376      30.887 106.812  40.088  1.00  0.00           C
ATOM  10959  C38 POPEu 376      31.537 107.372  41.369  1.00  0.00           C
ATOM  10962  C39 POPEu 376      31.207 106.572  42.648  1.00  0.00           C
ATOM  10965 0C31 POPEu 376      31.577 107.352  43.918  1.00  0.00           C
ATOM  10968 1C31 POPEu 376      31.457 106.532  45.218  1.00  0.00           C
ATOM  10971 2C31 POPEu 376      31.887 107.342  46.468  1.00  0.00           C
ATOM  10974 3C31 POPEu 376      33.407 107.552  46.558  1.00  0.00           C
ATOM  10977 4C31 POPEu 376      33.797 108.692  47.518  1.00  0.00           C
ATOM  10980 5C31 POPEu 376      35.307 108.922  47.548  1.00  0.00           C
ATOM  10983 6C31 POPEu 376      35.727 110.122  48.388  1.00  0.00           C
ATOM  10987  NH3 POPEv 377     113.957  41.402  72.178  1.00  0.00           N
ATOM  10991  C12 POPEv 377     112.937  40.302  72.208  1.00  0.00           C
ATOM  10994  C11 POPEv 377     113.537  38.962  72.618  1.00  0.00           C
ATOM  10997  P   POPEv 377     112.717  36.452  72.608  1.00  0.00           P
ATOM  10998  O13 POPEv 377     114.137  36.162  72.338  1.00  0.00           O
ATOM  10999  O14 POPEv 377     112.117  35.812  73.798  1.00  0.00           O
ATOM  11000  O11 POPEv 377     111.857  36.092  71.308  1.00  0.00           O
ATOM  11001  O12 POPEv 377     112.477  38.022  72.678  1.00  0.00           O
ATOM  11002  C1  POPEv 377     112.197  36.712  70.068  1.00  0.00           C
ATOM  11005  C2  POPEv 377     111.447  36.082  68.849  1.00  0.00           C
ATOM  11007  O21 POPEv 377     111.887  34.742  68.528  1.00  0.00           O
ATOM  11008  C21 POPEv 377     112.997  34.632  67.818  1.00  0.00           C
ATOM  11009  O22 POPEv 377     113.747  35.542  67.518  1.00  0.00           O
ATOM  11010  C22 POPEv 377     113.247  33.182  67.418  1.00  0.00           C
ATOM  11013  C3  POPEv 377     111.357  37.082  67.658  1.00  0.00           C
ATOM  11016  O31 POPEv 377     110.627  36.482  66.588  1.00  0.00           O
ATOM  11017  C31 POPEv 377     110.977  36.462  65.308  1.00  0.00           C
ATOM  11018  O32 POPEv 377     110.367  35.842  64.458  1.00  0.00           O
ATOM  11019  C32 POPEv 377     112.227  37.292  64.968  1.00  0.00           C
ATOM  11022  C23 POPEv 377     113.677  33.062  65.919  1.00  0.00           C
ATOM  11025  C24 POPEv 377     112.517  33.032  64.918  1.00  0.00           C
ATOM  11028  C25 POPEv 377     111.577  31.822  65.068  1.00  0.00           C
ATOM  11031  C26 POPEv 377     110.557  31.732  63.928  1.00  0.00           C
ATOM  11034  C27 POPEv 377     109.557  30.582  64.168  1.00  0.00           C
ATOM  11037  C28 POPEv 377     108.657  30.282  62.958  1.00  0.00           C
ATOM  11040  C29 POPEv 377     109.467  29.752  61.798  1.00  0.00           C
ATOM  11042 0C21 POPEv 377     109.167  29.912  60.508  1.00  0.00           C
ATOM  11044 1C21 POPEv 377     107.897  30.562  60.008  1.00  0.00           C
ATOM  11047 2C21 POPEv 377     107.667  30.432  58.489  1.00  0.00           C
ATOM  11050 3C21 POPEv 377     108.007  31.712  57.708  1.00  0.00           C
ATOM  11053 4C21 POPEv 377     107.777  31.532  56.199  1.00  0.00           C
ATOM  11056 5C21 POPEv 377     108.477  32.602  55.348  1.00  0.00           C
ATOM  11059 6C21 POPEv 377     108.027  34.022  55.698  1.00  0.00           C
ATOM  11062 7C21 POPEv 377     108.557  35.132  54.788  1.00  0.00           C
ATOM  11065 8C21 POPEv 377     108.117  36.522  55.258  1.00  0.00           C
ATOM  11069  C33 POPEv 377     112.367  37.492  63.448  1.00  0.00           C
ATOM  11072  C34 POPEv 377     113.747  38.042  63.028  1.00  0.00           C
ATOM  11075  C35 POPEv 377     113.907  38.102  61.498  1.00  0.00           C
ATOM  11078  C36 POPEv 377     113.027  39.172  60.849  1.00  0.00           C
ATOM  11081  C37 POPEv 377     112.867  39.002  59.328  1.00  0.00           C
ATOM  11084  C38 POPEv 377     111.747  39.882  58.758  1.00  0.00           C
ATOM  11087  C39 POPEv 377     111.087  39.312  57.498  1.00  0.00           C
ATOM  11090 0C31 POPEv 377     111.797  39.702  56.199  1.00  0.00           C
ATOM  11093 1C31 POPEv 377     111.277  38.902  54.998  1.00  0.00           C
ATOM  11096 2C31 POPEv 377     111.917  39.302  53.668  1.00  0.00           C
ATOM  11099 3C31 POPEv 377     111.297  40.552  53.028  1.00  0.00           C
ATOM  11102 4C31 POPEv 377     111.977  40.892  51.699  1.00  0.00           C
ATOM  11105 5C31 POPEv 377     111.437  42.172  51.059  1.00  0.00           C
ATOM  11108 6C31 POPEv 377     112.187  42.582  49.788  1.00  0.00           C
ATOM  11112  NH3 POPEw 378     124.587  32.902  72.158  1.00  0.00           N
ATOM  11116  C12 POPEw 378     125.867  32.742  72.929  1.00  0.00           C
ATOM  11119  C11 POPEw 378     127.017  33.422  72.208  1.00  0.00           C
ATOM  11122  P   POPEw 378     129.007  35.042  72.628  1.00  0.00           P
ATOM  11123  O13 POPEw 378     128.557  36.452  72.728  1.00  0.00           O
ATOM  11124  O14 POPEw 378     130.261  34.652  73.298  1.00  0.00           O
ATOM  11125  O11 POPEw 378     129.097  34.612  71.098  1.00  0.00           O
ATOM  11126  O12 POPEw 378     127.837  34.112  73.148  1.00  0.00           O
ATOM  11127  C1  POPEw 378     128.647  35.452  70.029  1.00  0.00           C
ATOM  11130  C2  POPEw 378     127.637  34.732  69.078  1.00  0.00           C
ATOM  11132  O21 POPEw 378     128.287  34.122  67.949  1.00  0.00           O
ATOM  11133  C21 POPEw 378     128.937  34.882  67.099  1.00  0.00           C
ATOM  11134  O22 POPEw 378     128.907  36.102  67.029  1.00  0.00           O
ATOM  11135  C22 POPEw 378     129.861  33.982  66.278  1.00  0.00           C
ATOM  11138  C3  POPEw 378     126.427  35.672  68.758  1.00  0.00           C
ATOM  11141  O31 POPEw 378     125.417  35.072  67.918  1.00  0.00           O
ATOM  11142  C31 POPEw 378     124.347  34.512  68.449  1.00  0.00           C
ATOM  11143  O32 POPEw 378     124.137  34.312  69.629  1.00  0.00           O
ATOM  11144  C32 POPEw 378     123.417  34.102  67.289  1.00  0.00           C
ATOM  11147  C23 POPEw 378     130.001  34.392  64.798  1.00  0.00           C
ATOM  11150  C24 POPEw 378     131.021  33.502  64.068  1.00  0.00           C
ATOM  11153  C25 POPEw 378     131.261  33.862  62.598  1.00  0.00           C
ATOM  11156  C26 POPEw 378     130.001  33.782  61.718  1.00  0.00           C
ATOM  11159  C27 POPEw 378     130.351  33.502  60.248  1.00  0.00           C
ATOM  11162  C28 POPEw 378     129.117  33.372  59.328  1.00  0.00           C
ATOM  11165  C29 POPEw 378     128.807  34.632  58.578  1.00  0.00           C
ATOM  11167 0C21 POPEw 378     129.237  34.952  57.338  1.00  0.00           C
ATOM  11169 1C21 POPEw 378     130.151  34.122  56.468  1.00  0.00           C
ATOM  11172 2C21 POPEw 378     129.607  33.892  55.038  1.00  0.00           C
ATOM  11175 3C21 POPEw 378     129.637  35.152  54.158  1.00  0.00           C
ATOM  11178 4C21 POPEw 378     129.457  34.892  52.658  1.00  0.00           C
ATOM  11181 5C21 POPEw 378     128.027  34.492  52.278  1.00  0.00           C
ATOM  11184 6C21 POPEw 378     127.827  34.152  50.798  1.00  0.00           C
ATOM  11187 7C21 POPEw 378     126.347  33.882  50.488  1.00  0.00           C
ATOM  11190 8C21 POPEw 378     126.037  33.712  49.008  1.00  0.00           C
ATOM  11194  C33 POPEw 378     122.077  34.872  67.149  1.00  0.00           C
ATOM  11197  C34 POPEw 378     122.237  36.282  66.538  1.00  0.00           C
ATOM  11200  C35 POPEw 378     122.507  36.332  65.018  1.00  0.00           C
ATOM  11203  C36 POPEw 378     122.707  37.772  64.508  1.00  0.00           C
ATOM  11206  C37 POPEw 378     122.097  38.072  63.138  1.00  0.00           C
ATOM  11209  C38 POPEw 378     122.207  39.572  62.778  1.00  0.00           C
ATOM  11212  C39 POPEw 378     121.317  39.972  61.588  1.00  0.00           C
ATOM  11215 0C31 POPEw 378     121.747  39.372  60.248  1.00  0.00           C
ATOM  11218 1C31 POPEw 378     120.537  38.932  59.408  1.00  0.00           C
ATOM  11221 2C31 POPEw 378     120.897  38.182  58.118  1.00  0.00           C
ATOM  11224 3C31 POPEw 378     121.857  38.962  57.218  1.00  0.00           C
ATOM  11227 4C31 POPEw 378     121.887  38.412  55.789  1.00  0.00           C
ATOM  11230 5C31 POPEw 378     122.927  39.122  54.918  1.00  0.00           C
ATOM  11233 6C31 POPEw 378     122.917  38.662  53.468  1.00  0.00           C
ATOM  11237  NH3 POPEx 379      85.987  70.022  71.908  1.00  0.00           N
ATOM  11241  C12 POPEx 379      87.447  70.172  71.609  1.00  0.00           C
ATOM  11244  C11 POPEx 379      87.647  70.802  70.219  1.00  0.00           C
ATOM  11247  P   POPEx 379      90.057  69.952  69.658  1.00  0.00           P
ATOM  11248  O13 POPEx 379      91.097  70.472  68.748  1.00  0.00           O
ATOM  11249  O14 POPEx 379      90.557  69.402  70.938  1.00  0.00           O
ATOM  11250  O11 POPEx 379      89.167  68.842  68.998  1.00  0.00           O
ATOM  11251  O12 POPEx 379      89.027  71.092  69.988  1.00  0.00           O
ATOM  11252  C1  POPEx 379      89.627  67.712  68.279  1.00  0.00           C
ATOM  11255  C2  POPEx 379      88.937  67.622  66.878  1.00  0.00           C
ATOM  11257  O21 POPEx 379      89.647  68.402  65.898  1.00  0.00           O
ATOM  11258  C21 POPEx 379      90.767  67.812  65.488  1.00  0.00           C
ATOM  11259  O22 POPEx 379      91.147  66.702  65.838  1.00  0.00           O
ATOM  11260  C22 POPEx 379      91.507  68.692  64.488  1.00  0.00           C
ATOM  11263  C3  POPEx 379      87.447  68.072  66.948  1.00  0.00           C
ATOM  11266  O31 POPEx 379      86.897  68.332  65.628  1.00  0.00           O
ATOM  11267  C31 POPEx 379      85.657  68.782  65.688  1.00  0.00           C
ATOM  11268  O32 POPEx 379      84.847  68.572  66.568  1.00  0.00           O
ATOM  11269  C32 POPEx 379      85.447  69.752  64.529  1.00  0.00           C
ATOM  11272  C23 POPEx 379      92.577  67.872  63.718  1.00  0.00           C
ATOM  11275  C24 POPEx 379      93.337  68.672  62.648  1.00  0.00           C
ATOM  11278  C25 POPEx 379      92.467  69.112  61.449  1.00  0.00           C
ATOM  11281  C26 POPEx 379      92.927  68.562  60.088  1.00  0.00           C
ATOM  11284  C27 POPEx 379      91.777  68.492  59.068  1.00  0.00           C
ATOM  11287  C28 POPEx 379      92.187  67.942  57.688  1.00  0.00           C
ATOM  11290  C29 POPEx 379      92.987  68.942  56.878  1.00  0.00           C
ATOM  11292 0C21 POPEx 379      93.857  68.642  55.888  1.00  0.00           C
ATOM  11294 1C21 POPEx 379      94.217  67.262  55.418  1.00  0.00           C
ATOM  11297 2C21 POPEx 379      93.367  66.792  54.228  1.00  0.00           C
ATOM  11300 3C21 POPEx 379      93.507  65.272  54.038  1.00  0.00           C
ATOM  11303 4C21 POPEx 379      92.577  64.692  52.978  1.00  0.00           C
ATOM  11306 5C21 POPEx 379      92.537  63.162  53.028  1.00  0.00           C
ATOM  11309 6C21 POPEx 379      91.677  62.552  51.928  1.00  0.00           C
ATOM  11312 7C21 POPEx 379      91.727  61.022  51.918  1.00  0.00           C
ATOM  11315 8C21 POPEx 379      91.187  60.432  50.618  1.00  0.00           C
ATOM  11319  C33 POPEx 379      86.547  70.842  64.518  1.00  0.00           C
ATOM  11322  C34 POPEx 379      86.027  72.232  64.138  1.00  0.00           C
ATOM  11325  C35 POPEx 379      87.037  73.352  64.408  1.00  0.00           C
ATOM  11328  C36 POPEx 379      88.277  73.342  63.498  1.00  0.00           C
ATOM  11331  C37 POPEx 379      89.277  74.472  63.818  1.00  0.00           C
ATOM  11334  C38 POPEx 379      90.407  74.552  62.778  1.00  0.00           C
ATOM  11337  C39 POPEx 379      91.387  75.712  63.048  1.00  0.00           C
ATOM  11340 0C31 POPEx 379      92.347  75.952  61.878  1.00  0.00           C
ATOM  11343 1C31 POPEx 379      93.447  74.892  61.718  1.00  0.00           C
ATOM  11346 2C31 POPEx 379      93.907  74.732  60.258  1.00  0.00           C
ATOM  11349 3C31 POPEx 379      95.247  74.002  60.158  1.00  0.00           C
ATOM  11352 4C31 POPEx 379      95.667  73.672  58.718  1.00  0.00           C
ATOM  11355 5C31 POPEx 379      97.067  73.042  58.678  1.00  0.00           C
ATOM  11358 6C31 POPEx 379      97.517  72.662  57.268  1.00  0.00           C
ATOM  11362  NH3 POPEy 380      43.547  37.932  68.548  1.00  0.00           N
ATOM  11366  C12 POPEy 380      42.577  39.082  68.548  1.00  0.00           C
ATOM  11369  C11 POPEy 380      42.837  39.982  67.328  1.00  0.00           C
ATOM  11372  P   POPEy 380      40.877  41.722  67.058  1.00  0.00           P
ATOM  11373  O13 POPEy 380      40.017  40.532  66.889  1.00  0.00           O
ATOM  11374  O14 POPEy 380      40.367  42.832  67.888  1.00  0.00           O
ATOM  11375  O11 POPEy 380      41.257  42.302  65.638  1.00  0.00           O
ATOM  11376  O12 POPEy 380      42.297  41.262  67.568  1.00  0.00           O
ATOM  11377  C1  POPEy 380      42.117  43.442  65.588  1.00  0.00           C
ATOM  11380  C2  POPEy 380      41.897  44.142  64.238  1.00  0.00           C
ATOM  11382  O21 POPEy 380      42.887  45.162  64.068  1.00  0.00           O
ATOM  11383  C21 POPEy 380      43.097  45.522  62.818  1.00  0.00           C
ATOM  11384  O22 POPEy 380      42.687  44.962  61.818  1.00  0.00           O
ATOM  11385  C22 POPEy 380      43.947  46.792  62.808  1.00  0.00           C
ATOM  11388  C3  POPEy 380      40.477  44.762  64.228  1.00  0.00           C
ATOM  11391  O31 POPEy 380      40.237  45.672  63.128  1.00  0.00           O
ATOM  11392  C31 POPEy 380      39.747  45.072  62.039  1.00  0.00           C
ATOM  11393  O32 POPEy 380      39.627  43.862  61.888  1.00  0.00           O
ATOM  11394  C32 POPEy 380      39.337  46.152  61.048  1.00  0.00           C
ATOM  11397  C23 POPEy 380      45.317  46.572  62.138  1.00  0.00           C
ATOM  11400  C24 POPEy 380      46.277  47.712  62.478  1.00  0.00           C
ATOM  11403  C25 POPEy 380      47.687  47.562  61.918  1.00  0.00           C
ATOM  11406  C26 POPEy 380      47.777  47.412  60.398  1.00  0.00           C
ATOM  11409  C27 POPEy 380      49.137  47.882  59.858  1.00  0.00           C
ATOM  11412  C28 POPEy 380      49.587  47.102  58.618  1.00  0.00           C
ATOM  11415  C29 POPEy 380      50.937  47.542  58.108  1.00  0.00           C
ATOM  11417 0C21 POPEy 380      51.327  47.602  56.808  1.00  0.00           C
ATOM  11419 1C21 POPEy 380      50.467  47.252  55.618  1.00  0.00           C
ATOM  11422 2C21 POPEy 380      50.837  48.042  54.348  1.00  0.00           C
ATOM  11425 3C21 POPEy 380      52.027  47.442  53.578  1.00  0.00           C
ATOM  11428 4C21 POPEy 380      52.647  48.392  52.538  1.00  0.00           C
ATOM  11431 5C21 POPEy 380      51.637  49.152  51.658  1.00  0.00           C
ATOM  11434 6C21 POPEy 380      50.797  48.262  50.738  1.00  0.00           C
ATOM  11437 7C21 POPEy 380      49.827  49.082  49.879  1.00  0.00           C
ATOM  11440 8C21 POPEy 380      49.127  48.272  48.788  1.00  0.00           C
ATOM  11444  C33 POPEy 380      39.287  45.652  59.599  1.00  0.00           C
ATOM  11447  C34 POPEy 380      40.657  45.302  59.018  1.00  0.00           C
ATOM  11450  C35 POPEy 380      40.567  45.112  57.498  1.00  0.00           C
ATOM  11453  C36 POPEy 380      41.937  45.022  56.818  1.00  0.00           C
ATOM  11456  C37 POPEy 380      41.897  45.532  55.368  1.00  0.00           C
ATOM  11459  C38 POPEy 380      42.137  44.462  54.298  1.00  0.00           C
ATOM  11462  C39 POPEy 380      40.997  43.452  54.178  1.00  0.00           C
ATOM  11465 0C31 POPEy 380      40.917  42.882  52.758  1.00  0.00           C
ATOM  11468 1C31 POPEy 380      39.807  41.842  52.588  1.00  0.00           C
ATOM  11471 2C31 POPEy 380      39.517  41.542  51.108  1.00  0.00           C
ATOM  11474 3C31 POPEy 380      40.547  40.602  50.468  1.00  0.00           C
ATOM  11477 4C31 POPEy 380      40.047  39.162  50.388  1.00  0.00           C
ATOM  11480 5C31 POPEy 380      41.157  38.162  50.028  1.00  0.00           C
ATOM  11483 6C31 POPEy 380      40.617  36.812  49.529  1.00  0.00           C
ATOM  11487  NH3 POPEz 381      42.787  52.432  66.068  1.00  0.00           N
ATOM  11491  C12 POPEz 381      43.257  53.812  65.668  1.00  0.00           C
ATOM  11494  C11 POPEz 381      44.647  54.122  66.248  1.00  0.00           C
ATOM  11497  P   POPEz 381      46.517  55.992  66.218  1.00  0.00           P
[truncated: 1,835,814 more chars]
