# Supplementary material for: Characterizing Membrane Association and Periplasmic Transfer of Bacterial Lipoproteins through Molecular Dynamics Simulations
Source: Structure. 2020 Apr 7;28(4):475–487.e3. doi: 10.1016/j.str.2020.01.012 (PMC7139219; doi:10.1016/j.str.2020.01.012)
Supplement: Data S2. Final Coordinates from Simulations (A–L), Related to Figure 3 [file mmc4.zip › A-L/APBE-4-atomistic.pdb]

TITLE     Protein
REMARK    THIS IS A SIMULATION BOX
CRYST1  129.166  129.166  132.522  90.00  90.00  90.00 P 1           1
MODEL        1
ATOM      1  N   CYSTA   1      38.108  60.793  66.460  1.00  0.00           N
ATOM      3  CA  CYSTA   1      37.648  62.113  66.890  1.00  0.00           C
ATOM      5  C   CYSTA   1      36.118  62.313  66.890  1.00  0.00           C
ATOM      6  O   CYSTA   1      35.578  62.813  65.910  1.00  0.00           O
ATOM      7  CB  CYSTA   1      38.348  63.243  66.050  1.00  0.00           C
ATOM     10  SG  CYSTA   1      40.138  62.993  65.670  1.00  0.00           S
ATOM     11  C1  CYSTA   1      40.928  63.853  67.070  1.00  0.00           C
ATOM     14  CA1 CYSTA   1      37.718  59.983  65.460  1.00  0.00           C
ATOM     15  OA1 CYSTA   1      38.448  59.023  65.250  1.00  0.00           O
ATOM     16  CA2 CYSTA   1      36.448  60.103  64.650  1.00  0.00           C
ATOM     19  C11 CYSTA   1      42.408  64.323  66.910  1.00  0.00           C
ATOM     21  O11 CYSTA   1      42.528  65.613  66.260  1.00  0.00           O
ATOM     22  CX1 CYSTA   1      42.958  65.613  65.000  1.00  0.00           C
ATOM     23  OX1 CYSTA   1      42.638  64.813  64.150  1.00  0.00           O
ATOM     24  CX2 CYSTA   1      43.988  66.723  64.790  1.00  0.00           C
ATOM     27  C12 CYSTA   1      43.378  63.203  66.390  1.00  0.00           C
ATOM     30  O12 CYSTA   1      44.728  63.653  66.540  1.00  0.00           O
ATOM     31  CD1 CYSTA   1      45.638  63.753  65.570  1.00  0.00           C
ATOM     32  OD1 CYSTA   1      46.648  64.423  65.700  1.00  0.00           O
ATOM     33  CD2 CYSTA   1      45.318  62.923  64.320  1.00  0.00           C
ATOM     36  CA3 CYSTA   1      36.608  61.043  63.440  1.00  0.00           C
ATOM     39  CA4 CYSTA   1      35.248  61.393  62.820  1.00  0.00           C
ATOM     42  CA5 CYSTA   1      35.388  62.453  61.720  1.00  0.00           C
ATOM     45  CA6 CYSTA   1      35.678  63.883  62.220  1.00  0.00           C
ATOM     48  CA7 CYSTA   1      36.898  64.543  61.550  1.00  0.00           C
ATOM     51  CA8 CYSTA   1      36.808  66.063  61.690  1.00  0.00           C
ATOM     54  CA9 CYSTA   1      38.018  66.913  61.260  1.00  0.00           C
ATOM     57 0CA1 CYSTA   1      38.758  66.603  59.950  1.00  0.00           C
ATOM     60 1CA1 CYSTA   1      39.528  67.883  59.590  1.00  0.00           C
ATOM     63 2CA1 CYSTA   1      40.428  67.893  58.360  1.00  0.00           C
ATOM     66 3CA1 CYSTA   1      40.878  69.353  58.140  1.00  0.00           C
ATOM     69 4CA1 CYSTA   1      41.908  69.603  57.030  1.00  0.00           C
ATOM     72 5CA1 CYSTA   1      41.438  69.173  55.640  1.00  0.00           C
ATOM     75 6CA1 CYSTA   1      42.208  69.903  54.540  1.00  0.00           C
ATOM     79  CD3 CYSTA   1      46.518  62.803  63.350  1.00  0.00           C
ATOM     82  CD4 CYSTA   1      46.858  64.133  62.660  1.00  0.00           C
ATOM     85  CD5 CYSTA   1      48.318  64.173  62.200  1.00  0.00           C
ATOM     88  CD6 CYSTA   1      48.498  63.933  60.700  1.00  0.00           C
ATOM     91  CD7 CYSTA   1      48.778  65.233  59.950  1.00  0.00           C
ATOM     94  CD8 CYSTA   1      48.978  64.983  58.450  1.00  0.00           C
ATOM     97  CD9 CYSTA   1      49.168  66.273  57.650  1.00  0.00           C
ATOM    100 0CD1 CYSTA   1      50.578  66.873  57.730  1.00  0.00           C
ATOM    103 1CD1 CYSTA   1      50.848  67.813  56.540  1.00  0.00           C
ATOM    106 2CD1 CYSTA   1      52.318  68.253  56.410  1.00  0.00           C
ATOM    109 3CD1 CYSTA   1      52.708  68.553  54.950  1.00  0.00           C
ATOM    112 4CD1 CYSTA   1      52.038  69.803  54.360  1.00  0.00           C
ATOM    115 5CD1 CYSTA   1      51.858  69.693  52.840  1.00  0.00           C
ATOM    118 6CD1 CYSTA   1      51.428  70.993  52.160  1.00  0.00           C
ATOM    122  CX3 CYSTA   1      44.038  67.313  63.350  1.00  0.00           C
ATOM    125  CX4 CYSTA   1      43.398  68.693  63.220  1.00  0.00           C
ATOM    128  CX5 CYSTA   1      43.408  69.313  61.800  1.00  0.00           C
ATOM    131  CX6 CYSTA   1      44.788  69.543  61.160  1.00  0.00           C
ATOM    134  CX7 CYSTA   1      44.648  70.093  59.720  1.00  0.00           C
ATOM    137  CX8 CYSTA   1      45.868  69.913  58.790  1.00  0.00           C
ATOM    140  CX9 CYSTA   1      45.548  70.523  57.440  1.00  0.00           C
ATOM    142 0CX1 CYSTA   1      46.098  70.243  56.240  1.00  0.00           C
ATOM    144 1CX1 CYSTA   1      47.218  69.263  55.950  1.00  0.00           C
ATOM    147 2CX1 CYSTA   1      46.848  68.223  54.880  1.00  0.00           C
ATOM    150 3CX1 CYSTA   1      46.808  68.753  53.430  1.00  0.00           C
ATOM    153 4CX1 CYSTA   1      45.458  68.573  52.720  1.00  0.00           C
ATOM    156 5CX1 CYSTA   1      44.968  67.113  52.600  1.00  0.00           C
ATOM    159 6CX1 CYSTA   1      43.598  67.023  51.910  1.00  0.00           C
ATOM    162 7CX1 CYSTA   1      42.978  65.623  52.010  1.00  0.00           C
ATOM    165 8CX1 CYSTA   1      41.608  65.493  51.340  1.00  0.00           C
ATOM    169  N   ASP A   2      35.338  61.913  67.930  1.00  0.00           N
ATOM    171  CA  ASP A   2      35.718  61.683  69.300  1.00  0.00           C
ATOM    173  CB  ASP A   2      34.828  62.473  70.320  1.00  0.00           C
ATOM    176  CG  ASP A   2      33.498  61.853  70.720  1.00  0.00           C
ATOM    177  OD1 ASP A   2      33.108  62.033  71.910  1.00  0.00           O
ATOM    178  OD2 ASP A   2      32.858  61.203  69.870  1.00  0.00           O
ATOM    179  C   ASP A   2      35.778  60.193  69.630  1.00  0.00           C
ATOM    180  O   ASP A   2      35.258  59.343  68.910  1.00  0.00           O
ATOM    181  N   GLN A   3      36.458  59.833  70.740  1.00  0.00           N
ATOM    183  CA  GLN A   3      37.708  60.443  71.140  1.00  0.00           C
ATOM    185  CB  GLN A   3      38.078  60.283  72.640  1.00  0.00           C
ATOM    188  CG  GLN A   3      38.848  61.503  73.250  1.00  0.00           C
ATOM    191  CD  GLN A   3      38.048  62.783  73.540  1.00  0.00           C
ATOM    192  OE1 GLN A   3      38.598  63.783  74.020  1.00  0.00           O
ATOM    193  NE2 GLN A   3      36.728  62.793  73.300  1.00  0.00           N
ATOM    196  C   GLN A   3      38.728  59.803  70.220  1.00  0.00           C
ATOM    197  O   GLN A   3      38.658  58.653  69.820  1.00  0.00           O
ATOM    198  N   LYS A   4      39.718  60.573  69.790  1.00  0.00           N
ATOM    200  CA  LYS A   4      40.928  60.523  70.540  1.00  0.00           C
ATOM    202  CB  LYS A   4      41.878  59.593  69.750  1.00  0.00           C
ATOM    205  CG  LYS A   4      42.188  60.113  68.330  1.00  0.00           C
ATOM    208  CD  LYS A   4      42.988  59.073  67.560  1.00  0.00           C
ATOM    211  CE  LYS A   4      43.848  59.583  66.410  1.00  0.00           C
ATOM    214  NZ  LYS A   4      44.438  58.433  65.700  1.00  0.00           N
ATOM    218  C   LYS A   4      41.488  61.923  70.650  1.00  0.00           C
ATOM    219  O   LYS A   4      40.828  62.913  70.300  1.00  0.00           O
ATOM    220  N   PRO A   5      42.718  62.013  71.130  1.00  0.00           N
ATOM    221  CD  PRO A   5      42.938  61.573  72.510  1.00  0.00           C
ATOM    224  CA  PRO A   5      43.468  63.223  70.880  1.00  0.00           C
ATOM    226  CB  PRO A   5      43.498  63.903  72.260  1.00  0.00           C
ATOM    229  CG  PRO A   5      42.878  62.903  73.260  1.00  0.00           C
ATOM    232  C   PRO A   5      44.788  62.823  70.240  1.00  0.00           C
ATOM    233  O   PRO A   5      44.778  61.943  69.390  1.00  0.00           O
ATOM    234  N   GLN A   6      45.918  63.473  70.560  1.00  0.00           N
ATOM    236  CA  GLN A   6      47.068  63.513  69.690  1.00  0.00           C
ATOM    238  CB  GLN A   6      47.368  65.013  69.400  1.00  0.00           C
ATOM    241  CG  GLN A   6      48.798  65.573  69.210  1.00  0.00           C
ATOM    244  CD  GLN A   6      49.688  65.663  70.450  1.00  0.00           C
ATOM    245  OE1 GLN A   6      50.648  64.913  70.610  1.00  0.00           O
ATOM    246  NE2 GLN A   6      49.388  66.653  71.320  1.00  0.00           N
ATOM    249  C   GLN A   6      48.248  62.613  70.120  1.00  0.00           C
ATOM    250  O   GLN A   6      48.718  62.743  71.250  1.00  0.00           O
ATOM    251  N   PRO A   7      48.798  61.673  69.340  1.00  0.00           N
ATOM    252  CD  PRO A   7      49.918  62.163  68.540  1.00  0.00           C
ATOM    255  CA  PRO A   7      47.998  60.813  68.460  1.00  0.00           C
ATOM    257  CB  PRO A   7      48.038  61.543  67.110  1.00  0.00           C
ATOM    260  CG  PRO A   7      49.358  62.333  67.120  1.00  0.00           C
ATOM    263  C   PRO A   7      48.688  59.453  68.290  1.00  0.00           C
ATOM    264  O   PRO A   7      49.588  59.303  67.460  1.00  0.00           O
ATOM    265  N   ALA A   8      48.368  58.363  69.010  1.00  0.00           N
ATOM    267  CA  ALA A   8      47.338  58.073  69.990  1.00  0.00           C
ATOM    269  CB  ALA A   8      45.898  58.403  69.570  1.00  0.00           C
ATOM    273  C   ALA A   8      47.408  56.573  70.300  1.00  0.00           C
ATOM    274  O   ALA A   8      46.548  55.753  70.000  1.00  0.00           O
ATOM    275  N   LYS A   9      48.518  56.193  70.930  1.00  0.00           N
ATOM    277  CA  LYS A   9      48.548  55.403  72.110  1.00  0.00           C
ATOM    279  CB  LYS A   9      48.538  53.873  71.850  1.00  0.00           C
ATOM    282  CG  LYS A   9      49.548  53.383  70.790  1.00  0.00           C
ATOM    285  CD  LYS A   9      49.178  51.983  70.260  1.00  0.00           C
ATOM    288  CE  LYS A   9      49.638  51.683  68.830  1.00  0.00           C
ATOM    291  NZ  LYS A   9      49.308  50.303  68.410  1.00  0.00           N
ATOM    295  C   LYS A   9      49.828  55.913  72.730  1.00  0.00           C
ATOM    296  O   LYS A   9      50.748  56.203  71.970  1.00  0.00           O
ATOM    297  N   THR A  10      49.908  56.173  74.050  1.00  0.00           N
ATOM    299  CA  THR A  10      48.868  55.913  75.050  1.00  0.00           C
ATOM    301  CB  THR A  10      49.388  55.803  76.480  1.00  0.00           C
ATOM    303  OG1 THR A  10      50.308  56.833  76.810  1.00  0.00           O
ATOM    305  CG2 THR A  10      50.178  54.503  76.590  1.00  0.00           C
ATOM    309  C   THR A  10      47.718  56.893  75.010  1.00  0.00           C
ATOM    310  O   THR A  10      46.638  56.553  75.480  1.00  0.00           O
ATOM    311  N   HIS A  11      47.908  58.083  74.390  1.00  0.00           N
ATOM    313  CA  HIS A  11      46.868  59.063  74.060  1.00  0.00           C
ATOM    315  CB  HIS A  11      45.728  58.553  73.110  1.00  0.00           C
ATOM    318  ND1 HIS A  11      43.978  56.783  73.330  1.00  0.00           N
ATOM    319  CG  HIS A  11      44.428  58.033  73.690  1.00  0.00           C
ATOM    320  CE1 HIS A  11      42.728  56.723  73.760  1.00  0.00           C
ATOM    322  NE2 HIS A  11      42.348  57.873  74.360  1.00  0.00           N
ATOM    324  CD2 HIS A  11      43.428  58.723  74.310  1.00  0.00           C
ATOM    326  C   HIS A  11      46.278  59.733  75.280  1.00  0.00           C
ATOM    327  O   HIS A  11      45.678  59.093  76.130  1.00  0.00           O
ATOM    328  N   ALA A  12      46.328  61.053  75.520  1.00  0.00           N
ATOM    330  CA  ALA A  12      47.258  62.103  75.170  1.00  0.00           C
ATOM    332  CB  ALA A  12      48.648  61.743  74.580  1.00  0.00           C
ATOM    336  C   ALA A  12      46.438  62.953  74.280  1.00  0.00           C
ATOM    337  O   ALA A  12      46.058  62.493  73.210  1.00  0.00           O
ATOM    338  N   THR A  13      46.018  64.143  74.740  1.00  0.00           N
ATOM    340  CA  THR A  13      46.978  65.233  74.920  1.00  0.00           C
ATOM    342  CB  THR A  13      46.958  66.153  73.710  1.00  0.00           C
ATOM    344  OG1 THR A  13      47.148  65.343  72.560  1.00  0.00           O
ATOM    346  CG2 THR A  13      45.608  66.863  73.500  1.00  0.00           C
ATOM    350  C   THR A  13      46.728  66.023  76.190  1.00  0.00           C
ATOM    351  O   THR A  13      47.428  66.983  76.500  1.00  0.00           O
ATOM    352  N   GLU A  14      45.798  65.503  77.020  1.00  0.00           N
ATOM    354  CA  GLU A  14      45.668  65.833  78.420  1.00  0.00           C
ATOM    356  CB  GLU A  14      44.408  65.153  79.050  1.00  0.00           C
ATOM    359  CG  GLU A  14      43.478  66.103  79.860  1.00  0.00           C
ATOM    362  CD  GLU A  14      42.368  66.833  79.080  1.00  0.00           C
ATOM    363  OE1 GLU A  14      42.168  66.533  77.870  1.00  0.00           O
ATOM    364  OE2 GLU A  14      41.678  67.673  79.720  1.00  0.00           O
ATOM    365  C   GLU A  14      46.958  65.453  79.130  1.00  0.00           C
ATOM    366  O   GLU A  14      47.258  64.273  79.350  1.00  0.00           O
ATOM    367  N   VAL A  15      47.778  66.473  79.470  1.00  0.00           N
ATOM    369  CA  VAL A  15      48.938  66.353  80.330  1.00  0.00           C
ATOM    371  CB  VAL A  15      50.028  67.393  80.060  1.00  0.00           C
ATOM    373  CG1 VAL A  15      49.448  68.733  79.560  1.00  0.00           C
ATOM    377  CG2 VAL A  15      50.948  67.613  81.280  1.00  0.00           C
ATOM    381  C   VAL A  15      48.518  66.223  81.780  1.00  0.00           C
ATOM    382  O   VAL A  15      48.048  67.173  82.420  1.00  0.00           O
ATOM    383  N   THR A  16      48.678  65.013  82.340  1.00  0.00           N
ATOM    385  CA  THR A  16      48.498  64.773  83.760  1.00  0.00           C
ATOM    387  CB  THR A  16      48.258  63.293  84.090  1.00  0.00           C
ATOM    389  OG1 THR A  16      47.328  63.103  85.160  1.00  0.00           O
ATOM    391  CG2 THR A  16      49.538  62.533  84.490  1.00  0.00           C
ATOM    395  C   THR A  16      49.738  65.303  84.440  1.00  0.00           C
ATOM    396  O   THR A  16      50.828  65.233  83.880  1.00  0.00           O
ATOM    397  N   VAL A  17      49.618  65.813  85.680  1.00  0.00           N
ATOM    399  CA  VAL A  17      50.788  66.073  86.500  1.00  0.00           C
ATOM    401  CB  VAL A  17      51.138  67.543  86.730  1.00  0.00           C
ATOM    403  CG1 VAL A  17      51.308  68.273  85.380  1.00  0.00           C
ATOM    407  CG2 VAL A  17      50.108  68.273  87.610  1.00  0.00           C
ATOM    411  C   VAL A  17      50.648  65.313  87.800  1.00  0.00           C
ATOM    412  O   VAL A  17      49.678  65.413  88.550  1.00  0.00           O
ATOM    413  N   LEU A  18      51.668  64.503  88.100  1.00  0.00           N
ATOM    415  CA  LEU A  18      51.798  63.813  89.350  1.00  0.00           C
ATOM    417  CB  LEU A  18      52.108  62.303  89.170  1.00  0.00           C
ATOM    420  CG  LEU A  18      51.098  61.573  88.260  1.00  0.00           C
ATOM    422  CD1 LEU A  18      51.508  60.103  88.100  1.00  0.00           C
ATOM    426  CD2 LEU A  18      49.658  61.673  88.790  1.00  0.00           C
ATOM    430  C   LEU A  18      52.948  64.473  90.050  1.00  0.00           C
ATOM    431  O   LEU A  18      54.008  64.663  89.460  1.00  0.00           O
ATOM    432  N   GLU A  19      52.768  64.853  91.330  1.00  0.00           N
ATOM    434  CA  GLU A  19      53.798  65.503  92.110  1.00  0.00           C
ATOM    436  CB  GLU A  19      53.488  67.003  92.340  1.00  0.00           C
ATOM    439  CG  GLU A  19      53.528  67.883  91.060  1.00  0.00           C
ATOM    442  CD  GLU A  19      53.098  69.313  91.380  1.00  0.00           C
ATOM    443  OE1 GLU A  19      53.688  69.893  92.330  1.00  0.00           O
ATOM    444  OE2 GLU A  19      52.168  69.843  90.720  1.00  0.00           O
ATOM    445  C   GLU A  19      53.928  64.793  93.450  1.00  0.00           C
ATOM    446  O   GLU A  19      53.048  64.043  93.890  1.00  0.00           O
ATOM    447  N   GLY A  20      55.058  64.983  94.150  1.00  0.00           N
ATOM    449  CA  GLY A  20      55.278  64.383  95.450  1.00  0.00           C
ATOM    452  C   GLY A  20      56.488  64.963  96.100  1.00  0.00           C
ATOM    453  O   GLY A  20      57.078  65.903  95.580  1.00  0.00           O
ATOM    454  N   LYS A  21      56.888  64.393  97.240  1.00  0.00           N
ATOM    456  CA  LYS A  21      58.008  64.883  98.020  1.00  0.00           C
ATOM    458  CB  LYS A  21      57.588  65.383  99.430  1.00  0.00           C
ATOM    461  CG  LYS A  21      56.588  66.553  99.470  1.00  0.00           C
ATOM    464  CD  LYS A  21      55.118  66.133  99.310  1.00  0.00           C
ATOM    467  CE  LYS A  21      54.108  67.233  99.630  1.00  0.00           C
ATOM    470  NZ  LYS A  21      54.178  67.613 101.050  1.00  0.00           N
ATOM    474  C   LYS A  21      58.958  63.723  98.210  1.00  0.00           C
ATOM    475  O   LYS A  21      58.578  62.703  98.760  1.00  0.00           O
ATOM    476  N   THR A  22      60.218  63.863  97.760  1.00  0.00           N
ATOM    478  CA  THR A  22      61.218  62.823  97.920  1.00  0.00           C
ATOM    480  CB  THR A  22      61.388  61.853  96.740  1.00  0.00           C
ATOM    482  OG1 THR A  22      61.588  62.513  95.490  1.00  0.00           O
ATOM    484  CG2 THR A  22      60.098  61.023  96.600  1.00  0.00           C
ATOM    488  C   THR A  22      62.508  63.563  98.210  1.00  0.00           C
ATOM    489  O   THR A  22      62.678  64.683  97.750  1.00  0.00           O
ATOM    490  N   MET A  23      63.428  63.023  99.040  1.00  0.00           N
ATOM    492  CA  MET A  23      64.768  63.573  99.200  1.00  0.00           C
ATOM    494  CB  MET A  23      65.588  63.513  97.880  1.00  0.00           C
ATOM    497  CG  MET A  23      65.768  62.083  97.330  1.00  0.00           C
ATOM    500  SD  MET A  23      66.628  62.023  95.720  1.00  0.00           S
ATOM    501  CE  MET A  23      68.228  62.583  96.310  1.00  0.00           C
ATOM    505  C   MET A  23      64.888  64.973  99.850  1.00  0.00           C
ATOM    506  O   MET A  23      65.928  65.633  99.780  1.00  0.00           O
ATOM    507  N   GLY A  24      63.808  65.503 100.480  1.00  0.00           N
ATOM    509  CA  GLY A  24      63.768  66.873 100.980  1.00  0.00           C
ATOM    512  C   GLY A  24      63.558  67.903  99.900  1.00  0.00           C
ATOM    513  O   GLY A  24      63.858  69.083 100.050  1.00  0.00           O
ATOM    514  N   THR A  25      63.018  67.443  98.760  1.00  0.00           N
ATOM    516  CA  THR A  25      62.628  68.273  97.640  1.00  0.00           C
ATOM    518  CB  THR A  25      63.728  68.393  96.570  1.00  0.00           C
ATOM    520  OG1 THR A  25      63.418  69.313  95.530  1.00  0.00           O
ATOM    522  CG2 THR A  25      64.078  67.033  95.940  1.00  0.00           C
ATOM    526  C   THR A  25      61.298  67.723  97.140  1.00  0.00           C
ATOM    527  O   THR A  25      60.518  67.153  97.910  1.00  0.00           O
ATOM    528  N   PHE A  26      60.988  67.913  95.860  1.00  0.00           N
ATOM    530  CA  PHE A  26      59.748  67.533  95.220  1.00  0.00           C
ATOM    532  CB  PHE A  26      58.838  68.743  94.910  1.00  0.00           C
ATOM    535  CG  PHE A  26      58.368  69.413  96.180  1.00  0.00           C
ATOM    536  CD1 PHE A  26      59.198  70.343  96.830  1.00  0.00           C
ATOM    538  CE1 PHE A  26      58.718  71.093  97.900  1.00  0.00           C
ATOM    540  CZ  PHE A  26      57.418  70.893  98.370  1.00  0.00           C
ATOM    542  CD2 PHE A  26      57.058  69.223  96.640  1.00  0.00           C
ATOM    544  CE2 PHE A  26      56.588  69.953  97.750  1.00  0.00           C
ATOM    546  C   PHE A  26      60.048  66.823  93.920  1.00  0.00           C
ATOM    547  O   PHE A  26      61.188  66.773  93.460  1.00  0.00           O
ATOM    548  N   TRP A  27      59.038  66.223  93.290  1.00  0.00           N
ATOM    550  CA  TRP A  27      59.228  65.653  91.980  1.00  0.00           C
ATOM    552  CB  TRP A  27      59.488  64.123  92.050  1.00  0.00           C
ATOM    555  CG  TRP A  27      58.418  63.243  92.630  1.00  0.00           C
ATOM    556  CD1 TRP A  27      58.368  62.793  93.920  1.00  0.00           C
ATOM    558  NE1 TRP A  27      57.298  61.933  94.060  1.00  0.00           N
ATOM    560  CE2 TRP A  27      56.628  61.833  92.880  1.00  0.00           C
ATOM    561  CD2 TRP A  27      57.318  62.643  91.940  1.00  0.00           C
ATOM    562  CE3 TRP A  27      56.878  62.663  90.620  1.00  0.00           C
ATOM    564  CZ3 TRP A  27      55.738  61.953  90.270  1.00  0.00           C
ATOM    566  CZ2 TRP A  27      55.518  61.093  92.520  1.00  0.00           C
ATOM    568  CH2 TRP A  27      55.058  61.183  91.200  1.00  0.00           C
ATOM    570  C   TRP A  27      58.018  65.993  91.150  1.00  0.00           C
ATOM    571  O   TRP A  27      56.978  66.383  91.680  1.00  0.00           O
ATOM    572  N   ARG A  28      58.138  65.843  89.820  1.00  0.00           N
ATOM    574  CA  ARG A  28      56.978  65.903  88.970  1.00  0.00           C
ATOM    576  CB  ARG A  28      56.748  67.333  88.400  1.00  0.00           C
ATOM    579  CG  ARG A  28      55.368  67.503  87.720  1.00  0.00           C
ATOM    582  CD  ARG A  28      55.068  68.903  87.160  1.00  0.00           C
ATOM    585  NE  ARG A  28      55.128  69.913  88.260  1.00  0.00           N
ATOM    587  CZ  ARG A  28      54.858  71.193  88.090  1.00  0.00           C
ATOM    588  NH1 ARG A  28      54.258  71.643  87.020  1.00  0.00           N
ATOM    591  NH2 ARG A  28      55.308  72.113  88.920  1.00  0.00           N
ATOM    594  C   ARG A  28      57.168  64.903  87.850  1.00  0.00           C
ATOM    595  O   ARG A  28      58.258  64.763  87.290  1.00  0.00           O
ATOM    596  N   ALA A  29      56.098  64.183  87.480  1.00  0.00           N
ATOM    598  CA  ALA A  29      56.028  63.553  86.190  1.00  0.00           C
ATOM    600  CB  ALA A  29      55.918  62.013  86.290  1.00  0.00           C
ATOM    604  C   ALA A  29      54.838  64.183  85.470  1.00  0.00           C
ATOM    605  O   ALA A  29      53.688  64.093  85.920  1.00  0.00           O
ATOM    606  N   SER A  30      55.128  64.873  84.350  1.00  0.00           N
ATOM    608  CA  SER A  30      54.118  65.393  83.440  1.00  0.00           C
ATOM    610  CB  SER A  30      54.458  66.773  82.790  1.00  0.00           C
ATOM    613  OG  SER A  30      54.658  67.783  83.780  1.00  0.00           O
ATOM    615  C   SER A  30      54.008  64.393  82.320  1.00  0.00           C
ATOM    616  O   SER A  30      54.908  64.263  81.490  1.00  0.00           O
ATOM    617  N   ILE A  31      52.898  63.643  82.290  1.00  0.00           N
ATOM    619  CA  ILE A  31      52.738  62.503  81.420  1.00  0.00           C
ATOM    621  CB  ILE A  31      52.588  61.173  82.150  1.00  0.00           C
ATOM    623  CG2 ILE A  31      52.498  60.033  81.100  1.00  0.00           C
ATOM    627  CG1 ILE A  31      53.768  60.953  83.130  1.00  0.00           C
ATOM    630  CD  ILE A  31      53.618  59.703  83.990  1.00  0.00           C
ATOM    634  C   ILE A  31      51.528  62.823  80.560  1.00  0.00           C
ATOM    635  O   ILE A  31      50.428  63.013  81.100  1.00  0.00           O
ATOM    636  N   PRO A  32      51.658  62.943  79.250  1.00  0.00           N
ATOM    637  CD  PRO A  32      52.898  62.833  78.470  1.00  0.00           C
ATOM    640  CA  PRO A  32      50.528  63.203  78.400  1.00  0.00           C
ATOM    642  CB  PRO A  32      51.148  64.033  77.290  1.00  0.00           C
ATOM    645  CG  PRO A  32      52.548  63.423  77.100  1.00  0.00           C
ATOM    648  C   PRO A  32      49.968  61.893  77.910  1.00  0.00           C
ATOM    649  O   PRO A  32      50.618  61.113  77.210  1.00  0.00           O
ATOM    650  N   GLY A  33      48.708  61.613  78.260  1.00  0.00           N
ATOM    652  CA  GLY A  33      48.068  60.373  77.830  1.00  0.00           C
ATOM    655  C   GLY A  33      48.098  59.273  78.790  1.00  0.00           C
ATOM    656  O   GLY A  33      48.538  58.163  78.520  1.00  0.00           O
ATOM    657  N   ILE A  34      47.568  59.583  79.970  1.00  0.00           N
ATOM    659  CA  ILE A  34      47.398  58.563  80.950  1.00  0.00           C
ATOM    661  CB  ILE A  34      48.638  58.563  81.830  1.00  0.00           C
ATOM    663  CG2 ILE A  34      48.548  59.553  83.000  1.00  0.00           C
ATOM    667  CG1 ILE A  34      48.968  57.143  82.300  1.00  0.00           C
ATOM    670  CD  ILE A  34      49.298  56.203  81.150  1.00  0.00           C
ATOM    674  C   ILE A  34      46.098  58.853  81.640  1.00  0.00           C
ATOM    675  O   ILE A  34      45.788  60.013  81.950  1.00  0.00           O
ATOM    676  N   ASP A  35      45.268  57.823  81.830  1.00  0.00           N
ATOM    678  CA  ASP A  35      44.018  57.973  82.510  1.00  0.00           C
ATOM    680  CB  ASP A  35      42.968  56.953  82.000  1.00  0.00           C
ATOM    683  CG  ASP A  35      43.128  55.493  82.410  1.00  0.00           C
ATOM    684  OD1 ASP A  35      43.908  55.173  83.330  1.00  0.00           O
ATOM    685  OD2 ASP A  35      42.308  54.703  81.850  1.00  0.00           O
ATOM    686  C   ASP A  35      44.238  57.943  83.990  1.00  0.00           C
ATOM    687  O   ASP A  35      45.308  57.643  84.510  1.00  0.00           O
ATOM    688  N   ALA A  36      43.188  58.303  84.720  1.00  0.00           N
ATOM    690  CA  ALA A  36      43.228  58.443  86.140  1.00  0.00           C
ATOM    692  CB  ALA A  36      41.908  59.033  86.600  1.00  0.00           C
ATOM    696  C   ALA A  36      43.528  57.173  86.900  1.00  0.00           C
ATOM    697  O   ALA A  36      44.238  57.183  87.900  1.00  0.00           O
ATOM    698  N   LYS A  37      42.988  56.013  86.470  1.00  0.00           N
ATOM    700  CA  LYS A  37      43.358  54.763  87.070  1.00  0.00           C
ATOM    702  CB  LYS A  37      42.538  53.583  86.500  1.00  0.00           C
ATOM    705  CG  LYS A  37      42.978  52.233  87.070  1.00  0.00           C
ATOM    708  CD  LYS A  37      42.808  52.123  88.590  1.00  0.00           C
ATOM    711  CE  LYS A  37      43.228  50.753  89.120  1.00  0.00           C
ATOM    714  NZ  LYS A  37      42.798  50.533  90.510  1.00  0.00           N
ATOM    718  C   LYS A  37      44.818  54.433  86.940  1.00  0.00           C
ATOM    719  O   LYS A  37      45.498  54.113  87.920  1.00  0.00           O
ATOM    720  N   ARG A  38      45.358  54.593  85.720  1.00  0.00           N
ATOM    722  CA  ARG A  38      46.748  54.373  85.440  1.00  0.00           C
ATOM    724  CB  ARG A  38      46.868  54.303  83.900  1.00  0.00           C
ATOM    727  CG  ARG A  38      48.008  53.433  83.360  1.00  0.00           C
ATOM    730  CD  ARG A  38      49.388  53.813  83.880  1.00  0.00           C
ATOM    733  NE  ARG A  38      50.358  53.133  82.970  1.00  0.00           N
ATOM    735  CZ  ARG A  38      50.928  51.973  83.200  1.00  0.00           C
ATOM    736  NH1 ARG A  38      50.748  51.243  84.270  1.00  0.00           N
ATOM    739  NH2 ARG A  38      51.758  51.493  82.300  1.00  0.00           N
ATOM    742  C   ARG A  38      47.618  55.423  86.150  1.00  0.00           C
ATOM    743  O   ARG A  38      48.638  55.093  86.750  1.00  0.00           O
ATOM    744  N   SER A  39      47.198  56.713  86.210  1.00  0.00           N
ATOM    746  CA  SER A  39      47.808  57.783  87.010  1.00  0.00           C
ATOM    748  CB  SER A  39      47.068  59.163  86.900  1.00  0.00           C
ATOM    751  OG  SER A  39      47.838  60.063  86.120  1.00  0.00           O
ATOM    753  C   SER A  39      47.908  57.483  88.480  1.00  0.00           C
ATOM    754  O   SER A  39      48.888  57.813  89.150  1.00  0.00           O
ATOM    755  N   ALA A  40      46.878  56.843  89.060  1.00  0.00           N
ATOM    757  CA  ALA A  40      46.998  56.263  90.380  1.00  0.00           C
ATOM    759  CB  ALA A  40      45.638  55.743  90.880  1.00  0.00           C
ATOM    763  C   ALA A  40      48.068  55.163  90.490  1.00  0.00           C
ATOM    764  O   ALA A  40      48.898  55.233  91.390  1.00  0.00           O
ATOM    765  N   GLU A  41      48.148  54.173  89.570  1.00  0.00           N
ATOM    767  CA  GLU A  41      49.178  53.143  89.600  1.00  0.00           C
ATOM    769  CB  GLU A  41      49.018  52.123  88.430  1.00  0.00           C
ATOM    772  CG  GLU A  41      47.688  51.333  88.400  1.00  0.00           C
ATOM    775  CD  GLU A  41      47.558  50.483  87.120  1.00  0.00           C
ATOM    776  OE1 GLU A  41      47.918  51.023  86.040  1.00  0.00           O
ATOM    777  OE2 GLU A  41      47.088  49.323  87.200  1.00  0.00           O
ATOM    778  C   GLU A  41      50.578  53.733  89.480  1.00  0.00           C
ATOM    779  O   GLU A  41      51.488  53.413  90.230  1.00  0.00           O
ATOM    780  N   LEU A  42      50.758  54.693  88.540  1.00  0.00           N
ATOM    782  CA  LEU A  42      52.008  55.403  88.370  1.00  0.00           C
ATOM    784  CB  LEU A  42      52.048  56.313  87.120  1.00  0.00           C
ATOM    787  CG  LEU A  42      51.808  55.633  85.750  1.00  0.00           C
ATOM    789  CD1 LEU A  42      51.818  56.723  84.670  1.00  0.00           C
ATOM    793  CD2 LEU A  42      52.818  54.553  85.350  1.00  0.00           C
ATOM    797  C   LEU A  42      52.418  56.213  89.590  1.00  0.00           C
ATOM    798  O   LEU A  42      53.568  56.173  89.990  1.00  0.00           O
ATOM    799  N   LYS A  43      51.498  56.953  90.240  1.00  0.00           N
ATOM    801  CA  LYS A  43      51.828  57.713  91.440  1.00  0.00           C
ATOM    803  CB  LYS A  43      50.618  58.593  91.870  1.00  0.00           C
ATOM    806  CG  LYS A  43      50.718  59.273  93.250  1.00  0.00           C
ATOM    809  CD  LYS A  43      51.908  60.253  93.420  1.00  0.00           C
ATOM    812  CE  LYS A  43      52.128  60.633  94.900  1.00  0.00           C
ATOM    815  NZ  LYS A  43      53.248  61.603  95.070  1.00  0.00           N
ATOM    819  C   LYS A  43      52.388  56.883  92.590  1.00  0.00           C
ATOM    820  O   LYS A  43      53.358  57.293  93.250  1.00  0.00           O
ATOM    821  N   GLU A  44      51.818  55.673  92.800  1.00  0.00           N
ATOM    823  CA  GLU A  44      52.368  54.663  93.700  1.00  0.00           C
ATOM    825  CB  GLU A  44      51.428  53.433  93.730  1.00  0.00           C
ATOM    828  CG  GLU A  44      51.768  52.363  94.800  1.00  0.00           C
ATOM    831  CD  GLU A  44      52.758  51.293  94.360  1.00  0.00           C
ATOM    832  OE1 GLU A  44      52.398  50.403  93.540  1.00  0.00           O
ATOM    833  OE2 GLU A  44      53.908  51.293  94.890  1.00  0.00           O
ATOM    834  C   GLU A  44      53.758  54.223  93.290  1.00  0.00           C
ATOM    835  O   GLU A  44      54.698  54.343  94.070  1.00  0.00           O
ATOM    836  N   LYS A  45      53.918  53.803  92.020  1.00  0.00           N
ATOM    838  CA  LYS A  45      55.168  53.313  91.460  1.00  0.00           C
ATOM    840  CB  LYS A  45      54.968  52.883  89.970  1.00  0.00           C
ATOM    843  CG  LYS A  45      54.108  51.633  89.710  1.00  0.00           C
ATOM    846  CD  LYS A  45      53.608  51.553  88.250  1.00  0.00           C
ATOM    849  CE  LYS A  45      52.798  50.283  87.890  1.00  0.00           C
ATOM    852  NZ  LYS A  45      53.668  49.133  87.530  1.00  0.00           N
ATOM    856  C   LYS A  45      56.298  54.343  91.540  1.00  0.00           C
ATOM    857  O   LYS A  45      57.388  54.033  92.010  1.00  0.00           O
ATOM    858  N   ILE A  46      56.018  55.613  91.160  1.00  0.00           N
ATOM    860  CA  ILE A  46      56.988  56.703  91.250  1.00  0.00           C
ATOM    862  CB  ILE A  46      56.538  58.073  90.690  1.00  0.00           C
ATOM    864  CG2 ILE A  46      57.748  59.043  90.800  1.00  0.00           C
ATOM    868  CG1 ILE A  46      56.038  58.083  89.230  1.00  0.00           C
ATOM    871  CD  ILE A  46      56.768  57.093  88.330  1.00  0.00           C
ATOM    875  C   ILE A  46      57.428  56.953  92.670  1.00  0.00           C
ATOM    876  O   ILE A  46      58.618  57.013  92.960  1.00  0.00           O
ATOM    877  N   GLN A  47      56.488  57.053  93.640  1.00  0.00           N
ATOM    879  CA  GLN A  47      56.908  57.153  95.020  1.00  0.00           C
ATOM    881  CB  GLN A  47      55.708  57.403  95.960  1.00  0.00           C
ATOM    884  CG  GLN A  47      55.288  58.883  96.040  1.00  0.00           C
ATOM    887  CD  GLN A  47      56.318  59.813  96.700  1.00  0.00           C
ATOM    888  OE1 GLN A  47      56.198  61.023  96.480  1.00  0.00           O
ATOM    889  NE2 GLN A  47      57.268  59.273  97.490  1.00  0.00           N
ATOM    892  C   GLN A  47      57.698  55.973  95.530  1.00  0.00           C
ATOM    893  O   GLN A  47      58.758  56.153  96.110  1.00  0.00           O
ATOM    894  N   THR A  48      57.248  54.743  95.270  1.00  0.00           N
ATOM    896  CA  THR A  48      57.898  53.563  95.810  1.00  0.00           C
ATOM    898  CB  THR A  48      57.068  52.283  95.640  1.00  0.00           C
ATOM    900  OG1 THR A  48      55.868  52.363  96.410  1.00  0.00           O
ATOM    902  CG2 THR A  48      57.858  51.103  96.220  1.00  0.00           C
ATOM    906  C   THR A  48      59.348  53.393  95.350  1.00  0.00           C
ATOM    907  O   THR A  48      60.228  53.003  96.120  1.00  0.00           O
ATOM    908  N   GLN A  49      59.678  53.733  94.080  1.00  0.00           N
ATOM    910  CA  GLN A  49      61.078  53.733  93.660  1.00  0.00           C
ATOM    912  CB  GLN A  49      61.288  53.713  92.130  1.00  0.00           C
ATOM    915  CG  GLN A  49      60.878  54.993  91.350  1.00  0.00           C
ATOM    918  CD  GLN A  49      61.668  55.153  90.060  1.00  0.00           C
ATOM    919  OE1 GLN A  49      61.948  56.253  89.590  1.00  0.00           O
ATOM    920  NE2 GLN A  49      62.008  54.023  89.420  1.00  0.00           N
ATOM    923  C   GLN A  49      61.928  54.893  94.180  1.00  0.00           C
ATOM    924  O   GLN A  49      63.138  54.743  94.320  1.00  0.00           O
ATOM    925  N   LEU A  50      61.338  56.063  94.480  1.00  0.00           N
ATOM    927  CA  LEU A  50      62.088  57.213  94.930  1.00  0.00           C
ATOM    929  CB  LEU A  50      61.368  58.513  94.530  1.00  0.00           C
ATOM    932  CG  LEU A  50      61.218  58.793  93.020  1.00  0.00           C
ATOM    934  CD1 LEU A  50      60.328  60.033  92.850  1.00  0.00           C
ATOM    938  CD2 LEU A  50      62.548  58.973  92.280  1.00  0.00           C
ATOM    942  C   LEU A  50      62.268  57.173  96.440  1.00  0.00           C
ATOM    943  O   LEU A  50      63.268  57.623  97.000  1.00  0.00           O
ATOM    944  N   ASP A  51      61.348  56.483  97.150  1.00  0.00           N
ATOM    946  CA  ASP A  51      61.468  56.133  98.560  1.00  0.00           C
ATOM    948  CB  ASP A  51      60.148  55.513  99.090  1.00  0.00           C
ATOM    951  CG  ASP A  51      58.998  56.513  99.140  1.00  0.00           C
ATOM    952  OD1 ASP A  51      59.268  57.733  98.970  1.00  0.00           O
ATOM    953  OD2 ASP A  51      57.838  56.083  99.380  1.00  0.00           O
ATOM    954  C   ASP A  51      62.578  55.123  98.740  1.00  0.00           C
ATOM    955  O   ASP A  51      63.198  55.003  99.800  1.00  0.00           O
ATOM    956  N   ALA A  52      62.868  54.363  97.670  1.00  0.00           N
ATOM    958  CA  ALA A  52      63.968  53.433  97.590  1.00  0.00           C
ATOM    960  CB  ALA A  52      63.608  52.403  96.530  1.00  0.00           C
ATOM    964  C   ALA A  52      65.298  54.053  97.240  1.00  0.00           C
ATOM    965  O   ALA A  52      66.348  53.483  97.570  1.00  0.00           O
ATOM    966  N   ASP A  53      65.338  55.223  96.580  1.00  0.00           N
ATOM    968  CA  ASP A  53      66.578  55.893  96.280  1.00  0.00           C
ATOM    970  CB  ASP A  53      66.718  56.213  94.770  1.00  0.00           C
ATOM    973  CG  ASP A  53      65.788  57.243  94.140  1.00  0.00           C
ATOM    974  OD1 ASP A  53      65.318  58.193  94.800  1.00  0.00           O
ATOM    975  OD2 ASP A  53      65.698  57.133  92.890  1.00  0.00           O
ATOM    976  C   ASP A  53      66.868  57.043  97.240  1.00  0.00           C
ATOM    977  O   ASP A  53      68.028  57.323  97.500  1.00  0.00           O
ATOM    978  N   ASP A  54      65.848  57.593  97.940  1.00  0.00           N
ATOM    980  CA  ASP A  54      66.038  58.213  99.250  1.00  0.00           C
ATOM    982  CB  ASP A  54      64.748  58.923  99.740  1.00  0.00           C
ATOM    985  CG  ASP A  54      64.898  59.763 101.010  1.00  0.00           C
ATOM    986  OD1 ASP A  54      65.558  60.833 101.000  1.00  0.00           O
ATOM    987  OD2 ASP A  54      64.408  59.303 102.080  1.00  0.00           O
ATOM    988  C   ASP A  54      66.548  57.193 100.270  1.00  0.00           C
ATOM    989  O   ASP A  54      67.478  57.433 101.040  1.00  0.00           O
ATOM    990  N   GLN A  55      65.998  55.953 100.290  1.00  0.00           N
ATOM    992  CA  GLN A  55      66.528  54.893 101.150  1.00  0.00           C
ATOM    994  CB  GLN A  55      65.718  53.583 101.090  1.00  0.00           C
ATOM    997  CG  GLN A  55      66.108  52.503 102.130  1.00  0.00           C
ATOM   1000  CD  GLN A  55      65.788  52.773 103.610  1.00  0.00           C
ATOM   1001  OE1 GLN A  55      66.038  51.883 104.420  1.00  0.00           O
ATOM   1002  NE2 GLN A  55      65.198  53.923 103.990  1.00  0.00           N
ATOM   1005  C   GLN A  55      67.978  54.553 100.840  1.00  0.00           C
ATOM   1006  O   GLN A  55      68.808  54.363 101.730  1.00  0.00           O
ATOM   1007  N   LEU A  56      68.328  54.503  99.550  1.00  0.00           N
ATOM   1009  CA  LEU A  56      69.708  54.403  99.130  1.00  0.00           C
ATOM   1011  CB  LEU A  56      69.778  54.223  97.590  1.00  0.00           C
ATOM   1014  CG  LEU A  56      71.168  53.883  97.030  1.00  0.00           C
ATOM   1016  CD1 LEU A  56      71.618  52.493  97.510  1.00  0.00           C
ATOM   1020  CD2 LEU A  56      71.188  53.943  95.500  1.00  0.00           C
ATOM   1024  C   LEU A  56      70.588  55.593  99.540  1.00  0.00           C
ATOM   1025  O   LEU A  56      71.588  55.403 100.230  1.00  0.00           O
ATOM   1026  N   LEU A  57      70.228  56.823  99.120  1.00  0.00           N
ATOM   1028  CA  LEU A  57      71.138  57.953  99.000  1.00  0.00           C
ATOM   1030  CB  LEU A  57      70.958  58.703  97.650  1.00  0.00           C
ATOM   1033  CG  LEU A  57      71.398  57.913  96.400  1.00  0.00           C
ATOM   1035  CD1 LEU A  57      71.378  58.833  95.160  1.00  0.00           C
ATOM   1039  CD2 LEU A  57      72.808  57.323  96.550  1.00  0.00           C
ATOM   1043  C   LEU A  57      71.028  58.973 100.110  1.00  0.00           C
ATOM   1044  O   LEU A  57      71.818  59.913 100.180  1.00  0.00           O
ATOM   1045  N   SER A  58      70.078  58.833 101.040  1.00  0.00           N
ATOM   1047  CA  SER A  58      69.838  59.893 102.010  1.00  0.00           C
ATOM   1049  CB  SER A  58      68.358  59.853 102.430  1.00  0.00           C
ATOM   1052  OG  SER A  58      67.928  60.843 103.360  1.00  0.00           O
ATOM   1054  C   SER A  58      70.778  59.903 103.200  1.00  0.00           C
ATOM   1055  O   SER A  58      70.978  58.903 103.900  1.00  0.00           O
ATOM   1056  N   THR A  59      71.398  61.073 103.470  1.00  0.00           N
ATOM   1058  CA  THR A  59      72.328  61.303 104.570  1.00  0.00           C
ATOM   1060  CB  THR A  59      73.418  62.293 104.170  1.00  0.00           C
ATOM   1062  OG1 THR A  59      72.848  63.353 103.420  1.00  0.00           O
ATOM   1064  CG2 THR A  59      74.398  61.583 103.240  1.00  0.00           C
ATOM   1068  C   THR A  59      71.608  61.893 105.770  1.00  0.00           C
ATOM   1069  O   THR A  59      72.208  62.183 106.800  1.00  0.00           O
ATOM   1070  N   TYR A  60      70.278  62.063 105.620  1.00  0.00           N
ATOM   1072  CA  TYR A  60      69.348  62.523 106.620  1.00  0.00           C
ATOM   1074  CB  TYR A  60      68.118  63.193 105.940  1.00  0.00           C
ATOM   1077  CG  TYR A  60      68.458  64.373 105.070  1.00  0.00           C
ATOM   1078  CD1 TYR A  60      68.758  64.253 103.690  1.00  0.00           C
ATOM   1080  CE1 TYR A  60      68.888  65.403 102.890  1.00  0.00           C
ATOM   1082  CZ  TYR A  60      68.728  66.673 103.450  1.00  0.00           C
ATOM   1083  OH  TYR A  60      68.988  67.823 102.680  1.00  0.00           O
ATOM   1085  CD2 TYR A  60      68.318  65.663 105.600  1.00  0.00           C
ATOM   1087  CE2 TYR A  60      68.438  66.803 104.810  1.00  0.00           C
ATOM   1089  C   TYR A  60      68.788  61.343 107.400  1.00  0.00           C
ATOM   1090  O   TYR A  60      68.098  61.493 108.410  1.00  0.00           O
ATOM   1091  N   LYS A  61      69.018  60.093 106.940  1.00  0.00           N
ATOM   1093  CA  LYS A  61      68.468  58.923 107.580  1.00  0.00           C
ATOM   1095  CB  LYS A  61      67.378  58.213 106.730  1.00  0.00           C
ATOM   1098  CG  LYS A  61      67.898  57.613 105.420  1.00  0.00           C
ATOM   1101  CD  LYS A  61      66.878  56.893 104.520  1.00  0.00           C
ATOM   1104  CE  LYS A  61      65.788  57.743 103.870  1.00  0.00           C
ATOM   1107  NZ  LYS A  61      64.618  58.013 104.740  1.00  0.00           N
ATOM   1111  C   LYS A  61      69.608  57.993 107.910  1.00  0.00           C
ATOM   1112  O   LYS A  61      70.468  57.703 107.090  1.00  0.00           O
ATOM   1113  N   LYS A  62      69.608  57.513 109.160  1.00  0.00           N
ATOM   1115  CA  LYS A  62      70.718  56.773 109.740  1.00  0.00           C
ATOM   1117  CB  LYS A  62      70.528  56.773 111.280  1.00  0.00           C
ATOM   1120  CG  LYS A  62      70.558  58.193 111.890  1.00  0.00           C
ATOM   1123  CD  LYS A  62      70.168  58.243 113.380  1.00  0.00           C
ATOM   1126  CE  LYS A  62      70.198  59.643 114.040  1.00  0.00           C
ATOM   1129  NZ  LYS A  62      71.568  60.183 114.210  1.00  0.00           N
ATOM   1133  C   LYS A  62      70.788  55.363 109.190  1.00  0.00           C
ATOM   1134  O   LYS A  62      71.828  54.703 109.200  1.00  0.00           O
ATOM   1135  N   ASP A  63      69.668  54.903 108.620  1.00  0.00           N
ATOM   1137  CA  ASP A  63      69.378  53.553 108.170  1.00  0.00           C
ATOM   1139  CB  ASP A  63      67.848  53.333 108.440  1.00  0.00           C
ATOM   1142  CG  ASP A  63      66.938  54.363 107.770  1.00  0.00           C
ATOM   1143  OD1 ASP A  63      66.358  55.223 108.490  1.00  0.00           O
ATOM   1144  OD2 ASP A  63      66.828  54.373 106.520  1.00  0.00           O
ATOM   1145  C   ASP A  63      69.718  53.303 106.700  1.00  0.00           C
ATOM   1146  O   ASP A  63      69.568  52.203 106.190  1.00  0.00           O
ATOM   1147  N   SER A  64      70.218  54.333 105.990  1.00  0.00           N
ATOM   1149  CA  SER A  64      70.518  54.233 104.570  1.00  0.00           C
ATOM   1151  CB  SER A  64      70.678  55.593 103.820  1.00  0.00           C
ATOM   1154  OG  SER A  64      71.818  56.333 104.260  1.00  0.00           O
ATOM   1156  C   SER A  64      71.758  53.423 104.270  1.00  0.00           C
ATOM   1157  O   SER A  64      72.668  53.253 105.080  1.00  0.00           O
ATOM   1158  N   ALA A  65      71.858  52.943 103.010  1.00  0.00           N
ATOM   1160  CA  ALA A  65      73.068  52.323 102.490  1.00  0.00           C
ATOM   1162  CB  ALA A  65      72.848  51.863 101.030  1.00  0.00           C
ATOM   1166  C   ALA A  65      74.298  53.223 102.530  1.00  0.00           C
ATOM   1167  O   ALA A  65      75.408  52.773 102.780  1.00  0.00           O
ATOM   1168  N   LEU A  66      74.128  54.543 102.300  1.00  0.00           N
ATOM   1170  CA  LEU A  66      75.168  55.523 102.560  1.00  0.00           C
ATOM   1172  CB  LEU A  66      74.678  56.943 102.210  1.00  0.00           C
ATOM   1175  CG  LEU A  66      75.118  57.423 100.820  1.00  0.00           C
ATOM   1177  CD1 LEU A  66      74.618  56.503  99.700  1.00  0.00           C
ATOM   1181  CD2 LEU A  66      74.658  58.863 100.650  1.00  0.00           C
ATOM   1185  C   LEU A  66      75.638  55.583 103.980  1.00  0.00           C
ATOM   1186  O   LEU A  66      76.838  55.503 104.260  1.00  0.00           O
ATOM   1187  N   MET A  67      74.708  55.753 104.930  1.00  0.00           N
ATOM   1189  CA  MET A  67      75.038  55.953 106.310  1.00  0.00           C
ATOM   1191  CB  MET A  67      73.898  56.603 107.090  1.00  0.00           C
ATOM   1194  CG  MET A  67      73.758  58.093 106.660  1.00  0.00           C
ATOM   1197  SD  MET A  67      73.338  59.263 107.970  1.00  0.00           S
ATOM   1198  CE  MET A  67      74.818  59.053 109.010  1.00  0.00           C
ATOM   1202  C   MET A  67      75.738  54.783 106.940  1.00  0.00           C
ATOM   1203  O   MET A  67      76.758  54.913 107.610  1.00  0.00           O
ATOM   1204  N   ARG A  68      75.328  53.553 106.590  1.00  0.00           N
ATOM   1206  CA  ARG A  68      76.028  52.373 107.030  1.00  0.00           C
ATOM   1208  CB  ARG A  68      75.338  51.123 106.460  1.00  0.00           C
ATOM   1211  CG  ARG A  68      75.928  49.823 107.030  1.00  0.00           C
ATOM   1214  CD  ARG A  68      75.758  49.723 108.540  1.00  0.00           C
ATOM   1217  NE  ARG A  68      76.238  48.353 108.960  1.00  0.00           N
ATOM   1219  CZ  ARG A  68      76.028  47.903 110.190  1.00  0.00           C
ATOM   1220  NH1 ARG A  68      75.378  48.633 111.060  1.00  0.00           N
ATOM   1223  NH2 ARG A  68      76.558  46.753 110.560  1.00  0.00           N
ATOM   1226  C   ARG A  68      77.498  52.343 106.640  1.00  0.00           C
ATOM   1227  O   ARG A  68      78.368  51.943 107.410  1.00  0.00           O
ATOM   1228  N   PHE A  69      77.818  52.753 105.390  1.00  0.00           N
ATOM   1230  CA  PHE A  69      79.168  52.893 104.910  1.00  0.00           C
ATOM   1232  CB  PHE A  69      79.138  53.113 103.370  1.00  0.00           C
ATOM   1235  CG  PHE A  69      80.508  53.233 102.750  1.00  0.00           C
ATOM   1236  CD1 PHE A  69      81.318  52.093 102.660  1.00  0.00           C
ATOM   1238  CE1 PHE A  69      82.568  52.163 102.030  1.00  0.00           C
ATOM   1240  CZ  PHE A  69      83.028  53.373 101.510  1.00  0.00           C
ATOM   1242  CD2 PHE A  69      80.968  54.443 102.220  1.00  0.00           C
ATOM   1244  CE2 PHE A  69      82.228  54.523 101.600  1.00  0.00           C
ATOM   1246  C   PHE A  69      80.008  53.963 105.620  1.00  0.00           C
ATOM   1247  O   PHE A  69      81.208  53.773 105.850  1.00  0.00           O
ATOM   1248  N   ASN A  70      79.398  55.123 105.970  1.00  0.00           N
ATOM   1250  CA  ASN A  70      80.138  56.253 106.530  1.00  0.00           C
ATOM   1252  CB  ASN A  70      79.708  57.603 105.850  1.00  0.00           C
ATOM   1255  CG  ASN A  70      78.238  57.983 106.020  1.00  0.00           C
ATOM   1256  OD1 ASN A  70      77.658  57.933 107.090  1.00  0.00           O
ATOM   1257  ND2 ASN A  70      77.578  58.433 104.920  1.00  0.00           N
ATOM   1260  C   ASN A  70      80.108  56.263 108.060  1.00  0.00           C
ATOM   1261  O   ASN A  70      80.878  56.973 108.700  1.00  0.00           O
ATOM   1262  N   ASP A  71      79.338  55.333 108.670  1.00  0.00           N
ATOM   1264  CA  ASP A  71      79.418  54.993 110.070  1.00  0.00           C
ATOM   1266  CB  ASP A  71      78.008  54.653 110.620  1.00  0.00           C
ATOM   1269  CG  ASP A  71      77.048  55.823 110.490  1.00  0.00           C
ATOM   1270  OD1 ASP A  71      77.498  56.993 110.490  1.00  0.00           O
ATOM   1271  OD2 ASP A  71      75.818  55.513 110.520  1.00  0.00           O
ATOM   1272  C   ASP A  71      80.308  53.773 110.310  1.00  0.00           C
ATOM   1273  O   ASP A  71      80.438  53.293 111.440  1.00  0.00           O
ATOM   1274  N   SER A  72      80.968  53.213 109.280  1.00  0.00           N
ATOM   1276  CA  SER A  72      81.788  52.013 109.440  1.00  0.00           C
ATOM   1278  CB  SER A  72      81.398  50.863 108.450  1.00  0.00           C
ATOM   1281  OG  SER A  72      81.808  51.093 107.090  1.00  0.00           O
ATOM   1283  C   SER A  72      83.298  52.283 109.320  1.00  0.00           C
ATOM   1284  O   SER A  72      83.778  52.893 108.350  1.00  0.00           O
ATOM   1285  N   GLN A  73      84.118  51.783 110.260  1.00  0.00           N
ATOM   1287  CA  GLN A  73      85.568  52.013 110.260  1.00  0.00           C
ATOM   1289  CB  GLN A  73      86.158  51.843 111.690  1.00  0.00           C
ATOM   1292  CG  GLN A  73      85.388  52.493 112.870  1.00  0.00           C
ATOM   1295  CD  GLN A  73      84.948  53.953 112.710  1.00  0.00           C
ATOM   1296  OE1 GLN A  73      83.828  54.253 113.120  1.00  0.00           O
ATOM   1297  NE2 GLN A  73      85.818  54.843 112.200  1.00  0.00           N
ATOM   1300  C   GLN A  73      86.338  51.023 109.330  1.00  0.00           C
ATOM   1301  O   GLN A  73      87.508  50.703 109.520  1.00  0.00           O
ATOM   1302  N   SER A  74      85.648  50.493 108.310  1.00  0.00           N
ATOM   1304  CA  SER A  74      86.148  49.423 107.460  1.00  0.00           C
ATOM   1306  CB  SER A  74      85.028  48.563 106.790  1.00  0.00           C
ATOM   1309  OG  SER A  74      85.558  47.533 105.950  1.00  0.00           O
ATOM   1311  C   SER A  74      87.018  50.003 106.390  1.00  0.00           C
ATOM   1312  O   SER A  74      86.598  50.893 105.650  1.00  0.00           O
ATOM   1313  N   LEU A  75      88.278  49.523 106.290  1.00  0.00           N
ATOM   1315  CA  LEU A  75      89.188  49.833 105.210  1.00  0.00           C
ATOM   1317  CB  LEU A  75      90.648  49.643 105.680  1.00  0.00           C
ATOM   1320  CG  LEU A  75      91.128  50.583 106.790  1.00  0.00           C
ATOM   1322  CD1 LEU A  75      92.588  50.253 107.110  1.00  0.00           C
ATOM   1326  CD2 LEU A  75      91.008  52.063 106.420  1.00  0.00           C
ATOM   1330  C   LEU A  75      89.028  48.863 104.060  1.00  0.00           C
ATOM   1331  O   LEU A  75      89.548  49.063 102.970  1.00  0.00           O
ATOM   1332  N   SER A  76      88.318  47.763 104.320  1.00  0.00           N
ATOM   1334  CA  SER A  76      88.098  46.703 103.370  1.00  0.00           C
ATOM   1336  CB  SER A  76      87.878  45.343 104.070  1.00  0.00           C
ATOM   1339  OG  SER A  76      89.078  45.023 104.780  1.00  0.00           O
ATOM   1341  C   SER A  76      86.928  47.033 102.470  1.00  0.00           C
ATOM   1342  O   SER A  76      86.088  47.853 102.840  1.00  0.00           O
ATOM   1343  N   PRO A  77      86.838  46.483 101.260  1.00  0.00           N
ATOM   1344  CD  PRO A  77      87.868  45.663 100.620  1.00  0.00           C
ATOM   1347  CA  PRO A  77      85.618  46.533 100.450  1.00  0.00           C
ATOM   1349  CB  PRO A  77      85.878  45.513  99.330  1.00  0.00           C
ATOM   1352  CG  PRO A  77      87.398  45.503  99.180  1.00  0.00           C
ATOM   1355  C   PRO A  77      84.298  46.293 101.180  1.00  0.00           C
ATOM   1356  O   PRO A  77      84.168  45.323 101.930  1.00  0.00           O
ATOM   1357  N   TRP A  78      83.308  47.143 100.910  1.00  0.00           N
ATOM   1359  CA  TRP A  78      81.978  47.083 101.450  1.00  0.00           C
ATOM   1361  CB  TRP A  78      81.678  48.463 102.080  1.00  0.00           C
ATOM   1364  CG  TRP A  78      80.428  48.533 102.880  1.00  0.00           C
ATOM   1365  CD1 TRP A  78      79.168  48.833 102.440  1.00  0.00           C
ATOM   1367  NE1 TRP A  78      78.278  48.713 103.480  1.00  0.00           N
ATOM   1369  CE2 TRP A  78      78.958  48.353 104.610  1.00  0.00           C
ATOM   1370  CD2 TRP A  78      80.328  48.273 104.290  1.00  0.00           C
ATOM   1371  CE3 TRP A  78      81.258  47.973 105.280  1.00  0.00           C
ATOM   1373  CZ3 TRP A  78      80.808  47.813 106.590  1.00  0.00           C
ATOM   1375  CZ2 TRP A  78      78.508  48.043 105.870  1.00  0.00           C
ATOM   1377  CH2 TRP A  78      79.448  47.853 106.890  1.00  0.00           C
ATOM   1379  C   TRP A  78      81.018  46.833 100.290  1.00  0.00           C
ATOM   1380  O   TRP A  78      80.928  47.723  99.430  1.00  0.00           O
ATOM   1381  N   PRO A  79      80.308  45.713 100.140  1.00  0.00           N
ATOM   1382  CD  PRO A  79      80.508  44.503 100.940  1.00  0.00           C
ATOM   1385  CA  PRO A  79      79.268  45.533  99.140  1.00  0.00           C
ATOM   1387  CB  PRO A  79      78.658  44.163  99.470  1.00  0.00           C
ATOM   1390  CG  PRO A  79      79.808  43.403 100.130  1.00  0.00           C
ATOM   1393  C   PRO A  79      78.208  46.623  99.030  1.00  0.00           C
ATOM   1394  O   PRO A  79      77.698  47.083 100.050  1.00  0.00           O
ATOM   1395  N   VAL A  80      77.878  47.013  97.790  1.00  0.00           N
ATOM   1397  CA  VAL A  80      76.888  48.033  97.500  1.00  0.00           C
ATOM   1399  CB  VAL A  80      77.448  49.453  97.360  1.00  0.00           C
ATOM   1401  CG1 VAL A  80      78.048  49.943  98.700  1.00  0.00           C
ATOM   1405  CG2 VAL A  80      78.488  49.553  96.220  1.00  0.00           C
ATOM   1409  C   VAL A  80      76.178  47.623  96.220  1.00  0.00           C
ATOM   1410  O   VAL A  80      76.548  46.653  95.570  1.00  0.00           O
ATOM   1411  N   SER A  81      75.068  48.293  95.870  1.00  0.00           N
ATOM   1413  CA  SER A  81      74.338  48.083  94.610  1.00  0.00           C
ATOM   1415  CB  SER A  81      72.898  48.703  94.640  1.00  0.00           C
ATOM   1418  OG  SER A  81      72.208  48.673  93.380  1.00  0.00           O
ATOM   1420  C   SER A  81      75.118  48.593  93.420  1.00  0.00           C
ATOM   1421  O   SER A  81      76.018  49.423  93.570  1.00  0.00           O
ATOM   1422  N   GLU A  82      74.768  48.133  92.200  1.00  0.00           N
ATOM   1424  CA  GLU A  82      75.238  48.643  90.930  1.00  0.00           C
ATOM   1426  CB  GLU A  82      74.488  47.963  89.760  1.00  0.00           C
ATOM   1429  CG  GLU A  82      74.598  46.423  89.610  1.00  0.00           C
ATOM   1432  CD  GLU A  82      73.548  45.893  88.620  1.00  0.00           C
ATOM   1433  OE1 GLU A  82      72.648  46.693  88.250  1.00  0.00           O
ATOM   1434  OE2 GLU A  82      73.608  44.673  88.300  1.00  0.00           O
ATOM   1435  C   GLU A  82      74.958  50.133  90.800  1.00  0.00           C
ATOM   1436  O   GLU A  82      75.838  50.893  90.430  1.00  0.00           O
ATOM   1437  N   ALA A  83      73.738  50.593  91.170  1.00  0.00           N
ATOM   1439  CA  ALA A  83      73.338  51.993  91.130  1.00  0.00           C
ATOM   1441  CB  ALA A  83      71.888  52.123  91.630  1.00  0.00           C
ATOM   1445  C   ALA A  83      74.208  52.863  92.020  1.00  0.00           C
ATOM   1446  O   ALA A  83      74.638  53.953  91.660  1.00  0.00           O
ATOM   1447  N   MET A  84      74.498  52.333  93.210  1.00  0.00           N
ATOM   1449  CA  MET A  84      75.408  52.913  94.170  1.00  0.00           C
ATOM   1451  CB  MET A  84      75.278  52.093  95.470  1.00  0.00           C
ATOM   1454  CG  MET A  84      75.588  52.893  96.730  1.00  0.00           C
ATOM   1457  SD  MET A  84      77.348  53.313  96.870  1.00  0.00           S
ATOM   1458  CE  MET A  84      76.998  54.753  97.890  1.00  0.00           C
ATOM   1462  C   MET A  84      76.848  52.983  93.640  1.00  0.00           C
ATOM   1463  O   MET A  84      77.498  54.023  93.710  1.00  0.00           O
ATOM   1464  N   ALA A  85      77.378  51.903  93.030  1.00  0.00           N
ATOM   1466  CA  ALA A  85      78.688  51.903  92.410  1.00  0.00           C
ATOM   1468  CB  ALA A  85      79.028  50.483  91.960  1.00  0.00           C
ATOM   1472  C   ALA A  85      78.808  52.873  91.240  1.00  0.00           C
ATOM   1473  O   ALA A  85      79.768  53.633  91.140  1.00  0.00           O
ATOM   1474  N   ASP A  86      77.798  52.903  90.350  1.00  0.00           N
ATOM   1476  CA  ASP A  86      77.718  53.803  89.210  1.00  0.00           C
ATOM   1478  CB  ASP A  86      76.468  53.473  88.360  1.00  0.00           C
ATOM   1481  CG  ASP A  86      76.668  52.173  87.600  1.00  0.00           C
ATOM   1482  OD1 ASP A  86      77.838  51.813  87.320  1.00  0.00           O
ATOM   1483  OD2 ASP A  86      75.638  51.583  87.170  1.00  0.00           O
ATOM   1484  C   ASP A  86      77.668  55.283  89.600  1.00  0.00           C
ATOM   1485  O   ASP A  86      78.348  56.143  89.040  1.00  0.00           O
ATOM   1486  N   ILE A  87      76.858  55.603  90.620  1.00  0.00           N
ATOM   1488  CA  ILE A  87      76.688  56.973  91.070  1.00  0.00           C
ATOM   1490  CB  ILE A  87      75.378  57.073  91.870  1.00  0.00           C
ATOM   1492  CG2 ILE A  87      75.548  56.663  93.340  1.00  0.00           C
ATOM   1496  CG1 ILE A  87      74.618  58.403  91.720  1.00  0.00           C
ATOM   1499  CD  ILE A  87      75.378  59.653  92.150  1.00  0.00           C
ATOM   1503  C   ILE A  87      77.958  57.483  91.770  1.00  0.00           C
ATOM   1504  O   ILE A  87      78.338  58.643  91.640  1.00  0.00           O
ATOM   1505  N   VAL A  88      78.678  56.623  92.520  1.00  0.00           N
ATOM   1507  CA  VAL A  88      79.978  56.983  93.060  1.00  0.00           C
ATOM   1509  CB  VAL A  88      80.398  56.073  94.210  1.00  0.00           C
ATOM   1511  CG1 VAL A  88      81.828  56.393  94.690  1.00  0.00           C
ATOM   1515  CG2 VAL A  88      79.408  56.303  95.370  1.00  0.00           C
ATOM   1519  C   VAL A  88      81.078  57.063  92.010  1.00  0.00           C
ATOM   1520  O   VAL A  88      81.848  58.013  91.980  1.00  0.00           O
ATOM   1521  N   THR A  89      81.188  56.093  91.080  1.00  0.00           N
ATOM   1523  CA  THR A  89      82.248  56.103  90.070  1.00  0.00           C
ATOM   1525  CB  THR A  89      82.338  54.773  89.310  1.00  0.00           C
ATOM   1527  OG1 THR A  89      83.568  54.603  88.610  1.00  0.00           O
ATOM   1529  CG2 THR A  89      81.198  54.603  88.310  1.00  0.00           C
ATOM   1533  C   THR A  89      82.148  57.313  89.170  1.00  0.00           C
ATOM   1534  O   THR A  89      83.128  57.983  88.870  1.00  0.00           O
ATOM   1535  N   THR A  90      80.918  57.713  88.770  1.00  0.00           N
ATOM   1537  CA  THR A  90      80.748  58.983  88.060  1.00  0.00           C
ATOM   1539  CB  THR A  90      79.358  59.113  87.460  1.00  0.00           C
ATOM   1541  OG1 THR A  90      79.408  60.013  86.360  1.00  0.00           O
ATOM   1543  CG2 THR A  90      78.268  59.573  88.430  1.00  0.00           C
ATOM   1547  C   THR A  90      81.158  60.233  88.830  1.00  0.00           C
ATOM   1548  O   THR A  90      81.888  61.083  88.310  1.00  0.00           O
ATOM   1549  N   SER A  91      80.778  60.373  90.120  1.00  0.00           N
ATOM   1551  CA  SER A  91      81.218  61.513  90.940  1.00  0.00           C
ATOM   1553  CB  SER A  91      80.458  61.603  92.290  1.00  0.00           C
ATOM   1556  OG  SER A  91      80.708  60.453  93.090  1.00  0.00           O
ATOM   1558  C   SER A  91      82.728  61.573  91.150  1.00  0.00           C
ATOM   1559  O   SER A  91      83.358  62.623  91.100  1.00  0.00           O
ATOM   1560  N   LEU A  92      83.418  60.443  91.350  1.00  0.00           N
ATOM   1562  CA  LEU A  92      84.868  60.453  91.330  1.00  0.00           C
ATOM   1564  CB  LEU A  92      85.418  59.093  91.810  1.00  0.00           C
ATOM   1567  CG  LEU A  92      84.918  58.653  93.210  1.00  0.00           C
ATOM   1569  CD1 LEU A  92      85.488  57.273  93.550  1.00  0.00           C
ATOM   1573  CD2 LEU A  92      85.218  59.663  94.320  1.00  0.00           C
ATOM   1577  C   LEU A  92      85.518  60.903  90.000  1.00  0.00           C
ATOM   1578  O   LEU A  92      86.438  61.723  90.000  1.00  0.00           O
ATOM   1579  N   ARG A  93      85.018  60.453  88.830  1.00  0.00           N
ATOM   1581  CA  ARG A  93      85.488  60.913  87.520  1.00  0.00           C
ATOM   1583  CB  ARG A  93      84.798  60.123  86.380  1.00  0.00           C
ATOM   1586  CG  ARG A  93      85.298  58.683  86.220  1.00  0.00           C
ATOM   1589  CD  ARG A  93      84.838  58.013  84.920  1.00  0.00           C
ATOM   1592  NE  ARG A  93      83.348  58.053  84.890  1.00  0.00           N
ATOM   1594  CZ  ARG A  93      82.568  57.043  85.210  1.00  0.00           C
ATOM   1595  NH1 ARG A  93      83.018  55.913  85.700  1.00  0.00           N
ATOM   1598  NH2 ARG A  93      81.268  57.103  84.970  1.00  0.00           N
ATOM   1601  C   ARG A  93      85.298  62.383  87.180  1.00  0.00           C
ATOM   1602  O   ARG A  93      86.248  63.043  86.750  1.00  0.00           O
ATOM   1603  N   ILE A  94      84.058  62.893  87.390  1.00  0.00           N
ATOM   1605  CA  ILE A  94      83.638  64.273  87.170  1.00  0.00           C
ATOM   1607  CB  ILE A  94      82.128  64.453  87.390  1.00  0.00           C
ATOM   1609  CG2 ILE A  94      81.728  65.953  87.340  1.00  0.00           C
ATOM   1613  CG1 ILE A  94      81.248  63.623  86.430  1.00  0.00           C
ATOM   1616  CD  ILE A  94      81.308  64.063  84.970  1.00  0.00           C
ATOM   1620  C   ILE A  94      84.428  65.203  88.060  1.00  0.00           C
ATOM   1621  O   ILE A  94      84.788  66.323  87.690  1.00  0.00           O
ATOM   1622  N   GLY A  95      84.738  64.753  89.290  1.00  0.00           N
ATOM   1624  CA  GLY A  95      85.378  65.543  90.340  1.00  0.00           C
ATOM   1627  C   GLY A  95      86.828  65.743  90.060  1.00  0.00           C
ATOM   1628  O   GLY A  95      87.398  66.813  90.290  1.00  0.00           O
ATOM   1629  N   ALA A  96      87.468  64.713  89.490  1.00  0.00           N
ATOM   1631  CA  ALA A  96      88.778  64.793  88.910  1.00  0.00           C
ATOM   1633  CB  ALA A  96      89.168  63.403  88.440  1.00  0.00           C
ATOM   1637  C   ALA A  96      88.858  65.823  87.780  1.00  0.00           C
ATOM   1638  O   ALA A  96      89.798  66.603  87.700  1.00  0.00           O
ATOM   1639  N   LYS A  97      87.838  65.853  86.890  1.00  0.00           N
ATOM   1641  CA  LYS A  97      87.718  66.803  85.790  1.00  0.00           C
ATOM   1643  CB  LYS A  97      86.578  66.403  84.830  1.00  0.00           C
ATOM   1646  CG  LYS A  97      86.728  65.063  84.090  1.00  0.00           C
ATOM   1649  CD  LYS A  97      88.088  64.783  83.420  1.00  0.00           C
ATOM   1652  CE  LYS A  97      89.128  64.023  84.230  1.00  0.00           C
ATOM   1655  NZ  LYS A  97      88.558  62.733  84.660  1.00  0.00           N
ATOM   1659  C   LYS A  97      87.508  68.243  86.220  1.00  0.00           C
ATOM   1660  O   LYS A  97      87.988  69.193  85.600  1.00  0.00           O
ATOM   1661  N   THR A  98      86.788  68.473  87.340  1.00  0.00           N
ATOM   1663  CA  THR A  98      86.448  69.813  87.810  1.00  0.00           C
ATOM   1665  CB  THR A  98      85.068  69.873  88.480  1.00  0.00           C
ATOM   1667  OG1 THR A  98      84.908  68.933  89.540  1.00  0.00           O
ATOM   1669  CG2 THR A  98      83.988  69.543  87.440  1.00  0.00           C
ATOM   1673  C   THR A  98      87.518  70.303  88.770  1.00  0.00           C
ATOM   1674  O   THR A  98      87.338  71.263  89.510  1.00  0.00           O
ATOM   1675  N   ASP A  99      88.678  69.613  88.780  1.00  0.00           N
ATOM   1677  CA  ASP A  99      89.838  69.933  89.600  1.00  0.00           C
ATOM   1679  CB  ASP A  99      90.538  71.233  89.140  1.00  0.00           C
ATOM   1682  CG  ASP A  99      91.278  71.053  87.830  1.00  0.00           C
ATOM   1683  OD1 ASP A  99      91.498  69.903  87.350  1.00  0.00           O
ATOM   1684  OD2 ASP A  99      91.698  72.123  87.310  1.00  0.00           O
ATOM   1685  C   ASP A  99      89.558  69.863  91.090  1.00  0.00           C
ATOM   1686  O   ASP A  99      90.188  70.523  91.920  1.00  0.00           O
ATOM   1687  N   GLY A 100      88.588  69.013  91.480  1.00  0.00           N
ATOM   1689  CA  GLY A 100      88.288  68.653  92.840  1.00  0.00           C
ATOM   1692  C   GLY A 100      87.178  69.473  93.370  1.00  0.00           C
ATOM   1693  O   GLY A 100      86.828  69.353  94.540  1.00  0.00           O
ATOM   1694  N   ALA A 101      86.598  70.333  92.520  1.00  0.00           N
ATOM   1696  CA  ALA A 101      85.578  71.303  92.860  1.00  0.00           C
ATOM   1698  CB  ALA A 101      85.538  72.343  91.730  1.00  0.00           C
ATOM   1702  C   ALA A 101      84.208  70.693  93.030  1.00  0.00           C
ATOM   1703  O   ALA A 101      83.428  71.133  93.870  1.00  0.00           O
ATOM   1704  N   MET A 102      83.908  69.603  92.310  1.00  0.00           N
ATOM   1706  CA  MET A 102      82.838  68.723  92.720  1.00  0.00           C
ATOM   1708  CB  MET A 102      81.998  68.163  91.560  1.00  0.00           C
ATOM   1711  CG  MET A 102      80.998  67.063  91.950  1.00  0.00           C
ATOM   1714  SD  MET A 102      79.778  67.383  93.240  1.00  0.00           S
ATOM   1715  CE  MET A 102      79.318  65.613  93.100  1.00  0.00           C
ATOM   1719  C   MET A 102      83.408  67.623  93.580  1.00  0.00           C
ATOM   1720  O   MET A 102      83.988  66.643  93.100  1.00  0.00           O
ATOM   1721  N   ASP A 103      83.228  67.753  94.890  1.00  0.00           N
ATOM   1723  CA  ASP A 103      83.738  66.823  95.860  1.00  0.00           C
ATOM   1725  CB  ASP A 103      84.768  67.533  96.800  1.00  0.00           C
ATOM   1728  CG  ASP A 103      85.548  66.563  97.670  1.00  0.00           C
ATOM   1729  OD1 ASP A 103      85.358  65.333  97.470  1.00  0.00           O
ATOM   1730  OD2 ASP A 103      86.378  67.023  98.490  1.00  0.00           O
ATOM   1731  C   ASP A 103      82.558  66.183  96.570  1.00  0.00           C
ATOM   1732  O   ASP A 103      81.598  66.833  96.980  1.00  0.00           O
ATOM   1733  N   ILE A 104      82.578  64.843  96.680  1.00  0.00           N
ATOM   1735  CA  ILE A 104      81.528  64.043  97.270  1.00  0.00           C
ATOM   1737  CB  ILE A 104      81.418  62.713  96.500  1.00  0.00           C
ATOM   1739  CG2 ILE A 104      82.748  61.933  96.520  1.00  0.00           C
ATOM   1743  CG1 ILE A 104      80.238  61.863  97.030  1.00  0.00           C
ATOM   1746  CD  ILE A 104      80.008  60.573  96.240  1.00  0.00           C
ATOM   1750  C   ILE A 104      81.848  63.813  98.740  1.00  0.00           C
ATOM   1751  O   ILE A 104      80.988  63.483  99.570  1.00  0.00           O
ATOM   1752  N   THR A 105      83.118  64.053  99.130  1.00  0.00           N
ATOM   1754  CA  THR A 105      83.578  63.783 100.480  1.00  0.00           C
ATOM   1756  CB  THR A 105      84.908  63.033 100.560  1.00  0.00           C
ATOM   1758  OG1 THR A 105      86.018  63.733 100.030  1.00  0.00           O
ATOM   1760  CG2 THR A 105      84.828  61.723  99.770  1.00  0.00           C
ATOM   1764  C   THR A 105      83.608  65.063 101.290  1.00  0.00           C
ATOM   1765  O   THR A 105      84.188  65.143 102.360  1.00  0.00           O
ATOM   1766  N   VAL A 106      82.908  66.113 100.810  1.00  0.00           N
ATOM   1768  CA  VAL A 106      83.038  67.453 101.350  1.00  0.00           C
ATOM   1770  CB  VAL A 106      82.828  68.453 100.230  1.00  0.00           C
ATOM   1772  CG1 VAL A 106      81.348  68.533  99.810  1.00  0.00           C
ATOM   1776  CG2 VAL A 106      83.358  69.813 100.670  1.00  0.00           C
ATOM   1780  C   VAL A 106      82.098  67.743 102.520  1.00  0.00           C
ATOM   1781  O   VAL A 106      82.158  68.783 103.180  1.00  0.00           O
ATOM   1782  N   GLY A 107      81.268  66.743 102.900  1.00  0.00           N
ATOM   1784  CA  GLY A 107      80.468  66.753 104.130  1.00  0.00           C
ATOM   1787  C   GLY A 107      81.098  67.343 105.390  1.00  0.00           C
ATOM   1788  O   GLY A 107      80.548  68.303 105.920  1.00  0.00           O
ATOM   1789  N   PRO A 108      82.248  66.933 105.910  1.00  0.00           N
ATOM   1790  CD  PRO A 108      83.218  66.033 105.290  1.00  0.00           C
ATOM   1793  CA  PRO A 108      82.718  67.433 107.200  1.00  0.00           C
ATOM   1795  CB  PRO A 108      83.918  66.513 107.480  1.00  0.00           C
ATOM   1798  CG  PRO A 108      84.488  66.203 106.110  1.00  0.00           C
ATOM   1801  C   PRO A 108      83.138  68.883 107.150  1.00  0.00           C
ATOM   1802  O   PRO A 108      83.048  69.583 108.160  1.00  0.00           O
ATOM   1803  N   LEU A 109      83.638  69.363 106.000  1.00  0.00           N
ATOM   1805  CA  LEU A 109      83.918  70.763 105.760  1.00  0.00           C
ATOM   1807  CB  LEU A 109      84.728  70.953 104.460  1.00  0.00           C
ATOM   1810  CG  LEU A 109      86.158  70.373 104.470  1.00  0.00           C
ATOM   1812  CD1 LEU A 109      86.828  70.563 103.110  1.00  0.00           C
ATOM   1816  CD2 LEU A 109      87.008  71.013 105.570  1.00  0.00           C
ATOM   1820  C   LEU A 109      82.668  71.613 105.750  1.00  0.00           C
ATOM   1821  O   LEU A 109      82.628  72.653 106.400  1.00  0.00           O
ATOM   1822  N   VAL A 110      81.578  71.203 105.070  1.00  0.00           N
ATOM   1824  CA  VAL A 110      80.358  72.003 105.030  1.00  0.00           C
ATOM   1826  CB  VAL A 110      79.408  71.573 103.920  1.00  0.00           C
ATOM   1828  CG1 VAL A 110      78.498  70.393 104.290  1.00  0.00           C
ATOM   1832  CG2 VAL A 110      78.578  72.803 103.520  1.00  0.00           C
ATOM   1836  C   VAL A 110      79.698  72.123 106.410  1.00  0.00           C
ATOM   1837  O   VAL A 110      79.188  73.183 106.790  1.00  0.00           O
ATOM   1838  N   ASN A 111      79.778  71.043 107.210  1.00  0.00           N
ATOM   1840  CA  ASN A 111      79.378  70.953 108.590  1.00  0.00           C
ATOM   1842  CB  ASN A 111      79.498  69.473 109.020  1.00  0.00           C
ATOM   1845  CG  ASN A 111      79.128  69.223 110.470  1.00  0.00           C
ATOM   1846  OD1 ASN A 111      79.988  69.233 111.360  1.00  0.00           O
ATOM   1847  ND2 ASN A 111      77.838  68.903 110.720  1.00  0.00           N
ATOM   1850  C   ASN A 111      80.088  71.913 109.540  1.00  0.00           C
ATOM   1851  O   ASN A 111      79.448  72.463 110.440  1.00  0.00           O
ATOM   1852  N   LEU A 112      81.408  72.173 109.370  1.00  0.00           N
ATOM   1854  CA  LEU A 112      82.158  73.103 110.220  1.00  0.00           C
ATOM   1856  CB  LEU A 112      83.618  73.323 109.710  1.00  0.00           C
ATOM   1859  CG  LEU A 112      84.668  72.223 109.950  1.00  0.00           C
ATOM   1861  CD1 LEU A 112      86.028  72.693 109.390  1.00  0.00           C
ATOM   1865  CD2 LEU A 112      84.828  71.913 111.440  1.00  0.00           C
ATOM   1869  C   LEU A 112      81.558  74.513 110.260  1.00  0.00           C
ATOM   1870  O   LEU A 112      81.418  75.163 111.300  1.00  0.00           O
ATOM   1871  N   TRP A 113      81.168  75.013 109.090  1.00  0.00           N
ATOM   1873  CA  TRP A 113      80.478  76.283 108.930  1.00  0.00           C
ATOM   1875  CB  TRP A 113      80.588  76.733 107.460  1.00  0.00           C
ATOM   1878  CG  TRP A 113      81.988  76.923 106.980  1.00  0.00           C
ATOM   1879  CD1 TRP A 113      82.758  75.953 106.390  1.00  0.00           C
ATOM   1881  NE1 TRP A 113      83.948  76.503 105.970  1.00  0.00           N
ATOM   1883  CE2 TRP A 113      83.988  77.813 106.280  1.00  0.00           C
ATOM   1884  CD2 TRP A 113      82.748  78.143 106.900  1.00  0.00           C
ATOM   1885  CE3 TRP A 113      82.508  79.453 107.300  1.00  0.00           C
ATOM   1887  CZ3 TRP A 113      83.538  80.393 107.130  1.00  0.00           C
ATOM   1889  CZ2 TRP A 113      84.988  78.753 106.100  1.00  0.00           C
ATOM   1891  CH2 TRP A 113      84.738  80.053 106.530  1.00  0.00           C
ATOM   1893  C   TRP A 113      79.008  76.173 109.280  1.00  0.00           C
ATOM   1894  O   TRP A 113      78.328  77.153 109.560  1.00  0.00           O
ATOM   1895  N   GLY A 114      78.498  74.933 109.270  1.00  0.00           N
ATOM   1897  CA  GLY A 114      77.098  74.593 109.410  1.00  0.00           C
ATOM   1900  C   GLY A 114      76.258  74.953 108.230  1.00  0.00           C
ATOM   1901  O   GLY A 114      75.078  75.253 108.340  1.00  0.00           O
ATOM   1902  N   PHE A 115      76.838  74.893 107.020  1.00  0.00           N
ATOM   1904  CA  PHE A 115      76.138  75.323 105.820  1.00  0.00           C
ATOM   1906  CB  PHE A 115      77.088  75.993 104.800  1.00  0.00           C
ATOM   1909  CG  PHE A 115      77.548  77.373 105.240  1.00  0.00           C
ATOM   1910  CD1 PHE A 115      76.788  78.233 106.060  1.00  0.00           C
ATOM   1912  CE1 PHE A 115      77.248  79.503 106.390  1.00  0.00           C
ATOM   1914  CZ  PHE A 115      78.468  79.953 105.880  1.00  0.00           C
ATOM   1916  CD2 PHE A 115      78.758  77.843 104.720  1.00  0.00           C
ATOM   1918  CE2 PHE A 115      79.218  79.133 105.030  1.00  0.00           C
ATOM   1920  C   PHE A 115      75.358  74.203 105.170  1.00  0.00           C
ATOM   1921  O   PHE A 115      74.798  74.353 104.080  1.00  0.00           O
ATOM   1922  N   GLY A 116      75.198  73.073 105.880  1.00  0.00           N
ATOM   1924  CA  GLY A 116      74.098  72.153 105.670  1.00  0.00           C
ATOM   1927  C   GLY A 116      72.748  72.833 105.860  1.00  0.00           C
ATOM   1928  O   GLY A 116      72.618  73.813 106.590  1.00  0.00           O
ATOM   1929  N   PRO A 117      71.688  72.363 105.200  1.00  0.00           N
ATOM   1930  CD  PRO A 117      71.708  71.173 104.350  1.00  0.00           C
ATOM   1933  CA  PRO A 117      70.408  73.063 105.150  1.00  0.00           C
ATOM   1935  CB  PRO A 117      69.718  72.413 103.950  1.00  0.00           C
ATOM   1938  CG  PRO A 117      70.258  70.983 103.920  1.00  0.00           C
ATOM   1941  C   PRO A 117      69.648  72.903 106.450  1.00  0.00           C
ATOM   1942  O   PRO A 117      68.888  73.793 106.830  1.00  0.00           O
ATOM   1943  N   GLU A 118      69.828  71.753 107.110  1.00  0.00           N
ATOM   1945  CA  GLU A 118      69.358  71.433 108.440  1.00  0.00           C
ATOM   1947  CB  GLU A 118      69.708  69.963 108.800  1.00  0.00           C
ATOM   1950  CG  GLU A 118      69.138  68.883 107.860  1.00  0.00           C
ATOM   1953  CD  GLU A 118      69.468  67.503 108.420  1.00  0.00           C
ATOM   1954  OE1 GLU A 118      70.668  67.133 108.460  1.00  0.00           O
ATOM   1955  OE2 GLU A 118      68.518  66.813 108.870  1.00  0.00           O
ATOM   1956  C   GLU A 118      69.958  72.303 109.520  1.00  0.00           C
ATOM   1957  O   GLU A 118      69.308  72.643 110.500  1.00  0.00           O
ATOM   1958  N   GLN A 119      71.258  72.623 109.390  1.00  0.00           N
ATOM   1960  CA  GLN A 119      72.028  73.323 110.390  1.00  0.00           C
ATOM   1962  CB  GLN A 119      73.548  73.103 110.180  1.00  0.00           C
ATOM   1965  CG  GLN A 119      74.008  71.633 110.400  1.00  0.00           C
ATOM   1968  CD  GLN A 119      75.478  71.443 110.020  1.00  0.00           C
ATOM   1969  OE1 GLN A 119      75.788  71.133 108.870  1.00  0.00           O
ATOM   1970  NE2 GLN A 119      76.418  71.663 110.960  1.00  0.00           N
ATOM   1973  C   GLN A 119      71.658  74.803 110.440  1.00  0.00           C
ATOM   1974  O   GLN A 119      71.328  75.423 109.430  1.00  0.00           O
ATOM   1975  N   GLN A 120      71.638  75.373 111.650  1.00  0.00           N
ATOM   1977  CA  GLN A 120      71.018  76.663 111.950  1.00  0.00           C
ATOM   1979  CB  GLN A 120      70.638  76.893 113.450  1.00  0.00           C
ATOM   1982  CG  GLN A 120      71.618  76.453 114.570  1.00  0.00           C
ATOM   1985  CD  GLN A 120      72.108  75.013 114.480  1.00  0.00           C
ATOM   1986  OE1 GLN A 120      73.258  74.813 114.100  1.00  0.00           O
ATOM   1987  NE2 GLN A 120      71.248  74.003 114.740  1.00  0.00           N
ATOM   1990  C   GLN A 120      71.588  77.873 111.200  1.00  0.00           C
ATOM   1991  O   GLN A 120      70.808  78.673 110.670  1.00  0.00           O
ATOM   1992  N   PRO A 121      72.878  78.043 111.020  1.00  0.00           N
ATOM   1993  CD  PRO A 121      73.338  78.463 109.700  1.00  0.00           C
ATOM   1996  CA  PRO A 121      73.968  77.613 111.890  1.00  0.00           C
ATOM   1998  CB  PRO A 121      75.048  77.233 110.880  1.00  0.00           C
ATOM   2001  CG  PRO A 121      74.848  78.183 109.690  1.00  0.00           C
ATOM   2004  C   PRO A 121      74.448  78.763 112.760  1.00  0.00           C
ATOM   2005  O   PRO A 121      74.638  79.873 112.280  1.00  0.00           O
ATOM   2006  N   VAL A 122      74.688  78.533 114.060  1.00  0.00           N
ATOM   2008  CA  VAL A 122      75.198  79.593 114.940  1.00  0.00           C
ATOM   2010  CB  VAL A 122      74.198  79.953 116.032  1.00  0.00           C
ATOM   2012  CG1 VAL A 122      72.948  80.573 115.380  1.00  0.00           C
ATOM   2016  CG2 VAL A 122      73.788  78.723 116.882  1.00  0.00           C
ATOM   2020  C   VAL A 122      76.568  79.183 115.460  1.00  0.00           C
ATOM   2021  O   VAL A 122      77.098  79.703 116.442  1.00  0.00           O
ATOM   2022  N   GLN A 123      77.188  78.213 114.750  1.00  0.00           N
ATOM   2024  CA  GLN A 123      78.398  77.463 115.000  1.00  0.00           C
ATOM   2026  CB  GLN A 123      78.728  76.683 113.700  1.00  0.00           C
ATOM   2029  CG  GLN A 123      77.848  75.433 113.460  1.00  0.00           C
ATOM   2032  CD  GLN A 123      78.058  74.393 114.570  1.00  0.00           C
ATOM   2033  OE1 GLN A 123      79.118  73.773 114.700  1.00  0.00           O
ATOM   2034  NE2 GLN A 123      77.008  74.163 115.390  1.00  0.00           N
ATOM   2037  C   GLN A 123      79.658  78.193 115.500  1.00  0.00           C
ATOM   2038  O   GLN A 123      80.468  77.593 116.202  1.00  0.00           O
ATOM   2039  N   ILE A 124      79.798  79.483 115.130  1.00  0.00           N
ATOM   2041  CA  ILE A 124      80.998  80.323 115.180  1.00  0.00           C
ATOM   2043  CB  ILE A 124      81.818  80.333 116.472  1.00  0.00           C
ATOM   2045  CG2 ILE A 124      83.198  81.023 116.322  1.00  0.00           C
ATOM   2049  CG1 ILE A 124      80.988  80.993 117.592  1.00  0.00           C
ATOM   2052  CD  ILE A 124      81.518  80.593 118.972  1.00  0.00           C
ATOM   2056  C   ILE A 124      81.868  79.993 113.980  1.00  0.00           C
ATOM   2057  O   ILE A 124      82.168  78.813 113.810  1.00  0.00           O
ATOM   2058  N   PRO A 125      82.268  80.923 113.100  1.00  0.00           N
ATOM   2059  CD  PRO A 125      82.048  82.363 113.240  1.00  0.00           C
ATOM   2062  CA  PRO A 125      83.128  80.623 111.950  1.00  0.00           C
ATOM   2064  CB  PRO A 125      83.428  82.013 111.340  1.00  0.00           C
ATOM   2067  CG  PRO A 125      83.238  82.973 112.520  1.00  0.00           C
ATOM   2070  C   PRO A 125      84.378  79.833 112.310  1.00  0.00           C
ATOM   2071  O   PRO A 125      85.248  80.323 113.040  1.00  0.00           O
ATOM   2072  N   SER A 126      84.518  78.603 111.770  1.00  0.00           N
ATOM   2074  CA  SER A 126      85.728  77.813 111.940  1.00  0.00           C
ATOM   2076  CB  SER A 126      85.598  76.323 111.500  1.00  0.00           C
ATOM   2079  OG  SER A 126      85.628  76.123 110.090  1.00  0.00           O
ATOM   2081  C   SER A 126      86.938  78.463 111.290  1.00  0.00           C
ATOM   2082  O   SER A 126      86.848  79.093 110.240  1.00  0.00           O
ATOM   2083  N   GLN A 127      88.088  78.373 111.970  1.00  0.00           N
ATOM   2085  CA  GLN A 127      89.258  79.203 111.740  1.00  0.00           C
ATOM   2087  CB  GLN A 127      89.808  79.603 113.150  1.00  0.00           C
ATOM   2090  CG  GLN A 127      91.248  80.153 113.360  1.00  0.00           C
ATOM   2093  CD  GLN A 127      92.248  79.053 113.720  1.00  0.00           C
ATOM   2094  OE1 GLN A 127      91.888  77.913 114.020  1.00  0.00           O
ATOM   2095  NE2 GLN A 127      93.558  79.343 113.570  1.00  0.00           N
ATOM   2098  C   GLN A 127      90.198  78.593 110.690  1.00  0.00           C
ATOM   2099  O   GLN A 127      89.788  78.283 109.580  1.00  0.00           O
ATOM   2100  N   GLU A 128      91.488  78.353 110.990  1.00  0.00           N
ATOM   2102  CA  GLU A 128      92.398  77.603 110.150  1.00  0.00           C
ATOM   2104  CB  GLU A 128      93.818  78.223 110.200  1.00  0.00           C
ATOM   2107  CG  GLU A 128      94.638  77.863 108.950  1.00  0.00           C
ATOM   2110  CD  GLU A 128      94.078  78.593 107.750  1.00  0.00           C
ATOM   2111  OE1 GLU A 128      92.948  78.293 107.310  1.00  0.00           O
ATOM   2112  OE2 GLU A 128      94.668  79.623 107.350  1.00  0.00           O
ATOM   2113  C   GLU A 128      92.418  76.173 110.620  1.00  0.00           C
ATOM   2114  O   GLU A 128      93.168  75.303 110.210  1.00  0.00           O
ATOM   2115  N   GLN A 129      91.448  75.893 111.480  1.00  0.00           N
ATOM   2117  CA  GLN A 129      90.898  74.623 111.810  1.00  0.00           C
ATOM   2119  CB  GLN A 129      89.768  74.943 112.800  1.00  0.00           C
ATOM   2122  CG  GLN A 129      89.008  73.703 113.290  1.00  0.00           C
ATOM   2125  CD  GLN A 129      87.908  74.063 114.290  1.00  0.00           C
ATOM   2126  OE1 GLN A 129      87.968  75.083 114.990  1.00  0.00           O
ATOM   2127  NE2 GLN A 129      86.908  73.163 114.370  1.00  0.00           N
ATOM   2130  C   GLN A 129      90.408  73.833 110.600  1.00  0.00           C
ATOM   2131  O   GLN A 129      90.478  72.603 110.580  1.00  0.00           O
ATOM   2132  N   ILE A 130      89.938  74.533 109.550  1.00  0.00           N
ATOM   2134  CA  ILE A 130      89.538  73.963 108.280  1.00  0.00           C
ATOM   2136  CB  ILE A 130      89.048  75.033 107.300  1.00  0.00           C
ATOM   2138  CG2 ILE A 130      87.848  75.753 107.940  1.00  0.00           C
ATOM   2142  CG1 ILE A 130      90.128  76.053 106.870  1.00  0.00           C
ATOM   2145  CD  ILE A 130      90.748  75.733 105.510  1.00  0.00           C
ATOM   2149  C   ILE A 130      90.598  73.073 107.640  1.00  0.00           C
ATOM   2150  O   ILE A 130      90.268  72.013 107.130  1.00  0.00           O
ATOM   2151  N   ASP A 131      91.908  73.443 107.740  1.00  0.00           N
ATOM   2153  CA  ASP A 131      93.018  72.653 107.260  1.00  0.00           C
ATOM   2155  CB  ASP A 131      94.358  73.383 107.570  1.00  0.00           C
ATOM   2158  CG  ASP A 131      94.658  74.483 106.560  1.00  0.00           C
ATOM   2159  OD1 ASP A 131      94.318  74.293 105.360  1.00  0.00           O
ATOM   2160  OD2 ASP A 131      95.398  75.433 106.910  1.00  0.00           O
ATOM   2161  C   ASP A 131      93.038  71.233 107.820  1.00  0.00           C
ATOM   2162  O   ASP A 131      93.178  70.263 107.070  1.00  0.00           O
ATOM   2163  N   ALA A 132      92.808  71.073 109.140  1.00  0.00           N
ATOM   2165  CA  ALA A 132      92.678  69.803 109.800  1.00  0.00           C
ATOM   2167  CB  ALA A 132      92.528  70.023 111.310  1.00  0.00           C
ATOM   2171  C   ALA A 132      91.548  68.953 109.270  1.00  0.00           C
ATOM   2172  O   ALA A 132      91.668  67.733 109.210  1.00  0.00           O
ATOM   2173  N   MET A 133      90.418  69.563 108.890  1.00  0.00           N
ATOM   2175  CA  MET A 133      89.318  68.843 108.290  1.00  0.00           C
ATOM   2177  CB  MET A 133      87.968  69.523 108.570  1.00  0.00           C
ATOM   2180  CG  MET A 133      87.538  69.483 110.050  1.00  0.00           C
ATOM   2183  SD  MET A 133      87.338  67.813 110.720  1.00  0.00           S
ATOM   2184  CE  MET A 133      86.608  68.453 112.260  1.00  0.00           C
ATOM   2188  C   MET A 133      89.468  68.553 106.800  1.00  0.00           C
ATOM   2189  O   MET A 133      88.878  67.603 106.300  1.00  0.00           O
ATOM   2190  N   LYS A 134      90.328  69.293 106.080  1.00  0.00           N
ATOM   2192  CA  LYS A 134      90.658  69.003 104.690  1.00  0.00           C
ATOM   2194  CB  LYS A 134      91.398  70.183 103.970  1.00  0.00           C
ATOM   2197  CG  LYS A 134      90.548  71.433 103.710  1.00  0.00           C
ATOM   2200  CD  LYS A 134      91.258  72.463 102.790  1.00  0.00           C
ATOM   2203  CE  LYS A 134      92.568  72.963 103.400  1.00  0.00           C
ATOM   2206  NZ  LYS A 134      93.208  74.013 102.590  1.00  0.00           N
ATOM   2210  C   LYS A 134      91.508  67.743 104.560  1.00  0.00           C
ATOM   2211  O   LYS A 134      91.618  67.143 103.490  1.00  0.00           O
ATOM   2212  N   ALA A 135      92.088  67.273 105.670  1.00  0.00           N
ATOM   2214  CA  ALA A 135      92.868  66.053 105.650  1.00  0.00           C
ATOM   2216  CB  ALA A 135      93.998  66.173 106.690  1.00  0.00           C
ATOM   2220  C   ALA A 135      92.048  64.813 105.960  1.00  0.00           C
ATOM   2221  O   ALA A 135      92.558  63.693 105.890  1.00  0.00           O
ATOM   2222  N   LYS A 136      90.738  64.953 106.250  1.00  0.00           N
ATOM   2224  CA  LYS A 136      89.818  63.823 106.270  1.00  0.00           C
ATOM   2226  CB  LYS A 136      88.998  63.793 107.570  1.00  0.00           C
ATOM   2229  CG  LYS A 136      88.078  65.013 107.790  1.00  0.00           C
ATOM   2232  CD  LYS A 136      86.958  64.723 108.800  1.00  0.00           C
ATOM   2235  CE  LYS A 136      87.438  64.233 110.160  1.00  0.00           C
ATOM   2238  NZ  LYS A 136      86.268  63.993 111.020  1.00  0.00           N
ATOM   2242  C   LYS A 136      88.888  63.853 105.070  1.00  0.00           C
ATOM   2243  O   LYS A 136      87.868  63.173 105.020  1.00  0.00           O
ATOM   2244  N   THR A 137      89.218  64.653 104.030  1.00  0.00           N
ATOM   2246  CA  THR A 137      88.448  64.723 102.790  1.00  0.00           C
ATOM   2248  CB  THR A 137      87.678  66.023 102.530  1.00  0.00           C
ATOM   2250  OG1 THR A 137      88.508  67.163 102.360  1.00  0.00           O
ATOM   2252  CG2 THR A 137      86.788  66.333 103.730  1.00  0.00           C
ATOM   2256  C   THR A 137      89.368  64.453 101.630  1.00  0.00           C
ATOM   2257  O   THR A 137      90.598  64.383 101.750  1.00  0.00           O
ATOM   2258  N   GLY A 138      88.778  64.253 100.440  1.00  0.00           N
ATOM   2260  CA  GLY A 138      89.488  63.993  99.210  1.00  0.00           C
ATOM   2263  C   GLY A 138      88.848  62.893  98.440  1.00  0.00           C
ATOM   2264  O   GLY A 138      88.428  61.863  98.960  1.00  0.00           O
ATOM   2265  N   LEU A 139      88.838  63.063  97.100  1.00  0.00           N
ATOM   2267  CA  LEU A 139      88.328  62.093  96.150  1.00  0.00           C
ATOM   2269  CB  LEU A 139      88.228  62.743  94.740  1.00  0.00           C
ATOM   2272  CG  LEU A 139      87.208  63.893  94.650  1.00  0.00           C
ATOM   2274  CD1 LEU A 139      87.328  64.613  93.300  1.00  0.00           C
ATOM   2278  CD2 LEU A 139      85.778  63.383  94.850  1.00  0.00           C
ATOM   2282  C   LEU A 139      89.218  60.873  96.020  1.00  0.00           C
ATOM   2283  O   LEU A 139      88.798  59.833  95.550  1.00  0.00           O
ATOM   2284  N   GLN A 140      90.518  60.973  96.400  1.00  0.00           N
ATOM   2286  CA  GLN A 140      91.478  59.893  96.190  1.00  0.00           C
ATOM   2288  CB  GLN A 140      92.968  60.373  96.220  1.00  0.00           C
ATOM   2291  CG  GLN A 140      93.548  60.913  97.550  1.00  0.00           C
ATOM   2294  CD  GLN A 140      92.928  62.193  98.110  1.00  0.00           C
ATOM   2295  OE1 GLN A 140      92.738  62.273  99.320  1.00  0.00           O
ATOM   2296  NE2 GLN A 140      92.618  63.193  97.260  1.00  0.00           N
ATOM   2299  C   GLN A 140      91.268  58.763  97.180  1.00  0.00           C
ATOM   2300  O   GLN A 140      91.578  57.603  96.900  1.00  0.00           O
ATOM   2301  N   HIS A 141      90.668  59.053  98.340  1.00  0.00           N
ATOM   2303  CA  HIS A 141      90.378  58.043  99.330  1.00  0.00           C
ATOM   2305  CB  HIS A 141      89.828  58.713 100.600  1.00  0.00           C
ATOM   2308  ND1 HIS A 141      91.848  58.823 101.960  1.00  0.00           N
ATOM   2309  CG  HIS A 141      90.868  59.513 101.280  1.00  0.00           C
ATOM   2310  CE1 HIS A 141      92.558  59.743 102.580  1.00  0.00           C
ATOM   2312  NE2 HIS A 141      92.078  60.993 102.350  1.00  0.00           N
ATOM   2314  CD2 HIS A 141      90.988  60.853 101.510  1.00  0.00           C
ATOM   2316  C   HIS A 141      89.338  57.013  98.940  1.00  0.00           C
ATOM   2317  O   HIS A 141      89.328  55.933  99.510  1.00  0.00           O
ATOM   2318  N   LEU A 142      88.418  57.353  98.040  1.00  0.00           N
ATOM   2320  CA  LEU A 142      87.278  56.523  97.740  1.00  0.00           C
ATOM   2322  CB  LEU A 142      85.988  57.373  97.550  1.00  0.00           C
ATOM   2325  CG  LEU A 142      84.678  56.743  98.090  1.00  0.00           C
ATOM   2327  CD1 LEU A 142      83.478  57.673  97.810  1.00  0.00           C
ATOM   2331  CD2 LEU A 142      84.388  55.343  97.520  1.00  0.00           C
ATOM   2335  C   LEU A 142      87.638  55.793  96.470  1.00  0.00           C
ATOM   2336  O   LEU A 142      88.148  56.373  95.520  1.00  0.00           O
ATOM   2337  N   THR A 143      87.378  54.483  96.420  1.00  0.00           N
ATOM   2339  CA  THR A 143      87.568  53.713  95.210  1.00  0.00           C
ATOM   2341  CB  THR A 143      88.918  52.983  95.230  1.00  0.00           C
ATOM   2343  OG1 THR A 143      89.268  52.503  93.940  1.00  0.00           O
ATOM   2345  CG2 THR A 143      88.928  51.803  96.210  1.00  0.00           C
ATOM   2349  C   THR A 143      86.378  52.793  95.090  1.00  0.00           C
ATOM   2350  O   THR A 143      85.708  52.443  96.070  1.00  0.00           O
ATOM   2351  N   VAL A 144      86.048  52.413  93.840  1.00  0.00           N
ATOM   2353  CA  VAL A 144      84.898  51.613  93.490  1.00  0.00           C
ATOM   2355  CB  VAL A 144      83.938  52.313  92.510  1.00  0.00           C
ATOM   2357  CG1 VAL A 144      82.668  51.453  92.290  1.00  0.00           C
ATOM   2361  CG2 VAL A 144      83.518  53.693  93.050  1.00  0.00           C
ATOM   2365  C   VAL A 144      85.458  50.353  92.850  1.00  0.00           C
ATOM   2366  O   VAL A 144      86.408  50.403  92.070  1.00  0.00           O
ATOM   2367  N   ILE A 145      84.898  49.183  93.190  1.00  0.00           N
ATOM   2369  CA  ILE A 145      85.278  47.903  92.620  1.00  0.00           C
ATOM   2371  CB  ILE A 145      85.828  46.913  93.660  1.00  0.00           C
ATOM   2373  CG2 ILE A 145      86.118  45.533  93.010  1.00  0.00           C
ATOM   2377  CG1 ILE A 145      87.118  47.453  94.320  1.00  0.00           C
ATOM   2380  CD  ILE A 145      86.908  48.363  95.540  1.00  0.00           C
ATOM   2384  C   ILE A 145      84.038  47.313  92.010  1.00  0.00           C
ATOM   2385  O   ILE A 145      83.018  47.233  92.690  1.00  0.00           O
ATOM   2386  N   ASN A 146      84.088  46.863  90.740  1.00  0.00           N
ATOM   2388  CA  ASN A 146      82.958  46.253  90.060  1.00  0.00           C
ATOM   2390  CB  ASN A 146      82.518  47.073  88.830  1.00  0.00           C
ATOM   2393  CG  ASN A 146      82.038  48.433  89.310  1.00  0.00           C
ATOM   2394  OD1 ASN A 146      81.508  48.653  90.390  1.00  0.00           O
ATOM   2395  ND2 ASN A 146      82.338  49.473  88.500  1.00  0.00           N
ATOM   2398  C   ASN A 146      83.338  44.873  89.590  1.00  0.00           C
ATOM   2399  O   ASN A 146      84.488  44.603  89.280  1.00  0.00           O
ATOM   2400  N   GLN A 147      82.368  43.953  89.570  1.00  0.00           N
ATOM   2402  CA  GLN A 147      82.608  42.563  89.240  1.00  0.00           C
ATOM   2404  CB  GLN A 147      82.998  41.653  90.450  1.00  0.00           C
ATOM   2407  CG  GLN A 147      84.218  42.163  91.250  1.00  0.00           C
ATOM   2410  CD  GLN A 147      84.558  41.333  92.490  1.00  0.00           C
ATOM   2411  OE1 GLN A 147      85.638  41.463  93.070  1.00  0.00           O
ATOM   2412  NE2 GLN A 147      83.598  40.523  92.970  1.00  0.00           N
ATOM   2415  C   GLN A 147      81.268  42.083  88.750  1.00  0.00           C
ATOM   2416  O   GLN A 147      80.238  42.703  88.980  1.00  0.00           O
ATOM   2417  N   SER A 148      81.218  40.923  88.070  1.00  0.00           N
ATOM   2419  CA  SER A 148      79.988  40.343  87.540  1.00  0.00           C
ATOM   2421  CB  SER A 148      80.288  38.973  86.890  1.00  0.00           C
ATOM   2424  OG  SER A 148      81.268  39.133  85.870  1.00  0.00           O
ATOM   2426  C   SER A 148      78.888  40.103  88.550  1.00  0.00           C
ATOM   2427  O   SER A 148      77.718  40.353  88.310  1.00  0.00           O
ATOM   2428  N   HIS A 149      79.248  39.583  89.730  1.00  0.00           N
ATOM   2430  CA  HIS A 149      78.288  39.363  90.800  1.00  0.00           C
ATOM   2432  CB  HIS A 149      78.838  38.333  91.820  1.00  0.00           C
ATOM   2435  ND1 HIS A 149      78.028  36.273  90.730  1.00  0.00           N
ATOM   2436  CG  HIS A 149      79.088  37.023  91.170  1.00  0.00           C
ATOM   2437  CE1 HIS A 149      78.548  35.173  90.230  1.00  0.00           C
ATOM   2439  NE2 HIS A 149      79.888  35.173  90.360  1.00  0.00           N
ATOM   2441  CD2 HIS A 149      80.248  36.363  90.940  1.00  0.00           C
ATOM   2443  C   HIS A 149      77.898  40.613  91.570  1.00  0.00           C
ATOM   2444  O   HIS A 149      76.758  40.793  91.970  1.00  0.00           O
ATOM   2445  N   GLN A 150      78.888  41.473  91.850  1.00  0.00           N
ATOM   2447  CA  GLN A 150      78.688  42.503  92.830  1.00  0.00           C
ATOM   2449  CB  GLN A 150      78.518  42.003  94.300  1.00  0.00           C
ATOM   2452  CG  GLN A 150      79.698  41.173  94.850  1.00  0.00           C
ATOM   2455  CD  GLN A 150      79.328  40.483  96.160  1.00  0.00           C
ATOM   2456  OE1 GLN A 150      79.298  39.253  96.250  1.00  0.00           O
ATOM   2457  NE2 GLN A 150      78.998  41.263  97.210  1.00  0.00           N
ATOM   2460  C   GLN A 150      79.828  43.463  92.800  1.00  0.00           C
ATOM   2461  O   GLN A 150      80.858  43.263  92.160  1.00  0.00           O
ATOM   2462  N   GLN A 151      79.638  44.553  93.530  1.00  0.00           N
ATOM   2464  CA  GLN A 151      80.408  45.743  93.440  1.00  0.00           C
ATOM   2466  CB  GLN A 151      79.828  46.753  92.420  1.00  0.00           C
ATOM   2469  CG  GLN A 151      78.308  47.053  92.500  1.00  0.00           C
ATOM   2472  CD  GLN A 151      77.408  45.853  92.140  1.00  0.00           C
ATOM   2473  OE1 GLN A 151      77.528  45.233  91.090  1.00  0.00           O
ATOM   2474  NE2 GLN A 151      76.498  45.503  93.060  1.00  0.00           N
ATOM   2477  C   GLN A 151      80.458  46.313  94.830  1.00  0.00           C
ATOM   2478  O   GLN A 151      79.598  46.043  95.670  1.00  0.00           O
ATOM   2479  N   TYR A 152      81.538  47.043  95.100  1.00  0.00           N
ATOM   2481  CA  TYR A 152      81.948  47.403  96.440  1.00  0.00           C
ATOM   2483  CB  TYR A 152      83.178  46.613  96.940  1.00  0.00           C
ATOM   2486  CG  TYR A 152      83.018  45.123  96.810  1.00  0.00           C
ATOM   2487  CD1 TYR A 152      83.248  44.463  95.590  1.00  0.00           C
ATOM   2489  CE1 TYR A 152      83.158  43.073  95.510  1.00  0.00           C
ATOM   2491  CZ  TYR A 152      82.878  42.323  96.650  1.00  0.00           C
ATOM   2492  OH  TYR A 152      82.808  40.913  96.600  1.00  0.00           O
ATOM   2494  CD2 TYR A 152      82.748  44.353  97.950  1.00  0.00           C
ATOM   2496  CE2 TYR A 152      82.668  42.963  97.870  1.00  0.00           C
ATOM   2498  C   TYR A 152      82.388  48.853  96.440  1.00  0.00           C
ATOM   2499  O   TYR A 152      82.948  49.343  95.460  1.00  0.00           O
ATOM   2500  N   LEU A 153      82.208  49.523  97.580  1.00  0.00           N
ATOM   2502  CA  LEU A 153      82.958  50.723  97.910  1.00  0.00           C
ATOM   2504  CB  LEU A 153      82.098  51.833  98.540  1.00  0.00           C
ATOM   2507  CG  LEU A 153      81.028  52.473  97.640  1.00  0.00           C
ATOM   2509  CD1 LEU A 153      80.488  53.703  98.380  1.00  0.00           C
ATOM   2513  CD2 LEU A 153      81.568  52.863  96.250  1.00  0.00           C
ATOM   2517  C   LEU A 153      84.048  50.403  98.910  1.00  0.00           C
ATOM   2518  O   LEU A 153      83.958  49.513  99.750  1.00  0.00           O
ATOM   2519  N   GLN A 154      85.158  51.153  98.850  1.00  0.00           N
ATOM   2521  CA  GLN A 154      86.248  50.993  99.780  1.00  0.00           C
ATOM   2523  CB  GLN A 154      87.288  50.033  99.160  1.00  0.00           C
ATOM   2526  CG  GLN A 154      88.518  49.733 100.040  1.00  0.00           C
ATOM   2529  CD  GLN A 154      89.478  48.713  99.420  1.00  0.00           C
ATOM   2530  OE1 GLN A 154      90.268  48.073 100.120  1.00  0.00           O
ATOM   2531  NE2 GLN A 154      89.428  48.513  98.080  1.00  0.00           N
ATOM   2534  C   GLN A 154      86.848  52.363 100.010  1.00  0.00           C
ATOM   2535  O   GLN A 154      86.968  53.143  99.070  1.00  0.00           O
ATOM   2536  N   LYS A 155      87.228  52.693 101.270  1.00  0.00           N
ATOM   2538  CA  LYS A 155      87.878  53.953 101.560  1.00  0.00           C
ATOM   2540  CB  LYS A 155      86.998  54.983 102.330  1.00  0.00           C
ATOM   2543  CG  LYS A 155      86.718  54.713 103.820  1.00  0.00           C
ATOM   2546  CD  LYS A 155      85.638  53.643 104.070  1.00  0.00           C
ATOM   2549  CE  LYS A 155      85.148  53.643 105.520  1.00  0.00           C
ATOM   2552  NZ  LYS A 155      84.048  52.683 105.670  1.00  0.00           N
ATOM   2556  C   LYS A 155      89.178  53.733 102.300  1.00  0.00           C
ATOM   2557  O   LYS A 155      89.308  52.783 103.070  1.00  0.00           O
ATOM   2558  N   ASP A 156      90.188  54.593 102.040  1.00  0.00           N
ATOM   2560  CA  ASP A 156      91.498  54.463 102.650  1.00  0.00           C
ATOM   2562  CB  ASP A 156      92.558  55.103 101.680  1.00  0.00           C
ATOM   2565  CG  ASP A 156      93.928  55.323 102.300  1.00  0.00           C
ATOM   2566  OD1 ASP A 156      94.098  56.183 103.200  1.00  0.00           O
ATOM   2567  OD2 ASP A 156      94.878  54.573 101.960  1.00  0.00           O
ATOM   2568  C   ASP A 156      91.548  55.003 104.080  1.00  0.00           C
ATOM   2569  O   ASP A 156      92.358  54.573 104.890  1.00  0.00           O
ATOM   2570  N   LEU A 157      90.628  55.923 104.430  1.00  0.00           N
ATOM   2572  CA  LEU A 157      90.688  56.653 105.670  1.00  0.00           C
ATOM   2574  CB  LEU A 157      91.118  58.103 105.320  1.00  0.00           C
ATOM   2577  CG  LEU A 157      91.188  59.173 106.430  1.00  0.00           C
ATOM   2579  CD1 LEU A 157      92.138  60.283 105.990  1.00  0.00           C
ATOM   2583  CD2 LEU A 157      89.838  59.813 106.810  1.00  0.00           C
ATOM   2587  C   LEU A 157      89.338  56.493 106.380  1.00  0.00           C
ATOM   2588  O   LEU A 157      88.308  56.793 105.760  1.00  0.00           O
ATOM   2589  N   PRO A 158      89.208  56.003 107.630  1.00  0.00           N
ATOM   2590  CD  PRO A 158      90.298  55.303 108.320  1.00  0.00           C
ATOM   2593  CA  PRO A 158      87.918  55.573 108.170  1.00  0.00           C
ATOM   2595  CB  PRO A 158      88.268  54.933 109.520  1.00  0.00           C
ATOM   2598  CG  PRO A 158      89.628  54.303 109.260  1.00  0.00           C
ATOM   2601  C   PRO A 158      86.918  56.673 108.390  1.00  0.00           C
ATOM   2602  O   PRO A 158      85.728  56.403 108.350  1.00  0.00           O
ATOM   2603  N   ASP A 159      87.398  57.903 108.650  1.00  0.00           N
ATOM   2605  CA  ASP A 159      86.558  59.033 108.950  1.00  0.00           C
ATOM   2607  CB  ASP A 159      87.368  60.123 109.730  1.00  0.00           C
ATOM   2610  CG  ASP A 159      87.888  59.713 111.100  1.00  0.00           C
ATOM   2611  OD1 ASP A 159      87.428  58.703 111.690  1.00  0.00           O
ATOM   2612  OD2 ASP A 159      88.658  60.553 111.650  1.00  0.00           O
ATOM   2613  C   ASP A 159      85.998  59.723 107.710  1.00  0.00           C
ATOM   2614  O   ASP A 159      85.288  60.703 107.870  1.00  0.00           O
ATOM   2615  N   LEU A 160      86.248  59.243 106.450  1.00  0.00           N
ATOM   2617  CA  LEU A 160      85.518  59.683 105.260  1.00  0.00           C
ATOM   2619  CB  LEU A 160      85.788  58.843 103.970  1.00  0.00           C
ATOM   2622  CG  LEU A 160      86.898  59.353 103.020  1.00  0.00           C
ATOM   2624  CD1 LEU A 160      86.768  60.843 102.710  1.00  0.00           C
ATOM   2628  CD2 LEU A 160      88.268  59.053 103.580  1.00  0.00           C
ATOM   2632  C   LEU A 160      84.018  59.713 105.440  1.00  0.00           C
ATOM   2633  O   LEU A 160      83.378  58.703 105.710  1.00  0.00           O
ATOM   2634  N   TYR A 161      83.408  60.893 105.210  1.00  0.00           N
ATOM   2636  CA  TYR A 161      81.978  61.013 105.160  1.00  0.00           C
ATOM   2638  CB  TYR A 161      81.468  62.173 106.030  1.00  0.00           C
ATOM   2641  CG  TYR A 161      79.988  62.043 106.130  1.00  0.00           C
ATOM   2642  CD1 TYR A 161      79.128  62.623 105.180  1.00  0.00           C
ATOM   2644  CE1 TYR A 161      77.758  62.373 105.220  1.00  0.00           C
ATOM   2646  CZ  TYR A 161      77.218  61.603 106.260  1.00  0.00           C
ATOM   2647  OH  TYR A 161      75.838  61.393 106.320  1.00  0.00           O
ATOM   2649  CD2 TYR A 161      79.448  61.243 107.140  1.00  0.00           C
ATOM   2651  CE2 TYR A 161      78.068  61.043 107.230  1.00  0.00           C
ATOM   2653  C   TYR A 161      81.658  61.243 103.700  1.00  0.00           C
ATOM   2654  O   TYR A 161      82.258  62.063 103.020  1.00  0.00           O
ATOM   2655  N   VAL A 162      80.708  60.473 103.160  1.00  0.00           N
ATOM   2657  CA  VAL A 162      80.428  60.513 101.750  1.00  0.00           C
ATOM   2659  CB  VAL A 162      80.658  59.153 101.100  1.00  0.00           C
ATOM   2661  CG1 VAL A 162      80.478  59.263  99.570  1.00  0.00           C
ATOM   2665  CG2 VAL A 162      82.098  58.683 101.380  1.00  0.00           C
ATOM   2669  C   VAL A 162      78.998  60.973 101.650  1.00  0.00           C
ATOM   2670  O   VAL A 162      78.088  60.313 102.170  1.00  0.00           O
ATOM   2671  N   ASP A 163      78.758  62.133 101.010  1.00  0.00           N
ATOM   2673  CA  ASP A 163      77.448  62.733 100.910  1.00  0.00           C
ATOM   2675  CB  ASP A 163      77.368  64.113 101.650  1.00  0.00           C
ATOM   2678  CG  ASP A 163      75.948  64.663 101.680  1.00  0.00           C
ATOM   2679  OD1 ASP A 163      75.038  64.003 101.120  1.00  0.00           O
ATOM   2680  OD2 ASP A 163      75.718  65.763 102.250  1.00  0.00           O
ATOM   2681  C   ASP A 163      77.098  62.873  99.440  1.00  0.00           C
ATOM   2682  O   ASP A 163      77.818  63.503  98.670  1.00  0.00           O
ATOM   2683  N   LEU A 164      75.968  62.283  99.010  1.00  0.00           N
ATOM   2685  CA  LEU A 164      75.578  62.253  97.610  1.00  0.00           C
ATOM   2687  CB  LEU A 164      75.198  60.823  97.130  1.00  0.00           C
ATOM   2690  CG  LEU A 164      76.428  59.933  96.870  1.00  0.00           C
ATOM   2692  CD1 LEU A 164      77.078  59.363  98.140  1.00  0.00           C
ATOM   2696  CD2 LEU A 164      76.108  58.753  95.960  1.00  0.00           C
ATOM   2700  C   LEU A 164      74.498  63.283  97.310  1.00  0.00           C
ATOM   2701  O   LEU A 164      73.828  63.243  96.280  1.00  0.00           O
ATOM   2702  N   SER A 165      74.338  64.293  98.200  1.00  0.00           N
ATOM   2704  CA  SER A 165      73.238  65.243  98.090  1.00  0.00           C
ATOM   2706  CB  SER A 165      73.078  66.163  99.330  1.00  0.00           C
ATOM   2709  OG  SER A 165      74.258  66.933  99.570  1.00  0.00           O
ATOM   2711  C   SER A 165      73.298  66.103  96.860  1.00  0.00           C
ATOM   2712  O   SER A 165      72.278  66.573  96.390  1.00  0.00           O
ATOM   2713  N   THR A 166      74.468  66.283  96.230  1.00  0.00           N
ATOM   2715  CA  THR A 166      74.608  67.163  95.090  1.00  0.00           C
ATOM   2717  CB  THR A 166      75.968  67.853  95.090  1.00  0.00           C
ATOM   2719  OG1 THR A 166      77.068  66.953  95.070  1.00  0.00           O
ATOM   2721  CG2 THR A 166      76.128  68.653  96.390  1.00  0.00           C
ATOM   2725  C   THR A 166      74.408  66.443  93.760  1.00  0.00           C
ATOM   2726  O   THR A 166      74.448  67.083  92.720  1.00  0.00           O
ATOM   2727  N   VAL A 167      74.208  65.103  93.750  1.00  0.00           N
ATOM   2729  CA  VAL A 167      74.308  64.313  92.530  1.00  0.00           C
ATOM   2731  CB  VAL A 167      75.718  63.703  92.490  1.00  0.00           C
ATOM   2733  CG1 VAL A 167      75.968  62.713  93.640  1.00  0.00           C
ATOM   2737  CG2 VAL A 167      76.008  63.083  91.110  1.00  0.00           C
ATOM   2741  C   VAL A 167      73.228  63.233  92.470  1.00  0.00           C
ATOM   2742  O   VAL A 167      72.938  62.623  91.440  1.00  0.00           O
ATOM   2743  N   GLY A 168      72.558  62.963  93.610  1.00  0.00           N
ATOM   2745  CA  GLY A 168      71.458  62.013  93.730  1.00  0.00           C
ATOM   2748  C   GLY A 168      70.208  62.413  93.000  1.00  0.00           C
ATOM   2749  O   GLY A 168      69.478  61.563  92.500  1.00  0.00           O
ATOM   2750  N   GLU A 169      69.918  63.733  92.930  1.00  0.00           N
ATOM   2752  CA  GLU A 169      68.818  64.353  92.210  1.00  0.00           C
ATOM   2754  CB  GLU A 169      68.818  65.873  92.520  1.00  0.00           C
ATOM   2757  CG  GLU A 169      67.418  66.543  92.590  1.00  0.00           C
ATOM   2760  CD  GLU A 169      67.378  67.943  93.210  1.00  0.00           C
ATOM   2761  OE1 GLU A 169      67.748  68.923  92.520  1.00  0.00           O
ATOM   2762  OE2 GLU A 169      66.838  68.093  94.340  1.00  0.00           O
ATOM   2763  C   GLU A 169      68.958  64.063  90.710  1.00  0.00           C
ATOM   2764  O   GLU A 169      68.028  63.593  90.060  1.00  0.00           O
ATOM   2765  N   GLY A 170      70.168  64.213  90.150  1.00  0.00           N
ATOM   2767  CA  GLY A 170      70.478  63.703  88.820  1.00  0.00           C
ATOM   2770  C   GLY A 170      70.238  62.223  88.620  1.00  0.00           C
ATOM   2771  O   GLY A 170      69.658  61.813  87.620  1.00  0.00           O
ATOM   2772  N   TYR A 171      70.648  61.363  89.590  1.00  0.00           N
ATOM   2774  CA  TYR A 171      70.378  59.923  89.530  1.00  0.00           C
ATOM   2776  CB  TYR A 171      71.088  59.173  90.710  1.00  0.00           C
ATOM   2779  CG  TYR A 171      70.618  57.743  90.900  1.00  0.00           C
ATOM   2780  CD1 TYR A 171      71.128  56.703  90.120  1.00  0.00           C
ATOM   2782  CE1 TYR A 171      70.578  55.413  90.200  1.00  0.00           C
ATOM   2784  CZ  TYR A 171      69.508  55.153  91.080  1.00  0.00           C
ATOM   2785  OH  TYR A 171      68.898  53.883  91.160  1.00  0.00           O
ATOM   2787  CD2 TYR A 171      69.598  57.463  91.820  1.00  0.00           C
ATOM   2789  CE2 TYR A 171      69.038  56.183  91.900  1.00  0.00           C
ATOM   2791  C   TYR A 171      68.898  59.593  89.480  1.00  0.00           C
ATOM   2792  O   TYR A 171      68.448  58.793  88.660  1.00  0.00           O
ATOM   2793  N   ALA A 172      68.108  60.203  90.380  1.00  0.00           N
ATOM   2795  CA  ALA A 172      66.718  59.893  90.600  1.00  0.00           C
ATOM   2797  CB  ALA A 172      66.258  60.523  91.930  1.00  0.00           C
ATOM   2801  C   ALA A 172      65.838  60.253  89.410  1.00  0.00           C
ATOM   2802  O   ALA A 172      64.898  59.533  89.080  1.00  0.00           O
ATOM   2803  N   ALA A 173      66.188  61.313  88.660  1.00  0.00           N
ATOM   2805  CA  ALA A 173      65.638  61.583  87.350  1.00  0.00           C
ATOM   2807  CB  ALA A 173      66.098  62.983  86.880  1.00  0.00           C
ATOM   2811  C   ALA A 173      65.888  60.533  86.270  1.00  0.00           C
ATOM   2812  O   ALA A 173      65.028  60.223  85.450  1.00  0.00           O
ATOM   2813  N   ASP A 174      67.078  59.943  86.230  1.00  0.00           N
ATOM   2815  CA  ASP A 174      67.378  58.883  85.290  1.00  0.00           C
ATOM   2817  CB  ASP A 174      68.908  58.813  85.250  1.00  0.00           C
ATOM   2820  CG  ASP A 174      69.458  60.063  84.590  1.00  0.00           C
ATOM   2821  OD1 ASP A 174      68.918  60.483  83.540  1.00  0.00           O
ATOM   2822  OD2 ASP A 174      70.558  60.483  85.030  1.00  0.00           O
ATOM   2823  C   ASP A 174      66.778  57.543  85.720  1.00  0.00           C
ATOM   2824  O   ASP A 174      66.328  56.723  84.920  1.00  0.00           O
ATOM   2825  N   HIS A 175      66.688  57.343  87.040  1.00  0.00           N
ATOM   2827  CA  HIS A 175      65.918  56.283  87.660  1.00  0.00           C
ATOM   2829  CB  HIS A 175      66.098  56.303  89.190  1.00  0.00           C
ATOM   2832  ND1 HIS A 175      65.698  55.003  91.300  1.00  0.00           N
ATOM   2834  CG  HIS A 175      65.618  55.083  89.940  1.00  0.00           C
ATOM   2835  CE1 HIS A 175      65.258  53.783  91.670  1.00  0.00           C
ATOM   2837  NE2 HIS A 175      64.908  53.043  90.620  1.00  0.00           N
ATOM   2838  CD2 HIS A 175      65.078  53.893  89.540  1.00  0.00           C
ATOM   2840  C   HIS A 175      64.438  56.363  87.320  1.00  0.00           C
ATOM   2841  O   HIS A 175      63.778  55.363  87.040  1.00  0.00           O
ATOM   2842  N   LEU A 176      63.888  57.593  87.340  1.00  0.00           N
ATOM   2844  CA  LEU A 176      62.558  57.903  86.860  1.00  0.00           C
ATOM   2846  CB  LEU A 176      62.168  59.333  87.320  1.00  0.00           C
ATOM   2849  CG  LEU A 176      60.688  59.693  87.130  1.00  0.00           C
ATOM   2851  CD1 LEU A 176      59.778  58.613  87.690  1.00  0.00           C
ATOM   2855  CD2 LEU A 176      60.308  60.993  87.850  1.00  0.00           C
ATOM   2859  C   LEU A 176      62.368  57.703  85.360  1.00  0.00           C
ATOM   2860  O   LEU A 176      61.358  57.173  84.900  1.00  0.00           O
ATOM   2861  N   ALA A 177      63.358  58.073  84.520  1.00  0.00           N
ATOM   2863  CA  ALA A 177      63.368  57.813  83.100  1.00  0.00           C
ATOM   2865  CB  ALA A 177      64.608  58.483  82.490  1.00  0.00           C
ATOM   2869  C   ALA A 177      63.308  56.333  82.730  1.00  0.00           C
ATOM   2870  O   ALA A 177      62.548  55.923  81.860  1.00  0.00           O
ATOM   2871  N   ARG A 178      64.078  55.463  83.430  1.00  0.00           N
ATOM   2873  CA  ARG A 178      64.008  54.023  83.180  1.00  0.00           C
ATOM   2875  CB  ARG A 178      65.228  53.263  83.790  1.00  0.00           C
ATOM   2878  CG  ARG A 178      65.348  53.253  85.320  1.00  0.00           C
ATOM   2881  CD  ARG A 178      66.588  52.493  85.800  1.00  0.00           C
ATOM   2884  NE  ARG A 178      66.578  52.433  87.310  1.00  0.00           N
ATOM   2886  CZ  ARG A 178      67.128  51.453  88.000  1.00  0.00           C
ATOM   2887  NH1 ARG A 178      67.668  50.413  87.410  1.00  0.00           N
ATOM   2890  NH2 ARG A 178      67.178  51.483  89.320  1.00  0.00           N
ATOM   2893  C   ARG A 178      62.748  53.353  83.710  1.00  0.00           C
ATOM   2894  O   ARG A 178      62.348  52.283  83.250  1.00  0.00           O
ATOM   2895  N   LEU A 179      62.058  53.983  84.690  1.00  0.00           N
ATOM   2897  CA  LEU A 179      60.718  53.583  85.080  1.00  0.00           C
ATOM   2899  CB  LEU A 179      60.228  54.343  86.340  1.00  0.00           C
ATOM   2902  CG  LEU A 179      58.938  53.763  86.970  1.00  0.00           C
ATOM   2904  CD1 LEU A 179      58.838  54.073  88.470  1.00  0.00           C
ATOM   2908  CD2 LEU A 179      57.658  54.263  86.300  1.00  0.00           C
ATOM   2912  C   LEU A 179      59.728  53.753  83.950  1.00  0.00           C
ATOM   2913  O   LEU A 179      58.948  52.863  83.640  1.00  0.00           O
ATOM   2914  N   MET A 180      59.748  54.913  83.260  1.00  0.00           N
ATOM   2916  CA  MET A 180      58.808  55.223  82.210  1.00  0.00           C
ATOM   2918  CB  MET A 180      59.048  56.653  81.660  1.00  0.00           C
ATOM   2921  CG  MET A 180      58.728  57.763  82.690  1.00  0.00           C
ATOM   2924  SD  MET A 180      56.968  57.863  83.140  1.00  0.00           S
ATOM   2925  CE  MET A 180      57.278  58.513  84.810  1.00  0.00           C
ATOM   2929  C   MET A 180      58.808  54.213  81.080  1.00  0.00           C
ATOM   2930  O   MET A 180      57.768  53.753  80.620  1.00  0.00           O
ATOM   2931  N   GLU A 181      60.018  53.753  80.710  1.00  0.00           N
ATOM   2933  CA  GLU A 181      60.268  52.713  79.740  1.00  0.00           C
ATOM   2935  CB  GLU A 181      61.788  52.453  79.670  1.00  0.00           C
ATOM   2938  CG  GLU A 181      62.568  53.633  79.070  1.00  0.00           C
ATOM   2941  CD  GLU A 181      64.068  53.433  79.100  1.00  0.00           C
ATOM   2942  OE1 GLU A 181      64.548  52.393  78.580  1.00  0.00           O
ATOM   2943  OE2 GLU A 181      64.758  54.383  79.580  1.00  0.00           O
ATOM   2944  C   GLU A 181      59.578  51.393  80.060  1.00  0.00           C
ATOM   2945  O   GLU A 181      58.948  50.793  79.190  1.00  0.00           O
ATOM   2946  N   GLN A 182      59.618  50.943  81.320  1.00  0.00           N
ATOM   2948  CA  GLN A 182      59.068  49.653  81.720  1.00  0.00           C
ATOM   2950  CB  GLN A 182      59.778  49.183  83.020  1.00  0.00           C
ATOM   2953  CG  GLN A 182      59.218  49.713  84.370  1.00  0.00           C
ATOM   2956  CD  GLN A 182      60.248  49.893  85.500  1.00  0.00           C
ATOM   2957  OE1 GLN A 182      59.858  50.053  86.660  1.00  0.00           O
ATOM   2958  NE2 GLN A 182      61.568  49.903  85.210  1.00  0.00           N
ATOM   2961  C   GLN A 182      57.538  49.743  81.850  1.00  0.00           C
ATOM   2962  O   GLN A 182      56.838  48.733  81.890  1.00  0.00           O
ATOM   2963  N   GLU A 183      56.978  50.963  81.840  1.00  0.00           N
ATOM   2965  CA  GLU A 183      55.548  51.143  81.820  1.00  0.00           C
ATOM   2967  CB  GLU A 183      55.198  52.323  82.760  1.00  0.00           C
ATOM   2970  CG  GLU A 183      55.488  52.023  84.260  1.00  0.00           C
ATOM   2973  CD  GLU A 183      54.658  50.903  84.870  1.00  0.00           C
ATOM   2974  OE1 GLU A 183      53.398  50.983  84.800  1.00  0.00           O
ATOM   2975  OE2 GLU A 183      55.198  49.943  85.480  1.00  0.00           O
ATOM   2976  C   GLU A 183      55.068  51.363  80.380  1.00  0.00           C
ATOM   2977  O   GLU A 183      53.868  51.493  80.110  1.00  0.00           O
ATOM   2978  N   GLY A 184      55.998  51.343  79.390  1.00  0.00           N
ATOM   2980  CA  GLY A 184      55.738  51.543  77.970  1.00  0.00           C
ATOM   2983  C   GLY A 184      55.538  52.993  77.590  1.00  0.00           C
ATOM   2984  O   GLY A 184      55.078  53.303  76.490  1.00  0.00           O
ATOM   2985  N   ILE A 185      55.908  53.903  78.510  1.00  0.00           N
ATOM   2987  CA  ILE A 185      55.728  55.333  78.400  1.00  0.00           C
ATOM   2989  CB  ILE A 185      55.388  56.013  79.730  1.00  0.00           C
ATOM   2991  CG2 ILE A 185      55.118  57.523  79.490  1.00  0.00           C
ATOM   2995  CG1 ILE A 185      54.178  55.333  80.410  1.00  0.00           C
ATOM   2998  CD  ILE A 185      53.878  55.863  81.820  1.00  0.00           C
ATOM   3002  C   ILE A 185      56.978  55.933  77.800  1.00  0.00           C
ATOM   3003  O   ILE A 185      58.088  55.823  78.300  1.00  0.00           O
ATOM   3004  N   SER A 186      56.808  56.563  76.630  1.00  0.00           N
ATOM   3006  CA  SER A 186      57.928  57.023  75.820  1.00  0.00           C
ATOM   3008  CB  SER A 186      57.838  56.283  74.460  1.00  0.00           C
ATOM   3011  OG  SER A 186      58.628  56.813  73.400  1.00  0.00           O
ATOM   3013  C   SER A 186      57.928  58.523  75.690  1.00  0.00           C
ATOM   3014  O   SER A 186      58.938  59.153  75.400  1.00  0.00           O
ATOM   3015  N   ARG A 187      56.788  59.173  76.010  1.00  0.00           N
ATOM   3017  CA  ARG A 187      56.688  60.603  75.980  1.00  0.00           C
ATOM   3019  CB  ARG A 187      55.718  61.133  74.890  1.00  0.00           C
ATOM   3022  CG  ARG A 187      54.298  60.533  74.950  1.00  0.00           C
ATOM   3025  CD  ARG A 187      53.538  60.523  73.610  1.00  0.00           C
ATOM   3028  NE  ARG A 187      53.398  61.913  73.070  1.00  0.00           N
ATOM   3030  CZ  ARG A 187      52.568  62.213  72.090  1.00  0.00           C
ATOM   3031  NH1 ARG A 187      51.508  61.513  71.800  1.00  0.00           N
ATOM   3034  NH2 ARG A 187      52.768  63.323  71.410  1.00  0.00           N
ATOM   3037  C   ARG A 187      56.318  61.093  77.360  1.00  0.00           C
ATOM   3038  O   ARG A 187      55.358  60.653  77.980  1.00  0.00           O
ATOM   3039  N   TYR A 188      57.178  61.973  77.900  1.00  0.00           N
ATOM   3041  CA  TYR A 188      57.158  62.303  79.300  1.00  0.00           C
ATOM   3043  CB  TYR A 188      57.538  61.103  80.220  1.00  0.00           C
ATOM   3046  CG  TYR A 188      58.868  60.453  79.890  1.00  0.00           C
ATOM   3047  CD1 TYR A 188      60.078  61.013  80.350  1.00  0.00           C
ATOM   3049  CE1 TYR A 188      61.308  60.393  80.090  1.00  0.00           C
ATOM   3051  CZ  TYR A 188      61.348  59.183  79.400  1.00  0.00           C
ATOM   3052  OH  TYR A 188      62.618  58.613  79.180  1.00  0.00           O
ATOM   3054  CD2 TYR A 188      58.928  59.243  79.170  1.00  0.00           C
ATOM   3056  CE2 TYR A 188      60.158  58.603  78.930  1.00  0.00           C
ATOM   3058  C   TYR A 188      58.088  63.473  79.560  1.00  0.00           C
ATOM   3059  O   TYR A 188      59.138  63.613  78.930  1.00  0.00           O
ATOM   3060  N   LEU A 189      57.758  64.293  80.570  1.00  0.00           N
ATOM   3062  CA  LEU A 189      58.728  65.153  81.210  1.00  0.00           C
ATOM   3064  CB  LEU A 189      58.338  66.643  81.010  1.00  0.00           C
ATOM   3067  CG  LEU A 189      59.208  67.763  81.620  1.00  0.00           C
ATOM   3069  CD1 LEU A 189      59.178  67.823  83.150  1.00  0.00           C
ATOM   3073  CD2 LEU A 189      60.658  67.753  81.120  1.00  0.00           C
ATOM   3077  C   LEU A 189      58.808  64.703  82.650  1.00  0.00           C
ATOM   3078  O   LEU A 189      57.818  64.673  83.380  1.00  0.00           O
ATOM   3079  N   VAL A 190      60.018  64.303  83.080  1.00  0.00           N
ATOM   3081  CA  VAL A 190      60.298  63.783  84.410  1.00  0.00           C
ATOM   3083  CB  VAL A 190      60.788  62.333  84.410  1.00  0.00           C
ATOM   3085  CG1 VAL A 190      59.638  61.413  83.940  1.00  0.00           C
ATOM   3089  CG2 VAL A 190      62.048  62.123  83.560  1.00  0.00           C
ATOM   3093  C   VAL A 190      61.278  64.693  85.120  1.00  0.00           C
ATOM   3094  O   VAL A 190      62.248  65.173  84.540  1.00  0.00           O
ATOM   3095  N   SER A 191      60.998  65.013  86.400  1.00  0.00           N
ATOM   3097  CA  SER A 191      61.678  66.023  87.180  1.00  0.00           C
ATOM   3099  CB  SER A 191      60.908  67.383  87.080  1.00  0.00           C
ATOM   3102  OG  SER A 191      61.328  68.413  87.980  1.00  0.00           O
ATOM   3104  C   SER A 191      61.768  65.593  88.630  1.00  0.00           C
ATOM   3105  O   SER A 191      60.778  65.153  89.210  1.00  0.00           O
ATOM   3106  N   VAL A 192      62.948  65.703  89.260  1.00  0.00           N
ATOM   3108  CA  VAL A 192      63.118  65.563  90.700  1.00  0.00           C
ATOM   3110  CB  VAL A 192      63.768  64.263  91.150  1.00  0.00           C
ATOM   3112  CG1 VAL A 192      65.248  64.143  90.780  1.00  0.00           C
ATOM   3116  CG2 VAL A 192      63.568  64.063  92.670  1.00  0.00           C
ATOM   3120  C   VAL A 192      63.958  66.763  91.060  1.00  0.00           C
ATOM   3121  O   VAL A 192      64.958  67.053  90.410  1.00  0.00           O
ATOM   3122  N   GLY A 193      63.498  67.543  92.060  1.00  0.00           N
ATOM   3124  CA  GLY A 193      64.108  68.833  92.390  1.00  0.00           C
ATOM   3127  C   GLY A 193      64.428  69.743  91.230  1.00  0.00           C
ATOM   3128  O   GLY A 193      63.518  70.243  90.560  1.00  0.00           O
ATOM   3129  N   GLY A 194      65.728  69.993  90.960  1.00  0.00           N
ATOM   3131  CA  GLY A 194      66.188  70.813  89.850  1.00  0.00           C
ATOM   3134  C   GLY A 194      66.618  70.023  88.650  1.00  0.00           C
ATOM   3135  O   GLY A 194      66.908  70.613  87.610  1.00  0.00           O
ATOM   3136  N   ALA A 195      66.658  68.673  88.740  1.00  0.00           N
ATOM   3138  CA  ALA A 195      67.078  67.803  87.660  1.00  0.00           C
ATOM   3140  CB  ALA A 195      67.958  66.643  88.180  1.00  0.00           C
ATOM   3144  C   ALA A 195      65.898  67.263  86.860  1.00  0.00           C
ATOM   3145  O   ALA A 195      64.868  66.853  87.390  1.00  0.00           O
ATOM   3146  N   LEU A 196      66.018  67.243  85.510  1.00  0.00           N
ATOM   3148  CA  LEU A 196      64.938  66.843  84.630  1.00  0.00           C
ATOM   3150  CB  LEU A 196      64.088  68.003  84.010  1.00  0.00           C
ATOM   3153  CG  LEU A 196      63.528  69.093  84.950  1.00  0.00           C
ATOM   3155  CD1 LEU A 196      64.548  70.143  85.380  1.00  0.00           C
ATOM   3159  CD2 LEU A 196      62.368  69.813  84.240  1.00  0.00           C
ATOM   3163  C   LEU A 196      65.478  66.053  83.450  1.00  0.00           C
ATOM   3164  O   LEU A 196      66.628  66.193  83.040  1.00  0.00           O
ATOM   3165  N   ASN A 197      64.598  65.243  82.830  1.00  0.00           N
ATOM   3167  CA  ASN A 197      64.818  64.613  81.540  1.00  0.00           C
ATOM   3169  CB  ASN A 197      65.168  63.113  81.700  1.00  0.00           C
ATOM   3172  CG  ASN A 197      66.498  62.933  82.410  1.00  0.00           C
ATOM   3173  OD1 ASN A 197      67.528  63.453  81.980  1.00  0.00           O
ATOM   3174  ND2 ASN A 197      66.528  62.133  83.490  1.00  0.00           N
ATOM   3177  C   ASN A 197      63.548  64.753  80.720  1.00  0.00           C
ATOM   3178  O   ASN A 197      62.438  64.573  81.240  1.00  0.00           O
ATOM   3179  N   SER A 198      63.648  65.083  79.430  1.00  0.00           N
ATOM   3181  CA  SER A 198      62.468  65.183  78.570  1.00  0.00           C
ATOM   3183  CB  SER A 198      62.218  66.623  78.050  1.00  0.00           C
ATOM   3186  OG  SER A 198      63.038  66.973  76.940  1.00  0.00           O
ATOM   3188  C   SER A 198      62.578  64.213  77.410  1.00  0.00           C
ATOM   3189  O   SER A 198      63.638  64.013  76.820  1.00  0.00           O
ATOM   3190  N   ARG A 199      61.468  63.563  77.050  1.00  0.00           N
ATOM   3192  CA  ARG A 199      61.458  62.693  75.900  1.00  0.00           C
ATOM   3194  CB  ARG A 199      61.728  61.223  76.290  1.00  0.00           C
ATOM   3197  CG  ARG A 199      61.858  60.253  75.110  1.00  0.00           C
ATOM   3200  CD  ARG A 199      62.038  58.813  75.600  1.00  0.00           C
ATOM   3203  NE  ARG A 199      61.908  57.903  74.420  1.00  0.00           N
ATOM   3205  CZ  ARG A 199      61.598  56.623  74.540  1.00  0.00           C
ATOM   3206  NH1 ARG A 199      61.488  55.973  75.680  1.00  0.00           N
ATOM   3209  NH2 ARG A 199      61.398  55.913  73.450  1.00  0.00           N
ATOM   3212  C   ARG A 199      60.128  62.853  75.200  1.00  0.00           C
ATOM   3213  O   ARG A 199      59.058  62.943  75.810  1.00  0.00           O
ATOM   3214  N   GLY A 200      60.168  62.923  73.860  1.00  0.00           N
ATOM   3216  CA  GLY A 200      59.018  63.153  73.020  1.00  0.00           C
ATOM   3219  C   GLY A 200      58.398  64.513  73.170  1.00  0.00           C
ATOM   3220  O   GLY A 200      59.058  65.523  73.400  1.00  0.00           O
ATOM   3221  N   MET A 201      57.078  64.573  72.980  1.00  0.00           N
ATOM   3223  CA  MET A 201      56.328  65.803  72.850  1.00  0.00           C
ATOM   3225  CB  MET A 201      55.608  65.903  71.480  1.00  0.00           C
ATOM   3228  CG  MET A 201      56.528  65.673  70.260  1.00  0.00           C
ATOM   3231  SD  MET A 201      57.788  66.943  70.100  1.00  0.00           S
ATOM   3232  CE  MET A 201      58.978  66.003  69.130  1.00  0.00           C
ATOM   3236  C   MET A 201      55.298  65.923  73.950  1.00  0.00           C
ATOM   3237  O   MET A 201      54.658  64.963  74.360  1.00  0.00           O
ATOM   3238  N   ASN A 202      55.118  67.173  74.420  1.00  0.00           N
ATOM   3240  CA  ASN A 202      54.048  67.673  75.260  1.00  0.00           C
ATOM   3242  CB  ASN A 202      54.318  69.193  75.490  1.00  0.00           C
ATOM   3245  CG  ASN A 202      53.748  69.693  76.810  1.00  0.00           C
ATOM   3246  OD1 ASN A 202      52.958  69.033  77.490  1.00  0.00           O
ATOM   3247  ND2 ASN A 202      54.198  70.893  77.230  1.00  0.00           N
ATOM   3250  C   ASN A 202      52.638  67.423  74.700  1.00  0.00           C
ATOM   3251  O   ASN A 202      52.448  66.843  73.620  1.00  0.00           O
ATOM   3252  N   GLY A 203      51.598  67.893  75.410  1.00  0.00           N
ATOM   3254  CA  GLY A 203      50.198  67.843  75.000  1.00  0.00           C
ATOM   3257  C   GLY A 203      49.808  68.803  73.910  1.00  0.00           C
ATOM   3258  O   GLY A 203      48.668  69.213  73.830  1.00  0.00           O
ATOM   3259  N   GLU A 204      50.728  69.133  72.990  1.00  0.00           N
ATOM   3261  CA  GLU A 204      50.408  69.893  71.800  1.00  0.00           C
ATOM   3263  CB  GLU A 204      50.508  71.423  72.050  1.00  0.00           C
ATOM   3266  CG  GLU A 204      51.918  71.953  72.420  1.00  0.00           C
ATOM   3269  CD  GLU A 204      52.148  72.213  73.910  1.00  0.00           C
ATOM   3270  OE1 GLU A 204      51.158  72.573  74.600  1.00  0.00           O
ATOM   3271  OE2 GLU A 204      53.328  72.153  74.330  1.00  0.00           O
ATOM   3272  C   GLU A 204      51.288  69.483  70.640  1.00  0.00           C
ATOM   3273  O   GLU A 204      51.388  70.153  69.610  1.00  0.00           O
ATOM   3274  N   GLY A 205      51.978  68.333  70.740  1.00  0.00           N
ATOM   3276  CA  GLY A 205      52.798  67.803  69.660  1.00  0.00           C
ATOM   3279  C   GLY A 205      54.108  68.533  69.460  1.00  0.00           C
ATOM   3280  O   GLY A 205      54.828  68.303  68.490  1.00  0.00           O
ATOM   3281  N   LEU A 206      54.458  69.403  70.420  1.00  0.00           N
ATOM   3283  CA  LEU A 206      55.678  70.183  70.440  1.00  0.00           C
ATOM   3285  CB  LEU A 206      55.418  71.683  70.720  1.00  0.00           C
ATOM   3288  CG  LEU A 206      54.758  72.443  69.560  1.00  0.00           C
ATOM   3290  CD1 LEU A 206      54.558  73.903  69.950  1.00  0.00           C
ATOM   3294  CD2 LEU A 206      55.618  72.373  68.290  1.00  0.00           C
ATOM   3298  C   LEU A 206      56.558  69.653  71.550  1.00  0.00           C
ATOM   3299  O   LEU A 206      56.048  69.013  72.480  1.00  0.00           O
ATOM   3300  N   PRO A 207      57.868  69.863  71.490  1.00  0.00           N
ATOM   3301  CD  PRO A 207      58.598  70.363  70.320  1.00  0.00           C
ATOM   3304  CA  PRO A 207      58.778  69.523  72.570  1.00  0.00           C
ATOM   3306  CB  PRO A 207      60.148  70.033  72.090  1.00  0.00           C
ATOM   3309  CG  PRO A 207      60.048  69.973  70.570  1.00  0.00           C
ATOM   3312  C   PRO A 207      58.388  70.093  73.910  1.00  0.00           C
ATOM   3313  O   PRO A 207      57.798  71.163  73.990  1.00  0.00           O
ATOM   3314  N   TRP A 208      58.688  69.373  75.000  1.00  0.00           N
ATOM   3316  CA  TRP A 208      58.488  69.843  76.340  1.00  0.00           C
ATOM   3318  CB  TRP A 208      59.008  68.793  77.350  1.00  0.00           C
ATOM   3321  CG  TRP A 208      58.318  67.473  77.190  1.00  0.00           C
ATOM   3322  CD1 TRP A 208      58.718  66.353  76.510  1.00  0.00           C
ATOM   3324  NE1 TRP A 208      57.768  65.373  76.660  1.00  0.00           N
ATOM   3326  CE2 TRP A 208      56.738  65.833  77.420  1.00  0.00           C
ATOM   3327  CD2 TRP A 208      57.038  67.173  77.760  1.00  0.00           C
ATOM   3328  CE3 TRP A 208      56.148  67.893  78.550  1.00  0.00           C
ATOM   3330  CZ3 TRP A 208      54.988  67.273  79.000  1.00  0.00           C
ATOM   3332  CZ2 TRP A 208      55.578  65.223  77.850  1.00  0.00           C
ATOM   3334  CH2 TRP A 208      54.698  65.963  78.650  1.00  0.00           C
ATOM   3336  C   TRP A 208      59.188  71.163  76.620  1.00  0.00           C
ATOM   3337  O   TRP A 208      60.378  71.313  76.370  1.00  0.00           O
ATOM   3338  N   ARG A 209      58.438  72.153  77.140  1.00  0.00           N
ATOM   3340  CA  ARG A 209      58.988  73.473  77.380  1.00  0.00           C
ATOM   3342  CB  ARG A 209      57.818  74.493  77.540  1.00  0.00           C
ATOM   3345  CG  ARG A 209      58.138  75.933  77.090  1.00  0.00           C
ATOM   3348  CD  ARG A 209      58.988  76.813  78.030  1.00  0.00           C
ATOM   3351  NE  ARG A 209      58.118  77.333  79.130  1.00  0.00           N
ATOM   3353  CZ  ARG A 209      58.088  78.593  79.580  1.00  0.00           C
ATOM   3354  NH1 ARG A 209      58.838  79.563  79.090  1.00  0.00           N
ATOM   3357  NH2 ARG A 209      57.268  78.903  80.570  1.00  0.00           N
ATOM   3360  C   ARG A 209      59.798  73.353  78.650  1.00  0.00           C
ATOM   3361  O   ARG A 209      59.238  73.123  79.720  1.00  0.00           O
ATOM   3362  N   VAL A 210      61.118  73.503  78.570  1.00  0.00           N
ATOM   3364  CA  VAL A 210      61.958  73.613  79.730  1.00  0.00           C
ATOM   3366  CB  VAL A 210      62.998  72.513  79.810  1.00  0.00           C
ATOM   3368  CG1 VAL A 210      64.078  72.793  80.860  1.00  0.00           C
ATOM   3372  CG2 VAL A 210      62.288  71.193  80.170  1.00  0.00           C
ATOM   3376  C   VAL A 210      62.528  75.003  79.640  1.00  0.00           C
ATOM   3377  O   VAL A 210      63.058  75.413  78.610  1.00  0.00           O
ATOM   3378  N   ALA A 211      62.368  75.813  80.700  1.00  0.00           N
ATOM   3380  CA  ALA A 211      62.808  77.193  80.690  1.00  0.00           C
ATOM   3382  CB  ALA A 211      61.638  78.173  80.870  1.00  0.00           C
ATOM   3386  C   ALA A 211      63.828  77.413  81.780  1.00  0.00           C
ATOM   3387  O   ALA A 211      63.728  76.873  82.870  1.00  0.00           O
ATOM   3388  N   ILE A 212      64.838  78.233  81.480  1.00  0.00           N
ATOM   3390  CA  ILE A 212      65.828  78.643  82.440  1.00  0.00           C
ATOM   3392  CB  ILE A 212      67.228  78.573  81.840  1.00  0.00           C
ATOM   3394  CG2 ILE A 212      67.348  79.433  80.560  1.00  0.00           C
ATOM   3398  CG1 ILE A 212      68.308  78.933  82.890  1.00  0.00           C
ATOM   3401  CD  ILE A 212      69.718  78.663  82.370  1.00  0.00           C
ATOM   3405  C   ILE A 212      65.438  80.023  82.950  1.00  0.00           C
ATOM   3406  O   ILE A 212      65.068  80.903  82.180  1.00  0.00           O
ATOM   3407  N   GLN A 213      65.438  80.233  84.270  1.00  0.00           N
ATOM   3409  CA  GLN A 213      64.968  81.473  84.860  1.00  0.00           C
ATOM   3411  CB  GLN A 213      64.108  81.223  86.130  1.00  0.00           C
ATOM   3414  CG  GLN A 213      62.848  80.333  85.960  1.00  0.00           C
ATOM   3417  CD  GLN A 213      62.148  80.183  87.310  1.00  0.00           C
ATOM   3418  OE1 GLN A 213      62.478  80.883  88.270  1.00  0.00           O
ATOM   3419  NE2 GLN A 213      61.158  79.273  87.430  1.00  0.00           N
ATOM   3422  C   GLN A 213      66.158  82.393  85.200  1.00  0.00           C
ATOM   3423  O   GLN A 213      67.198  81.933  85.650  1.00  0.00           O
ATOM   3424  N   LYS A 214      66.038  83.723  84.980  1.00  0.00           N
ATOM   3426  CA  LYS A 214      67.048  84.713  85.370  1.00  0.00           C
ATOM   3428  CB  LYS A 214      66.658  86.153  84.900  1.00  0.00           C
ATOM   3431  CG  LYS A 214      66.618  86.373  83.390  1.00  0.00           C
ATOM   3434  CD  LYS A 214      67.908  85.963  82.670  1.00  0.00           C
ATOM   3437  CE  LYS A 214      69.148  86.733  83.100  1.00  0.00           C
ATOM   3440  NZ  LYS A 214      70.248  86.473  82.150  1.00  0.00           N
ATOM   3444  C   LYS A 214      67.468  84.913  86.830  1.00  0.00           C
ATOM   3445  O   LYS A 214      68.658  85.163  87.060  1.00  0.00           O
ATOM   3446  N   PRO A 215      66.578  84.923  87.830  1.00  0.00           N
ATOM   3447  CD  PRO A 215      65.198  84.453  87.740  1.00  0.00           C
ATOM   3450  CA  PRO A 215      66.798  85.683  89.050  1.00  0.00           C
ATOM   3452  CB  PRO A 215      65.368  86.013  89.510  1.00  0.00           C
ATOM   3455  CG  PRO A 215      64.548  84.813  89.060  1.00  0.00           C
ATOM   3458  C   PRO A 215      67.508  84.833  90.050  1.00  0.00           C
ATOM   3459  O   PRO A 215      66.918  84.183  90.920  1.00  0.00           O
ATOM   3460  N   THR A 216      68.838  84.833  89.960  1.00  0.00           N
ATOM   3462  CA  THR A 216      69.678  83.873  90.640  1.00  0.00           C
ATOM   3464  CB  THR A 216      70.828  83.573  89.700  1.00  0.00           C
ATOM   3466  OG1 THR A 216      71.628  82.523  90.200  1.00  0.00           O
ATOM   3468  CG2 THR A 216      71.718  84.803  89.460  1.00  0.00           C
ATOM   3472  C   THR A 216      70.118  84.403  92.000  1.00  0.00           C
ATOM   3473  O   THR A 216      70.658  83.703  92.850  1.00  0.00           O
ATOM   3474  N   ASP A 217      69.798  85.683  92.270  1.00  0.00           N
ATOM   3476  CA  ASP A 217      69.918  86.293  93.560  1.00  0.00           C
ATOM   3478  CB  ASP A 217      70.198  87.813  93.330  1.00  0.00           C
ATOM   3481  CG  ASP A 217      70.518  88.533  94.620  1.00  0.00           C
ATOM   3482  OD1 ASP A 217      70.628  87.833  95.660  1.00  0.00           O
ATOM   3483  OD2 ASP A 217      70.738  89.763  94.580  1.00  0.00           O
ATOM   3484  C   ASP A 217      68.648  86.023  94.370  1.00  0.00           C
ATOM   3485  O   ASP A 217      68.388  84.893  94.780  1.00  0.00           O
ATOM   3486  N   LYS A 218      67.808  87.043  94.550  1.00  0.00           N
ATOM   3488  CA  LYS A 218      66.518  86.913  95.160  1.00  0.00           C
ATOM   3490  CB  LYS A 218      66.558  87.133  96.690  1.00  0.00           C
ATOM   3493  CG  LYS A 218      65.188  87.063  97.390  1.00  0.00           C
ATOM   3496  CD  LYS A 218      64.498  85.693  97.190  1.00  0.00           C
ATOM   3499  CE  LYS A 218      63.058  85.623  97.700  1.00  0.00           C
ATOM   3502  NZ  LYS A 218      62.148  86.303  96.750  1.00  0.00           N
ATOM   3506  C   LYS A 218      65.578  87.883  94.480  1.00  0.00           C
ATOM   3507  O   LYS A 218      65.198  88.913  95.030  1.00  0.00           O
ATOM   3508  N   GLU A 219      65.188  87.553  93.250  1.00  0.00           N
ATOM   3510  CA  GLU A 219      64.258  88.343  92.470  1.00  0.00           C
ATOM   3512  CB  GLU A 219      64.958  89.113  91.310  1.00  0.00           C
ATOM   3515  CG  GLU A 219      66.108  90.043  91.780  1.00  0.00           C
ATOM   3518  CD  GLU A 219      66.768  90.833  90.640  1.00  0.00           C
ATOM   3519  OE1 GLU A 219      66.968  90.293  89.520  1.00  0.00           O
ATOM   3520  OE2 GLU A 219      67.118  92.003  90.920  1.00  0.00           O
ATOM   3521  C   GLU A 219      63.178  87.383  91.970  1.00  0.00           C
ATOM   3522  O   GLU A 219      62.948  86.313  92.530  1.00  0.00           O
ATOM   3523  N   ASN A 220      62.438  87.753  90.900  1.00  0.00           N
ATOM   3525  CA  ASN A 220      61.598  86.813  90.200  1.00  0.00           C
ATOM   3527  CB  ASN A 220      60.188  86.833  90.800  1.00  0.00           C
ATOM   3530  CG  ASN A 220      59.338  85.713  90.270  1.00  0.00           C
ATOM   3531  OD1 ASN A 220      59.428  84.643  90.870  1.00  0.00           O
ATOM   3532  ND2 ASN A 220      58.478  85.933  89.250  1.00  0.00           N
ATOM   3535  C   ASN A 220      61.498  87.213  88.740  1.00  0.00           C
ATOM   3536  O   ASN A 220      61.308  88.393  88.450  1.00  0.00           O
ATOM   3537  N   ALA A 221      61.558  86.273  87.770  1.00  0.00           N
ATOM   3539  CA  ALA A 221      61.958  86.593  86.420  1.00  0.00           C
ATOM   3541  CB  ALA A 221      63.208  87.493  86.330  1.00  0.00           C
ATOM   3545  C   ALA A 221      62.178  85.313  85.650  1.00  0.00           C
ATOM   3546  O   ALA A 221      62.328  84.233  86.220  1.00  0.00           O
ATOM   3547  N   VAL A 222      62.158  85.363  84.310  1.00  0.00           N
ATOM   3549  CA  VAL A 222      62.228  84.173  83.490  1.00  0.00           C
ATOM   3551  CB  VAL A 222      60.848  83.693  83.040  1.00  0.00           C
ATOM   3553  CG1 VAL A 222      60.108  84.743  82.190  1.00  0.00           C
ATOM   3557  CG2 VAL A 222      60.928  82.333  82.310  1.00  0.00           C
ATOM   3561  C   VAL A 222      63.168  84.463  82.350  1.00  0.00           C
ATOM   3562  O   VAL A 222      63.418  85.613  82.010  1.00  0.00           O
ATOM   3563  N   GLN A 223      63.788  83.423  81.760  1.00  0.00           N
ATOM   3565  CA  GLN A 223      64.538  83.593  80.550  1.00  0.00           C
ATOM   3567  CB  GLN A 223      66.058  83.583  80.850  1.00  0.00           C
ATOM   3570  CG  GLN A 223      66.988  84.183  79.770  1.00  0.00           C
ATOM   3573  CD  GLN A 223      66.338  85.313  78.980  1.00  0.00           C
ATOM   3574  OE1 GLN A 223      65.818  85.113  77.880  1.00  0.00           O
ATOM   3575  NE2 GLN A 223      66.378  86.543  79.520  1.00  0.00           N
ATOM   3578  C   GLN A 223      64.168  82.463  79.600  1.00  0.00           C
ATOM   3579  O   GLN A 223      63.018  82.063  79.460  1.00  0.00           O
ATOM   3580  N   ALA A 224      65.158  81.963  78.880  1.00  0.00           N
ATOM   3582  CA  ALA A 224      65.018  81.393  77.570  1.00  0.00           C
ATOM   3584  CB  ALA A 224      66.388  81.483  76.870  1.00  0.00           C
ATOM   3588  C   ALA A 224      64.508  79.963  77.600  1.00  0.00           C
ATOM   3589  O   ALA A 224      64.478  79.303  78.640  1.00  0.00           O
ATOM   3590  N   VAL A 225      64.058  79.463  76.430  1.00  0.00           N
ATOM   3592  CA  VAL A 225      63.448  78.163  76.370  1.00  0.00           C
ATOM   3594  CB  VAL A 225      62.088  78.213  75.710  1.00  0.00           C
ATOM   3596  CG1 VAL A 225      61.458  76.813  75.750  1.00  0.00           C
ATOM   3600  CG2 VAL A 225      61.228  79.283  76.410  1.00  0.00           C
ATOM   3604  C   VAL A 225      64.388  77.233  75.610  1.00  0.00           C
ATOM   3605  O   VAL A 225      64.908  77.583  74.550  1.00  0.00           O
ATOM   3606  N   VAL A 226      64.648  76.033  76.170  1.00  0.00           N
ATOM   3608  CA  VAL A 226      65.468  75.013  75.560  1.00  0.00           C
ATOM   3610  CB  VAL A 226      66.628  74.503  76.430  1.00  0.00           C
ATOM   3612  CG1 VAL A 226      67.658  75.623  76.650  1.00  0.00           C
ATOM   3616  CG2 VAL A 226      66.158  73.963  77.800  1.00  0.00           C
ATOM   3620  C   VAL A 226      64.558  73.863  75.140  1.00  0.00           C
ATOM   3621  O   VAL A 226      63.608  73.513  75.840  1.00  0.00           O
ATOM   3622  N   ASP A 227      64.848  73.273  73.950  1.00  0.00           N
ATOM   3624  CA  ASP A 227      64.348  71.963  73.580  1.00  0.00           C
ATOM   3626  CB  ASP A 227      64.018  71.813  72.060  1.00  0.00           C
ATOM   3629  CG  ASP A 227      63.558  70.403  71.670  1.00  0.00           C
ATOM   3630  OD1 ASP A 227      63.368  69.583  72.610  1.00  0.00           O
ATOM   3631  OD2 ASP A 227      63.348  70.123  70.460  1.00  0.00           O
ATOM   3632  C   ASP A 227      65.438  71.013  74.050  1.00  0.00           C
ATOM   3633  O   ASP A 227      66.608  71.173  73.740  1.00  0.00           O
ATOM   3634  N   ILE A 228      65.038  70.073  74.900  1.00  0.00           N
ATOM   3636  CA  ILE A 228      65.908  69.203  75.670  1.00  0.00           C
ATOM   3638  CB  ILE A 228      65.768  69.533  77.180  1.00  0.00           C
ATOM   3640  CG2 ILE A 228      64.328  70.013  77.500  1.00  0.00           C
ATOM   3644  CG1 ILE A 228      66.238  68.423  78.150  1.00  0.00           C
ATOM   3647  CD  ILE A 228      66.148  68.793  79.630  1.00  0.00           C
ATOM   3651  C   ILE A 228      65.618  67.763  75.300  1.00  0.00           C
ATOM   3652  O   ILE A 228      66.208  66.823  75.830  1.00  0.00           O
ATOM   3653  N   ASN A 229      64.698  67.533  74.320  1.00  0.00           N
ATOM   3655  CA  ASN A 229      64.218  66.223  73.930  1.00  0.00           C
ATOM   3657  CB  ASN A 229      63.298  66.383  72.690  1.00  0.00           C
ATOM   3660  CG  ASN A 229      62.548  65.103  72.320  1.00  0.00           C
ATOM   3661  OD1 ASN A 229      62.618  64.063  72.970  1.00  0.00           O
ATOM   3662  ND2 ASN A 229      61.768  65.183  71.220  1.00  0.00           N
ATOM   3665  C   ASN A 229      65.318  65.173  73.710  1.00  0.00           C
ATOM   3666  O   ASN A 229      66.148  65.313  72.810  1.00  0.00           O
ATOM   3667  N   GLY A 230      65.338  64.143  74.580  1.00  0.00           N
ATOM   3669  CA  GLY A 230      66.308  63.063  74.570  1.00  0.00           C
ATOM   3672  C   GLY A 230      67.538  63.343  75.400  1.00  0.00           C
ATOM   3673  O   GLY A 230      68.538  62.653  75.320  1.00  0.00           O
ATOM   3674  N   HIS A 231      67.508  64.373  76.260  1.00  0.00           N
ATOM   3676  CA  HIS A 231      68.658  64.783  77.030  1.00  0.00           C
ATOM   3678  CB  HIS A 231      69.408  66.003  76.420  1.00  0.00           C
ATOM   3681  ND1 HIS A 231      69.368  65.713  73.890  1.00  0.00           N
ATOM   3683  CG  HIS A 231      70.048  65.733  75.090  1.00  0.00           C
ATOM   3684  CE1 HIS A 231      70.288  65.563  72.910  1.00  0.00           C
ATOM   3686  NE2 HIS A 231      71.528  65.493  73.390  1.00  0.00           N
ATOM   3687  CD2 HIS A 231      71.368  65.613  74.760  1.00  0.00           C
ATOM   3689  C   HIS A 231      68.228  65.153  78.430  1.00  0.00           C
ATOM   3690  O   HIS A 231      67.038  65.303  78.720  1.00  0.00           O
ATOM   3691  N   GLY A 232      69.218  65.283  79.330  1.00  0.00           N
ATOM   3693  CA  GLY A 232      69.008  65.703  80.700  1.00  0.00           C
ATOM   3696  C   GLY A 232      69.498  67.093  80.970  1.00  0.00           C
ATOM   3697  O   GLY A 232      70.218  67.723  80.200  1.00  0.00           O
ATOM   3698  N   ILE A 233      69.098  67.593  82.140  1.00  0.00           N
ATOM   3700  CA  ILE A 233      69.368  68.933  82.610  1.00  0.00           C
ATOM   3702  CB  ILE A 233      68.298  69.933  82.140  1.00  0.00           C
ATOM   3704  CG2 ILE A 233      66.928  69.573  82.760  1.00  0.00           C
ATOM   3708  CG1 ILE A 233      68.558  71.433  82.390  1.00  0.00           C
ATOM   3711  CD  ILE A 233      69.268  72.113  81.230  1.00  0.00           C
ATOM   3715  C   ILE A 233      69.448  68.863  84.120  1.00  0.00           C
ATOM   3716  O   ILE A 233      68.798  68.033  84.760  1.00  0.00           O
ATOM   3717  N   SER A 234      70.218  69.773  84.740  1.00  0.00           N
ATOM   3719  CA  SER A 234      70.108  70.123  86.140  1.00  0.00           C
ATOM   3721  CB  SER A 234      71.118  69.373  87.060  1.00  0.00           C
ATOM   3724  OG  SER A 234      70.888  69.663  88.440  1.00  0.00           O
ATOM   3726  C   SER A 234      70.308  71.633  86.190  1.00  0.00           C
ATOM   3727  O   SER A 234      70.578  72.253  85.170  1.00  0.00           O
ATOM   3728  N   THR A 235      70.088  72.273  87.350  1.00  0.00           N
ATOM   3730  CA  THR A 235      70.518  73.643  87.590  1.00  0.00           C
ATOM   3732  CB  THR A 235      69.388  74.683  87.420  1.00  0.00           C
ATOM   3734  OG1 THR A 235      69.838  76.043  87.380  1.00  0.00           O
ATOM   3736  CG2 THR A 235      68.308  74.603  88.510  1.00  0.00           C
ATOM   3740  C   THR A 235      71.068  73.683  89.000  1.00  0.00           C
ATOM   3741  O   THR A 235      70.418  73.273  89.950  1.00  0.00           O
ATOM   3742  N   SER A 236      72.308  74.173  89.200  1.00  0.00           N
ATOM   3744  CA  SER A 236      72.828  74.353  90.540  1.00  0.00           C
ATOM   3746  CB  SER A 236      74.098  73.533  90.870  1.00  0.00           C
ATOM   3749  OG  SER A 236      74.478  73.663  92.250  1.00  0.00           O
ATOM   3751  C   SER A 236      73.078  75.823  90.740  1.00  0.00           C
ATOM   3752  O   SER A 236      73.428  76.563  89.830  1.00  0.00           O
ATOM   3753  N   GLY A 237      72.858  76.323  91.960  1.00  0.00           N
ATOM   3755  CA  GLY A 237      73.068  77.753  92.180  1.00  0.00           C
ATOM   3758  C   GLY A 237      73.398  78.143  93.570  1.00  0.00           C
ATOM   3759  O   GLY A 237      73.068  77.493  94.560  1.00  0.00           O
ATOM   3760  N   SER A 238      74.028  79.333  93.670  1.00  0.00           N
ATOM   3762  CA  SER A 238      74.438  80.013  94.870  1.00  0.00           C
ATOM   3764  CB  SER A 238      75.858  80.653  94.740  1.00  0.00           C
ATOM   3767  OG  SER A 238      76.358  81.153  95.980  1.00  0.00           O
ATOM   3769  C   SER A 238      73.408  81.083  95.100  1.00  0.00           C
ATOM   3770  O   SER A 238      73.678  82.283  95.080  1.00  0.00           O
ATOM   3771  N   TYR A 239      72.148  80.643  95.280  1.00  0.00           N
ATOM   3773  CA  TYR A 239      71.018  81.473  95.640  1.00  0.00           C
ATOM   3775  CB  TYR A 239      69.708  80.643  95.680  1.00  0.00           C
ATOM   3778  CG  TYR A 239      69.548  79.833  94.420  1.00  0.00           C
ATOM   3779  CD1 TYR A 239      69.138  80.463  93.230  1.00  0.00           C
ATOM   3781  CE1 TYR A 239      68.908  79.713  92.070  1.00  0.00           C
ATOM   3783  CZ  TYR A 239      69.088  78.323  92.090  1.00  0.00           C
ATOM   3784  OH  TYR A 239      68.758  77.563  90.950  1.00  0.00           O
ATOM   3786  CD2 TYR A 239      69.738  78.443  94.420  1.00  0.00           C
ATOM   3788  CE2 TYR A 239      69.518  77.693  93.260  1.00  0.00           C
ATOM   3790  C   TYR A 239      71.258  82.143  96.990  1.00  0.00           C
ATOM   3791  O   TYR A 239      72.038  81.623  97.790  1.00  0.00           O
ATOM   3792  N   ARG A 240      70.658  83.333  97.210  1.00  0.00           N
ATOM   3794  CA  ARG A 240      70.848  84.203  98.360  1.00  0.00           C
ATOM   3796  CB  ARG A 240      70.498  83.713  99.810  1.00  0.00           C
ATOM   3799  CG  ARG A 240      71.178  82.433 100.340  1.00  0.00           C
ATOM   3802  CD  ARG A 240      70.828  82.113 101.800  1.00  0.00           C
ATOM   3805  NE  ARG A 240      71.258  80.703 102.020  1.00  0.00           N
ATOM   3807  CZ  ARG A 240      70.748  79.903 102.950  1.00  0.00           C
ATOM   3808  NH1 ARG A 240      69.998  80.323 103.940  1.00  0.00           N
ATOM   3811  NH2 ARG A 240      71.038  78.633 102.870  1.00  0.00           N
ATOM   3814  C   ARG A 240      72.138  84.973  98.290  1.00  0.00           C
ATOM   3815  O   ARG A 240      72.938  84.933  99.210  1.00  0.00           O
ATOM   3816  N   ASN A 241      72.398  85.683  97.170  1.00  0.00           N
ATOM   3818  CA  ASN A 241      73.668  86.363  97.000  1.00  0.00           C
ATOM   3820  CB  ASN A 241      73.848  87.133  95.680  1.00  0.00           C
ATOM   3823  CG  ASN A 241      74.088  86.203  94.530  1.00  0.00           C
ATOM   3824  OD1 ASN A 241      75.128  85.553  94.460  1.00  0.00           O
ATOM   3825  ND2 ASN A 241      73.168  86.213  93.550  1.00  0.00           N
ATOM   3828  C   ASN A 241      73.948  87.403  98.040  1.00  0.00           C
ATOM   3829  O   ASN A 241      75.098  87.593  98.400  1.00  0.00           O
ATOM   3830  N   TYR A 242      72.918  88.163  98.460  1.00  0.00           N
ATOM   3832  CA  TYR A 242      73.028  89.173  99.490  1.00  0.00           C
ATOM   3834  CB  TYR A 242      73.278  90.613  98.940  1.00  0.00           C
ATOM   3837  CG  TYR A 242      74.598  90.753  98.200  1.00  0.00           C
ATOM   3838  CD1 TYR A 242      74.758  90.263  96.900  1.00  0.00           C
ATOM   3840  CE1 TYR A 242      75.978  90.383  96.210  1.00  0.00           C
ATOM   3842  CZ  TYR A 242      77.048  91.043  96.810  1.00  0.00           C
ATOM   3843  OH  TYR A 242      78.228  91.233  96.080  1.00  0.00           O
ATOM   3845  CD2 TYR A 242      75.688  91.443  98.780  1.00  0.00           C
ATOM   3847  CE2 TYR A 242      76.908  91.563  98.100  1.00  0.00           C
ATOM   3849  C   TYR A 242      71.718  89.143 100.270  1.00  0.00           C
ATOM   3850  O   TYR A 242      70.638  89.103  99.700  1.00  0.00           O
ATOM   3851  N   TYR A 243      71.788  89.183 101.620  1.00  0.00           N
ATOM   3853  CA  TYR A 243      70.658  89.363 102.530  1.00  0.00           C
ATOM   3855  CB  TYR A 243      70.108  88.013 103.080  1.00  0.00           C
ATOM   3858  CG  TYR A 243      68.988  87.433 102.260  1.00  0.00           C
ATOM   3859  CD1 TYR A 243      69.218  86.843 101.010  1.00  0.00           C
ATOM   3861  CE1 TYR A 243      68.178  86.253 100.280  1.00  0.00           C
ATOM   3863  CZ  TYR A 243      66.898  86.173 100.850  1.00  0.00           C
ATOM   3864  OH  TYR A 243      65.878  85.453 100.210  1.00  0.00           O
ATOM   3866  CD2 TYR A 243      67.688  87.373 102.800  1.00  0.00           C
ATOM   3868  CE2 TYR A 243      66.658  86.723 102.110  1.00  0.00           C
ATOM   3870  C   TYR A 243      71.108  90.243 103.690  1.00  0.00           C
ATOM   3871  O   TYR A 243      72.298  90.493 103.870  1.00  0.00           O
ATOM   3872  N   GLU A 244      70.188  90.773 104.510  1.00  0.00           N
ATOM   3874  CA  GLU A 244      70.538  91.553 105.700  1.00  0.00           C
ATOM   3876  CB  GLU A 244      69.648  92.833 105.840  1.00  0.00           C
ATOM   3879  CG  GLU A 244      69.898  93.893 104.730  1.00  0.00           C
ATOM   3882  CD  GLU A 244      68.948  95.113 104.740  1.00  0.00           C
ATOM   3883  OE1 GLU A 244      67.958  95.143 105.510  1.00  0.00           O
ATOM   3884  OE2 GLU A 244      69.158  96.013 103.880  1.00  0.00           O
ATOM   3885  C   GLU A 244      70.488  90.683 106.960  1.00  0.00           C
ATOM   3886  O   GLU A 244      70.588  91.203 108.080  1.00  0.00           O
ATOM   3887  N   LEU A 245      70.348  89.353 106.820  1.00  0.00           N
ATOM   3889  CA  LEU A 245      70.368  88.363 107.880  1.00  0.00           C
ATOM   3891  CB  LEU A 245      69.368  87.223 107.500  1.00  0.00           C
ATOM   3894  CG  LEU A 245      68.798  86.353 108.630  1.00  0.00           C
ATOM   3896  CD1 LEU A 245      68.118  87.213 109.710  1.00  0.00           C
ATOM   3900  CD2 LEU A 245      67.798  85.323 108.060  1.00  0.00           C
ATOM   3904  C   LEU A 245      71.788  87.833 108.050  1.00  0.00           C
ATOM   3905  O   LEU A 245      72.738  88.383 107.500  1.00  0.00           O
ATOM   3906  N   ASP A 246      71.968  86.723 108.800  1.00  0.00           N
ATOM   3908  CA  ASP A 246      73.238  86.013 108.960  1.00  0.00           C
ATOM   3910  CB  ASP A 246      72.978  84.843 109.940  1.00  0.00           C
ATOM   3913  CG  ASP A 246      74.208  84.063 110.350  1.00  0.00           C
ATOM   3914  OD1 ASP A 246      75.328  84.613 110.440  1.00  0.00           O
ATOM   3915  OD2 ASP A 246      74.018  82.873 110.710  1.00  0.00           O
ATOM   3916  C   ASP A 246      73.798  85.513 107.630  1.00  0.00           C
ATOM   3917  O   ASP A 246      74.958  85.693 107.290  1.00  0.00           O
ATOM   3918  N   GLY A 247      72.908  84.943 106.800  1.00  0.00           N
ATOM   3920  CA  GLY A 247      73.168  84.443 105.450  1.00  0.00           C
ATOM   3923  C   GLY A 247      73.218  85.543 104.430  1.00  0.00           C
ATOM   3924  O   GLY A 247      72.428  85.553 103.490  1.00  0.00           O
ATOM   3925  N   LYS A 248      74.108  86.523 104.640  1.00  0.00           N
ATOM   3927  CA  LYS A 248      74.278  87.753 103.890  1.00  0.00           C
ATOM   3929  CB  LYS A 248      74.968  88.753 104.870  1.00  0.00           C
ATOM   3932  CG  LYS A 248      75.448  90.153 104.430  1.00  0.00           C
ATOM   3935  CD  LYS A 248      75.918  91.023 105.610  1.00  0.00           C
ATOM   3938  CE  LYS A 248      74.898  91.193 106.750  1.00  0.00           C
ATOM   3941  NZ  LYS A 248      75.418  92.143 107.760  1.00  0.00           N
ATOM   3945  C   LYS A 248      74.928  87.593 102.520  1.00  0.00           C
ATOM   3946  O   LYS A 248      74.398  86.943 101.640  1.00  0.00           O
ATOM   3947  N   ARG A 249      76.088  88.223 102.260  1.00  0.00           N
ATOM   3949  CA  ARG A 249      76.768  88.163 100.980  1.00  0.00           C
ATOM   3951  CB  ARG A 249      77.698  89.383 100.730  1.00  0.00           C
ATOM   3954  CG  ARG A 249      78.838  89.503 101.740  1.00  0.00           C
ATOM   3957  CD  ARG A 249      79.798  90.673 101.510  1.00  0.00           C
ATOM   3960  NE  ARG A 249      80.708  90.753 102.700  1.00  0.00           N
ATOM   3962  CZ  ARG A 249      80.378  91.213 103.910  1.00  0.00           C
ATOM   3963  NH1 ARG A 249      79.208  91.783 104.110  1.00  0.00           N
ATOM   3966  NH2 ARG A 249      81.268  91.163 104.890  1.00  0.00           N
ATOM   3969  C   ARG A 249      77.578  86.893 100.870  1.00  0.00           C
ATOM   3970  O   ARG A 249      77.958  86.403  99.810  1.00  0.00           O
ATOM   3971  N   LEU A 250      77.898  86.323 102.040  1.00  0.00           N
ATOM   3973  CA  LEU A 250      78.588  85.083 102.160  1.00  0.00           C
ATOM   3975  CB  LEU A 250      79.038  84.863 103.610  1.00  0.00           C
ATOM   3978  CG  LEU A 250      79.958  83.643 103.760  1.00  0.00           C
ATOM   3980  CD1 LEU A 250      81.328  83.943 103.120  1.00  0.00           C
ATOM   3984  CD2 LEU A 250      80.058  83.293 105.240  1.00  0.00           C
ATOM   3988  C   LEU A 250      77.768  83.893 101.700  1.00  0.00           C
ATOM   3989  O   LEU A 250      76.738  83.543 102.280  1.00  0.00           O
ATOM   3990  N   SER A 251      78.268  83.223 100.660  1.00  0.00           N
ATOM   3992  CA  SER A 251      77.758  81.963 100.180  1.00  0.00           C
ATOM   3994  CB  SER A 251      78.408  81.653  98.810  1.00  0.00           C
ATOM   3997  OG  SER A 251      78.118  80.363  98.280  1.00  0.00           O
ATOM   3999  C   SER A 251      77.838  80.773 101.120  1.00  0.00           C
ATOM   4000  O   SER A 251      78.748  80.613 101.940  1.00  0.00           O
ATOM   4001  N   HIS A 252      76.848  79.863 101.010  1.00  0.00           N
ATOM   4003  CA  HIS A 252      76.808  78.633 101.770  1.00  0.00           C
ATOM   4005  CB  HIS A 252      75.358  78.303 102.180  1.00  0.00           C
ATOM   4008  ND1 HIS A 252      73.858  78.773 104.110  1.00  0.00           N
ATOM   4009  CG  HIS A 252      74.838  79.223 103.250  1.00  0.00           C
ATOM   4010  CE1 HIS A 252      73.698  79.773 104.970  1.00  0.00           C
ATOM   4012  NE2 HIS A 252      74.498  80.823 104.700  1.00  0.00           N
ATOM   4014  CD2 HIS A 252      75.238  80.483 103.590  1.00  0.00           C
ATOM   4016  C   HIS A 252      77.388  77.483 100.950  1.00  0.00           C
ATOM   4017  O   HIS A 252      77.498  76.343 101.400  1.00  0.00           O
ATOM   4018  N   VAL A 253      77.828  77.803  99.720  1.00  0.00           N
ATOM   4020  CA  VAL A 253      78.638  76.913  98.910  1.00  0.00           C
ATOM   4022  CB  VAL A 253      78.438  77.063  97.410  1.00  0.00           C
ATOM   4024  CG1 VAL A 253      79.428  76.173  96.630  1.00  0.00           C
ATOM   4028  CG2 VAL A 253      77.008  76.623  97.080  1.00  0.00           C
ATOM   4032  C   VAL A 253      80.068  77.133  99.280  1.00  0.00           C
ATOM   4033  O   VAL A 253      80.578  78.253  99.340  1.00  0.00           O
ATOM   4034  N   ILE A 254      80.768  76.023  99.570  1.00  0.00           N
ATOM   4036  CA  ILE A 254      82.158  76.063  99.940  1.00  0.00           C
ATOM   4038  CB  ILE A 254      82.458  75.233 101.180  1.00  0.00           C
ATOM   4040  CG2 ILE A 254      81.348  75.563 102.170  1.00  0.00           C
ATOM   4044  CG1 ILE A 254      82.548  73.703 101.040  1.00  0.00           C
ATOM   4047  CD  ILE A 254      83.238  73.103 102.280  1.00  0.00           C
ATOM   4051  C   ILE A 254      82.998  75.683  98.750  1.00  0.00           C
ATOM   4052  O   ILE A 254      82.588  74.923  97.880  1.00  0.00           O
ATOM   4053  N   ASP A 255      84.238  76.193  98.700  1.00  0.00           N
ATOM   4055  CA  ASP A 255      85.238  75.603  97.860  1.00  0.00           C
ATOM   4057  CB  ASP A 255      86.268  76.713  97.500  1.00  0.00           C
ATOM   4060  CG  ASP A 255      87.168  76.273  96.360  1.00  0.00           C
ATOM   4061  OD1 ASP A 255      87.818  75.223  96.570  1.00  0.00           O
ATOM   4062  OD2 ASP A 255      87.228  76.973  95.310  1.00  0.00           O
ATOM   4063  C   ASP A 255      85.818  74.433  98.670  1.00  0.00           C
ATOM   4064  O   ASP A 255      86.218  74.653  99.820  1.00  0.00           O
ATOM   4065  N   PRO A 256      85.888  73.183  98.200  1.00  0.00           N
ATOM   4066  CD  PRO A 256      85.488  72.783  96.850  1.00  0.00           C
ATOM   4069  CA  PRO A 256      86.408  72.073  98.990  1.00  0.00           C
ATOM   4071  CB  PRO A 256      86.028  70.823  98.170  1.00  0.00           C
ATOM   4074  CG  PRO A 256      85.908  71.323  96.720  1.00  0.00           C
ATOM   4077  C   PRO A 256      87.908  72.203  99.130  1.00  0.00           C
ATOM   4078  O   PRO A 256      88.448  71.813 100.160  1.00  0.00           O
ATOM   4079  N   GLN A 257      88.578  72.703  98.070  1.00  0.00           N
ATOM   4081  CA  GLN A 257      90.008  72.873  97.970  1.00  0.00           C
ATOM   4083  CB  GLN A 257      90.348  73.403  96.550  1.00  0.00           C
ATOM   4086  CG  GLN A 257      91.828  73.313  96.130  1.00  0.00           C
ATOM   4089  CD  GLN A 257      92.418  71.903  96.160  1.00  0.00           C
ATOM   4090  OE1 GLN A 257      93.598  71.723  96.500  1.00  0.00           O
ATOM   4091  NE2 GLN A 257      91.608  70.893  95.770  1.00  0.00           N
ATOM   4094  C   GLN A 257      90.498  73.873  99.000  1.00  0.00           C
ATOM   4095  O   GLN A 257      91.488  73.663  99.710  1.00  0.00           O
ATOM   4096  N   THR A 258      89.778  75.013  99.070  1.00  0.00           N
ATOM   4098  CA  THR A 258      90.108  76.093  99.990  1.00  0.00           C
ATOM   4100  CB  THR A 258      89.558  77.473  99.590  1.00  0.00           C
ATOM   4102  OG1 THR A 258      89.848  77.823  98.240  1.00  0.00           O
ATOM   4104  CG2 THR A 258      90.248  78.553 100.450  1.00  0.00           C
ATOM   4108  C   THR A 258      89.618  75.773 101.400  1.00  0.00           C
ATOM   4109  O   THR A 258      90.308  76.063 102.380  1.00  0.00           O
ATOM   4110  N   GLY A 259      88.428  75.143 101.530  1.00  0.00           N
ATOM   4112  CA  GLY A 259      87.758  74.873 102.800  1.00  0.00           C
ATOM   4115  C   GLY A 259      87.048  76.093 103.320  1.00  0.00           C
ATOM   4116  O   GLY A 259      86.848  76.283 104.520  1.00  0.00           O
ATOM   4117  N   ARG A 260      86.658  76.973 102.390  1.00  0.00           N
ATOM   4119  CA  ARG A 260      86.018  78.223 102.720  1.00  0.00           C
ATOM   4121  CB  ARG A 260      87.008  79.413 102.740  1.00  0.00           C
ATOM   4124  CG  ARG A 260      88.238  79.283 103.660  1.00  0.00           C
ATOM   4127  CD  ARG A 260      89.138  80.513 103.490  1.00  0.00           C
ATOM   4130  NE  ARG A 260      90.488  80.233 104.070  1.00  0.00           N
ATOM   4132  CZ  ARG A 260      90.818  80.293 105.350  1.00  0.00           C
ATOM   4133  NH1 ARG A 260      89.958  80.613 106.280  1.00  0.00           N
ATOM   4136  NH2 ARG A 260      92.088  80.103 105.650  1.00  0.00           N
ATOM   4139  C   ARG A 260      85.048  78.483 101.610  1.00  0.00           C
ATOM   4140  O   ARG A 260      85.258  77.953 100.520  1.00  0.00           O
ATOM   4141  N   PRO A 261      83.988  79.263 101.790  1.00  0.00           N
ATOM   4142  CD  PRO A 261      83.578  79.793 103.090  1.00  0.00           C
ATOM   4145  CA  PRO A 261      83.188  79.863 100.730  1.00  0.00           C
ATOM   4147  CB  PRO A 261      82.368  80.953 101.420  1.00  0.00           C
ATOM   4150  CG  PRO A 261      82.198  80.373 102.820  1.00  0.00           C
ATOM   4153  C   PRO A 261      83.958  80.353  99.530  1.00  0.00           C
ATOM   4154  O   PRO A 261      85.018  80.963  99.690  1.00  0.00           O
ATOM   4155  N   ILE A 262      83.418  80.113  98.320  1.00  0.00           N
ATOM   4157  CA  ILE A 262      83.888  80.693  97.090  1.00  0.00           C
ATOM   4159  CB  ILE A 262      83.198  80.113  95.850  1.00  0.00           C
ATOM   4161  CG2 ILE A 262      83.298  78.573  95.850  1.00  0.00           C
ATOM   4165  CG1 ILE A 262      81.738  80.563  95.620  1.00  0.00           C
ATOM   4168  CD  ILE A 262      80.708  80.003  96.610  1.00  0.00           C
ATOM   4172  C   ILE A 262      83.828  82.223  97.130  1.00  0.00           C
ATOM   4173  O   ILE A 262      83.058  82.803  97.890  1.00  0.00           O
ATOM   4174  N   GLU A 263      84.688  82.923  96.360  1.00  0.00           N
ATOM   4176  CA  GLU A 263      84.748  84.373  96.360  1.00  0.00           C
ATOM   4178  CB  GLU A 263      86.228  84.823  96.560  1.00  0.00           C
ATOM   4181  CG  GLU A 263      86.808  84.443  97.970  1.00  0.00           C
ATOM   4184  CD  GLU A 263      88.228  84.923  98.280  1.00  0.00           C
ATOM   4185  OE1 GLU A 263      89.008  85.183  97.340  1.00  0.00           O
ATOM   4186  OE2 GLU A 263      88.568  85.023  99.490  1.00  0.00           O
ATOM   4187  C   GLU A 263      84.188  84.953  95.060  1.00  0.00           C
ATOM   4188  O   GLU A 263      84.288  86.143  94.770  1.00  0.00           O
ATOM   4189  N   HIS A 264      83.578  84.093  94.220  1.00  0.00           N
ATOM   4191  CA  HIS A 264      83.298  84.423  92.840  1.00  0.00           C
ATOM   4193  CB  HIS A 264      83.718  83.323  91.830  1.00  0.00           C
ATOM   4196  ND1 HIS A 264      81.708  81.893  91.770  1.00  0.00           N
ATOM   4197  CG  HIS A 264      83.058  82.003  92.030  1.00  0.00           C
ATOM   4198  CE1 HIS A 264      81.428  80.623  91.960  1.00  0.00           C
ATOM   4200  NE2 HIS A 264      82.528  79.903  92.290  1.00  0.00           N
ATOM   4202  CD2 HIS A 264      83.578  80.793  92.320  1.00  0.00           C
ATOM   4204  C   HIS A 264      81.878  84.893  92.620  1.00  0.00           C
ATOM   4205  O   HIS A 264      81.018  84.873  93.490  1.00  0.00           O
ATOM   4206  N   ASN A 265      81.628  85.403  91.400  1.00  0.00           N
ATOM   4208  CA  ASN A 265      80.388  86.073  91.080  1.00  0.00           C
ATOM   4210  CB  ASN A 265      80.688  87.373  90.290  1.00  0.00           C
ATOM   4213  CG  ASN A 265      81.388  88.363  91.210  1.00  0.00           C
ATOM   4214  OD1 ASN A 265      81.398  88.253  92.430  1.00  0.00           O
ATOM   4215  ND2 ASN A 265      82.088  89.353  90.590  1.00  0.00           N
ATOM   4218  C   ASN A 265      79.488  85.163  90.280  1.00  0.00           C
ATOM   4219  O   ASN A 265      78.448  85.593  89.770  1.00  0.00           O
ATOM   4220  N   LEU A 266      79.838  83.863  90.140  1.00  0.00           N
ATOM   4222  CA  LEU A 266      78.998  82.893  89.450  1.00  0.00           C
ATOM   4224  CB  LEU A 266      79.818  81.683  88.960  1.00  0.00           C
ATOM   4227  CG  LEU A 266      79.098  80.603  88.130  1.00  0.00           C
ATOM   4229  CD1 LEU A 266      78.588  81.163  86.800  1.00  0.00           C
ATOM   4233  CD2 LEU A 266      80.088  79.463  87.880  1.00  0.00           C
ATOM   4237  C   LEU A 266      77.888  82.413  90.370  1.00  0.00           C
ATOM   4238  O   LEU A 266      78.138  82.053  91.510  1.00  0.00           O
ATOM   4239  N   VAL A 267      76.628  82.453  89.900  1.00  0.00           N
ATOM   4241  CA  VAL A 267      75.528  82.293  90.830  1.00  0.00           C
ATOM   4243  CB  VAL A 267      74.668  83.543  90.900  1.00  0.00           C
ATOM   4245  CG1 VAL A 267      73.798  83.443  92.160  1.00  0.00           C
ATOM   4249  CG2 VAL A 267      75.528  84.823  90.960  1.00  0.00           C
ATOM   4253  C   VAL A 267      74.618  81.173  90.380  1.00  0.00           C
ATOM   4254  O   VAL A 267      73.978  80.513  91.190  1.00  0.00           O
ATOM   4255  N   SER A 268      74.558  80.913  89.070  1.00  0.00           N
ATOM   4257  CA  SER A 268      73.798  79.803  88.540  1.00  0.00           C
ATOM   4259  CB  SER A 268      72.368  80.173  88.060  1.00  0.00           C
ATOM   4262  OG  SER A 268      71.718  79.173  87.280  1.00  0.00           O
ATOM   4264  C   SER A 268      74.598  79.263  87.410  1.00  0.00           C
ATOM   4265  O   SER A 268      75.118  80.013  86.580  1.00  0.00           O
ATOM   4266  N   VAL A 269      74.668  77.933  87.370  1.00  0.00           N
ATOM   4268  CA  VAL A 269      75.058  77.183  86.220  1.00  0.00           C
ATOM   4270  CB  VAL A 269      76.308  76.343  86.470  1.00  0.00           C
ATOM   4272  CG1 VAL A 269      76.618  75.373  85.310  1.00  0.00           C
ATOM   4276  CG2 VAL A 269      77.478  77.303  86.730  1.00  0.00           C
ATOM   4280  C   VAL A 269      73.818  76.383  85.890  1.00  0.00           C
ATOM   4281  O   VAL A 269      72.968  76.113  86.740  1.00  0.00           O
ATOM   4282  N   THR A 270      73.628  76.103  84.600  1.00  0.00           N
ATOM   4284  CA  THR A 270      72.638  75.153  84.150  1.00  0.00           C
ATOM   4286  CB  THR A 270      71.428  75.843  83.540  1.00  0.00           C
ATOM   4288  OG1 THR A 270      70.668  76.533  84.530  1.00  0.00           O
ATOM   4290  CG2 THR A 270      70.458  74.853  82.900  1.00  0.00           C
ATOM   4294  C   THR A 270      73.318  74.263  83.130  1.00  0.00           C
ATOM   4295  O   THR A 270      73.808  74.763  82.110  1.00  0.00           O
ATOM   4296  N   VAL A 271      73.388  72.933  83.350  1.00  0.00           N
ATOM   4298  CA  VAL A 271      74.088  72.013  82.460  1.00  0.00           C
ATOM   4300  CB  VAL A 271      75.068  71.103  83.210  1.00  0.00           C
ATOM   4302  CG1 VAL A 271      75.858  70.183  82.250  1.00  0.00           C
ATOM   4306  CG2 VAL A 271      76.058  71.963  84.020  1.00  0.00           C
ATOM   4310  C   VAL A 271      73.118  71.133  81.680  1.00  0.00           C
ATOM   4311  O   VAL A 271      72.248  70.473  82.250  1.00  0.00           O
ATOM   4312  N   ILE A 272      73.278  71.053  80.340  1.00  0.00           N
ATOM   4314  CA  ILE A 272      72.688  70.023  79.500  1.00  0.00           C
ATOM   4316  CB  ILE A 272      72.058  70.533  78.200  1.00  0.00           C
ATOM   4318  CG2 ILE A 272      71.508  69.353  77.350  1.00  0.00           C
ATOM   4322  CG1 ILE A 272      70.908  71.513  78.530  1.00  0.00           C
ATOM   4325  CD  ILE A 272      70.308  72.243  77.330  1.00  0.00           C
ATOM   4329  C   ILE A 272      73.738  68.973  79.230  1.00  0.00           C
ATOM   4330  O   ILE A 272      74.908  69.263  78.940  1.00  0.00           O
ATOM   4331  N   ALA A 273      73.338  67.703  79.330  1.00  0.00           N
ATOM   4333  CA  ALA A 273      74.178  66.553  79.130  1.00  0.00           C
ATOM   4335  CB  ALA A 273      74.888  66.173  80.450  1.00  0.00           C
ATOM   4339  C   ALA A 273      73.268  65.433  78.640  1.00  0.00           C
ATOM   4340  O   ALA A 273      72.048  65.593  78.720  1.00  0.00           O
ATOM   4341  N   PRO A 274      73.738  64.293  78.150  1.00  0.00           N
ATOM   4342  CD  PRO A 274      75.088  64.133  77.620  1.00  0.00           C
ATOM   4345  CA  PRO A 274      72.888  63.163  77.760  1.00  0.00           C
ATOM   4347  CB  PRO A 274      73.848  62.163  77.100  1.00  0.00           C
ATOM   4350  CG  PRO A 274      74.988  63.033  76.560  1.00  0.00           C
ATOM   4353  C   PRO A 274      72.198  62.533  78.950  1.00  0.00           C
ATOM   4354  O   PRO A 274      71.178  61.903  78.750  1.00  0.00           O
ATOM   4355  N   THR A 275      72.768  62.673  80.160  1.00  0.00           N
ATOM   4357  CA  THR A 275      72.258  62.043  81.360  1.00  0.00           C
ATOM   4359  CB  THR A 275      73.218  60.963  81.850  1.00  0.00           C
ATOM   4361  OG1 THR A 275      73.418  59.983  80.860  1.00  0.00           O
ATOM   4363  CG2 THR A 275      72.678  60.213  83.050  1.00  0.00           C
ATOM   4367  C   THR A 275      72.058  63.093  82.430  1.00  0.00           C
ATOM   4368  O   THR A 275      72.928  63.933  82.660  1.00  0.00           O
ATOM   4369  N   ALA A 276      70.918  63.113  83.160  1.00  0.00           N
ATOM   4371  CA  ALA A 276      70.668  64.053  84.240  1.00  0.00           C
ATOM   4373  CB  ALA A 276      69.238  63.943  84.790  1.00  0.00           C
ATOM   4377  C   ALA A 276      71.668  63.923  85.370  1.00  0.00           C
ATOM   4378  O   ALA A 276      72.148  64.923  85.920  1.00  0.00           O
ATOM   4379  N   LEU A 277      72.068  62.683  85.700  1.00  0.00           N
ATOM   4381  CA  LEU A 277      73.158  62.373  86.600  1.00  0.00           C
ATOM   4383  CB  LEU A 277      73.338  60.833  86.630  1.00  0.00           C
ATOM   4386  CG  LEU A 277      74.458  60.293  87.520  1.00  0.00           C
ATOM   4388  CD1 LEU A 277      74.278  60.753  88.960  1.00  0.00           C
ATOM   4392  CD2 LEU A 277      74.598  58.773  87.420  1.00  0.00           C
ATOM   4396  C   LEU A 277      74.468  63.043  86.220  1.00  0.00           C
ATOM   4397  O   LEU A 277      75.158  63.593  87.080  1.00  0.00           O
ATOM   4398  N   GLU A 278      74.848  63.053  84.930  1.00  0.00           N
ATOM   4400  CA  GLU A 278      75.978  63.833  84.430  1.00  0.00           C
ATOM   4402  CB  GLU A 278      76.238  63.573  82.940  1.00  0.00           C
ATOM   4405  CG  GLU A 278      76.778  62.153  82.680  1.00  0.00           C
ATOM   4408  CD  GLU A 278      76.878  61.903  81.180  1.00  0.00           C
ATOM   4409  OE1 GLU A 278      77.428  62.793  80.480  1.00  0.00           O
ATOM   4410  OE2 GLU A 278      76.378  60.833  80.750  1.00  0.00           O
ATOM   4411  C   GLU A 278      75.808  65.323  84.590  1.00  0.00           C
ATOM   4412  O   GLU A 278      76.698  66.013  85.080  1.00  0.00           O
ATOM   4413  N   ALA A 279      74.618  65.833  84.210  1.00  0.00           N
ATOM   4415  CA  ALA A 279      74.318  67.233  84.260  1.00  0.00           C
ATOM   4417  CB  ALA A 279      72.898  67.453  83.720  1.00  0.00           C
ATOM   4421  C   ALA A 279      74.468  67.793  85.670  1.00  0.00           C
ATOM   4422  O   ALA A 279      75.238  68.723  85.890  1.00  0.00           O
ATOM   4423  N   ASP A 280      73.838  67.123  86.660  1.00  0.00           N
ATOM   4425  CA  ASP A 280      73.908  67.483  88.070  1.00  0.00           C
ATOM   4427  CB  ASP A 280      72.918  66.543  88.820  1.00  0.00           C
ATOM   4430  CG  ASP A 280      72.418  67.163  90.110  1.00  0.00           C
ATOM   4431  OD1 ASP A 280      72.418  68.423  90.170  1.00  0.00           O
ATOM   4432  OD2 ASP A 280      71.898  66.413  90.970  1.00  0.00           O
ATOM   4433  C   ASP A 280      75.318  67.423  88.660  1.00  0.00           C
ATOM   4434  O   ASP A 280      75.788  68.363  89.320  1.00  0.00           O
ATOM   4435  N   ALA A 281      76.068  66.343  88.360  1.00  0.00           N
ATOM   4437  CA  ALA A 281      77.458  66.193  88.740  1.00  0.00           C
ATOM   4439  CB  ALA A 281      77.968  64.803  88.310  1.00  0.00           C
ATOM   4443  C   ALA A 281      78.388  67.273  88.210  1.00  0.00           C
ATOM   4444  O   ALA A 281      79.228  67.813  88.930  1.00  0.00           O
ATOM   4445  N   TRP A 282      78.248  67.643  86.910  1.00  0.00           N
ATOM   4447  CA  TRP A 282      78.938  68.803  86.380  1.00  0.00           C
ATOM   4449  CB  TRP A 282      78.738  68.953  84.840  1.00  0.00           C
ATOM   4452  CG  TRP A 282      79.448  67.933  83.990  1.00  0.00           C
ATOM   4453  CD1 TRP A 282      78.868  67.043  83.120  1.00  0.00           C
ATOM   4455  NE1 TRP A 282      79.858  66.323  82.490  1.00  0.00           N
ATOM   4457  CE2 TRP A 282      81.078  66.743  82.920  1.00  0.00           C
ATOM   4458  CD2 TRP A 282      80.868  67.753  83.880  1.00  0.00           C
ATOM   4459  CE3 TRP A 282      81.968  68.363  84.490  1.00  0.00           C
ATOM   4461  CZ3 TRP A 282      83.248  67.953  84.130  1.00  0.00           C
ATOM   4463  CZ2 TRP A 282      82.348  66.333  82.560  1.00  0.00           C
ATOM   4465  CH2 TRP A 282      83.438  66.953  83.170  1.00  0.00           C
ATOM   4467  C   TRP A 282      78.548  70.123  87.040  1.00  0.00           C
ATOM   4468  O   TRP A 282      79.418  70.923  87.390  1.00  0.00           O
ATOM   4469  N   ASP A 283      77.238  70.383  87.210  1.00  0.00           N
ATOM   4471  CA  ASP A 283      76.678  71.673  87.580  1.00  0.00           C
ATOM   4473  CB  ASP A 283      75.118  71.553  87.480  1.00  0.00           C
ATOM   4476  CG  ASP A 283      74.438  72.863  87.170  1.00  0.00           C
ATOM   4477  OD1 ASP A 283      74.808  73.873  87.800  1.00  0.00           O
ATOM   4478  OD2 ASP A 283      73.488  72.863  86.340  1.00  0.00           O
ATOM   4479  C   ASP A 283      77.178  72.163  88.940  1.00  0.00           C
ATOM   4480  O   ASP A 283      77.678  73.283  89.080  1.00  0.00           O
ATOM   4481  N   THR A 284      77.198  71.273  89.960  1.00  0.00           N
ATOM   4483  CA  THR A 284      77.808  71.583  91.260  1.00  0.00           C
ATOM   4485  CB  THR A 284      77.598  70.493  92.300  1.00  0.00           C
ATOM   4487  OG1 THR A 284      76.208  70.423  92.610  1.00  0.00           O
ATOM   4489  CG2 THR A 284      78.298  70.783  93.640  1.00  0.00           C
ATOM   4493  C   THR A 284      79.288  71.913  91.190  1.00  0.00           C
ATOM   4494  O   THR A 284      79.748  72.873  91.810  1.00  0.00           O
ATOM   4495  N   GLY A 285      80.068  71.163  90.400  1.00  0.00           N
ATOM   4497  CA  GLY A 285      81.498  71.413  90.220  1.00  0.00           C
ATOM   4500  C   GLY A 285      81.798  72.703  89.520  1.00  0.00           C
ATOM   4501  O   GLY A 285      82.628  73.483  89.980  1.00  0.00           O
ATOM   4502  N   LEU A 286      81.148  72.963  88.380  1.00  0.00           N
ATOM   4504  CA  LEU A 286      81.268  74.213  87.650  1.00  0.00           C
ATOM   4506  CB  LEU A 286      80.568  74.163  86.270  1.00  0.00           C
ATOM   4509  CG  LEU A 286      81.378  73.543  85.110  1.00  0.00           C
ATOM   4511  CD1 LEU A 286      81.748  72.073  85.320  1.00  0.00           C
ATOM   4515  CD2 LEU A 286      80.578  73.663  83.810  1.00  0.00           C
ATOM   4519  C   LEU A 286      80.798  75.433  88.430  1.00  0.00           C
ATOM   4520  O   LEU A 286      81.428  76.493  88.350  1.00  0.00           O
ATOM   4521  N   MET A 287      79.718  75.313  89.240  1.00  0.00           N
ATOM   4523  CA  MET A 287      79.368  76.323  90.220  1.00  0.00           C
ATOM   4525  CB  MET A 287      78.118  75.923  91.040  1.00  0.00           C
ATOM   4528  CG  MET A 287      76.788  76.433  90.460  1.00  0.00           C
ATOM   4531  SD  MET A 287      76.648  78.243  90.300  1.00  0.00           S
ATOM   4532  CE  MET A 287      77.158  78.743  91.960  1.00  0.00           C
ATOM   4536  C   MET A 287      80.478  76.663  91.190  1.00  0.00           C
ATOM   4537  O   MET A 287      80.758  77.833  91.430  1.00  0.00           O
ATOM   4538  N   VAL A 288      81.158  75.663  91.780  1.00  0.00           N
ATOM   4540  CA  VAL A 288      82.338  75.813  92.630  1.00  0.00           C
ATOM   4542  CB  VAL A 288      82.718  74.513  93.300  1.00  0.00           C
ATOM   4544  CG1 VAL A 288      84.018  74.633  94.120  1.00  0.00           C
ATOM   4548  CG2 VAL A 288      81.588  74.133  94.280  1.00  0.00           C
ATOM   4552  C   VAL A 288      83.538  76.423  91.930  1.00  0.00           C
ATOM   4553  O   VAL A 288      84.248  77.253  92.510  1.00  0.00           O
ATOM   4554  N   LEU A 289      83.798  76.063  90.660  1.00  0.00           N
ATOM   4556  CA  LEU A 289      84.898  76.653  89.910  1.00  0.00           C
ATOM   4558  CB  LEU A 289      85.018  76.083  88.460  1.00  0.00           C
ATOM   4561  CG  LEU A 289      85.948  74.863  88.210  1.00  0.00           C
ATOM   4563  CD1 LEU A 289      87.098  74.733  89.220  1.00  0.00           C
ATOM   4567  CD2 LEU A 289      85.198  73.543  88.120  1.00  0.00           C
ATOM   4571  C   LEU A 289      84.858  78.173  89.840  1.00  0.00           C
ATOM   4572  O   LEU A 289      85.858  78.823  90.110  1.00  0.00           O
ATOM   4573  N   GLY A 290      83.688  78.773  89.530  1.00  0.00           N
ATOM   4575  CA  GLY A 290      83.618  80.193  89.190  1.00  0.00           C
ATOM   4578  C   GLY A 290      83.988  80.453  87.750  1.00  0.00           C
ATOM   4579  O   GLY A 290      84.578  79.603  87.090  1.00  0.00           O
ATOM   4580  N   PRO A 291      83.568  81.603  87.200  1.00  0.00           N
ATOM   4581  CD  PRO A 291      83.218  82.793  87.970  1.00  0.00           C
ATOM   4584  CA  PRO A 291      83.518  81.873  85.770  1.00  0.00           C
ATOM   4586  CB  PRO A 291      83.178  83.373  85.650  1.00  0.00           C
ATOM   4589  CG  PRO A 291      82.498  83.713  86.980  1.00  0.00           C
ATOM   4592  C   PRO A 291      84.708  81.503  84.930  1.00  0.00           C
ATOM   4593  O   PRO A 291      84.508  80.853  83.910  1.00  0.00           O
ATOM   4594  N   GLU A 292      85.938  81.973  85.280  1.00  0.00           N
ATOM   4596  CA  GLU A 292      87.108  81.683  84.470  1.00  0.00           C
ATOM   4598  CB  GLU A 292      88.328  82.613  84.790  1.00  0.00           C
ATOM   4601  CG  GLU A 292      89.008  82.473  86.180  1.00  0.00           C
ATOM   4604  CD  GLU A 292      90.128  83.493  86.400  1.00  0.00           C
ATOM   4605  OE1 GLU A 292      90.378  84.283  85.460  1.00  0.00           O
ATOM   4606  OE2 GLU A 292      90.708  83.583  87.510  1.00  0.00           O
ATOM   4607  C   GLU A 292      87.498  80.223  84.460  1.00  0.00           C
ATOM   4608  O   GLU A 292      87.608  79.623  83.390  1.00  0.00           O
ATOM   4609  N   LYS A 293      87.618  79.573  85.640  1.00  0.00           N
ATOM   4611  CA  LYS A 293      87.948  78.173  85.750  1.00  0.00           C
ATOM   4613  CB  LYS A 293      88.158  77.853  87.250  1.00  0.00           C
ATOM   4616  CG  LYS A 293      89.298  78.683  87.890  1.00  0.00           C
ATOM   4619  CD  LYS A 293      89.418  78.463  89.410  1.00  0.00           C
ATOM   4622  CE  LYS A 293      90.078  77.123  89.750  1.00  0.00           C
ATOM   4625  NZ  LYS A 293      89.808  76.733  91.140  1.00  0.00           N
ATOM   4629  C   LYS A 293      86.898  77.243  85.120  1.00  0.00           C
ATOM   4630  O   LYS A 293      87.198  76.323  84.360  1.00  0.00           O
ATOM   4631  N   ALA A 294      85.598  77.523  85.340  1.00  0.00           N
ATOM   4633  CA  ALA A 294      84.488  76.793  84.760  1.00  0.00           C
ATOM   4635  CB  ALA A 294      83.158  77.353  85.300  1.00  0.00           C
ATOM   4639  C   ALA A 294      84.498  76.813  83.240  1.00  0.00           C
ATOM   4640  O   ALA A 294      84.258  75.793  82.590  1.00  0.00           O
ATOM   4641  N   LYS A 295      84.848  77.973  82.640  1.00  0.00           N
ATOM   4643  CA  LYS A 295      84.968  78.153  81.190  1.00  0.00           C
ATOM   4645  CB  LYS A 295      85.438  79.593  80.840  1.00  0.00           C
ATOM   4648  CG  LYS A 295      84.738  80.153  79.600  1.00  0.00           C
ATOM   4651  CD  LYS A 295      83.328  80.723  79.890  1.00  0.00           C
ATOM   4654  CE  LYS A 295      83.398  81.983  80.760  1.00  0.00           C
ATOM   4657  NZ  LYS A 295      82.108  82.673  80.840  1.00  0.00           N
ATOM   4661  C   LYS A 295      85.988  77.223  80.560  1.00  0.00           C
ATOM   4662  O   LYS A 295      85.788  76.683  79.480  1.00  0.00           O
ATOM   4663  N   GLU A 296      87.128  77.023  81.230  1.00  0.00           N
ATOM   4665  CA  GLU A 296      88.148  76.103  80.820  1.00  0.00           C
ATOM   4667  CB  GLU A 296      89.358  76.313  81.740  1.00  0.00           C
ATOM   4670  CG  GLU A 296      89.998  77.713  81.550  1.00  0.00           C
ATOM   4673  CD  GLU A 296      91.178  77.943  82.490  1.00  0.00           C
ATOM   4674  OE1 GLU A 296      91.398  77.083  83.380  1.00  0.00           O
ATOM   4675  OE2 GLU A 296      91.878  78.983  82.330  1.00  0.00           O
ATOM   4676  C   GLU A 296      87.688  74.653  80.790  1.00  0.00           C
ATOM   4677  O   GLU A 296      87.908  73.953  79.800  1.00  0.00           O
ATOM   4678  N   VAL A 297      86.968  74.183  81.830  1.00  0.00           N
ATOM   4680  CA  VAL A 297      86.378  72.853  81.900  1.00  0.00           C
ATOM   4682  CB  VAL A 297      85.708  72.603  83.250  1.00  0.00           C
ATOM   4684  CG1 VAL A 297      85.098  71.183  83.320  1.00  0.00           C
ATOM   4688  CG2 VAL A 297      86.758  72.743  84.360  1.00  0.00           C
ATOM   4692  C   VAL A 297      85.388  72.613  80.770  1.00  0.00           C
ATOM   4693  O   VAL A 297      85.418  71.603  80.060  1.00  0.00           O
ATOM   4694  N   VAL A 298      84.498  73.603  80.530  1.00  0.00           N
ATOM   4696  CA  VAL A 298      83.508  73.563  79.470  1.00  0.00           C
ATOM   4698  CB  VAL A 298      82.668  74.833  79.530  1.00  0.00           C
ATOM   4700  CG1 VAL A 298      81.708  74.983  78.330  1.00  0.00           C
ATOM   4704  CG2 VAL A 298      81.848  74.793  80.840  1.00  0.00           C
ATOM   4708  C   VAL A 298      84.118  73.423  78.080  1.00  0.00           C
ATOM   4709  O   VAL A 298      83.708  72.583  77.280  1.00  0.00           O
ATOM   4710  N   ARG A 299      85.158  74.213  77.790  1.00  0.00           N
ATOM   4712  CA  ARG A 299      85.858  74.153  76.530  1.00  0.00           C
ATOM   4714  CB  ARG A 299      86.908  75.283  76.470  1.00  0.00           C
ATOM   4717  CG  ARG A 299      86.248  76.663  76.320  1.00  0.00           C
ATOM   4720  CD  ARG A 299      87.278  77.773  76.460  1.00  0.00           C
ATOM   4723  NE  ARG A 299      86.568  79.083  76.360  1.00  0.00           N
ATOM   4725  CZ  ARG A 299      86.158  79.623  75.220  1.00  0.00           C
ATOM   4726  NH1 ARG A 299      86.388  79.083  74.040  1.00  0.00           N
ATOM   4729  NH2 ARG A 299      85.488  80.753  75.250  1.00  0.00           N
ATOM   4732  C   ARG A 299      86.578  72.863  76.210  1.00  0.00           C
ATOM   4733  O   ARG A 299      86.498  72.353  75.100  1.00  0.00           O
ATOM   4734  N   ARG A 300      87.298  72.313  77.210  1.00  0.00           N
ATOM   4736  CA  ARG A 300      87.928  71.003  77.090  1.00  0.00           C
ATOM   4738  CB  ARG A 300      88.848  70.723  78.320  1.00  0.00           C
ATOM   4741  CG  ARG A 300      90.298  71.243  78.180  1.00  0.00           C
ATOM   4744  CD  ARG A 300      90.568  72.673  78.660  1.00  0.00           C
ATOM   4747  NE  ARG A 300      90.538  72.653  80.160  1.00  0.00           N
ATOM   4749  CZ  ARG A 300      91.578  72.503  80.980  1.00  0.00           C
ATOM   4750  NH1 ARG A 300      92.838  72.463  80.610  1.00  0.00           N
ATOM   4753  NH2 ARG A 300      91.378  72.353  82.270  1.00  0.00           N
ATOM   4756  C   ARG A 300      86.958  69.833  76.880  1.00  0.00           C
ATOM   4757  O   ARG A 300      87.148  69.003  75.990  1.00  0.00           O
ATOM   4758  N   GLU A 301      85.898  69.763  77.710  1.00  0.00           N
ATOM   4760  CA  GLU A 301      85.018  68.603  77.810  1.00  0.00           C
ATOM   4762  CB  GLU A 301      84.488  68.483  79.260  1.00  0.00           C
ATOM   4765  CG  GLU A 301      85.578  68.063  80.270  1.00  0.00           C
ATOM   4768  CD  GLU A 301      85.998  66.603  80.120  1.00  0.00           C
ATOM   4769  OE1 GLU A 301      85.458  65.863  79.260  1.00  0.00           O
ATOM   4770  OE2 GLU A 301      86.918  66.173  80.870  1.00  0.00           O
ATOM   4771  C   GLU A 301      83.848  68.683  76.850  1.00  0.00           C
ATOM   4772  O   GLU A 301      83.108  67.723  76.630  1.00  0.00           O
ATOM   4773  N   GLY A 302      83.668  69.853  76.210  1.00  0.00           N
ATOM   4775  CA  GLY A 302      82.638  70.043  75.200  1.00  0.00           C
ATOM   4778  C   GLY A 302      81.248  70.143  75.760  1.00  0.00           C
ATOM   4779  O   GLY A 302      80.288  69.723  75.130  1.00  0.00           O
ATOM   4780  N   LEU A 303      81.098  70.683  76.980  1.00  0.00           N
ATOM   4782  CA  LEU A 303      79.838  70.673  77.720  1.00  0.00           C
ATOM   4784  CB  LEU A 303      80.098  70.813  79.240  1.00  0.00           C
ATOM   4787  CG  LEU A 303      81.008  69.713  79.810  1.00  0.00           C
ATOM   4789  CD1 LEU A 303      81.408  70.023  81.260  1.00  0.00           C
ATOM   4793  CD2 LEU A 303      80.348  68.323  79.720  1.00  0.00           C
ATOM   4797  C   LEU A 303      78.828  71.723  77.270  1.00  0.00           C
ATOM   4798  O   LEU A 303      79.168  72.853  76.930  1.00  0.00           O
ATOM   4799  N   ALA A 304      77.518  71.393  77.310  1.00  0.00           N
ATOM   4801  CA  ALA A 304      76.478  72.353  77.050  1.00  0.00           C
ATOM   4803  CB  ALA A 304      75.258  71.683  76.390  1.00  0.00           C
ATOM   4807  C   ALA A 304      76.088  73.033  78.330  1.00  0.00           C
ATOM   4808  O   ALA A 304      75.368  72.473  79.160  1.00  0.00           O
ATOM   4809  N   VAL A 305      76.558  74.273  78.520  1.00  0.00           N
ATOM   4811  CA  VAL A 305      76.298  74.993  79.750  1.00  0.00           C
ATOM   4813  CB  VAL A 305      77.478  75.033  80.710  1.00  0.00           C
ATOM   4815  CG1 VAL A 305      77.918  73.603  81.050  1.00  0.00           C
ATOM   4819  CG2 VAL A 305      78.658  75.833  80.130  1.00  0.00           C
ATOM   4823  C   VAL A 305      75.888  76.403  79.440  1.00  0.00           C
ATOM   4824  O   VAL A 305      76.188  77.003  78.410  1.00  0.00           O
ATOM   4825  N   TYR A 306      75.188  76.953  80.420  1.00  0.00           N
ATOM   4827  CA  TYR A 306      74.758  78.303  80.480  1.00  0.00           C
ATOM   4829  CB  TYR A 306      73.228  78.273  80.250  1.00  0.00           C
ATOM   4832  CG  TYR A 306      72.528  79.593  80.260  1.00  0.00           C
ATOM   4833  CD1 TYR A 306      72.418  80.323  81.440  1.00  0.00           C
ATOM   4835  CE1 TYR A 306      71.658  81.493  81.490  1.00  0.00           C
ATOM   4837  CZ  TYR A 306      70.988  81.933  80.360  1.00  0.00           C
ATOM   4838  OH  TYR A 306      70.388  83.213  80.370  1.00  0.00           O
ATOM   4840  CD2 TYR A 306      71.818  80.023  79.130  1.00  0.00           C
ATOM   4842  CE2 TYR A 306      71.018  81.173  79.190  1.00  0.00           C
ATOM   4844  C   TYR A 306      75.208  78.723  81.860  1.00  0.00           C
ATOM   4845  O   TYR A 306      75.278  77.903  82.780  1.00  0.00           O
ATOM   4846  N   MET A 307      75.568  80.003  82.020  1.00  0.00           N
ATOM   4848  CA  MET A 307      75.988  80.523  83.290  1.00  0.00           C
ATOM   4850  CB  MET A 307      77.528  80.693  83.340  1.00  0.00           C
ATOM   4853  CG  MET A 307      78.328  79.383  83.160  1.00  0.00           C
ATOM   4856  SD  MET A 307      80.088  79.473  83.690  1.00  0.00           S
ATOM   4857  CE  MET A 307      80.818  78.413  82.380  1.00  0.00           C
ATOM   4861  C   MET A 307      75.368  81.883  83.510  1.00  0.00           C
ATOM   4862  O   MET A 307      75.338  82.713  82.590  1.00  0.00           O
ATOM   4863  N   ILE A 308      74.928  82.173  84.750  1.00  0.00           N
ATOM   4865  CA  ILE A 308      74.618  83.513  85.210  1.00  0.00           C
ATOM   4867  CB  ILE A 308      73.258  83.713  85.870  1.00  0.00           C
ATOM   4869  CG2 ILE A 308      73.078  85.193  86.300  1.00  0.00           C
ATOM   4873  CG1 ILE A 308      72.098  83.273  84.960  1.00  0.00           C
ATOM   4876  CD  ILE A 308      71.848  84.243  83.810  1.00  0.00           C
ATOM   4880  C   ILE A 308      75.648  83.943  86.220  1.00  0.00           C
ATOM   4881  O   ILE A 308      75.818  83.363  87.290  1.00  0.00           O
ATOM   4882  N   THR A 309      76.328  85.043  85.880  1.00  0.00           N
ATOM   4884  CA  THR A 309      77.278  85.713  86.740  1.00  0.00           C
ATOM   4886  CB  THR A 309      78.608  85.963  86.040  1.00  0.00           C
ATOM   4888  OG1 THR A 309      79.168  84.733  85.580  1.00  0.00           O
ATOM   4890  CG2 THR A 309      79.668  86.573  86.960  1.00  0.00           C
ATOM   4894  C   THR A 309      76.608  87.033  87.030  1.00  0.00           C
ATOM   4895  O   THR A 309      76.158  87.703  86.100  1.00  0.00           O
ATOM   4896  N   LYS A 310      76.488  87.483  88.280  1.00  0.00           N
ATOM   4898  CA  LYS A 310      76.018  88.823  88.540  1.00  0.00           C
ATOM   4900  CB  LYS A 310      74.738  88.883  89.420  1.00  0.00           C
ATOM   4903  CG  LYS A 310      74.918  89.103  90.940  1.00  0.00           C
ATOM   4906  CD  LYS A 310      73.588  89.223  91.680  1.00  0.00           C
ATOM   4909  CE  LYS A 310      73.748  89.573  93.150  1.00  0.00           C
ATOM   4912  NZ  LYS A 310      73.848  91.033  93.330  1.00  0.00           N
ATOM   4916  C   LYS A 310      77.178  89.493  89.210  1.00  0.00           C
ATOM   4917  O   LYS A 310      77.758  89.003  90.170  1.00  0.00           O
ATOM   4918  N   GLU A 311      77.578  90.673  88.720  1.00  0.00           N
ATOM   4920  CA  GLU A 311      78.508  91.503  89.440  1.00  0.00           C
ATOM   4922  CB  GLU A 311      79.888  91.613  88.730  1.00  0.00           C
ATOM   4925  CG  GLU A 311      79.908  92.153  87.280  1.00  0.00           C
ATOM   4928  CD  GLU A 311      79.248  91.203  86.290  1.00  0.00           C
ATOM   4929  OE1 GLU A 311      78.078  91.483  85.920  1.00  0.00           O
ATOM   4930  OE2 GLU A 311      79.898  90.203  85.870  1.00  0.00           O
ATOM   4931  C   GLU A 311      77.788  92.813  89.670  1.00  0.00           C
ATOM   4932  O   GLU A 311      77.268  93.473  88.770  1.00  0.00           O
ATOM   4933  N   GLY A 312      77.638  93.213  90.950  1.00  0.00           N
ATOM   4935  CA  GLY A 312      76.708  94.273  91.320  1.00  0.00           C
ATOM   4938  C   GLY A 312      75.288  93.863  91.140  1.00  0.00           C
ATOM   4939  O   GLY A 312      74.898  92.723  91.390  1.00  0.00           O
ATOM   4940  N   ASP A 313      74.468  94.823  90.710  1.00  0.00           N
ATOM   4942  CA  ASP A 313      73.058  94.663  90.500  1.00  0.00           C
ATOM   4944  CB  ASP A 313      72.458  96.013  90.960  1.00  0.00           C
ATOM   4947  CG  ASP A 313      70.988  95.903  91.250  1.00  0.00           C
ATOM   4948  OD1 ASP A 313      70.578  94.853  91.800  1.00  0.00           O
ATOM   4949  OD2 ASP A 313      70.288  96.923  91.060  1.00  0.00           O
ATOM   4950  C   ASP A 313      72.758  94.363  89.030  1.00  0.00           C
ATOM   4951  O   ASP A 313      71.628  94.453  88.550  1.00  0.00           O
ATOM   4952  N   SER A 314      73.798  94.013  88.240  1.00  0.00           N
ATOM   4954  CA  SER A 314      73.648  93.703  86.840  1.00  0.00           C
ATOM   4956  CB  SER A 314      74.658  94.483  85.950  1.00  0.00           C
ATOM   4959  OG  SER A 314      74.528  95.893  86.140  1.00  0.00           O
ATOM   4961  C   SER A 314      73.848  92.213  86.680  1.00  0.00           C
ATOM   4962  O   SER A 314      74.658  91.613  87.380  1.00  0.00           O
ATOM   4963  N   PHE A 315      73.078  91.563  85.780  1.00  0.00           N
ATOM   4965  CA  PHE A 315      73.168  90.133  85.590  1.00  0.00           C
ATOM   4967  CB  PHE A 315      71.818  89.393  85.780  1.00  0.00           C
ATOM   4970  CG  PHE A 315      71.358  89.443  87.210  1.00  0.00           C
ATOM   4971  CD1 PHE A 315      70.638  90.553  87.700  1.00  0.00           C
ATOM   4973  CE1 PHE A 315      70.188  90.583  89.030  1.00  0.00           C
ATOM   4975  CZ  PHE A 315      70.438  89.503  89.880  1.00  0.00           C
ATOM   4977  CD2 PHE A 315      71.588  88.353  88.080  1.00  0.00           C
ATOM   4979  CE2 PHE A 315      71.128  88.383  89.410  1.00  0.00           C
ATOM   4981  C   PHE A 315      73.718  89.853  84.200  1.00  0.00           C
ATOM   4982  O   PHE A 315      73.158  90.233  83.170  1.00  0.00           O
ATOM   4983  N   LYS A 316      74.848  89.143  84.130  1.00  0.00           N
ATOM   4985  CA  LYS A 316      75.548  88.833  82.900  1.00  0.00           C
ATOM   4987  CB  LYS A 316      77.048  89.133  83.080  1.00  0.00           C
ATOM   4990  CG  LYS A 316      77.828  89.333  81.770  1.00  0.00           C
ATOM   4993  CD  LYS A 316      78.198  88.093  80.970  1.00  0.00           C
ATOM   4996  CE  LYS A 316      79.038  88.413  79.730  1.00  0.00           C
ATOM   4999  NZ  LYS A 316      79.218  87.173  78.980  1.00  0.00           N
ATOM   5003  C   LYS A 316      75.388  87.353  82.590  1.00  0.00           C
ATOM   5004  O   LYS A 316      75.638  86.483  83.430  1.00  0.00           O
ATOM   5005  N   THR A 317      74.978  87.013  81.360  1.00  0.00           N
ATOM   5007  CA  THR A 317      74.878  85.633  80.930  1.00  0.00           C
ATOM   5009  CB  THR A 317      73.458  85.283  80.550  1.00  0.00           C
ATOM   5011  OG1 THR A 317      73.268  83.883  80.420  1.00  0.00           O
ATOM   5013  CG2 THR A 317      73.008  85.963  79.250  1.00  0.00           C
ATOM   5017  C   THR A 317      75.888  85.293  79.830  1.00  0.00           C
ATOM   5018  O   THR A 317      76.308  86.113  79.020  1.00  0.00           O
ATOM   5019  N   TRP A 318      76.368  84.033  79.830  1.00  0.00           N
ATOM   5021  CA  TRP A 318      77.148  83.463  78.750  1.00  0.00           C
ATOM   5023  CB  TRP A 318      78.678  83.473  79.060  1.00  0.00           C
ATOM   5026  CG  TRP A 318      79.628  82.803  78.090  1.00  0.00           C
ATOM   5027  CD1 TRP A 318      80.318  83.463  77.110  1.00  0.00           C
ATOM   5029  NE1 TRP A 318      81.128  82.583  76.440  1.00  0.00           N
ATOM   5031  CE2 TRP A 318      80.968  81.333  76.930  1.00  0.00           C
ATOM   5032  CD2 TRP A 318      80.028  81.413  77.980  1.00  0.00           C
ATOM   5033  CE3 TRP A 318      79.668  80.233  78.640  1.00  0.00           C
ATOM   5035  CZ3 TRP A 318      80.308  79.033  78.300  1.00  0.00           C
ATOM   5037  CZ2 TRP A 318      81.588  80.143  76.570  1.00  0.00           C
ATOM   5039  CH2 TRP A 318      81.258  78.993  77.290  1.00  0.00           C
ATOM   5041  C   TRP A 318      76.668  82.053  78.580  1.00  0.00           C
ATOM   5042  O   TRP A 318      76.108  81.463  79.500  1.00  0.00           O
ATOM   5043  N   MET A 319      76.858  81.483  77.390  1.00  0.00           N
ATOM   5045  CA  MET A 319      76.438  80.133  77.110  1.00  0.00           C
ATOM   5047  CB  MET A 319      74.978  80.053  76.620  1.00  0.00           C
ATOM   5050  CG  MET A 319      74.668  80.893  75.370  1.00  0.00           C
ATOM   5053  SD  MET A 319      73.018  80.603  74.680  1.00  0.00           S
ATOM   5054  CE  MET A 319      72.128  81.733  75.770  1.00  0.00           C
ATOM   5058  C   MET A 319      77.388  79.533  76.080  1.00  0.00           C
ATOM   5059  O   MET A 319      77.948  80.233  75.230  1.00  0.00           O
ATOM   5060  N   SER A 320      77.608  78.213  76.180  1.00  0.00           N
ATOM   5062  CA  SER A 320      78.588  77.523  75.360  1.00  0.00           C
ATOM   5064  CB  SER A 320      79.098  76.213  76.030  1.00  0.00           C
ATOM   5067  OG  SER A 320      78.098  75.213  76.150  1.00  0.00           O
ATOM   5069  C   SER A 320      78.028  77.283  73.960  1.00  0.00           C
ATOM   5070  O   SER A 320      76.838  77.503  73.730  1.00  0.00           O
ATOM   5071  N   PRO A 321      78.808  76.873  72.970  1.00  0.00           N
ATOM   5072  CD  PRO A 321      80.258  77.083  72.940  1.00  0.00           C
ATOM   5075  CA  PRO A 321      78.278  76.693  71.630  1.00  0.00           C
ATOM   5077  CB  PRO A 321      79.528  76.523  70.750  1.00  0.00           C
ATOM   5080  CG  PRO A 321      80.558  77.373  71.480  1.00  0.00           C
ATOM   5083  C   PRO A 321      77.338  75.513  71.510  1.00  0.00           C
ATOM   5084  O   PRO A 321      76.338  75.603  70.820  1.00  0.00           O
ATOM   5085  N   GLN A 322      77.608  74.393  72.200  1.00  0.00           N
ATOM   5087  CA  GLN A 322      76.668  73.293  72.240  1.00  0.00           C
ATOM   5089  CB  GLN A 322      77.308  71.953  72.700  1.00  0.00           C
ATOM   5092  CG  GLN A 322      78.248  72.073  73.910  1.00  0.00           C
ATOM   5095  CD  GLN A 322      79.608  72.643  73.530  1.00  0.00           C
ATOM   5096  OE1 GLN A 322      79.928  73.793  73.840  1.00  0.00           O
ATOM   5097  NE2 GLN A 322      80.408  71.853  72.770  1.00  0.00           N
ATOM   5100  C   GLN A 322      75.418  73.583  73.050  1.00  0.00           C
ATOM   5101  O   GLN A 322      74.358  73.043  72.740  1.00  0.00           O
ATOM   5102  N   PHE A 323      75.468  74.483  74.070  1.00  0.00           N
ATOM   5104  CA  PHE A 323      74.248  74.983  74.710  1.00  0.00           C
ATOM   5106  CB  PHE A 323      74.538  75.813  75.990  1.00  0.00           C
ATOM   5109  CG  PHE A 323      73.278  75.963  76.830  1.00  0.00           C
ATOM   5110  CD1 PHE A 323      72.358  77.003  76.590  1.00  0.00           C
ATOM   5112  CE1 PHE A 323      71.178  77.103  77.330  1.00  0.00           C
ATOM   5114  CZ  PHE A 323      70.928  76.213  78.380  1.00  0.00           C
ATOM   5116  CD2 PHE A 323      73.008  75.073  77.890  1.00  0.00           C
ATOM   5118  CE2 PHE A 323      71.858  75.203  78.670  1.00  0.00           C
ATOM   5120  C   PHE A 323      73.398  75.783  73.740  1.00  0.00           C
ATOM   5121  O   PHE A 323      72.188  75.633  73.700  1.00  0.00           O
ATOM   5122  N   LYS A 324      74.038  76.603  72.880  1.00  0.00           N
ATOM   5124  CA  LYS A 324      73.358  77.333  71.810  1.00  0.00           C
ATOM   5126  CB  LYS A 324      74.298  78.283  71.060  1.00  0.00           C
ATOM   5129  CG  LYS A 324      74.708  79.463  71.940  1.00  0.00           C
ATOM   5132  CD  LYS A 324      75.898  80.193  71.320  1.00  0.00           C
ATOM   5135  CE  LYS A 324      76.438  81.363  72.140  1.00  0.00           C
ATOM   5138  NZ  LYS A 324      77.478  82.113  71.400  1.00  0.00           N
ATOM   5142  C   LYS A 324      72.568  76.493  70.830  1.00  0.00           C
ATOM   5143  O   LYS A 324      71.538  76.953  70.320  1.00  0.00           O
ATOM   5144  N   SER A 325      72.988  75.243  70.580  1.00  0.00           N
ATOM   5146  CA  SER A 325      72.168  74.283  69.850  1.00  0.00           C
ATOM   5148  CB  SER A 325      72.868  72.913  69.650  1.00  0.00           C
ATOM   5151  OG  SER A 325      74.108  73.033  68.950  1.00  0.00           O
ATOM   5153  C   SER A 325      70.808  74.023  70.490  1.00  0.00           C
ATOM   5154  O   SER A 325      69.798  73.993  69.800  1.00  0.00           O
ATOM   5155  N   PHE A 326      70.728  73.873  71.840  1.00  0.00           N
ATOM   5157  CA  PHE A 326      69.528  73.473  72.560  1.00  0.00           C
ATOM   5159  CB  PHE A 326      69.868  72.953  73.980  1.00  0.00           C
ATOM   5162  CG  PHE A 326      70.608  71.653  73.900  1.00  0.00           C
ATOM   5163  CD1 PHE A 326      69.908  70.453  73.690  1.00  0.00           C
ATOM   5165  CE1 PHE A 326      70.568  69.223  73.700  1.00  0.00           C
ATOM   5167  CZ  PHE A 326      71.948  69.183  73.930  1.00  0.00           C
ATOM   5169  CD2 PHE A 326      71.978  71.593  74.140  1.00  0.00           C
ATOM   5171  CE2 PHE A 326      72.658  70.373  74.140  1.00  0.00           C
ATOM   5173  C   PHE A 326      68.488  74.563  72.750  1.00  0.00           C
ATOM   5174  O   PHE A 326      67.338  74.283  73.100  1.00  0.00           O
ATOM   5175  N   LEU A 327      68.818  75.843  72.490  1.00  0.00           N
ATOM   5177  CA  LEU A 327      67.838  76.913  72.380  1.00  0.00           C
ATOM   5179  CB  LEU A 327      68.508  78.293  72.090  1.00  0.00           C
ATOM   5182  CG  LEU A 327      69.128  79.023  73.300  1.00  0.00           C
ATOM   5184  CD1 LEU A 327      70.218  78.223  74.020  1.00  0.00           C
ATOM   5188  CD2 LEU A 327      69.648  80.413  72.930  1.00  0.00           C
ATOM   5192  C   LEU A 327      66.758  76.593  71.340  1.00  0.00           C
ATOM   5193  O   LEU A 327      66.978  75.893  70.360  1.00  0.00           O
ATOM   5194  N   VAL A 328      65.518  77.093  71.540  1.00  0.00           N
ATOM   5196  CA  VAL A 328      64.488  76.953  70.520  1.00  0.00           C
ATOM   5198  CB  VAL A 328      63.108  76.683  71.110  1.00  0.00           C
ATOM   5200  CG1 VAL A 328      62.168  76.183  70.000  1.00  0.00           C
ATOM   5204  CG2 VAL A 328      63.238  75.593  72.180  1.00  0.00           C
ATOM   5208  C   VAL A 328      64.488  78.153  69.560  1.00  0.00           C
ATOM   5209  O   VAL A 328      64.488  79.313  69.980  1.00  0.00           O
ATOM   5210  N   SER A 329      64.488  77.853  68.240  1.00  0.00           N
ATOM   5212  CA  SER A 329      64.378  78.763  67.110  1.00  0.00           C
ATOM   5214  CB  SER A 329      65.638  78.693  66.200  1.00  0.00           C
ATOM   5217  OG  SER A 329      66.748  79.313  66.840  1.00  0.00           O
ATOM   5219  C   SER A 329      63.188  78.323  66.270  1.00  0.00           C
ATOM   5220  O   SER A 329      63.058  77.123  66.050  1.00  0.00           O
ATOM   5221  N   GLU A 330      62.308  79.253  65.830  1.00  0.00           N
ATOM   5223  CA  GLU A 330      61.168  78.943  64.970  1.00  0.00           C
ATOM   5225  CB  GLU A 330      59.878  79.683  65.400  1.00  0.00           C
ATOM   5228  CG  GLU A 330      59.338  79.253  66.780  1.00  0.00           C
ATOM   5231  CD  GLU A 330      57.908  79.743  67.060  1.00  0.00           C
ATOM   5232  OE1 GLU A 330      57.378  80.543  66.250  1.00  0.00           O
ATOM   5233  OE2 GLU A 330      57.348  79.333  68.100  1.00  0.00           O
ATOM   5234  C   GLU A 330      61.438  79.363  63.510  1.00  0.00           C
ATOM   5235  OT1 GLU A 330      61.758  80.563  63.280  1.00  0.00           O
ATOM   5236  OT2 GLU A 330      61.268  78.503  62.600  1.00  0.00           O
ATOM   5237  NH3 POPEB 331       9.488  82.693  65.220  1.00  0.00           N
ATOM   5241  C12 POPEB 331       8.038  82.303  65.020  1.00  0.00           C
ATOM   5244  C11 POPEB 331       7.168  82.533  66.280  1.00  0.00           C
ATOM   5247  P   POPEB 331       4.788  83.543  65.850  1.00  0.00           P
ATOM   5248  O13 POPEB 331       3.938  83.693  67.060  1.00  0.00           O
ATOM   5249  O14 POPEB 331       5.568  84.713  65.410  1.00  0.00           O
ATOM   5250  O11 POPEB 331       3.828  83.093  64.660  1.00  0.00           O
ATOM   5251  O12 POPEB 331       5.778  82.303  66.010  1.00  0.00           O
ATOM   5252  C1  POPEB 331       4.258  83.233  63.300  1.00  0.00           C
ATOM   5255  C2  POPEB 331       3.078  82.873  62.350  1.00  0.00           C
ATOM   5257  O21 POPEB 331       3.488  82.733  60.980  1.00  0.00           O
ATOM   5258  C21 POPEB 331       3.998  83.783  60.360  1.00  0.00           C
ATOM   5259  O22 POPEB 331       4.128  84.893  60.850  1.00  0.00           O
ATOM   5260  C22 POPEB 331       4.238  83.483  58.890  1.00  0.00           C
ATOM   5263  C3  POPEB 331       1.838  83.813  62.530  1.00  0.00           C
ATOM   5266  O31 POPEB 331       0.652  83.263  61.920  1.00  0.00           O
ATOM   5267  C31 POPEB 331       0.432  83.393  60.600  1.00  0.00           C
ATOM   5268  O32 POPEB 331      -0.048  82.493  59.950  1.00  0.00           O
ATOM   5269  C32 POPEB 331       0.732  84.783  60.030  1.00  0.00           C
ATOM   5272  C23 POPEB 331       5.698  83.493  58.380  1.00  0.00           C
ATOM   5275  C24 POPEB 331       5.798  83.383  56.840  1.00  0.00           C
ATOM   5278  C25 POPEB 331       5.468  84.713  56.130  1.00  0.00           C
ATOM   5281  C26 POPEB 331       4.688  84.543  54.810  1.00  0.00           C
ATOM   5284  C27 POPEB 331       4.368  85.863  54.090  1.00  0.00           C
ATOM   5287  C28 POPEB 331       5.558  86.483  53.340  1.00  0.00           C
ATOM   5290  C29 POPEB 331       6.098  85.533  52.300  1.00  0.00           C
ATOM   5292 0C21 POPEB 331       5.728  85.443  51.010  1.00  0.00           C
ATOM   5294 1C21 POPEB 331       4.708  86.293  50.300  1.00  0.00           C
ATOM   5297 2C21 POPEB 331       5.088  86.623  48.840  1.00  0.00           C
ATOM   5300 3C21 POPEB 331       6.268  87.603  48.700  1.00  0.00           C
ATOM   5303 4C21 POPEB 331       6.418  88.093  47.250  1.00  0.00           C
ATOM   5306 5C21 POPEB 331       7.678  88.923  47.000  1.00  0.00           C
ATOM   5309 6C21 POPEB 331       7.628  90.323  47.620  1.00  0.00           C
ATOM   5312 7C21 POPEB 331       8.898  91.123  47.300  1.00  0.00           C
ATOM   5315 8C21 POPEB 331       8.848  92.583  47.750  1.00  0.00           C
ATOM   5319  C33 POPEB 331       0.492  84.823  58.490  1.00  0.00           C
ATOM   5322  C34 POPEB 331       1.148  86.053  57.830  1.00  0.00           C
ATOM   5325  C35 POPEB 331       1.048  86.063  56.300  1.00  0.00           C
ATOM   5328  C36 POPEB 331      -0.388  85.923  55.750  1.00  0.00           C
ATOM   5331  C37 POPEB 331      -0.488  86.423  54.290  1.00  0.00           C
ATOM   5334  C38 POPEB 331      -1.798  86.033  53.580  1.00  0.00           C
ATOM   5337  C39 POPEB 331      -1.778  86.353  52.080  1.00  0.00           C
ATOM   5340 0C31 POPEB 331      -0.858  85.423  51.270  1.00  0.00           C
ATOM   5343 1C31 POPEB 331      -0.288  86.023  49.980  1.00  0.00           C
ATOM   5346 2C31 POPEB 331      -1.178  85.903  48.730  1.00  0.00           C
ATOM   5349 3C31 POPEB 331      -2.228  87.003  48.600  1.00  0.00           C
ATOM   5352 4C31 POPEB 331      -2.848  87.043  47.200  1.00  0.00           C
ATOM   5355 5C31 POPEB 331      -3.918  88.123  47.040  1.00  0.00           C
ATOM   5358 6C31 POPEB 331      -4.498  88.203  45.620  1.00  0.00           C
ATOM   5362  NH3 POPEC 332     103.108  90.053  24.370  1.00  0.00           N
ATOM   5366  C12 POPEC 332     103.038  91.563  24.210  1.00  0.00           C
ATOM   5369  C11 POPEC 332     103.208  92.313  25.550  1.00  0.00           C
ATOM   5372  P   POPEC 332     101.858  94.573  25.450  1.00  0.00           P
ATOM   5373  O13 POPEC 332     100.918  94.003  24.470  1.00  0.00           O
ATOM   5374  O14 POPEC 332     101.368  94.573  26.840  1.00  0.00           O
ATOM   5375  O11 POPEC 332     102.168  96.053  25.000  1.00  0.00           O
ATOM   5376  O12 POPEC 332     103.198  93.743  25.360  1.00  0.00           O
ATOM   5377  C1  POPEC 332     102.768  97.023  25.860  1.00  0.00           C
ATOM   5380  C2  POPEC 332     101.688  98.043  26.330  1.00  0.00           C
ATOM   5382  O21 POPEC 332     102.188  99.313  26.780  1.00  0.00           O
ATOM   5383  C21 POPEC 332     103.078  99.323  27.740  1.00  0.00           C
ATOM   5384  O22 POPEC 332     103.848  98.453  28.060  1.00  0.00           O
ATOM   5385  C22 POPEC 332     102.778 100.543  28.610  1.00  0.00           C
ATOM   5388  C3  POPEC 332     100.698  97.423  27.370  1.00  0.00           C
ATOM   5391  O31 POPEC 332      99.948  98.423  28.110  1.00  0.00           O
ATOM   5392  C31 POPEC 332      99.378  98.073  29.270  1.00  0.00           C
ATOM   5393  O32 POPEC 332      99.138  98.863  30.150  1.00  0.00           O
ATOM   5394  C32 POPEC 332      98.888  96.613  29.310  1.00  0.00           C
ATOM   5397  C23 POPEC 332     103.718 100.633  29.840  1.00  0.00           C
ATOM   5400  C24 POPEC 332     103.148 101.563  30.920  1.00  0.00           C
ATOM   5403  C25 POPEC 332     103.998 101.663  32.190  1.00  0.00           C
ATOM   5406  C26 POPEC 332     105.208 102.593  32.020  1.00  0.00           C
ATOM   5409  C27 POPEC 332     106.188 102.623  33.210  1.00  0.00           C
ATOM   5412  C28 POPEC 332     105.648 103.273  34.500  1.00  0.00           C
ATOM   5415  C29 POPEC 332     104.708 102.383  35.280  1.00  0.00           C
ATOM   5417 0C21 POPEC 332     105.058 101.493  36.220  1.00  0.00           C
ATOM   5419 1C21 POPEC 332     106.458 101.203  36.720  1.00  0.00           C
ATOM   5422 2C21 POPEC 332     106.638 101.803  38.120  1.00  0.00           C
ATOM   5425 3C21 POPEC 332     107.978 101.403  38.780  1.00  0.00           C
ATOM   5428 4C21 POPEC 332     108.268 102.173  40.080  1.00  0.00           C
ATOM   5431 5C21 POPEC 332     107.068 102.213  41.040  1.00  0.00           C
ATOM   5434 6C21 POPEC 332     107.468 102.613  42.470  1.00  0.00           C
ATOM   5437 7C21 POPEC 332     106.278 102.673  43.430  1.00  0.00           C
ATOM   5440 8C21 POPEC 332     106.698 102.883  44.890  1.00  0.00           C
ATOM   5444  C33 POPEC 332      99.788  95.693  30.150  1.00  0.00           C
ATOM   5447  C34 POPEC 332      99.488  95.783  31.650  1.00  0.00           C
ATOM   5450  C35 POPEC 332     100.578  95.043  32.430  1.00  0.00           C
ATOM   5453  C36 POPEC 332     100.188  94.713  33.870  1.00  0.00           C
ATOM   5456  C37 POPEC 332     101.298  93.933  34.580  1.00  0.00           C
ATOM   5459  C38 POPEC 332     100.848  93.223  35.860  1.00  0.00           C
ATOM   5462  C39 POPEC 332     100.268  94.173  36.910  1.00  0.00           C
ATOM   5465 0C31 POPEC 332      99.908  93.413  38.200  1.00  0.00           C
ATOM   5468 1C31 POPEC 332      99.038  94.253  39.140  1.00  0.00           C
ATOM   5471 2C31 POPEC 332      98.598  93.473  40.390  1.00  0.00           C
ATOM   5474 3C31 POPEC 332      97.098  93.133  40.380  1.00  0.00           C
ATOM   5477 4C31 POPEC 332      96.688  92.293  41.600  1.00  0.00           C
ATOM   5480 5C31 POPEC 332      95.168  92.093  41.680  1.00  0.00           C
ATOM   5483 6C31 POPEC 332      94.718  91.393  42.970  1.00  0.00           C
ATOM   5487  NH3 POPED 333     109.768  52.433  23.850  1.00  0.00           N
ATOM   5491  C12 POPED 333     109.248  52.483  22.450  1.00  0.00           C
ATOM   5494  C11 POPED 333     110.168  53.413  21.660  1.00  0.00           C
ATOM   5497  P   POPED 333     112.248  52.023  20.900  1.00  0.00           P
ATOM   5498  O13 POPED 333     111.408  50.813  20.720  1.00  0.00           O
ATOM   5499  O14 POPED 333     112.658  52.763  19.690  1.00  0.00           O
ATOM   5500  O11 POPED 333     113.548  51.673  21.710  1.00  0.00           O
ATOM   5501  O12 POPED 333     111.518  53.023  21.880  1.00  0.00           O
ATOM   5502  C1  POPED 333     113.528  51.593  23.130  1.00  0.00           C
ATOM   5505  C2  POPED 333     114.968  51.403  23.670  1.00  0.00           C
ATOM   5507  O21 POPED 333     114.928  50.903  25.020  1.00  0.00           O
ATOM   5508  C21 POPED 333     114.338  51.613  25.950  1.00  0.00           C
ATOM   5509  O22 POPED 333     113.738  52.673  25.830  1.00  0.00           O
ATOM   5510  C22 POPED 333     114.598  50.923  27.280  1.00  0.00           C
ATOM   5513  C3  POPED 333     115.878  52.673  23.530  1.00  0.00           C
ATOM   5516  O31 POPED 333     117.208  52.453  24.060  1.00  0.00           O
ATOM   5517  C31 POPED 333     117.398  52.863  25.310  1.00  0.00           C
ATOM   5518  O32 POPED 333     116.628  53.543  25.970  1.00  0.00           O
ATOM   5519  C32 POPED 333     118.738  52.333  25.830  1.00  0.00           C
ATOM   5522  C23 POPED 333     114.628  51.923  28.450  1.00  0.00           C
ATOM   5525  C24 POPED 333     114.608  51.193  29.790  1.00  0.00           C
ATOM   5528  C25 POPED 333     115.178  52.003  30.960  1.00  0.00           C
ATOM   5531  C26 POPED 333     114.158  52.463  32.010  1.00  0.00           C
ATOM   5534  C27 POPED 333     113.538  51.293  32.790  1.00  0.00           C
ATOM   5537  C28 POPED 333     112.868  51.703  34.120  1.00  0.00           C
ATOM   5540  C29 POPED 333     113.858  52.143  35.170  1.00  0.00           C
ATOM   5542 0C21 POPED 333     113.798  53.243  35.950  1.00  0.00           C
ATOM   5544 1C21 POPED 333     112.718  54.303  35.950  1.00  0.00           C
ATOM   5547 2C21 POPED 333     111.628  54.083  37.020  1.00  0.00           C
ATOM   5550 3C21 POPED 333     112.138  54.303  38.460  1.00  0.00           C
ATOM   5553 4C21 POPED 333     111.058  54.033  39.520  1.00  0.00           C
ATOM   5556 5C21 POPED 333     111.428  54.503  40.930  1.00  0.00           C
ATOM   5559 6C21 POPED 333     112.838  54.103  41.390  1.00  0.00           C
ATOM   5562 7C21 POPED 333     113.128  54.523  42.840  1.00  0.00           C
ATOM   5565 8C21 POPED 333     114.588  54.333  43.250  1.00  0.00           C
ATOM   5569  C33 POPED 333     118.818  52.273  27.370  1.00  0.00           C
ATOM   5572  C34 POPED 333     119.978  51.373  27.820  1.00  0.00           C
ATOM   5575  C35 POPED 333     120.378  51.513  29.300  1.00  0.00           C
ATOM   5578  C36 POPED 333     119.218  51.383  30.300  1.00  0.00           C
ATOM   5581  C37 POPED 333     119.728  51.293  31.750  1.00  0.00           C
ATOM   5584  C38 POPED 333     118.608  51.463  32.780  1.00  0.00           C
ATOM   5587  C39 POPED 333     118.898  50.853  34.160  1.00  0.00           C
ATOM   5590 0C31 POPED 333     117.888  51.333  35.210  1.00  0.00           C
ATOM   5593 1C31 POPED 333     117.878  50.493  36.490  1.00  0.00           C
ATOM   5596 2C31 POPED 333     116.798  50.953  37.470  1.00  0.00           C
ATOM   5599 3C31 POPED 333     116.828  50.193  38.810  1.00  0.00           C
ATOM   5602 4C31 POPED 333     115.538  50.373  39.620  1.00  0.00           C
ATOM   5605 5C31 POPED 333     115.638  49.803  41.050  1.00  0.00           C
ATOM   5608 6C31 POPED 333     116.488  50.653  42.000  1.00  0.00           C
ATOM   5612  NH3 POPEE 334      38.058 101.183  23.270  1.00  0.00           N
ATOM   5616  C12 POPEE 334      37.908 102.533  22.650  1.00  0.00           C
ATOM   5619  C11 POPEE 334      38.308 102.473  21.160  1.00  0.00           C
ATOM   5622  P   POPEE 334      39.078 104.973  21.050  1.00  0.00           P
ATOM   5623  O13 POPEE 334      39.318 105.873  19.900  1.00  0.00           O
ATOM   5624  O14 POPEE 334      38.408 105.513  22.260  1.00  0.00           O
ATOM   5625  O11 POPEE 334      40.438 104.273  21.510  1.00  0.00           O
ATOM   5626  O12 POPEE 334      38.248 103.743  20.530  1.00  0.00           O
ATOM   5627  C1  POPEE 334      41.588 105.113  21.680  1.00  0.00           C
ATOM   5630  C2  POPEE 334      41.498 105.953  22.990  1.00  0.00           C
ATOM   5632  O21 POPEE 334      42.288 107.133  22.920  1.00  0.00           O
ATOM   5633  C21 POPEE 334      43.588 107.043  22.960  1.00  0.00           C
ATOM   5634  O22 POPEE 334      44.258 106.023  22.910  1.00  0.00           O
ATOM   5635  C22 POPEE 334      44.148 108.443  23.210  1.00  0.00           C
ATOM   5638  C3  POPEE 334      41.698 105.123  24.280  1.00  0.00           C
ATOM   5641  O31 POPEE 334      41.458 105.993  25.400  1.00  0.00           O
ATOM   5642  C31 POPEE 334      41.188 105.353  26.520  1.00  0.00           C
ATOM   5643  O32 POPEE 334      41.268 104.153  26.670  1.00  0.00           O
ATOM   5644  C32 POPEE 334      40.778 106.373  27.580  1.00  0.00           C
ATOM   5647  C23 POPEE 334      43.878 108.843  24.680  1.00  0.00           C
ATOM   5650  C24 POPEE 334      44.448 110.203  25.080  1.00  0.00           C
ATOM   5653  C25 POPEE 334      45.978 110.293  25.210  1.00  0.00           C
ATOM   5656  C26 POPEE 334      46.608 109.273  26.170  1.00  0.00           C
ATOM   5659  C27 POPEE 334      48.058 109.623  26.540  1.00  0.00           C
ATOM   5662  C28 POPEE 334      48.938 108.383  26.880  1.00  0.00           C
ATOM   5665  C29 POPEE 334      49.298 108.223  28.340  1.00  0.00           C
ATOM   5667 0C21 POPEE 334      50.538 108.333  28.860  1.00  0.00           C
ATOM   5669 1C21 POPEE 334      51.798 108.653  28.090  1.00  0.00           C
ATOM   5672 2C21 POPEE 334      53.128 108.333  28.820  1.00  0.00           C
ATOM   5675 3C21 POPEE 334      53.398 109.193  30.060  1.00  0.00           C
ATOM   5678 4C21 POPEE 334      54.808 108.993  30.650  1.00  0.00           C
ATOM   5681 5C21 POPEE 334      55.668 110.263  30.590  1.00  0.00           C
ATOM   5684 6C21 POPEE 334      57.118 110.063  31.050  1.00  0.00           C
ATOM   5687 7C21 POPEE 334      57.938 111.363  31.020  1.00  0.00           C
ATOM   5690 8C21 POPEE 334      59.418 111.183  31.370  1.00  0.00           C
ATOM   5694  C33 POPEE 334      40.928 105.863  29.030  1.00  0.00           C
ATOM   5697  C34 POPEE 334      42.158 106.423  29.750  1.00  0.00           C
ATOM   5700  C35 POPEE 334      42.168 105.933  31.200  1.00  0.00           C
ATOM   5703  C36 POPEE 334      43.148 106.673  32.100  1.00  0.00           C
ATOM   5706  C37 POPEE 334      42.958 106.303  33.580  1.00  0.00           C
ATOM   5709  C38 POPEE 334      43.878 107.103  34.510  1.00  0.00           C
ATOM   5712  C39 POPEE 334      43.708 106.723  35.990  1.00  0.00           C
ATOM   5715 0C31 POPEE 334      42.548 107.443  36.690  1.00  0.00           C
ATOM   5718 1C31 POPEE 334      42.268 106.803  38.060  1.00  0.00           C
ATOM   5721 2C31 POPEE 334      41.408 107.663  38.990  1.00  0.00           C
ATOM   5724 3C31 POPEE 334      42.038 109.003  39.400  1.00  0.00           C
ATOM   5727 4C31 POPEE 334      43.378 108.873  40.140  1.00  0.00           C
ATOM   5730 5C31 POPEE 334      44.038 110.223  40.410  1.00  0.00           C
ATOM   5733 6C31 POPEE 334      45.428 110.093  41.040  1.00  0.00           C
ATOM   5737  NH3 POPEF 335      24.118  67.093  27.360  1.00  0.00           N
ATOM   5741  C12 POPEF 335      25.158  68.073  26.910  1.00  0.00           C
ATOM   5744  C11 POPEF 335      26.418  67.303  26.490  1.00  0.00           C
ATOM   5747  P   POPEF 335      28.018  67.443  28.500  1.00  0.00           P
ATOM   5748  O13 POPEF 335      29.028  68.123  27.640  1.00  0.00           O
ATOM   5749  O14 POPEF 335      27.258  68.333  29.390  1.00  0.00           O
ATOM   5750  O11 POPEF 335      28.788  66.363  29.350  1.00  0.00           O
ATOM   5751  O12 POPEF 335      27.008  66.623  27.600  1.00  0.00           O
ATOM   5752  C1  POPEF 335      29.158  66.613  30.720  1.00  0.00           C
ATOM   5755  C2  POPEF 335      30.628  67.133  30.860  1.00  0.00           C
ATOM   5757  O21 POPEF 335      31.138  66.893  32.180  1.00  0.00           O
ATOM   5758  C21 POPEF 335      30.538  67.463  33.200  1.00  0.00           C
ATOM   5759  O22 POPEF 335      29.648  68.293  33.160  1.00  0.00           O
ATOM   5760  C22 POPEF 335      31.198  66.943  34.490  1.00  0.00           C
ATOM   5763  C3  POPEF 335      30.798  68.613  30.390  1.00  0.00           C
ATOM   5766  O31 POPEF 335      31.998  69.243  30.870  1.00  0.00           O
ATOM   5767  C31 POPEF 335      33.098  68.963  30.180  1.00  0.00           C
ATOM   5768  O32 POPEF 335      33.208  68.163  29.270  1.00  0.00           O
ATOM   5769  C32 POPEF 335      34.198  69.903  30.680  1.00  0.00           C
ATOM   5772  C23 POPEF 335      30.748  67.693  35.770  1.00  0.00           C
ATOM   5775  C24 POPEF 335      31.538  67.233  37.000  1.00  0.00           C
ATOM   5778  C25 POPEF 335      31.098  67.993  38.260  1.00  0.00           C
ATOM   5781  C26 POPEF 335      31.728  67.553  39.580  1.00  0.00           C
ATOM   5784  C27 POPEF 335      31.318  68.483  40.750  1.00  0.00           C
ATOM   5787  C28 POPEF 335      31.648  67.863  42.120  1.00  0.00           C
ATOM   5790  C29 POPEF 335      31.578  68.783  43.310  1.00  0.00           C
ATOM   5792 0C21 POPEF 335      30.478  69.103  44.020  1.00  0.00           C
ATOM   5794 1C21 POPEF 335      29.058  68.693  43.730  1.00  0.00           C
ATOM   5797 2C21 POPEF 335      28.468  67.663  44.710  1.00  0.00           C
ATOM   5800 3C21 POPEF 335      28.948  66.223  44.450  1.00  0.00           C
ATOM   5803 4C21 POPEF 335      28.218  65.203  45.330  1.00  0.00           C
ATOM   5806 5C21 POPEF 335      28.658  63.763  45.060  1.00  0.00           C
ATOM   5809 6C21 POPEF 335      27.828  62.743  45.850  1.00  0.00           C
ATOM   5812 7C21 POPEF 335      28.298  61.303  45.620  1.00  0.00           C
ATOM   5815 8C21 POPEF 335      27.438  60.253  46.330  1.00  0.00           C
ATOM   5819  C33 POPEF 335      35.548  69.843  29.920  1.00  0.00           C
ATOM   5822  C34 POPEF 335      36.528  70.933  30.390  1.00  0.00           C
ATOM   5825  C35 POPEF 335      36.568  71.093  31.920  1.00  0.00           C
ATOM   5828  C36 POPEF 335      37.658  72.033  32.440  1.00  0.00           C
ATOM   5831  C37 POPEF 335      37.558  72.163  33.970  1.00  0.00           C
ATOM   5834  C38 POPEF 335      38.658  73.033  34.600  1.00  0.00           C
ATOM   5837  C39 POPEF 335      39.208  72.463  35.920  1.00  0.00           C
ATOM   5840 0C31 POPEF 335      40.628  72.973  36.220  1.00  0.00           C
ATOM   5843 1C31 POPEF 335      41.278  72.373  37.470  1.00  0.00           C
ATOM   5846 2C31 POPEF 335      42.788  72.643  37.490  1.00  0.00           C
ATOM   5849 3C31 POPEF 335      43.528  72.183  38.750  1.00  0.00           C
ATOM   5852 4C31 POPEF 335      43.418  73.193  39.900  1.00  0.00           C
ATOM   5855 5C31 POPEF 335      44.348  72.853  41.070  1.00  0.00           C
ATOM   5858 6C31 POPEF 335      44.238  73.843  42.230  1.00  0.00           C
ATOM   5862  NH3 POPEG 336       7.088  74.363  25.440  1.00  0.00           N
ATOM   5866  C12 POPEG 336       8.388  74.003  26.120  1.00  0.00           C
ATOM   5869  C11 POPEG 336       9.208  75.253  26.510  1.00  0.00           C
ATOM   5872  P   POPEG 336      11.748  74.773  26.170  1.00  0.00           P
ATOM   5873  O13 POPEG 336      11.368  74.283  24.840  1.00  0.00           O
ATOM   5874  O14 POPEG 336      12.588  76.003  26.220  1.00  0.00           O
ATOM   5875  O11 POPEG 336      12.618  73.613  26.830  1.00  0.00           O
ATOM   5876  O12 POPEG 336      10.468  74.913  27.090  1.00  0.00           O
ATOM   5877  C1  POPEG 336      12.428  73.083  28.140  1.00  0.00           C
ATOM   5880  C2  POPEG 336      13.548  73.563  29.140  1.00  0.00           C
ATOM   5882  O21 POPEG 336      13.278  73.183  30.500  1.00  0.00           O
ATOM   5883  C21 POPEG 336      12.228  73.713  31.080  1.00  0.00           C
ATOM   5884  O22 POPEG 336      11.368  74.403  30.540  1.00  0.00           O
ATOM   5885  C22 POPEG 336      12.218  73.353  32.550  1.00  0.00           C
ATOM   5888  C3  POPEG 336      13.898  75.073  29.000  1.00  0.00           C
ATOM   5891  O31 POPEG 336      14.868  75.523  29.970  1.00  0.00           O
ATOM   5892  C31 POPEG 336      15.418  76.703  29.620  1.00  0.00           C
ATOM   5893  O32 POPEG 336      15.458  77.103  28.470  1.00  0.00           O
ATOM   5894  C32 POPEG 336      15.828  77.503  30.860  1.00  0.00           C
ATOM   5897  C23 POPEG 336      10.948  73.863  33.250  1.00  0.00           C
ATOM   5900  C24 POPEG 336       9.728  73.003  32.930  1.00  0.00           C
ATOM   5903  C25 POPEG 336       8.418  73.593  33.460  1.00  0.00           C
ATOM   5906  C26 POPEG 336       7.228  72.663  33.200  1.00  0.00           C
ATOM   5909  C27 POPEG 336       5.918  73.213  33.780  1.00  0.00           C
ATOM   5912  C28 POPEG 336       4.908  72.113  34.150  1.00  0.00           C
ATOM   5915  C29 POPEG 336       4.238  71.483  32.950  1.00  0.00           C
ATOM   5917 0C21 POPEG 336       2.928  71.493  32.670  1.00  0.00           C
ATOM   5919 1C21 POPEG 336       1.848  72.163  33.500  1.00  0.00           C
ATOM   5922 2C21 POPEG 336       1.348  71.253  34.640  1.00  0.00           C
ATOM   5925 3C21 POPEG 336       0.162  71.863  35.410  1.00  0.00           C
ATOM   5928 4C21 POPEG 336      -0.308  70.973  36.570  1.00  0.00           C
ATOM   5931 5C21 POPEG 336      -1.578  71.483  37.270  1.00  0.00           C
ATOM   5934 6C21 POPEG 336      -1.428  72.883  37.890  1.00  0.00           C
ATOM   5937 7C21 POPEG 336      -2.678  73.343  38.630  1.00  0.00           C
ATOM   5940 8C21 POPEG 336      -2.618  74.803  39.070  1.00  0.00           C
ATOM   5944  C33 POPEG 336      16.338  78.933  30.550  1.00  0.00           C
ATOM   5947  C34 POPEG 336      16.058  79.993  31.640  1.00  0.00           C
ATOM   5950  C35 POPEG 336      16.428  79.573  33.070  1.00  0.00           C
ATOM   5953  C36 POPEG 336      16.528  80.763  34.040  1.00  0.00           C
ATOM   5956  C37 POPEG 336      16.568  80.333  35.510  1.00  0.00           C
ATOM   5959  C38 POPEG 336      16.738  81.513  36.490  1.00  0.00           C
ATOM   5962  C39 POPEG 336      16.638  81.063  37.950  1.00  0.00           C
ATOM   5965 0C31 POPEG 336      16.848  82.203  38.960  1.00  0.00           C
ATOM   5968 1C31 POPEG 336      16.438  81.793  40.390  1.00  0.00           C
ATOM   5971 2C31 POPEG 336      16.908  82.793  41.460  1.00  0.00           C
ATOM   5974 3C31 POPEG 336      16.138  82.673  42.790  1.00  0.00           C
ATOM   5977 4C31 POPEG 336      14.738  83.293  42.720  1.00  0.00           C
ATOM   5980 5C31 POPEG 336      13.988  83.263  44.060  1.00  0.00           C
ATOM   5983 6C31 POPEG 336      12.618  83.933  43.990  1.00  0.00           C
ATOM   5987  NH3 POPEH 337      79.888 133.689  24.680  1.00  0.00           N
ATOM   5991  C12 POPEH 337      78.808 134.129  23.710  1.00  0.00           C
ATOM   5994  C11 POPEH 337      78.068 132.929  23.100  1.00  0.00           C
ATOM   5997  P   POPEH 337      75.628 132.309  22.330  1.00  0.00           P
ATOM   5998  O13 POPEH 337      74.348 132.929  22.780  1.00  0.00           O
ATOM   5999  O14 POPEH 337      75.688 131.783  20.940  1.00  0.00           O
ATOM   6000  O11 POPEH 337      76.008 131.153  23.320  1.00  0.00           O
ATOM   6001  O12 POPEH 337      76.808 133.349  22.560  1.00  0.00           O
ATOM   6002  C1  POPEH 337      75.158 130.083  23.700  1.00  0.00           C
ATOM   6005  C2  POPEH 337      75.818 129.273  24.860  1.00  0.00           C
ATOM   6007  O21 POPEH 337      74.858 129.073  25.920  1.00  0.00           O
ATOM   6008  C21 POPEH 337      74.618 130.073  26.740  1.00  0.00           C
ATOM   6009  O22 POPEH 337      75.048 131.213  26.690  1.00  0.00           O
ATOM   6010  C22 POPEH 337      73.618 129.613  27.800  1.00  0.00           C
ATOM   6013  C3  POPEH 337      77.208 129.853  25.330  1.00  0.00           C
ATOM   6016  O31 POPEH 337      77.688 129.433  26.620  1.00  0.00           O
ATOM   6017  C31 POPEH 337      77.958 128.143  26.770  1.00  0.00           C
ATOM   6018  O32 POPEH 337      77.608 127.253  26.020  1.00  0.00           O
ATOM   6019  C32 POPEH 337      78.788 127.963  28.050  1.00  0.00           C
ATOM   6022  C23 POPEH 337      73.998 130.163  29.190  1.00  0.00           C
ATOM   6025  C24 POPEH 337      72.878 129.953  30.220  1.00  0.00           C
ATOM   6028  C25 POPEH 337      73.348 130.223  31.650  1.00  0.00           C
ATOM   6031  C26 POPEH 337      72.248 129.933  32.680  1.00  0.00           C
ATOM   6034  C27 POPEH 337      72.788 129.803  34.110  1.00  0.00           C
ATOM   6037  C28 POPEH 337      71.758 129.183  35.080  1.00  0.00           C
ATOM   6040  C29 POPEH 337      72.348 128.973  36.450  1.00  0.00           C
ATOM   6042 0C21 POPEH 337      71.688 128.513  37.530  1.00  0.00           C
ATOM   6044 1C21 POPEH 337      70.248 128.083  37.580  1.00  0.00           C
ATOM   6047 2C21 POPEH 337      70.038 126.793  38.410  1.00  0.00           C
ATOM   6050 3C21 POPEH 337      70.328 126.943  39.910  1.00  0.00           C
ATOM   6053 4C21 POPEH 337      70.138 125.633  40.670  1.00  0.00           C
ATOM   6056 5C21 POPEH 337      70.538 125.733  42.150  1.00  0.00           C
ATOM   6059 6C21 POPEH 337      70.388 124.393  42.890  1.00  0.00           C
ATOM   6062 7C21 POPEH 337      70.728 124.483  44.380  1.00  0.00           C
ATOM   6065 8C21 POPEH 337      70.728 123.113  45.070  1.00  0.00           C
ATOM   6069  C33 POPEH 337      78.108 126.983  29.020  1.00  0.00           C
ATOM   6072  C34 POPEH 337      78.718 127.033  30.430  1.00  0.00           C
ATOM   6075  C35 POPEH 337      77.848 126.273  31.440  1.00  0.00           C
ATOM   6078  C36 POPEH 337      76.738 127.123  32.060  1.00  0.00           C
ATOM   6081  C37 POPEH 337      75.748 126.253  32.840  1.00  0.00           C
ATOM   6084  C38 POPEH 337      75.248 126.883  34.150  1.00  0.00           C
ATOM   6087  C39 POPEH 337      75.468 125.993  35.390  1.00  0.00           C
ATOM   6090 0C31 POPEH 337      76.928 125.943  35.850  1.00  0.00           C
ATOM   6093 1C31 POPEH 337      77.038 125.553  37.330  1.00  0.00           C
ATOM   6096 2C31 POPEH 337      78.408 125.903  37.940  1.00  0.00           C
ATOM   6099 3C31 POPEH 337      78.388 126.033  39.470  1.00  0.00           C
ATOM   6102 4C31 POPEH 337      77.388 127.093  39.950  1.00  0.00           C
ATOM   6105 5C31 POPEH 337      77.598 127.563  41.390  1.00  0.00           C
ATOM   6108 6C31 POPEH 337      76.438 128.453  41.850  1.00  0.00           C
ATOM   6112  NH3 POPEI 338       7.058   6.283  23.040  1.00  0.00           N
ATOM   6116  C12 POPEI 338       7.668   5.373  22.020  1.00  0.00           C
ATOM   6119  C11 POPEI 338       6.608   4.733  21.140  1.00  0.00           C
ATOM   6122  P   POPEI 338       5.438   2.537  21.940  1.00  0.00           P
ATOM   6123  O13 POPEI 338       4.078   2.257  21.440  1.00  0.00           O
ATOM   6124  O14 POPEI 338       6.558   1.877  21.230  1.00  0.00           O
ATOM   6125  O11 POPEI 338       5.498   2.137  23.470  1.00  0.00           O
ATOM   6126  O12 POPEI 338       5.638   4.103  21.960  1.00  0.00           O
ATOM   6127  C1  POPEI 338       6.508   2.747  24.300  1.00  0.00           C
ATOM   6130  C2  POPEI 338       6.738   2.007  25.640  1.00  0.00           C
ATOM   6132  O21 POPEI 338       7.638   2.817  26.430  1.00  0.00           O
ATOM   6133  C21 POPEI 338       7.438   2.717  27.740  1.00  0.00           C
ATOM   6134  O22 POPEI 338       6.528   2.117  28.270  1.00  0.00           O
ATOM   6135  C22 POPEI 338       8.538   3.473  28.500  1.00  0.00           C
ATOM   6138  C3  POPEI 338       7.358   0.597  25.420  1.00  0.00           C
ATOM   6141  O31 POPEI 338       7.788  -0.033  26.660  1.00  0.00           O
ATOM   6142  C31 POPEI 338       8.898  -0.743  26.640  1.00  0.00           C
ATOM   6143  O32 POPEI 338       9.618  -0.933  25.660  1.00  0.00           O
ATOM   6144  C32 POPEI 338       9.238  -1.343  28.000  1.00  0.00           C
ATOM   6147  C23 POPEI 338       8.618   3.133  30.010  1.00  0.00           C
ATOM   6150  C24 POPEI 338      10.008   2.657  30.480  1.00  0.00           C
ATOM   6153  C25 POPEI 338       9.978   2.267  31.970  1.00  0.00           C
ATOM   6156  C26 POPEI 338      11.328   1.777  32.520  1.00  0.00           C
ATOM   6159  C27 POPEI 338      11.188   1.267  33.970  1.00  0.00           C
ATOM   6162  C28 POPEI 338      12.478   0.637  34.520  1.00  0.00           C
ATOM   6165  C29 POPEI 338      12.228  -0.123  35.800  1.00  0.00           C
ATOM   6167 0C21 POPEI 338      13.048  -0.223  36.860  1.00  0.00           C
ATOM   6169 1C21 POPEI 338      14.438   0.337  37.010  1.00  0.00           C
ATOM   6172 2C21 POPEI 338      15.388  -0.723  37.590  1.00  0.00           C
ATOM   6175 3C21 POPEI 338      16.838  -0.243  37.780  1.00  0.00           C
ATOM   6178 4C21 POPEI 338      17.678  -1.323  38.480  1.00  0.00           C
ATOM   6181 5C21 POPEI 338      19.168  -0.993  38.590  1.00  0.00           C
ATOM   6184 6C21 POPEI 338      19.958  -2.143  39.230  1.00  0.00           C
ATOM   6187 7C21 POPEI 338      21.468  -1.913  39.270  1.00  0.00           C
ATOM   6190 8C21 POPEI 338      22.238  -3.093  39.880  1.00  0.00           C
ATOM   6194  C33 POPEI 338       8.568  -0.693  29.230  1.00  0.00           C
ATOM   6197  C34 POPEI 338       7.128  -1.173  29.450  1.00  0.00           C
ATOM   6200  C35 POPEI 338       6.508  -0.633  30.750  1.00  0.00           C
ATOM   6203  C36 POPEI 338       7.118  -1.233  32.020  1.00  0.00           C
ATOM   6206  C37 POPEI 338       6.078  -1.953  32.890  1.00  0.00           C
ATOM   6209  C38 POPEI 338       6.688  -2.663  34.110  1.00  0.00           C
ATOM   6212  C39 POPEI 338       7.128  -1.703  35.230  1.00  0.00           C
ATOM   6215 0C31 POPEI 338       7.668  -2.433  36.470  1.00  0.00           C
ATOM   6218 1C31 POPEI 338       7.838  -1.473  37.650  1.00  0.00           C
ATOM   6221 2C31 POPEI 338       8.648  -2.063  38.810  1.00  0.00           C
ATOM   6224 3C31 POPEI 338       8.748  -1.093  39.990  1.00  0.00           C
ATOM   6227 4C31 POPEI 338       8.098  -1.633  41.270  1.00  0.00           C
ATOM   6230 5C31 POPEI 338       7.908  -0.533  42.320  1.00  0.00           C
ATOM   6233 6C31 POPEI 338       7.388  -1.053  43.670  1.00  0.00           C
ATOM   6237  NH3 POPEJ 339      14.358  66.543  62.940  1.00  0.00           N
ATOM   6241  C12 POPEJ 339      15.608  66.733  63.760  1.00  0.00           C
ATOM   6244  C11 POPEJ 339      16.138  65.393  64.270  1.00  0.00           C
ATOM   6247  P   POPEJ 339      18.688  64.793  64.530  1.00  0.00           P
ATOM   6248  O13 POPEJ 339      19.888  65.383  65.160  1.00  0.00           O
ATOM   6249  O14 POPEJ 339      18.518  63.333  64.710  1.00  0.00           O
ATOM   6250  O11 POPEJ 339      18.798  65.103  62.990  1.00  0.00           O
ATOM   6251  O12 POPEJ 339      17.388  65.593  64.950  1.00  0.00           O
ATOM   6252  C1  POPEJ 339      19.598  66.193  62.510  1.00  0.00           C
ATOM   6255  C2  POPEJ 339      20.078  65.903  61.070  1.00  0.00           C
ATOM   6257  O21 POPEJ 339      18.938  66.063  60.220  1.00  0.00           O
ATOM   6258  C21 POPEJ 339      19.158  66.633  59.070  1.00  0.00           C
ATOM   6259  O22 POPEJ 339      20.178  67.193  58.700  1.00  0.00           O
ATOM   6260  C22 POPEJ 339      17.878  66.523  58.240  1.00  0.00           C
ATOM   6263  C3  POPEJ 339      20.638  64.453  60.950  1.00  0.00           C
ATOM   6266  O31 POPEJ 339      21.478  64.223  59.780  1.00  0.00           O
ATOM   6267  C31 POPEJ 339      20.828  63.633  58.770  1.00  0.00           C
ATOM   6268  O32 POPEJ 339      19.628  63.453  58.730  1.00  0.00           O
ATOM   6269  C32 POPEJ 339      21.798  63.113  57.730  1.00  0.00           C
ATOM   6272  C23 POPEJ 339      18.008  67.293  56.910  1.00  0.00           C
ATOM   6275  C24 POPEJ 339      16.848  67.053  55.940  1.00  0.00           C
ATOM   6278  C25 POPEJ 339      17.148  67.673  54.560  1.00  0.00           C
ATOM   6281  C26 POPEJ 339      16.208  67.183  53.460  1.00  0.00           C
ATOM   6284  C27 POPEJ 339      15.118  68.183  53.050  1.00  0.00           C
ATOM   6287  C28 POPEJ 339      14.178  67.573  51.990  1.00  0.00           C
ATOM   6290  C29 POPEJ 339      13.088  68.503  51.510  1.00  0.00           C
ATOM   6292 0C21 POPEJ 339      12.788  68.843  50.240  1.00  0.00           C
ATOM   6294 1C21 POPEJ 339      13.478  68.373  48.980  1.00  0.00           C
ATOM   6297 2C21 POPEJ 339      12.578  67.593  48.000  1.00  0.00           C
ATOM   6300 3C21 POPEJ 339      11.408  68.403  47.440  1.00  0.00           C
ATOM   6303 4C21 POPEJ 339      10.788  67.793  46.170  1.00  0.00           C
ATOM   6306 5C21 POPEJ 339       9.818  68.753  45.480  1.00  0.00           C
ATOM   6309 6C21 POPEJ 339       9.098  68.143  44.260  1.00  0.00           C
ATOM   6312 7C21 POPEJ 339       8.218  69.183  43.550  1.00  0.00           C
ATOM   6315 8C21 POPEJ 339       7.388  68.623  42.400  1.00  0.00           C
ATOM   6319  C33 POPEJ 339      21.668  63.853  56.390  1.00  0.00           C
ATOM   6322  C34 POPEJ 339      22.878  63.563  55.490  1.00  0.00           C
ATOM   6325  C35 POPEJ 339      22.748  64.303  54.170  1.00  0.00           C
ATOM   6328  C36 POPEJ 339      23.738  63.883  53.090  1.00  0.00           C
ATOM   6331  C37 POPEJ 339      23.498  64.783  51.870  1.00  0.00           C
ATOM   6334  C38 POPEJ 339      24.228  64.383  50.600  1.00  0.00           C
ATOM   6337  C39 POPEJ 339      23.868  65.303  49.420  1.00  0.00           C
ATOM   6340 0C31 POPEJ 339      24.298  66.763  49.660  1.00  0.00           C
ATOM   6343 1C31 POPEJ 339      23.848  67.733  48.560  1.00  0.00           C
ATOM   6346 2C31 POPEJ 339      24.288  69.163  48.890  1.00  0.00           C
ATOM   6349 3C31 POPEJ 339      23.798  70.223  47.900  1.00  0.00           C
ATOM   6352 4C31 POPEJ 339      24.198  69.933  46.440  1.00  0.00           C
ATOM   6355 5C31 POPEJ 339      24.038  71.153  45.530  1.00  0.00           C
ATOM   6358 6C31 POPEJ 339      24.408  70.883  44.070  1.00  0.00           C
ATOM   6362  NH3 POPEK 340     117.318 114.253  23.390  1.00  0.00           N
ATOM   6366  C12 POPEK 340     117.828 114.753  22.070  1.00  0.00           C
ATOM   6369  C11 POPEK 340     116.978 115.913  21.560  1.00  0.00           C
ATOM   6372  P   POPEK 340     116.488 118.393  22.100  1.00  0.00           P
ATOM   6373  O13 POPEK 340     117.598 119.363  22.100  1.00  0.00           O
ATOM   6374  O14 POPEK 340     115.628 118.323  20.900  1.00  0.00           O
ATOM   6375  O11 POPEK 340     115.548 118.783  23.300  1.00  0.00           O
ATOM   6376  O12 POPEK 340     116.998 116.953  22.510  1.00  0.00           O
ATOM   6377  C1  POPEK 340     114.838 117.793  24.050  1.00  0.00           C
ATOM   6380  C2  POPEK 340     115.498 117.563  25.430  1.00  0.00           C
ATOM   6382  O21 POPEK 340     114.518 117.033  26.350  1.00  0.00           O
ATOM   6383  C21 POPEK 340     114.158 115.783  26.130  1.00  0.00           C
ATOM   6384  O22 POPEK 340     114.568 115.063  25.230  1.00  0.00           O
ATOM   6385  C22 POPEK 340     113.088 115.363  27.140  1.00  0.00           C
ATOM   6388  C3  POPEK 340     116.048 118.923  25.960  1.00  0.00           C
ATOM   6391  O31 POPEK 340     116.388 118.953  27.370  1.00  0.00           O
ATOM   6392  C31 POPEK 340     115.428 119.403  28.170  1.00  0.00           C
ATOM   6393  O32 POPEK 340     114.308 119.703  27.820  1.00  0.00           O
ATOM   6394  C32 POPEK 340     115.968 119.623  29.580  1.00  0.00           C
ATOM   6397  C23 POPEK 340     112.728 116.413  28.220  1.00  0.00           C
ATOM   6400  C24 POPEK 340     111.398 116.093  28.910  1.00  0.00           C
ATOM   6403  C25 POPEK 340     111.478 114.903  29.880  1.00  0.00           C
ATOM   6406  C26 POPEK 340     111.628 115.333  31.340  1.00  0.00           C
ATOM   6409  C27 POPEK 340     111.688 114.113  32.270  1.00  0.00           C
ATOM   6412  C28 POPEK 340     111.978 114.463  33.740  1.00  0.00           C
ATOM   6415  C29 POPEK 340     110.858 115.193  34.430  1.00  0.00           C
ATOM   6417 0C21 POPEK 340     110.138 114.743  35.480  1.00  0.00           C
ATOM   6419 1C21 POPEK 340     110.318 113.403  36.150  1.00  0.00           C
ATOM   6422 2C21 POPEK 340     111.618 113.253  36.980  1.00  0.00           C
ATOM   6425 3C21 POPEK 340     111.628 114.093  38.270  1.00  0.00           C
ATOM   6428 4C21 POPEK 340     112.948 113.973  39.040  1.00  0.00           C
ATOM   6431 5C21 POPEK 340     114.068 114.833  38.460  1.00  0.00           C
ATOM   6434 6C21 POPEK 340     115.358 114.763  39.290  1.00  0.00           C
ATOM   6437 7C21 POPEK 340     116.428 115.763  38.840  1.00  0.00           C
ATOM   6440 8C21 POPEK 340     117.668 115.753  39.750  1.00  0.00           C
ATOM   6444  C33 POPEK 340     115.388 118.643  30.630  1.00  0.00           C
ATOM   6447  C34 POPEK 340     115.788 119.063  32.050  1.00  0.00           C
ATOM   6450  C35 POPEK 340     115.268 118.113  33.130  1.00  0.00           C
ATOM   6453  C36 POPEK 340     115.398 118.723  34.530  1.00  0.00           C
ATOM   6456  C37 POPEK 340     115.008 117.743  35.640  1.00  0.00           C
ATOM   6459  C38 POPEK 340     114.428 118.463  36.860  1.00  0.00           C
ATOM   6462  C39 POPEK 340     112.948 118.813  36.700  1.00  0.00           C
ATOM   6465 0C31 POPEK 340     112.298 119.213  38.030  1.00  0.00           C
ATOM   6468 1C31 POPEK 340     110.778 119.383  37.920  1.00  0.00           C
ATOM   6471 2C31 POPEK 340     110.088 119.533  39.290  1.00  0.00           C
ATOM   6474 3C31 POPEK 340     110.308 120.903  39.950  1.00  0.00           C
ATOM   6477 4C31 POPEK 340     109.638 120.983  41.320  1.00  0.00           C
ATOM   6480 5C31 POPEK 340     109.618 122.393  41.920  1.00  0.00           C
ATOM   6483 6C31 POPEK 340     108.898 122.453  43.270  1.00  0.00           C
ATOM   6487  NH3 POPEL 341     123.908  45.533  23.650  1.00  0.00           N
ATOM   6491  C12 POPEL 341     125.078  45.503  22.710  1.00  0.00           C
ATOM   6494  C11 POPEL 341     125.958  46.743  22.880  1.00  0.00           C
ATOM   6497  P   POPEL 341     128.308  46.873  21.820  1.00  0.00           P
ATOM   6498  O13 POPEL 341     128.688  45.503  22.230  1.00  0.00           O
ATOM   6499  O14 POPEL 341     128.998  47.433  20.640  1.00  0.00           O
ATOM   6500  O11 POPEL 341     128.518  47.833  23.050  1.00  0.00           O
ATOM   6501  O12 POPEL 341     126.738  46.913  21.680  1.00  0.00           O
ATOM   6502  C1  POPEL 341     129.798  47.753  23.670  1.00  0.00           C
ATOM   6505  C2  POPEL 341     129.938  48.813  24.780  1.00  0.00           C
ATOM   6507  O21 POPEL 341     129.268  48.373  25.990  1.00  0.00           O
ATOM   6508  C21 POPEL 341     129.948  48.603  27.100  1.00  0.00           C
ATOM   6509  O22 POPEL 341     131.044  49.133  27.160  1.00  0.00           O
ATOM   6510  C22 POPEL 341     129.188  48.103  28.330  1.00  0.00           C
ATOM   6513  C3  POPEL 341     129.358  50.163  24.280  1.00  0.00           C
ATOM   6516  O31 POPEL 341     129.788  51.243  25.140  1.00  0.00           O
ATOM   6517  C31 POPEL 341     128.878  51.543  26.080  1.00  0.00           C
ATOM   6518  O32 POPEL 341     127.718  51.213  26.070  1.00  0.00           O
ATOM   6519  C32 POPEL 341     129.568  52.323  27.200  1.00  0.00           C
ATOM   6522  C23 POPEL 341     129.468  48.953  29.600  1.00  0.00           C
ATOM   6525  C24 POPEL 341     128.458  48.643  30.720  1.00  0.00           C
ATOM   6528  C25 POPEL 341     128.518  49.593  31.930  1.00  0.00           C
ATOM   6531  C26 POPEL 341     129.508  49.183  33.030  1.00  0.00           C
ATOM   6534  C27 POPEL 341     129.298  50.013  34.300  1.00  0.00           C
ATOM   6537  C28 POPEL 341     130.124  49.533  35.500  1.00  0.00           C
ATOM   6540  C29 POPEL 341     130.048  50.543  36.620  1.00  0.00           C
ATOM   6542 0C21 POPEL 341     130.324  50.323  37.920  1.00  0.00           C
ATOM   6544 1C21 POPEL 341     130.734  49.003  38.540  1.00  0.00           C
ATOM   6547 2C21 POPEL 341     130.754  49.053  40.090  1.00  0.00           C
ATOM   6550 3C21 POPEL 341     129.448  49.543  40.720  1.00  0.00           C
ATOM   6553 4C21 POPEL 341     129.418  49.493  42.260  1.00  0.00           C
ATOM   6556 5C21 POPEL 341     129.148  48.083  42.820  1.00  0.00           C
ATOM   6559 6C21 POPEL 341     128.818  48.123  44.320  1.00  0.00           C
ATOM   6562 7C21 POPEL 341     128.498  46.733  44.880  1.00  0.00           C
ATOM   6565 8C21 POPEL 341     128.078  46.763  46.360  1.00  0.00           C
ATOM   6569  C33 POPEL 341     128.588  52.663  28.340  1.00  0.00           C
ATOM   6572  C34 POPEL 341     129.248  53.353  29.530  1.00  0.00           C
ATOM   6575  C35 POPEL 341     128.208  53.783  30.580  1.00  0.00           C
ATOM   6578  C36 POPEL 341     128.748  54.703  31.680  1.00  0.00           C
ATOM   6581  C37 POPEL 341     127.638  55.053  32.680  1.00  0.00           C
ATOM   6584  C38 POPEL 341     128.048  56.063  33.750  1.00  0.00           C
ATOM   6587  C39 POPEL 341     127.108  55.993  34.970  1.00  0.00           C
ATOM   6590 0C31 POPEL 341     127.468  56.983  36.080  1.00  0.00           C
ATOM   6593 1C31 POPEL 341     126.638  56.733  37.350  1.00  0.00           C
ATOM   6596 2C31 POPEL 341     126.828  57.813  38.420  1.00  0.00           C
ATOM   6599 3C31 POPEL 341     126.718  57.273  39.860  1.00  0.00           C
ATOM   6602 4C31 POPEL 341     128.088  56.993  40.520  1.00  0.00           C
ATOM   6605 5C31 POPEL 341     129.018  56.073  39.730  1.00  0.00           C
ATOM   6608 6C31 POPEL 341     130.374  55.863  40.410  1.00  0.00           C
ATOM   6612  NH3 POPEM 342       7.088 100.913  22.880  1.00  0.00           N
ATOM   6616  C12 POPEM 342       7.978 102.133  22.740  1.00  0.00           C
ATOM   6619  C11 POPEM 342       9.458 101.743  22.640  1.00  0.00           C
ATOM   6622  P   POPEM 342      10.998 103.393  23.960  1.00  0.00           P
ATOM   6623  O13 POPEM 342      12.108 102.463  24.240  1.00  0.00           O
ATOM   6624  O14 POPEM 342      11.338 104.833  23.870  1.00  0.00           O
ATOM   6625  O11 POPEM 342       9.828 103.133  25.010  1.00  0.00           O
ATOM   6626  O12 POPEM 342      10.308 102.903  22.620  1.00  0.00           O
ATOM   6627  C1  POPEM 342      10.118 102.733  26.350  1.00  0.00           C
ATOM   6630  C2  POPEM 342       8.808 102.313  27.090  1.00  0.00           C
ATOM   6632  O21 POPEM 342       9.048 101.913  28.450  1.00  0.00           O
ATOM   6633  C21 POPEM 342       9.148 102.923  29.300  1.00  0.00           C
ATOM   6634  O22 POPEM 342       9.558 104.033  29.030  1.00  0.00           O
ATOM   6635  C22 POPEM 342       8.608 102.523  30.680  1.00  0.00           C
ATOM   6638  C3  POPEM 342       8.108 101.133  26.330  1.00  0.00           C
ATOM   6641  O31 POPEM 342       7.368 100.193  27.150  1.00  0.00           O
ATOM   6642  C31 POPEM 342       6.288 100.663  27.740  1.00  0.00           C
ATOM   6643  O32 POPEM 342       5.978 101.833  27.850  1.00  0.00           O
ATOM   6644  C32 POPEM 342       5.478  99.493  28.300  1.00  0.00           C
ATOM   6647  C23 POPEM 342       8.578 101.003  31.000  1.00  0.00           C
ATOM   6650  C24 POPEM 342       7.728 100.673  32.240  1.00  0.00           C
ATOM   6653  C25 POPEM 342       8.158 101.423  33.510  1.00  0.00           C
ATOM   6656  C26 POPEM 342       7.348 101.123  34.770  1.00  0.00           C
ATOM   6659  C27 POPEM 342       7.488 102.253  35.800  1.00  0.00           C
ATOM   6662  C28 POPEM 342       6.918 101.943  37.190  1.00  0.00           C
ATOM   6665  C29 POPEM 342       6.818 103.203  38.020  1.00  0.00           C
ATOM   6667 0C21 POPEM 342       7.398 103.473  39.210  1.00  0.00           C
ATOM   6669 1C21 POPEM 342       8.268 102.573  40.040  1.00  0.00           C
ATOM   6672 2C21 POPEM 342       9.758 102.943  39.990  1.00  0.00           C
ATOM   6675 3C21 POPEM 342      10.098 104.343  40.520  1.00  0.00           C
ATOM   6678 4C21 POPEM 342      11.608 104.623  40.500  1.00  0.00           C
ATOM   6681 5C21 POPEM 342      11.938 106.093  40.820  1.00  0.00           C
ATOM   6684 6C21 POPEM 342      13.418 106.443  40.620  1.00  0.00           C
ATOM   6687 7C21 POPEM 342      13.638 107.953  40.400  1.00  0.00           C
ATOM   6690 8C21 POPEM 342      15.108 108.363  40.270  1.00  0.00           C
ATOM   6694  C33 POPEM 342       3.958  99.713  28.090  1.00  0.00           C
ATOM   6697  C34 POPEM 342       3.278 100.413  29.270  1.00  0.00           C
ATOM   6700  C35 POPEM 342       2.748  99.413  30.320  1.00  0.00           C
ATOM   6703  C36 POPEM 342       2.008 100.113  31.470  1.00  0.00           C
ATOM   6706  C37 POPEM 342       0.968  99.213  32.170  1.00  0.00           C
ATOM   6709  C38 POPEM 342       1.528  98.343  33.300  1.00  0.00           C
ATOM   6712  C39 POPEM 342       2.018  99.153  34.520  1.00  0.00           C
ATOM   6715 0C31 POPEM 342       2.008  98.343  35.820  1.00  0.00           C
ATOM   6718 1C31 POPEM 342       2.608  99.133  37.000  1.00  0.00           C
ATOM   6721 2C31 POPEM 342       2.578  98.393  38.350  1.00  0.00           C
ATOM   6724 3C31 POPEM 342       1.218  98.453  39.070  1.00  0.00           C
ATOM   6727 4C31 POPEM 342       0.892  99.823  39.680  1.00  0.00           C
ATOM   6730 5C31 POPEM 342      -0.408  99.833  40.500  1.00  0.00           C
ATOM   6733 6C31 POPEM 342      -0.718 101.193  41.130  1.00  0.00           C
ATOM   6737  NH3 POPEN 343     131.664 102.283  63.180  1.00  0.00           N
ATOM   6741  C12 POPEN 343     130.404 102.383  62.360  1.00  0.00           C
ATOM   6744  C11 POPEN 343     129.148 102.443  63.250  1.00  0.00           C
ATOM   6747  P   POPEN 343     126.888 101.503  62.300  1.00  0.00           P
ATOM   6748  O13 POPEN 343     125.678 101.943  61.560  1.00  0.00           O
ATOM   6749  O14 POPEN 343     126.628 100.813  63.580  1.00  0.00           O
ATOM   6750  O11 POPEN 343     127.738 100.543  61.390  1.00  0.00           O
ATOM   6751  O12 POPEN 343     127.948 102.663  62.480  1.00  0.00           O
ATOM   6752  C1  POPEN 343     127.438 100.283  60.030  1.00  0.00           C
ATOM   6755  C2  POPEN 343     127.478 101.513  59.060  1.00  0.00           C
ATOM   6757  O21 POPEN 343     127.048 101.103  57.760  1.00  0.00           O
ATOM   6758  C21 POPEN 343     127.798 100.233  57.110  1.00  0.00           C
ATOM   6759  O22 POPEN 343     128.838  99.713  57.490  1.00  0.00           O
ATOM   6760  C22 POPEN 343     127.068  99.913  55.800  1.00  0.00           C
ATOM   6763  C3  POPEN 343     128.798 102.333  59.010  1.00  0.00           C
ATOM   6766  O31 POPEN 343     128.658 103.453  58.120  1.00  0.00           O
ATOM   6767  C31 POPEN 343     129.118 103.323  56.880  1.00  0.00           C
ATOM   6768  O32 POPEN 343     129.868 102.453  56.470  1.00  0.00           O
ATOM   6769  C32 POPEN 343     128.378 104.313  55.990  1.00  0.00           C
ATOM   6772  C23 POPEN 343     127.908  99.253  54.690  1.00  0.00           C
ATOM   6775  C24 POPEN 343     128.478 100.263  53.670  1.00  0.00           C
ATOM   6778  C25 POPEN 343     128.928  99.583  52.360  1.00  0.00           C
ATOM   6781  C26 POPEN 343     128.058  99.983  51.160  1.00  0.00           C
ATOM   6784  C27 POPEN 343     128.488  99.313  49.850  1.00  0.00           C
ATOM   6787  C28 POPEN 343     127.548  99.603  48.660  1.00  0.00           C
ATOM   6790  C29 POPEN 343     127.498 101.063  48.280  1.00  0.00           C
ATOM   6792 0C21 POPEN 343     127.708 101.593  47.050  1.00  0.00           C
ATOM   6794 1C21 POPEN 343     128.018 100.803  45.800  1.00  0.00           C
ATOM   6797 2C21 POPEN 343     129.538 100.673  45.580  1.00  0.00           C
ATOM   6800 3C21 POPEN 343     129.918  99.473  44.690  1.00  0.00           C
ATOM   6803 4C21 POPEN 343     131.444  99.303  44.610  1.00  0.00           C
ATOM   6806 5C21 POPEN 343     131.904  97.893  44.220  1.00  0.00           C
ATOM   6809 6C21 POPEN 343     132.174  97.703  42.720  1.00  0.00           C
ATOM   6812 7C21 POPEN 343     132.904  96.383  42.430  1.00  0.00           C
ATOM   6815 8C21 POPEN 343     133.354  96.233  40.980  1.00  0.00           C
ATOM   6819  C33 POPEN 343     126.848 104.263  56.240  1.00  0.00           C
ATOM   6822  C34 POPEN 343     126.008 104.543  54.990  1.00  0.00           C
ATOM   6825  C35 POPEN 343     124.718 103.723  54.980  1.00  0.00           C
ATOM   6828  C36 POPEN 343     124.078 103.573  53.590  1.00  0.00           C
ATOM   6831  C37 POPEN 343     123.378 104.833  53.070  1.00  0.00           C
ATOM   6834  C38 POPEN 343     122.718 104.523  51.720  1.00  0.00           C
ATOM   6837  C39 POPEN 343     121.868 105.643  51.110  1.00  0.00           C
ATOM   6840 0C31 POPEN 343     122.548 107.003  51.040  1.00  0.00           C
ATOM   6843 1C31 POPEN 343     122.048 107.863  49.860  1.00  0.00           C
ATOM   6846 2C31 POPEN 343     122.478 109.333  49.980  1.00  0.00           C
ATOM   6849 3C31 POPEN 343     123.988 109.553  49.860  1.00  0.00           C
ATOM   6852 4C31 POPEN 343     124.398 110.973  50.290  1.00  0.00           C
ATOM   6855 5C31 POPEN 343     125.888 111.283  50.040  1.00  0.00           C
ATOM   6858 6C31 POPEN 343     126.348 112.563  50.730  1.00  0.00           C
ATOM   6862  NH3 POPEO 344      88.398  11.023  67.740  1.00  0.00           N
ATOM   6866  C12 POPEO 344      89.388  11.683  66.810  1.00  0.00           C
ATOM   6869  C11 POPEO 344      90.618  12.233  67.560  1.00  0.00           C
ATOM   6872  P   POPEO 344      89.678  13.803  69.470  1.00  0.00           P
ATOM   6873  O13 POPEO 344      90.698  14.183  70.460  1.00  0.00           O
ATOM   6874  O14 POPEO 344      88.898  12.583  69.800  1.00  0.00           O
ATOM   6875  O11 POPEO 344      88.698  14.993  69.190  1.00  0.00           O
ATOM   6876  O12 POPEO 344      90.428  13.543  68.110  1.00  0.00           O
ATOM   6877  C1  POPEO 344      89.068  16.063  68.320  1.00  0.00           C
ATOM   6880  C2  POPEO 344      88.688  15.703  66.860  1.00  0.00           C
ATOM   6882  O21 POPEO 344      89.278  16.573  65.880  1.00  0.00           O
ATOM   6883  C21 POPEO 344      89.078  17.863  65.930  1.00  0.00           C
ATOM   6884  O22 POPEO 344      88.368  18.463  66.710  1.00  0.00           O
ATOM   6885  C22 POPEO 344      89.768  18.483  64.720  1.00  0.00           C
ATOM   6888  C3  POPEO 344      87.138  15.513  66.710  1.00  0.00           C
ATOM   6891  O31 POPEO 344      86.758  14.363  65.930  1.00  0.00           O
ATOM   6892  C31 POPEO 344      87.148  14.343  64.660  1.00  0.00           C
ATOM   6893  O32 POPEO 344      88.208  13.903  64.260  1.00  0.00           O
ATOM   6894  C32 POPEO 344      86.048  14.953  63.790  1.00  0.00           C
ATOM   6897  C23 POPEO 344      88.808  18.533  63.520  1.00  0.00           C
ATOM   6900  C24 POPEO 344      89.528  18.963  62.240  1.00  0.00           C
ATOM   6903  C25 POPEO 344      88.608  19.123  61.030  1.00  0.00           C
ATOM   6906  C26 POPEO 344      87.578  20.253  61.210  1.00  0.00           C
ATOM   6909  C27 POPEO 344      87.208  20.933  59.890  1.00  0.00           C
ATOM   6912  C28 POPEO 344      86.148  22.033  60.110  1.00  0.00           C
ATOM   6915  C29 POPEO 344      86.328  23.223  59.200  1.00  0.00           C
ATOM   6917 0C21 POPEO 344      85.478  23.703  58.280  1.00  0.00           C
ATOM   6919 1C21 POPEO 344      84.108  23.183  57.910  1.00  0.00           C
ATOM   6922 2C21 POPEO 344      83.878  23.063  56.390  1.00  0.00           C
ATOM   6925 3C21 POPEO 344      82.438  23.413  55.980  1.00  0.00           C
ATOM   6928 4C21 POPEO 344      82.218  23.323  54.470  1.00  0.00           C
ATOM   6931 5C21 POPEO 344      80.798  23.743  54.070  1.00  0.00           C
ATOM   6934 6C21 POPEO 344      80.578  23.783  52.550  1.00  0.00           C
ATOM   6937 7C21 POPEO 344      79.208  24.353  52.180  1.00  0.00           C
ATOM   6940 8C21 POPEO 344      79.048  24.563  50.670  1.00  0.00           C
ATOM   6944  C33 POPEO 344      86.208  14.673  62.280  1.00  0.00           C
ATOM   6947  C34 POPEO 344      85.158  15.443  61.460  1.00  0.00           C
ATOM   6950  C35 POPEO 344      85.308  15.313  59.940  1.00  0.00           C
ATOM   6953  C36 POPEO 344      86.638  15.873  59.420  1.00  0.00           C
ATOM   6956  C37 POPEO 344      86.598  16.243  57.930  1.00  0.00           C
ATOM   6959  C38 POPEO 344      87.968  16.523  57.310  1.00  0.00           C
ATOM   6962  C39 POPEO 344      87.868  17.313  56.000  1.00  0.00           C
ATOM   6965 0C31 POPEO 344      87.498  18.783  56.240  1.00  0.00           C
ATOM   6968 1C31 POPEO 344      87.448  19.623  54.950  1.00  0.00           C
ATOM   6971 2C31 POPEO 344      86.878  21.013  55.230  1.00  0.00           C
ATOM   6974 3C31 POPEO 344      86.858  21.963  54.020  1.00  0.00           C
ATOM   6977 4C31 POPEO 344      86.158  21.383  52.780  1.00  0.00           C
ATOM   6980 5C31 POPEO 344      85.828  22.463  51.740  1.00  0.00           C
ATOM   6983 6C31 POPEO 344      85.188  21.903  50.470  1.00  0.00           C
ATOM   6987  NH3 POPEP 345      94.318  66.453  25.730  1.00  0.00           N
ATOM   6991  C12 POPEP 345      95.378  65.713  24.960  1.00  0.00           C
ATOM   6994  C11 POPEP 345      96.758  65.923  25.600  1.00  0.00           C
ATOM   6997  P   POPEP 345      96.458  65.493  28.190  1.00  0.00           P
ATOM   6998  O13 POPEP 345      95.738  66.783  28.090  1.00  0.00           O
ATOM   6999  O14 POPEP 345      95.698  64.323  28.670  1.00  0.00           O
ATOM   7000  O11 POPEP 345      97.788  65.643  29.020  1.00  0.00           O
ATOM   7001  O12 POPEP 345      96.958  65.123  26.760  1.00  0.00           O
ATOM   7002  C1  POPEP 345      98.768  64.603  29.070  1.00  0.00           C
ATOM   7005  C2  POPEP 345      98.888  64.003  30.500  1.00  0.00           C
ATOM   7007  O21 POPEP 345     100.048  63.173  30.540  1.00  0.00           O
ATOM   7008  C21 POPEP 345     100.818  62.973  31.630  1.00  0.00           C
ATOM   7009  O22 POPEP 345     101.818  62.263  31.600  1.00  0.00           O
ATOM   7010  C22 POPEP 345     100.428  63.673  32.950  1.00  0.00           C
ATOM   7013  C3  POPEP 345      97.648  63.163  30.870  1.00  0.00           C
ATOM   7016  O31 POPEP 345      97.668  62.703  32.240  1.00  0.00           O
ATOM   7017  C31 POPEP 345      96.438  62.343  32.640  1.00  0.00           C
ATOM   7018  O32 POPEP 345      95.458  62.303  31.930  1.00  0.00           O
ATOM   7019  C32 POPEP 345      96.438  62.053  34.130  1.00  0.00           C
ATOM   7022  C23 POPEP 345     100.408  62.703  34.160  1.00  0.00           C
ATOM   7025  C24 POPEP 345      99.718  63.313  35.390  1.00  0.00           C
ATOM   7028  C25 POPEP 345     100.688  64.093  36.290  1.00  0.00           C
ATOM   7031  C26 POPEP 345     101.308  63.183  37.360  1.00  0.00           C
ATOM   7034  C27 POPEP 345     102.398  63.893  38.180  1.00  0.00           C
ATOM   7037  C28 POPEP 345     102.768  63.133  39.460  1.00  0.00           C
ATOM   7040  C29 POPEP 345     103.488  61.823  39.200  1.00  0.00           C
ATOM   7042 0C21 POPEP 345     104.588  61.383  39.830  1.00  0.00           C
ATOM   7044 1C21 POPEP 345     105.308  62.133  40.930  1.00  0.00           C
ATOM   7047 2C21 POPEP 345     104.568  62.063  42.290  1.00  0.00           C
ATOM   7050 3C21 POPEP 345     104.818  60.763  43.050  1.00  0.00           C
ATOM   7053 4C21 POPEP 345     103.958  60.653  44.310  1.00  0.00           C
ATOM   7056 5C21 POPEP 345     104.358  59.463  45.180  1.00  0.00           C
ATOM   7059 6C21 POPEP 345     103.438  59.283  46.390  1.00  0.00           C
ATOM   7062 7C21 POPEP 345     103.928  58.173  47.330  1.00  0.00           C
ATOM   7065 8C21 POPEP 345     103.038  57.963  48.550  1.00  0.00           C
ATOM   7069  C33 POPEP 345      95.708  63.163  34.910  1.00  0.00           C
ATOM   7072  C34 POPEP 345      95.158  62.643  36.240  1.00  0.00           C
ATOM   7075  C35 POPEP 345      94.578  63.773  37.100  1.00  0.00           C
ATOM   7078  C36 POPEP 345      95.628  64.593  37.860  1.00  0.00           C
ATOM   7081  C37 POPEP 345      95.018  65.383  39.030  1.00  0.00           C
ATOM   7084  C38 POPEP 345      96.048  65.973  40.000  1.00  0.00           C
ATOM   7087  C39 POPEP 345      95.438  66.243  41.380  1.00  0.00           C
ATOM   7090 0C31 POPEP 345      96.488  66.593  42.440  1.00  0.00           C
ATOM   7093 1C31 POPEP 345      95.938  66.433  43.870  1.00  0.00           C
ATOM   7096 2C31 POPEP 345      96.978  66.713  44.960  1.00  0.00           C
ATOM   7099 3C31 POPEP 345      97.128  68.213  45.280  1.00  0.00           C
ATOM   7102 4C31 POPEP 345      98.108  68.473  46.430  1.00  0.00           C
ATOM   7105 5C31 POPEP 345      98.218  69.963  46.780  1.00  0.00           C
ATOM   7108 6C31 POPEP 345      99.198  70.243  47.930  1.00  0.00           C
ATOM   7112  NH3 POPEQ 346      11.238 114.603  66.520  1.00  0.00           N
ATOM   7116  C12 POPEQ 346      10.398 113.723  65.640  1.00  0.00           C
ATOM   7119  C11 POPEQ 346       8.898 114.083  65.720  1.00  0.00           C
ATOM   7122  P   POPEQ 346       8.318 112.833  63.470  1.00  0.00           P
ATOM   7123  O13 POPEQ 346       9.388 111.803  63.470  1.00  0.00           O
ATOM   7124  O14 POPEQ 346       7.018 112.523  62.840  1.00  0.00           O
ATOM   7125  O11 POPEQ 346       8.938 114.173  62.900  1.00  0.00           O
ATOM   7126  O12 POPEQ 346       8.098 113.133  65.020  1.00  0.00           O
ATOM   7127  C1  POPEQ 346       8.208 115.173  62.180  1.00  0.00           C
ATOM   7130  C2  POPEQ 346       8.878 115.483  60.800  1.00  0.00           C
ATOM   7132  O21 POPEQ 346       7.998 116.053  59.820  1.00  0.00           O
ATOM   7133  C21 POPEQ 346       7.148 117.023  60.140  1.00  0.00           C
ATOM   7134  O22 POPEQ 346       7.148 117.683  61.160  1.00  0.00           O
ATOM   7135  C22 POPEQ 346       6.178 117.173  58.960  1.00  0.00           C
ATOM   7138  C3  POPEQ 346       9.528 114.193  60.190  1.00  0.00           C
ATOM   7141  O31 POPEQ 346      10.168 114.403  58.910  1.00  0.00           O
ATOM   7142  C31 POPEQ 346       9.388 114.203  57.850  1.00  0.00           C
ATOM   7143  O32 POPEQ 346       8.168 114.113  57.870  1.00  0.00           O
ATOM   7144  C32 POPEQ 346      10.228 114.083  56.570  1.00  0.00           C
ATOM   7147  C23 POPEQ 346       5.798 118.633  58.570  1.00  0.00           C
ATOM   7150  C24 POPEQ 346       5.798 118.833  57.040  1.00  0.00           C
ATOM   7153  C25 POPEQ 346       4.718 119.773  56.500  1.00  0.00           C
ATOM   7156  C26 POPEQ 346       4.668 119.723  54.960  1.00  0.00           C
ATOM   7159  C27 POPEQ 346       3.338 120.193  54.350  1.00  0.00           C
ATOM   7162  C28 POPEQ 346       3.198 119.773  52.880  1.00  0.00           C
ATOM   7165  C29 POPEQ 346       1.808 119.973  52.340  1.00  0.00           C
ATOM   7167 0C21 POPEQ 346       1.468 120.263  51.070  1.00  0.00           C
ATOM   7169 1C21 POPEQ 346       2.378 120.433  49.890  1.00  0.00           C
ATOM   7172 2C21 POPEQ 346       2.058 119.443  48.740  1.00  0.00           C
ATOM   7175 3C21 POPEQ 346       2.518 118.013  49.030  1.00  0.00           C
ATOM   7178 4C21 POPEQ 346       2.358 117.073  47.820  1.00  0.00           C
ATOM   7181 5C21 POPEQ 346       0.898 116.653  47.540  1.00  0.00           C
ATOM   7184 6C21 POPEQ 346       0.782 115.653  46.370  1.00  0.00           C
ATOM   7187 7C21 POPEQ 346      -0.638 115.133  46.140  1.00  0.00           C
ATOM   7190 8C21 POPEQ 346      -0.698 114.053  45.060  1.00  0.00           C
ATOM   7194  C33 POPEQ 346       9.688 114.993  55.430  1.00  0.00           C
ATOM   7197  C34 POPEQ 346      10.078 114.673  53.970  1.00  0.00           C
ATOM   7200  C35 POPEQ 346       9.808 113.253  53.470  1.00  0.00           C
ATOM   7203  C36 POPEQ 346      10.358 112.983  52.060  1.00  0.00           C
ATOM   7206  C37 POPEQ 346       9.758 111.703  51.460  1.00  0.00           C
ATOM   7209  C38 POPEQ 346      10.348 111.313  50.100  1.00  0.00           C
ATOM   7212  C39 POPEQ 346      10.018 109.863  49.700  1.00  0.00           C
ATOM   7215 0C31 POPEQ 346       8.528 109.633  49.410  1.00  0.00           C
ATOM   7218 1C31 POPEQ 346       8.198 108.143  49.240  1.00  0.00           C
ATOM   7221 2C31 POPEQ 346       6.758 107.893  48.780  1.00  0.00           C
ATOM   7224 3C31 POPEQ 346       6.608 108.033  47.260  1.00  0.00           C
ATOM   7227 4C31 POPEQ 346       5.168 107.803  46.780  1.00  0.00           C
ATOM   7230 5C31 POPEQ 346       5.108 107.443  45.290  1.00  0.00           C
ATOM   7233 6C31 POPEQ 346       3.688 107.183  44.790  1.00  0.00           C
ATOM   7237  NH3 POPER 347      69.148  13.153  60.830  1.00  0.00           N
ATOM   7241  C12 POPER 347      68.188  12.203  61.490  1.00  0.00           C
ATOM   7244  C11 POPER 347      67.658  12.773  62.810  1.00  0.00           C
ATOM   7247  P   POPER 347      65.058  12.803  62.870  1.00  0.00           P
ATOM   7248  O13 POPER 347      64.078  11.983  63.600  1.00  0.00           O
ATOM   7249  O14 POPER 347      65.138  14.223  63.260  1.00  0.00           O
ATOM   7250  O11 POPER 347      64.938  12.633  61.300  1.00  0.00           O
ATOM   7251  O12 POPER 347      66.458  12.093  63.180  1.00  0.00           O
ATOM   7252  C1  POPER 347      63.688  12.413  60.640  1.00  0.00           C
ATOM   7255  C2  POPER 347      63.878  12.433  59.090  1.00  0.00           C
ATOM   7257  O21 POPER 347      62.898  11.583  58.470  1.00  0.00           O
ATOM   7258  C21 POPER 347      61.958  12.213  57.800  1.00  0.00           C
ATOM   7259  O22 POPER 347      61.708  13.403  57.880  1.00  0.00           O
ATOM   7260  C22 POPER 347      61.168  11.213  56.940  1.00  0.00           C
ATOM   7263  C3  POPER 347      65.278  11.943  58.630  1.00  0.00           C
ATOM   7266  O31 POPER 347      65.458  12.103  57.200  1.00  0.00           O
ATOM   7267  C31 POPER 347      66.038  13.263  56.830  1.00  0.00           C
ATOM   7268  O32 POPER 347      66.388  14.143  57.590  1.00  0.00           O
ATOM   7269  C32 POPER 347      66.248  13.283  55.310  1.00  0.00           C
ATOM   7272  C23 POPER 347      60.338  11.853  55.800  1.00  0.00           C
ATOM   7275  C24 POPER 347      59.598  10.803  54.960  1.00  0.00           C
ATOM   7278  C25 POPER 347      58.648  11.363  53.880  1.00  0.00           C
ATOM   7281  C26 POPER 347      59.318  12.253  52.820  1.00  0.00           C
ATOM   7284  C27 POPER 347      58.278  12.873  51.870  1.00  0.00           C
ATOM   7287  C28 POPER 347      58.878  13.703  50.710  1.00  0.00           C
ATOM   7290  C29 POPER 347      59.658  12.883  49.720  1.00  0.00           C
ATOM   7292 0C21 POPER 347      59.148  12.183  48.690  1.00  0.00           C
ATOM   7294 1C21 POPER 347      57.688  12.043  48.320  1.00  0.00           C
ATOM   7297 2C21 POPER 347      57.358  12.773  47.010  1.00  0.00           C
ATOM   7300 3C21 POPER 347      55.948  12.443  46.490  1.00  0.00           C
ATOM   7303 4C21 POPER 347      55.618  13.203  45.200  1.00  0.00           C
ATOM   7306 5C21 POPER 347      54.158  13.063  44.740  1.00  0.00           C
ATOM   7309 6C21 POPER 347      53.818  13.963  43.540  1.00  0.00           C
ATOM   7312 7C21 POPER 347      52.308  14.023  43.230  1.00  0.00           C
ATOM   7315 8C21 POPER 347      51.888  15.303  42.520  1.00  0.00           C
ATOM   7319  C33 POPER 347      65.168  14.103  54.560  1.00  0.00           C
ATOM   7322  C34 POPER 347      65.188  13.883  53.050  1.00  0.00           C
ATOM   7325  C35 POPER 347      64.168  14.743  52.290  1.00  0.00           C
ATOM   7328  C36 POPER 347      64.078  14.343  50.810  1.00  0.00           C
ATOM   7331  C37 POPER 347      63.268  15.333  49.960  1.00  0.00           C
ATOM   7334  C38 POPER 347      63.248  14.953  48.470  1.00  0.00           C
ATOM   7337  C39 POPER 347      62.548  15.973  47.570  1.00  0.00           C
ATOM   7340 0C31 POPER 347      61.058  16.133  47.870  1.00  0.00           C
ATOM   7343 1C31 POPER 347      60.408  17.163  46.950  1.00  0.00           C
ATOM   7346 2C31 POPER 347      58.928  17.353  47.280  1.00  0.00           C
ATOM   7349 3C31 POPER 347      58.248  18.333  46.330  1.00  0.00           C
ATOM   7352 4C31 POPER 347      56.758  18.483  46.650  1.00  0.00           C
ATOM   7355 5C31 POPER 347      56.048  19.413  45.660  1.00  0.00           C
ATOM   7358 6C31 POPER 347      54.578  19.733  45.970  1.00  0.00           C
ATOM   7362  NH3 POPES 348      89.418  69.093  25.980  1.00  0.00           N
ATOM   7366  C12 POPES 348      88.778  68.473  24.780  1.00  0.00           C
ATOM   7369  C11 POPES 348      89.398  67.093  24.540  1.00  0.00           C
ATOM   7372  P   POPES 348      87.748  65.293  23.500  1.00  0.00           P
ATOM   7373  O13 POPES 348      87.038  65.223  22.220  1.00  0.00           O
ATOM   7374  O14 POPES 348      88.498  64.073  23.880  1.00  0.00           O
ATOM   7375  O11 POPES 348      86.738  65.773  24.620  1.00  0.00           O
ATOM   7376  O12 POPES 348      88.788  66.483  23.420  1.00  0.00           O
ATOM   7377  C1  POPES 348      86.818  65.323  25.970  1.00  0.00           C
ATOM   7380  C2  POPES 348      85.828  66.153  26.810  1.00  0.00           C
ATOM   7382  O21 POPES 348      86.168  66.093  28.210  1.00  0.00           O
ATOM   7383  C21 POPES 348      87.098  66.953  28.600  1.00  0.00           C
ATOM   7384  O22 POPES 348      87.708  67.713  27.860  1.00  0.00           O
ATOM   7385  C22 POPES 348      87.278  66.853  30.120  1.00  0.00           C
ATOM   7388  C3  POPES 348      84.368  65.663  26.610  1.00  0.00           C
ATOM   7391  O31 POPES 348      83.418  66.723  26.860  1.00  0.00           O
ATOM   7392  C31 POPES 348      83.298  67.033  28.150  1.00  0.00           C
ATOM   7393  O32 POPES 348      83.618  66.323  29.080  1.00  0.00           O
ATOM   7394  C32 POPES 348      82.758  68.453  28.290  1.00  0.00           C
ATOM   7397  C23 POPES 348      88.168  67.983  30.710  1.00  0.00           C
ATOM   7400  C24 POPES 348      88.208  68.033  32.250  1.00  0.00           C
ATOM   7403  C25 POPES 348      89.138  69.143  32.780  1.00  0.00           C
ATOM   7406  C26 POPES 348      88.428  70.253  33.580  1.00  0.00           C
ATOM   7409  C27 POPES 348      89.338  71.433  33.940  1.00  0.00           C
ATOM   7412  C28 POPES 348      88.598  72.583  34.650  1.00  0.00           C
ATOM   7415  C29 POPES 348      89.508  73.753  34.930  1.00  0.00           C
ATOM   7417 0C21 POPES 348      89.468  74.563  36.000  1.00  0.00           C
ATOM   7419 1C21 POPES 348      88.508  74.463  37.170  1.00  0.00           C
ATOM   7422 2C21 POPES 348      89.148  74.863  38.510  1.00  0.00           C
ATOM   7425 3C21 POPES 348      90.348  73.983  38.920  1.00  0.00           C
ATOM   7428 4C21 POPES 348      90.878  74.293  40.330  1.00  0.00           C
ATOM   7431 5C21 POPES 348      89.958  73.803  41.450  1.00  0.00           C
ATOM   7434 6C21 POPES 348      90.418  74.253  42.850  1.00  0.00           C
ATOM   7437 7C21 POPES 348      89.438  73.823  43.950  1.00  0.00           C
ATOM   7440 8C21 POPES 348      89.868  74.143  45.380  1.00  0.00           C
ATOM   7444  C33 POPES 348      83.098  69.063  29.670  1.00  0.00           C
ATOM   7447  C34 POPES 348      83.118  70.603  29.640  1.00  0.00           C
ATOM   7450  C35 POPES 348      82.948  71.243  31.030  1.00  0.00           C
ATOM   7453  C36 POPES 348      83.398  72.713  31.080  1.00  0.00           C
ATOM   7456  C37 POPES 348      82.498  73.553  31.990  1.00  0.00           C
ATOM   7459  C38 POPES 348      83.218  74.733  32.680  1.00  0.00           C
ATOM   7462  C39 POPES 348      84.178  74.333  33.810  1.00  0.00           C
ATOM   7465 0C31 POPES 348      83.498  73.593  34.970  1.00  0.00           C
ATOM   7468 1C31 POPES 348      84.468  73.293  36.120  1.00  0.00           C
ATOM   7471 2C31 POPES 348      83.928  72.223  37.090  1.00  0.00           C
ATOM   7474 3C31 POPES 348      85.038  71.573  37.930  1.00  0.00           C
ATOM   7477 4C31 POPES 348      85.658  72.493  38.990  1.00  0.00           C
ATOM   7480 5C31 POPES 348      84.768  72.693  40.220  1.00  0.00           C
ATOM   7483 6C31 POPES 348      85.558  72.933  41.510  1.00  0.00           C
ATOM   7487  NH3 POPET 349      12.728  89.703  65.220  1.00  0.00           N
ATOM   7491  C12 POPET 349      12.318  89.283  66.600  1.00  0.00           C
ATOM   7494  C11 POPET 349      10.988  88.503  66.610  1.00  0.00           C
ATOM   7497  P   POPET 349       9.748  86.483  65.490  1.00  0.00           P
ATOM   7498  O13 POPET 349       9.618  85.323  66.410  1.00  0.00           O
ATOM   7499  O14 POPET 349       8.588  87.383  65.320  1.00  0.00           O
ATOM   7500  O11 POPET 349      10.108  85.903  64.090  1.00  0.00           O
ATOM   7501  O12 POPET 349      11.068  87.313  65.830  1.00  0.00           O
ATOM   7502  C1  POPET 349      10.918  86.683  63.210  1.00  0.00           C
ATOM   7505  C2  POPET 349      10.848  86.043  61.800  1.00  0.00           C
ATOM   7507  O21 POPET 349      11.288  86.843  60.690  1.00  0.00           O
ATOM   7508  C21 POPET 349      12.208  87.773  60.820  1.00  0.00           C
ATOM   7509  O22 POPET 349      12.638  88.273  61.840  1.00  0.00           O
ATOM   7510  C22 POPET 349      12.578  88.263  59.430  1.00  0.00           C
ATOM   7513  C3  POPET 349       9.398  85.623  61.490  1.00  0.00           C
ATOM   7516  O31 POPET 349       9.348  84.473  60.640  1.00  0.00           O
ATOM   7517  C31 POPET 349       9.388  83.313  61.280  1.00  0.00           C
ATOM   7518  O32 POPET 349       9.508  83.153  62.490  1.00  0.00           O
ATOM   7519  C32 POPET 349       9.208  82.183  60.280  1.00  0.00           C
ATOM   7522  C23 POPET 349      13.168  87.193  58.500  1.00  0.00           C
ATOM   7525  C24 POPET 349      13.078  87.593  57.020  1.00  0.00           C
ATOM   7528  C25 POPET 349      13.288  86.393  56.100  1.00  0.00           C
ATOM   7531  C26 POPET 349      12.958  86.713  54.640  1.00  0.00           C
ATOM   7534  C27 POPET 349      12.858  85.433  53.810  1.00  0.00           C
ATOM   7537  C28 POPET 349      12.248  85.653  52.420  1.00  0.00           C
ATOM   7540  C29 POPET 349      12.108  84.343  51.700  1.00  0.00           C
ATOM   7542 0C21 POPET 349      10.998  83.853  51.110  1.00  0.00           C
ATOM   7544 1C21 POPET 349       9.678  84.573  50.970  1.00  0.00           C
ATOM   7547 2C21 POPET 349       9.018  84.323  49.600  1.00  0.00           C
ATOM   7550 3C21 POPET 349       8.478  82.903  49.410  1.00  0.00           C
ATOM   7553 4C21 POPET 349       7.618  82.793  48.140  1.00  0.00           C
ATOM   7556 5C21 POPET 349       7.568  81.373  47.540  1.00  0.00           C
ATOM   7559 6C21 POPET 349       6.848  81.353  46.190  1.00  0.00           C
ATOM   7562 7C21 POPET 349       7.168  80.113  45.340  1.00  0.00           C
ATOM   7565 8C21 POPET 349       6.618  80.203  43.920  1.00  0.00           C
ATOM   7569  C33 POPET 349      10.578  81.673  59.800  1.00  0.00           C
ATOM   7572  C34 POPET 349      11.368  82.713  58.970  1.00  0.00           C
ATOM   7575  C35 POPET 349      11.398  82.403  57.470  1.00  0.00           C
ATOM   7578  C36 POPET 349      10.178  82.953  56.710  1.00  0.00           C
ATOM   7581  C37 POPET 349       9.668  81.993  55.630  1.00  0.00           C
ATOM   7584  C38 POPET 349       8.858  82.723  54.540  1.00  0.00           C
ATOM   7587  C39 POPET 349       7.978  81.763  53.720  1.00  0.00           C
ATOM   7590 0C31 POPET 349       8.808  80.793  52.860  1.00  0.00           C
ATOM   7593 1C31 POPET 349       7.918  79.883  52.010  1.00  0.00           C
ATOM   7596 2C31 POPET 349       8.718  79.073  50.990  1.00  0.00           C
ATOM   7599 3C31 POPET 349       7.838  78.083  50.220  1.00  0.00           C
ATOM   7602 4C31 POPET 349       8.488  77.563  48.950  1.00  0.00           C
ATOM   7605 5C31 POPET 349       7.638  76.473  48.290  1.00  0.00           C
ATOM   7608 6C31 POPET 349       8.058  76.163  46.860  1.00  0.00           C
ATOM   7612  NH3 POPEU 350      73.848  43.333  24.380  1.00  0.00           N
ATOM   7616  C12 POPEU 350      72.438  43.113  24.890  1.00  0.00           C
ATOM   7619  C11 POPEU 350      71.738  41.973  24.130  1.00  0.00           C
ATOM   7622  P   POPEU 350      69.328  41.733  25.150  1.00  0.00           P
ATOM   7623  O13 POPEU 350      68.248  42.743  25.260  1.00  0.00           O
ATOM   7624  O14 POPEU 350      68.948  40.323  24.900  1.00  0.00           O
ATOM   7625  O11 POPEU 350      70.198  41.763  26.460  1.00  0.00           O
ATOM   7626  O12 POPEU 350      70.338  42.223  24.040  1.00  0.00           O
ATOM   7627  C1  POPEU 350      70.418  40.583  27.260  1.00  0.00           C
ATOM   7630  C2  POPEU 350      69.778  40.783  28.640  1.00  0.00           C
ATOM   7632  O21 POPEU 350      70.078  39.613  29.440  1.00  0.00           O
ATOM   7633  C21 POPEU 350      70.558  39.883  30.650  1.00  0.00           C
ATOM   7634  O22 POPEU 350      70.998  40.963  31.010  1.00  0.00           O
ATOM   7635  C22 POPEU 350      70.528  38.633  31.510  1.00  0.00           C
ATOM   7638  C3  POPEU 350      68.248  40.953  28.560  1.00  0.00           C
ATOM   7641  O31 POPEU 350      67.618  40.753  29.840  1.00  0.00           O
ATOM   7642  C31 POPEU 350      67.538  41.823  30.620  1.00  0.00           C
ATOM   7643  O32 POPEU 350      67.998  42.923  30.370  1.00  0.00           O
ATOM   7644  C32 POPEU 350      66.748  41.443  31.870  1.00  0.00           C
ATOM   7647  C23 POPEU 350      69.468  38.713  32.650  1.00  0.00           C
ATOM   7650  C24 POPEU 350      69.778  37.773  33.820  1.00  0.00           C
ATOM   7653  C25 POPEU 350      69.928  36.303  33.400  1.00  0.00           C
ATOM   7656  C26 POPEU 350      70.168  35.363  34.590  1.00  0.00           C
ATOM   7659  C27 POPEU 350      70.088  33.883  34.180  1.00  0.00           C
ATOM   7662  C28 POPEU 350      70.418  32.903  35.320  1.00  0.00           C
ATOM   7665  C29 POPEU 350      71.858  32.453  35.380  1.00  0.00           C
ATOM   7667 0C21 POPEU 350      72.288  31.193  35.170  1.00  0.00           C
ATOM   7669 1C21 POPEU 350      71.438  29.983  34.840  1.00  0.00           C
ATOM   7672 2C21 POPEU 350      72.058  28.633  35.280  1.00  0.00           C
ATOM   7675 3C21 POPEU 350      72.168  28.473  36.790  1.00  0.00           C
ATOM   7678 4C21 POPEU 350      72.678  27.103  37.250  1.00  0.00           C
ATOM   7681 5C21 POPEU 350      72.978  27.113  38.750  1.00  0.00           C
ATOM   7684 6C21 POPEU 350      73.278  25.723  39.320  1.00  0.00           C
ATOM   7687 7C21 POPEU 350      73.798  25.783  40.760  1.00  0.00           C
ATOM   7690 8C21 POPEU 350      73.888  24.403  41.400  1.00  0.00           C
ATOM   7694  C33 POPEU 350      66.998  42.393  33.070  1.00  0.00           C
ATOM   7697  C34 POPEU 350      66.178  41.983  34.300  1.00  0.00           C
ATOM   7700  C35 POPEU 350      66.378  42.913  35.500  1.00  0.00           C
ATOM   7703  C36 POPEU 350      65.568  42.453  36.730  1.00  0.00           C
ATOM   7706  C37 POPEU 350      65.518  43.483  37.860  1.00  0.00           C
ATOM   7709  C38 POPEU 350      64.358  43.223  38.840  1.00  0.00           C
ATOM   7712  C39 POPEU 350      64.558  41.993  39.730  1.00  0.00           C
ATOM   7715 0C31 POPEU 350      63.308  41.723  40.580  1.00  0.00           C
ATOM   7718 1C31 POPEU 350      63.628  41.083  41.940  1.00  0.00           C
ATOM   7721 2C31 POPEU 350      62.388  40.993  42.830  1.00  0.00           C
ATOM   7724 3C31 POPEU 350      62.708  40.773  44.310  1.00  0.00           C
ATOM   7727 4C31 POPEU 350      63.318  39.393  44.570  1.00  0.00           C
ATOM   7730 5C31 POPEU 350      63.568  39.153  46.060  1.00  0.00           C
ATOM   7733 6C31 POPEU 350      64.028  37.723  46.370  1.00  0.00           C
ATOM   7737  NH3 POPEV 351     114.958  44.963  65.650  1.00  0.00           N
ATOM   7741  C12 POPEV 351     114.878  44.663  67.120  1.00  0.00           C
ATOM   7744  C11 POPEV 351     114.158  45.793  67.900  1.00  0.00           C
ATOM   7747  P   POPEV 351     112.168  47.353  67.040  1.00  0.00           P
ATOM   7748  O13 POPEV 351     110.848  47.523  67.680  1.00  0.00           O
ATOM   7749  O14 POPEV 351     113.128  48.473  67.130  1.00  0.00           O
ATOM   7750  O11 POPEV 351     111.968  47.063  65.510  1.00  0.00           O
ATOM   7751  O12 POPEV 351     112.798  45.973  67.500  1.00  0.00           O
ATOM   7752  C1  POPEV 351     110.668  46.873  64.960  1.00  0.00           C
ATOM   7755  C2  POPEV 351     109.998  45.523  65.380  1.00  0.00           C
ATOM   7757  O21 POPEV 351     110.098  44.523  64.350  1.00  0.00           O
ATOM   7758  C21 POPEV 351     111.318  44.083  64.030  1.00  0.00           C
ATOM   7759  O22 POPEV 351     112.378  44.523  64.410  1.00  0.00           O
ATOM   7760  C22 POPEV 351     111.188  42.843  63.130  1.00  0.00           C
ATOM   7763  C3  POPEV 351     108.508  45.813  65.710  1.00  0.00           C
ATOM   7766  O31 POPEV 351     107.898  46.563  64.630  1.00  0.00           O
ATOM   7767  C31 POPEV 351     107.328  45.823  63.690  1.00  0.00           C
ATOM   7768  O32 POPEV 351     106.858  44.703  63.850  1.00  0.00           O
ATOM   7769  C32 POPEV 351     107.468  46.573  62.370  1.00  0.00           C
ATOM   7772  C23 POPEV 351     110.308  43.073  61.870  1.00  0.00           C
ATOM   7775  C24 POPEV 351     110.168  41.803  61.000  1.00  0.00           C
ATOM   7778  C25 POPEV 351     111.138  41.753  59.810  1.00  0.00           C
ATOM   7781  C26 POPEV 351     110.688  42.633  58.640  1.00  0.00           C
ATOM   7784  C27 POPEV 351     111.418  42.343  57.320  1.00  0.00           C
ATOM   7787  C28 POPEV 351     110.968  43.243  56.140  1.00  0.00           C
ATOM   7790  C29 POPEV 351     109.618  42.893  55.570  1.00  0.00           C
ATOM   7792 0C21 POPEV 351     109.278  42.913  54.260  1.00  0.00           C
ATOM   7794 1C21 POPEV 351     110.178  43.263  53.110  1.00  0.00           C
ATOM   7797 2C21 POPEV 351     109.678  42.703  51.750  1.00  0.00           C
ATOM   7800 3C21 POPEV 351     108.488  43.473  51.160  1.00  0.00           C
ATOM   7803 4C21 POPEV 351     108.058  42.903  49.790  1.00  0.00           C
ATOM   7806 5C21 POPEV 351     107.118  43.833  49.010  1.00  0.00           C
ATOM   7809 6C21 POPEV 351     107.858  44.983  48.310  1.00  0.00           C
ATOM   7812 7C21 POPEV 351     106.948  45.833  47.410  1.00  0.00           C
ATOM   7815 8C21 POPEV 351     107.698  46.903  46.610  1.00  0.00           C
ATOM   7819  C33 POPEV 351     107.268  45.643  61.150  1.00  0.00           C
ATOM   7822  C34 POPEV 351     108.018  46.143  59.920  1.00  0.00           C
ATOM   7825  C35 POPEV 351     108.328  45.003  58.940  1.00  0.00           C
ATOM   7828  C36 POPEV 351     107.108  44.423  58.210  1.00  0.00           C
ATOM   7831  C37 POPEV 351     106.668  45.293  57.030  1.00  0.00           C
ATOM   7834  C38 POPEV 351     105.628  44.573  56.150  1.00  0.00           C
ATOM   7837  C39 POPEV 351     105.108  45.433  54.990  1.00  0.00           C
ATOM   7840 0C31 POPEV 351     106.208  45.883  54.020  1.00  0.00           C
ATOM   7843 1C31 POPEV 351     105.648  46.693  52.850  1.00  0.00           C
ATOM   7846 2C31 POPEV 351     106.738  47.263  51.940  1.00  0.00           C
ATOM   7849 3C31 POPEV 351     106.148  48.093  50.800  1.00  0.00           C
ATOM   7852 4C31 POPEV 351     107.228  48.813  49.990  1.00  0.00           C
ATOM   7855 5C31 POPEV 351     106.688  49.583  48.780  1.00  0.00           C
ATOM   7858 6C31 POPEV 351     105.668  50.653  49.150  1.00  0.00           C
ATOM   7862  NH3 POPEW 352     100.828   4.383  63.760  1.00  0.00           N
ATOM   7866  C12 POPEW 352     101.248   2.947  63.800  1.00  0.00           C
ATOM   7869  C11 POPEW 352     102.558   2.857  64.590  1.00  0.00           C
ATOM   7872  P   POPEW 352     104.718   1.547  64.870  1.00  0.00           P
ATOM   7873  O13 POPEW 352     105.418   2.787  64.520  1.00  0.00           O
ATOM   7874  O14 POPEW 352     104.648   1.167  66.300  1.00  0.00           O
ATOM   7875  O11 POPEW 352     105.368   0.317  64.110  1.00  0.00           O
ATOM   7876  O12 POPEW 352     103.238   1.627  64.310  1.00  0.00           O
ATOM   7877  C1  POPEW 352     105.148   0.147  62.710  1.00  0.00           C
ATOM   7880  C2  POPEW 352     106.278   0.807  61.850  1.00  0.00           C
ATOM   7882  O21 POPEW 352     105.838   1.027  60.500  1.00  0.00           O
ATOM   7883  C21 POPEW 352     105.458  -0.023  59.800  1.00  0.00           C
ATOM   7884  O22 POPEW 352     105.268  -1.153  60.190  1.00  0.00           O
ATOM   7885  C22 POPEW 352     105.478   0.357  58.320  1.00  0.00           C
ATOM   7888  C3  POPEW 352     107.638   0.027  61.880  1.00  0.00           C
ATOM   7891  O31 POPEW 352     108.578   0.397  60.840  1.00  0.00           O
ATOM   7892  C31 POPEW 352     109.158   1.577  61.070  1.00  0.00           C
ATOM   7893  O32 POPEW 352     108.918   2.307  62.010  1.00  0.00           O
ATOM   7894  C32 POPEW 352     110.188   1.877  59.980  1.00  0.00           C
ATOM   7897  C23 POPEW 352     104.088   0.717  57.770  1.00  0.00           C
ATOM   7900  C24 POPEW 352     104.208   1.037  56.280  1.00  0.00           C
ATOM   7903  C25 POPEW 352     102.868   1.257  55.580  1.00  0.00           C
ATOM   7906  C26 POPEW 352     103.048   1.417  54.070  1.00  0.00           C
ATOM   7909  C27 POPEW 352     101.728   1.667  53.340  1.00  0.00           C
ATOM   7912  C28 POPEW 352     101.888   1.547  51.810  1.00  0.00           C
ATOM   7915  C29 POPEW 352     100.668   2.037  51.080  1.00  0.00           C
ATOM   7917 0C21 POPEW 352     100.608   3.043  50.190  1.00  0.00           C
ATOM   7919 1C21 POPEW 352     101.778   3.883  49.710  1.00  0.00           C
ATOM   7922 2C21 POPEW 352     102.298   3.423  48.340  1.00  0.00           C
ATOM   7925 3C21 POPEW 352     103.758   3.853  48.090  1.00  0.00           C
ATOM   7928 4C21 POPEW 352     104.208   3.513  46.670  1.00  0.00           C
ATOM   7931 5C21 POPEW 352     105.728   3.573  46.470  1.00  0.00           C
ATOM   7934 6C21 POPEW 352     106.138   3.313  45.010  1.00  0.00           C
ATOM   7937 7C21 POPEW 352     107.618   2.977  44.840  1.00  0.00           C
ATOM   7940 8C21 POPEW 352     108.038   2.797  43.380  1.00  0.00           C
ATOM   7944  C33 POPEW 352     110.238   3.393  59.700  1.00  0.00           C
ATOM   7947  C34 POPEW 352     111.468   3.863  58.930  1.00  0.00           C
ATOM   7950  C35 POPEW 352     111.358   3.863  57.410  1.00  0.00           C
ATOM   7953  C36 POPEW 352     112.448   4.753  56.790  1.00  0.00           C
ATOM   7956  C37 POPEW 352     112.338   4.803  55.270  1.00  0.00           C
ATOM   7959  C38 POPEW 352     113.288   5.833  54.650  1.00  0.00           C
ATOM   7962  C39 POPEW 352     113.438   5.663  53.130  1.00  0.00           C
ATOM   7965 0C31 POPEW 352     112.088   5.663  52.380  1.00  0.00           C
ATOM   7968 1C31 POPEW 352     112.208   5.423  50.860  1.00  0.00           C
ATOM   7971 2C31 POPEW 352     112.898   6.553  50.080  1.00  0.00           C
ATOM   7974 3C31 POPEW 352     114.398   6.323  49.830  1.00  0.00           C
ATOM   7977 4C31 POPEW 352     115.028   7.433  48.970  1.00  0.00           C
ATOM   7980 5C31 POPEW 352     116.558   7.303  48.900  1.00  0.00           C
ATOM   7983 6C31 POPEW 352     117.238   8.303  47.970  1.00  0.00           C
ATOM   7987  NH3 POPEX 353      19.218  49.273  65.530  1.00  0.00           N
ATOM   7991  C12 POPEX 353      20.538  48.563  65.340  1.00  0.00           C
ATOM   7994  C11 POPEX 353      21.408  48.533  66.620  1.00  0.00           C
ATOM   7997  P   POPEX 353      23.178  46.543  66.650  1.00  0.00           P
ATOM   7998  O13 POPEX 353      23.778  46.393  67.990  1.00  0.00           O
ATOM   7999  O14 POPEX 353      22.078  45.623  66.290  1.00  0.00           O
ATOM   8000  O11 POPEX 353      24.338  46.303  65.610  1.00  0.00           O
ATOM   8001  O12 POPEX 353      22.718  48.023  66.340  1.00  0.00           O
ATOM   8002  C1  POPEX 353      24.968  47.323  64.830  1.00  0.00           C
ATOM   8005  C2  POPEX 353      24.678  47.133  63.320  1.00  0.00           C
ATOM   8007  O21 POPEX 353      25.518  48.033  62.570  1.00  0.00           O
ATOM   8008  C21 POPEX 353      26.118  47.483  61.520  1.00  0.00           C
ATOM   8009  O22 POPEX 353      26.088  46.303  61.230  1.00  0.00           O
ATOM   8010  C22 POPEX 353      26.888  48.543  60.750  1.00  0.00           C
ATOM   8013  C3  POPEX 353      23.198  47.413  62.980  1.00  0.00           C
ATOM   8016  O31 POPEX 353      22.968  47.313  61.560  1.00  0.00           O
ATOM   8017  C31 POPEX 353      21.768  47.773  61.220  1.00  0.00           C
ATOM   8018  O32 POPEX 353      20.928  48.153  62.020  1.00  0.00           O
ATOM   8019  C32 POPEX 353      21.628  47.783  59.690  1.00  0.00           C
ATOM   8022  C23 POPEX 353      27.508  47.993  59.440  1.00  0.00           C
ATOM   8025  C24 POPEX 353      28.608  48.893  58.860  1.00  0.00           C
ATOM   8028  C25 POPEX 353      29.208  48.293  57.580  1.00  0.00           C
ATOM   8031  C26 POPEX 353      30.688  48.623  57.360  1.00  0.00           C
ATOM   8034  C27 POPEX 353      31.308  47.773  56.240  1.00  0.00           C
ATOM   8037  C28 POPEX 353      32.848  47.903  56.160  1.00  0.00           C
ATOM   8040  C29 POPEX 353      33.508  46.713  55.520  1.00  0.00           C
ATOM   8042 0C21 POPEX 353      33.648  46.463  54.210  1.00  0.00           C
ATOM   8044 1C21 POPEX 353      33.168  47.353  53.090  1.00  0.00           C
ATOM   8047 2C21 POPEX 353      34.258  47.633  52.040  1.00  0.00           C
ATOM   8050 3C21 POPEX 353      33.748  48.543  50.910  1.00  0.00           C
ATOM   8053 4C21 POPEX 353      34.838  48.873  49.880  1.00  0.00           C
ATOM   8056 5C21 POPEX 353      34.368  49.863  48.810  1.00  0.00           C
ATOM   8059 6C21 POPEX 353      35.388  50.013  47.670  1.00  0.00           C
ATOM   8062 7C21 POPEX 353      35.128  51.223  46.760  1.00  0.00           C
ATOM   8065 8C21 POPEX 353      35.658  51.023  45.330  1.00  0.00           C
ATOM   8069  C33 POPEX 353      20.868  49.033  59.160  1.00  0.00           C
ATOM   8072  C34 POPEX 353      20.698  48.983  57.640  1.00  0.00           C
ATOM   8075  C35 POPEX 353      20.168  50.283  57.010  1.00  0.00           C
ATOM   8078  C36 POPEX 353      21.178  51.453  57.040  1.00  0.00           C
ATOM   8081  C37 POPEX 353      20.688  52.703  56.300  1.00  0.00           C
ATOM   8084  C38 POPEX 353      21.758  53.803  56.230  1.00  0.00           C
ATOM   8087  C39 POPEX 353      21.488  54.833  55.120  1.00  0.00           C
ATOM   8090 0C31 POPEX 353      20.178  55.613  55.290  1.00  0.00           C
ATOM   8093 1C31 POPEX 353      19.928  56.573  54.110  1.00  0.00           C
ATOM   8096 2C31 POPEX 353      18.528  57.173  54.120  1.00  0.00           C
ATOM   8099 3C31 POPEX 353      18.138  57.783  52.760  1.00  0.00           C
ATOM   8102 4C31 POPEX 353      16.618  57.963  52.620  1.00  0.00           C
ATOM   8105 5C31 POPEX 353      16.148  58.143  51.180  1.00  0.00           C
ATOM   8108 6C31 POPEX 353      14.688  57.743  50.980  1.00  0.00           C
ATOM   8112  NH3 POPEY 354      19.498  35.603  24.630  1.00  0.00           N
ATOM   8116  C12 POPEY 354      18.968  35.053  23.330  1.00  0.00           C
ATOM   8119  C11 POPEY 354      18.408  33.633  23.480  1.00  0.00           C
ATOM   8122  P   POPEY 354      19.718  32.303  25.350  1.00  0.00           P
ATOM   8123  O13 POPEY 354      20.748  33.273  25.790  1.00  0.00           O
ATOM   8124  O14 POPEY 354      18.488  32.193  26.130  1.00  0.00           O
ATOM   8125  O11 POPEY 354      20.368  30.873  25.170  1.00  0.00           O
ATOM   8126  O12 POPEY 354      19.418  32.693  23.860  1.00  0.00           O
ATOM   8127  C1  POPEY 354      21.148  30.263  26.200  1.00  0.00           C
ATOM   8130  C2  POPEY 354      20.398  30.033  27.540  1.00  0.00           C
ATOM   8132  O21 POPEY 354      21.398  29.553  28.430  1.00  0.00           O
ATOM   8133  C21 POPEY 354      21.298  29.563  29.760  1.00  0.00           C
ATOM   8134  O22 POPEY 354      22.128  29.063  30.500  1.00  0.00           O
ATOM   8135  C22 POPEY 354      20.138  30.363  30.340  1.00  0.00           C
ATOM   8138  C3  POPEY 354      19.208  29.043  27.330  1.00  0.00           C
ATOM   8141  O31 POPEY 354      18.928  28.303  28.530  1.00  0.00           O
ATOM   8142  C31 POPEY 354      17.688  28.173  28.940  1.00  0.00           C
ATOM   8143  O32 POPEY 354      16.688  28.643  28.420  1.00  0.00           O
ATOM   8144  C32 POPEY 354      17.758  27.363  30.230  1.00  0.00           C
ATOM   8147  C23 POPEY 354      20.048  30.053  31.850  1.00  0.00           C
ATOM   8150  C24 POPEY 354      18.748  30.553  32.470  1.00  0.00           C
ATOM   8153  C25 POPEY 354      18.448  29.853  33.810  1.00  0.00           C
ATOM   8156  C26 POPEY 354      19.488  30.193  34.880  1.00  0.00           C
ATOM   8159  C27 POPEY 354      19.258  29.493  36.220  1.00  0.00           C
ATOM   8162  C28 POPEY 354      20.358  29.803  37.260  1.00  0.00           C
ATOM   8165  C29 POPEY 354      20.318  31.233  37.750  1.00  0.00           C
ATOM   8167 0C21 POPEY 354      20.248  31.663  39.020  1.00  0.00           C
ATOM   8169 1C21 POPEY 354      20.188  30.833  40.280  1.00  0.00           C
ATOM   8172 2C21 POPEY 354      21.478  30.933  41.130  1.00  0.00           C
ATOM   8175 3C21 POPEY 354      21.798  32.343  41.670  1.00  0.00           C
ATOM   8178 4C21 POPEY 354      22.968  32.313  42.660  1.00  0.00           C
ATOM   8181 5C21 POPEY 354      23.928  33.503  42.520  1.00  0.00           C
ATOM   8184 6C21 POPEY 354      25.248  33.273  43.270  1.00  0.00           C
ATOM   8187 7C21 POPEY 354      26.308  34.353  43.010  1.00  0.00           C
ATOM   8190 8C21 POPEY 354      27.678  34.003  43.580  1.00  0.00           C
ATOM   8194  C33 POPEY 354      16.508  27.443  31.130  1.00  0.00           C
ATOM   8197  C34 POPEY 354      16.688  26.473  32.290  1.00  0.00           C
ATOM   8200  C35 POPEY 354      15.428  26.283  33.150  1.00  0.00           C
ATOM   8203  C36 POPEY 354      15.288  27.373  34.210  1.00  0.00           C
ATOM   8206  C37 POPEY 354      14.258  26.993  35.280  1.00  0.00           C
ATOM   8209  C38 POPEY 354      14.318  27.963  36.460  1.00  0.00           C
ATOM   8212  C39 POPEY 354      13.598  27.413  37.690  1.00  0.00           C
ATOM   8215 0C31 POPEY 354      13.598  28.433  38.820  1.00  0.00           C
ATOM   8218 1C31 POPEY 354      12.978  27.863  40.100  1.00  0.00           C
ATOM   8221 2C31 POPEY 354      12.788  28.933  41.170  1.00  0.00           C
ATOM   8224 3C31 POPEY 354      11.838  28.463  42.270  1.00  0.00           C
ATOM   8227 4C31 POPEY 354      11.518  29.583  43.240  1.00  0.00           C
ATOM   8230 5C31 POPEY 354      10.458  29.163  44.250  1.00  0.00           C
ATOM   8233 6C31 POPEY 354      10.228  30.233  45.310  1.00  0.00           C
ATOM   8237  NH3 POPEZ 355      75.698  63.693  29.090  1.00  0.00           N
ATOM   8241  C12 POPEZ 355      74.628  64.753  28.950  1.00  0.00           C
ATOM   8244  C11 POPEZ 355      73.708  64.883  30.180  1.00  0.00           C
ATOM   8247  P   POPEZ 355      72.118  62.833  30.110  1.00  0.00           P
ATOM   8248  O13 POPEZ 355      70.728  62.593  29.650  1.00  0.00           O
ATOM   8249  O14 POPEZ 355      73.208  62.093  29.450  1.00  0.00           O
ATOM   8250  O11 POPEZ 355      72.258  62.703  31.680  1.00  0.00           O
ATOM   8251  O12 POPEZ 355      72.398  64.373  29.920  1.00  0.00           O
ATOM   8252  C1  POPEZ 355      71.408  63.433  32.580  1.00  0.00           C
ATOM   8255  C2  POPEZ 355      72.218  64.143  33.710  1.00  0.00           C
ATOM   8257  O21 POPEZ 355      71.718  63.743  35.000  1.00  0.00           O
ATOM   8258  C21 POPEZ 355      70.538  64.213  35.360  1.00  0.00           C
ATOM   8259  O22 POPEZ 355      69.748  64.823  34.650  1.00  0.00           O
ATOM   8260  C22 POPEZ 355      70.348  63.953  36.850  1.00  0.00           C
ATOM   8263  C3  POPEZ 355      72.318  65.703  33.550  1.00  0.00           C
ATOM   8266  O31 POPEZ 355      72.168  66.443  34.790  1.00  0.00           O
ATOM   8267  C31 POPEZ 355      73.218  66.393  35.590  1.00  0.00           C
ATOM   8268  O32 POPEZ 355      74.258  65.803  35.360  1.00  0.00           O
ATOM   8269  C32 POPEZ 355      72.938  67.253  36.820  1.00  0.00           C
ATOM   8272  C23 POPEZ 355      70.178  62.463  37.240  1.00  0.00           C
ATOM   8275  C24 POPEZ 355      70.318  62.293  38.760  1.00  0.00           C
ATOM   8278  C25 POPEZ 355      70.058  60.893  39.340  1.00  0.00           C
ATOM   8281  C26 POPEZ 355      69.028  60.923  40.480  1.00  0.00           C
ATOM   8284  C27 POPEZ 355      69.578  61.503  41.800  1.00  0.00           C
ATOM   8287  C28 POPEZ 355      68.568  61.443  42.960  1.00  0.00           C
ATOM   8290  C29 POPEZ 355      67.448  62.443  42.850  1.00  0.00           C
ATOM   8292 0C21 POPEZ 355      66.368  62.503  43.660  1.00  0.00           C
ATOM   8294 1C21 POPEZ 355      66.058  61.583  44.820  1.00  0.00           C
ATOM   8297 2C21 POPEZ 355      66.248  62.263  46.200  1.00  0.00           C
ATOM   8300 3C21 POPEZ 355      65.298  63.443  46.470  1.00  0.00           C
ATOM   8303 4C21 POPEZ 355      65.388  63.923  47.930  1.00  0.00           C
ATOM   8306 5C21 POPEZ 355      64.548  65.163  48.230  1.00  0.00           C
ATOM   8309 6C21 POPEZ 355      64.548  65.493  49.730  1.00  0.00           C
ATOM   8312 7C21 POPEZ 355      63.998  66.873  50.070  1.00  0.00           C
ATOM   8315 8C21 POPEZ 355      64.228  67.253  51.540  1.00  0.00           C
ATOM   8319  C33 POPEZ 355      74.118  67.403  37.810  1.00  0.00           C
ATOM   8322  C34 POPEZ 355      73.658  68.123  39.080  1.00  0.00           C
ATOM   8325  C35 POPEZ 355      74.788  68.633  40.000  1.00  0.00           C
ATOM   8328  C36 POPEZ 355      75.758  69.593  39.280  1.00  0.00           C
ATOM   8331  C37 POPEZ 355      76.538  70.533  40.220  1.00  0.00           C
ATOM   8334  C38 POPEZ 355      77.738  69.853  40.890  1.00  0.00           C
ATOM   8337  C39 POPEZ 355      77.488  69.333  42.310  1.00  0.00           C
ATOM   8340 0C31 POPEZ 355      77.678  70.413  43.380  1.00  0.00           C
ATOM   8343 1C31 POPEZ 355      77.738  69.813  44.790  1.00  0.00           C
ATOM   8346 2C31 POPEZ 355      78.138  70.833  45.860  1.00  0.00           C
ATOM   8349 3C31 POPEZ 355      77.088  71.923  46.060  1.00  0.00           C
ATOM   8352 4C31 POPEZ 355      77.178  72.563  47.450  1.00  0.00           C
ATOM   8355 5C31 POPEZ 355      75.868  73.233  47.870  1.00  0.00           C
ATOM   8358 6C31 POPEZ 355      75.878  73.613  49.340  1.00  0.00           C
ATOM   8362  NH3 POPEa 356      10.308  15.163  70.590  1.00  0.00           N
ATOM   8366  C12 POPEa 356      11.648  14.533  70.270  1.00  0.00           C
ATOM   8369  C11 POPEa 356      12.618  14.613  71.470  1.00  0.00           C
ATOM   8372  P   POPEa 356      15.068  13.783  70.800  1.00  0.00           P
ATOM   8373  O13 POPEa 356      16.308  14.243  71.440  1.00  0.00           O
ATOM   8374  O14 POPEa 356      14.568  12.493  71.310  1.00  0.00           O
ATOM   8375  O11 POPEa 356      15.248  13.793  69.230  1.00  0.00           O
ATOM   8376  O12 POPEa 356      13.948  14.873  71.020  1.00  0.00           O
ATOM   8377  C1  POPEa 356      16.458  13.353  68.600  1.00  0.00           C
ATOM   8380  C2  POPEa 356      16.528  13.843  67.120  1.00  0.00           C
ATOM   8382  O21 POPEa 356      16.548  12.693  66.240  1.00  0.00           O
ATOM   8383  C21 POPEa 356      16.068  12.933  65.020  1.00  0.00           C
ATOM   8384  O22 POPEa 356      15.418  13.893  64.680  1.00  0.00           O
ATOM   8385  C22 POPEa 356      16.368  11.743  64.090  1.00  0.00           C
ATOM   8388  C3  POPEa 356      17.798  14.723  66.910  1.00  0.00           C
ATOM   8391  O31 POPEa 356      17.888  15.203  65.550  1.00  0.00           O
ATOM   8392  C31 POPEa 356      18.948  14.843  64.840  1.00  0.00           C
ATOM   8393  O32 POPEa 356      20.008  14.453  65.300  1.00  0.00           O
ATOM   8394  C32 POPEa 356      18.498  14.743  63.380  1.00  0.00           C
ATOM   8397  C23 POPEa 356      15.908  11.993  62.630  1.00  0.00           C
ATOM   8400  C24 POPEa 356      16.068  10.753  61.740  1.00  0.00           C
ATOM   8403  C25 POPEa 356      15.198  10.753  60.470  1.00  0.00           C
ATOM   8406  C26 POPEa 356      15.598  11.733  59.350  1.00  0.00           C
ATOM   8409  C27 POPEa 356      16.988  11.433  58.750  1.00  0.00           C
ATOM   8412  C28 POPEa 356      17.328  12.083  57.400  1.00  0.00           C
ATOM   8415  C29 POPEa 356      16.598  11.413  56.260  1.00  0.00           C
ATOM   8417 0C21 POPEa 356      17.078  10.463  55.440  1.00  0.00           C
ATOM   8419 1C21 POPEa 356      18.488   9.913  55.430  1.00  0.00           C
ATOM   8422 2C21 POPEa 356      18.838   9.183  54.110  1.00  0.00           C
ATOM   8425 3C21 POPEa 356      20.338   9.153  53.770  1.00  0.00           C
ATOM   8428 4C21 POPEa 356      21.238   8.613  54.880  1.00  0.00           C
ATOM   8431 5C21 POPEa 356      22.708   8.543  54.440  1.00  0.00           C
ATOM   8434 6C21 POPEa 356      23.708   8.423  55.600  1.00  0.00           C
ATOM   8437 7C21 POPEa 356      25.168   8.433  55.120  1.00  0.00           C
ATOM   8440 8C21 POPEa 356      26.128   9.013  56.160  1.00  0.00           C
ATOM   8444  C33 POPEa 356      19.578  15.113  62.360  1.00  0.00           C
ATOM   8447  C34 POPEa 356      19.178  14.663  60.960  1.00  0.00           C
ATOM   8450  C35 POPEa 356      20.038  15.273  59.850  1.00  0.00           C
ATOM   8453  C36 POPEa 356      19.988  14.423  58.570  1.00  0.00           C
ATOM   8456  C37 POPEa 356      20.078  15.243  57.290  1.00  0.00           C
ATOM   8459  C38 POPEa 356      20.398  14.433  56.020  1.00  0.00           C
ATOM   8462  C39 POPEa 356      21.768  13.753  56.060  1.00  0.00           C
ATOM   8465 0C31 POPEa 356      22.188  13.203  54.690  1.00  0.00           C
ATOM   8468 1C31 POPEa 356      23.508  12.413  54.750  1.00  0.00           C
ATOM   8471 2C31 POPEa 356      24.088  12.083  53.360  1.00  0.00           C
ATOM   8474 3C31 POPEa 356      24.768  13.293  52.700  1.00  0.00           C
ATOM   8477 4C31 POPEa 356      25.568  12.933  51.440  1.00  0.00           C
ATOM   8480 5C31 POPEa 356      26.258  14.163  50.830  1.00  0.00           C
ATOM   8483 6C31 POPEa 356      27.238  13.823  49.700  1.00  0.00           C
ATOM   8487  NH3 POPEb 357     124.728  81.143  65.170  1.00  0.00           N
ATOM   8491  C12 POPEb 357     123.958  81.663  66.360  1.00  0.00           C
ATOM   8494  C11 POPEb 357     124.688  82.863  66.980  1.00  0.00           C
ATOM   8497  P   POPEb 357     123.718  85.083  66.090  1.00  0.00           P
ATOM   8498  O13 POPEb 357     122.438  84.353  66.110  1.00  0.00           O
ATOM   8499  O14 POPEb 357     124.068  86.033  67.170  1.00  0.00           O
ATOM   8500  O11 POPEb 357     123.888  85.803  64.680  1.00  0.00           O
ATOM   8501  O12 POPEb 357     124.858  83.963  66.070  1.00  0.00           O
ATOM   8502  C1  POPEb 357     125.108  86.493  64.370  1.00  0.00           C
ATOM   8505  C2  POPEb 357     125.228  86.753  62.840  1.00  0.00           C
ATOM   8507  O21 POPEb 357     124.838  85.633  62.040  1.00  0.00           O
ATOM   8508  C21 POPEb 357     125.438  84.493  62.240  1.00  0.00           C
ATOM   8509  O22 POPEb 357     126.268  84.223  63.100  1.00  0.00           O
ATOM   8510  C22 POPEb 357     125.038  83.553  61.120  1.00  0.00           C
ATOM   8513  C3  POPEb 357     126.658  87.223  62.430  1.00  0.00           C
ATOM   8516  O31 POPEb 357     126.888  87.173  61.010  1.00  0.00           O
ATOM   8517  C31 POPEb 357     126.348  88.143  60.300  1.00  0.00           C
ATOM   8518  O32 POPEb 357     125.748  89.103  60.750  1.00  0.00           O
ATOM   8519  C32 POPEb 357     126.638  87.843  58.820  1.00  0.00           C
ATOM   8522  C23 POPEb 357     125.818  82.223  61.120  1.00  0.00           C
ATOM   8525  C24 POPEb 357     125.348  81.323  59.970  1.00  0.00           C
ATOM   8528  C25 POPEb 357     125.338  82.073  58.630  1.00  0.00           C
ATOM   8531  C26 POPEb 357     125.008  81.213  57.410  1.00  0.00           C
ATOM   8534  C27 POPEb 357     124.308  82.073  56.350  1.00  0.00           C
ATOM   8537  C28 POPEb 357     124.138  81.413  54.980  1.00  0.00           C
ATOM   8540  C29 POPEb 357     125.458  81.303  54.250  1.00  0.00           C
ATOM   8542 0C21 POPEb 357     125.798  81.933  53.120  1.00  0.00           C
ATOM   8544 1C21 POPEb 357     124.938  82.853  52.290  1.00  0.00           C
ATOM   8547 2C21 POPEb 357     124.658  82.213  50.910  1.00  0.00           C
ATOM   8550 3C21 POPEb 357     125.878  82.233  49.980  1.00  0.00           C
ATOM   8553 4C21 POPEb 357     125.648  81.413  48.710  1.00  0.00           C
ATOM   8556 5C21 POPEb 357     126.668  81.703  47.610  1.00  0.00           C
ATOM   8559 6C21 POPEb 357     126.128  82.633  46.520  1.00  0.00           C
ATOM   8562 7C21 POPEb 357     127.208  83.083  45.530  1.00  0.00           C
ATOM   8565 8C21 POPEb 357     126.638  83.763  44.290  1.00  0.00           C
ATOM   8569  C33 POPEb 357     125.818  88.713  57.830  1.00  0.00           C
ATOM   8572  C34 POPEb 357     125.888  88.233  56.380  1.00  0.00           C
ATOM   8575  C35 POPEb 357     125.078  89.113  55.410  1.00  0.00           C
ATOM   8578  C36 POPEb 357     123.628  88.663  55.180  1.00  0.00           C
ATOM   8581  C37 POPEb 357     122.908  89.583  54.180  1.00  0.00           C
ATOM   8584  C38 POPEb 357     121.528  89.103  53.730  1.00  0.00           C
ATOM   8587  C39 POPEb 357     120.868  90.103  52.770  1.00  0.00           C
ATOM   8590 0C31 POPEb 357     119.548  89.603  52.170  1.00  0.00           C
ATOM   8593 1C31 POPEb 357     118.858  90.673  51.310  1.00  0.00           C
ATOM   8596 2C31 POPEb 357     117.908  90.103  50.240  1.00  0.00           C
ATOM   8599 3C31 POPEb 357     116.868  89.103  50.760  1.00  0.00           C
ATOM   8602 4C31 POPEb 357     115.888  89.713  51.770  1.00  0.00           C
ATOM   8605 5C31 POPEb 357     114.858  88.693  52.250  1.00  0.00           C
ATOM   8608 6C31 POPEb 357     113.818  89.313  53.180  1.00  0.00           C
ATOM   8612  NH3 POPEc 358      13.398  35.623  24.390  1.00  0.00           N
ATOM   8616  C12 POPEc 358      12.068  36.033  23.820  1.00  0.00           C
ATOM   8619  C11 POPEc 358      11.428  35.013  22.860  1.00  0.00           C
ATOM   8622  P   POPEc 358       8.858  34.323  22.670  1.00  0.00           P
ATOM   8623  O13 POPEc 358       7.578  35.063  22.760  1.00  0.00           O
ATOM   8624  O14 POPEc 358       9.058  33.503  21.470  1.00  0.00           O
ATOM   8625  O11 POPEc 358       9.028  33.383  23.940  1.00  0.00           O
ATOM   8626  O12 POPEc 358      10.048  35.363  22.780  1.00  0.00           O
ATOM   8627  C1  POPEc 358       9.658  33.883  25.130  1.00  0.00           C
ATOM   8630  C2  POPEc 358       8.928  33.373  26.390  1.00  0.00           C
ATOM   8632  O21 POPEc 358       9.568  33.633  27.660  1.00  0.00           O
ATOM   8633  C21 POPEc 358      10.358  34.673  27.880  1.00  0.00           C
ATOM   8634  O22 POPEc 358      10.738  35.503  27.080  1.00  0.00           O
ATOM   8635  C22 POPEc 358      10.778  34.683  29.360  1.00  0.00           C
ATOM   8638  C3  POPEc 358       8.568  31.873  26.280  1.00  0.00           C
ATOM   8641  O31 POPEc 358       8.228  31.273  27.550  1.00  0.00           O
ATOM   8642  C31 POPEc 358       7.068  31.633  28.070  1.00  0.00           C
ATOM   8643  O32 POPEc 358       6.338  32.533  27.680  1.00  0.00           O
ATOM   8644  C32 POPEc 358       6.778  30.693  29.250  1.00  0.00           C
ATOM   8647  C23 POPEc 358      11.018  36.103  29.930  1.00  0.00           C
ATOM   8650  C24 POPEc 358       9.788  36.723  30.610  1.00  0.00           C
ATOM   8653  C25 POPEc 358      10.088  38.163  31.040  1.00  0.00           C
ATOM   8656  C26 POPEc 358       8.868  38.943  31.570  1.00  0.00           C
ATOM   8659  C27 POPEc 358       9.178  40.443  31.630  1.00  0.00           C
ATOM   8662  C28 POPEc 358       8.008  41.313  32.100  1.00  0.00           C
ATOM   8665  C29 POPEc 358       8.358  42.753  31.850  1.00  0.00           C
ATOM   8667 0C21 POPEc 358       7.538  43.823  31.910  1.00  0.00           C
ATOM   8669 1C21 POPEc 358       6.098  43.843  32.340  1.00  0.00           C
ATOM   8672 2C21 POPEc 358       5.848  44.933  33.410  1.00  0.00           C
ATOM   8675 3C21 POPEc 358       6.198  46.353  32.940  1.00  0.00           C
ATOM   8678 4C21 POPEc 358       5.628  47.473  33.820  1.00  0.00           C
ATOM   8681 5C21 POPEc 358       6.318  47.563  35.190  1.00  0.00           C
ATOM   8684 6C21 POPEc 358       5.698  48.643  36.080  1.00  0.00           C
ATOM   8687 7C21 POPEc 358       6.328  48.723  37.480  1.00  0.00           C
ATOM   8690 8C21 POPEc 358       5.628  49.723  38.400  1.00  0.00           C
ATOM   8694  C33 POPEc 358       5.868  31.263  30.360  1.00  0.00           C
ATOM   8697  C34 POPEc 358       6.598  32.013  31.480  1.00  0.00           C
ATOM   8700  C35 POPEc 358       5.638  32.343  32.640  1.00  0.00           C
ATOM   8703  C36 POPEc 358       6.298  33.123  33.780  1.00  0.00           C
ATOM   8706  C37 POPEc 358       5.568  33.023  35.130  1.00  0.00           C
ATOM   8709  C38 POPEc 358       6.298  33.753  36.260  1.00  0.00           C
ATOM   8712  C39 POPEc 358       5.668  33.473  37.630  1.00  0.00           C
ATOM   8715 0C31 POPEc 358       6.148  34.433  38.730  1.00  0.00           C
ATOM   8718 1C31 POPEc 358       5.428  34.133  40.060  1.00  0.00           C
ATOM   8721 2C31 POPEc 358       5.808  35.083  41.200  1.00  0.00           C
ATOM   8724 3C31 POPEc 358       5.198  34.653  42.540  1.00  0.00           C
ATOM   8727 4C31 POPEc 358       3.668  34.773  42.580  1.00  0.00           C
ATOM   8730 5C31 POPEc 358       3.068  34.393  43.940  1.00  0.00           C
ATOM   8733 6C31 POPEc 358       1.538  34.413  43.950  1.00  0.00           C
ATOM   8737  NH3 POPEd 359      45.858  42.883  27.010  1.00  0.00           N
ATOM   8741  C12 POPEd 359      46.908  42.173  26.190  1.00  0.00           C
ATOM   8744  C11 POPEd 359      46.278  41.703  24.860  1.00  0.00           C
ATOM   8747  P   POPEd 359      44.868  39.543  25.390  1.00  0.00           P
ATOM   8748  O13 POPEd 359      45.908  38.773  24.670  1.00  0.00           O
ATOM   8749  O14 POPEd 359      43.458  39.083  25.280  1.00  0.00           O
ATOM   8750  O11 POPEd 359      45.278  39.563  26.920  1.00  0.00           O
ATOM   8751  O12 POPEd 359      44.998  41.083  25.060  1.00  0.00           O
ATOM   8752  C1  POPEd 359      46.108  38.513  27.420  1.00  0.00           C
ATOM   8755  C2  POPEd 359      45.578  37.993  28.770  1.00  0.00           C
ATOM   8757  O21 POPEd 359      46.258  38.573  29.900  1.00  0.00           O
ATOM   8758  C21 POPEd 359      46.168  39.853  30.160  1.00  0.00           C
ATOM   8759  O22 POPEd 359      45.868  40.773  29.420  1.00  0.00           O
ATOM   8760  C22 POPEd 359      46.468  39.983  31.650  1.00  0.00           C
ATOM   8763  C3  POPEd 359      45.678  36.423  28.840  1.00  0.00           C
ATOM   8766  O31 POPEd 359      46.008  35.913  30.150  1.00  0.00           O
ATOM   8767  C31 POPEd 359      45.078  36.143  31.080  1.00  0.00           C
ATOM   8768  O32 POPEd 359      43.918  36.423  30.870  1.00  0.00           O
ATOM   8769  C32 POPEd 359      45.748  36.063  32.460  1.00  0.00           C
ATOM   8772  C23 POPEd 359      46.028  41.323  32.260  1.00  0.00           C
ATOM   8775  C24 POPEd 359      45.548  41.193  33.710  1.00  0.00           C
ATOM   8778  C25 POPEd 359      44.048  40.903  33.810  1.00  0.00           C
ATOM   8781  C26 POPEd 359      43.568  40.903  35.260  1.00  0.00           C
ATOM   8784  C27 POPEd 359      42.058  40.693  35.390  1.00  0.00           C
ATOM   8787  C28 POPEd 359      41.578  40.863  36.840  1.00  0.00           C
ATOM   8790  C29 POPEd 359      40.118  40.523  37.000  1.00  0.00           C
ATOM   8792 0C21 POPEd 359      39.608  39.503  37.730  1.00  0.00           C
ATOM   8794 1C21 POPEd 359      40.398  38.513  38.560  1.00  0.00           C
ATOM   8797 2C21 POPEd 359      39.688  38.093  39.850  1.00  0.00           C
ATOM   8800 3C21 POPEd 359      39.388  39.253  40.810  1.00  0.00           C
ATOM   8803 4C21 POPEd 359      39.228  38.803  42.270  1.00  0.00           C
ATOM   8806 5C21 POPEd 359      40.578  38.463  42.930  1.00  0.00           C
ATOM   8809 6C21 POPEd 359      40.508  38.393  44.460  1.00  0.00           C
ATOM   8812 7C21 POPEd 359      41.908  38.333  45.080  1.00  0.00           C
ATOM   8815 8C21 POPEd 359      41.928  38.553  46.590  1.00  0.00           C
ATOM   8819  C33 POPEd 359      44.778  36.033  33.660  1.00  0.00           C
ATOM   8822  C34 POPEd 359      45.358  36.803  34.860  1.00  0.00           C
ATOM   8825  C35 POPEd 359      44.568  36.603  36.150  1.00  0.00           C
ATOM   8828  C36 POPEd 359      45.108  37.463  37.310  1.00  0.00           C
ATOM   8831  C37 POPEd 359      44.408  37.143  38.640  1.00  0.00           C
ATOM   8834  C38 POPEd 359      44.998  37.913  39.820  1.00  0.00           C
ATOM   8837  C39 POPEd 359      44.448  39.333  40.000  1.00  0.00           C
ATOM   8840 0C31 POPEd 359      44.928  39.943  41.330  1.00  0.00           C
ATOM   8843 1C31 POPEd 359      44.348  41.323  41.630  1.00  0.00           C
ATOM   8846 2C31 POPEd 359      44.348  41.663  43.130  1.00  0.00           C
ATOM   8849 3C31 POPEd 359      45.708  41.533  43.840  1.00  0.00           C
ATOM   8852 4C31 POPEd 359      46.678  42.683  43.530  1.00  0.00           C
ATOM   8855 5C31 POPEd 359      48.078  42.443  44.130  1.00  0.00           C
ATOM   8858 6C31 POPEd 359      48.998  43.653  44.050  1.00  0.00           C
ATOM   8862  NH3 POPEe 360      41.948  82.383  23.740  1.00  0.00           N
ATOM   8866  C12 POPEe 360      42.478  81.993  22.380  1.00  0.00           C
ATOM   8869  C11 POPEe 360      43.538  82.983  21.830  1.00  0.00           C
ATOM   8872  P   POPEe 360      43.498  85.413  20.750  1.00  0.00           P
ATOM   8873  O13 POPEe 360      43.888  84.733  19.500  1.00  0.00           O
ATOM   8874  O14 POPEe 360      42.448  86.453  20.670  1.00  0.00           O
ATOM   8875  O11 POPEe 360      44.778  86.083  21.400  1.00  0.00           O
ATOM   8876  O12 POPEe 360      43.028  84.323  21.820  1.00  0.00           O
ATOM   8877  C1  POPEe 360      45.498  85.723  22.560  1.00  0.00           C
ATOM   8880  C2  POPEe 360      44.908  86.293  23.890  1.00  0.00           C
ATOM   8882  O21 POPEe 360      45.918  86.323  24.920  1.00  0.00           O
ATOM   8883  C21 POPEe 360      46.418  85.173  25.340  1.00  0.00           C
ATOM   8884  O22 POPEe 360      46.138  84.063  24.920  1.00  0.00           O
ATOM   8885  C22 POPEe 360      47.398  85.443  26.470  1.00  0.00           C
ATOM   8888  C3  POPEe 360      43.598  85.563  24.330  1.00  0.00           C
ATOM   8891  O31 POPEe 360      43.238  85.853  25.710  1.00  0.00           O
ATOM   8892  C31 POPEe 360      43.048  84.763  26.470  1.00  0.00           C
ATOM   8893  O32 POPEe 360      43.048  83.613  26.060  1.00  0.00           O
ATOM   8894  C32 POPEe 360      42.878  85.193  27.930  1.00  0.00           C
ATOM   8897  C23 POPEe 360      46.738  85.133  27.830  1.00  0.00           C
ATOM   8900  C24 POPEe 360      47.718  85.263  29.000  1.00  0.00           C
ATOM   8903  C25 POPEe 360      47.128  84.713  30.300  1.00  0.00           C
ATOM   8906  C26 POPEe 360      48.028  85.013  31.500  1.00  0.00           C
ATOM   8909  C27 POPEe 360      47.528  84.373  32.800  1.00  0.00           C
ATOM   8912  C28 POPEe 360      48.358  84.733  34.040  1.00  0.00           C
ATOM   8915  C29 POPEe 360      49.798  84.293  33.900  1.00  0.00           C
ATOM   8917 0C21 POPEe 360      50.838  84.713  34.650  1.00  0.00           C
ATOM   8919 1C21 POPEe 360      50.778  85.683  35.800  1.00  0.00           C
ATOM   8922 2C21 POPEe 360      51.568  86.953  35.440  1.00  0.00           C
ATOM   8925 3C21 POPEe 360      51.738  87.953  36.590  1.00  0.00           C
ATOM   8928 4C21 POPEe 360      50.428  88.623  37.010  1.00  0.00           C
ATOM   8931 5C21 POPEe 360      50.628  89.743  38.040  1.00  0.00           C
ATOM   8934 6C21 POPEe 360      50.098  89.373  39.430  1.00  0.00           C
ATOM   8937 7C21 POPEe 360      50.278  90.493  40.460  1.00  0.00           C
ATOM   8940 8C21 POPEe 360      49.738  90.133  41.850  1.00  0.00           C
ATOM   8944  C33 POPEe 360      43.228  84.053  28.920  1.00  0.00           C
ATOM   8947  C34 POPEe 360      43.158  84.483  30.390  1.00  0.00           C
ATOM   8950  C35 POPEe 360      41.728  84.713  30.900  1.00  0.00           C
ATOM   8953  C36 POPEe 360      41.718  85.063  32.390  1.00  0.00           C
ATOM   8956  C37 POPEe 360      40.298  85.173  32.970  1.00  0.00           C
ATOM   8959  C38 POPEe 360      40.238  86.013  34.260  1.00  0.00           C
ATOM   8962  C39 POPEe 360      41.208  85.543  35.350  1.00  0.00           C
ATOM   8965 0C31 POPEe 360      41.188  86.453  36.580  1.00  0.00           C
ATOM   8968 1C31 POPEe 360      42.278  86.103  37.610  1.00  0.00           C
ATOM   8971 2C31 POPEe 360      42.348  87.133  38.760  1.00  0.00           C
ATOM   8974 3C31 POPEe 360      41.178  87.053  39.760  1.00  0.00           C
ATOM   8977 4C31 POPEe 360      41.208  85.773  40.610  1.00  0.00           C
ATOM   8980 5C31 POPEe 360      40.218  85.803  41.780  1.00  0.00           C
ATOM   8983 6C31 POPEe 360      40.378  84.613  42.730  1.00  0.00           C
ATOM   8987  NH3 POPEf 361      20.138 120.363  24.520  1.00  0.00           N
ATOM   8991  C12 POPEf 361      19.278 121.013  23.460  1.00  0.00           C
ATOM   8994  C11 POPEf 361      18.768 122.393  23.920  1.00  0.00           C
ATOM   8997  P   POPEf 361      16.678 121.843  25.430  1.00  0.00           P
ATOM   8998  O13 POPEf 361      15.878 122.183  24.230  1.00  0.00           O
ATOM   8999  O14 POPEf 361      16.778 120.443  25.880  1.00  0.00           O
ATOM   9000  O11 POPEf 361      16.138 122.783  26.560  1.00  0.00           O
ATOM   9001  O12 POPEf 361      18.158 122.363  25.220  1.00  0.00           O
ATOM   9002  C1  POPEf 361      16.068 122.323  27.900  1.00  0.00           C
ATOM   9005  C2  POPEf 361      15.618 123.493  28.780  1.00  0.00           C
ATOM   9007  O21 POPEf 361      15.458 123.043  30.140  1.00  0.00           O
ATOM   9008  C21 POPEf 361      16.368 123.513  30.970  1.00  0.00           C
ATOM   9009  O22 POPEf 361      17.348 124.163  30.660  1.00  0.00           O
ATOM   9010  C22 POPEf 361      15.988 123.133  32.410  1.00  0.00           C
ATOM   9013  C3  POPEf 361      14.258 124.043  28.330  1.00  0.00           C
ATOM   9016  O31 POPEf 361      14.108 125.373  28.820  1.00  0.00           O
ATOM   9017  C31 POPEf 361      14.408 126.343  27.990  1.00  0.00           C
ATOM   9018  O32 POPEf 361      14.498 126.233  26.770  1.00  0.00           O
ATOM   9019  C32 POPEf 361      14.648 127.603  28.840  1.00  0.00           C
ATOM   9022  C23 POPEf 361      17.218 122.703  33.240  1.00  0.00           C
ATOM   9025  C24 POPEf 361      17.378 123.483  34.560  1.00  0.00           C
ATOM   9028  C25 POPEf 361      16.358 123.083  35.630  1.00  0.00           C
ATOM   9031  C26 POPEf 361      16.688 123.713  36.990  1.00  0.00           C
ATOM   9034  C27 POPEf 361      15.768 123.203  38.110  1.00  0.00           C
ATOM   9037  C28 POPEf 361      16.048 123.843  39.490  1.00  0.00           C
ATOM   9040  C29 POPEf 361      17.358 123.403  40.090  1.00  0.00           C
ATOM   9042 0C21 POPEf 361      17.818 123.783  41.290  1.00  0.00           C
ATOM   9044 1C21 POPEf 361      17.128 124.753  42.220  1.00  0.00           C
ATOM   9047 2C21 POPEf 361      16.138 124.073  43.190  1.00  0.00           C
ATOM   9050 3C21 POPEf 361      16.798 123.173  44.250  1.00  0.00           C
ATOM   9053 4C21 POPEf 361      15.778 122.693  45.290  1.00  0.00           C
ATOM   9056 5C21 POPEf 361      16.368 121.753  46.340  1.00  0.00           C
ATOM   9059 6C21 POPEf 361      15.318 121.263  47.350  1.00  0.00           C
ATOM   9062 7C21 POPEf 361      15.878 120.233  48.340  1.00  0.00           C
ATOM   9065 8C21 POPEf 361      14.778 119.553  49.150  1.00  0.00           C
ATOM   9069  C33 POPEf 361      13.518 128.013  29.820  1.00  0.00           C
ATOM   9072  C34 POPEf 361      13.648 127.493  31.270  1.00  0.00           C
ATOM   9075  C35 POPEf 361      13.168 126.053  31.490  1.00  0.00           C
ATOM   9078  C36 POPEf 361      12.648 125.823  32.920  1.00  0.00           C
ATOM   9081  C37 POPEf 361      12.118 124.403  33.110  1.00  0.00           C
ATOM   9084  C38 POPEf 361      11.238 124.243  34.370  1.00  0.00           C
ATOM   9087  C39 POPEf 361      11.928 124.703  35.660  1.00  0.00           C
ATOM   9090 0C31 POPEf 361      11.158 124.263  36.900  1.00  0.00           C
ATOM   9093 1C31 POPEf 361      11.758 124.773  38.220  1.00  0.00           C
ATOM   9096 2C31 POPEf 361      11.068 124.143  39.430  1.00  0.00           C
ATOM   9099 3C31 POPEf 361      11.658 124.603  40.770  1.00  0.00           C
ATOM   9102 4C31 POPEf 361      11.208 123.713  41.940  1.00  0.00           C
ATOM   9105 5C31 POPEf 361      11.958 123.993  43.240  1.00  0.00           C
ATOM   9108 6C31 POPEf 361      11.628 122.993  44.350  1.00  0.00           C
ATOM   9112  NH3 POPEg 362      41.628   9.533  69.810  1.00  0.00           N
ATOM   9116  C12 POPEg 362      41.248   9.353  71.250  1.00  0.00           C
ATOM   9119  C11 POPEg 362      39.718   9.433  71.480  1.00  0.00           C
ATOM   9122  P   POPEg 362      38.768  11.713  70.550  1.00  0.00           P
ATOM   9123  O13 POPEg 362      37.288  11.743  70.490  1.00  0.00           O
ATOM   9124  O14 POPEg 362      39.468  13.003  70.600  1.00  0.00           O
ATOM   9125  O11 POPEg 362      39.328  10.943  69.290  1.00  0.00           O
ATOM   9126  O12 POPEg 362      39.268  10.773  71.710  1.00  0.00           O
ATOM   9127  C1  POPEg 362      39.128  11.523  68.000  1.00  0.00           C
ATOM   9130  C2  POPEg 362      40.358  11.213  67.100  1.00  0.00           C
ATOM   9132  O21 POPEg 362      40.708   9.793  67.130  1.00  0.00           O
ATOM   9133  C21 POPEg 362      39.818   9.003  66.510  1.00  0.00           C
ATOM   9134  O22 POPEg 362      38.678   9.333  66.220  1.00  0.00           O
ATOM   9135  C22 POPEg 362      40.458   7.663  66.160  1.00  0.00           C
ATOM   9138  C3  POPEg 362      41.548  12.103  67.620  1.00  0.00           C
ATOM   9141  O31 POPEg 362      42.738  11.333  67.910  1.00  0.00           O
ATOM   9142  C31 POPEg 362      43.538  11.183  66.850  1.00  0.00           C
ATOM   9143  O32 POPEg 362      43.328  11.683  65.760  1.00  0.00           O
ATOM   9144  C32 POPEg 362      44.658  10.223  67.220  1.00  0.00           C
ATOM   9147  C23 POPEg 362      39.698   6.943  65.020  1.00  0.00           C
ATOM   9150  C24 POPEg 362      40.588   6.133  64.060  1.00  0.00           C
ATOM   9153  C25 POPEg 362      39.858   5.803  62.750  1.00  0.00           C
ATOM   9156  C26 POPEg 362      40.778   5.623  61.530  1.00  0.00           C
ATOM   9159  C27 POPEg 362      40.008   5.653  60.210  1.00  0.00           C
ATOM   9162  C28 POPEg 362      40.888   5.473  58.960  1.00  0.00           C
ATOM   9165  C29 POPEg 362      41.688   6.713  58.620  1.00  0.00           C
ATOM   9167 0C21 POPEg 362      41.538   7.493  57.530  1.00  0.00           C
ATOM   9169 1C21 POPEg 362      40.518   7.333  56.440  1.00  0.00           C
ATOM   9172 2C21 POPEg 362      39.988   8.683  55.900  1.00  0.00           C
ATOM   9175 3C21 POPEg 362      39.048   8.473  54.700  1.00  0.00           C
ATOM   9178 4C21 POPEg 362      38.488   9.773  54.110  1.00  0.00           C
ATOM   9181 5C21 POPEg 362      37.738   9.523  52.790  1.00  0.00           C
ATOM   9184 6C21 POPEg 362      37.018  10.773  52.250  1.00  0.00           C
ATOM   9187 7C21 POPEg 362      36.338  10.523  50.900  1.00  0.00           C
ATOM   9190 8C21 POPEg 362      35.548  11.723  50.380  1.00  0.00           C
ATOM   9194  C33 POPEg 362      44.848   9.113  66.160  1.00  0.00           C
ATOM   9197  C34 POPEg 362      45.648   9.603  64.950  1.00  0.00           C
ATOM   9200  C35 POPEg 362      45.948   8.503  63.920  1.00  0.00           C
ATOM   9203  C36 POPEg 362      44.678   8.013  63.220  1.00  0.00           C
ATOM   9206  C37 POPEg 362      44.908   6.933  62.150  1.00  0.00           C
ATOM   9209  C38 POPEg 362      45.738   7.403  60.940  1.00  0.00           C
ATOM   9212  C39 POPEg 362      45.128   8.613  60.220  1.00  0.00           C
ATOM   9215 0C31 POPEg 362      45.878   8.943  58.920  1.00  0.00           C
ATOM   9218 1C31 POPEg 362      45.018   9.723  57.930  1.00  0.00           C
ATOM   9221 2C31 POPEg 362      45.668   9.793  56.540  1.00  0.00           C
ATOM   9224 3C31 POPEg 362      44.638   9.993  55.420  1.00  0.00           C
ATOM   9227 4C31 POPEg 362      45.288   9.993  54.030  1.00  0.00           C
ATOM   9230 5C31 POPEg 362      44.258   9.903  52.900  1.00  0.00           C
ATOM   9233 6C31 POPEg 362      44.878   9.943  51.500  1.00  0.00           C
ATOM   9237  NH3 POPEh 363      86.598  42.883  71.400  1.00  0.00           N
ATOM   9241  C12 POPEh 363      85.678  41.983  72.170  1.00  0.00           C
ATOM   9244  C11 POPEh 363      84.698  41.283  71.230  1.00  0.00           C
ATOM   9247  P   POPEh 363      82.778  39.513  71.200  1.00  0.00           P
ATOM   9248  O13 POPEh 363      82.868  38.133  71.710  1.00  0.00           O
ATOM   9249  O14 POPEh 363      81.408  40.043  71.200  1.00  0.00           O
ATOM   9250  O11 POPEh 363      83.288  39.503  69.710  1.00  0.00           O
ATOM   9251  O12 POPEh 363      83.798  40.453  71.970  1.00  0.00           O
ATOM   9252  C1  POPEh 363      82.948  40.533  68.770  1.00  0.00           C
ATOM   9255  C2  POPEh 363      82.048  39.943  67.650  1.00  0.00           C
ATOM   9257  O21 POPEh 363      82.468  40.293  66.320  1.00  0.00           O
ATOM   9258  C21 POPEh 363      83.628  39.843  65.900  1.00  0.00           C
ATOM   9259  O22 POPEh 363      84.438  39.193  66.530  1.00  0.00           O
ATOM   9260  C22 POPEh 363      83.708  40.113  64.390  1.00  0.00           C
ATOM   9263  C3  POPEh 363      80.548  40.323  67.810  1.00  0.00           C
ATOM   9266  O31 POPEh 363      79.698  39.283  67.290  1.00  0.00           O
ATOM   9267  C31 POPEh 363      79.228  39.223  66.020  1.00  0.00           C
ATOM   9268  O32 POPEh 363      78.618  38.243  65.620  1.00  0.00           O
ATOM   9269  C32 POPEh 363      79.648  40.363  65.090  1.00  0.00           C
ATOM   9272  C23 POPEh 363      84.948  39.503  63.700  1.00  0.00           C
ATOM   9275  C24 POPEh 363      84.708  39.023  62.250  1.00  0.00           C
ATOM   9278  C25 POPEh 363      84.128  40.093  61.320  1.00  0.00           C
ATOM   9281  C26 POPEh 363      84.148  39.653  59.850  1.00  0.00           C
ATOM   9284  C27 POPEh 363      83.248  40.533  58.980  1.00  0.00           C
ATOM   9287  C28 POPEh 363      83.158  40.073  57.510  1.00  0.00           C
ATOM   9290  C29 POPEh 363      84.408  40.393  56.730  1.00  0.00           C
ATOM   9292 0C21 POPEh 363      84.968  39.643  55.760  1.00  0.00           C
ATOM   9294 1C21 POPEh 363      84.508  38.303  55.240  1.00  0.00           C
ATOM   9297 2C21 POPEh 363      83.898  38.373  53.820  1.00  0.00           C
ATOM   9300 3C21 POPEh 363      84.848  38.943  52.760  1.00  0.00           C
ATOM   9303 4C21 POPEh 363      84.298  38.843  51.330  1.00  0.00           C
ATOM   9306 5C21 POPEh 363      84.268  37.413  50.760  1.00  0.00           C
ATOM   9309 6C21 POPEh 363      83.618  37.363  49.360  1.00  0.00           C
ATOM   9312 7C21 POPEh 363      83.568  35.963  48.740  1.00  0.00           C
ATOM   9315 8C21 POPEh 363      84.938  35.423  48.320  1.00  0.00           C
ATOM   9319  C33 POPEh 363      78.978  40.253  63.700  1.00  0.00           C
ATOM   9322  C34 POPEh 363      79.578  41.193  62.650  1.00  0.00           C
ATOM   9325  C35 POPEh 363      78.578  41.443  61.500  1.00  0.00           C
ATOM   9328  C36 POPEh 363      79.088  42.273  60.320  1.00  0.00           C
ATOM   9331  C37 POPEh 363      77.958  42.623  59.330  1.00  0.00           C
ATOM   9334  C38 POPEh 363      78.448  43.293  58.040  1.00  0.00           C
ATOM   9337  C39 POPEh 363      77.298  43.843  57.200  1.00  0.00           C
ATOM   9340 0C31 POPEh 363      77.678  44.123  55.750  1.00  0.00           C
ATOM   9343 1C31 POPEh 363      76.528  44.783  54.970  1.00  0.00           C
ATOM   9346 2C31 POPEh 363      76.618  44.603  53.450  1.00  0.00           C
ATOM   9349 3C31 POPEh 363      77.778  45.343  52.770  1.00  0.00           C
ATOM   9352 4C31 POPEh 363      77.678  46.873  52.860  1.00  0.00           C
ATOM   9355 5C31 POPEh 363      77.488  47.543  51.490  1.00  0.00           C
ATOM   9358 6C31 POPEh 363      77.398  49.063  51.560  1.00  0.00           C
ATOM   9362  NH3 POPEi 364      72.198   4.953  23.950  1.00  0.00           N
ATOM   9366  C12 POPEi 364      71.708   6.223  23.300  1.00  0.00           C
ATOM   9369  C11 POPEi 364      72.528   7.473  23.670  1.00  0.00           C
ATOM   9372  P   POPEi 364      72.448   9.653  25.100  1.00  0.00           P
ATOM   9373  O13 POPEi 364      73.888   9.563  24.820  1.00  0.00           O
ATOM   9374  O14 POPEi 364      71.848  10.963  24.720  1.00  0.00           O
ATOM   9375  O11 POPEi 364      72.248   9.383  26.620  1.00  0.00           O
ATOM   9376  O12 POPEi 364      71.718   8.443  24.360  1.00  0.00           O
ATOM   9377  C1  POPEi 364      70.978   9.103  27.210  1.00  0.00           C
ATOM   9380  C2  POPEi 364      71.138   8.623  28.670  1.00  0.00           C
ATOM   9382  O21 POPEi 364      71.868   9.623  29.410  1.00  0.00           O
ATOM   9383  C21 POPEi 364      71.598   9.673  30.690  1.00  0.00           C
ATOM   9384  O22 POPEi 364      70.658   9.143  31.240  1.00  0.00           O
ATOM   9385  C22 POPEi 364      72.628  10.563  31.380  1.00  0.00           C
ATOM   9388  C3  POPEi 364      71.908   7.263  28.740  1.00  0.00           C
ATOM   9391  O31 POPEi 364      72.028   6.773  30.100  1.00  0.00           O
ATOM   9392  C31 POPEi 364      70.938   6.133  30.520  1.00  0.00           C
ATOM   9393  O32 POPEi 364      69.998   5.803  29.820  1.00  0.00           O
ATOM   9394  C32 POPEi 364      71.028   5.853  32.020  1.00  0.00           C
ATOM   9397  C23 POPEi 364      73.328   9.833  32.560  1.00  0.00           C
ATOM   9400  C24 POPEi 364      74.398  10.703  33.240  1.00  0.00           C
ATOM   9403  C25 POPEi 364      74.718  10.273  34.690  1.00  0.00           C
ATOM   9406  C26 POPEi 364      73.598  10.663  35.670  1.00  0.00           C
ATOM   9409  C27 POPEi 364      73.838  10.403  37.160  1.00  0.00           C
ATOM   9412  C28 POPEi 364      72.738  11.113  37.980  1.00  0.00           C
ATOM   9415  C29 POPEi 364      72.558  10.633  39.400  1.00  0.00           C
ATOM   9417 0C21 POPEi 364      73.498  10.623  40.360  1.00  0.00           C
ATOM   9419 1C21 POPEi 364      74.898  11.153  40.220  1.00  0.00           C
ATOM   9422 2C21 POPEi 364      75.458  11.693  41.550  1.00  0.00           C
ATOM   9425 3C21 POPEi 364      74.678  12.883  42.120  1.00  0.00           C
ATOM   9428 4C21 POPEi 364      75.598  14.073  42.430  1.00  0.00           C
ATOM   9431 5C21 POPEi 364      74.958  15.153  43.310  1.00  0.00           C
ATOM   9434 6C21 POPEi 364      75.898  16.343  43.520  1.00  0.00           C
ATOM   9437 7C21 POPEi 364      75.398  17.353  44.560  1.00  0.00           C
ATOM   9440 8C21 POPEi 364      76.458  18.383  44.940  1.00  0.00           C
ATOM   9444  C33 POPEi 364      72.248   4.963  32.360  1.00  0.00           C
ATOM   9447  C34 POPEi 364      72.278   4.493  33.820  1.00  0.00           C
ATOM   9450  C35 POPEi 364      72.828   5.523  34.810  1.00  0.00           C
ATOM   9453  C36 POPEi 364      72.678   5.033  36.260  1.00  0.00           C
ATOM   9456  C37 POPEi 364      73.518   5.823  37.270  1.00  0.00           C
ATOM   9459  C38 POPEi 364      73.208   5.393  38.710  1.00  0.00           C
ATOM   9462  C39 POPEi 364      74.198   5.953  39.740  1.00  0.00           C
ATOM   9465 0C31 POPEi 364      73.898   5.443  41.160  1.00  0.00           C
ATOM   9468 1C31 POPEi 364      74.878   5.963  42.220  1.00  0.00           C
ATOM   9471 2C31 POPEi 364      74.708   7.453  42.580  1.00  0.00           C
ATOM   9474 3C31 POPEi 364      73.338   7.773  43.190  1.00  0.00           C
ATOM   9477 4C31 POPEi 364      73.338   9.033  44.070  1.00  0.00           C
ATOM   9480 5C31 POPEi 364      71.968   9.323  44.680  1.00  0.00           C
ATOM   9483 6C31 POPEi 364      71.998  10.383  45.790  1.00  0.00           C
ATOM   9487  NH3 POPEj 365      16.268  67.623  24.900  1.00  0.00           N
ATOM   9491  C12 POPEj 365      17.148  66.953  25.910  1.00  0.00           C
ATOM   9494  C11 POPEj 365      18.528  66.603  25.340  1.00  0.00           C
ATOM   9497  P   POPEj 365      20.068  68.443  26.370  1.00  0.00           P
ATOM   9498  O13 POPEj 365      21.458  68.513  25.890  1.00  0.00           O
ATOM   9499  O14 POPEj 365      19.098  69.363  25.750  1.00  0.00           O
ATOM   9500  O11 POPEj 365      20.108  68.713  27.920  1.00  0.00           O
ATOM   9501  O12 POPEj 365      19.528  66.953  26.280  1.00  0.00           O
ATOM   9502  C1  POPEj 365      20.248  67.573  28.780  1.00  0.00           C
ATOM   9505  C2  POPEj 365      18.908  67.293  29.490  1.00  0.00           C
ATOM   9507  O21 POPEj 365      18.868  68.043  30.720  1.00  0.00           O
ATOM   9508  C21 POPEj 365      18.488  69.293  30.620  1.00  0.00           C
ATOM   9509  O22 POPEj 365      18.078  69.863  29.620  1.00  0.00           O
ATOM   9510  C22 POPEj 365      18.618  69.953  31.980  1.00  0.00           C
ATOM   9513  C3  POPEj 365      18.738  65.783  29.810  1.00  0.00           C
ATOM   9516  O31 POPEj 365      17.618  65.623  30.690  1.00  0.00           O
ATOM   9517  C31 POPEj 365      17.568  64.423  31.250  1.00  0.00           C
ATOM   9518  O32 POPEj 365      17.968  63.393  30.730  1.00  0.00           O
ATOM   9519  C32 POPEj 365      17.128  64.623  32.700  1.00  0.00           C
ATOM   9522  C23 POPEj 365      19.528  71.203  31.910  1.00  0.00           C
ATOM   9525  C24 POPEj 365      19.668  71.923  33.250  1.00  0.00           C
ATOM   9528  C25 POPEj 365      18.348  72.293  33.930  1.00  0.00           C
ATOM   9531  C26 POPEj 365      17.498  73.263  33.100  1.00  0.00           C
ATOM   9534  C27 POPEj 365      16.148  73.573  33.760  1.00  0.00           C
ATOM   9537  C28 POPEj 365      15.728  75.043  33.570  1.00  0.00           C
ATOM   9540  C29 POPEj 365      16.318  75.953  34.620  1.00  0.00           C
ATOM   9542 0C21 POPEj 365      15.658  76.813  35.430  1.00  0.00           C
ATOM   9544 1C21 POPEj 365      14.178  77.103  35.440  1.00  0.00           C
ATOM   9547 2C21 POPEj 365      13.598  77.203  36.870  1.00  0.00           C
ATOM   9550 3C21 POPEj 365      13.428  75.833  37.550  1.00  0.00           C
ATOM   9553 4C21 POPEj 365      12.938  75.903  39.010  1.00  0.00           C
ATOM   9556 5C21 POPEj 365      14.008  76.423  39.990  1.00  0.00           C
ATOM   9559 6C21 POPEj 365      13.538  76.363  41.450  1.00  0.00           C
ATOM   9562 7C21 POPEj 365      14.618  76.843  42.430  1.00  0.00           C
ATOM   9565 8C21 POPEj 365      14.158  76.843  43.890  1.00  0.00           C
ATOM   9569  C33 POPEj 365      18.258  64.243  33.680  1.00  0.00           C
ATOM   9572  C34 POPEj 365      18.008  64.743  35.110  1.00  0.00           C
ATOM   9575  C35 POPEj 365      16.778  64.123  35.780  1.00  0.00           C
ATOM   9578  C36 POPEj 365      16.598  64.643  37.210  1.00  0.00           C
ATOM   9581  C37 POPEj 365      15.128  64.773  37.620  1.00  0.00           C
ATOM   9584  C38 POPEj 365      14.958  65.593  38.900  1.00  0.00           C
ATOM   9587  C39 POPEj 365      13.528  66.093  39.120  1.00  0.00           C
ATOM   9590 0C31 POPEj 365      13.458  67.143  40.240  1.00  0.00           C
ATOM   9593 1C31 POPEj 365      12.198  68.013  40.190  1.00  0.00           C
ATOM   9596 2C31 POPEj 365      12.278  69.203  41.160  1.00  0.00           C
ATOM   9599 3C31 POPEj 365      11.188  70.263  40.930  1.00  0.00           C
ATOM   9602 4C31 POPEj 365      11.318  71.013  39.590  1.00  0.00           C
ATOM   9605 5C31 POPEj 365      10.318  72.163  39.450  1.00  0.00           C
ATOM   9608 6C31 POPEj 365      10.388  72.913  38.110  1.00  0.00           C
ATOM   9612  NH3 POPEk 366      18.768   5.733  69.390  1.00  0.00           N
ATOM   9616  C12 POPEk 366      17.738   6.313  68.480  1.00  0.00           C
ATOM   9619  C11 POPEk 366      16.618   6.913  69.320  1.00  0.00           C
ATOM   9622  P   POPEk 366      14.338   5.863  70.080  1.00  0.00           P
ATOM   9623  O13 POPEk 366      14.018   5.153  71.330  1.00  0.00           O
ATOM   9624  O14 POPEk 366      13.888   7.263  69.910  1.00  0.00           O
ATOM   9625  O11 POPEk 366      13.948   4.963  68.820  1.00  0.00           O
ATOM   9626  O12 POPEk 366      15.918   5.853  69.990  1.00  0.00           O
ATOM   9627  C1  POPEk 366      13.908   5.563  67.510  1.00  0.00           C
ATOM   9630  C2  POPEk 366      14.248   4.533  66.390  1.00  0.00           C
ATOM   9632  O21 POPEk 366      14.588   5.263  65.190  1.00  0.00           O
ATOM   9633  C21 POPEk 366      15.568   4.753  64.460  1.00  0.00           C
ATOM   9634  O22 POPEk 366      16.188   3.733  64.720  1.00  0.00           O
ATOM   9635  C22 POPEk 366      15.708   5.533  63.160  1.00  0.00           C
ATOM   9638  C3  POPEk 366      13.038   3.583  66.130  1.00  0.00           C
ATOM   9641  O31 POPEk 366      13.418   2.377  65.450  1.00  0.00           O
ATOM   9642  C31 POPEk 366      13.508   2.297  64.100  1.00  0.00           C
ATOM   9643  O32 POPEk 366      14.298   1.517  63.580  1.00  0.00           O
ATOM   9644  C32 POPEk 366      12.608   3.273  63.330  1.00  0.00           C
ATOM   9647  C23 POPEk 366      17.018   5.223  62.430  1.00  0.00           C
ATOM   9650  C24 POPEk 366      17.288   6.263  61.340  1.00  0.00           C
ATOM   9653  C25 POPEk 366      16.358   6.113  60.130  1.00  0.00           C
ATOM   9656  C26 POPEk 366      16.858   5.023  59.180  1.00  0.00           C
ATOM   9659  C27 POPEk 366      15.828   4.663  58.110  1.00  0.00           C
ATOM   9662  C28 POPEk 366      16.408   3.643  57.120  1.00  0.00           C
ATOM   9665  C29 POPEk 366      15.358   2.807  56.420  1.00  0.00           C
ATOM   9667 0C21 POPEk 366      14.428   3.223  55.550  1.00  0.00           C
ATOM   9669 1C21 POPEk 366      14.208   4.623  55.010  1.00  0.00           C
ATOM   9672 2C21 POPEk 366      13.568   4.643  53.600  1.00  0.00           C
ATOM   9675 3C21 POPEk 366      12.128   4.083  53.530  1.00  0.00           C
ATOM   9678 4C21 POPEk 366      12.058   2.677  52.920  1.00  0.00           C
ATOM   9681 5C21 POPEk 366      10.648   2.057  52.950  1.00  0.00           C
ATOM   9684 6C21 POPEk 366       9.658   2.697  51.960  1.00  0.00           C
ATOM   9687 7C21 POPEk 366       8.648   1.667  51.460  1.00  0.00           C
ATOM   9690 8C21 POPEk 366       7.528   2.277  50.620  1.00  0.00           C
ATOM   9694  C33 POPEk 366      12.508   2.937  61.810  1.00  0.00           C
ATOM   9697  C34 POPEk 366      11.858   4.023  60.940  1.00  0.00           C
ATOM   9700  C35 POPEk 366      11.048   3.413  59.780  1.00  0.00           C
ATOM   9703  C36 POPEk 366      11.828   2.477  58.860  1.00  0.00           C
ATOM   9706  C37 POPEk 366      10.928   1.627  57.940  1.00  0.00           C
ATOM   9709  C38 POPEk 366      11.718   0.937  56.820  1.00  0.00           C
ATOM   9712  C39 POPEk 366      10.948  -0.133  56.030  1.00  0.00           C
ATOM   9715 0C31 POPEk 366      10.828  -1.473  56.770  1.00  0.00           C
ATOM   9718 1C31 POPEk 366      10.308  -2.613  55.880  1.00  0.00           C
ATOM   9721 2C31 POPEk 366      10.408  -3.983  56.570  1.00  0.00           C
ATOM   9724 3C31 POPEk 366      10.118  -5.183  55.650  1.00  0.00           C
ATOM   9727 4C31 POPEk 366      11.188  -5.423  54.570  1.00  0.00           C
ATOM   9730 5C31 POPEk 366      10.878  -6.663  53.720  1.00  0.00           C
ATOM   9733 6C31 POPEk 366      11.768  -6.783  52.480  1.00  0.00           C
ATOM   9737  NH3 POPEl 367      89.608  62.033  25.040  1.00  0.00           N
ATOM   9741  C12 POPEl 367      88.638  60.953  25.380  1.00  0.00           C
ATOM   9744  C11 POPEl 367      87.478  61.513  26.220  1.00  0.00           C
ATOM   9747  P   POPEl 367      87.848  60.533  28.580  1.00  0.00           P
ATOM   9748  O13 POPEl 367      87.398  59.313  29.290  1.00  0.00           O
ATOM   9749  O14 POPEl 367      89.308  60.683  28.320  1.00  0.00           O
ATOM   9750  O11 POPEl 367      87.298  61.833  29.290  1.00  0.00           O
ATOM   9751  O12 POPEl 367      87.088  60.543  27.190  1.00  0.00           O
ATOM   9752  C1  POPEl 367      87.368  61.953  30.710  1.00  0.00           C
ATOM   9755  C2  POPEl 367      86.108  62.653  31.290  1.00  0.00           C
ATOM   9757  O21 POPEl 367      85.868  62.333  32.680  1.00  0.00           O
ATOM   9758  C21 POPEl 367      86.798  62.663  33.540  1.00  0.00           C
ATOM   9759  O22 POPEl 367      87.868  63.203  33.290  1.00  0.00           O
ATOM   9760  C22 POPEl 367      86.368  62.273  34.960  1.00  0.00           C
ATOM   9763  C3  POPEl 367      84.838  62.263  30.490  1.00  0.00           C
ATOM   9766  O31 POPEl 367      83.658  62.763  31.160  1.00  0.00           O
ATOM   9767  C31 POPEl 367      82.578  61.993  31.020  1.00  0.00           C
ATOM   9768  O32 POPEl 367      82.438  61.143  30.150  1.00  0.00           O
ATOM   9769  C32 POPEl 367      81.668  62.213  32.230  1.00  0.00           C
ATOM   9772  C23 POPEl 367      87.108  63.163  36.000  1.00  0.00           C
ATOM   9775  C24 POPEl 367      86.648  62.933  37.450  1.00  0.00           C
ATOM   9778  C25 POPEl 367      87.298  63.913  38.450  1.00  0.00           C
ATOM   9781  C26 POPEl 367      86.898  65.403  38.320  1.00  0.00           C
ATOM   9784  C27 POPEl 367      85.418  65.683  38.570  1.00  0.00           C
ATOM   9787  C28 POPEl 367      84.988  65.953  40.030  1.00  0.00           C
ATOM   9790  C29 POPEl 367      84.938  64.753  40.930  1.00  0.00           C
ATOM   9792 0C21 POPEl 367      85.728  64.543  42.010  1.00  0.00           C
ATOM   9794 1C21 POPEl 367      86.838  65.443  42.480  1.00  0.00           C
ATOM   9797 2C21 POPEl 367      86.398  66.413  43.600  1.00  0.00           C
ATOM   9800 3C21 POPEl 367      85.838  65.713  44.850  1.00  0.00           C
ATOM   9803 4C21 POPEl 367      85.838  66.603  46.100  1.00  0.00           C
ATOM   9806 5C21 POPEl 367      85.438  65.803  47.340  1.00  0.00           C
ATOM   9809 6C21 POPEl 367      85.608  66.573  48.660  1.00  0.00           C
ATOM   9812 7C21 POPEl 367      85.638  65.613  49.860  1.00  0.00           C
ATOM   9815 8C21 POPEl 367      85.778  66.303  51.220  1.00  0.00           C
ATOM   9819  C33 POPEl 367      82.078  61.263  33.370  1.00  0.00           C
ATOM   9822  C34 POPEl 367      81.908  61.843  34.780  1.00  0.00           C
ATOM   9825  C35 POPEl 367      82.378  60.823  35.820  1.00  0.00           C
ATOM   9828  C36 POPEl 367      82.138  61.203  37.280  1.00  0.00           C
ATOM   9831  C37 POPEl 367      80.658  61.513  37.580  1.00  0.00           C
ATOM   9834  C38 POPEl 367      80.148  60.913  38.890  1.00  0.00           C
ATOM   9837  C39 POPEl 367      80.798  61.493  40.150  1.00  0.00           C
ATOM   9840 0C31 POPEl 367      80.258  60.843  41.430  1.00  0.00           C
ATOM   9843 1C31 POPEl 367      80.928  61.373  42.700  1.00  0.00           C
ATOM   9846 2C31 POPEl 367      80.418  60.663  43.970  1.00  0.00           C
ATOM   9849 3C31 POPEl 367      81.328  60.893  45.180  1.00  0.00           C
ATOM   9852 4C31 POPEl 367      80.948  60.043  46.390  1.00  0.00           C
ATOM   9855 5C31 POPEl 367      81.888  60.273  47.590  1.00  0.00           C
ATOM   9858 6C31 POPEl 367      81.608  59.353  48.770  1.00  0.00           C
ATOM   9862  NH3 POPEm 368      71.778 117.943  63.850  1.00  0.00           N
ATOM   9866  C12 POPEm 368      70.498 118.633  64.230  1.00  0.00           C
ATOM   9869  C11 POPEm 368      69.488 117.673  64.900  1.00  0.00           C
ATOM   9872  P   POPEm 368      69.648 115.423  63.560  1.00  0.00           P
ATOM   9873  O13 POPEm 368      70.548 114.943  64.630  1.00  0.00           O
ATOM   9874  O14 POPEm 368      68.628 114.513  63.000  1.00  0.00           O
ATOM   9875  O11 POPEm 368      70.518 116.013  62.370  1.00  0.00           O
ATOM   9876  O12 POPEm 368      68.918 116.753  63.990  1.00  0.00           O
ATOM   9877  C1  POPEm 368      70.538 115.363  61.090  1.00  0.00           C
ATOM   9880  C2  POPEm 368      69.338 115.743  60.180  1.00  0.00           C
ATOM   9882  O21 POPEm 368      69.678 115.433  58.820  1.00  0.00           O
ATOM   9883  C21 POPEm 368      69.568 114.173  58.480  1.00  0.00           C
ATOM   9884  O22 POPEm 368      69.148 113.273  59.180  1.00  0.00           O
ATOM   9885  C22 POPEm 368      70.128 113.983  57.060  1.00  0.00           C
ATOM   9888  C3  POPEm 368      69.008 117.263  60.280  1.00  0.00           C
ATOM   9891  O31 POPEm 368      68.028 117.653  59.280  1.00  0.00           O
ATOM   9892  C31 POPEm 368      68.588 118.013  58.130  1.00  0.00           C
ATOM   9893  O32 POPEm 368      69.788 118.113  57.950  1.00  0.00           O
ATOM   9894  C32 POPEm 368      67.548 118.223  57.020  1.00  0.00           C
ATOM   9897  C23 POPEm 368      69.128 113.363  56.050  1.00  0.00           C
ATOM   9900  C24 POPEm 368      69.758 113.243  54.650  1.00  0.00           C
ATOM   9903  C25 POPEm 368      68.838 112.613  53.590  1.00  0.00           C
ATOM   9906  C26 POPEm 368      67.738 113.573  53.100  1.00  0.00           C
ATOM   9909  C27 POPEm 368      66.908 112.983  51.950  1.00  0.00           C
ATOM   9912  C28 POPEm 368      65.918 113.983  51.310  1.00  0.00           C
ATOM   9915  C29 POPEm 368      66.618 115.033  50.470  1.00  0.00           C
ATOM   9917 0C21 POPEm 368      66.348 115.363  49.190  1.00  0.00           C
ATOM   9919 1C21 POPEm 368      65.228 114.803  48.340  1.00  0.00           C
ATOM   9922 2C21 POPEm 368      65.628 113.603  47.470  1.00  0.00           C
ATOM   9925 3C21 POPEm 368      64.448 113.083  46.630  1.00  0.00           C
ATOM   9928 4C21 POPEm 368      64.868 111.943  45.700  1.00  0.00           C
ATOM   9931 5C21 POPEm 368      63.708 111.243  44.960  1.00  0.00           C
ATOM   9934 6C21 POPEm 368      63.028 112.123  43.910  1.00  0.00           C
ATOM   9937 7C21 POPEm 368      61.888 111.403  43.170  1.00  0.00           C
ATOM   9940 8C21 POPEm 368      61.248 112.263  42.080  1.00  0.00           C
ATOM   9944  C33 POPEm 368      67.728 117.163  55.910  1.00  0.00           C
ATOM   9947  C34 POPEm 368      66.618 117.143  54.840  1.00  0.00           C
ATOM   9950  C35 POPEm 368      66.748 118.183  53.710  1.00  0.00           C
ATOM   9953  C36 POPEm 368      68.068 118.103  52.910  1.00  0.00           C
ATOM   9956  C37 POPEm 368      67.938 118.703  51.500  1.00  0.00           C
ATOM   9959  C38 POPEm 368      69.288 119.063  50.860  1.00  0.00           C
ATOM   9962  C39 POPEm 368      69.198 119.483  49.380  1.00  0.00           C
ATOM   9965 0C31 POPEm 368      68.568 120.863  49.160  1.00  0.00           C
ATOM   9968 1C31 POPEm 368      68.288 121.153  47.680  1.00  0.00           C
ATOM   9971 2C31 POPEm 368      67.778 122.583  47.430  1.00  0.00           C
ATOM   9974 3C31 POPEm 368      67.048 122.723  46.090  1.00  0.00           C
ATOM   9977 4C31 POPEm 368      66.798 124.183  45.680  1.00  0.00           C
ATOM   9980 5C31 POPEm 368      65.988 124.293  44.380  1.00  0.00           C
ATOM   9983 6C31 POPEm 368      65.898 125.713  43.830  1.00  0.00           C
ATOM   9987  NH3 POPEn 369     124.598 120.403  25.090  1.00  0.00           N
ATOM   9991  C12 POPEn 369     123.678 119.533  25.900  1.00  0.00           C
ATOM   9994  C11 POPEn 369     122.388 119.193  25.160  1.00  0.00           C
ATOM   9997  P   POPEn 369     120.398 117.573  25.380  1.00  0.00           P
ATOM   9998  O13 POPEn 369     119.848 118.453  24.330  1.00  0.00           O
ATOM   9999  O14 POPEn 369     119.478 117.163  26.470  1.00  0.00           O
ATOM  10000  O11 POPEn 369     121.108 116.303  24.750  1.00  0.00           O
ATOM  10001  O12 POPEn 369     121.578 118.403  26.040  1.00  0.00           O
ATOM  10002  C1  POPEn 369     122.398 115.833  25.150  1.00  0.00           C
ATOM  10005  C2  POPEn 369     122.378 115.053  26.490  1.00  0.00           C
ATOM  10007  O21 POPEn 369     123.698 114.523  26.700  1.00  0.00           O
ATOM  10008  C21 POPEn 369     124.518 115.313  27.380  1.00  0.00           C
ATOM  10009  O22 POPEn 369     124.228 116.403  27.840  1.00  0.00           O
ATOM  10010  C22 POPEn 369     125.898 114.623  27.460  1.00  0.00           C
ATOM  10013  C3  POPEn 369     121.378 113.863  26.490  1.00  0.00           C
ATOM  10016  O31 POPEn 369     120.218 114.163  27.300  1.00  0.00           O
ATOM  10017  C31 POPEn 369     119.028 114.113  26.710  1.00  0.00           C
ATOM  10018  O32 POPEn 369     118.808 113.763  25.560  1.00  0.00           O
ATOM  10019  C32 POPEn 369     117.968 114.583  27.700  1.00  0.00           C
ATOM  10022  C23 POPEn 369     126.858 115.173  28.560  1.00  0.00           C
ATOM  10025  C24 POPEn 369     127.038 114.223  29.750  1.00  0.00           C
ATOM  10028  C25 POPEn 369     125.868 114.243  30.740  1.00  0.00           C
ATOM  10031  C26 POPEn 369     125.888 115.463  31.680  1.00  0.00           C
ATOM  10034  C27 POPEn 369     124.778 115.383  32.730  1.00  0.00           C
ATOM  10037  C28 POPEn 369     125.168 115.973  34.100  1.00  0.00           C
ATOM  10040  C29 POPEn 369     124.118 115.683  35.140  1.00  0.00           C
ATOM  10042 0C21 POPEn 369     124.058 114.553  35.850  1.00  0.00           C
ATOM  10044 1C21 POPEn 369     125.018 113.393  35.730  1.00  0.00           C
ATOM  10047 2C21 POPEn 369     125.858 113.203  37.000  1.00  0.00           C
ATOM  10050 3C21 POPEn 369     124.998 112.743  38.180  1.00  0.00           C
ATOM  10053 4C21 POPEn 369     125.838 112.303  39.380  1.00  0.00           C
ATOM  10056 5C21 POPEn 369     126.528 110.963  39.140  1.00  0.00           C
ATOM  10059 6C21 POPEn 369     127.338 110.513  40.350  1.00  0.00           C
ATOM  10062 7C21 POPEn 369     128.168 109.273  40.060  1.00  0.00           C
ATOM  10065 8C21 POPEn 369     129.078 108.853  41.220  1.00  0.00           C
ATOM  10069  C33 POPEn 369     116.948 113.493  28.090  1.00  0.00           C
ATOM  10072  C34 POPEn 369     116.068 113.873  29.300  1.00  0.00           C
ATOM  10075  C35 POPEn 369     116.838 113.983  30.630  1.00  0.00           C
ATOM  10078  C36 POPEn 369     115.898 113.983  31.860  1.00  0.00           C
ATOM  10081  C37 POPEn 369     116.638 113.973  33.210  1.00  0.00           C
ATOM  10084  C38 POPEn 369     115.778 113.423  34.350  1.00  0.00           C
ATOM  10087  C39 POPEn 369     115.688 111.883  34.330  1.00  0.00           C
ATOM  10090 0C31 POPEn 369     114.278 111.343  34.560  1.00  0.00           C
ATOM  10093 1C31 POPEn 369     114.238 109.813  34.470  1.00  0.00           C
ATOM  10096 2C31 POPEn 369     112.838 109.223  34.730  1.00  0.00           C
ATOM  10099 3C31 POPEn 369     112.738 107.723  34.450  1.00  0.00           C
ATOM  10102 4C31 POPEn 369     113.708 106.873  35.280  1.00  0.00           C
ATOM  10105 5C31 POPEn 369     113.558 105.373  35.010  1.00  0.00           C
ATOM  10108 6C31 POPEn 369     114.578 104.513  35.760  1.00  0.00           C
ATOM  10112  NH3 POPEo 370      38.308  98.403  26.200  1.00  0.00           N
ATOM  10116  C12 POPEo 370      39.518  98.053  27.010  1.00  0.00           C
ATOM  10119  C11 POPEo 370      40.658  97.533  26.110  1.00  0.00           C
ATOM  10122  P   POPEo 370      41.418  99.753  24.900  1.00  0.00           P
ATOM  10123  O13 POPEo 370      41.988  99.433  23.570  1.00  0.00           O
ATOM  10124  O14 POPEo 370      39.978 100.103  24.930  1.00  0.00           O
ATOM  10125  O11 POPEo 370      42.218 100.933  25.540  1.00  0.00           O
ATOM  10126  O12 POPEo 370      41.668  98.503  25.840  1.00  0.00           O
ATOM  10127  C1  POPEo 370      42.378 101.103  26.950  1.00  0.00           C
ATOM  10130  C2  POPEo 370      43.848 101.473  27.210  1.00  0.00           C
ATOM  10132  O21 POPEo 370      44.208 101.203  28.580  1.00  0.00           O
ATOM  10133  C21 POPEo 370      44.028 102.143  29.480  1.00  0.00           C
ATOM  10134  O22 POPEo 370      43.508 103.233  29.300  1.00  0.00           O
ATOM  10135  C22 POPEo 370      44.678 101.683  30.790  1.00  0.00           C
ATOM  10138  C3  POPEo 370      44.278 102.873  26.640  1.00  0.00           C
ATOM  10141  O31 POPEo 370      45.608 103.233  27.080  1.00  0.00           O
ATOM  10142  C31 POPEo 370      45.838 104.553  27.170  1.00  0.00           C
ATOM  10143  O32 POPEo 370      45.208 105.423  26.590  1.00  0.00           O
ATOM  10144  C32 POPEo 370      47.038 104.763  28.110  1.00  0.00           C
ATOM  10147  C23 POPEo 370      43.768 102.003  31.990  1.00  0.00           C
ATOM  10150  C24 POPEo 370      44.308 101.493  33.320  1.00  0.00           C
ATOM  10153  C25 POPEo 370      43.218 101.583  34.410  1.00  0.00           C
ATOM  10156  C26 POPEo 370      43.708 101.293  35.830  1.00  0.00           C
ATOM  10159  C27 POPEo 370      42.568 100.853  36.750  1.00  0.00           C
ATOM  10162  C28 POPEo 370      42.898 100.923  38.260  1.00  0.00           C
ATOM  10165  C29 POPEo 370      42.768 102.323  38.790  1.00  0.00           C
ATOM  10167 0C21 POPEo 370      42.548 102.673  40.070  1.00  0.00           C
ATOM  10169 1C21 POPEo 370      42.418 101.733  41.250  1.00  0.00           C
ATOM  10172 2C21 POPEo 370      41.448 102.253  42.330  1.00  0.00           C
ATOM  10175 3C21 POPEo 370      39.968 102.243  41.910  1.00  0.00           C
ATOM  10178 4C21 POPEo 370      39.038 102.733  43.030  1.00  0.00           C
ATOM  10181 5C21 POPEo 370      37.538 102.623  42.670  1.00  0.00           C
ATOM  10184 6C21 POPEo 370      37.028 101.183  42.440  1.00  0.00           C
ATOM  10187 7C21 POPEo 370      37.248 100.253  43.640  1.00  0.00           C
ATOM  10190 8C21 POPEo 370      36.658  98.863  43.490  1.00  0.00           C
ATOM  10194  C33 POPEo 370      46.578 105.183  29.520  1.00  0.00           C
ATOM  10197  C34 POPEo 370      47.708 105.193  30.560  1.00  0.00           C
ATOM  10200  C35 POPEo 370      47.188 105.213  32.010  1.00  0.00           C
ATOM  10203  C36 POPEo 370      48.258 105.583  33.070  1.00  0.00           C
ATOM  10206  C37 POPEo 370      47.748 105.283  34.490  1.00  0.00           C
ATOM  10209  C38 POPEo 370      48.638 105.753  35.650  1.00  0.00           C
ATOM  10212  C39 POPEo 370      48.428 104.933  36.940  1.00  0.00           C
ATOM  10215 0C31 POPEo 370      47.078 105.143  37.640  1.00  0.00           C
ATOM  10218 1C31 POPEo 370      46.808 104.043  38.690  1.00  0.00           C
ATOM  10221 2C31 POPEo 370      45.658 104.373  39.650  1.00  0.00           C
ATOM  10224 3C31 POPEo 370      46.048 105.393  40.730  1.00  0.00           C
ATOM  10227 4C31 POPEo 370      44.968 105.593  41.800  1.00  0.00           C
ATOM  10230 5C31 POPEo 370      45.498 106.373  43.000  1.00  0.00           C
ATOM  10233 6C31 POPEo 370      44.438 106.643  44.080  1.00  0.00           C
ATOM  10237  NH3 POPEp 371     129.538 122.483  25.280  1.00  0.00           N
ATOM  10241  C12 POPEp 371     128.178 123.153  25.160  1.00  0.00           C
ATOM  10244  C11 POPEp 371     128.168 124.683  25.470  1.00  0.00           C
ATOM  10247  P   POPEp 371     126.548 126.793  25.270  1.00  0.00           P
ATOM  10248  O13 POPEp 371     125.658 127.173  24.130  1.00  0.00           O
ATOM  10249  O14 POPEp 371     127.788 127.543  25.460  1.00  0.00           O
ATOM  10250  O11 POPEp 371     125.698 126.893  26.590  1.00  0.00           O
ATOM  10251  O12 POPEp 371     126.888 125.233  25.130  1.00  0.00           O
ATOM  10252  C1  POPEp 371     125.398 125.803  27.450  1.00  0.00           C
ATOM  10255  C2  POPEp 371     126.358 125.733  28.670  1.00  0.00           C
ATOM  10257  O21 POPEp 371     125.708 124.973  29.690  1.00  0.00           O
ATOM  10258  C21 POPEp 371     125.998 123.683  29.630  1.00  0.00           C
ATOM  10259  O22 POPEp 371     126.748 123.153  28.840  1.00  0.00           O
ATOM  10260  C22 POPEp 371     125.378 123.013  30.840  1.00  0.00           C
ATOM  10263  C3  POPEp 371     126.698 127.143  29.230  1.00  0.00           C
ATOM  10266  O31 POPEp 371     127.418 127.073  30.490  1.00  0.00           O
ATOM  10267  C31 POPEp 371     126.638 127.193  31.560  1.00  0.00           C
ATOM  10268  O32 POPEp 371     125.428 127.333  31.560  1.00  0.00           O
ATOM  10269  C32 POPEp 371     127.488 127.083  32.830  1.00  0.00           C
ATOM  10272  C23 POPEp 371     126.248 123.323  32.090  1.00  0.00           C
ATOM  10275  C24 POPEp 371     125.838 122.483  33.290  1.00  0.00           C
ATOM  10278  C25 POPEp 371     126.848 122.493  34.450  1.00  0.00           C
ATOM  10281  C26 POPEp 371     126.518 121.373  35.440  1.00  0.00           C
ATOM  10284  C27 POPEp 371     127.378 121.403  36.710  1.00  0.00           C
ATOM  10287  C28 POPEp 371     127.058 120.203  37.620  1.00  0.00           C
ATOM  10290  C29 POPEp 371     127.888 120.203  38.880  1.00  0.00           C
ATOM  10292 0C21 POPEp 371     127.518 119.713  40.080  1.00  0.00           C
ATOM  10294 1C21 POPEp 371     126.218 119.013  40.400  1.00  0.00           C
ATOM  10297 2C21 POPEp 371     126.468 117.703  41.180  1.00  0.00           C
ATOM  10300 3C21 POPEp 371     125.168 116.953  41.530  1.00  0.00           C
ATOM  10303 4C21 POPEp 371     125.438 115.623  42.250  1.00  0.00           C
ATOM  10306 5C21 POPEp 371     124.168 114.823  42.580  1.00  0.00           C
ATOM  10309 6C21 POPEp 371     123.288 114.533  41.360  1.00  0.00           C
ATOM  10312 7C21 POPEp 371     122.248 113.433  41.600  1.00  0.00           C
ATOM  10315 8C21 POPEp 371     121.368 113.153  40.370  1.00  0.00           C
ATOM  10319  C33 POPEp 371     126.628 127.203  34.120  1.00  0.00           C
ATOM  10322  C34 POPEp 371     127.488 127.423  35.380  1.00  0.00           C
ATOM  10325  C35 POPEp 371     126.678 127.873  36.610  1.00  0.00           C
ATOM  10328  C36 POPEp 371     127.578 128.093  37.830  1.00  0.00           C
ATOM  10331  C37 POPEp 371     126.838 128.643  39.060  1.00  0.00           C
ATOM  10334  C38 POPEp 371     127.778 128.813  40.270  1.00  0.00           C
ATOM  10337  C39 POPEp 371     127.118 129.503  41.480  1.00  0.00           C
ATOM  10340 0C31 POPEp 371     126.098 128.633  42.230  1.00  0.00           C
ATOM  10343 1C31 POPEp 371     125.488 129.363  43.430  1.00  0.00           C
ATOM  10346 2C31 POPEp 371     124.388 128.563  44.140  1.00  0.00           C
ATOM  10349 3C31 POPEp 371     124.898 127.573  45.200  1.00  0.00           C
ATOM  10352 4C31 POPEp 371     124.768 128.133  46.630  1.00  0.00           C
ATOM  10355 5C31 POPEp 371     124.898 127.053  47.710  1.00  0.00           C
ATOM  10358 6C31 POPEp 371     124.538 127.563  49.110  1.00  0.00           C
ATOM  10362  NH3 POPEq 372      53.918  61.743  27.070  1.00  0.00           N
ATOM  10366  C12 POPEq 372      55.038  62.613  27.590  1.00  0.00           C
ATOM  10369  C11 POPEq 372      54.788  64.093  27.170  1.00  0.00           C
ATOM  10372  P   POPEq 372      55.568  66.563  27.640  1.00  0.00           P
ATOM  10373  O13 POPEq 372      56.718  67.163  26.910  1.00  0.00           O
ATOM  10374  O14 POPEq 372      54.218  66.843  27.120  1.00  0.00           O
ATOM  10375  O11 POPEq 372      55.708  66.943  29.160  1.00  0.00           O
ATOM  10376  O12 POPEq 372      55.808  64.983  27.630  1.00  0.00           O
ATOM  10377  C1  POPEq 372      54.898  66.183  30.070  1.00  0.00           C
ATOM  10380  C2  POPEq 372      55.228  66.443  31.570  1.00  0.00           C
ATOM  10382  O21 POPEq 372      54.658  67.683  32.060  1.00  0.00           O
ATOM  10383  C21 POPEq 372      53.348  67.693  32.210  1.00  0.00           C
ATOM  10384  O22 POPEq 372      52.578  66.803  31.900  1.00  0.00           O
ATOM  10385  C22 POPEq 372      52.948  68.953  32.990  1.00  0.00           C
ATOM  10388  C3  POPEq 372      56.758  66.423  31.820  1.00  0.00           C
ATOM  10391  O31 POPEq 372      57.118  67.113  33.040  1.00  0.00           O
ATOM  10392  C31 POPEq 372      57.598  68.353  32.870  1.00  0.00           C
ATOM  10393  O32 POPEq 372      57.718  68.923  31.800  1.00  0.00           O
ATOM  10394  C32 POPEq 372      57.958  68.953  34.220  1.00  0.00           C
ATOM  10397  C23 POPEq 372      51.848  68.683  34.040  1.00  0.00           C
ATOM  10400  C24 POPEq 372      51.668  69.813  35.070  1.00  0.00           C
ATOM  10403  C25 POPEq 372      52.898  70.053  35.950  1.00  0.00           C
ATOM  10406  C26 POPEq 372      52.638  71.023  37.110  1.00  0.00           C
ATOM  10409  C27 POPEq 372      53.938  71.463  37.790  1.00  0.00           C
ATOM  10412  C28 POPEq 372      53.728  72.363  39.030  1.00  0.00           C
ATOM  10415  C29 POPEq 372      53.168  71.603  40.200  1.00  0.00           C
ATOM  10417 0C21 POPEq 372      53.488  71.783  41.500  1.00  0.00           C
ATOM  10419 1C21 POPEq 372      54.418  72.833  42.040  1.00  0.00           C
ATOM  10422 2C21 POPEq 372      53.878  73.463  43.340  1.00  0.00           C
ATOM  10425 3C21 POPEq 372      54.848  74.503  43.900  1.00  0.00           C
ATOM  10428 4C21 POPEq 372      54.328  75.183  45.160  1.00  0.00           C
ATOM  10431 5C21 POPEq 372      55.338  76.213  45.670  1.00  0.00           C
ATOM  10434 6C21 POPEq 372      54.798  77.063  46.830  1.00  0.00           C
ATOM  10437 7C21 POPEq 372      54.538  76.263  48.120  1.00  0.00           C
ATOM  10440 8C21 POPEq 372      54.268  77.113  49.370  1.00  0.00           C
ATOM  10444  C33 POPEq 372      59.378  69.543  34.280  1.00  0.00           C
ATOM  10447  C34 POPEq 372      59.638  70.433  35.510  1.00  0.00           C
ATOM  10450  C35 POPEq 372      59.918  69.683  36.820  1.00  0.00           C
ATOM  10453  C36 POPEq 372      60.168  70.663  37.980  1.00  0.00           C
ATOM  10456  C37 POPEq 372      60.668  70.013  39.280  1.00  0.00           C
ATOM  10459  C38 POPEq 372      60.888  71.063  40.390  1.00  0.00           C
ATOM  10462  C39 POPEq 372      61.418  70.543  41.740  1.00  0.00           C
ATOM  10465 0C31 POPEq 372      60.458  69.583  42.460  1.00  0.00           C
ATOM  10468 1C31 POPEq 372      61.008  69.063  43.800  1.00  0.00           C
ATOM  10471 2C31 POPEq 372      60.058  68.033  44.440  1.00  0.00           C
ATOM  10474 3C31 POPEq 372      60.598  67.413  45.730  1.00  0.00           C
ATOM  10477 4C31 POPEq 372      59.648  66.313  46.250  1.00  0.00           C
ATOM  10480 5C31 POPEq 372      60.088  65.713  47.590  1.00  0.00           C
ATOM  10483 6C31 POPEq 372      59.138  64.623  48.080  1.00  0.00           C
ATOM  10487  NH3 POPEr 373      64.708  -1.943  19.930  1.00  0.00           N
ATOM  10491  C12 POPEr 373      64.578  -0.463  19.840  1.00  0.00           C
ATOM  10494  C11 POPEr 373      64.698   0.137  21.230  1.00  0.00           C
ATOM  10497  P   POPEr 373      64.048   2.687  21.150  1.00  0.00           P
ATOM  10498  O13 POPEr 373      64.648   3.603  20.150  1.00  0.00           O
ATOM  10499  O14 POPEr 373      62.698   2.187  20.900  1.00  0.00           O
ATOM  10500  O11 POPEr 373      64.198   3.323  22.580  1.00  0.00           O
ATOM  10501  O12 POPEr 373      65.058   1.497  21.150  1.00  0.00           O
ATOM  10502  C1  POPEr 373      63.748   2.597  23.730  1.00  0.00           C
ATOM  10505  C2  POPEr 373      63.908   3.413  25.060  1.00  0.00           C
ATOM  10507  O21 POPEr 373      63.928   4.833  24.840  1.00  0.00           O
ATOM  10508  C21 POPEr 373      62.758   5.303  24.430  1.00  0.00           C
ATOM  10509  O22 POPEr 373      61.728   4.653  24.330  1.00  0.00           O
ATOM  10510  C22 POPEr 373      62.858   6.793  24.120  1.00  0.00           C
ATOM  10513  C3  POPEr 373      65.178   3.033  25.870  1.00  0.00           C
ATOM  10516  O31 POPEr 373      65.018   3.453  27.240  1.00  0.00           O
ATOM  10517  C31 POPEr 373      64.688   2.497  28.110  1.00  0.00           C
ATOM  10518  O32 POPEr 373      64.798   1.307  27.940  1.00  0.00           O
ATOM  10519  C32 POPEr 373      64.038   3.153  29.340  1.00  0.00           C
ATOM  10522  C23 POPEr 373      62.518   7.643  25.360  1.00  0.00           C
ATOM  10525  C24 POPEr 373      62.698   9.143  25.100  1.00  0.00           C
ATOM  10528  C25 POPEr 373      62.818   9.963  26.400  1.00  0.00           C
ATOM  10531  C26 POPEr 373      61.548   9.923  27.260  1.00  0.00           C
ATOM  10534  C27 POPEr 373      61.658  10.823  28.500  1.00  0.00           C
ATOM  10537  C28 POPEr 373      61.318  10.093  29.810  1.00  0.00           C
ATOM  10540  C29 POPEr 373      62.438   9.223  30.330  1.00  0.00           C
ATOM  10542 0C21 POPEr 373      62.928   9.263  31.580  1.00  0.00           C
ATOM  10544 1C21 POPEr 373      62.408  10.153  32.680  1.00  0.00           C
ATOM  10547 2C21 POPEr 373      62.828   9.703  34.090  1.00  0.00           C
ATOM  10550 3C21 POPEr 373      62.228  10.603  35.180  1.00  0.00           C
ATOM  10553 4C21 POPEr 373      62.438  10.063  36.600  1.00  0.00           C
ATOM  10556 5C21 POPEr 373      63.928   9.893  36.970  1.00  0.00           C
ATOM  10559 6C21 POPEr 373      64.128   9.523  38.450  1.00  0.00           C
ATOM  10562 7C21 POPEr 373      65.608   9.333  38.800  1.00  0.00           C
ATOM  10565 8C21 POPEr 373      65.838   9.013  40.270  1.00  0.00           C
ATOM  10569  C33 POPEr 373      63.608   2.127  30.440  1.00  0.00           C
ATOM  10572  C34 POPEr 373      62.618   2.737  31.440  1.00  0.00           C
ATOM  10575  C35 POPEr 373      62.268   1.797  32.610  1.00  0.00           C
ATOM  10578  C36 POPEr 373      63.328   1.757  33.720  1.00  0.00           C
ATOM  10581  C37 POPEr 373      62.828   1.057  34.990  1.00  0.00           C
ATOM  10584  C38 POPEr 373      63.908   0.937  36.080  1.00  0.00           C
ATOM  10587  C39 POPEr 373      63.378   0.247  37.350  1.00  0.00           C
ATOM  10590 0C31 POPEr 373      64.498  -0.453  38.150  1.00  0.00           C
ATOM  10593 1C31 POPEr 373      63.958  -1.323  39.290  1.00  0.00           C
ATOM  10596 2C31 POPEr 373      64.988  -2.323  39.850  1.00  0.00           C
ATOM  10599 3C31 POPEr 373      66.318  -1.713  40.310  1.00  0.00           C
ATOM  10602 4C31 POPEr 373      66.178  -0.653  41.410  1.00  0.00           C
ATOM  10605 5C31 POPEr 373      67.548  -0.213  41.940  1.00  0.00           C
ATOM  10608 6C31 POPEr 373      67.468   0.787  43.090  1.00  0.00           C
ATOM  10612  NH3 POPEs 374      35.438 108.053  64.880  1.00  0.00           N
ATOM  10616  C12 POPEs 374      35.338 107.223  66.130  1.00  0.00           C
ATOM  10619  C11 POPEs 374      34.468 105.963  65.990  1.00  0.00           C
ATOM  10622  P   POPEs 374      33.598 103.903  67.370  1.00  0.00           P
ATOM  10623  O13 POPEs 374      34.288 103.123  68.420  1.00  0.00           O
ATOM  10624  O14 POPEs 374      32.148 104.183  67.520  1.00  0.00           O
ATOM  10625  O11 POPEs 374      33.878 103.293  65.940  1.00  0.00           O
ATOM  10626  O12 POPEs 374      34.318 105.313  67.260  1.00  0.00           O
ATOM  10627  C1  POPEs 374      33.638 101.933  65.600  1.00  0.00           C
ATOM  10630  C2  POPEs 374      34.158 101.623  64.170  1.00  0.00           C
ATOM  10632  O21 POPEs 374      33.608 102.623  63.290  1.00  0.00           O
ATOM  10633  C21 POPEs 374      34.398 102.993  62.300  1.00  0.00           C
ATOM  10634  O22 POPEs 374      35.508 102.543  62.070  1.00  0.00           O
ATOM  10635  C22 POPEs 374      33.668 104.033  61.430  1.00  0.00           C
ATOM  10638  C3  POPEs 374      33.738 100.183  63.710  1.00  0.00           C
ATOM  10641  O31 POPEs 374      34.018  99.923  62.320  1.00  0.00           O
ATOM  10642  C31 POPEs 374      35.148  99.283  62.040  1.00  0.00           C
ATOM  10643  O32 POPEs 374      35.988  98.903  62.850  1.00  0.00           O
ATOM  10644  C32 POPEs 374      35.198  99.003  60.540  1.00  0.00           C
ATOM  10647  C23 POPEs 374      34.428 104.423  60.140  1.00  0.00           C
ATOM  10650  C24 POPEs 374      33.508 104.913  59.010  1.00  0.00           C
ATOM  10653  C25 POPEs 374      32.708 103.793  58.320  1.00  0.00           C
ATOM  10656  C26 POPEs 374      33.588 102.973  57.370  1.00  0.00           C
ATOM  10659  C27 POPEs 374      33.058 101.583  56.970  1.00  0.00           C
ATOM  10662  C28 POPEs 374      32.868 101.393  55.450  1.00  0.00           C
ATOM  10665  C29 POPEs 374      31.768 102.253  54.900  1.00  0.00           C
ATOM  10667 0C21 POPEs 374      31.218 102.133  53.680  1.00  0.00           C
ATOM  10669 1C21 POPEs 374      31.678 101.183  52.610  1.00  0.00           C
ATOM  10672 2C21 POPEs 374      31.418 101.753  51.200  1.00  0.00           C
ATOM  10675 3C21 POPEs 374      32.168 100.973  50.110  1.00  0.00           C
ATOM  10678 4C21 POPEs 374      31.778 101.443  48.710  1.00  0.00           C
ATOM  10681 5C21 POPEs 374      32.868 101.273  47.650  1.00  0.00           C
ATOM  10684 6C21 POPEs 374      33.878 102.423  47.670  1.00  0.00           C
ATOM  10687 7C21 POPEs 374      34.938 102.333  46.570  1.00  0.00           C
ATOM  10690 8C21 POPEs 374      35.988 103.443  46.650  1.00  0.00           C
ATOM  10694  C33 POPEs 374      36.038  97.743  60.190  1.00  0.00           C
ATOM  10697  C34 POPEs 374      36.048  97.403  58.700  1.00  0.00           C
ATOM  10700  C35 POPEs 374      34.668  97.053  58.110  1.00  0.00           C
ATOM  10703  C36 POPEs 374      34.738  96.673  56.620  1.00  0.00           C
ATOM  10706  C37 POPEs 374      33.348  96.523  55.980  1.00  0.00           C
ATOM  10709  C38 POPEs 374      33.258  95.533  54.800  1.00  0.00           C
ATOM  10712  C39 POPEs 374      34.318  95.713  53.700  1.00  0.00           C
ATOM  10715 0C31 POPEs 374      34.028  96.863  52.730  1.00  0.00           C
ATOM  10718 1C31 POPEs 374      35.228  97.173  51.820  1.00  0.00           C
ATOM  10721 2C31 POPEs 374      34.998  98.363  50.880  1.00  0.00           C
ATOM  10724 3C31 POPEs 374      36.228  99.293  50.750  1.00  0.00           C
ATOM  10727 4C31 POPEs 374      37.458  98.643  50.100  1.00  0.00           C
ATOM  10730 5C31 POPEs 374      38.708  99.523  50.260  1.00  0.00           C
ATOM  10733 6C31 POPEs 374      39.938  99.023  49.480  1.00  0.00           C
ATOM  10737  NH3 POPEt 375      14.718  85.483  24.600  1.00  0.00           N
ATOM  10741  C12 POPEt 375      14.538  86.303  23.350  1.00  0.00           C
ATOM  10744  C11 POPEt 375      13.158  86.993  23.350  1.00  0.00           C
ATOM  10747  P   POPEt 375      11.918  89.033  22.280  1.00  0.00           P
ATOM  10748  O13 POPEt 375      12.328  90.003  21.230  1.00  0.00           O
ATOM  10749  O14 POPEt 375      10.608  88.333  22.260  1.00  0.00           O
ATOM  10750  O11 POPEt 375      12.118  89.793  23.640  1.00  0.00           O
ATOM  10751  O12 POPEt 375      13.108  88.003  22.360  1.00  0.00           O
ATOM  10752  C1  POPEt 375      11.138  89.993  24.660  1.00  0.00           C
ATOM  10755  C2  POPEt 375      11.618  89.383  25.990  1.00  0.00           C
ATOM  10757  O21 POPEt 375      11.078  88.043  26.120  1.00  0.00           O
ATOM  10758  C21 POPEt 375      11.808  87.273  26.940  1.00  0.00           C
ATOM  10759  O22 POPEt 375      12.858  87.593  27.450  1.00  0.00           O
ATOM  10760  C22 POPEt 375      11.178  85.913  27.160  1.00  0.00           C
ATOM  10763  C3  POPEt 375      11.338  90.293  27.240  1.00  0.00           C
ATOM  10766  O31 POPEt 375      12.498  90.303  28.110  1.00  0.00           O
ATOM  10767  C31 POPEt 375      12.358  89.633  29.260  1.00  0.00           C
ATOM  10768  O32 POPEt 375      11.298  89.233  29.710  1.00  0.00           O
ATOM  10769  C32 POPEt 375      13.738  89.323  29.830  1.00  0.00           C
ATOM  10772  C23 POPEt 375      10.678  85.773  28.610  1.00  0.00           C
ATOM  10775  C24 POPEt 375       9.378  86.553  28.820  1.00  0.00           C
ATOM  10778  C25 POPEt 375       8.548  86.033  30.000  1.00  0.00           C
ATOM  10781  C26 POPEt 375       8.938  86.633  31.360  1.00  0.00           C
ATOM  10784  C27 POPEt 375       8.168  85.943  32.490  1.00  0.00           C
ATOM  10787  C28 POPEt 375       8.458  86.533  33.890  1.00  0.00           C
ATOM  10790  C29 POPEt 375       8.668  85.433  34.900  1.00  0.00           C
ATOM  10792 0C21 POPEt 375       8.178  85.333  36.150  1.00  0.00           C
ATOM  10794 1C21 POPEt 375       7.308  86.323  36.880  1.00  0.00           C
ATOM  10797 2C21 POPEt 375       6.168  85.653  37.690  1.00  0.00           C
ATOM  10800 3C21 POPEt 375       5.848  86.453  38.960  1.00  0.00           C
ATOM  10803 4C21 POPEt 375       4.658  85.903  39.770  1.00  0.00           C
ATOM  10806 5C21 POPEt 375       3.308  86.433  39.270  1.00  0.00           C
ATOM  10809 6C21 POPEt 375       2.158  86.063  40.220  1.00  0.00           C
ATOM  10812 7C21 POPEt 375       0.872  86.863  39.950  1.00  0.00           C
ATOM  10815 8C21 POPEt 375      -0.258  86.513  40.920  1.00  0.00           C
ATOM  10819  C33 POPEt 375      13.678  88.683  31.230  1.00  0.00           C
ATOM  10822  C34 POPEt 375      13.818  89.733  32.330  1.00  0.00           C
ATOM  10825  C35 POPEt 375      13.018  89.393  33.600  1.00  0.00           C
ATOM  10828  C36 POPEt 375      13.448  88.103  34.300  1.00  0.00           C
ATOM  10831  C37 POPEt 375      12.618  87.893  35.570  1.00  0.00           C
ATOM  10834  C38 POPEt 375      12.968  86.623  36.350  1.00  0.00           C
ATOM  10837  C39 POPEt 375      12.088  86.453  37.600  1.00  0.00           C
ATOM  10840 0C31 POPEt 375      12.558  87.273  38.800  1.00  0.00           C
ATOM  10843 1C31 POPEt 375      11.658  87.063  40.030  1.00  0.00           C
ATOM  10846 2C31 POPEt 375      12.438  86.813  41.330  1.00  0.00           C
ATOM  10849 3C31 POPEt 375      13.318  88.003  41.750  1.00  0.00           C
ATOM  10852 4C31 POPEt 375      12.898  88.573  43.110  1.00  0.00           C
ATOM  10855 5C31 POPEt 375      13.848  89.663  43.620  1.00  0.00           C
ATOM  10858 6C31 POPEt 375      13.528  90.133  45.040  1.00  0.00           C
ATOM  10862  NH3 POPEu 376      48.238  15.963  21.810  1.00  0.00           N
ATOM  10866  C12 POPEu 376      49.608  16.553  21.620  1.00  0.00           C
ATOM  10869  C11 POPEu 376      50.668  15.873  22.500  1.00  0.00           C
ATOM  10872  P   POPEu 376      52.048  13.613  22.190  1.00  0.00           P
ATOM  10873  O13 POPEu 376      51.968  12.703  21.030  1.00  0.00           O
ATOM  10874  O14 POPEu 376      53.208  14.523  22.240  1.00  0.00           O
ATOM  10875  O11 POPEu 376      51.988  12.733  23.520  1.00  0.00           O
ATOM  10876  O12 POPEu 376      50.718  14.473  22.230  1.00  0.00           O
ATOM  10877  C1  POPEu 376      51.028  13.093  24.520  1.00  0.00           C
ATOM  10880  C2  POPEu 376      51.008  12.113  25.710  1.00  0.00           C
ATOM  10882  O21 POPEu 376      50.068  12.683  26.620  1.00  0.00           O
ATOM  10883  C21 POPEu 376      49.038  11.933  26.950  1.00  0.00           C
ATOM  10884  O22 POPEu 376      48.938  10.733  26.790  1.00  0.00           O
ATOM  10885  C22 POPEu 376      47.958  12.863  27.510  1.00  0.00           C
ATOM  10888  C3  POPEu 376      52.398  12.003  26.380  1.00  0.00           C
ATOM  10891  O31 POPEu 376      52.508  10.933  27.350  1.00  0.00           O
ATOM  10892  C31 POPEu 376      52.258  11.273  28.610  1.00  0.00           C
ATOM  10893  O32 POPEu 376      51.928  12.383  29.000  1.00  0.00           O
ATOM  10894  C32 POPEu 376      52.438  10.053  29.510  1.00  0.00           C
ATOM  10897  C23 POPEu 376      46.858  12.143  28.320  1.00  0.00           C
ATOM  10900  C24 POPEu 376      47.358  11.403  29.570  1.00  0.00           C
ATOM  10903  C25 POPEu 376      48.118  12.253  30.600  1.00  0.00           C
ATOM  10906  C26 POPEu 376      47.258  12.653  31.810  1.00  0.00           C
ATOM  10909  C27 POPEu 376      47.988  13.683  32.670  1.00  0.00           C
ATOM  10912  C28 POPEu 376      47.398  13.893  34.080  1.00  0.00           C
ATOM  10915  C29 POPEu 376      47.668  12.723  34.990  1.00  0.00           C
ATOM  10917 0C21 POPEu 376      48.178  12.763  36.240  1.00  0.00           C
ATOM  10919 1C21 POPEu 376      48.548  13.983  37.070  1.00  0.00           C
ATOM  10922 2C21 POPEu 376      47.668  14.173  38.330  1.00  0.00           C
ATOM  10925 3C21 POPEu 376      47.998  13.263  39.530  1.00  0.00           C
ATOM  10928 4C21 POPEu 376      47.468  11.823  39.440  1.00  0.00           C
ATOM  10931 5C21 POPEu 376      47.668  11.003  40.720  1.00  0.00           C
ATOM  10934 6C21 POPEu 376      46.648  11.303  41.830  1.00  0.00           C
ATOM  10937 7C21 POPEu 376      46.868  10.433  43.070  1.00  0.00           C
ATOM  10940 8C21 POPEu 376      45.818  10.683  44.150  1.00  0.00           C
ATOM  10944  C33 POPEu 376      51.658  10.203  30.830  1.00  0.00           C
ATOM  10947  C34 POPEu 376      51.728   8.953  31.730  1.00  0.00           C
ATOM  10950  C35 POPEu 376      51.588   9.233  33.240  1.00  0.00           C
ATOM  10953  C36 POPEu 376      52.638  10.153  33.880  1.00  0.00           C
ATOM  10956  C37 POPEu 376      52.228  10.673  35.260  1.00  0.00           C
ATOM  10959  C38 POPEu 376      53.398  11.263  36.060  1.00  0.00           C
ATOM  10962  C39 POPEu 376      52.958  12.113  37.270  1.00  0.00           C
ATOM  10965 0C31 POPEu 376      51.988  11.423  38.240  1.00  0.00           C
ATOM  10968 1C31 POPEu 376      52.578  11.073  39.610  1.00  0.00           C
ATOM  10971 2C31 POPEu 376      51.478  10.573  40.550  1.00  0.00           C
ATOM  10974 3C31 POPEu 376      51.978  10.123  41.930  1.00  0.00           C
ATOM  10977 4C31 POPEu 376      50.808   9.913  42.890  1.00  0.00           C
ATOM  10980 5C31 POPEu 376      51.248   9.523  44.310  1.00  0.00           C
ATOM  10983 6C31 POPEu 376      50.078   9.503  45.290  1.00  0.00           C
ATOM  10987  NH3 POPEv 377      69.998  35.483  67.210  1.00  0.00           N
ATOM  10991  C12 POPEv 377      71.268  35.213  67.970  1.00  0.00           C
ATOM  10994  C11 POPEv 377      71.928  36.513  68.470  1.00  0.00           C
ATOM  10997  P   POPEv 377      70.378  38.603  68.480  1.00  0.00           P
ATOM  10998  O13 POPEv 377      69.928  38.133  67.150  1.00  0.00           O
ATOM  10999  O14 POPEv 377      69.358  39.193  69.360  1.00  0.00           O
ATOM  11000  O11 POPEv 377      71.628  39.583  68.290  1.00  0.00           O
ATOM  11001  O12 POPEv 377      71.008  37.343  69.180  1.00  0.00           O
ATOM  11002  C1  POPEv 377      71.378  40.873  67.690  1.00  0.00           C
ATOM  11005  C2  POPEv 377      71.608  40.873  66.140  1.00  0.00           C
ATOM  11007  O21 POPEv 377      72.928  41.363  65.810  1.00  0.00           O
ATOM  11008  C21 POPEv 377      73.988  40.643  66.080  1.00  0.00           C
ATOM  11009  O22 POPEv 377      75.058  41.083  66.480  1.00  0.00           O
ATOM  11010  C22 POPEv 377      73.758  39.163  65.770  1.00  0.00           C
ATOM  11013  C3  POPEv 377      70.588  41.743  65.370  1.00  0.00           C
ATOM  11016  O31 POPEv 377      70.688  41.583  63.940  1.00  0.00           O
ATOM  11017  C31 POPEv 377      69.928  40.683  63.380  1.00  0.00           C
ATOM  11018  O32 POPEv 377      69.238  39.853  63.950  1.00  0.00           O
ATOM  11019  C32 POPEv 377      70.108  40.773  61.870  1.00  0.00           C
ATOM  11022  C23 POPEv 377      75.058  38.383  65.520  1.00  0.00           C
ATOM  11025  C24 POPEv 377      75.388  38.233  64.030  1.00  0.00           C
ATOM  11028  C25 POPEv 377      75.588  39.513  63.210  1.00  0.00           C
ATOM  11031  C26 POPEv 377      74.408  39.943  62.340  1.00  0.00           C
ATOM  11034  C27 POPEv 377      74.748  41.203  61.530  1.00  0.00           C
ATOM  11037  C28 POPEv 377      73.518  41.813  60.850  1.00  0.00           C
ATOM  11040  C29 POPEv 377      73.848  43.073  60.090  1.00  0.00           C
ATOM  11042 0C21 POPEv 377      73.648  43.283  58.770  1.00  0.00           C
ATOM  11044 1C21 POPEv 377      73.048  42.273  57.830  1.00  0.00           C
ATOM  11047 2C21 POPEv 377      73.268  42.573  56.340  1.00  0.00           C
ATOM  11050 3C21 POPEv 377      72.508  41.563  55.470  1.00  0.00           C
ATOM  11053 4C21 POPEv 377      72.588  41.833  53.970  1.00  0.00           C
ATOM  11056 5C21 POPEv 377      73.938  41.473  53.340  1.00  0.00           C
ATOM  11059 6C21 POPEv 377      73.768  40.743  52.000  1.00  0.00           C
ATOM  11062 7C21 POPEv 377      75.088  40.353  51.350  1.00  0.00           C
ATOM  11065 8C21 POPEv 377      75.758  41.513  50.630  1.00  0.00           C
ATOM  11069  C33 POPEv 377      68.808  40.443  61.120  1.00  0.00           C
ATOM  11072  C34 POPEv 377      68.888  40.853  59.650  1.00  0.00           C
ATOM  11075  C35 POPEv 377      67.558  40.703  58.910  1.00  0.00           C
ATOM  11078  C36 POPEv 377      67.268  39.243  58.560  1.00  0.00           C
ATOM  11081  C37 POPEv 377      65.978  39.053  57.750  1.00  0.00           C
ATOM  11084  C38 POPEv 377      65.678  37.583  57.400  1.00  0.00           C
ATOM  11087  C39 POPEv 377      66.868  36.833  56.790  1.00  0.00           C
ATOM  11090 0C31 POPEv 377      66.468  35.613  55.960  1.00  0.00           C
ATOM  11093 1C31 POPEv 377      67.678  34.863  55.380  1.00  0.00           C
ATOM  11096 2C31 POPEv 377      68.198  33.723  56.280  1.00  0.00           C
ATOM  11099 3C31 POPEv 377      67.358  32.443  56.140  1.00  0.00           C
ATOM  11102 4C31 POPEv 377      67.958  31.233  56.870  1.00  0.00           C
ATOM  11105 5C31 POPEv 377      67.758  31.293  58.390  1.00  0.00           C
ATOM  11108 6C31 POPEv 377      68.348  30.083  59.120  1.00  0.00           C
ATOM  11112  NH3 POPEw 378      86.888 100.623  64.940  1.00  0.00           N
ATOM  11116  C12 POPEw 378      87.368 101.853  65.690  1.00  0.00           C
ATOM  11119  C11 POPEw 378      86.858 103.163  65.080  1.00  0.00           C
ATOM  11122  P   POPEw 378      86.758 105.743  65.430  1.00  0.00           P
ATOM  11123  O13 POPEw 378      86.058 106.443  66.530  1.00  0.00           O
ATOM  11124  O14 POPEw 378      87.948 106.443  64.890  1.00  0.00           O
ATOM  11125  O11 POPEw 378      85.758 105.403  64.300  1.00  0.00           O
ATOM  11126  O12 POPEw 378      87.198 104.283  65.930  1.00  0.00           O
ATOM  11127  C1  POPEw 378      84.828 106.283  63.690  1.00  0.00           C
ATOM  11130  C2  POPEw 378      85.348 106.693  62.300  1.00  0.00           C
ATOM  11132  O21 POPEw 378      84.298 107.083  61.390  1.00  0.00           O
ATOM  11133  C21 POPEw 378      83.658 106.073  60.810  1.00  0.00           C
ATOM  11134  O22 POPEw 378      83.428 104.983  61.320  1.00  0.00           O
ATOM  11135  C22 POPEw 378      83.508 106.363  59.320  1.00  0.00           C
ATOM  11138  C3  POPEw 378      86.278 105.573  61.720  1.00  0.00           C
ATOM  11141  O31 POPEw 378      86.708 105.833  60.380  1.00  0.00           O
ATOM  11142  C31 POPEw 378      87.648 106.763  60.290  1.00  0.00           C
ATOM  11143  O32 POPEw 378      88.108 107.403  61.230  1.00  0.00           O
ATOM  11144  C32 POPEw 378      88.028 106.923  58.840  1.00  0.00           C
ATOM  11147  C23 POPEw 378      83.948 105.113  58.510  1.00  0.00           C
ATOM  11150  C24 POPEw 378      84.158 105.353  57.010  1.00  0.00           C
ATOM  11153  C25 POPEw 378      82.928 105.893  56.270  1.00  0.00           C
ATOM  11156  C26 POPEw 378      81.728 104.933  56.320  1.00  0.00           C
ATOM  11159  C27 POPEw 378      80.518 105.493  55.550  1.00  0.00           C
ATOM  11162  C28 POPEw 378      79.258 104.623  55.730  1.00  0.00           C
ATOM  11165  C29 POPEw 378      79.298 103.353  54.920  1.00  0.00           C
ATOM  11167 0C21 POPEw 378      78.548 103.053  53.840  1.00  0.00           C
ATOM  11169 1C21 POPEw 378      77.478 103.913  53.230  1.00  0.00           C
ATOM  11172 2C21 POPEw 378      76.508 103.183  52.270  1.00  0.00           C
ATOM  11175 3C21 POPEw 378      76.868 103.323  50.780  1.00  0.00           C
ATOM  11178 4C21 POPEw 378      75.678 102.943  49.880  1.00  0.00           C
ATOM  11181 5C21 POPEw 378      75.888 103.243  48.390  1.00  0.00           C
ATOM  11184 6C21 POPEw 378      74.618 102.963  47.570  1.00  0.00           C
ATOM  11187 7C21 POPEw 378      74.768 103.343  46.090  1.00  0.00           C
ATOM  11190 8C21 POPEw 378      73.498 103.153  45.250  1.00  0.00           C
ATOM  11194  C33 POPEw 378      87.278 108.113  58.210  1.00  0.00           C
ATOM  11197  C34 POPEw 378      87.458 108.143  56.690  1.00  0.00           C
ATOM  11200  C35 POPEw 378      88.918 108.223  56.220  1.00  0.00           C
ATOM  11203  C36 POPEw 378      88.988 108.313  54.690  1.00  0.00           C
ATOM  11206  C37 POPEw 378      90.398 108.513  54.140  1.00  0.00           C
ATOM  11209  C38 POPEw 378      90.428 108.423  52.600  1.00  0.00           C
ATOM  11212  C39 POPEw 378      90.378 106.963  52.130  1.00  0.00           C
ATOM  11215 0C31 POPEw 378      90.538 106.783  50.610  1.00  0.00           C
ATOM  11218 1C31 POPEw 378      90.548 105.293  50.240  1.00  0.00           C
ATOM  11221 2C31 POPEw 378      91.118 105.003  48.840  1.00  0.00           C
ATOM  11224 3C31 POPEw 378      90.258 105.483  47.670  1.00  0.00           C
ATOM  11227 4C31 POPEw 378      88.818 104.953  47.720  1.00  0.00           C
ATOM  11230 5C31 POPEw 378      88.068 105.133  46.390  1.00  0.00           C
ATOM  11233 6C31 POPEw 378      86.618 104.633  46.470  1.00  0.00           C
ATOM  11237  NH3 POPEx 379      42.528  69.503  66.700  1.00  0.00           N
ATOM  11241  C12 POPEx 379      43.128  70.843  66.370  1.00  0.00           C
ATOM  11244  C11 POPEx 379      44.448  71.023  67.150  1.00  0.00           C
ATOM  11247  P   POPEx 379      45.358  68.883  68.370  1.00  0.00           P
ATOM  11248  O13 POPEx 379      45.588  69.743  69.540  1.00  0.00           O
ATOM  11249  O14 POPEx 379      44.108  68.083  68.340  1.00  0.00           O
ATOM  11250  O11 POPEx 379      46.628  67.973  68.110  1.00  0.00           O
ATOM  11251  O12 POPEx 379      45.268  69.833  67.100  1.00  0.00           O
ATOM  11252  C1  POPEx 379      47.128  67.653  66.810  1.00  0.00           C
ATOM  11255  C2  POPEx 379      48.318  68.563  66.380  1.00  0.00           C
ATOM  11257  O21 POPEx 379      48.308  68.723  64.950  1.00  0.00           O
ATOM  11258  C21 POPEx 379      47.398  69.553  64.490  1.00  0.00           C
ATOM  11259  O22 POPEx 379      46.278  69.253  64.120  1.00  0.00           O
ATOM  11260  C22 POPEx 379      47.918  70.973  64.460  1.00  0.00           C
ATOM  11263  C3  POPEx 379      49.718  68.043  66.830  1.00  0.00           C
ATOM  11266  O31 POPEx 379      50.688  68.073  65.760  1.00  0.00           O
ATOM  11267  C31 POPEx 379      50.818  66.953  65.070  1.00  0.00           C
ATOM  11268  O32 POPEx 379      50.488  65.833  65.420  1.00  0.00           O
ATOM  11269  C32 POPEx 379      51.378  67.293  63.700  1.00  0.00           C
ATOM  11272  C23 POPEx 379      48.258  71.313  63.000  1.00  0.00           C
ATOM  11275  C24 POPEx 379      48.868  72.703  62.820  1.00  0.00           C
ATOM  11278  C25 POPEx 379      49.358  72.853  61.380  1.00  0.00           C
ATOM  11281  C26 POPEx 379      49.838  74.253  61.050  1.00  0.00           C
ATOM  11284  C27 POPEx 379      50.438  74.363  59.650  1.00  0.00           C
ATOM  11287  C28 POPEx 379      49.438  74.013  58.530  1.00  0.00           C
ATOM  11290  C29 POPEx 379      49.518  72.583  58.040  1.00  0.00           C
ATOM  11292 0C21 POPEx 379      49.968  72.173  56.840  1.00  0.00           C
ATOM  11294 1C21 POPEx 379      50.498  73.073  55.750  1.00  0.00           C
ATOM  11297 2C21 POPEx 379      49.448  73.363  54.650  1.00  0.00           C
ATOM  11300 3C21 POPEx 379      48.108  73.913  55.160  1.00  0.00           C
ATOM  11303 4C21 POPEx 379      47.308  74.693  54.110  1.00  0.00           C
ATOM  11306 5C21 POPEx 379      45.818  74.853  54.460  1.00  0.00           C
ATOM  11309 6C21 POPEx 379      44.978  73.593  54.200  1.00  0.00           C
ATOM  11312 7C21 POPEx 379      44.888  73.213  52.720  1.00  0.00           C
ATOM  11315 8C21 POPEx 379      43.858  72.123  52.410  1.00  0.00           C
ATOM  11319  C33 POPEx 379      51.838  66.043  62.920  1.00  0.00           C
ATOM  11322  C34 POPEx 379      52.308  66.413  61.520  1.00  0.00           C
ATOM  11325  C35 POPEx 379      53.658  67.143  61.550  1.00  0.00           C
ATOM  11328  C36 POPEx 379      53.868  68.063  60.350  1.00  0.00           C
ATOM  11331  C37 POPEx 379      54.648  69.323  60.740  1.00  0.00           C
ATOM  11334  C38 POPEx 379      54.948  70.233  59.540  1.00  0.00           C
ATOM  11337  C39 POPEx 379      55.968  69.603  58.580  1.00  0.00           C
ATOM  11340 0C31 POPEx 379      56.158  70.433  57.310  1.00  0.00           C
ATOM  11343 1C31 POPEx 379      57.138  69.773  56.330  1.00  0.00           C
ATOM  11346 2C31 POPEx 379      57.038  70.393  54.930  1.00  0.00           C
ATOM  11349 3C31 POPEx 379      58.028  69.793  53.920  1.00  0.00           C
ATOM  11352 4C31 POPEx 379      59.458  70.313  54.100  1.00  0.00           C
ATOM  11355 5C31 POPEx 379      60.428  69.733  53.070  1.00  0.00           C
ATOM  11358 6C31 POPEx 379      61.828  70.333  53.190  1.00  0.00           C
ATOM  11362  NH3 POPEy 380      73.988   7.523  62.780  1.00  0.00           N
ATOM  11366  C12 POPEy 380      73.728   8.943  62.320  1.00  0.00           C
ATOM  11369  C11 POPEy 380      72.238   9.273  62.090  1.00  0.00           C
ATOM  11372  P   POPEy 380      72.148  11.793  62.890  1.00  0.00           P
ATOM  11373  O13 POPEy 380      72.258  11.153  64.210  1.00  0.00           O
ATOM  11374  O14 POPEy 380      71.048  12.773  62.670  1.00  0.00           O
ATOM  11375  O11 POPEy 380      73.518  12.503  62.530  1.00  0.00           O
ATOM  11376  O12 POPEy 380      72.038  10.653  61.800  1.00  0.00           O
ATOM  11377  C1  POPEy 380      74.148  12.323  61.260  1.00  0.00           C
ATOM  11380  C2  POPEy 380      73.268  12.783  60.050  1.00  0.00           C
ATOM  11382  O21 POPEy 380      73.978  12.713  58.800  1.00  0.00           O
ATOM  11383  C21 POPEy 380      74.398  11.513  58.390  1.00  0.00           C
ATOM  11384  O22 POPEy 380      74.368  10.473  59.010  1.00  0.00           O
ATOM  11385  C22 POPEy 380      74.958  11.663  56.970  1.00  0.00           C
ATOM  11388  C3  POPEy 380      72.758  14.243  60.260  1.00  0.00           C
ATOM  11391  O31 POPEy 380      71.488  14.503  59.640  1.00  0.00           O
ATOM  11392  C31 POPEy 380      71.338  15.123  58.470  1.00  0.00           C
ATOM  11393  O32 POPEy 380      70.258  15.503  58.060  1.00  0.00           O
ATOM  11394  C32 POPEy 380      72.618  15.333  57.670  1.00  0.00           C
ATOM  11397  C23 POPEy 380      76.498  11.733  56.920  1.00  0.00           C
ATOM  11400  C24 POPEy 380      77.068  12.893  57.730  1.00  0.00           C
ATOM  11403  C25 POPEy 380      78.568  13.103  57.490  1.00  0.00           C
ATOM  11406  C26 POPEy 380      78.898  13.793  56.160  1.00  0.00           C
ATOM  11409  C27 POPEy 380      80.258  14.503  56.190  1.00  0.00           C
ATOM  11412  C28 POPEy 380      80.488  15.423  54.980  1.00  0.00           C
ATOM  11415  C29 POPEy 380      81.738  16.253  55.180  1.00  0.00           C
ATOM  11417 0C21 POPEy 380      82.838  16.293  54.410  1.00  0.00           C
ATOM  11419 1C21 POPEy 380      83.138  15.503  53.160  1.00  0.00           C
ATOM  11422 2C21 POPEy 380      84.498  14.783  53.270  1.00  0.00           C
ATOM  11425 3C21 POPEy 380      84.988  14.123  51.980  1.00  0.00           C
ATOM  11428 4C21 POPEy 380      86.448  13.643  52.090  1.00  0.00           C
ATOM  11431 5C21 POPEy 380      86.938  12.843  50.880  1.00  0.00           C
ATOM  11434 6C21 POPEy 380      88.278  12.133  51.140  1.00  0.00           C
ATOM  11437 7C21 POPEy 380      89.438  13.083  51.470  1.00  0.00           C
ATOM  11440 8C21 POPEy 380      90.778  12.373  51.710  1.00  0.00           C
ATOM  11444  C33 POPEy 380      72.288  16.113  56.380  1.00  0.00           C
ATOM  11447  C34 POPEy 380      73.498  16.343  55.480  1.00  0.00           C
ATOM  11450  C35 POPEy 380      73.148  17.243  54.280  1.00  0.00           C
ATOM  11453  C36 POPEy 380      72.878  16.483  52.980  1.00  0.00           C
ATOM  11456  C37 POPEy 380      72.128  17.353  51.960  1.00  0.00           C
ATOM  11459  C38 POPEy 380      72.498  17.003  50.520  1.00  0.00           C
ATOM  11462  C39 POPEy 380      71.578  17.593  49.440  1.00  0.00           C
ATOM  11465 0C31 POPEy 380      71.478  19.123  49.460  1.00  0.00           C
ATOM  11468 1C31 POPEy 380      70.268  19.653  50.240  1.00  0.00           C
ATOM  11471 2C31 POPEy 380      70.198  21.183  50.290  1.00  0.00           C
ATOM  11474 3C31 POPEy 380      68.968  21.653  51.070  1.00  0.00           C
ATOM  11477 4C31 POPEy 380      68.778  23.173  51.000  1.00  0.00           C
ATOM  11480 5C31 POPEy 380      67.478  23.653  51.660  1.00  0.00           C
ATOM  11483 6C31 POPEy 380      67.298  25.173  51.580  1.00  0.00           C
ATOM  11487  NH3 POPEz 381      69.048 106.433  64.110  1.00  0.00           N
ATOM  11491  C12 POPEz 381      67.968 105.393  64.230  1.00  0.00           C
ATOM  11494  C11 POPEz 381      68.468 104.003  64.640  1.00  0.00           C
ATOM  11497  P   POPEz 381      66.598 102.213  65.190  1.00  0.00           P
[truncated: 1,835,814 more chars]
