# Supplementary material for: Characterizing Membrane Association and Periplasmic Transfer of Bacterial Lipoproteins through Molecular Dynamics Simulations
Source: Structure. 2020 Apr 7;28(4):475–487.e3. doi: 10.1016/j.str.2020.01.012 (PMC7139219; doi:10.1016/j.str.2020.01.012)
Supplement: Data S2. Final Coordinates from Simulations (A–L), Related to Figure 3 [file mmc4.zip › A-L/APBE-5-atomistic.pdb]

TITLE     Protein
REMARK    THIS IS A SIMULATION BOX
CRYST1  128.945  128.945  132.974  90.00  90.00  90.00 P 1           1
MODEL        1
ATOM      1  N   CYSTA   1      83.424  58.478  67.025  1.00  0.00           N
ATOM      3  CA  CYSTA   1      84.202  59.438  67.775  1.00  0.00           C
ATOM      5  C   CYSTA   1      83.732  59.617  69.215  1.00  0.00           C
ATOM      6  O   CYSTA   1      83.162  60.638  69.565  1.00  0.00           O
ATOM      7  CB  CYSTA   1      84.473  60.737  66.965  1.00  0.00           C
ATOM     10  SG  CYSTA   1      86.033  60.708  65.995  1.00  0.00           S
ATOM     11  C1  CYSTA   1      85.823  59.617  64.545  1.00  0.00           C
ATOM     14  CA1 CYSTA   1      82.092  58.268  67.125  1.00  0.00           C
ATOM     15  OA1 CYSTA   1      81.362  59.127  67.605  1.00  0.00           O
ATOM     16  CA2 CYSTA   1      81.493  56.967  66.715  1.00  0.00           C
ATOM     19  C11 CYSTA   1      86.042  60.317  63.175  1.00  0.00           C
ATOM     21  O11 CYSTA   1      87.402  60.787  63.055  1.00  0.00           O
ATOM     22  CX1 CYSTA   1      87.952  61.228  61.925  1.00  0.00           C
ATOM     23  OX1 CYSTA   1      88.792  62.117  61.875  1.00  0.00           O
ATOM     24  CX2 CYSTA   1      87.482  60.457  60.675  1.00  0.00           C
ATOM     27  C12 CYSTA   1      84.993  61.457  62.955  1.00  0.00           C
ATOM     30  O12 CYSTA   1      85.333  62.688  63.625  1.00  0.00           O
ATOM     31  CD1 CYSTA   1      85.802  63.807  63.055  1.00  0.00           C
ATOM     32  OD1 CYSTA   1      86.042  64.817  63.705  1.00  0.00           O
ATOM     33  CD2 CYSTA   1      85.982  63.787  61.535  1.00  0.00           C
ATOM     36  CA3 CYSTA   1      82.582  55.917  66.415  1.00  0.00           C
ATOM     39  CA4 CYSTA   1      83.193  56.067  65.005  1.00  0.00           C
ATOM     42  CA5 CYSTA   1      84.363  55.118  64.645  1.00  0.00           C
ATOM     45  CA6 CYSTA   1      83.913  53.768  64.065  1.00  0.00           C
ATOM     48  CA7 CYSTA   1      82.882  53.147  64.995  1.00  0.00           C
ATOM     51  CA8 CYSTA   1      82.353  51.748  64.705  1.00  0.00           C
ATOM     54  CA9 CYSTA   1      81.163  51.487  65.635  1.00  0.00           C
ATOM     57 0CA1 CYSTA   1      79.892  51.127  64.865  1.00  0.00           C
ATOM     60 1CA1 CYSTA   1      80.082  49.778  64.165  1.00  0.00           C
ATOM     63 2CA1 CYSTA   1      78.943  49.388  63.245  1.00  0.00           C
ATOM     66 3CA1 CYSTA   1      79.253  48.118  62.465  1.00  0.00           C
ATOM     69 4CA1 CYSTA   1      80.342  48.318  61.395  1.00  0.00           C
ATOM     72 5CA1 CYSTA   1      79.872  47.887  59.995  1.00  0.00           C
ATOM     75 6CA1 CYSTA   1      81.012  47.458  59.075  1.00  0.00           C
ATOM     79  CD3 CYSTA   1      84.872  64.577  60.805  1.00  0.00           C
ATOM     82  CD4 CYSTA   1      83.463  64.137  61.215  1.00  0.00           C
ATOM     85  CD5 CYSTA   1      82.363  64.518  60.205  1.00  0.00           C
ATOM     88  CD6 CYSTA   1      82.213  63.518  59.055  1.00  0.00           C
ATOM     91  CD7 CYSTA   1      83.193  63.757  57.895  1.00  0.00           C
ATOM     94  CD8 CYSTA   1      82.762  63.037  56.625  1.00  0.00           C
ATOM     97  CD9 CYSTA   1      83.753  63.278  55.485  1.00  0.00           C
ATOM    100 0CD1 CYSTA   1      84.893  62.257  55.475  1.00  0.00           C
ATOM    103 1CD1 CYSTA   1      84.552  61.007  54.655  1.00  0.00           C
ATOM    106 2CD1 CYSTA   1      85.742  60.048  54.645  1.00  0.00           C
ATOM    109 3CD1 CYSTA   1      85.693  59.027  53.515  1.00  0.00           C
ATOM    112 4CD1 CYSTA   1      87.022  58.278  53.425  1.00  0.00           C
ATOM    115 5CD1 CYSTA   1      87.174  57.467  52.145  1.00  0.00           C
ATOM    118 6CD1 CYSTA   1      88.563  56.837  52.055  1.00  0.00           C
ATOM    122  CX3 CYSTA   1      88.062  60.917  59.295  1.00  0.00           C
ATOM    125  CX4 CYSTA   1      88.692  59.747  58.505  1.00  0.00           C
ATOM    128  CX5 CYSTA   1      89.272  60.118  57.125  1.00  0.00           C
ATOM    131  CX6 CYSTA   1      90.402  59.178  56.655  1.00  0.00           C
ATOM    134  CX7 CYSTA   1      90.772  59.287  55.165  1.00  0.00           C
ATOM    137  CX8 CYSTA   1      92.092  58.567  54.735  1.00  0.00           C
ATOM    140  CX9 CYSTA   1      92.034  57.058  54.755  1.00  0.00           C
ATOM    142 0CX1 CYSTA   1      92.353  56.138  53.805  1.00  0.00           C
ATOM    144 1CX1 CYSTA   1      92.934  56.298  52.415  1.00  0.00           C
ATOM    147 2CX1 CYSTA   1      92.122  56.998  51.295  1.00  0.00           C
ATOM    150 3CX1 CYSTA   1      91.562  56.028  50.235  1.00  0.00           C
ATOM    153 4CX1 CYSTA   1      90.772  56.707  49.095  1.00  0.00           C
ATOM    156 5CX1 CYSTA   1      90.243  55.698  48.055  1.00  0.00           C
ATOM    159 6CX1 CYSTA   1      89.142  56.247  47.135  1.00  0.00           C
ATOM    162 7CX1 CYSTA   1      88.722  55.247  46.045  1.00  0.00           C
ATOM    165 8CX1 CYSTA   1      87.482  55.657  45.245  1.00  0.00           C
ATOM    169  N   ASP A   2      83.943  58.507  69.975  1.00  0.00           N
ATOM    171  CA  ASP A   2      83.132  57.938  71.045  1.00  0.00           C
ATOM    173  CB  ASP A   2      81.852  58.708  71.445  1.00  0.00           C
ATOM    176  CG  ASP A   2      82.152  59.908  72.325  1.00  0.00           C
ATOM    177  OD1 ASP A   2      81.163  60.647  72.595  1.00  0.00           O
ATOM    178  OD2 ASP A   2      83.323  60.077  72.745  1.00  0.00           O
ATOM    179  C   ASP A   2      82.733  56.548  70.565  1.00  0.00           C
ATOM    180  O   ASP A   2      81.562  56.257  70.315  1.00  0.00           O
ATOM    181  N   GLN A   3      83.673  55.587  70.435  1.00  0.00           N
ATOM    183  CA  GLN A   3      83.262  54.257  69.975  1.00  0.00           C
ATOM    185  CB  GLN A   3      84.184  53.548  68.915  1.00  0.00           C
ATOM    188  CG  GLN A   3      85.402  52.658  69.315  1.00  0.00           C
ATOM    191  CD  GLN A   3      86.502  53.308  70.145  1.00  0.00           C
ATOM    192  OE1 GLN A   3      87.323  52.627  70.765  1.00  0.00           O
ATOM    193  NE2 GLN A   3      86.542  54.658  70.165  1.00  0.00           N
ATOM    196  C   GLN A   3      83.032  53.467  71.235  1.00  0.00           C
ATOM    197  O   GLN A   3      83.953  53.178  72.005  1.00  0.00           O
ATOM    198  N   LYS A   4      81.754  53.157  71.535  1.00  0.00           N
ATOM    200  CA  LYS A   4      81.133  51.837  71.455  1.00  0.00           C
ATOM    202  CB  LYS A   4      79.682  51.837  70.905  1.00  0.00           C
ATOM    205  CG  LYS A   4      79.472  52.438  69.505  1.00  0.00           C
ATOM    208  CD  LYS A   4      78.023  52.247  69.045  1.00  0.00           C
ATOM    211  CE  LYS A   4      77.092  53.408  69.405  1.00  0.00           C
ATOM    214  NZ  LYS A   4      75.713  52.977  69.215  1.00  0.00           N
ATOM    218  C   LYS A   4      82.022  50.768  70.815  1.00  0.00           C
ATOM    219  O   LYS A   4      82.232  50.827  69.595  1.00  0.00           O
ATOM    220  N   PRO A   5      82.652  49.827  71.525  1.00  0.00           N
ATOM    221  CD  PRO A   5      83.454  48.868  70.765  1.00  0.00           C
ATOM    224  CA  PRO A   5      82.232  49.267  72.805  1.00  0.00           C
ATOM    226  CB  PRO A   5      83.342  48.268  73.075  1.00  0.00           C
ATOM    229  CG  PRO A   5      83.722  47.697  71.715  1.00  0.00           C
ATOM    232  C   PRO A   5      82.132  50.177  74.015  1.00  0.00           C
ATOM    233  O   PRO A   5      81.292  49.917  74.875  1.00  0.00           O
ATOM    234  N   GLN A   6      82.982  51.217  74.145  1.00  0.00           N
ATOM    236  CA  GLN A   6      83.202  51.938  75.395  1.00  0.00           C
ATOM    238  CB  GLN A   6      81.982  52.827  75.765  1.00  0.00           C
ATOM    241  CG  GLN A   6      82.372  54.157  76.455  1.00  0.00           C
ATOM    244  CD  GLN A   6      83.284  55.097  75.665  1.00  0.00           C
ATOM    245  OE1 GLN A   6      84.023  55.838  76.315  1.00  0.00           O
ATOM    246  NE2 GLN A   6      83.302  55.037  74.315  1.00  0.00           N
ATOM    249  C   GLN A   6      83.753  50.927  76.425  1.00  0.00           C
ATOM    250  O   GLN A   6      84.522  50.118  75.915  1.00  0.00           O
ATOM    251  N   PRO A   7      83.582  50.757  77.755  1.00  0.00           N
ATOM    252  CD  PRO A   7      82.722  51.497  78.685  1.00  0.00           C
ATOM    255  CA  PRO A   7      84.652  50.127  78.505  1.00  0.00           C
ATOM    257  CB  PRO A   7      85.012  51.278  79.455  1.00  0.00           C
ATOM    260  CG  PRO A   7      83.673  51.928  79.815  1.00  0.00           C
ATOM    263  C   PRO A   7      84.123  48.868  79.225  1.00  0.00           C
ATOM    264  O   PRO A   7      83.412  48.987  80.215  1.00  0.00           O
ATOM    265  N   ALA A   8      84.372  47.627  78.795  1.00  0.00           N
ATOM    267  CA  ALA A   8      85.262  47.208  77.725  1.00  0.00           C
ATOM    269  CB  ALA A   8      86.253  46.188  78.315  1.00  0.00           C
ATOM    273  C   ALA A   8      84.592  46.587  76.485  1.00  0.00           C
ATOM    274  O   ALA A   8      84.972  46.897  75.365  1.00  0.00           O
ATOM    275  N   LYS A   9      83.633  45.647  76.615  1.00  0.00           N
ATOM    277  CA  LYS A   9      83.312  44.778  75.485  1.00  0.00           C
ATOM    279  CB  LYS A   9      83.202  43.287  75.915  1.00  0.00           C
ATOM    282  CG  LYS A   9      82.292  42.377  75.055  1.00  0.00           C
ATOM    285  CD  LYS A   9      82.493  40.878  75.305  1.00  0.00           C
ATOM    288  CE  LYS A   9      81.163  40.118  75.255  1.00  0.00           C
ATOM    291  NZ  LYS A   9      81.203  38.888  76.095  1.00  0.00           N
ATOM    295  C   LYS A   9      82.143  45.167  74.605  1.00  0.00           C
ATOM    296  O   LYS A   9      82.162  44.897  73.405  1.00  0.00           O
ATOM    297  N   THR A  10      81.092  45.797  75.165  1.00  0.00           N
ATOM    299  CA  THR A  10      79.822  45.847  74.455  1.00  0.00           C
ATOM    301  CB  THR A  10      79.003  47.107  74.675  1.00  0.00           C
ATOM    303  OG1 THR A  10      78.773  47.377  76.055  1.00  0.00           O
ATOM    305  CG2 THR A  10      77.643  47.058  73.985  1.00  0.00           C
ATOM    309  C   THR A  10      79.042  44.607  74.785  1.00  0.00           C
ATOM    310  O   THR A  10      78.852  43.757  73.925  1.00  0.00           O
ATOM    311  N   HIS A  11      78.603  44.378  76.045  1.00  0.00           N
ATOM    313  CA  HIS A  11      77.712  43.248  76.305  1.00  0.00           C
ATOM    315  CB  HIS A  11      78.152  42.138  77.325  1.00  0.00           C
ATOM    318  ND1 HIS A  11      79.842  43.388  78.735  1.00  0.00           N
ATOM    319  CG  HIS A  11      78.902  42.377  78.595  1.00  0.00           C
ATOM    320  CE1 HIS A  11      80.382  43.188  79.925  1.00  0.00           C
ATOM    322  NE2 HIS A  11      79.892  42.077  80.535  1.00  0.00           N
ATOM    324  CD2 HIS A  11      78.943  41.557  79.685  1.00  0.00           C
ATOM    326  C   HIS A  11      76.243  43.577  76.305  1.00  0.00           C
ATOM    327  O   HIS A  11      75.772  44.687  76.575  1.00  0.00           O
ATOM    328  N   ALA A  12      75.482  42.537  75.975  1.00  0.00           N
ATOM    330  CA  ALA A  12      74.332  42.068  76.685  1.00  0.00           C
ATOM    332  CB  ALA A  12      73.062  42.397  75.905  1.00  0.00           C
ATOM    336  C   ALA A  12      74.712  40.587  76.705  1.00  0.00           C
ATOM    337  O   ALA A  12      75.662  40.207  76.035  1.00  0.00           O
ATOM    338  N   THR A  13      74.162  39.717  77.555  1.00  0.00           N
ATOM    340  CA  THR A  13      72.742  39.438  77.735  1.00  0.00           C
ATOM    342  CB  THR A  13      72.322  38.217  76.915  1.00  0.00           C
ATOM    344  OG1 THR A  13      72.392  38.517  75.525  1.00  0.00           O
ATOM    346  CG2 THR A  13      73.272  37.028  77.155  1.00  0.00           C
ATOM    350  C   THR A  13      72.472  39.217  79.205  1.00  0.00           C
ATOM    351  O   THR A  13      71.472  38.647  79.635  1.00  0.00           O
ATOM    352  N   GLU A  14      73.412  39.728  80.015  1.00  0.00           N
ATOM    354  CA  GLU A  14      73.442  39.597  81.445  1.00  0.00           C
ATOM    356  CB  GLU A  14      74.912  39.267  81.865  1.00  0.00           C
ATOM    359  CG  GLU A  14      75.062  38.438  83.165  1.00  0.00           C
ATOM    362  CD  GLU A  14      75.272  36.938  82.945  1.00  0.00           C
ATOM    363  OE1 GLU A  14      75.362  36.467  81.785  1.00  0.00           O
ATOM    364  OE2 GLU A  14      75.292  36.208  83.965  1.00  0.00           O
ATOM    365  C   GLU A  14      73.042  40.978  81.945  1.00  0.00           C
ATOM    366  O   GLU A  14      73.822  41.928  81.895  1.00  0.00           O
ATOM    367  N   VAL A  15      71.792  41.167  82.395  1.00  0.00           N
ATOM    369  CA  VAL A  15      71.352  42.417  82.985  1.00  0.00           C
ATOM    371  CB  VAL A  15      69.852  42.728  82.825  1.00  0.00           C
ATOM    373  CG1 VAL A  15      69.082  41.427  82.515  1.00  0.00           C
ATOM    377  CG2 VAL A  15      69.222  43.467  84.025  1.00  0.00           C
ATOM    381  C   VAL A  15      71.872  42.567  84.385  1.00  0.00           C
ATOM    382  O   VAL A  15      71.592  41.787  85.285  1.00  0.00           O
ATOM    383  N   THR A  16      72.672  43.627  84.605  1.00  0.00           N
ATOM    385  CA  THR A  16      73.112  44.027  85.935  1.00  0.00           C
ATOM    387  CB  THR A  16      74.463  44.757  85.865  1.00  0.00           C
ATOM    389  OG1 THR A  16      75.342  44.347  86.885  1.00  0.00           O
ATOM    391  CG2 THR A  16      74.353  46.278  85.945  1.00  0.00           C
ATOM    395  C   THR A  16      71.993  44.897  86.445  1.00  0.00           C
ATOM    396  O   THR A  16      71.312  45.548  85.665  1.00  0.00           O
ATOM    397  N   VAL A  17      71.752  44.927  87.765  1.00  0.00           N
ATOM    399  CA  VAL A  17      70.832  45.888  88.355  1.00  0.00           C
ATOM    401  CB  VAL A  17      69.522  45.288  88.895  1.00  0.00           C
ATOM    403  CG1 VAL A  17      68.782  44.577  87.745  1.00  0.00           C
ATOM    407  CG2 VAL A  17      69.752  44.337  90.085  1.00  0.00           C
ATOM    411  C   VAL A  17      71.602  46.608  89.435  1.00  0.00           C
ATOM    412  O   VAL A  17      72.152  46.007  90.345  1.00  0.00           O
ATOM    413  N   LEU A  18      71.682  47.938  89.345  1.00  0.00           N
ATOM    415  CA  LEU A  18      72.292  48.697  90.415  1.00  0.00           C
ATOM    417  CB  LEU A  18      73.372  49.677  89.895  1.00  0.00           C
ATOM    420  CG  LEU A  18      74.493  49.007  89.065  1.00  0.00           C
ATOM    422  CD1 LEU A  18      75.463  50.067  88.535  1.00  0.00           C
ATOM    426  CD2 LEU A  18      75.232  47.928  89.855  1.00  0.00           C
ATOM    430  C   LEU A  18      71.202  49.477  91.085  1.00  0.00           C
ATOM    431  O   LEU A  18      70.522  50.247  90.415  1.00  0.00           O
ATOM    432  N   GLU A  19      71.002  49.287  92.405  1.00  0.00           N
ATOM    434  CA  GLU A  19      70.003  50.037  93.145  1.00  0.00           C
ATOM    436  CB  GLU A  19      68.933  49.108  93.795  1.00  0.00           C
ATOM    439  CG  GLU A  19      68.082  48.327  92.745  1.00  0.00           C
ATOM    442  CD  GLU A  19      67.243  47.208  93.345  1.00  0.00           C
ATOM    443  OE1 GLU A  19      66.113  47.467  93.825  1.00  0.00           O
ATOM    444  OE2 GLU A  19      67.692  46.028  93.275  1.00  0.00           O
ATOM    445  C   GLU A  19      70.652  50.917  94.195  1.00  0.00           C
ATOM    446  O   GLU A  19      71.732  50.638  94.725  1.00  0.00           O
ATOM    447  N   GLY A  20      70.032  52.068  94.505  1.00  0.00           N
ATOM    449  CA  GLY A  20      70.402  52.897  95.655  1.00  0.00           C
ATOM    452  C   GLY A  20      69.222  53.618  96.205  1.00  0.00           C
ATOM    453  O   GLY A  20      68.082  53.297  95.865  1.00  0.00           O
ATOM    454  N   LYS A  21      69.482  54.607  97.085  1.00  0.00           N
ATOM    456  CA  LYS A  21      68.473  55.407  97.745  1.00  0.00           C
ATOM    458  CB  LYS A  21      68.502  55.247  99.295  1.00  0.00           C
ATOM    461  CG  LYS A  21      68.182  53.847  99.875  1.00  0.00           C
ATOM    464  CD  LYS A  21      69.322  52.807  99.745  1.00  0.00           C
ATOM    467  CE  LYS A  21      69.143  51.478 100.505  1.00  0.00           C
ATOM    470  NZ  LYS A  21      68.953  51.678 101.955  1.00  0.00           N
ATOM    474  C   LYS A  21      68.772  56.857  97.425  1.00  0.00           C
ATOM    475  O   LYS A  21      69.772  57.397  97.895  1.00  0.00           O
ATOM    476  N   THR A  22      67.932  57.548  96.645  1.00  0.00           N
ATOM    478  CA  THR A  22      68.132  58.947  96.355  1.00  0.00           C
ATOM    480  CB  THR A  22      68.662  59.267  94.965  1.00  0.00           C
ATOM    482  OG1 THR A  22      67.932  58.588  93.945  1.00  0.00           O
ATOM    484  CG2 THR A  22      70.112  58.747  94.945  1.00  0.00           C
ATOM    488  C   THR A  22      66.832  59.607  96.615  1.00  0.00           C
ATOM    489  O   THR A  22      65.783  58.987  96.435  1.00  0.00           O
ATOM    490  N   MET A  23      66.832  60.857  97.125  1.00  0.00           N
ATOM    492  CA  MET A  23      65.643  61.697  97.175  1.00  0.00           C
ATOM    494  CB  MET A  23      65.112  61.987  95.745  1.00  0.00           C
ATOM    497  CG  MET A  23      66.122  62.747  94.855  1.00  0.00           C
ATOM    500  SD  MET A  23      65.572  62.977  93.145  1.00  0.00           S
ATOM    501  CE  MET A  23      64.382  64.277  93.535  1.00  0.00           C
ATOM    505  C   MET A  23      64.542  61.177  98.095  1.00  0.00           C
ATOM    506  O   MET A  23      63.372  61.527  97.965  1.00  0.00           O
ATOM    507  N   GLY A  24      64.892  60.298  99.065  1.00  0.00           N
ATOM    509  CA  GLY A  24      63.953  59.638  99.965  1.00  0.00           C
ATOM    512  C   GLY A  24      63.172  58.518  99.335  1.00  0.00           C
ATOM    513  O   GLY A  24      62.222  57.988  99.915  1.00  0.00           O
ATOM    514  N   THR A  25      63.592  58.097  98.135  1.00  0.00           N
ATOM    516  CA  THR A  25      62.962  57.077  97.315  1.00  0.00           C
ATOM    518  CB  THR A  25      62.112  57.697  96.185  1.00  0.00           C
ATOM    520  OG1 THR A  25      61.262  56.767  95.525  1.00  0.00           O
ATOM    522  CG2 THR A  25      62.912  58.437  95.105  1.00  0.00           C
ATOM    526  C   THR A  25      64.082  56.147  96.865  1.00  0.00           C
ATOM    527  O   THR A  25      65.062  55.958  97.585  1.00  0.00           O
ATOM    528  N   PHE A  26      63.972  55.488  95.705  1.00  0.00           N
ATOM    530  CA  PHE A  26      64.962  54.537  95.245  1.00  0.00           C
ATOM    532  CB  PHE A  26      64.502  53.058  95.425  1.00  0.00           C
ATOM    535  CG  PHE A  26      64.393  52.737  96.895  1.00  0.00           C
ATOM    536  CD1 PHE A  26      63.242  53.087  97.625  1.00  0.00           C
ATOM    538  CE1 PHE A  26      63.222  52.928  99.015  1.00  0.00           C
ATOM    540  CZ  PHE A  26      64.292  52.317  99.675  1.00  0.00           C
ATOM    542  CD2 PHE A  26      65.452  52.117  97.555  1.00  0.00           C
ATOM    544  CE2 PHE A  26      65.402  51.878  98.935  1.00  0.00           C
ATOM    546  C   PHE A  26      65.242  54.807  93.785  1.00  0.00           C
ATOM    547  O   PHE A  26      64.482  55.488  93.105  1.00  0.00           O
ATOM    548  N   TRP A  27      66.362  54.277  93.275  1.00  0.00           N
ATOM    550  CA  TRP A  27      66.682  54.318  91.875  1.00  0.00           C
ATOM    552  CB  TRP A  27      67.762  55.397  91.575  1.00  0.00           C
ATOM    555  CG  TRP A  27      69.143  55.158  92.095  1.00  0.00           C
ATOM    556  CD1 TRP A  27      69.612  55.667  93.275  1.00  0.00           C
ATOM    558  NE1 TRP A  27      70.942  55.337  93.425  1.00  0.00           N
ATOM    560  CE2 TRP A  27      71.342  54.568  92.375  1.00  0.00           C
ATOM    561  CD2 TRP A  27      70.232  54.438  91.505  1.00  0.00           C
ATOM    562  CE3 TRP A  27      70.382  53.717  90.315  1.00  0.00           C
ATOM    564  CZ3 TRP A  27      71.602  53.097  90.045  1.00  0.00           C
ATOM    566  CZ2 TRP A  27      72.562  53.968  92.105  1.00  0.00           C
ATOM    568  CH2 TRP A  27      72.672  53.208  90.935  1.00  0.00           C
ATOM    570  C   TRP A  27      67.152  52.938  91.465  1.00  0.00           C
ATOM    571  O   TRP A  27      67.562  52.138  92.295  1.00  0.00           O
ATOM    572  N   ARG A  28      67.112  52.667  90.145  1.00  0.00           N
ATOM    574  CA  ARG A  28      67.652  51.468  89.585  1.00  0.00           C
ATOM    576  CB  ARG A  28      66.582  50.348  89.475  1.00  0.00           C
ATOM    579  CG  ARG A  28      67.202  48.968  89.165  1.00  0.00           C
ATOM    582  CD  ARG A  28      66.192  47.837  88.945  1.00  0.00           C
ATOM    585  NE  ARG A  28      65.272  47.788  90.135  1.00  0.00           N
ATOM    587  CZ  ARG A  28      64.332  46.857  90.235  1.00  0.00           C
ATOM    588  NH1 ARG A  28      64.322  45.797  89.445  1.00  0.00           N
ATOM    591  NH2 ARG A  28      63.392  46.897  91.145  1.00  0.00           N
ATOM    594  C   ARG A  28      68.202  51.757  88.195  1.00  0.00           C
ATOM    595  O   ARG A  28      67.562  52.438  87.385  1.00  0.00           O
ATOM    596  N   ALA A  29      69.382  51.208  87.865  1.00  0.00           N
ATOM    598  CA  ALA A  29      69.852  51.147  86.505  1.00  0.00           C
ATOM    600  CB  ALA A  29      71.162  51.948  86.305  1.00  0.00           C
ATOM    604  C   ALA A  29      70.042  49.677  86.145  1.00  0.00           C
ATOM    605  O   ALA A  29      70.923  48.997  86.665  1.00  0.00           O
ATOM    606  N   SER A  30      69.182  49.168  85.245  1.00  0.00           N
ATOM    608  CA  SER A  30      69.302  47.848  84.675  1.00  0.00           C
ATOM    610  CB  SER A  30      67.952  47.187  84.275  1.00  0.00           C
ATOM    613  OG  SER A  30      67.012  47.208  85.345  1.00  0.00           O
ATOM    615  C   SER A  30      70.112  47.988  83.415  1.00  0.00           C
ATOM    616  O   SER A  30      69.642  48.528  82.415  1.00  0.00           O
ATOM    617  N   ILE A  31      71.362  47.528  83.425  1.00  0.00           N
ATOM    619  CA  ILE A  31      72.272  47.747  82.325  1.00  0.00           C
ATOM    621  CB  ILE A  31      73.532  48.537  82.695  1.00  0.00           C
ATOM    623  CG2 ILE A  31      74.382  48.757  81.415  1.00  0.00           C
ATOM    627  CG1 ILE A  31      73.122  49.877  83.365  1.00  0.00           C
ATOM    630  CD  ILE A  31      74.292  50.638  83.965  1.00  0.00           C
ATOM    634  C   ILE A  31      72.612  46.347  81.845  1.00  0.00           C
ATOM    635  O   ILE A  31      73.243  45.597  82.595  1.00  0.00           O
ATOM    636  N   PRO A  32      72.173  45.897  80.665  1.00  0.00           N
ATOM    637  CD  PRO A  32      71.673  46.777  79.605  1.00  0.00           C
ATOM    640  CA  PRO A  32      72.643  44.667  80.095  1.00  0.00           C
ATOM    642  CB  PRO A  32      71.752  44.458  78.865  1.00  0.00           C
ATOM    645  CG  PRO A  32      71.372  45.878  78.405  1.00  0.00           C
ATOM    648  C   PRO A  32      74.112  44.757  79.765  1.00  0.00           C
ATOM    649  O   PRO A  32      74.542  45.708  79.125  1.00  0.00           O
ATOM    650  N   GLY A  33      74.902  43.768  80.195  1.00  0.00           N
ATOM    652  CA  GLY A  33      76.284  43.658  79.785  1.00  0.00           C
ATOM    655  C   GLY A  33      77.203  44.708  80.275  1.00  0.00           C
ATOM    656  O   GLY A  33      77.652  45.607  79.575  1.00  0.00           O
ATOM    657  N   ILE A  34      77.572  44.568  81.545  1.00  0.00           N
ATOM    659  CA  ILE A  34      78.592  45.397  82.095  1.00  0.00           C
ATOM    661  CB  ILE A  34      77.932  46.657  82.655  1.00  0.00           C
ATOM    663  CG2 ILE A  34      77.292  46.387  84.025  1.00  0.00           C
ATOM    667  CG1 ILE A  34      78.863  47.868  82.685  1.00  0.00           C
ATOM    670  CD  ILE A  34      79.353  48.248  81.285  1.00  0.00           C
ATOM    674  C   ILE A  34      79.232  44.458  83.085  1.00  0.00           C
ATOM    675  O   ILE A  34      78.552  43.557  83.575  1.00  0.00           O
ATOM    676  N   ASP A  35      80.553  44.537  83.315  1.00  0.00           N
ATOM    678  CA  ASP A  35      81.182  43.658  84.285  1.00  0.00           C
ATOM    680  CB  ASP A  35      82.572  43.198  83.785  1.00  0.00           C
ATOM    683  CG  ASP A  35      83.463  44.357  83.405  1.00  0.00           C
ATOM    684  OD1 ASP A  35      83.402  45.428  84.065  1.00  0.00           O
ATOM    685  OD2 ASP A  35      84.292  44.147  82.475  1.00  0.00           O
ATOM    686  C   ASP A  35      81.152  44.267  85.685  1.00  0.00           C
ATOM    687  O   ASP A  35      80.723  45.397  85.895  1.00  0.00           O
ATOM    688  N   ALA A  36      81.553  43.487  86.695  1.00  0.00           N
ATOM    690  CA  ALA A  36      81.523  43.877  88.075  1.00  0.00           C
ATOM    692  CB  ALA A  36      81.973  42.707  88.945  1.00  0.00           C
ATOM    696  C   ALA A  36      82.363  45.097  88.395  1.00  0.00           C
ATOM    697  O   ALA A  36      81.922  46.007  89.105  1.00  0.00           O
ATOM    698  N   LYS A  37      83.592  45.188  87.835  1.00  0.00           N
ATOM    700  CA  LYS A  37      84.403  46.377  87.955  1.00  0.00           C
ATOM    702  CB  LYS A  37      85.793  46.197  87.285  1.00  0.00           C
ATOM    705  CG  LYS A  37      86.723  47.438  87.365  1.00  0.00           C
ATOM    708  CD  LYS A  37      87.104  47.827  88.805  1.00  0.00           C
ATOM    711  CE  LYS A  37      87.952  49.098  88.895  1.00  0.00           C
ATOM    714  NZ  LYS A  37      88.424  49.327  90.285  1.00  0.00           N
ATOM    718  C   LYS A  37      83.743  47.627  87.395  1.00  0.00           C
ATOM    719  O   LYS A  37      83.643  48.647  88.065  1.00  0.00           O
ATOM    720  N   ARG A  38      83.223  47.567  86.155  1.00  0.00           N
ATOM    722  CA  ARG A  38      82.563  48.708  85.565  1.00  0.00           C
ATOM    724  CB  ARG A  38      82.432  48.388  84.065  1.00  0.00           C
ATOM    727  CG  ARG A  38      82.223  49.577  83.115  1.00  0.00           C
ATOM    730  CD  ARG A  38      81.092  50.527  83.475  1.00  0.00           C
ATOM    733  NE  ARG A  38      80.902  51.487  82.335  1.00  0.00           N
ATOM    735  CZ  ARG A  38      81.393  52.718  82.345  1.00  0.00           C
ATOM    736  NH1 ARG A  38      82.113  53.188  83.335  1.00  0.00           N
ATOM    739  NH2 ARG A  38      81.203  53.557  81.355  1.00  0.00           N
ATOM    742  C   ARG A  38      81.243  49.038  86.295  1.00  0.00           C
ATOM    743  O   ARG A  38      80.954  50.197  86.555  1.00  0.00           O
ATOM    744  N   SER A  39      80.452  48.037  86.735  1.00  0.00           N
ATOM    746  CA  SER A  39      79.302  48.237  87.625  1.00  0.00           C
ATOM    748  CB  SER A  39      78.592  46.907  88.045  1.00  0.00           C
ATOM    751  OG  SER A  39      77.622  46.457  87.105  1.00  0.00           O
ATOM    753  C   SER A  39      79.612  48.957  88.925  1.00  0.00           C
ATOM    754  O   SER A  39      78.842  49.778  89.405  1.00  0.00           O
ATOM    755  N   ALA A  40      80.772  48.647  89.545  1.00  0.00           N
ATOM    757  CA  ALA A  40      81.283  49.318  90.725  1.00  0.00           C
ATOM    759  CB  ALA A  40      82.542  48.577  91.225  1.00  0.00           C
ATOM    763  C   ALA A  40      81.572  50.808  90.515  1.00  0.00           C
ATOM    764  O   ALA A  40      81.122  51.657  91.285  1.00  0.00           O
ATOM    765  N   GLU A  41      82.253  51.147  89.395  1.00  0.00           N
ATOM    767  CA  GLU A  41      82.402  52.518  88.935  1.00  0.00           C
ATOM    769  CB  GLU A  41      83.172  52.577  87.595  1.00  0.00           C
ATOM    772  CG  GLU A  41      84.573  51.917  87.575  1.00  0.00           C
ATOM    775  CD  GLU A  41      85.163  52.058  86.175  1.00  0.00           C
ATOM    776  OE1 GLU A  41      84.443  51.888  85.155  1.00  0.00           O
ATOM    777  OE2 GLU A  41      86.353  52.467  86.115  1.00  0.00           O
ATOM    778  C   GLU A  41      81.082  53.208  88.655  1.00  0.00           C
ATOM    779  O   GLU A  41      80.854  54.337  89.085  1.00  0.00           O
ATOM    780  N   LEU A  42      80.152  52.537  87.925  1.00  0.00           N
ATOM    782  CA  LEU A  42      78.852  53.107  87.625  1.00  0.00           C
ATOM    784  CB  LEU A  42      77.992  52.257  86.675  1.00  0.00           C
ATOM    787  CG  LEU A  42      78.542  52.158  85.235  1.00  0.00           C
ATOM    789  CD1 LEU A  42      77.643  51.228  84.425  1.00  0.00           C
ATOM    793  CD2 LEU A  42      78.633  53.528  84.545  1.00  0.00           C
ATOM    797  C   LEU A  42      78.033  53.367  88.855  1.00  0.00           C
ATOM    798  O   LEU A  42      77.423  54.417  88.985  1.00  0.00           O
ATOM    799  N   LYS A  43      78.023  52.447  89.815  1.00  0.00           N
ATOM    801  CA  LYS A  43      77.302  52.658  91.055  1.00  0.00           C
ATOM    803  CB  LYS A  43      77.382  51.387  91.925  1.00  0.00           C
ATOM    806  CG  LYS A  43      76.893  51.538  93.365  1.00  0.00           C
ATOM    809  CD  LYS A  43      75.412  51.938  93.485  1.00  0.00           C
ATOM    812  CE  LYS A  43      75.112  52.548  94.865  1.00  0.00           C
ATOM    815  NZ  LYS A  43      73.673  52.607  95.165  1.00  0.00           N
ATOM    819  C   LYS A  43      77.762  53.887  91.835  1.00  0.00           C
ATOM    820  O   LYS A  43      76.952  54.638  92.355  1.00  0.00           O
ATOM    821  N   GLU A  44      79.092  54.108  91.885  1.00  0.00           N
ATOM    823  CA  GLU A  44      79.652  55.317  92.465  1.00  0.00           C
ATOM    825  CB  GLU A  44      81.203  55.188  92.475  1.00  0.00           C
ATOM    828  CG  GLU A  44      81.964  56.247  93.325  1.00  0.00           C
ATOM    831  CD  GLU A  44      82.313  57.537  92.605  1.00  0.00           C
ATOM    832  OE1 GLU A  44      82.143  57.618  91.365  1.00  0.00           O
ATOM    833  OE2 GLU A  44      82.803  58.467  93.295  1.00  0.00           O
ATOM    834  C   GLU A  44      79.192  56.557  91.705  1.00  0.00           C
ATOM    835  O   GLU A  44      78.612  57.467  92.295  1.00  0.00           O
ATOM    836  N   LYS A  45      79.332  56.557  90.365  1.00  0.00           N
ATOM    838  CA  LYS A  45      78.953  57.647  89.475  1.00  0.00           C
ATOM    840  CB  LYS A  45      79.323  57.287  88.015  1.00  0.00           C
ATOM    843  CG  LYS A  45      80.823  57.228  87.695  1.00  0.00           C
ATOM    846  CD  LYS A  45      81.063  56.408  86.415  1.00  0.00           C
ATOM    849  CE  LYS A  45      82.493  56.387  85.855  1.00  0.00           C
ATOM    852  NZ  LYS A  45      82.812  57.647  85.145  1.00  0.00           N
ATOM    856  C   LYS A  45      77.472  58.017  89.515  1.00  0.00           C
ATOM    857  O   LYS A  45      77.112  59.188  89.575  1.00  0.00           O
ATOM    858  N   ILE A  46      76.582  56.998  89.475  1.00  0.00           N
ATOM    860  CA  ILE A  46      75.143  57.167  89.545  1.00  0.00           C
ATOM    862  CB  ILE A  46      74.292  55.888  89.405  1.00  0.00           C
ATOM    864  CG2 ILE A  46      72.802  56.298  89.495  1.00  0.00           C
ATOM    868  CG1 ILE A  46      74.512  55.028  88.125  1.00  0.00           C
ATOM    871  CD  ILE A  46      74.942  55.787  86.875  1.00  0.00           C
ATOM    875  C   ILE A  46      74.762  57.807  90.855  1.00  0.00           C
ATOM    876  O   ILE A  46      74.033  58.798  90.895  1.00  0.00           O
ATOM    877  N   GLN A  47      75.302  57.307  91.995  1.00  0.00           N
ATOM    879  CA  GLN A  47      75.102  57.977  93.255  1.00  0.00           C
ATOM    881  CB  GLN A  47      75.582  57.128  94.455  1.00  0.00           C
ATOM    884  CG  GLN A  47      74.482  56.188  94.975  1.00  0.00           C
ATOM    887  CD  GLN A  47      73.272  56.868  95.635  1.00  0.00           C
ATOM    888  OE1 GLN A  47      72.232  56.208  95.665  1.00  0.00           O
ATOM    889  NE2 GLN A  47      73.392  58.077  96.205  1.00  0.00           N
ATOM    892  C   GLN A  47      75.652  59.368  93.345  1.00  0.00           C
ATOM    893  O   GLN A  47      74.962  60.277  93.775  1.00  0.00           O
ATOM    894  N   THR A  48      76.902  59.588  92.895  1.00  0.00           N
ATOM    896  CA  THR A  48      77.542  60.878  93.015  1.00  0.00           C
ATOM    898  CB  THR A  48      79.022  60.818  92.625  1.00  0.00           C
ATOM    900  OG1 THR A  48      79.752  59.938  93.465  1.00  0.00           O
ATOM    902  CG2 THR A  48      79.682  62.187  92.805  1.00  0.00           C
ATOM    906  C   THR A  48      76.783  61.987  92.285  1.00  0.00           C
ATOM    907  O   THR A  48      76.582  63.068  92.845  1.00  0.00           O
ATOM    908  N   GLN A  49      76.262  61.748  91.055  1.00  0.00           N
ATOM    910  CA  GLN A  49      75.332  62.688  90.425  1.00  0.00           C
ATOM    912  CB  GLN A  49      75.042  62.397  88.935  1.00  0.00           C
ATOM    915  CG  GLN A  49      74.122  61.188  88.625  1.00  0.00           C
ATOM    918  CD  GLN A  49      73.542  61.147  87.215  1.00  0.00           C
ATOM    919  OE1 GLN A  49      72.742  60.267  86.895  1.00  0.00           O
ATOM    920  NE2 GLN A  49      73.933  62.077  86.325  1.00  0.00           N
ATOM    923  C   GLN A  49      73.992  62.858  91.125  1.00  0.00           C
ATOM    924  O   GLN A  49      73.462  63.968  91.155  1.00  0.00           O
ATOM    925  N   LEU A  50      73.372  61.787  91.655  1.00  0.00           N
ATOM    927  CA  LEU A  50      72.033  61.847  92.195  1.00  0.00           C
ATOM    929  CB  LEU A  50      71.372  60.457  92.285  1.00  0.00           C
ATOM    932  CG  LEU A  50      71.002  59.747  90.965  1.00  0.00           C
ATOM    934  CD1 LEU A  50      70.572  58.297  91.235  1.00  0.00           C
ATOM    938  CD2 LEU A  50      69.882  60.467  90.205  1.00  0.00           C
ATOM    942  C   LEU A  50      72.042  62.447  93.595  1.00  0.00           C
ATOM    943  O   LEU A  50      71.142  63.167  94.005  1.00  0.00           O
ATOM    944  N   ASP A  51      73.143  62.228  94.335  1.00  0.00           N
ATOM    946  CA  ASP A  51      73.502  62.998  95.505  1.00  0.00           C
ATOM    948  CB  ASP A  51      74.762  62.357  96.155  1.00  0.00           C
ATOM    951  CG  ASP A  51      74.452  60.997  96.765  1.00  0.00           C
ATOM    952  OD1 ASP A  51      73.353  60.857  97.345  1.00  0.00           O
ATOM    953  OD2 ASP A  51      75.342  60.097  96.745  1.00  0.00           O
ATOM    954  C   ASP A  51      73.682  64.487  95.175  1.00  0.00           C
ATOM    955  O   ASP A  51      73.112  65.337  95.865  1.00  0.00           O
ATOM    956  N   ALA A  52      74.362  64.848  94.065  1.00  0.00           N
ATOM    958  CA  ALA A  52      74.372  66.197  93.535  1.00  0.00           C
ATOM    960  CB  ALA A  52      75.362  66.338  92.355  1.00  0.00           C
ATOM    964  C   ALA A  52      73.002  66.768  93.145  1.00  0.00           C
ATOM    965  O   ALA A  52      72.753  67.957  93.315  1.00  0.00           O
ATOM    966  N   ASP A  53      72.072  65.948  92.605  1.00  0.00           N
ATOM    968  CA  ASP A  53      70.783  66.418  92.175  1.00  0.00           C
ATOM    970  CB  ASP A  53      70.482  65.747  90.805  1.00  0.00           C
ATOM    973  CG  ASP A  53      69.762  64.407  90.735  1.00  0.00           C
ATOM    974  OD1 ASP A  53      69.022  64.027  91.665  1.00  0.00           O
ATOM    975  OD2 ASP A  53      69.812  63.857  89.595  1.00  0.00           O
ATOM    976  C   ASP A  53      69.712  66.397  93.285  1.00  0.00           C
ATOM    977  O   ASP A  53      68.842  67.277  93.315  1.00  0.00           O
ATOM    978  N   ASP A  54      69.812  65.527  94.325  1.00  0.00           N
ATOM    980  CA  ASP A  54      69.202  65.698  95.635  1.00  0.00           C
ATOM    982  CB  ASP A  54      69.482  64.477  96.565  1.00  0.00           C
ATOM    985  CG  ASP A  54      68.642  64.507  97.835  1.00  0.00           C
ATOM    986  OD1 ASP A  54      67.402  64.518  97.705  1.00  0.00           O
ATOM    987  OD2 ASP A  54      69.222  64.507  98.955  1.00  0.00           O
ATOM    988  C   ASP A  54      69.702  66.978  96.315  1.00  0.00           C
ATOM    989  O   ASP A  54      68.933  67.777  96.835  1.00  0.00           O
ATOM    990  N   GLN A  55      71.022  67.217  96.275  1.00  0.00           N
ATOM    992  CA  GLN A  55      71.673  68.417  96.775  1.00  0.00           C
ATOM    994  CB  GLN A  55      73.213  68.347  96.635  1.00  0.00           C
ATOM    997  CG  GLN A  55      73.992  69.558  97.215  1.00  0.00           C
ATOM   1000  CD  GLN A  55      74.022  69.647  98.735  1.00  0.00           C
ATOM   1001  OE1 GLN A  55      74.682  70.527  99.295  1.00  0.00           O
ATOM   1002  NE2 GLN A  55      73.362  68.728  99.465  1.00  0.00           N
ATOM   1005  C   GLN A  55      71.162  69.688  96.145  1.00  0.00           C
ATOM   1006  O   GLN A  55      70.892  70.678  96.835  1.00  0.00           O
ATOM   1007  N   LEU A  56      70.942  69.698  94.815  1.00  0.00           N
ATOM   1009  CA  LEU A  56      70.183  70.757  94.195  1.00  0.00           C
ATOM   1011  CB  LEU A  56      70.232  70.658  92.655  1.00  0.00           C
ATOM   1014  CG  LEU A  56      69.662  71.897  91.935  1.00  0.00           C
ATOM   1016  CD1 LEU A  56      70.662  73.058  91.905  1.00  0.00           C
ATOM   1020  CD2 LEU A  56      69.292  71.558  90.495  1.00  0.00           C
ATOM   1024  C   LEU A  56      68.712  70.827  94.645  1.00  0.00           C
ATOM   1025  O   LEU A  56      68.272  71.897  95.075  1.00  0.00           O
ATOM   1026  N   LEU A  57      67.932  69.728  94.565  1.00  0.00           N
ATOM   1028  CA  LEU A  57      66.462  69.768  94.555  1.00  0.00           C
ATOM   1030  CB  LEU A  57      65.862  68.878  93.435  1.00  0.00           C
ATOM   1033  CG  LEU A  57      65.962  69.438  92.005  1.00  0.00           C
ATOM   1035  CD1 LEU A  57      65.143  68.548  91.055  1.00  0.00           C
ATOM   1039  CD2 LEU A  57      65.502  70.878  91.875  1.00  0.00           C
ATOM   1043  C   LEU A  57      65.722  69.408  95.845  1.00  0.00           C
ATOM   1044  O   LEU A  57      64.493  69.357  95.855  1.00  0.00           O
ATOM   1045  N   SER A  58      66.412  69.147  96.955  1.00  0.00           N
ATOM   1047  CA  SER A  58      65.732  68.647  98.145  1.00  0.00           C
ATOM   1049  CB  SER A  58      66.582  67.518  98.775  1.00  0.00           C
ATOM   1052  OG  SER A  58      66.122  66.987 100.015  1.00  0.00           O
ATOM   1054  C   SER A  58      65.302  69.708  99.155  1.00  0.00           C
ATOM   1055  O   SER A  58      66.092  70.548  99.615  1.00  0.00           O
ATOM   1056  N   THR A  59      64.012  69.688  99.555  1.00  0.00           N
ATOM   1058  CA  THR A  59      63.353  70.597 100.495  1.00  0.00           C
ATOM   1060  CB  THR A  59      61.862  70.698 100.175  1.00  0.00           C
ATOM   1062  OG1 THR A  59      61.342  69.397  99.935  1.00  0.00           O
ATOM   1064  CG2 THR A  59      61.662  71.488  98.875  1.00  0.00           C
ATOM   1068  C   THR A  59      63.452  70.098 101.935  1.00  0.00           C
ATOM   1069  O   THR A  59      63.032  70.728 102.905  1.00  0.00           O
ATOM   1070  N   TYR A  60      64.112  68.927 102.075  1.00  0.00           N
ATOM   1072  CA  TYR A  60      64.402  68.207 103.305  1.00  0.00           C
ATOM   1074  CB  TYR A  60      64.482  66.677 103.015  1.00  0.00           C
ATOM   1077  CG  TYR A  60      63.213  66.158 102.395  1.00  0.00           C
ATOM   1078  CD1 TYR A  60      62.912  66.338 101.035  1.00  0.00           C
ATOM   1080  CE1 TYR A  60      61.682  65.908 100.505  1.00  0.00           C
ATOM   1082  CZ  TYR A  60      60.792  65.228 101.325  1.00  0.00           C
ATOM   1083  OH  TYR A  60      59.552  64.787 100.845  1.00  0.00           O
ATOM   1085  CD2 TYR A  60      62.332  65.397 103.185  1.00  0.00           C
ATOM   1087  CE2 TYR A  60      61.132  64.927 102.645  1.00  0.00           C
ATOM   1089  C   TYR A  60      65.762  68.638 103.835  1.00  0.00           C
ATOM   1090  O   TYR A  60      66.152  68.357 104.975  1.00  0.00           O
ATOM   1091  N   LYS A  61      66.533  69.368 102.995  1.00  0.00           N
ATOM   1093  CA  LYS A  61      67.882  69.717 103.335  1.00  0.00           C
ATOM   1095  CB  LYS A  61      68.933  68.918 102.515  1.00  0.00           C
ATOM   1098  CG  LYS A  61      68.933  69.247 101.025  1.00  0.00           C
ATOM   1101  CD  LYS A  61      70.032  68.607 100.165  1.00  0.00           C
ATOM   1104  CE  LYS A  61      70.122  67.088 100.115  1.00  0.00           C
ATOM   1107  NZ  LYS A  61      70.902  66.527 101.245  1.00  0.00           N
ATOM   1111  C   LYS A  61      68.062  71.217 103.205  1.00  0.00           C
ATOM   1112  O   LYS A  61      67.783  71.868 102.205  1.00  0.00           O
ATOM   1113  N   LYS A  62      68.552  71.817 104.295  1.00  0.00           N
ATOM   1115  CA  LYS A  62      68.542  73.237 104.535  1.00  0.00           C
ATOM   1117  CB  LYS A  62      68.622  73.408 106.065  1.00  0.00           C
ATOM   1120  CG  LYS A  62      67.472  72.798 106.885  1.00  0.00           C
ATOM   1123  CD  LYS A  62      67.812  72.868 108.385  1.00  0.00           C
ATOM   1126  CE  LYS A  62      66.802  72.237 109.345  1.00  0.00           C
ATOM   1129  NZ  LYS A  62      65.612  73.088 109.495  1.00  0.00           N
ATOM   1133  C   LYS A  62      69.762  73.887 103.885  1.00  0.00           C
ATOM   1134  O   LYS A  62      69.952  75.098 103.905  1.00  0.00           O
ATOM   1135  N   ASP A  63      70.603  73.077 103.245  1.00  0.00           N
ATOM   1137  CA  ASP A  63      71.792  73.497 102.535  1.00  0.00           C
ATOM   1139  CB  ASP A  63      72.893  72.458 102.875  1.00  0.00           C
ATOM   1142  CG  ASP A  63      72.402  71.037 102.635  1.00  0.00           C
ATOM   1143  OD1 ASP A  63      71.993  70.387 103.635  1.00  0.00           O
ATOM   1144  OD2 ASP A  63      72.272  70.628 101.455  1.00  0.00           O
ATOM   1145  C   ASP A  63      71.573  73.647 101.015  1.00  0.00           C
ATOM   1146  O   ASP A  63      72.363  74.298 100.335  1.00  0.00           O
ATOM   1147  N   SER A  64      70.463  73.107 100.465  1.00  0.00           N
ATOM   1149  CA  SER A  64      70.172  73.007  99.035  1.00  0.00           C
ATOM   1151  CB  SER A  64      68.902  72.188  98.635  1.00  0.00           C
ATOM   1154  OG  SER A  64      67.662  72.768  99.075  1.00  0.00           O
ATOM   1156  C   SER A  64      70.072  74.308  98.275  1.00  0.00           C
ATOM   1157  O   SER A  64      69.762  75.378  98.805  1.00  0.00           O
ATOM   1158  N   ALA A  65      70.262  74.247  96.955  1.00  0.00           N
ATOM   1160  CA  ALA A  65      69.972  75.368  96.095  1.00  0.00           C
ATOM   1162  CB  ALA A  65      70.312  74.988  94.665  1.00  0.00           C
ATOM   1166  C   ALA A  65      68.532  75.878  96.145  1.00  0.00           C
ATOM   1167  O   ALA A  65      68.302  77.077  96.115  1.00  0.00           O
ATOM   1168  N   LEU A  66      67.522  74.988  96.225  1.00  0.00           N
ATOM   1170  CA  LEU A  66      66.142  75.387  96.425  1.00  0.00           C
ATOM   1172  CB  LEU A  66      65.192  74.168  96.505  1.00  0.00           C
ATOM   1175  CG  LEU A  66      64.562  73.757  95.175  1.00  0.00           C
ATOM   1177  CD1 LEU A  66      65.612  73.518  94.105  1.00  0.00           C
ATOM   1181  CD2 LEU A  66      63.692  72.518  95.445  1.00  0.00           C
ATOM   1185  C   LEU A  66      65.892  76.127  97.705  1.00  0.00           C
ATOM   1186  O   LEU A  66      65.302  77.208  97.715  1.00  0.00           O
ATOM   1187  N   MET A  67      66.342  75.537  98.835  1.00  0.00           N
ATOM   1189  CA  MET A  67      66.062  76.057 100.145  1.00  0.00           C
ATOM   1191  CB  MET A  67      66.362  75.048 101.275  1.00  0.00           C
ATOM   1194  CG  MET A  67      65.262  73.967 101.395  1.00  0.00           C
ATOM   1197  SD  MET A  67      65.003  73.318 103.075  1.00  0.00           S
ATOM   1198  CE  MET A  67      64.283  74.838 103.735  1.00  0.00           C
ATOM   1202  C   MET A  67      66.582  77.458 100.365  1.00  0.00           C
ATOM   1203  O   MET A  67      65.892  78.327 100.885  1.00  0.00           O
ATOM   1204  N   ARG A  68      67.783  77.738  99.835  1.00  0.00           N
ATOM   1206  CA  ARG A  68      68.432  79.018  99.935  1.00  0.00           C
ATOM   1208  CB  ARG A  68      69.842  78.908  99.295  1.00  0.00           C
ATOM   1211  CG  ARG A  68      70.732  80.158  99.445  1.00  0.00           C
ATOM   1214  CD  ARG A  68      71.082  80.387 100.915  1.00  0.00           C
ATOM   1217  NE  ARG A  68      71.853  81.668 101.035  1.00  0.00           N
ATOM   1219  CZ  ARG A  68      72.232  82.118 102.215  1.00  0.00           C
ATOM   1220  NH1 ARG A  68      71.902  81.508 103.335  1.00  0.00           N
ATOM   1223  NH2 ARG A  68      72.932  83.228 102.265  1.00  0.00           N
ATOM   1226  C   ARG A  68      67.612  80.138  99.295  1.00  0.00           C
ATOM   1227  O   ARG A  68      67.503  81.238  99.855  1.00  0.00           O
ATOM   1228  N   PHE A  69      67.012  79.837  98.135  1.00  0.00           N
ATOM   1230  CA  PHE A  69      66.052  80.647  97.415  1.00  0.00           C
ATOM   1232  CB  PHE A  69      65.802  80.037  96.005  1.00  0.00           C
ATOM   1235  CG  PHE A  69      64.923  80.908  95.145  1.00  0.00           C
ATOM   1236  CD1 PHE A  69      65.423  82.118  94.655  1.00  0.00           C
ATOM   1238  CE1 PHE A  69      64.642  82.938  93.835  1.00  0.00           C
ATOM   1240  CZ  PHE A  69      63.362  82.527  93.445  1.00  0.00           C
ATOM   1242  CD2 PHE A  69      63.612  80.527  94.785  1.00  0.00           C
ATOM   1244  CE2 PHE A  69      62.842  81.318  93.925  1.00  0.00           C
ATOM   1246  C   PHE A  69      64.723  80.868  98.125  1.00  0.00           C
ATOM   1247  O   PHE A  69      64.192  81.987  98.145  1.00  0.00           O
ATOM   1248  N   ASN A  70      64.132  79.798  98.725  1.00  0.00           N
ATOM   1250  CA  ASN A  70      62.862  79.938  99.425  1.00  0.00           C
ATOM   1252  CB  ASN A  70      61.963  78.658  99.445  1.00  0.00           C
ATOM   1255  CG  ASN A  70      62.602  77.377  99.955  1.00  0.00           C
ATOM   1256  OD1 ASN A  70      62.982  77.247 101.125  1.00  0.00           O
ATOM   1257  ND2 ASN A  70      62.652  76.338  99.085  1.00  0.00           N
ATOM   1260  C   ASN A  70      63.032  80.667 100.755  1.00  0.00           C
ATOM   1261  O   ASN A  70      62.192  81.467 101.155  1.00  0.00           O
ATOM   1262  N   ASP A  71      64.213  80.518 101.385  1.00  0.00           N
ATOM   1264  CA  ASP A  71      64.622  81.188 102.605  1.00  0.00           C
ATOM   1266  CB  ASP A  71      65.762  80.368 103.245  1.00  0.00           C
ATOM   1269  CG  ASP A  71      65.242  79.028 103.715  1.00  0.00           C
ATOM   1270  OD1 ASP A  71      64.022  78.897 104.005  1.00  0.00           O
ATOM   1271  OD2 ASP A  71      66.092  78.158 104.035  1.00  0.00           O
ATOM   1272  C   ASP A  71      65.122  82.607 102.405  1.00  0.00           C
ATOM   1273  O   ASP A  71      65.323  83.357 103.355  1.00  0.00           O
ATOM   1274  N   SER A  72      65.352  83.048 101.145  1.00  0.00           N
ATOM   1276  CA  SER A  72      65.842  84.387 100.885  1.00  0.00           C
ATOM   1278  CB  SER A  72      66.862  84.487  99.725  1.00  0.00           C
ATOM   1281  OG  SER A  72      66.302  84.268  98.425  1.00  0.00           O
ATOM   1283  C   SER A  72      64.712  85.357 100.625  1.00  0.00           C
ATOM   1284  O   SER A  72      63.872  85.167  99.745  1.00  0.00           O
ATOM   1285  N   GLN A  73      64.702  86.487 101.355  1.00  0.00           N
ATOM   1287  CA  GLN A  73      63.832  87.597 101.045  1.00  0.00           C
ATOM   1289  CB  GLN A  73      63.572  88.488 102.305  1.00  0.00           C
ATOM   1292  CG  GLN A  73      63.493  87.798 103.695  1.00  0.00           C
ATOM   1295  CD  GLN A  73      62.173  87.118 104.095  1.00  0.00           C
ATOM   1296  OE1 GLN A  73      61.862  86.997 105.285  1.00  0.00           O
ATOM   1297  NE2 GLN A  73      61.342  86.698 103.135  1.00  0.00           N
ATOM   1300  C   GLN A  73      64.493  88.427  99.925  1.00  0.00           C
ATOM   1301  O   GLN A  73      64.822  89.598 100.065  1.00  0.00           O
ATOM   1302  N   SER A  74      64.712  87.848  98.725  1.00  0.00           N
ATOM   1304  CA  SER A  74      65.272  88.577  97.595  1.00  0.00           C
ATOM   1306  CB  SER A  74      66.512  87.877  96.965  1.00  0.00           C
ATOM   1309  OG  SER A  74      67.243  88.717  96.055  1.00  0.00           O
ATOM   1311  C   SER A  74      64.192  88.717  96.555  1.00  0.00           C
ATOM   1312  O   SER A  74      63.752  87.708  95.985  1.00  0.00           O
ATOM   1313  N   LEU A  75      63.732  89.967  96.305  1.00  0.00           N
ATOM   1315  CA  LEU A  75      62.882  90.348  95.195  1.00  0.00           C
ATOM   1317  CB  LEU A  75      62.332  91.808  95.365  1.00  0.00           C
ATOM   1320  CG  LEU A  75      61.602  92.137  96.695  1.00  0.00           C
ATOM   1322  CD1 LEU A  75      61.032  93.567  96.635  1.00  0.00           C
ATOM   1326  CD2 LEU A  75      60.452  91.188  97.055  1.00  0.00           C
ATOM   1330  C   LEU A  75      63.652  90.317  93.885  1.00  0.00           C
ATOM   1331  O   LEU A  75      63.102  90.077  92.815  1.00  0.00           O
ATOM   1332  N   SER A  76      64.962  90.577  93.935  1.00  0.00           N
ATOM   1334  CA  SER A  76      65.853  90.607  92.775  1.00  0.00           C
ATOM   1336  CB  SER A  76      67.212  91.257  93.135  1.00  0.00           C
ATOM   1339  OG  SER A  76      66.993  92.518  93.745  1.00  0.00           O
ATOM   1341  C   SER A  76      66.142  89.238  92.205  1.00  0.00           C
ATOM   1342  O   SER A  76      66.132  88.278  92.985  1.00  0.00           O
ATOM   1343  N   PRO A  77      66.422  89.048  90.895  1.00  0.00           N
ATOM   1344  CD  PRO A  77      66.442  90.138  89.905  1.00  0.00           C
ATOM   1347  CA  PRO A  77      67.012  87.837  90.345  1.00  0.00           C
ATOM   1349  CB  PRO A  77      67.582  88.247  88.975  1.00  0.00           C
ATOM   1352  CG  PRO A  77      66.752  89.457  88.565  1.00  0.00           C
ATOM   1355  C   PRO A  77      68.062  87.137  91.195  1.00  0.00           C
ATOM   1356  O   PRO A  77      69.022  87.778  91.615  1.00  0.00           O
ATOM   1357  N   TRP A  78      67.902  85.827  91.395  1.00  0.00           N
ATOM   1359  CA  TRP A  78      68.792  85.007  92.175  1.00  0.00           C
ATOM   1361  CB  TRP A  78      67.942  84.207  93.195  1.00  0.00           C
ATOM   1364  CG  TRP A  78      68.792  83.478  94.185  1.00  0.00           C
ATOM   1365  CD1 TRP A  78      69.412  82.288  93.955  1.00  0.00           C
ATOM   1367  NE1 TRP A  78      70.242  82.007  95.015  1.00  0.00           N
ATOM   1369  CE2 TRP A  78      70.143  82.988  95.945  1.00  0.00           C
ATOM   1370  CD2 TRP A  78      69.232  83.958  95.455  1.00  0.00           C
ATOM   1371  CE3 TRP A  78      68.982  85.097  96.205  1.00  0.00           C
ATOM   1373  CZ3 TRP A  78      69.612  85.247  97.445  1.00  0.00           C
ATOM   1375  CZ2 TRP A  78      70.762  83.128  97.175  1.00  0.00           C
ATOM   1377  CH2 TRP A  78      70.472  84.268  97.935  1.00  0.00           C
ATOM   1379  C   TRP A  78      69.512  84.028  91.245  1.00  0.00           C
ATOM   1380  O   TRP A  78      68.822  83.188  90.655  1.00  0.00           O
ATOM   1381  N   PRO A  79      70.822  84.067  91.055  1.00  0.00           N
ATOM   1382  CD  PRO A  79      71.692  85.138  91.575  1.00  0.00           C
ATOM   1385  CA  PRO A  79      71.582  83.097  90.255  1.00  0.00           C
ATOM   1387  CB  PRO A  79      73.042  83.488  90.515  1.00  0.00           C
ATOM   1390  CG  PRO A  79      72.992  84.988  90.785  1.00  0.00           C
ATOM   1393  C   PRO A  79      71.332  81.618  90.515  1.00  0.00           C
ATOM   1394  O   PRO A  79      71.342  81.188  91.665  1.00  0.00           O
ATOM   1395  N   VAL A  80      71.142  80.798  89.455  1.00  0.00           N
ATOM   1397  CA  VAL A  80      70.962  79.367  89.565  1.00  0.00           C
ATOM   1399  CB  VAL A  80      69.482  78.918  89.625  1.00  0.00           C
ATOM   1401  CG1 VAL A  80      68.772  79.487  90.875  1.00  0.00           C
ATOM   1405  CG2 VAL A  80      68.722  79.317  88.345  1.00  0.00           C
ATOM   1409  C   VAL A  80      71.713  78.627  88.445  1.00  0.00           C
ATOM   1410  O   VAL A  80      72.173  79.188  87.455  1.00  0.00           O
ATOM   1411  N   SER A  81      71.862  77.307  88.625  1.00  0.00           N
ATOM   1413  CA  SER A  81      72.162  76.317  87.595  1.00  0.00           C
ATOM   1415  CB  SER A  81      72.282  74.897  88.265  1.00  0.00           C
ATOM   1418  OG  SER A  81      72.092  73.757  87.415  1.00  0.00           O
ATOM   1420  C   SER A  81      71.173  76.307  86.445  1.00  0.00           C
ATOM   1421  O   SER A  81      69.982  76.598  86.605  1.00  0.00           O
ATOM   1422  N   GLU A  82      71.632  75.958  85.225  1.00  0.00           N
ATOM   1424  CA  GLU A  82      70.783  75.777  84.055  1.00  0.00           C
ATOM   1426  CB  GLU A  82      71.602  75.217  82.895  1.00  0.00           C
ATOM   1429  CG  GLU A  82      72.712  76.118  82.355  1.00  0.00           C
ATOM   1432  CD  GLU A  82      73.562  75.268  81.445  1.00  0.00           C
ATOM   1433  OE1 GLU A  82      73.162  74.107  81.165  1.00  0.00           O
ATOM   1434  OE2 GLU A  82      74.682  75.707  81.085  1.00  0.00           O
ATOM   1435  C   GLU A  82      69.712  74.717  84.235  1.00  0.00           C
ATOM   1436  O   GLU A  82      68.572  74.877  83.825  1.00  0.00           O
ATOM   1437  N   ALA A  83      70.092  73.598  84.865  1.00  0.00           N
ATOM   1439  CA  ALA A  83      69.182  72.528  85.195  1.00  0.00           C
ATOM   1441  CB  ALA A  83      70.012  71.368  85.775  1.00  0.00           C
ATOM   1445  C   ALA A  83      68.092  72.997  86.135  1.00  0.00           C
ATOM   1446  O   ALA A  83      66.902  72.747  85.945  1.00  0.00           O
ATOM   1447  N   MET A  84      68.442  73.807  87.145  1.00  0.00           N
ATOM   1449  CA  MET A  84      67.482  74.507  87.975  1.00  0.00           C
ATOM   1451  CB  MET A  84      68.292  75.257  89.055  1.00  0.00           C
ATOM   1454  CG  MET A  84      67.562  75.397  90.405  1.00  0.00           C
ATOM   1457  SD  MET A  84      66.142  76.507  90.305  1.00  0.00           S
ATOM   1458  CE  MET A  84      65.342  75.997  91.845  1.00  0.00           C
ATOM   1462  C   MET A  84      66.562  75.457  87.185  1.00  0.00           C
ATOM   1463  O   MET A  84      65.352  75.488  87.375  1.00  0.00           O
ATOM   1464  N   ALA A  85      67.112  76.238  86.225  1.00  0.00           N
ATOM   1466  CA  ALA A  85      66.292  77.027  85.325  1.00  0.00           C
ATOM   1468  CB  ALA A  85      67.232  77.817  84.395  1.00  0.00           C
ATOM   1472  C   ALA A  85      65.342  76.228  84.445  1.00  0.00           C
ATOM   1473  O   ALA A  85      64.162  76.558  84.315  1.00  0.00           O
ATOM   1474  N   ASP A  86      65.822  75.137  83.835  1.00  0.00           N
ATOM   1476  CA  ASP A  86      65.072  74.298  82.935  1.00  0.00           C
ATOM   1478  CB  ASP A  86      66.032  73.397  82.125  1.00  0.00           C
ATOM   1481  CG  ASP A  86      66.762  74.188  81.055  1.00  0.00           C
ATOM   1482  OD1 ASP A  86      66.182  75.197  80.565  1.00  0.00           O
ATOM   1483  OD2 ASP A  86      67.792  73.677  80.555  1.00  0.00           O
ATOM   1484  C   ASP A  86      64.003  73.458  83.615  1.00  0.00           C
ATOM   1485  O   ASP A  86      62.912  73.217  83.095  1.00  0.00           O
ATOM   1486  N   ILE A  87      64.283  72.997  84.845  1.00  0.00           N
ATOM   1488  CA  ILE A  87      63.312  72.307  85.665  1.00  0.00           C
ATOM   1490  CB  ILE A  87      64.062  71.527  86.745  1.00  0.00           C
ATOM   1492  CG2 ILE A  87      64.362  72.397  87.975  1.00  0.00           C
ATOM   1496  CG1 ILE A  87      63.442  70.168  87.115  1.00  0.00           C
ATOM   1499  CD  ILE A  87      62.002  70.217  87.625  1.00  0.00           C
ATOM   1503  C   ILE A  87      62.173  73.257  86.115  1.00  0.00           C
ATOM   1504  O   ILE A  87      60.993  72.908  86.035  1.00  0.00           O
ATOM   1505  N   VAL A  88      62.482  74.507  86.535  1.00  0.00           N
ATOM   1507  CA  VAL A  88      61.452  75.497  86.835  1.00  0.00           C
ATOM   1509  CB  VAL A  88      62.012  76.707  87.575  1.00  0.00           C
ATOM   1511  CG1 VAL A  88      60.912  77.768  87.815  1.00  0.00           C
ATOM   1515  CG2 VAL A  88      62.532  76.238  88.945  1.00  0.00           C
ATOM   1519  C   VAL A  88      60.632  75.927  85.635  1.00  0.00           C
ATOM   1520  O   VAL A  88      59.412  75.887  85.645  1.00  0.00           O
ATOM   1521  N   THR A  89      61.272  76.298  84.505  1.00  0.00           N
ATOM   1523  CA  THR A  89      60.552  76.787  83.315  1.00  0.00           C
ATOM   1525  CB  THR A  89      61.532  77.237  82.235  1.00  0.00           C
ATOM   1527  OG1 THR A  89      60.923  77.988  81.195  1.00  0.00           O
ATOM   1529  CG2 THR A  89      62.262  76.048  81.595  1.00  0.00           C
ATOM   1533  C   THR A  89      59.562  75.777  82.765  1.00  0.00           C
ATOM   1534  O   THR A  89      58.442  76.098  82.375  1.00  0.00           O
ATOM   1535  N   THR A  90      59.942  74.478  82.755  1.00  0.00           N
ATOM   1537  CA  THR A  90      59.052  73.397  82.375  1.00  0.00           C
ATOM   1539  CB  THR A  90      59.792  72.088  82.085  1.00  0.00           C
ATOM   1541  OG1 THR A  90      59.082  71.257  81.185  1.00  0.00           O
ATOM   1543  CG2 THR A  90      60.092  71.247  83.325  1.00  0.00           C
ATOM   1547  C   THR A  90      57.902  73.237  83.335  1.00  0.00           C
ATOM   1548  O   THR A  90      56.752  73.147  82.905  1.00  0.00           O
ATOM   1549  N   SER A  91      58.122  73.287  84.665  1.00  0.00           N
ATOM   1551  CA  SER A  91      56.992  73.268  85.585  1.00  0.00           C
ATOM   1553  CB  SER A  91      57.392  73.128  87.085  1.00  0.00           C
ATOM   1556  OG  SER A  91      58.112  74.247  87.595  1.00  0.00           O
ATOM   1558  C   SER A  91      56.052  74.448  85.375  1.00  0.00           C
ATOM   1559  O   SER A  91      54.852  74.257  85.175  1.00  0.00           O
ATOM   1560  N   LEU A  92      56.562  75.698  85.275  1.00  0.00           N
ATOM   1562  CA  LEU A  92      55.713  76.857  85.055  1.00  0.00           C
ATOM   1564  CB  LEU A  92      56.532  78.167  85.075  1.00  0.00           C
ATOM   1567  CG  LEU A  92      57.342  78.417  86.355  1.00  0.00           C
ATOM   1569  CD1 LEU A  92      58.072  79.757  86.255  1.00  0.00           C
ATOM   1573  CD2 LEU A  92      56.492  78.357  87.625  1.00  0.00           C
ATOM   1577  C   LEU A  92      54.882  76.808  83.775  1.00  0.00           C
ATOM   1578  O   LEU A  92      53.692  77.147  83.765  1.00  0.00           O
ATOM   1579  N   ARG A  93      55.472  76.348  82.665  1.00  0.00           N
ATOM   1581  CA  ARG A  93      54.722  76.048  81.455  1.00  0.00           C
ATOM   1583  CB  ARG A  93      55.682  75.737  80.285  1.00  0.00           C
ATOM   1586  CG  ARG A  93      56.512  76.928  79.765  1.00  0.00           C
ATOM   1589  CD  ARG A  93      57.232  76.607  78.435  1.00  0.00           C
ATOM   1592  NE  ARG A  93      57.992  75.308  78.595  1.00  0.00           N
ATOM   1594  CZ  ARG A  93      59.252  75.168  78.965  1.00  0.00           C
ATOM   1595  NH1 ARG A  93      60.012  76.228  79.145  1.00  0.00           N
ATOM   1598  NH2 ARG A  93      59.782  73.967  79.125  1.00  0.00           N
ATOM   1601  C   ARG A  93      53.692  74.917  81.555  1.00  0.00           C
ATOM   1602  O   ARG A  93      52.542  75.118  81.155  1.00  0.00           O
ATOM   1603  N   ILE A  94      54.042  73.728  82.115  1.00  0.00           N
ATOM   1605  CA  ILE A  94      53.112  72.607  82.345  1.00  0.00           C
ATOM   1607  CB  ILE A  94      53.782  71.357  82.915  1.00  0.00           C
ATOM   1609  CG2 ILE A  94      52.732  70.257  83.225  1.00  0.00           C
ATOM   1613  CG1 ILE A  94      54.872  70.747  81.995  1.00  0.00           C
ATOM   1616  CD  ILE A  94      54.422  70.418  80.575  1.00  0.00           C
ATOM   1620  C   ILE A  94      51.972  72.997  83.255  1.00  0.00           C
ATOM   1621  O   ILE A  94      50.802  72.668  83.025  1.00  0.00           O
ATOM   1622  N   GLY A  95      52.272  73.747  84.335  1.00  0.00           N
ATOM   1624  CA  GLY A  95      51.302  74.217  85.315  1.00  0.00           C
ATOM   1627  C   GLY A  95      50.282  75.158  84.735  1.00  0.00           C
ATOM   1628  O   GLY A  95      49.112  75.137  85.105  1.00  0.00           O
ATOM   1629  N   ALA A  96      50.672  75.997  83.765  1.00  0.00           N
ATOM   1631  CA  ALA A  96      49.732  76.817  83.055  1.00  0.00           C
ATOM   1633  CB  ALA A  96      50.492  77.918  82.295  1.00  0.00           C
ATOM   1637  C   ALA A  96      48.832  76.037  82.095  1.00  0.00           C
ATOM   1638  O   ALA A  96      47.682  76.397  81.865  1.00  0.00           O
ATOM   1639  N   LYS A  97      49.342  74.917  81.525  1.00  0.00           N
ATOM   1641  CA  LYS A  97      48.582  74.027  80.665  1.00  0.00           C
ATOM   1643  CB  LYS A  97      49.512  73.077  79.865  1.00  0.00           C
ATOM   1646  CG  LYS A  97      50.492  73.708  78.865  1.00  0.00           C
ATOM   1649  CD  LYS A  97      49.842  74.658  77.835  1.00  0.00           C
ATOM   1652  CE  LYS A  97      49.802  76.127  78.225  1.00  0.00           C
ATOM   1655  NZ  LYS A  97      51.173  76.668  78.245  1.00  0.00           N
ATOM   1659  C   LYS A  97      47.582  73.147  81.415  1.00  0.00           C
ATOM   1660  O   LYS A  97      46.562  72.717  80.875  1.00  0.00           O
ATOM   1661  N   THR A  98      47.852  72.878  82.705  1.00  0.00           N
ATOM   1663  CA  THR A  98      47.022  72.027  83.555  1.00  0.00           C
ATOM   1665  CB  THR A  98      47.832  71.127  84.505  1.00  0.00           C
ATOM   1667  OG1 THR A  98      48.682  71.838  85.395  1.00  0.00           O
ATOM   1669  CG2 THR A  98      48.732  70.177  83.705  1.00  0.00           C
ATOM   1673  C   THR A  98      46.092  72.878  84.395  1.00  0.00           C
ATOM   1674  O   THR A  98      45.462  72.417  85.335  1.00  0.00           O
ATOM   1675  N   ASP A  99      46.002  74.177  84.065  1.00  0.00           N
ATOM   1677  CA  ASP A  99      45.082  75.107  84.665  1.00  0.00           C
ATOM   1679  CB  ASP A  99      43.592  74.717  84.455  1.00  0.00           C
ATOM   1682  CG  ASP A  99      43.232  74.787  82.995  1.00  0.00           C
ATOM   1683  OD1 ASP A  99      43.912  75.527  82.235  1.00  0.00           O
ATOM   1684  OD2 ASP A  99      42.173  74.227  82.645  1.00  0.00           O
ATOM   1685  C   ASP A  99      45.422  75.448  86.105  1.00  0.00           C
ATOM   1686  O   ASP A  99      44.582  75.887  86.885  1.00  0.00           O
ATOM   1687  N   GLY A 100      46.712  75.287  86.465  1.00  0.00           N
ATOM   1689  CA  GLY A 100      47.282  75.548  87.785  1.00  0.00           C
ATOM   1692  C   GLY A 100      47.382  74.317  88.615  1.00  0.00           C
ATOM   1693  O   GLY A 100      48.002  74.317  89.665  1.00  0.00           O
ATOM   1694  N   ALA A 101      46.782  73.198  88.175  1.00  0.00           N
ATOM   1696  CA  ALA A 101      46.682  71.948  88.905  1.00  0.00           C
ATOM   1698  CB  ALA A 101      45.862  70.987  88.045  1.00  0.00           C
ATOM   1702  C   ALA A 101      48.013  71.317  89.285  1.00  0.00           C
ATOM   1703  O   ALA A 101      48.232  70.908  90.425  1.00  0.00           O
ATOM   1704  N   MET A 102      48.982  71.317  88.355  1.00  0.00           N
ATOM   1706  CA  MET A 102      50.372  71.197  88.735  1.00  0.00           C
ATOM   1708  CB  MET A 102      51.202  70.527  87.585  1.00  0.00           C
ATOM   1711  CG  MET A 102      52.732  70.507  87.735  1.00  0.00           C
ATOM   1714  SD  MET A 102      53.532  69.107  88.555  1.00  0.00           S
ATOM   1715  CE  MET A 102      55.102  70.018  88.525  1.00  0.00           C
ATOM   1719  C   MET A 102      50.902  72.577  89.145  1.00  0.00           C
ATOM   1720  O   MET A 102      51.332  73.378  88.315  1.00  0.00           O
ATOM   1721  N   ASP A 103      50.882  72.878  90.465  1.00  0.00           N
ATOM   1723  CA  ASP A 103      51.462  74.058  91.065  1.00  0.00           C
ATOM   1725  CB  ASP A 103      50.402  74.768  91.955  1.00  0.00           C
ATOM   1728  CG  ASP A 103      50.802  76.127  92.515  1.00  0.00           C
ATOM   1729  OD1 ASP A 103      51.972  76.548  92.285  1.00  0.00           O
ATOM   1730  OD2 ASP A 103      49.942  76.768  93.185  1.00  0.00           O
ATOM   1731  C   ASP A 103      52.722  73.677  91.855  1.00  0.00           C
ATOM   1732  O   ASP A 103      52.702  72.827  92.735  1.00  0.00           O
ATOM   1733  N   ILE A 104      53.872  74.268  91.515  1.00  0.00           N
ATOM   1735  CA  ILE A 104      55.162  74.087  92.185  1.00  0.00           C
ATOM   1737  CB  ILE A 104      56.272  74.487  91.195  1.00  0.00           C
ATOM   1739  CG2 ILE A 104      56.122  75.958  90.755  1.00  0.00           C
ATOM   1743  CG1 ILE A 104      57.682  74.188  91.735  1.00  0.00           C
ATOM   1746  CD  ILE A 104      58.802  74.558  90.765  1.00  0.00           C
ATOM   1750  C   ILE A 104      55.232  74.888  93.495  1.00  0.00           C
ATOM   1751  O   ILE A 104      56.102  74.688  94.345  1.00  0.00           O
ATOM   1752  N   THR A 105      54.282  75.827  93.695  1.00  0.00           N
ATOM   1754  CA  THR A 105      54.282  76.747  94.835  1.00  0.00           C
ATOM   1756  CB  THR A 105      53.962  78.188  94.455  1.00  0.00           C
ATOM   1758  OG1 THR A 105      52.642  78.408  94.005  1.00  0.00           O
ATOM   1760  CG2 THR A 105      54.882  78.627  93.325  1.00  0.00           C
ATOM   1764  C   THR A 105      53.322  76.317  95.905  1.00  0.00           C
ATOM   1765  O   THR A 105      53.042  77.048  96.855  1.00  0.00           O
ATOM   1766  N   VAL A 106      52.802  75.088  95.815  1.00  0.00           N
ATOM   1768  CA  VAL A 106      51.682  74.618  96.615  1.00  0.00           C
ATOM   1770  CB  VAL A 106      50.982  73.507  95.845  1.00  0.00           C
ATOM   1772  CG1 VAL A 106      51.842  72.228  95.845  1.00  0.00           C
ATOM   1776  CG2 VAL A 106      49.582  73.257  96.405  1.00  0.00           C
ATOM   1780  C   VAL A 106      52.142  74.118  97.995  1.00  0.00           C
ATOM   1781  O   VAL A 106      51.352  73.798  98.885  1.00  0.00           O
ATOM   1782  N   GLY A 107      53.462  74.118  98.235  1.00  0.00           N
ATOM   1784  CA  GLY A 107      54.102  73.778  99.515  1.00  0.00           C
ATOM   1787  C   GLY A 107      53.522  74.347 100.795  1.00  0.00           C
ATOM   1788  O   GLY A 107      53.302  73.557 101.715  1.00  0.00           O
ATOM   1789  N   PRO A 108      53.172  75.618 101.015  1.00  0.00           N
ATOM   1790  CD  PRO A 108      53.232  76.717 100.045  1.00  0.00           C
ATOM   1793  CA  PRO A 108      52.562  76.037 102.265  1.00  0.00           C
ATOM   1795  CB  PRO A 108      52.662  77.567 102.225  1.00  0.00           C
ATOM   1798  CG  PRO A 108      52.572  77.918 100.735  1.00  0.00           C
ATOM   1801  C   PRO A 108      51.122  75.548 102.395  1.00  0.00           C
ATOM   1802  O   PRO A 108      50.682  75.287 103.515  1.00  0.00           O
ATOM   1803  N   LEU A 109      50.362  75.427 101.285  1.00  0.00           N
ATOM   1805  CA  LEU A 109      49.052  74.827 101.285  1.00  0.00           C
ATOM   1807  CB  LEU A 109      48.342  74.978  99.915  1.00  0.00           C
ATOM   1810  CG  LEU A 109      47.912  76.397  99.525  1.00  0.00           C
ATOM   1812  CD1 LEU A 109      47.192  76.368  98.175  1.00  0.00           C
ATOM   1816  CD2 LEU A 109      46.992  77.018 100.575  1.00  0.00           C
ATOM   1820  C   LEU A 109      49.062  73.368 101.695  1.00  0.00           C
ATOM   1821  O   LEU A 109      48.213  72.927 102.465  1.00  0.00           O
ATOM   1822  N   VAL A 110      50.032  72.557 101.225  1.00  0.00           N
ATOM   1824  CA  VAL A 110      50.122  71.167 101.655  1.00  0.00           C
ATOM   1826  CB  VAL A 110      51.032  70.337 100.765  1.00  0.00           C
ATOM   1828  CG1 VAL A 110      52.522  70.357 101.165  1.00  0.00           C
ATOM   1832  CG2 VAL A 110      50.542  68.887 100.825  1.00  0.00           C
ATOM   1836  C   VAL A 110      50.452  71.057 103.135  1.00  0.00           C
ATOM   1837  O   VAL A 110      49.923  70.228 103.875  1.00  0.00           O
ATOM   1838  N   ASN A 111      51.322  71.957 103.625  1.00  0.00           N
ATOM   1840  CA  ASN A 111      51.772  71.987 104.995  1.00  0.00           C
ATOM   1842  CB  ASN A 111      53.042  72.887 105.045  1.00  0.00           C
ATOM   1845  CG  ASN A 111      53.692  72.948 106.405  1.00  0.00           C
ATOM   1846  OD1 ASN A 111      53.252  73.717 107.265  1.00  0.00           O
ATOM   1847  ND2 ASN A 111      54.792  72.208 106.635  1.00  0.00           N
ATOM   1850  C   ASN A 111      50.713  72.417 106.005  1.00  0.00           C
ATOM   1851  O   ASN A 111      50.772  72.037 107.175  1.00  0.00           O
ATOM   1852  N   LEU A 112      49.673  73.188 105.575  1.00  0.00           N
ATOM   1854  CA  LEU A 112      48.502  73.467 106.405  1.00  0.00           C
ATOM   1856  CB  LEU A 112      47.432  74.308 105.645  1.00  0.00           C
ATOM   1859  CG  LEU A 112      47.682  75.808 105.455  1.00  0.00           C
ATOM   1861  CD1 LEU A 112      46.432  76.397 104.785  1.00  0.00           C
ATOM   1865  CD2 LEU A 112      47.942  76.497 106.795  1.00  0.00           C
ATOM   1869  C   LEU A 112      47.762  72.228 106.845  1.00  0.00           C
ATOM   1870  O   LEU A 112      47.452  72.048 108.015  1.00  0.00           O
ATOM   1871  N   TRP A 113      47.493  71.307 105.895  1.00  0.00           N
ATOM   1873  CA  TRP A 113      46.833  70.057 106.205  1.00  0.00           C
ATOM   1875  CB  TRP A 113      46.402  69.378 104.885  1.00  0.00           C
ATOM   1878  CG  TRP A 113      45.412  70.188 104.115  1.00  0.00           C
ATOM   1879  CD1 TRP A 113      45.622  70.987 103.015  1.00  0.00           C
ATOM   1881  NE1 TRP A 113      44.442  71.607 102.665  1.00  0.00           N
ATOM   1883  CE2 TRP A 113      43.462  71.208 103.515  1.00  0.00           C
ATOM   1884  CD2 TRP A 113      44.032  70.308 104.445  1.00  0.00           C
ATOM   1885  CE3 TRP A 113      43.242  69.737 105.435  1.00  0.00           C
ATOM   1887  CZ3 TRP A 113      41.882  70.037 105.455  1.00  0.00           C
ATOM   1889  CZ2 TRP A 113      42.122  71.548 103.565  1.00  0.00           C
ATOM   1891  CH2 TRP A 113      41.342  70.927 104.535  1.00  0.00           C
ATOM   1893  C   TRP A 113      47.792  69.137 106.915  1.00  0.00           C
ATOM   1894  O   TRP A 113      47.452  68.247 107.685  1.00  0.00           O
ATOM   1895  N   GLY A 114      49.072  69.387 106.625  1.00  0.00           N
ATOM   1897  CA  GLY A 114      50.192  68.588 107.025  1.00  0.00           C
ATOM   1900  C   GLY A 114      50.302  67.368 106.165  1.00  0.00           C
ATOM   1901  O   GLY A 114      50.742  66.327 106.615  1.00  0.00           O
ATOM   1902  N   PHE A 115      49.952  67.467 104.885  1.00  0.00           N
ATOM   1904  CA  PHE A 115      49.972  66.317 104.015  1.00  0.00           C
ATOM   1906  CB  PHE A 115      48.832  66.378 102.955  1.00  0.00           C
ATOM   1909  CG  PHE A 115      47.452  66.167 103.525  1.00  0.00           C
ATOM   1910  CD1 PHE A 115      47.182  65.247 104.565  1.00  0.00           C
ATOM   1912  CE1 PHE A 115      45.872  65.007 104.975  1.00  0.00           C
ATOM   1914  CZ  PHE A 115      44.802  65.647 104.355  1.00  0.00           C
ATOM   1916  CD2 PHE A 115      46.362  66.817 102.925  1.00  0.00           C
ATOM   1918  CE2 PHE A 115      45.052  66.577 103.345  1.00  0.00           C
ATOM   1920  C   PHE A 115      51.332  66.147 103.355  1.00  0.00           C
ATOM   1921  O   PHE A 115      51.482  65.357 102.435  1.00  0.00           O
ATOM   1922  N   GLY A 116      52.382  66.847 103.855  1.00  0.00           N
ATOM   1924  CA  GLY A 116      53.752  66.418 103.585  1.00  0.00           C
ATOM   1927  C   GLY A 116      54.042  65.067 104.225  1.00  0.00           C
ATOM   1928  O   GLY A 116      53.562  64.807 105.325  1.00  0.00           O
ATOM   1929  N   PRO A 117      54.872  64.188 103.685  1.00  0.00           N
ATOM   1930  CD  PRO A 117      55.632  64.397 102.455  1.00  0.00           C
ATOM   1933  CA  PRO A 117      55.002  62.817 104.185  1.00  0.00           C
ATOM   1935  CB  PRO A 117      55.762  62.107 103.055  1.00  0.00           C
ATOM   1938  CG  PRO A 117      56.592  63.217 102.395  1.00  0.00           C
ATOM   1941  C   PRO A 117      55.742  62.798 105.515  1.00  0.00           C
ATOM   1942  O   PRO A 117      55.612  61.857 106.275  1.00  0.00           O
ATOM   1943  N   GLU A 118      56.542  63.827 105.805  1.00  0.00           N
ATOM   1945  CA  GLU A 118      57.252  63.968 107.055  1.00  0.00           C
ATOM   1947  CB  GLU A 118      58.292  65.077 106.895  1.00  0.00           C
ATOM   1950  CG  GLU A 118      59.352  64.777 105.825  1.00  0.00           C
ATOM   1953  CD  GLU A 118      60.322  65.938 105.805  1.00  0.00           C
ATOM   1954  OE1 GLU A 118      60.112  66.887 105.025  1.00  0.00           O
ATOM   1955  OE2 GLU A 118      61.282  65.878 106.625  1.00  0.00           O
ATOM   1956  C   GLU A 118      56.362  64.378 108.195  1.00  0.00           C
ATOM   1957  O   GLU A 118      56.652  64.178 109.375  1.00  0.00           O
ATOM   1958  N   GLN A 119      55.222  64.978 107.845  1.00  0.00           N
ATOM   1960  CA  GLN A 119      54.252  65.457 108.775  1.00  0.00           C
ATOM   1962  CB  GLN A 119      53.452  66.618 108.115  1.00  0.00           C
ATOM   1965  CG  GLN A 119      54.382  67.777 107.685  1.00  0.00           C
ATOM   1968  CD  GLN A 119      53.652  68.997 107.125  1.00  0.00           C
ATOM   1969  OE1 GLN A 119      53.462  69.147 105.915  1.00  0.00           O
ATOM   1970  NE2 GLN A 119      53.222  69.917 108.025  1.00  0.00           N
ATOM   1973  C   GLN A 119      53.402  64.327 109.315  1.00  0.00           C
ATOM   1974  O   GLN A 119      53.172  63.287 108.685  1.00  0.00           O
ATOM   1975  N   GLN A 120      52.972  64.467 110.565  1.00  0.00           N
ATOM   1977  CA  GLN A 120      52.243  63.458 111.305  1.00  0.00           C
ATOM   1979  CB  GLN A 120      52.322  63.597 112.855  1.00  0.00           C
ATOM   1982  CG  GLN A 120      52.302  65.018 113.495  1.00  0.00           C
ATOM   1985  CD  GLN A 120      53.353  65.978 112.965  1.00  0.00           C
ATOM   1986  OE1 GLN A 120      53.062  67.018 112.355  1.00  0.00           O
ATOM   1987  NE2 GLN A 120      54.642  65.637 113.095  1.00  0.00           N
ATOM   1990  C   GLN A 120      50.882  63.037 110.705  1.00  0.00           C
ATOM   1991  O   GLN A 120      50.632  61.837 110.655  1.00  0.00           O
ATOM   1992  N   PRO A 121      50.032  63.908 110.195  1.00  0.00           N
ATOM   1993  CD  PRO A 121      49.252  63.588 108.995  1.00  0.00           C
ATOM   1996  CA  PRO A 121      49.722  65.228 110.685  1.00  0.00           C
ATOM   1998  CB  PRO A 121      49.342  65.967 109.415  1.00  0.00           C
ATOM   2001  CG  PRO A 121      48.622  64.917 108.545  1.00  0.00           C
ATOM   2004  C   PRO A 121      48.542  65.217 111.635  1.00  0.00           C
ATOM   2005  O   PRO A 121      47.412  64.888 111.295  1.00  0.00           O
ATOM   2006  N   VAL A 122      48.752  65.678 112.875  1.00  0.00           N
ATOM   2008  CA  VAL A 122      47.702  65.747 113.865  1.00  0.00           C
ATOM   2010  CB  VAL A 122      48.052  64.967 115.115  1.00  0.00           C
ATOM   2012  CG1 VAL A 122      48.172  63.487 114.705  1.00  0.00           C
ATOM   2016  CG2 VAL A 122      49.382  65.397 115.765  1.00  0.00           C
ATOM   2020  C   VAL A 122      47.372  67.217 114.025  1.00  0.00           C
ATOM   2021  O   VAL A 122      47.173  67.777 115.105  1.00  0.00           O
ATOM   2022  N   GLN A 123      47.382  67.918 112.875  1.00  0.00           N
ATOM   2024  CA  GLN A 123      47.423  69.357 112.775  1.00  0.00           C
ATOM   2026  CB  GLN A 123      47.882  69.807 111.365  1.00  0.00           C
ATOM   2029  CG  GLN A 123      49.403  69.628 111.105  1.00  0.00           C
ATOM   2032  CD  GLN A 123      50.282  70.408 112.095  1.00  0.00           C
ATOM   2033  OE1 GLN A 123      49.923  71.447 112.655  1.00  0.00           O
ATOM   2034  NE2 GLN A 123      51.512  69.897 112.315  1.00  0.00           N
ATOM   2037  C   GLN A 123      46.162  70.067 113.195  1.00  0.00           C
ATOM   2038  O   GLN A 123      46.272  71.217 113.625  1.00  0.00           O
ATOM   2039  N   ILE A 124      44.993  69.397 113.105  1.00  0.00           N
ATOM   2041  CA  ILE A 124      43.652  69.988 113.015  1.00  0.00           C
ATOM   2043  CB  ILE A 124      43.342  71.138 113.995  1.00  0.00           C
ATOM   2045  CG2 ILE A 124      42.033  71.897 113.645  1.00  0.00           C
ATOM   2049  CG1 ILE A 124      43.332  70.567 115.425  1.00  0.00           C
ATOM   2052  CD  ILE A 124      43.252  71.628 116.535  1.00  0.00           C
ATOM   2056  C   ILE A 124      43.332  70.317 111.565  1.00  0.00           C
ATOM   2057  O   ILE A 124      44.202  70.868 110.895  1.00  0.00           O
ATOM   2058  N   PRO A 125      42.162  70.007 110.995  1.00  0.00           N
ATOM   2059  CD  PRO A 125      41.092  69.207 111.585  1.00  0.00           C
ATOM   2062  CA  PRO A 125      41.782  70.537 109.685  1.00  0.00           C
ATOM   2064  CB  PRO A 125      40.372  69.967 109.455  1.00  0.00           C
ATOM   2067  CG  PRO A 125      39.842  69.717 110.875  1.00  0.00           C
ATOM   2070  C   PRO A 125      41.822  72.058 109.565  1.00  0.00           C
ATOM   2071  O   PRO A 125      41.292  72.757 110.435  1.00  0.00           O
ATOM   2072  N   SER A 126      42.412  72.577 108.485  1.00  0.00           N
ATOM   2074  CA  SER A 126      42.482  73.988 108.185  1.00  0.00           C
ATOM   2076  CB  SER A 126      43.752  74.338 107.355  1.00  0.00           C
ATOM   2079  OG  SER A 126      44.012  73.318 106.385  1.00  0.00           O
ATOM   2081  C   SER A 126      41.202  74.507 107.545  1.00  0.00           C
ATOM   2082  O   SER A 126      40.762  74.107 106.455  1.00  0.00           O
ATOM   2083  N   GLN A 127      40.522  75.408 108.265  1.00  0.00           N
ATOM   2085  CA  GLN A 127      39.372  76.188 107.865  1.00  0.00           C
ATOM   2087  CB  GLN A 127      38.712  76.757 109.165  1.00  0.00           C
ATOM   2090  CG  GLN A 127      37.592  77.827 109.135  1.00  0.00           C
ATOM   2093  CD  GLN A 127      38.172  79.227 108.975  1.00  0.00           C
ATOM   2094  OE1 GLN A 127      39.393  79.428 109.015  1.00  0.00           O
ATOM   2095  NE2 GLN A 127      37.302  80.228 108.745  1.00  0.00           N
ATOM   2098  C   GLN A 127      39.622  77.107 106.655  1.00  0.00           C
ATOM   2099  O   GLN A 127      40.643  77.027 105.975  1.00  0.00           O
ATOM   2100  N   GLU A 128      38.682  78.007 106.315  1.00  0.00           N
ATOM   2102  CA  GLU A 128      38.782  78.988 105.245  1.00  0.00           C
ATOM   2104  CB  GLU A 128      37.432  79.747 105.185  1.00  0.00           C
ATOM   2107  CG  GLU A 128      37.102  80.348 103.805  1.00  0.00           C
ATOM   2110  CD  GLU A 128      36.732  79.247 102.825  1.00  0.00           C
ATOM   2111  OE1 GLU A 128      37.632  78.518 102.345  1.00  0.00           O
ATOM   2112  OE2 GLU A 128      35.512  79.098 102.525  1.00  0.00           O
ATOM   2113  C   GLU A 128      39.982  79.967 105.345  1.00  0.00           C
ATOM   2114  O   GLU A 128      40.292  80.698 104.405  1.00  0.00           O
ATOM   2115  N   GLN A 129      40.783  79.897 106.435  1.00  0.00           N
ATOM   2117  CA  GLN A 129      42.222  80.188 106.545  1.00  0.00           C
ATOM   2119  CB  GLN A 129      42.792  79.438 107.775  1.00  0.00           C
ATOM   2122  CG  GLN A 129      44.322  79.568 108.015  1.00  0.00           C
ATOM   2125  CD  GLN A 129      44.762  78.717 109.205  1.00  0.00           C
ATOM   2126  OE1 GLN A 129      43.972  77.997 109.815  1.00  0.00           O
ATOM   2127  NE2 GLN A 129      46.072  78.778 109.535  1.00  0.00           N
ATOM   2130  C   GLN A 129      43.112  79.837 105.345  1.00  0.00           C
ATOM   2131  O   GLN A 129      44.102  80.507 105.035  1.00  0.00           O
ATOM   2132  N   ILE A 130      42.752  78.747 104.625  1.00  0.00           N
ATOM   2134  CA  ILE A 130      43.322  78.327 103.355  1.00  0.00           C
ATOM   2136  CB  ILE A 130      42.692  77.037 102.795  1.00  0.00           C
ATOM   2138  CG2 ILE A 130      42.952  75.868 103.775  1.00  0.00           C
ATOM   2142  CG1 ILE A 130      41.173  77.147 102.495  1.00  0.00           C
ATOM   2145  CD  ILE A 130      40.862  77.507 101.045  1.00  0.00           C
ATOM   2149  C   ILE A 130      43.332  79.448 102.305  1.00  0.00           C
ATOM   2150  O   ILE A 130      44.312  79.577 101.575  1.00  0.00           O
ATOM   2151  N   ASP A 131      42.302  80.327 102.225  1.00  0.00           N
ATOM   2153  CA  ASP A 131      42.282  81.478 101.325  1.00  0.00           C
ATOM   2155  CB  ASP A 131      40.982  82.317 101.455  1.00  0.00           C
ATOM   2158  CG  ASP A 131      39.762  81.777 100.735  1.00  0.00           C
ATOM   2159  OD1 ASP A 131      39.852  80.868  99.875  1.00  0.00           O
ATOM   2160  OD2 ASP A 131      38.692  82.417 100.945  1.00  0.00           O
ATOM   2161  C   ASP A 131      43.472  82.428 101.535  1.00  0.00           C
ATOM   2162  O   ASP A 131      44.152  82.848 100.605  1.00  0.00           O
ATOM   2163  N   ALA A 132      43.802  82.708 102.805  1.00  0.00           N
ATOM   2165  CA  ALA A 132      44.942  83.507 103.155  1.00  0.00           C
ATOM   2167  CB  ALA A 132      44.852  83.807 104.655  1.00  0.00           C
ATOM   2171  C   ALA A 132      46.272  82.848 102.805  1.00  0.00           C
ATOM   2172  O   ALA A 132      47.282  83.517 102.635  1.00  0.00           O
ATOM   2173  N   MET A 133      46.312  81.508 102.655  1.00  0.00           N
ATOM   2175  CA  MET A 133      47.522  80.827 102.205  1.00  0.00           C
ATOM   2177  CB  MET A 133      47.742  79.497 102.945  1.00  0.00           C
ATOM   2180  CG  MET A 133      48.042  79.627 104.445  1.00  0.00           C
ATOM   2183  SD  MET A 133      49.472  80.647 104.875  1.00  0.00           S
ATOM   2184  CE  MET A 133      49.622  79.817 106.475  1.00  0.00           C
ATOM   2188  C   MET A 133      47.562  80.538 100.715  1.00  0.00           C
ATOM   2189  O   MET A 133      48.632  80.327 100.175  1.00  0.00           O
ATOM   2190  N   LYS A 134      46.422  80.597  99.995  1.00  0.00           N
ATOM   2192  CA  LYS A 134      46.412  80.538  98.545  1.00  0.00           C
ATOM   2194  CB  LYS A 134      44.982  80.287  97.975  1.00  0.00           C
ATOM   2197  CG  LYS A 134      44.342  78.918  98.245  1.00  0.00           C
ATOM   2200  CD  LYS A 134      42.972  78.738  97.545  1.00  0.00           C
ATOM   2203  CE  LYS A 134      41.932  79.757  98.035  1.00  0.00           C
ATOM   2206  NZ  LYS A 134      40.622  79.677  97.375  1.00  0.00           N
ATOM   2210  C   LYS A 134      46.952  81.827  97.955  1.00  0.00           C
ATOM   2211  O   LYS A 134      47.312  81.938  96.785  1.00  0.00           O
ATOM   2212  N   ALA A 135      46.992  82.887  98.775  1.00  0.00           N
ATOM   2214  CA  ALA A 135      47.502  84.177  98.385  1.00  0.00           C
ATOM   2216  CB  ALA A 135      46.963  85.228  99.365  1.00  0.00           C
ATOM   2220  C   ALA A 135      49.022  84.257  98.375  1.00  0.00           C
ATOM   2221  O   ALA A 135      49.603  85.138  97.735  1.00  0.00           O
ATOM   2222  N   LYS A 136      49.702  83.327  99.075  1.00  0.00           N
ATOM   2224  CA  LYS A 136      51.152  83.228  99.065  1.00  0.00           C
ATOM   2226  CB  LYS A 136      51.722  82.967 100.495  1.00  0.00           C
ATOM   2229  CG  LYS A 136      51.472  81.577 101.105  1.00  0.00           C
ATOM   2232  CD  LYS A 136      52.412  81.257 102.275  1.00  0.00           C
ATOM   2235  CE  LYS A 136      52.372  82.348 103.335  1.00  0.00           C
ATOM   2238  NZ  LYS A 136      52.952  81.928 104.625  1.00  0.00           N
ATOM   2242  C   LYS A 136      51.582  82.098  98.135  1.00  0.00           C
ATOM   2243  O   LYS A 136      52.692  81.567  98.225  1.00  0.00           O
ATOM   2244  N   THR A 137      50.702  81.698  97.205  1.00  0.00           N
ATOM   2246  CA  THR A 137      50.993  80.698  96.195  1.00  0.00           C
ATOM   2248  CB  THR A 137      50.402  79.288  96.425  1.00  0.00           C
ATOM   2250  OG1 THR A 137      48.992  79.177  96.305  1.00  0.00           O
ATOM   2252  CG2 THR A 137      50.772  78.807  97.825  1.00  0.00           C
ATOM   2256  C   THR A 137      50.522  81.248  94.885  1.00  0.00           C
ATOM   2257  O   THR A 137      49.862  82.288  94.795  1.00  0.00           O
ATOM   2258  N   GLY A 138      50.923  80.577  93.795  1.00  0.00           N
ATOM   2260  CA  GLY A 138      50.492  80.897  92.455  1.00  0.00           C
ATOM   2263  C   GLY A 138      51.642  80.938  91.505  1.00  0.00           C
ATOM   2264  O   GLY A 138      52.672  81.577  91.725  1.00  0.00           O
ATOM   2265  N   LEU A 139      51.452  80.317  90.325  1.00  0.00           N
ATOM   2267  CA  LEU A 139      52.462  80.177  89.295  1.00  0.00           C
ATOM   2269  CB  LEU A 139      51.982  79.257  88.145  1.00  0.00           C
ATOM   2272  CG  LEU A 139      51.712  77.798  88.535  1.00  0.00           C
ATOM   2274  CD1 LEU A 139      51.102  77.048  87.355  1.00  0.00           C
ATOM   2278  CD2 LEU A 139      53.002  77.088  88.975  1.00  0.00           C
ATOM   2282  C   LEU A 139      52.892  81.487  88.635  1.00  0.00           C
ATOM   2283  O   LEU A 139      53.922  81.567  87.965  1.00  0.00           O
ATOM   2284  N   GLN A 140      52.103  82.568  88.805  1.00  0.00           N
ATOM   2286  CA  GLN A 140      52.352  83.868  88.225  1.00  0.00           C
ATOM   2288  CB  GLN A 140      51.102  84.798  88.245  1.00  0.00           C
ATOM   2291  CG  GLN A 140      50.552  85.208  89.645  1.00  0.00           C
ATOM   2294  CD  GLN A 140      49.772  84.148  90.415  1.00  0.00           C
ATOM   2295  OE1 GLN A 140      49.652  84.198  91.635  1.00  0.00           O
ATOM   2296  NE2 GLN A 140      49.172  83.167  89.695  1.00  0.00           N
ATOM   2299  C   GLN A 140      53.522  84.577  88.895  1.00  0.00           C
ATOM   2300  O   GLN A 140      54.152  85.448  88.295  1.00  0.00           O
ATOM   2301  N   HIS A 141      53.862  84.158  90.125  1.00  0.00           N
ATOM   2303  CA  HIS A 141      54.832  84.808  90.985  1.00  0.00           C
ATOM   2305  CB  HIS A 141      54.562  84.478  92.475  1.00  0.00           C
ATOM   2308  ND1 HIS A 141      53.432  86.447  93.455  1.00  0.00           N
ATOM   2309  CG  HIS A 141      53.353  85.128  93.055  1.00  0.00           C
ATOM   2310  CE1 HIS A 141      52.332  86.688  94.125  1.00  0.00           C
ATOM   2312  NE2 HIS A 141      51.542  85.588  94.195  1.00  0.00           N
ATOM   2314  CD2 HIS A 141      52.202  84.577  93.525  1.00  0.00           C
ATOM   2316  C   HIS A 141      56.252  84.357  90.745  1.00  0.00           C
ATOM   2317  O   HIS A 141      57.162  84.907  91.345  1.00  0.00           O
ATOM   2318  N   LEU A 142      56.492  83.348  89.885  1.00  0.00           N
ATOM   2320  CA  LEU A 142      57.832  82.848  89.625  1.00  0.00           C
ATOM   2322  CB  LEU A 142      57.972  81.307  89.825  1.00  0.00           C
ATOM   2325  CG  LEU A 142      59.252  80.818  90.545  1.00  0.00           C
ATOM   2327  CD1 LEU A 142      59.212  79.298  90.755  1.00  0.00           C
ATOM   2331  CD2 LEU A 142      60.552  81.188  89.815  1.00  0.00           C
ATOM   2335  C   LEU A 142      58.122  83.188  88.195  1.00  0.00           C
ATOM   2336  O   LEU A 142      57.282  83.048  87.295  1.00  0.00           O
ATOM   2337  N   THR A 143      59.362  83.637  87.945  1.00  0.00           N
ATOM   2339  CA  THR A 143      59.872  83.878  86.615  1.00  0.00           C
ATOM   2341  CB  THR A 143      59.862  85.357  86.235  1.00  0.00           C
ATOM   2343  OG1 THR A 143      60.272  85.567  84.895  1.00  0.00           O
ATOM   2345  CG2 THR A 143      60.792  86.178  87.125  1.00  0.00           C
ATOM   2349  C   THR A 143      61.272  83.307  86.485  1.00  0.00           C
ATOM   2350  O   THR A 143      62.022  83.188  87.455  1.00  0.00           O
ATOM   2351  N   VAL A 144      61.632  82.918  85.245  1.00  0.00           N
ATOM   2353  CA  VAL A 144      62.892  82.288  84.905  1.00  0.00           C
ATOM   2355  CB  VAL A 144      62.662  80.908  84.285  1.00  0.00           C
ATOM   2357  CG1 VAL A 144      63.992  80.188  84.005  1.00  0.00           C
ATOM   2361  CG2 VAL A 144      61.852  80.047  85.275  1.00  0.00           C
ATOM   2365  C   VAL A 144      63.622  83.207  83.935  1.00  0.00           C
ATOM   2366  O   VAL A 144      63.092  83.558  82.875  1.00  0.00           O
ATOM   2367  N   ILE A 145      64.863  83.618  84.265  1.00  0.00           N
ATOM   2369  CA  ILE A 145      65.662  84.478  83.415  1.00  0.00           C
ATOM   2371  CB  ILE A 145      66.152  85.778  84.075  1.00  0.00           C
ATOM   2373  CG2 ILE A 145      67.072  86.557  83.095  1.00  0.00           C
ATOM   2377  CG1 ILE A 145      64.982  86.677  84.525  1.00  0.00           C
ATOM   2380  CD  ILE A 145      64.432  86.357  85.915  1.00  0.00           C
ATOM   2384  C   ILE A 145      66.872  83.688  83.005  1.00  0.00           C
ATOM   2385  O   ILE A 145      67.582  83.158  83.845  1.00  0.00           O
ATOM   2386  N   ASN A 146      67.132  83.587  81.685  1.00  0.00           N
ATOM   2388  CA  ASN A 146      68.262  82.877  81.115  1.00  0.00           C
ATOM   2390  CB  ASN A 146      67.812  81.757  80.165  1.00  0.00           C
ATOM   2393  CG  ASN A 146      67.322  80.567  80.965  1.00  0.00           C
ATOM   2394  OD1 ASN A 146      67.842  80.128  81.985  1.00  0.00           O
ATOM   2395  ND2 ASN A 146      66.212  79.967  80.485  1.00  0.00           N
ATOM   2398  C   ASN A 146      69.122  83.797  80.275  1.00  0.00           C
ATOM   2399  O   ASN A 146      68.632  84.598  79.475  1.00  0.00           O
ATOM   2400  N   GLN A 147      70.442  83.678  80.395  1.00  0.00           N
ATOM   2402  CA  GLN A 147      71.402  84.408  79.615  1.00  0.00           C
ATOM   2404  CB  GLN A 147      71.993  85.577  80.435  1.00  0.00           C
ATOM   2407  CG  GLN A 147      70.912  86.508  81.015  1.00  0.00           C
ATOM   2410  CD  GLN A 147      71.492  87.638  81.865  1.00  0.00           C
ATOM   2411  OE1 GLN A 147      70.752  88.558  82.205  1.00  0.00           O
ATOM   2412  NE2 GLN A 147      72.783  87.547  82.265  1.00  0.00           N
ATOM   2415  C   GLN A 147      72.512  83.438  79.345  1.00  0.00           C
ATOM   2416  O   GLN A 147      72.712  82.527  80.125  1.00  0.00           O
ATOM   2417  N   SER A 148      73.322  83.667  78.295  1.00  0.00           N
ATOM   2419  CA  SER A 148      74.402  82.758  77.885  1.00  0.00           C
ATOM   2421  CB  SER A 148      75.203  83.368  76.715  1.00  0.00           C
ATOM   2424  OG  SER A 148      74.332  83.818  75.685  1.00  0.00           O
ATOM   2426  C   SER A 148      75.432  82.467  78.955  1.00  0.00           C
ATOM   2427  O   SER A 148      76.022  81.397  79.005  1.00  0.00           O
ATOM   2428  N   HIS A 149      75.702  83.478  79.805  1.00  0.00           N
ATOM   2430  CA  HIS A 149      76.582  83.387  80.945  1.00  0.00           C
ATOM   2432  CB  HIS A 149      77.132  84.798  81.305  1.00  0.00           C
ATOM   2435  ND1 HIS A 149      79.243  85.158  80.065  1.00  0.00           N
ATOM   2436  CG  HIS A 149      77.912  85.477  80.215  1.00  0.00           C
ATOM   2437  CE1 HIS A 149      79.732  85.997  79.195  1.00  0.00           C
ATOM   2439  NE2 HIS A 149      78.793  86.878  78.775  1.00  0.00           N
ATOM   2441  CD2 HIS A 149      77.612  86.557  79.435  1.00  0.00           C
ATOM   2443  C   HIS A 149      75.993  82.787  82.225  1.00  0.00           C
ATOM   2444  O   HIS A 149      76.722  82.208  83.025  1.00  0.00           O
ATOM   2445  N   GLN A 150      74.682  82.948  82.495  1.00  0.00           N
ATOM   2447  CA  GLN A 150      74.082  82.448  83.715  1.00  0.00           C
ATOM   2449  CB  GLN A 150      74.622  83.077  85.045  1.00  0.00           C
ATOM   2452  CG  GLN A 150      74.442  84.618  85.125  1.00  0.00           C
ATOM   2455  CD  GLN A 150      75.012  85.247  86.395  1.00  0.00           C
ATOM   2456  OE1 GLN A 150      75.673  86.287  86.395  1.00  0.00           O
ATOM   2457  NE2 GLN A 150      74.743  84.607  87.555  1.00  0.00           N
ATOM   2460  C   GLN A 150      72.602  82.677  83.665  1.00  0.00           C
ATOM   2461  O   GLN A 150      72.052  83.368  82.815  1.00  0.00           O
ATOM   2462  N   GLN A 151      71.893  82.127  84.645  1.00  0.00           N
ATOM   2464  CA  GLN A 151      70.452  82.107  84.645  1.00  0.00           C
ATOM   2466  CB  GLN A 151      69.923  80.827  83.985  1.00  0.00           C
ATOM   2469  CG  GLN A 151      70.533  79.497  84.475  1.00  0.00           C
ATOM   2472  CD  GLN A 151      71.842  79.198  83.755  1.00  0.00           C
ATOM   2473  OE1 GLN A 151      71.882  79.207  82.525  1.00  0.00           O
ATOM   2474  NE2 GLN A 151      72.952  78.997  84.485  1.00  0.00           N
ATOM   2477  C   GLN A 151      69.972  82.257  86.065  1.00  0.00           C
ATOM   2478  O   GLN A 151      70.682  81.917  87.005  1.00  0.00           O
ATOM   2479  N   TYR A 152      68.792  82.848  86.255  1.00  0.00           N
ATOM   2481  CA  TYR A 152      68.353  83.338  87.535  1.00  0.00           C
ATOM   2483  CB  TYR A 152      68.292  84.887  87.605  1.00  0.00           C
ATOM   2486  CG  TYR A 152      69.572  85.538  87.165  1.00  0.00           C
ATOM   2487  CD1 TYR A 152      69.892  85.647  85.795  1.00  0.00           C
ATOM   2489  CE1 TYR A 152      71.062  86.287  85.385  1.00  0.00           C
ATOM   2491  CZ  TYR A 152      71.902  86.887  86.335  1.00  0.00           C
ATOM   2492  OH  TYR A 152      72.963  87.667  85.875  1.00  0.00           O
ATOM   2494  CD2 TYR A 152      70.432  86.137  88.105  1.00  0.00           C
ATOM   2496  CE2 TYR A 152      71.582  86.817  87.695  1.00  0.00           C
ATOM   2498  C   TYR A 152      66.952  82.848  87.785  1.00  0.00           C
ATOM   2499  O   TYR A 152      66.173  82.647  86.865  1.00  0.00           O
ATOM   2500  N   LEU A 153      66.573  82.708  89.065  1.00  0.00           N
ATOM   2502  CA  LEU A 153      65.172  82.658  89.445  1.00  0.00           C
ATOM   2504  CB  LEU A 153      64.863  81.557  90.465  1.00  0.00           C
ATOM   2507  CG  LEU A 153      64.892  80.128  89.945  1.00  0.00           C
ATOM   2509  CD1 LEU A 153      64.342  79.247  91.075  1.00  0.00           C
ATOM   2513  CD2 LEU A 153      64.082  79.928  88.655  1.00  0.00           C
ATOM   2517  C   LEU A 153      64.792  83.958  90.095  1.00  0.00           C
ATOM   2518  O   LEU A 153      65.582  84.598  90.785  1.00  0.00           O
ATOM   2519  N   GLN A 154      63.542  84.397  89.935  1.00  0.00           N
ATOM   2521  CA  GLN A 154      63.102  85.567  90.655  1.00  0.00           C
ATOM   2523  CB  GLN A 154      63.262  86.777  89.715  1.00  0.00           C
ATOM   2526  CG  GLN A 154      62.852  88.137  90.295  1.00  0.00           C
ATOM   2529  CD  GLN A 154      62.962  89.288  89.285  1.00  0.00           C
ATOM   2530  OE1 GLN A 154      62.822  90.457  89.635  1.00  0.00           O
ATOM   2531  NE2 GLN A 154      63.213  88.947  88.005  1.00  0.00           N
ATOM   2534  C   GLN A 154      61.662  85.348  91.045  1.00  0.00           C
ATOM   2535  O   GLN A 154      60.962  84.588  90.375  1.00  0.00           O
ATOM   2536  N   LYS A 155      61.202  85.967  92.145  1.00  0.00           N
ATOM   2538  CA  LYS A 155      59.822  85.807  92.565  1.00  0.00           C
ATOM   2540  CB  LYS A 155      59.632  84.757  93.705  1.00  0.00           C
ATOM   2543  CG  LYS A 155      60.092  85.138  95.125  1.00  0.00           C
ATOM   2546  CD  LYS A 155      61.612  85.097  95.355  1.00  0.00           C
ATOM   2549  CE  LYS A 155      61.992  85.287  96.845  1.00  0.00           C
ATOM   2552  NZ  LYS A 155      63.342  84.747  97.105  1.00  0.00           N
ATOM   2556  C   LYS A 155      59.272  87.147  93.005  1.00  0.00           C
ATOM   2557  O   LYS A 155      60.002  87.967  93.555  1.00  0.00           O
ATOM   2558  N   ASP A 156      57.962  87.397  92.745  1.00  0.00           N
ATOM   2560  CA  ASP A 156      57.243  88.618  93.115  1.00  0.00           C
ATOM   2562  CB  ASP A 156      55.912  88.727  92.305  1.00  0.00           C
ATOM   2565  CG  ASP A 156      55.042  89.938  92.625  1.00  0.00           C
ATOM   2566  OD1 ASP A 156      54.132  89.878  93.495  1.00  0.00           O
ATOM   2567  OD2 ASP A 156      55.292  91.017  92.025  1.00  0.00           O
ATOM   2568  C   ASP A 156      57.062  88.757  94.635  1.00  0.00           C
ATOM   2569  O   ASP A 156      57.112  89.858  95.195  1.00  0.00           O
ATOM   2570  N   LEU A 157      56.882  87.638  95.345  1.00  0.00           N
ATOM   2572  CA  LEU A 157      56.452  87.638  96.725  1.00  0.00           C
ATOM   2574  CB  LEU A 157      54.952  87.238  96.745  1.00  0.00           C
ATOM   2577  CG  LEU A 157      54.202  87.057  98.085  1.00  0.00           C
ATOM   2579  CD1 LEU A 157      52.692  87.048  97.795  1.00  0.00           C
ATOM   2583  CD2 LEU A 157      54.522  85.757  98.825  1.00  0.00           C
ATOM   2587  C   LEU A 157      57.462  86.838  97.585  1.00  0.00           C
ATOM   2588  O   LEU A 157      57.792  85.698  97.255  1.00  0.00           O
ATOM   2589  N   PRO A 158      58.022  87.337  98.695  1.00  0.00           N
ATOM   2590  CD  PRO A 158      57.952  88.757  99.015  1.00  0.00           C
ATOM   2593  CA  PRO A 158      59.132  86.698  99.405  1.00  0.00           C
ATOM   2595  CB  PRO A 158      59.533  87.728 100.475  1.00  0.00           C
ATOM   2598  CG  PRO A 158      59.202  89.067  99.825  1.00  0.00           C
ATOM   2601  C   PRO A 158      58.802  85.408 100.105  1.00  0.00           C
ATOM   2602  O   PRO A 158      59.682  84.577 100.315  1.00  0.00           O
ATOM   2603  N   ASP A 159      57.532  85.237 100.515  1.00  0.00           N
ATOM   2605  CA  ASP A 159      57.103  84.107 101.285  1.00  0.00           C
ATOM   2607  CB  ASP A 159      55.882  84.467 102.185  1.00  0.00           C
ATOM   2610  CG  ASP A 159      56.012  85.667 103.115  1.00  0.00           C
ATOM   2611  OD1 ASP A 159      57.122  86.128 103.495  1.00  0.00           O
ATOM   2612  OD2 ASP A 159      54.923  86.108 103.565  1.00  0.00           O
ATOM   2613  C   ASP A 159      56.712  82.957 100.345  1.00  0.00           C
ATOM   2614  O   ASP A 159      56.243  81.917 100.815  1.00  0.00           O
ATOM   2615  N   LEU A 160      56.952  83.077  99.015  1.00  0.00           N
ATOM   2617  CA  LEU A 160      56.893  81.957  98.085  1.00  0.00           C
ATOM   2619  CB  LEU A 160      57.302  82.327  96.635  1.00  0.00           C
ATOM   2622  CG  LEU A 160      56.173  82.647  95.625  1.00  0.00           C
ATOM   2624  CD1 LEU A 160      55.002  81.658  95.665  1.00  0.00           C
ATOM   2628  CD2 LEU A 160      55.662  84.067  95.755  1.00  0.00           C
ATOM   2632  C   LEU A 160      57.762  80.787  98.525  1.00  0.00           C
ATOM   2633  O   LEU A 160      58.982  80.868  98.585  1.00  0.00           O
ATOM   2634  N   TYR A 161      57.132  79.637  98.815  1.00  0.00           N
ATOM   2636  CA  TYR A 161      57.862  78.397  98.985  1.00  0.00           C
ATOM   2638  CB  TYR A 161      57.312  77.588 100.185  1.00  0.00           C
ATOM   2641  CG  TYR A 161      58.292  76.518 100.565  1.00  0.00           C
ATOM   2642  CD1 TYR A 161      58.272  75.247  99.945  1.00  0.00           C
ATOM   2644  CE1 TYR A 161      59.272  74.308 100.235  1.00  0.00           C
ATOM   2646  CZ  TYR A 161      60.282  74.607 101.145  1.00  0.00           C
ATOM   2647  OH  TYR A 161      61.342  73.717 101.375  1.00  0.00           O
ATOM   2649  CD2 TYR A 161      59.282  76.798 101.515  1.00  0.00           C
ATOM   2651  CE2 TYR A 161      60.272  75.847 101.805  1.00  0.00           C
ATOM   2653  C   TYR A 161      57.762  77.637  97.675  1.00  0.00           C
ATOM   2654  O   TYR A 161      56.722  77.577  97.035  1.00  0.00           O
ATOM   2655  N   VAL A 162      58.892  77.048  97.225  1.00  0.00           N
ATOM   2657  CA  VAL A 162      58.982  76.378  95.955  1.00  0.00           C
ATOM   2659  CB  VAL A 162      59.942  77.088  95.005  1.00  0.00           C
ATOM   2661  CG1 VAL A 162      60.022  76.368  93.655  1.00  0.00           C
ATOM   2665  CG2 VAL A 162      59.463  78.527  94.735  1.00  0.00           C
ATOM   2669  C   VAL A 162      59.442  74.958  96.265  1.00  0.00           C
ATOM   2670  O   VAL A 162      60.502  74.757  96.855  1.00  0.00           O
ATOM   2671  N   ASP A 163      58.602  73.957  95.915  1.00  0.00           N
ATOM   2673  CA  ASP A 163      58.822  72.557  96.195  1.00  0.00           C
ATOM   2675  CB  ASP A 163      57.682  72.037  97.125  1.00  0.00           C
ATOM   2678  CG  ASP A 163      57.772  70.567  97.525  1.00  0.00           C
ATOM   2679  OD1 ASP A 163      58.702  69.848  97.075  1.00  0.00           O
ATOM   2680  OD2 ASP A 163      56.862  70.147  98.285  1.00  0.00           O
ATOM   2681  C   ASP A 163      58.842  71.827  94.855  1.00  0.00           C
ATOM   2682  O   ASP A 163      57.892  71.938  94.075  1.00  0.00           O
ATOM   2683  N   LEU A 164      59.932  71.107  94.525  1.00  0.00           N
ATOM   2685  CA  LEU A 164      60.052  70.467  93.215  1.00  0.00           C
ATOM   2687  CB  LEU A 164      61.422  70.808  92.535  1.00  0.00           C
ATOM   2690  CG  LEU A 164      61.442  72.208  91.855  1.00  0.00           C
ATOM   2692  CD1 LEU A 164      61.642  73.378  92.805  1.00  0.00           C
ATOM   2696  CD2 LEU A 164      62.552  72.338  90.815  1.00  0.00           C
ATOM   2700  C   LEU A 164      59.812  68.967  93.305  1.00  0.00           C
ATOM   2701  O   LEU A 164      60.092  68.228  92.355  1.00  0.00           O
ATOM   2702  N   SER A 165      59.263  68.458  94.435  1.00  0.00           N
ATOM   2704  CA  SER A 165      59.212  67.007  94.695  1.00  0.00           C
ATOM   2706  CB  SER A 165      58.702  66.598  96.115  1.00  0.00           C
ATOM   2709  OG  SER A 165      57.342  66.967  96.365  1.00  0.00           O
ATOM   2711  C   SER A 165      58.442  66.247  93.625  1.00  0.00           C
ATOM   2712  O   SER A 165      58.862  65.177  93.185  1.00  0.00           O
ATOM   2713  N   THR A 166      57.362  66.857  93.115  1.00  0.00           N
ATOM   2715  CA  THR A 166      56.492  66.378  92.045  1.00  0.00           C
ATOM   2717  CB  THR A 166      55.272  67.277  91.875  1.00  0.00           C
ATOM   2719  OG1 THR A 166      55.552  68.607  91.445  1.00  0.00           O
ATOM   2721  CG2 THR A 166      54.632  67.478  93.235  1.00  0.00           C
ATOM   2725  C   THR A 166      57.112  66.238  90.665  1.00  0.00           C
ATOM   2726  O   THR A 166      56.452  65.747  89.745  1.00  0.00           O
ATOM   2727  N   VAL A 167      58.362  66.707  90.465  1.00  0.00           N
ATOM   2729  CA  VAL A 167      58.932  66.857  89.135  1.00  0.00           C
ATOM   2731  CB  VAL A 167      58.602  68.268  88.635  1.00  0.00           C
ATOM   2733  CG1 VAL A 167      59.242  69.378  89.515  1.00  0.00           C
ATOM   2737  CG2 VAL A 167      58.962  68.427  87.155  1.00  0.00           C
ATOM   2741  C   VAL A 167      60.432  66.558  89.105  1.00  0.00           C
ATOM   2742  O   VAL A 167      61.052  66.327  88.055  1.00  0.00           O
ATOM   2743  N   GLY A 168      61.092  66.527  90.285  1.00  0.00           N
ATOM   2745  CA  GLY A 168      62.502  66.197  90.435  1.00  0.00           C
ATOM   2748  C   GLY A 168      62.842  64.757  90.125  1.00  0.00           C
ATOM   2749  O   GLY A 168      63.962  64.467  89.745  1.00  0.00           O
ATOM   2750  N   GLU A 169      61.882  63.827  90.315  1.00  0.00           N
ATOM   2752  CA  GLU A 169      62.012  62.427  89.955  1.00  0.00           C
ATOM   2754  CB  GLU A 169      60.762  61.668  90.475  1.00  0.00           C
ATOM   2757  CG  GLU A 169      61.032  60.207  90.895  1.00  0.00           C
ATOM   2760  CD  GLU A 169      59.942  59.607  91.785  1.00  0.00           C
ATOM   2761  OE1 GLU A 169      58.822  59.308  91.325  1.00  0.00           O
ATOM   2762  OE2 GLU A 169      60.272  59.337  92.975  1.00  0.00           O
ATOM   2763  C   GLU A 169      62.162  62.287  88.445  1.00  0.00           C
ATOM   2764  O   GLU A 169      63.083  61.647  87.935  1.00  0.00           O
ATOM   2765  N   GLY A 170      61.312  62.998  87.665  1.00  0.00           N
ATOM   2767  CA  GLY A 170      61.462  63.068  86.225  1.00  0.00           C
ATOM   2770  C   GLY A 170      62.782  63.627  85.775  1.00  0.00           C
ATOM   2771  O   GLY A 170      63.442  63.068  84.905  1.00  0.00           O
ATOM   2772  N   TYR A 171      63.242  64.728  86.415  1.00  0.00           N
ATOM   2774  CA  TYR A 171      64.552  65.287  86.115  1.00  0.00           C
ATOM   2776  CB  TYR A 171      64.812  66.618  86.925  1.00  0.00           C
ATOM   2779  CG  TYR A 171      66.262  67.037  86.845  1.00  0.00           C
ATOM   2780  CD1 TYR A 171      66.752  67.658  85.685  1.00  0.00           C
ATOM   2782  CE1 TYR A 171      68.132  67.798  85.475  1.00  0.00           C
ATOM   2784  CZ  TYR A 171      69.022  67.307  86.435  1.00  0.00           C
ATOM   2785  OH  TYR A 171      70.412  67.478  86.275  1.00  0.00           O
ATOM   2787  CD2 TYR A 171      67.162  66.598  87.815  1.00  0.00           C
ATOM   2789  CE2 TYR A 171      68.542  66.688  87.585  1.00  0.00           C
ATOM   2791  C   TYR A 171      65.702  64.298  86.315  1.00  0.00           C
ATOM   2792  O   TYR A 171      66.542  64.137  85.435  1.00  0.00           O
ATOM   2793  N   ALA A 172      65.743  63.627  87.475  1.00  0.00           N
ATOM   2795  CA  ALA A 172      66.802  62.737  87.865  1.00  0.00           C
ATOM   2797  CB  ALA A 172      66.662  62.388  89.355  1.00  0.00           C
ATOM   2801  C   ALA A 172      66.932  61.517  86.945  1.00  0.00           C
ATOM   2802  O   ALA A 172      68.033  61.077  86.615  1.00  0.00           O
ATOM   2803  N   ALA A 173      65.812  60.967  86.435  1.00  0.00           N
ATOM   2805  CA  ALA A 173      65.812  59.958  85.385  1.00  0.00           C
ATOM   2807  CB  ALA A 173      64.372  59.477  85.155  1.00  0.00           C
ATOM   2811  C   ALA A 173      66.442  60.397  84.045  1.00  0.00           C
ATOM   2812  O   ALA A 173      67.182  59.667  83.405  1.00  0.00           O
ATOM   2813  N   ASP A 174      66.142  61.627  83.585  1.00  0.00           N
ATOM   2815  CA  ASP A 174      66.752  62.237  82.425  1.00  0.00           C
ATOM   2817  CB  ASP A 174      65.882  63.458  82.085  1.00  0.00           C
ATOM   2820  CG  ASP A 174      64.493  63.007  81.655  1.00  0.00           C
ATOM   2821  OD1 ASP A 174      64.353  61.958  80.985  1.00  0.00           O
ATOM   2822  OD2 ASP A 174      63.562  63.798  81.915  1.00  0.00           O
ATOM   2823  C   ASP A 174      68.222  62.597  82.645  1.00  0.00           C
ATOM   2824  O   ASP A 174      69.092  62.397  81.805  1.00  0.00           O
ATOM   2825  N   HIS A 175      68.562  63.068  83.865  1.00  0.00           N
ATOM   2827  CA  HIS A 175      69.923  63.268  84.325  1.00  0.00           C
ATOM   2829  CB  HIS A 175      69.892  63.827  85.765  1.00  0.00           C
ATOM   2832  ND1 HIS A 175      71.412  64.667  87.605  1.00  0.00           N
ATOM   2834  CG  HIS A 175      71.202  64.327  86.295  1.00  0.00           C
ATOM   2835  CE1 HIS A 175      72.683  65.128  87.705  1.00  0.00           C
ATOM   2837  NE2 HIS A 175      73.312  65.088  86.535  1.00  0.00           N
ATOM   2838  CD2 HIS A 175      72.372  64.558  85.665  1.00  0.00           C
ATOM   2840  C   HIS A 175      70.752  61.987  84.305  1.00  0.00           C
ATOM   2841  O   HIS A 175      71.912  61.958  83.875  1.00  0.00           O
ATOM   2842  N   LEU A 176      70.122  60.888  84.735  1.00  0.00           N
ATOM   2844  CA  LEU A 176      70.622  59.537  84.615  1.00  0.00           C
ATOM   2846  CB  LEU A 176      69.692  58.618  85.455  1.00  0.00           C
ATOM   2849  CG  LEU A 176      70.212  57.198  85.745  1.00  0.00           C
ATOM   2851  CD1 LEU A 176      71.652  57.217  86.245  1.00  0.00           C
ATOM   2855  CD2 LEU A 176      69.322  56.517  86.805  1.00  0.00           C
ATOM   2859  C   LEU A 176      70.792  59.057  83.185  1.00  0.00           C
ATOM   2860  O   LEU A 176      71.762  58.378  82.845  1.00  0.00           O
ATOM   2861  N   ALA A 177      69.882  59.417  82.275  1.00  0.00           N
ATOM   2863  CA  ALA A 177      70.032  59.157  80.855  1.00  0.00           C
ATOM   2865  CB  ALA A 177      68.762  59.617  80.125  1.00  0.00           C
ATOM   2869  C   ALA A 177      71.262  59.787  80.205  1.00  0.00           C
ATOM   2870  O   ALA A 177      72.033  59.108  79.525  1.00  0.00           O
ATOM   2871  N   ARG A 178      71.552  61.088  80.475  1.00  0.00           N
ATOM   2873  CA  ARG A 178      72.732  61.748  79.915  1.00  0.00           C
ATOM   2875  CB  ARG A 178      72.643  63.308  80.015  1.00  0.00           C
ATOM   2878  CG  ARG A 178      72.823  63.938  81.415  1.00  0.00           C
ATOM   2881  CD  ARG A 178      72.862  65.477  81.415  1.00  0.00           C
ATOM   2884  NE  ARG A 178      73.112  65.878  82.835  1.00  0.00           N
ATOM   2886  CZ  ARG A 178      73.353  67.097  83.275  1.00  0.00           C
ATOM   2887  NH1 ARG A 178      73.322  68.158  82.495  1.00  0.00           N
ATOM   2890  NH2 ARG A 178      73.622  67.257  84.565  1.00  0.00           N
ATOM   2893  C   ARG A 178      74.033  61.237  80.555  1.00  0.00           C
ATOM   2894  O   ARG A 178      75.102  61.298  79.955  1.00  0.00           O
ATOM   2895  N   LEU A 179      73.982  60.678  81.785  1.00  0.00           N
ATOM   2897  CA  LEU A 179      75.072  59.888  82.345  1.00  0.00           C
ATOM   2899  CB  LEU A 179      74.812  59.507  83.825  1.00  0.00           C
ATOM   2902  CG  LEU A 179      76.042  58.987  84.605  1.00  0.00           C
ATOM   2904  CD1 LEU A 179      75.872  59.178  86.125  1.00  0.00           C
ATOM   2908  CD2 LEU A 179      76.342  57.507  84.355  1.00  0.00           C
ATOM   2912  C   LEU A 179      75.393  58.658  81.525  1.00  0.00           C
ATOM   2913  O   LEU A 179      76.542  58.408  81.185  1.00  0.00           O
ATOM   2914  N   MET A 180      74.382  57.887  81.105  1.00  0.00           N
ATOM   2916  CA  MET A 180      74.572  56.697  80.285  1.00  0.00           C
ATOM   2918  CB  MET A 180      73.243  55.937  80.075  1.00  0.00           C
ATOM   2921  CG  MET A 180      72.643  55.377  81.375  1.00  0.00           C
ATOM   2924  SD  MET A 180      73.632  54.077  82.175  1.00  0.00           S
ATOM   2925  CE  MET A 180      73.012  54.417  83.845  1.00  0.00           C
ATOM   2929  C   MET A 180      75.253  56.977  78.955  1.00  0.00           C
ATOM   2930  O   MET A 180      76.122  56.228  78.525  1.00  0.00           O
ATOM   2931  N   GLU A 181      74.902  58.097  78.305  1.00  0.00           N
ATOM   2933  CA  GLU A 181      75.522  58.588  77.095  1.00  0.00           C
ATOM   2935  CB  GLU A 181      74.852  59.908  76.675  1.00  0.00           C
ATOM   2938  CG  GLU A 181      73.342  59.787  76.395  1.00  0.00           C
ATOM   2941  CD  GLU A 181      72.812  61.077  75.815  1.00  0.00           C
ATOM   2942  OE1 GLU A 181      73.362  61.527  74.765  1.00  0.00           O
ATOM   2943  OE2 GLU A 181      71.902  61.678  76.425  1.00  0.00           O
ATOM   2944  C   GLU A 181      77.022  58.827  77.215  1.00  0.00           C
ATOM   2945  O   GLU A 181      77.783  58.458  76.315  1.00  0.00           O
ATOM   2946  N   GLN A 182      77.503  59.417  78.335  1.00  0.00           N
ATOM   2948  CA  GLN A 182      78.912  59.747  78.535  1.00  0.00           C
ATOM   2950  CB  GLN A 182      79.092  60.917  79.535  1.00  0.00           C
ATOM   2953  CG  GLN A 182      79.003  60.587  81.055  1.00  0.00           C
ATOM   2956  CD  GLN A 182      78.292  61.627  81.935  1.00  0.00           C
ATOM   2957  OE1 GLN A 182      78.512  61.738  83.145  1.00  0.00           O
ATOM   2958  NE2 GLN A 182      77.352  62.388  81.345  1.00  0.00           N
ATOM   2961  C   GLN A 182      79.703  58.537  79.015  1.00  0.00           C
ATOM   2962  O   GLN A 182      80.924  58.478  78.955  1.00  0.00           O
ATOM   2963  N   GLU A 183      78.992  57.507  79.495  1.00  0.00           N
ATOM   2965  CA  GLU A 183      79.582  56.257  79.895  1.00  0.00           C
ATOM   2967  CB  GLU A 183      78.813  55.757  81.145  1.00  0.00           C
ATOM   2970  CG  GLU A 183      79.092  56.587  82.425  1.00  0.00           C
ATOM   2973  CD  GLU A 183      80.542  56.818  82.845  1.00  0.00           C
ATOM   2974  OE1 GLU A 183      81.432  55.967  82.565  1.00  0.00           O
ATOM   2975  OE2 GLU A 183      80.802  57.837  83.535  1.00  0.00           O
ATOM   2976  C   GLU A 183      79.533  55.267  78.735  1.00  0.00           C
ATOM   2977  O   GLU A 183      79.953  54.118  78.865  1.00  0.00           O
ATOM   2978  N   GLY A 184      79.052  55.768  77.575  1.00  0.00           N
ATOM   2980  CA  GLY A 184      78.822  55.088  76.295  1.00  0.00           C
ATOM   2983  C   GLY A 184      77.982  53.857  76.365  1.00  0.00           C
ATOM   2984  O   GLY A 184      78.272  52.827  75.755  1.00  0.00           O
ATOM   2985  N   ILE A 185      76.893  53.957  77.135  1.00  0.00           N
ATOM   2987  CA  ILE A 185      75.962  52.887  77.385  1.00  0.00           C
ATOM   2989  CB  ILE A 185      75.662  52.697  78.865  1.00  0.00           C
ATOM   2991  CG2 ILE A 185      74.622  51.567  79.045  1.00  0.00           C
ATOM   2995  CG1 ILE A 185      76.972  52.417  79.635  1.00  0.00           C
ATOM   2998  CD  ILE A 185      76.783  52.368  81.155  1.00  0.00           C
ATOM   3002  C   ILE A 185      74.712  53.248  76.615  1.00  0.00           C
ATOM   3003  O   ILE A 185      74.102  54.298  76.835  1.00  0.00           O
ATOM   3004  N   SER A 186      74.362  52.408  75.625  1.00  0.00           N
ATOM   3006  CA  SER A 186      73.382  52.788  74.615  1.00  0.00           C
ATOM   3008  CB  SER A 186      74.003  52.497  73.215  1.00  0.00           C
ATOM   3011  OG  SER A 186      73.402  53.278  72.185  1.00  0.00           O
ATOM   3013  C   SER A 186      72.112  51.977  74.805  1.00  0.00           C
ATOM   3014  O   SER A 186      71.032  52.327  74.335  1.00  0.00           O
ATOM   3015  N   ARG A 187      72.202  50.878  75.575  1.00  0.00           N
ATOM   3017  CA  ARG A 187      71.082  50.048  75.965  1.00  0.00           C
ATOM   3019  CB  ARG A 187      71.042  48.647  75.275  1.00  0.00           C
ATOM   3022  CG  ARG A 187      72.392  47.897  75.225  1.00  0.00           C
ATOM   3025  CD  ARG A 187      72.532  46.738  74.215  1.00  0.00           C
ATOM   3028  NE  ARG A 187      71.492  45.657  74.375  1.00  0.00           N
ATOM   3030  CZ  ARG A 187      71.562  44.547  73.645  1.00  0.00           C
ATOM   3031  NH1 ARG A 187      72.672  44.087  73.115  1.00  0.00           N
ATOM   3034  NH2 ARG A 187      70.482  43.887  73.335  1.00  0.00           N
ATOM   3037  C   ARG A 187      71.042  49.978  77.475  1.00  0.00           C
ATOM   3038  O   ARG A 187      72.012  49.568  78.115  1.00  0.00           O
ATOM   3039  N   TYR A 188      69.923  50.457  78.045  1.00  0.00           N
ATOM   3041  CA  TYR A 188      69.752  50.597  79.475  1.00  0.00           C
ATOM   3043  CB  TYR A 188      70.562  51.808  80.035  1.00  0.00           C
ATOM   3046  CG  TYR A 188      70.283  53.118  79.315  1.00  0.00           C
ATOM   3047  CD1 TYR A 188      69.162  53.877  79.675  1.00  0.00           C
ATOM   3049  CE1 TYR A 188      68.962  55.158  79.155  1.00  0.00           C
ATOM   3051  CZ  TYR A 188      69.872  55.698  78.235  1.00  0.00           C
ATOM   3052  OH  TYR A 188      69.662  57.028  77.805  1.00  0.00           O
ATOM   3054  CD2 TYR A 188      71.162  53.647  78.355  1.00  0.00           C
ATOM   3056  CE2 TYR A 188      70.952  54.927  77.805  1.00  0.00           C
ATOM   3058  C   TYR A 188      68.272  50.748  79.805  1.00  0.00           C
ATOM   3059  O   TYR A 188      67.493  51.298  79.015  1.00  0.00           O
ATOM   3060  N   LEU A 189      67.862  50.358  81.025  1.00  0.00           N
ATOM   3062  CA  LEU A 189      66.632  50.857  81.635  1.00  0.00           C
ATOM   3064  CB  LEU A 189      65.643  49.708  81.965  1.00  0.00           C
ATOM   3067  CG  LEU A 189      64.302  49.987  82.685  1.00  0.00           C
ATOM   3069  CD1 LEU A 189      64.432  50.377  84.165  1.00  0.00           C
ATOM   3073  CD2 LEU A 189      63.412  50.978  81.915  1.00  0.00           C
ATOM   3077  C   LEU A 189      67.052  51.647  82.855  1.00  0.00           C
ATOM   3078  O   LEU A 189      67.753  51.147  83.745  1.00  0.00           O
ATOM   3079  N   VAL A 190      66.682  52.938  82.915  1.00  0.00           N
ATOM   3081  CA  VAL A 190      67.033  53.817  84.015  1.00  0.00           C
ATOM   3083  CB  VAL A 190      67.893  55.007  83.635  1.00  0.00           C
ATOM   3085  CG1 VAL A 190      69.272  54.487  83.205  1.00  0.00           C
ATOM   3089  CG2 VAL A 190      67.232  55.908  82.565  1.00  0.00           C
ATOM   3093  C   VAL A 190      65.772  54.298  84.695  1.00  0.00           C
ATOM   3094  O   VAL A 190      64.772  54.617  84.065  1.00  0.00           O
ATOM   3095  N   SER A 191      65.802  54.298  86.045  1.00  0.00           N
ATOM   3097  CA  SER A 191      64.662  54.547  86.885  1.00  0.00           C
ATOM   3099  CB  SER A 191      63.972  53.227  87.355  1.00  0.00           C
ATOM   3102  OG  SER A 191      62.812  53.427  88.175  1.00  0.00           O
ATOM   3104  C   SER A 191      65.172  55.298  88.105  1.00  0.00           C
ATOM   3105  O   SER A 191      66.182  54.917  88.685  1.00  0.00           O
ATOM   3106  N   VAL A 192      64.442  56.338  88.515  1.00  0.00           N
ATOM   3108  CA  VAL A 192      64.522  56.917  89.825  1.00  0.00           C
ATOM   3110  CB  VAL A 192      65.242  58.268  89.815  1.00  0.00           C
ATOM   3112  CG1 VAL A 192      64.372  59.378  89.225  1.00  0.00           C
ATOM   3116  CG2 VAL A 192      65.702  58.688  91.225  1.00  0.00           C
ATOM   3120  C   VAL A 192      63.052  56.967  90.205  1.00  0.00           C
ATOM   3121  O   VAL A 192      62.202  57.368  89.405  1.00  0.00           O
ATOM   3122  N   GLY A 193      62.672  56.447  91.385  1.00  0.00           N
ATOM   3124  CA  GLY A 193      61.272  56.338  91.825  1.00  0.00           C
ATOM   3127  C   GLY A 193      60.232  55.867  90.815  1.00  0.00           C
ATOM   3128  O   GLY A 193      60.262  54.747  90.305  1.00  0.00           O
ATOM   3129  N   GLY A 194      59.202  56.688  90.555  1.00  0.00           N
ATOM   3131  CA  GLY A 194      58.153  56.438  89.575  1.00  0.00           C
ATOM   3134  C   GLY A 194      58.562  56.657  88.155  1.00  0.00           C
ATOM   3135  O   GLY A 194      57.912  56.138  87.245  1.00  0.00           O
ATOM   3136  N   ALA A 195      59.642  57.427  87.915  1.00  0.00           N
ATOM   3138  CA  ALA A 195      60.052  57.887  86.605  1.00  0.00           C
ATOM   3140  CB  ALA A 195      60.522  59.347  86.705  1.00  0.00           C
ATOM   3144  C   ALA A 195      61.112  57.007  85.945  1.00  0.00           C
ATOM   3145  O   ALA A 195      62.092  56.567  86.555  1.00  0.00           O
ATOM   3146  N   LEU A 196      60.932  56.688  84.655  1.00  0.00           N
ATOM   3148  CA  LEU A 196      61.822  55.787  83.935  1.00  0.00           C
ATOM   3150  CB  LEU A 196      61.352  54.287  83.835  1.00  0.00           C
ATOM   3153  CG  LEU A 196      60.942  53.548  85.125  1.00  0.00           C
ATOM   3155  CD1 LEU A 196      59.562  53.927  85.685  1.00  0.00           C
ATOM   3159  CD2 LEU A 196      60.912  52.028  84.885  1.00  0.00           C
ATOM   3163  C   LEU A 196      62.022  56.298  82.525  1.00  0.00           C
ATOM   3164  O   LEU A 196      61.142  56.917  81.935  1.00  0.00           O
ATOM   3165  N   ASN A 197      63.182  55.987  81.925  1.00  0.00           N
ATOM   3167  CA  ASN A 197      63.423  56.097  80.505  1.00  0.00           C
ATOM   3169  CB  ASN A 197      64.412  57.237  80.175  1.00  0.00           C
ATOM   3172  CG  ASN A 197      63.892  58.607  80.595  1.00  0.00           C
ATOM   3173  OD1 ASN A 197      62.882  59.087  80.085  1.00  0.00           O
ATOM   3174  ND2 ASN A 197      64.603  59.298  81.505  1.00  0.00           N
ATOM   3177  C   ASN A 197      64.003  54.778  80.035  1.00  0.00           C
ATOM   3178  O   ASN A 197      64.842  54.188  80.715  1.00  0.00           O
ATOM   3179  N   SER A 198      63.572  54.248  78.865  1.00  0.00           N
ATOM   3181  CA  SER A 198      64.122  53.007  78.325  1.00  0.00           C
ATOM   3183  CB  SER A 198      63.112  51.798  78.355  1.00  0.00           C
ATOM   3186  OG  SER A 198      62.752  51.237  77.085  1.00  0.00           O
ATOM   3188  C   SER A 198      64.743  53.248  76.975  1.00  0.00           C
ATOM   3189  O   SER A 198      64.262  54.048  76.175  1.00  0.00           O
ATOM   3190  N   ARG A 199      65.882  52.588  76.715  1.00  0.00           N
ATOM   3192  CA  ARG A 199      66.562  52.728  75.445  1.00  0.00           C
ATOM   3194  CB  ARG A 199      67.582  53.868  75.465  1.00  0.00           C
ATOM   3197  CG  ARG A 199      68.262  54.108  74.105  1.00  0.00           C
ATOM   3200  CD  ARG A 199      69.152  55.348  74.125  1.00  0.00           C
ATOM   3203  NE  ARG A 199      69.912  55.377  72.835  1.00  0.00           N
ATOM   3205  CZ  ARG A 199      71.182  55.768  72.735  1.00  0.00           C
ATOM   3206  NH1 ARG A 199      71.832  56.377  73.695  1.00  0.00           N
ATOM   3209  NH2 ARG A 199      71.822  55.447  71.635  1.00  0.00           N
ATOM   3212  C   ARG A 199      67.272  51.438  75.095  1.00  0.00           C
ATOM   3213  O   ARG A 199      67.832  50.757  75.955  1.00  0.00           O
ATOM   3214  N   GLY A 200      67.282  51.077  73.785  1.00  0.00           N
ATOM   3216  CA  GLY A 200      67.762  49.798  73.305  1.00  0.00           C
ATOM   3219  C   GLY A 200      67.033  48.647  73.935  1.00  0.00           C
ATOM   3220  O   GLY A 200      65.882  48.768  74.325  1.00  0.00           O
ATOM   3221  N   MET A 201      67.683  47.487  74.045  1.00  0.00           N
ATOM   3223  CA  MET A 201      66.972  46.287  74.405  1.00  0.00           C
ATOM   3225  CB  MET A 201      66.993  45.267  73.255  1.00  0.00           C
ATOM   3228  CG  MET A 201      66.562  45.888  71.905  1.00  0.00           C
ATOM   3231  SD  MET A 201      64.952  46.707  71.885  1.00  0.00           S
ATOM   3232  CE  MET A 201      65.022  47.368  70.195  1.00  0.00           C
ATOM   3236  C   MET A 201      67.582  45.688  75.635  1.00  0.00           C
ATOM   3237  O   MET A 201      68.722  45.978  76.025  1.00  0.00           O
ATOM   3238  N   ASN A 202      66.783  44.817  76.275  1.00  0.00           N
ATOM   3240  CA  ASN A 202      67.142  43.947  77.345  1.00  0.00           C
ATOM   3242  CB  ASN A 202      65.842  43.268  77.865  1.00  0.00           C
ATOM   3245  CG  ASN A 202      65.892  43.138  79.385  1.00  0.00           C
ATOM   3246  OD1 ASN A 202      66.952  42.918  79.985  1.00  0.00           O
ATOM   3247  ND2 ASN A 202      64.732  43.357  80.035  1.00  0.00           N
ATOM   3250  C   ASN A 202      68.213  42.918  76.965  1.00  0.00           C
ATOM   3251  O   ASN A 202      68.762  42.907  75.865  1.00  0.00           O
ATOM   3252  N   GLY A 203      68.522  41.987  77.875  1.00  0.00           N
ATOM   3254  CA  GLY A 203      69.423  40.878  77.585  1.00  0.00           C
ATOM   3257  C   GLY A 203      69.033  39.978  76.435  1.00  0.00           C
ATOM   3258  O   GLY A 203      69.902  39.438  75.765  1.00  0.00           O
ATOM   3259  N   GLU A 204      67.732  39.778  76.155  1.00  0.00           N
ATOM   3261  CA  GLU A 204      67.302  38.787  75.175  1.00  0.00           C
ATOM   3263  CB  GLU A 204      65.952  38.177  75.655  1.00  0.00           C
ATOM   3266  CG  GLU A 204      64.812  39.227  75.865  1.00  0.00           C
ATOM   3269  CD  GLU A 204      64.522  39.588  77.325  1.00  0.00           C
ATOM   3270  OE1 GLU A 204      65.232  39.057  78.215  1.00  0.00           O
ATOM   3271  OE2 GLU A 204      63.592  40.397  77.585  1.00  0.00           O
ATOM   3272  C   GLU A 204      67.122  39.267  73.735  1.00  0.00           C
ATOM   3273  O   GLU A 204      66.732  38.487  72.865  1.00  0.00           O
ATOM   3274  N   GLY A 205      67.382  40.558  73.435  1.00  0.00           N
ATOM   3276  CA  GLY A 205      67.042  41.138  72.145  1.00  0.00           C
ATOM   3279  C   GLY A 205      65.562  41.327  72.045  1.00  0.00           C
ATOM   3280  O   GLY A 205      64.882  40.757  71.185  1.00  0.00           O
ATOM   3281  N   LEU A 206      65.032  42.088  73.025  1.00  0.00           N
ATOM   3283  CA  LEU A 206      63.673  42.557  73.065  1.00  0.00           C
ATOM   3285  CB  LEU A 206      62.712  41.538  73.735  1.00  0.00           C
ATOM   3288  CG  LEU A 206      62.162  40.428  72.805  1.00  0.00           C
ATOM   3290  CD1 LEU A 206      61.082  39.628  73.525  1.00  0.00           C
ATOM   3294  CD2 LEU A 206      61.582  40.997  71.505  1.00  0.00           C
ATOM   3298  C   LEU A 206      63.632  43.857  73.875  1.00  0.00           C
ATOM   3299  O   LEU A 206      64.452  44.007  74.795  1.00  0.00           O
ATOM   3300  N   PRO A 207      62.752  44.807  73.565  1.00  0.00           N
ATOM   3301  CD  PRO A 207      61.963  44.838  72.325  1.00  0.00           C
ATOM   3304  CA  PRO A 207      62.502  46.007  74.365  1.00  0.00           C
ATOM   3306  CB  PRO A 207      61.252  46.637  73.725  1.00  0.00           C
ATOM   3309  CG  PRO A 207      61.392  46.257  72.255  1.00  0.00           C
ATOM   3312  C   PRO A 207      62.342  45.797  75.845  1.00  0.00           C
ATOM   3313  O   PRO A 207      61.893  44.747  76.295  1.00  0.00           O
ATOM   3314  N   TRP A 208      62.742  46.798  76.645  1.00  0.00           N
ATOM   3316  CA  TRP A 208      62.572  46.738  78.075  1.00  0.00           C
ATOM   3318  CB  TRP A 208      63.172  47.988  78.745  1.00  0.00           C
ATOM   3321  CG  TRP A 208      64.642  48.107  78.505  1.00  0.00           C
ATOM   3322  CD1 TRP A 208      65.272  48.847  77.545  1.00  0.00           C
ATOM   3324  NE1 TRP A 208      66.632  48.677  77.665  1.00  0.00           N
ATOM   3326  CE2 TRP A 208      66.893  47.827  78.705  1.00  0.00           C
ATOM   3327  CD2 TRP A 208      65.652  47.427  79.245  1.00  0.00           C
ATOM   3328  CE3 TRP A 208      65.632  46.538  80.325  1.00  0.00           C
ATOM   3330  CZ3 TRP A 208      66.842  46.088  80.855  1.00  0.00           C
ATOM   3332  CZ2 TRP A 208      68.092  47.388  79.225  1.00  0.00           C
ATOM   3334  CH2 TRP A 208      68.052  46.497  80.305  1.00  0.00           C
ATOM   3336  C   TRP A 208      61.122  46.627  78.515  1.00  0.00           C
ATOM   3337  O   TRP A 208      60.272  47.417  78.135  1.00  0.00           O
ATOM   3338  N   ARG A 209      60.822  45.628  79.365  1.00  0.00           N
ATOM   3340  CA  ARG A 209      59.472  45.467  79.835  1.00  0.00           C
ATOM   3342  CB  ARG A 209      59.333  44.057  80.455  1.00  0.00           C
ATOM   3345  CG  ARG A 209      57.912  43.478  80.385  1.00  0.00           C
ATOM   3348  CD  ARG A 209      56.882  44.077  81.355  1.00  0.00           C
ATOM   3351  NE  ARG A 209      57.112  43.458  82.685  1.00  0.00           N
ATOM   3353  CZ  ARG A 209      56.162  43.007  83.515  1.00  0.00           C
ATOM   3354  NH1 ARG A 209      54.923  42.827  83.125  1.00  0.00           N
ATOM   3357  NH2 ARG A 209      56.492  42.697  84.745  1.00  0.00           N
ATOM   3360  C   ARG A 209      59.192  46.557  80.855  1.00  0.00           C
ATOM   3361  O   ARG A 209      59.743  46.587  81.955  1.00  0.00           O
ATOM   3362  N   VAL A 210      58.283  47.497  80.535  1.00  0.00           N
ATOM   3364  CA  VAL A 210      57.732  48.408  81.515  1.00  0.00           C
ATOM   3366  CB  VAL A 210      57.982  49.877  81.175  1.00  0.00           C
ATOM   3368  CG1 VAL A 210      57.122  50.827  82.025  1.00  0.00           C
ATOM   3372  CG2 VAL A 210      59.472  50.167  81.405  1.00  0.00           C
ATOM   3376  C   VAL A 210      56.272  48.058  81.625  1.00  0.00           C
ATOM   3377  O   VAL A 210      55.562  47.868  80.645  1.00  0.00           O
ATOM   3378  N   ALA A 211      55.792  47.897  82.865  1.00  0.00           N
ATOM   3380  CA  ALA A 211      54.432  47.507  83.095  1.00  0.00           C
ATOM   3382  CB  ALA A 211      54.333  46.067  83.635  1.00  0.00           C
ATOM   3386  C   ALA A 211      53.772  48.478  84.025  1.00  0.00           C
ATOM   3387  O   ALA A 211      54.352  49.038  84.955  1.00  0.00           O
ATOM   3388  N   ILE A 212      52.482  48.717  83.745  1.00  0.00           N
ATOM   3390  CA  ILE A 212      51.612  49.507  84.565  1.00  0.00           C
ATOM   3392  CB  ILE A 212      50.732  50.407  83.725  1.00  0.00           C
ATOM   3394  CG2 ILE A 212      49.932  49.638  82.645  1.00  0.00           C
ATOM   3398  CG1 ILE A 212      49.842  51.327  84.595  1.00  0.00           C
ATOM   3401  CD  ILE A 212      49.312  52.487  83.765  1.00  0.00           C
ATOM   3405  C   ILE A 212      50.862  48.567  85.485  1.00  0.00           C
ATOM   3406  O   ILE A 212      50.162  47.637  85.065  1.00  0.00           O
ATOM   3407  N   GLN A 213      51.042  48.708  86.805  1.00  0.00           N
ATOM   3409  CA  GLN A 213      50.302  47.918  87.765  1.00  0.00           C
ATOM   3411  CB  GLN A 213      51.082  47.827  89.095  1.00  0.00           C
ATOM   3414  CG  GLN A 213      52.432  47.058  89.055  1.00  0.00           C
ATOM   3417  CD  GLN A 213      53.132  47.088  90.415  1.00  0.00           C
ATOM   3418  OE1 GLN A 213      52.612  47.588  91.425  1.00  0.00           O
ATOM   3419  NE2 GLN A 213      54.372  46.548  90.485  1.00  0.00           N
ATOM   3422  C   GLN A 213      48.852  48.437  87.885  1.00  0.00           C
ATOM   3423  O   GLN A 213      48.612  49.647  87.825  1.00  0.00           O
ATOM   3424  N   LYS A 214      47.822  47.557  88.015  1.00  0.00           N
ATOM   3426  CA  LYS A 214      46.442  47.938  88.355  1.00  0.00           C
ATOM   3428  CB  LYS A 214      45.442  46.738  88.265  1.00  0.00           C
ATOM   3431  CG  LYS A 214      45.122  46.228  86.855  1.00  0.00           C
ATOM   3434  CD  LYS A 214      44.542  47.257  85.875  1.00  0.00           C
ATOM   3437  CE  LYS A 214      43.122  47.747  86.225  1.00  0.00           C
ATOM   3440  NZ  LYS A 214      42.552  48.487  85.075  1.00  0.00           N
ATOM   3444  C   LYS A 214      46.102  48.607  89.695  1.00  0.00           C
ATOM   3445  O   LYS A 214      45.242  49.487  89.685  1.00  0.00           O
ATOM   3446  N   PRO A 215      46.632  48.198  90.845  1.00  0.00           N
ATOM   3447  CD  PRO A 215      47.722  47.247  90.985  1.00  0.00           C
ATOM   3450  CA  PRO A 215      45.942  48.388  92.105  1.00  0.00           C
ATOM   3452  CB  PRO A 215      46.472  47.247  92.965  1.00  0.00           C
ATOM   3455  CG  PRO A 215      47.882  47.058  92.475  1.00  0.00           C
ATOM   3458  C   PRO A 215      46.302  49.717  92.685  1.00  0.00           C
ATOM   3459  O   PRO A 215      47.332  49.917  93.335  1.00  0.00           O
ATOM   3460  N   THR A 216      45.462  50.698  92.415  1.00  0.00           N
ATOM   3462  CA  THR A 216      45.772  52.058  92.735  1.00  0.00           C
ATOM   3464  CB  THR A 216      45.332  52.897  91.555  1.00  0.00           C
ATOM   3466  OG1 THR A 216      45.762  54.227  91.735  1.00  0.00           O
ATOM   3468  CG2 THR A 216      43.822  52.807  91.355  1.00  0.00           C
ATOM   3472  C   THR A 216      45.152  52.438  94.065  1.00  0.00           C
ATOM   3473  O   THR A 216      45.522  53.417  94.705  1.00  0.00           O
ATOM   3474  N   ASP A 217      44.263  51.567  94.595  1.00  0.00           N
ATOM   3476  CA  ASP A 217      43.942  51.507  95.995  1.00  0.00           C
ATOM   3478  CB  ASP A 217      42.522  50.878  96.115  1.00  0.00           C
ATOM   3481  CG  ASP A 217      41.842  51.138  97.455  1.00  0.00           C
ATOM   3482  OD1 ASP A 217      42.502  51.707  98.355  1.00  0.00           O
ATOM   3483  OD2 ASP A 217      40.653  50.757  97.605  1.00  0.00           O
ATOM   3484  C   ASP A 217      45.042  50.727  96.725  1.00  0.00           C
ATOM   3485  O   ASP A 217      46.232  50.778  96.395  1.00  0.00           O
ATOM   3486  N   LYS A 218      44.662  49.967  97.745  1.00  0.00           N
ATOM   3488  CA  LYS A 218      45.542  49.098  98.475  1.00  0.00           C
ATOM   3490  CB  LYS A 218      45.382  49.287  99.995  1.00  0.00           C
ATOM   3493  CG  LYS A 218      46.392  48.507 100.865  1.00  0.00           C
ATOM   3496  CD  LYS A 218      47.862  48.697 100.455  1.00  0.00           C
ATOM   3499  CE  LYS A 218      48.782  47.588 100.975  1.00  0.00           C
ATOM   3502  NZ  LYS A 218      48.612  46.338 100.185  1.00  0.00           N
ATOM   3506  C   LYS A 218      45.312  47.658  98.095  1.00  0.00           C
ATOM   3507  O   LYS A 218      44.923  46.827  98.905  1.00  0.00           O
ATOM   3508  N   GLU A 219      45.622  47.298  96.845  1.00  0.00           N
ATOM   3510  CA  GLU A 219      45.622  45.897  96.475  1.00  0.00           C
ATOM   3512  CB  GLU A 219      44.533  45.537  95.405  1.00  0.00           C
ATOM   3515  CG  GLU A 219      43.083  46.018  95.725  1.00  0.00           C
ATOM   3518  CD  GLU A 219      42.072  45.857  94.585  1.00  0.00           C
ATOM   3519  OE1 GLU A 219      42.402  45.397  93.465  1.00  0.00           O
ATOM   3520  OE2 GLU A 219      40.902  46.257  94.825  1.00  0.00           O
ATOM   3521  C   GLU A 219      47.052  45.577  96.055  1.00  0.00           C
ATOM   3522  O   GLU A 219      48.013  46.307  96.305  1.00  0.00           O
ATOM   3523  N   ASN A 220      47.243  44.428  95.405  1.00  0.00           N
ATOM   3525  CA  ASN A 220      48.412  44.098  94.615  1.00  0.00           C
ATOM   3527  CB  ASN A 220      49.333  43.107  95.395  1.00  0.00           C
ATOM   3530  CG  ASN A 220      50.692  42.798  94.775  1.00  0.00           C
ATOM   3531  OD1 ASN A 220      51.732  42.998  95.415  1.00  0.00           O
ATOM   3532  ND2 ASN A 220      50.692  42.208  93.565  1.00  0.00           N
ATOM   3535  C   ASN A 220      47.742  43.537  93.375  1.00  0.00           C
ATOM   3536  O   ASN A 220      46.592  43.128  93.475  1.00  0.00           O
ATOM   3537  N   ALA A 221      48.402  43.567  92.205  1.00  0.00           N
ATOM   3539  CA  ALA A 221      47.892  43.138  90.905  1.00  0.00           C
ATOM   3541  CB  ALA A 221      46.392  43.448  90.625  1.00  0.00           C
ATOM   3545  C   ALA A 221      48.743  43.807  89.845  1.00  0.00           C
ATOM   3546  O   ALA A 221      49.603  44.638  90.125  1.00  0.00           O
ATOM   3547  N   VAL A 222      48.562  43.437  88.565  1.00  0.00           N
ATOM   3549  CA  VAL A 222      49.442  43.887  87.505  1.00  0.00           C
ATOM   3551  CB  VAL A 222      50.622  42.928  87.315  1.00  0.00           C
ATOM   3553  CG1 VAL A 222      50.152  41.527  86.875  1.00  0.00           C
ATOM   3557  CG2 VAL A 222      51.662  43.507  86.345  1.00  0.00           C
ATOM   3561  C   VAL A 222      48.582  43.997  86.265  1.00  0.00           C
ATOM   3562  O   VAL A 222      47.622  43.227  86.125  1.00  0.00           O
ATOM   3563  N   GLN A 223      48.832  44.987  85.365  1.00  0.00           N
ATOM   3565  CA  GLN A 223      48.143  45.057  84.085  1.00  0.00           C
ATOM   3567  CB  GLN A 223      47.372  46.427  83.925  1.00  0.00           C
ATOM   3570  CG  GLN A 223      46.292  46.538  82.805  1.00  0.00           C
ATOM   3573  CD  GLN A 223      45.612  45.218  82.415  1.00  0.00           C
ATOM   3574  OE1 GLN A 223      46.173  44.357  81.755  1.00  0.00           O
ATOM   3575  NE2 GLN A 223      44.342  45.028  82.855  1.00  0.00           N
ATOM   3578  C   GLN A 223      49.132  44.868  82.945  1.00  0.00           C
ATOM   3579  O   GLN A 223      49.862  43.877  82.845  1.00  0.00           O
ATOM   3580  N   ALA A 224      49.112  45.827  82.005  1.00  0.00           N
ATOM   3582  CA  ALA A 224      49.592  45.748  80.665  1.00  0.00           C
ATOM   3584  CB  ALA A 224      48.743  46.688  79.775  1.00  0.00           C
ATOM   3588  C   ALA A 224      51.042  46.127  80.595  1.00  0.00           C
ATOM   3589  O   ALA A 224      51.622  46.688  81.525  1.00  0.00           O
ATOM   3590  N   VAL A 225      51.652  45.827  79.445  1.00  0.00           N
ATOM   3592  CA  VAL A 225      53.032  46.077  79.175  1.00  0.00           C
ATOM   3594  CB  VAL A 225      53.743  44.798  78.745  1.00  0.00           C
ATOM   3596  CG1 VAL A 225      55.232  45.088  78.455  1.00  0.00           C
ATOM   3600  CG2 VAL A 225      53.572  43.768  79.875  1.00  0.00           C
ATOM   3604  C   VAL A 225      53.072  47.128  78.105  1.00  0.00           C
ATOM   3605  O   VAL A 225      52.282  47.107  77.155  1.00  0.00           O
ATOM   3606  N   VAL A 226      53.982  48.087  78.255  1.00  0.00           N
ATOM   3608  CA  VAL A 226      54.252  49.087  77.245  1.00  0.00           C
ATOM   3610  CB  VAL A 226      54.022  50.527  77.715  1.00  0.00           C
ATOM   3612  CG1 VAL A 226      52.512  50.717  77.995  1.00  0.00           C
ATOM   3616  CG2 VAL A 226      54.862  50.878  78.955  1.00  0.00           C
ATOM   3620  C   VAL A 226      55.662  48.877  76.725  1.00  0.00           C
ATOM   3621  O   VAL A 226      56.552  48.427  77.455  1.00  0.00           O
ATOM   3622  N   ASP A 227      55.882  49.217  75.445  1.00  0.00           N
ATOM   3624  CA  ASP A 227      57.192  49.487  74.915  1.00  0.00           C
ATOM   3626  CB  ASP A 227      57.412  48.938  73.485  1.00  0.00           C
ATOM   3629  CG  ASP A 227      58.722  49.438  72.905  1.00  0.00           C
ATOM   3630  OD1 ASP A 227      59.642  49.757  73.695  1.00  0.00           O
ATOM   3631  OD2 ASP A 227      58.812  49.518  71.645  1.00  0.00           O
ATOM   3632  C   ASP A 227      57.372  50.997  75.005  1.00  0.00           C
ATOM   3633  O   ASP A 227      56.592  51.798  74.505  1.00  0.00           O
ATOM   3634  N   ILE A 228      58.423  51.397  75.705  1.00  0.00           N
ATOM   3636  CA  ILE A 228      58.722  52.767  76.015  1.00  0.00           C
ATOM   3638  CB  ILE A 228      58.712  52.907  77.535  1.00  0.00           C
ATOM   3640  CG2 ILE A 228      59.382  51.678  78.185  1.00  0.00           C
ATOM   3644  CG1 ILE A 228      59.302  54.238  78.045  1.00  0.00           C
ATOM   3647  CD  ILE A 228      59.192  54.397  79.555  1.00  0.00           C
ATOM   3651  C   ILE A 228      60.042  53.157  75.355  1.00  0.00           C
ATOM   3652  O   ILE A 228      60.522  54.267  75.495  1.00  0.00           O
ATOM   3653  N   ASN A 229      60.653  52.268  74.535  1.00  0.00           N
ATOM   3655  CA  ASN A 229      61.932  52.518  73.885  1.00  0.00           C
ATOM   3657  CB  ASN A 229      62.302  51.317  72.975  1.00  0.00           C
ATOM   3660  CG  ASN A 229      63.752  51.338  72.515  1.00  0.00           C
ATOM   3661  OD1 ASN A 229      64.562  52.167  72.935  1.00  0.00           O
ATOM   3662  ND2 ASN A 229      64.122  50.397  71.625  1.00  0.00           N
ATOM   3665  C   ASN A 229      62.042  53.887  73.175  1.00  0.00           C
ATOM   3666  O   ASN A 229      61.262  54.257  72.295  1.00  0.00           O
ATOM   3667  N   GLY A 230      63.022  54.708  73.625  1.00  0.00           N
ATOM   3669  CA  GLY A 230      63.283  56.057  73.135  1.00  0.00           C
ATOM   3672  C   GLY A 230      62.493  57.128  73.835  1.00  0.00           C
ATOM   3673  O   GLY A 230      62.512  58.287  73.425  1.00  0.00           O
ATOM   3674  N   HIS A 231      61.792  56.767  74.925  1.00  0.00           N
ATOM   3676  CA  HIS A 231      60.832  57.627  75.595  1.00  0.00           C
ATOM   3678  CB  HIS A 231      59.362  57.347  75.145  1.00  0.00           C
ATOM   3681  ND1 HIS A 231      59.422  56.707  72.675  1.00  0.00           N
ATOM   3683  CG  HIS A 231      59.082  57.577  73.685  1.00  0.00           C
ATOM   3684  CE1 HIS A 231      58.872  57.198  71.535  1.00  0.00           C
ATOM   3686  NE2 HIS A 231      58.172  58.308  71.755  1.00  0.00           N
ATOM   3687  CD2 HIS A 231      58.322  58.548  73.105  1.00  0.00           C
ATOM   3689  C   HIS A 231      60.872  57.478  77.105  1.00  0.00           C
ATOM   3690  O   HIS A 231      61.482  56.548  77.655  1.00  0.00           O
ATOM   3691  N   GLY A 232      60.192  58.397  77.815  1.00  0.00           N
ATOM   3693  CA  GLY A 232      60.072  58.427  79.265  1.00  0.00           C
ATOM   3696  C   GLY A 232      58.673  58.188  79.755  1.00  0.00           C
ATOM   3697  O   GLY A 232      57.672  58.297  79.045  1.00  0.00           O
ATOM   3698  N   ILE A 233      58.562  57.858  81.055  1.00  0.00           N
ATOM   3700  CA  ILE A 233      57.352  57.487  81.755  1.00  0.00           C
ATOM   3702  CB  ILE A 233      57.112  55.967  81.775  1.00  0.00           C
ATOM   3704  CG2 ILE A 233      58.262  55.247  82.495  1.00  0.00           C
ATOM   3708  CG1 ILE A 233      55.792  55.447  82.385  1.00  0.00           C
ATOM   3711  CD  ILE A 233      54.732  55.188  81.335  1.00  0.00           C
ATOM   3715  C   ILE A 233      57.482  58.017  83.165  1.00  0.00           C
ATOM   3716  O   ILE A 233      58.572  58.027  83.735  1.00  0.00           O
ATOM   3717  N   SER A 234      56.362  58.437  83.775  1.00  0.00           N
ATOM   3719  CA  SER A 234      56.212  58.528  85.205  1.00  0.00           C
ATOM   3721  CB  SER A 234      56.272  59.978  85.765  1.00  0.00           C
ATOM   3724  OG  SER A 234      56.402  59.947  87.185  1.00  0.00           O
ATOM   3726  C   SER A 234      54.882  57.897  85.535  1.00  0.00           C
ATOM   3727  O   SER A 234      54.092  57.588  84.645  1.00  0.00           O
ATOM   3728  N   THR A 235      54.612  57.637  86.825  1.00  0.00           N
ATOM   3730  CA  THR A 235      53.272  57.317  87.295  1.00  0.00           C
ATOM   3732  CB  THR A 235      53.013  55.827  87.565  1.00  0.00           C
ATOM   3734  OG1 THR A 235      51.632  55.548  87.805  1.00  0.00           O
ATOM   3736  CG2 THR A 235      53.792  55.277  88.775  1.00  0.00           C
ATOM   3740  C   THR A 235      53.072  58.147  88.535  1.00  0.00           C
ATOM   3741  O   THR A 235      53.922  58.188  89.435  1.00  0.00           O
ATOM   3742  N   SER A 236      51.942  58.857  88.635  1.00  0.00           N
ATOM   3744  CA  SER A 236      51.542  59.547  89.845  1.00  0.00           C
ATOM   3746  CB  SER A 236      51.342  61.077  89.615  1.00  0.00           C
ATOM   3749  OG  SER A 236      51.102  61.798  90.825  1.00  0.00           O
ATOM   3751  C   SER A 236      50.262  58.917  90.325  1.00  0.00           C
ATOM   3752  O   SER A 236      49.412  58.497  89.545  1.00  0.00           O
ATOM   3753  N   GLY A 237      50.072  58.807  91.655  1.00  0.00           N
ATOM   3755  CA  GLY A 237      48.772  58.347  92.145  1.00  0.00           C
ATOM   3758  C   GLY A 237      48.362  58.838  93.495  1.00  0.00           C
ATOM   3759  O   GLY A 237      49.162  59.277  94.325  1.00  0.00           O
ATOM   3760  N   SER A 238      47.052  58.697  93.745  1.00  0.00           N
ATOM   3762  CA  SER A 238      46.342  58.957  94.985  1.00  0.00           C
ATOM   3764  CB  SER A 238      44.982  59.687  94.765  1.00  0.00           C
ATOM   3767  OG  SER A 238      44.352  60.067  95.985  1.00  0.00           O
ATOM   3769  C   SER A 238      46.122  57.597  95.615  1.00  0.00           C
ATOM   3770  O   SER A 238      45.012  57.117  95.815  1.00  0.00           O
ATOM   3771  N   TYR A 239      47.252  56.917  95.915  1.00  0.00           N
ATOM   3773  CA  TYR A 239      47.272  55.678  96.665  1.00  0.00           C
ATOM   3775  CB  TYR A 239      48.682  55.057  96.825  1.00  0.00           C
ATOM   3778  CG  TYR A 239      49.372  55.048  95.485  1.00  0.00           C
ATOM   3779  CD1 TYR A 239      49.122  54.027  94.545  1.00  0.00           C
ATOM   3781  CE1 TYR A 239      49.772  54.057  93.295  1.00  0.00           C
ATOM   3783  CZ  TYR A 239      50.643  55.107  92.985  1.00  0.00           C
ATOM   3784  OH  TYR A 239      51.282  55.147  91.725  1.00  0.00           O
ATOM   3786  CD2 TYR A 239      50.282  56.067  95.175  1.00  0.00           C
ATOM   3788  CE2 TYR A 239      50.892  56.107  93.915  1.00  0.00           C
ATOM   3790  C   TYR A 239      46.692  55.888  98.045  1.00  0.00           C
ATOM   3791  O   TYR A 239      46.662  57.028  98.525  1.00  0.00           O
ATOM   3792  N   ARG A 240      46.202  54.827  98.685  1.00  0.00           N
ATOM   3794  CA  ARG A 240      45.472  54.927  99.935  1.00  0.00           C
ATOM   3796  CB  ARG A 240      46.262  55.317 101.235  1.00  0.00           C
ATOM   3799  CG  ARG A 240      47.052  56.647 101.285  1.00  0.00           C
ATOM   3802  CD  ARG A 240      47.612  56.958 102.675  1.00  0.00           C
ATOM   3805  NE  ARG A 240      48.442  58.198 102.555  1.00  0.00           N
ATOM   3807  CZ  ARG A 240      49.263  58.658 103.495  1.00  0.00           C
ATOM   3808  NH1 ARG A 240      49.272  58.208 104.725  1.00  0.00           N
ATOM   3811  NH2 ARG A 240      50.132  59.617 103.235  1.00  0.00           N
ATOM   3814  C   ARG A 240      44.092  55.517  99.805  1.00  0.00           C
ATOM   3815  O   ARG A 240      43.732  56.457 100.505  1.00  0.00           O
ATOM   3816  N   ASN A 241      43.272  54.987  98.865  1.00  0.00           N
ATOM   3818  CA  ASN A 241      41.982  55.587  98.555  1.00  0.00           C
ATOM   3820  CB  ASN A 241      41.132  54.838  97.495  1.00  0.00           C
ATOM   3823  CG  ASN A 241      41.582  55.127  96.085  1.00  0.00           C
ATOM   3824  OD1 ASN A 241      41.392  56.228  95.575  1.00  0.00           O
ATOM   3825  ND2 ASN A 241      42.062  54.087  95.375  1.00  0.00           N
ATOM   3828  C   ASN A 241      41.052  55.628  99.745  1.00  0.00           C
ATOM   3829  O   ASN A 241      40.362  56.627  99.895  1.00  0.00           O
ATOM   3830  N   TYR A 242      40.982  54.518 100.505  1.00  0.00           N
ATOM   3832  CA  TYR A 242      40.172  54.368 101.695  1.00  0.00           C
ATOM   3834  CB  TYR A 242      38.872  53.518 101.475  1.00  0.00           C
ATOM   3837  CG  TYR A 242      37.862  54.157 100.545  1.00  0.00           C
ATOM   3838  CD1 TYR A 242      38.022  54.087  99.155  1.00  0.00           C
ATOM   3840  CE1 TYR A 242      37.092  54.687  98.295  1.00  0.00           C
ATOM   3842  CZ  TYR A 242      35.982  55.348  98.825  1.00  0.00           C
ATOM   3843  OH  TYR A 242      35.162  56.107  97.975  1.00  0.00           O
ATOM   3845  CD2 TYR A 242      36.712  54.778 101.055  1.00  0.00           C
ATOM   3847  CE2 TYR A 242      35.772  55.368 100.205  1.00  0.00           C
ATOM   3849  C   TYR A 242      40.982  53.638 102.745  1.00  0.00           C
ATOM   3850  O   TYR A 242      41.452  52.528 102.525  1.00  0.00           O
ATOM   3851  N   TYR A 243      41.122  54.207 103.955  1.00  0.00           N
ATOM   3853  CA  TYR A 243      41.702  53.507 105.095  1.00  0.00           C
ATOM   3855  CB  TYR A 243      43.162  53.917 105.415  1.00  0.00           C
ATOM   3858  CG  TYR A 243      44.162  53.068 104.695  1.00  0.00           C
ATOM   3859  CD1 TYR A 243      44.422  53.268 103.345  1.00  0.00           C
ATOM   3861  CE1 TYR A 243      45.462  52.567 102.715  1.00  0.00           C
ATOM   3863  CZ  TYR A 243      46.312  51.738 103.455  1.00  0.00           C
ATOM   3864  OH  TYR A 243      47.432  51.138 102.855  1.00  0.00           O
ATOM   3866  CD2 TYR A 243      44.932  52.128 105.395  1.00  0.00           C
ATOM   3868  CE2 TYR A 243      46.042  51.507 104.795  1.00  0.00           C
ATOM   3870  C   TYR A 243      40.882  53.717 106.345  1.00  0.00           C
ATOM   3871  O   TYR A 243      40.172  54.708 106.505  1.00  0.00           O
ATOM   3872  N   GLU A 244      40.942  52.807 107.315  1.00  0.00           N
ATOM   3874  CA  GLU A 244      40.212  52.977 108.555  1.00  0.00           C
ATOM   3876  CB  GLU A 244      39.812  51.598 109.125  1.00  0.00           C
ATOM   3879  CG  GLU A 244      38.702  50.908 108.315  1.00  0.00           C
ATOM   3882  CD  GLU A 244      38.282  49.597 108.965  1.00  0.00           C
ATOM   3883  OE1 GLU A 244      39.112  48.987 109.685  1.00  0.00           O
ATOM   3884  OE2 GLU A 244      37.102  49.207 108.815  1.00  0.00           O
ATOM   3885  C   GLU A 244      40.993  53.737 109.605  1.00  0.00           C
ATOM   3886  O   GLU A 244      40.552  53.908 110.735  1.00  0.00           O
ATOM   3887  N   LEU A 245      42.182  54.257 109.265  1.00  0.00           N
ATOM   3889  CA  LEU A 245      42.922  55.158 110.125  1.00  0.00           C
ATOM   3891  CB  LEU A 245      44.412  54.917 109.805  1.00  0.00           C
ATOM   3894  CG  LEU A 245      45.502  55.358 110.795  1.00  0.00           C
ATOM   3896  CD1 LEU A 245      45.322  54.798 112.205  1.00  0.00           C
ATOM   3900  CD2 LEU A 245      46.852  54.877 110.255  1.00  0.00           C
ATOM   3904  C   LEU A 245      42.512  56.608 109.835  1.00  0.00           C
ATOM   3905  O   LEU A 245      41.462  56.897 109.275  1.00  0.00           O
ATOM   3906  N   ASP A 246      43.372  57.557 110.195  1.00  0.00           N
ATOM   3908  CA  ASP A 246      43.322  58.978 109.935  1.00  0.00           C
ATOM   3910  CB  ASP A 246      44.482  59.528 110.795  1.00  0.00           C
ATOM   3913  CG  ASP A 246      44.502  61.018 111.045  1.00  0.00           C
ATOM   3914  OD1 ASP A 246      43.512  61.727 110.755  1.00  0.00           O
ATOM   3915  OD2 ASP A 246      45.513  61.438 111.675  1.00  0.00           O
ATOM   3916  C   ASP A 246      43.423  59.327 108.445  1.00  0.00           C
ATOM   3917  O   ASP A 246      42.762  60.228 107.905  1.00  0.00           O
ATOM   3918  N   GLY A 247      44.232  58.548 107.705  1.00  0.00           N
ATOM   3920  CA  GLY A 247      44.432  58.677 106.265  1.00  0.00           C
ATOM   3923  C   GLY A 247      43.402  57.938 105.465  1.00  0.00           C
ATOM   3924  O   GLY A 247      43.782  57.158 104.605  1.00  0.00           O
ATOM   3925  N   LYS A 248      42.103  58.157 105.775  1.00  0.00           N
ATOM   3927  CA  LYS A 248      40.942  57.467 105.255  1.00  0.00           C
ATOM   3929  CB  LYS A 248      39.702  57.817 106.155  1.00  0.00           C
ATOM   3932  CG  LYS A 248      38.352  57.088 105.935  1.00  0.00           C
ATOM   3935  CD  LYS A 248      37.422  57.097 107.155  1.00  0.00           C
ATOM   3938  CE  LYS A 248      38.002  56.397 108.395  1.00  0.00           C
ATOM   3941  NZ  LYS A 248      37.062  56.517 109.525  1.00  0.00           N
ATOM   3945  C   LYS A 248      40.643  57.677 103.785  1.00  0.00           C
ATOM   3946  O   LYS A 248      41.412  57.357 102.895  1.00  0.00           O
ATOM   3947  N   ARG A 249      39.422  58.157 103.485  1.00  0.00           N
ATOM   3949  CA  ARG A 249      38.862  58.237 102.155  1.00  0.00           C
ATOM   3951  CB  ARG A 249      37.312  58.087 102.175  1.00  0.00           C
ATOM   3954  CG  ARG A 249      36.542  59.238 102.845  1.00  0.00           C
ATOM   3957  CD  ARG A 249      35.022  59.127 102.615  1.00  0.00           C
ATOM   3960  NE  ARG A 249      34.392  60.237 103.395  1.00  0.00           N
ATOM   3962  CZ  ARG A 249      34.382  60.247 104.715  1.00  0.00           C
ATOM   3963  NH1 ARG A 249      34.642  59.217 105.505  1.00  0.00           N
ATOM   3966  NH2 ARG A 249      34.192  61.397 105.345  1.00  0.00           N
ATOM   3969  C   ARG A 249      39.232  59.577 101.605  1.00  0.00           C
ATOM   3970  O   ARG A 249      39.032  59.908 100.435  1.00  0.00           O
ATOM   3971  N   LEU A 250      39.802  60.418 102.475  1.00  0.00           N
ATOM   3973  CA  LEU A 250      40.342  61.697 102.125  1.00  0.00           C
ATOM   3975  CB  LEU A 250      40.432  62.567 103.385  1.00  0.00           C
ATOM   3978  CG  LEU A 250      40.792  64.027 103.095  1.00  0.00           C
ATOM   3980  CD1 LEU A 250      39.743  64.658 102.175  1.00  0.00           C
ATOM   3984  CD2 LEU A 250      40.952  64.798 104.415  1.00  0.00           C
ATOM   3988  C   LEU A 250      41.712  61.538 101.515  1.00  0.00           C
ATOM   3989  O   LEU A 250      42.662  61.067 102.145  1.00  0.00           O
ATOM   3990  N   SER A 251      41.862  61.938 100.245  1.00  0.00           N
ATOM   3992  CA  SER A 251      43.162  62.068  99.645  1.00  0.00           C
ATOM   3994  CB  SER A 251      43.132  62.307  98.125  1.00  0.00           C
ATOM   3997  OG  SER A 251      44.442  62.368  97.555  1.00  0.00           O
ATOM   3999  C   SER A 251      43.962  63.167 100.295  1.00  0.00           C
ATOM   4000  O   SER A 251      43.452  64.217 100.695  1.00  0.00           O
ATOM   4001  N   HIS A 252      45.262  62.928 100.395  1.00  0.00           N
ATOM   4003  CA  HIS A 252      46.222  63.927 100.785  1.00  0.00           C
ATOM   4005  CB  HIS A 252      47.482  63.188 101.245  1.00  0.00           C
ATOM   4008  ND1 HIS A 252      48.332  62.138 103.345  1.00  0.00           N
ATOM   4009  CG  HIS A 252      47.252  62.548 102.585  1.00  0.00           C
ATOM   4010  CE1 HIS A 252      47.802  61.767 104.505  1.00  0.00           C
ATOM   4012  NE2 HIS A 252      46.452  61.907 104.505  1.00  0.00           N
ATOM   4014  CD2 HIS A 252      46.102  62.417 103.285  1.00  0.00           C
ATOM   4016  C   HIS A 252      46.572  64.888  99.675  1.00  0.00           C
ATOM   4017  O   HIS A 252      46.963  66.018  99.945  1.00  0.00           O
ATOM   4018  N   VAL A 253      46.392  64.477  98.395  1.00  0.00           N
ATOM   4020  CA  VAL A 253      46.562  65.317  97.225  1.00  0.00           C
ATOM   4022  CB  VAL A 253      46.422  64.588  95.885  1.00  0.00           C
ATOM   4024  CG1 VAL A 253      46.522  65.577  94.695  1.00  0.00           C
ATOM   4028  CG2 VAL A 253      47.493  63.507  95.735  1.00  0.00           C
ATOM   4032  C   VAL A 253      45.602  66.478  97.275  1.00  0.00           C
ATOM   4033  O   VAL A 253      44.382  66.368  97.115  1.00  0.00           O
ATOM   4034  N   ILE A 254      46.152  67.668  97.505  1.00  0.00           N
ATOM   4036  CA  ILE A 254      45.382  68.868  97.585  1.00  0.00           C
ATOM   4038  CB  ILE A 254      45.982  69.817  98.625  1.00  0.00           C
ATOM   4040  CG2 ILE A 254      46.272  69.058  99.935  1.00  0.00           C
ATOM   4044  CG1 ILE A 254      47.272  70.548  98.165  1.00  0.00           C
ATOM   4047  CD  ILE A 254      47.602  71.798  98.985  1.00  0.00           C
ATOM   4051  C   ILE A 254      45.222  69.457  96.175  1.00  0.00           C
ATOM   4052  O   ILE A 254      46.112  69.368  95.335  1.00  0.00           O
ATOM   4053  N   ASP A 255      44.052  70.057  95.865  1.00  0.00           N
ATOM   4055  CA  ASP A 255      43.842  70.827  94.645  1.00  0.00           C
ATOM   4057  CB  ASP A 255      42.352  70.787  94.205  1.00  0.00           C
ATOM   4060  CG  ASP A 255      42.022  71.457  92.865  1.00  0.00           C
ATOM   4061  OD1 ASP A 255      42.692  72.447  92.465  1.00  0.00           O
ATOM   4062  OD2 ASP A 255      40.982  71.057  92.265  1.00  0.00           O
ATOM   4063  C   ASP A 255      44.312  72.257  94.915  1.00  0.00           C
ATOM   4064  O   ASP A 255      43.722  72.918  95.775  1.00  0.00           O
ATOM   4065  N   PRO A 256      45.322  72.808  94.245  1.00  0.00           N
ATOM   4066  CD  PRO A 256      45.972  72.177  93.105  1.00  0.00           C
ATOM   4069  CA  PRO A 256      46.002  74.027  94.665  1.00  0.00           C
ATOM   4071  CB  PRO A 256      47.202  74.137  93.705  1.00  0.00           C
ATOM   4074  CG  PRO A 256      46.842  73.268  92.495  1.00  0.00           C
ATOM   4077  C   PRO A 256      45.062  75.207  94.525  1.00  0.00           C
ATOM   4078  O   PRO A 256      45.162  76.147  95.305  1.00  0.00           O
ATOM   4079  N   GLN A 257      44.142  75.158  93.545  1.00  0.00           N
ATOM   4081  CA  GLN A 257      43.143  76.167  93.305  1.00  0.00           C
ATOM   4083  CB  GLN A 257      42.362  75.777  92.025  1.00  0.00           C
ATOM   4086  CG  GLN A 257      41.612  76.948  91.365  1.00  0.00           C
ATOM   4089  CD  GLN A 257      42.552  78.118  91.085  1.00  0.00           C
ATOM   4090  OE1 GLN A 257      42.372  79.247  91.535  1.00  0.00           O
ATOM   4091  NE2 GLN A 257      43.632  77.837  90.325  1.00  0.00           N
ATOM   4094  C   GLN A 257      42.152  76.287  94.455  1.00  0.00           C
ATOM   4095  O   GLN A 257      41.732  77.357  94.875  1.00  0.00           O
ATOM   4096  N   THR A 258      41.742  75.118  94.975  1.00  0.00           N
ATOM   4098  CA  THR A 258      40.662  75.037  95.935  1.00  0.00           C
ATOM   4100  CB  THR A 258      39.923  73.708  95.835  1.00  0.00           C
ATOM   4102  OG1 THR A 258      39.452  73.557  94.505  1.00  0.00           O
ATOM   4104  CG2 THR A 258      38.692  73.647  96.725  1.00  0.00           C
ATOM   4108  C   THR A 258      41.192  75.217  97.335  1.00  0.00           C
ATOM   4109  O   THR A 258      40.482  75.658  98.235  1.00  0.00           O
ATOM   4110  N   GLY A 259      42.482  74.897  97.575  1.00  0.00           N
ATOM   4112  CA  GLY A 259      43.032  74.897  98.925  1.00  0.00           C
ATOM   4115  C   GLY A 259      42.552  73.728  99.775  1.00  0.00           C
ATOM   4116  O   GLY A 259      42.632  73.768 100.995  1.00  0.00           O
ATOM   4117  N   ARG A 260      42.042  72.647  99.135  1.00  0.00           N
ATOM   4119  CA  ARG A 260      41.532  71.467  99.815  1.00  0.00           C
ATOM   4121  CB  ARG A 260      39.982  71.518  99.915  1.00  0.00           C
ATOM   4124  CG  ARG A 260      39.412  72.798 100.545  1.00  0.00           C
ATOM   4127  CD  ARG A 260      37.892  72.707 100.585  1.00  0.00           C
ATOM   4130  NE  ARG A 260      37.362  74.087 100.825  1.00  0.00           N
ATOM   4132  CZ  ARG A 260      36.952  74.577 101.985  1.00  0.00           C
ATOM   4133  NH1 ARG A 260      36.842  73.807 103.035  1.00  0.00           N
ATOM   4136  NH2 ARG A 260      36.782  75.868 102.095  1.00  0.00           N
ATOM   4139  C   ARG A 260      41.872  70.228  99.015  1.00  0.00           C
ATOM   4140  O   ARG A 260      42.142  70.357  97.815  1.00  0.00           O
ATOM   4141  N   PRO A 261      41.893  69.018  99.575  1.00  0.00           N
ATOM   4142  CD  PRO A 261      41.932  68.798 101.025  1.00  0.00           C
ATOM   4145  CA  PRO A 261      41.812  67.747  98.855  1.00  0.00           C
ATOM   4147  CB  PRO A 261      41.432  66.738  99.935  1.00  0.00           C
ATOM   4150  CG  PRO A 261      42.173  67.298 101.155  1.00  0.00           C
ATOM   4153  C   PRO A 261      40.902  67.618  97.645  1.00  0.00           C
ATOM   4154  O   PRO A 261      39.802  68.167  97.645  1.00  0.00           O
ATOM   4155  N   ILE A 262      41.332  66.878  96.605  1.00  0.00           N
ATOM   4157  CA  ILE A 262      40.472  66.457  95.505  1.00  0.00           C
ATOM   4159  CB  ILE A 262      41.192  65.897  94.275  1.00  0.00           C
ATOM   4161  CG2 ILE A 262      42.332  66.857  93.845  1.00  0.00           C
ATOM   4165  CG1 ILE A 262      41.682  64.438  94.395  1.00  0.00           C
ATOM   4168  CD  ILE A 262      42.782  64.238  95.425  1.00  0.00           C
ATOM   4172  C   ILE A 262      39.312  65.527  95.905  1.00  0.00           C
ATOM   4173  O   ILE A 262      39.382  64.698  96.825  1.00  0.00           O
ATOM   4174  N   GLU A 263      38.162  65.667  95.195  1.00  0.00           N
ATOM   4176  CA  GLU A 263      36.952  64.897  95.445  1.00  0.00           C
ATOM   4178  CB  GLU A 263      35.732  65.847  95.385  1.00  0.00           C
ATOM   4181  CG  GLU A 263      35.762  66.948  96.465  1.00  0.00           C
ATOM   4184  CD  GLU A 263      34.842  68.107  96.175  1.00  0.00           C
ATOM   4185  OE1 GLU A 263      34.232  68.188  95.065  1.00  0.00           O
ATOM   4186  OE2 GLU A 263      34.762  68.997  97.055  1.00  0.00           O
ATOM   4187  C   GLU A 263      36.712  63.847  94.395  1.00  0.00           C
ATOM   4188  O   GLU A 263      35.752  63.068  94.455  1.00  0.00           O
ATOM   4189  N   HIS A 264      37.572  63.847  93.375  1.00  0.00           N
ATOM   4191  CA  HIS A 264      37.362  63.037  92.205  1.00  0.00           C
ATOM   4193  CB  HIS A 264      38.002  63.667  90.945  1.00  0.00           C
ATOM   4196  ND1 HIS A 264      40.282  62.718  90.895  1.00  0.00           N
ATOM   4197  CG  HIS A 264      39.472  63.838  91.005  1.00  0.00           C
ATOM   4198  CE1 HIS A 264      41.512  63.188  90.935  1.00  0.00           C
ATOM   4200  NE2 HIS A 264      41.532  64.537  91.005  1.00  0.00           N
ATOM   4202  CD2 HIS A 264      40.232  64.967  91.045  1.00  0.00           C
ATOM   4204  C   HIS A 264      37.822  61.618  92.455  1.00  0.00           C
ATOM   4205  O   HIS A 264      38.392  61.268  93.475  1.00  0.00           O
ATOM   4206  N   ASN A 265      37.512  60.717  91.505  1.00  0.00           N
ATOM   4208  CA  ASN A 265      37.712  59.298  91.685  1.00  0.00           C
ATOM   4210  CB  ASN A 265      36.452  58.528  91.215  1.00  0.00           C
ATOM   4213  CG  ASN A 265      35.272  58.728  92.175  1.00  0.00           C
ATOM   4214  OD1 ASN A 265      35.372  59.087  93.335  1.00  0.00           O
ATOM   4215  ND2 ASN A 265      34.042  58.537  91.615  1.00  0.00           N
ATOM   4218  C   ASN A 265      38.912  58.827  90.865  1.00  0.00           C
ATOM   4219  O   ASN A 265      39.102  57.637  90.655  1.00  0.00           O
ATOM   4220  N   LEU A 266      39.752  59.747  90.355  1.00  0.00           N
ATOM   4222  CA  LEU A 266      40.962  59.368  89.615  1.00  0.00           C
ATOM   4224  CB  LEU A 266      41.432  60.498  88.675  1.00  0.00           C
ATOM   4227  CG  LEU A 266      42.642  60.257  87.765  1.00  0.00           C
ATOM   4229  CD1 LEU A 266      42.402  59.168  86.715  1.00  0.00           C
ATOM   4233  CD2 LEU A 266      42.952  61.587  87.045  1.00  0.00           C
ATOM   4237  C   LEU A 266      42.042  59.057  90.615  1.00  0.00           C
ATOM   4238  O   LEU A 266      42.222  59.757  91.595  1.00  0.00           O
ATOM   4239  N   VAL A 267      42.742  57.938  90.415  1.00  0.00           N
ATOM   4241  CA  VAL A 267      43.592  57.427  91.455  1.00  0.00           C
ATOM   4243  CB  VAL A 267      43.092  56.097  91.985  1.00  0.00           C
ATOM   4245  CG1 VAL A 267      43.792  55.847  93.325  1.00  0.00           C
ATOM   4249  CG2 VAL A 267      41.572  56.048  92.175  1.00  0.00           C
ATOM   4253  C   VAL A 267      44.993  57.217  90.915  1.00  0.00           C
ATOM   4254  O   VAL A 267      45.962  57.377  91.635  1.00  0.00           O
ATOM   4255  N   SER A 268      45.152  56.878  89.625  1.00  0.00           N
ATOM   4257  CA  SER A 268      46.472  56.777  89.035  1.00  0.00           C
ATOM   4259  CB  SER A 268      47.082  55.337  89.015  1.00  0.00           C
ATOM   4262  OG  SER A 268      48.222  55.158  88.185  1.00  0.00           O
ATOM   4264  C   SER A 268      46.382  57.347  87.655  1.00  0.00           C
ATOM   4265  O   SER A 268      45.432  57.088  86.915  1.00  0.00           O
ATOM   4266  N   VAL A 269      47.382  58.167  87.315  1.00  0.00           N
ATOM   4268  CA  VAL A 269      47.652  58.567  85.965  1.00  0.00           C
ATOM   4270  CB  VAL A 269      47.542  60.077  85.725  1.00  0.00           C
ATOM   4272  CG1 VAL A 269      48.022  60.517  84.335  1.00  0.00           C
ATOM   4276  CG2 VAL A 269      46.082  60.507  85.915  1.00  0.00           C
ATOM   4280  C   VAL A 269      49.032  58.017  85.715  1.00  0.00           C
ATOM   4281  O   VAL A 269      49.842  57.827  86.625  1.00  0.00           O
ATOM   4282  N   THR A 270      49.272  57.627  84.465  1.00  0.00           N
ATOM   4284  CA  THR A 270      50.583  57.237  84.005  1.00  0.00           C
ATOM   4286  CB  THR A 270      50.672  55.737  83.845  1.00  0.00           C
ATOM   4288  OG1 THR A 270      50.672  55.107  85.125  1.00  0.00           O
ATOM   4290  CG2 THR A 270      51.963  55.298  83.155  1.00  0.00           C
ATOM   4294  C   THR A 270      50.783  57.938  82.685  1.00  0.00           C
ATOM   4295  O   THR A 270      50.002  57.747  81.755  1.00  0.00           O
ATOM   4296  N   VAL A 271      51.842  58.768  82.575  1.00  0.00           N
ATOM   4298  CA  VAL A 271      52.112  59.547  81.375  1.00  0.00           C
ATOM   4300  CB  VAL A 271      52.332  61.028  81.685  1.00  0.00           C
ATOM   4302  CG1 VAL A 271      52.512  61.837  80.385  1.00  0.00           C
ATOM   4306  CG2 VAL A 271      51.152  61.587  82.495  1.00  0.00           C
ATOM   4310  C   VAL A 271      53.342  59.007  80.665  1.00  0.00           C
ATOM   4311  O   VAL A 271      54.412  58.847  81.245  1.00  0.00           O
ATOM   4312  N   ILE A 272      53.232  58.737  79.345  1.00  0.00           N
ATOM   4314  CA  ILE A 272      54.372  58.588  78.465  1.00  0.00           C
ATOM   4316  CB  ILE A 272      54.263  57.447  77.455  1.00  0.00           C
ATOM   4318  CG2 ILE A 272      55.472  57.447  76.485  1.00  0.00           C
ATOM   4322  CG1 ILE A 272      54.172  56.097  78.205  1.00  0.00           C
ATOM   4325  CD  ILE A 272      53.862  54.888  77.335  1.00  0.00           C
ATOM   4329  C   ILE A 272      54.603  59.897  77.755  1.00  0.00           C
ATOM   4330  O   ILE A 272      53.702  60.498  77.155  1.00  0.00           O
ATOM   4331  N   ALA A 273      55.853  60.397  77.785  1.00  0.00           N
ATOM   4333  CA  ALA A 273      56.262  61.587  77.105  1.00  0.00           C
ATOM   4335  CB  ALA A 273      56.262  62.777  78.095  1.00  0.00           C
ATOM   4339  C   ALA A 273      57.652  61.298  76.545  1.00  0.00           C
ATOM   4340  O   ALA A 273      58.252  60.298  76.965  1.00  0.00           O
ATOM   4341  N   PRO A 274      58.222  62.068  75.615  1.00  0.00           N
ATOM   4342  CD  PRO A 274      57.532  63.178  74.935  1.00  0.00           C
ATOM   4345  CA  PRO A 274      59.642  62.037  75.265  1.00  0.00           C
ATOM   4347  CB  PRO A 274      59.852  63.327  74.435  1.00  0.00           C
ATOM   4350  CG  PRO A 274      58.482  63.567  73.805  1.00  0.00           C
ATOM   4353  C   PRO A 274      60.602  61.977  76.435  1.00  0.00           C
ATOM   4354  O   PRO A 274      61.552  61.208  76.425  1.00  0.00           O
ATOM   4355  N   THR A 275      60.342  62.837  77.425  1.00  0.00           N
ATOM   4357  CA  THR A 275      61.272  63.178  78.495  1.00  0.00           C
ATOM   4359  CB  THR A 275      61.532  64.687  78.475  1.00  0.00           C
ATOM   4361  OG1 THR A 275      62.002  65.128  77.215  1.00  0.00           O
ATOM   4363  CG2 THR A 275      62.572  65.118  79.495  1.00  0.00           C
ATOM   4367  C   THR A 275      60.592  62.798  79.795  1.00  0.00           C
ATOM   4368  O   THR A 275      59.412  63.107  79.995  1.00  0.00           O
ATOM   4369  N   ALA A 276      61.282  62.128  80.745  1.00  0.00           N
ATOM   4371  CA  ALA A 276      60.722  61.738  82.025  1.00  0.00           C
ATOM   4373  CB  ALA A 276      61.722  60.878  82.825  1.00  0.00           C
ATOM   4377  C   ALA A 276      60.272  62.928  82.855  1.00  0.00           C
ATOM   4378  O   ALA A 276      59.242  62.897  83.525  1.00  0.00           O
ATOM   4379  N   LEU A 277      61.012  64.057  82.785  1.00  0.00           N
ATOM   4381  CA  LEU A 277      60.662  65.327  83.375  1.00  0.00           C
ATOM   4383  CB  LEU A 277      61.732  66.378  82.955  1.00  0.00           C
ATOM   4386  CG  LEU A 277      61.542  67.777  83.555  1.00  0.00           C
ATOM   4388  CD1 LEU A 277      61.602  67.688  85.065  1.00  0.00           C
ATOM   4392  CD2 LEU A 277      62.602  68.778  83.065  1.00  0.00           C
ATOM   4396  C   LEU A 277      59.302  65.857  82.975  1.00  0.00           C
ATOM   4397  O   LEU A 277      58.482  66.217  83.815  1.00  0.00           O
ATOM   4398  N   GLU A 278      59.002  65.838  81.655  1.00  0.00           N
ATOM   4400  CA  GLU A 278      57.682  66.127  81.125  1.00  0.00           C
ATOM   4402  CB  GLU A 278      57.692  66.098  79.585  1.00  0.00           C
ATOM   4405  CG  GLU A 278      58.542  67.217  78.965  1.00  0.00           C
ATOM   4408  CD  GLU A 278      58.682  67.018  77.465  1.00  0.00           C
ATOM   4409  OE1 GLU A 278      57.642  67.007  76.765  1.00  0.00           O
ATOM   4410  OE2 GLU A 278      59.842  66.887  77.005  1.00  0.00           O
ATOM   4411  C   GLU A 278      56.622  65.177  81.605  1.00  0.00           C
ATOM   4412  O   GLU A 278      55.542  65.597  82.015  1.00  0.00           O
ATOM   4413  N   ALA A 279      56.912  63.857  81.585  1.00  0.00           N
ATOM   4415  CA  ALA A 279      55.962  62.868  82.035  1.00  0.00           C
ATOM   4417  CB  ALA A 279      56.562  61.468  81.835  1.00  0.00           C
ATOM   4421  C   ALA A 279      55.542  63.087  83.485  1.00  0.00           C
ATOM   4422  O   ALA A 279      54.352  63.257  83.755  1.00  0.00           O
ATOM   4423  N   ASP A 280      56.512  63.227  84.415  1.00  0.00           N
ATOM   4425  CA  ASP A 280      56.312  63.467  85.835  1.00  0.00           C
ATOM   4427  CB  ASP A 280      57.732  63.507  86.475  1.00  0.00           C
ATOM   4430  CG  ASP A 280      57.722  63.128  87.945  1.00  0.00           C
ATOM   4431  OD1 ASP A 280      56.912  62.237  88.325  1.00  0.00           O
ATOM   4432  OD2 ASP A 280      58.642  63.567  88.675  1.00  0.00           O
ATOM   4433  C   ASP A 280      55.532  64.757  86.135  1.00  0.00           C
ATOM   4434  O   ASP A 280      54.552  64.777  86.865  1.00  0.00           O
ATOM   4435  N   ALA A 281      55.932  65.847  85.455  1.00  0.00           N
ATOM   4437  CA  ALA A 281      55.242  67.118  85.535  1.00  0.00           C
ATOM   4439  CB  ALA A 281      56.002  68.158  84.705  1.00  0.00           C
ATOM   4443  C   ALA A 281      53.792  67.097  85.045  1.00  0.00           C
ATOM   4444  O   ALA A 281      52.892  67.668  85.665  1.00  0.00           O
ATOM   4445  N   TRP A 282      53.512  66.427  83.895  1.00  0.00           N
ATOM   4447  CA  TRP A 282      52.152  66.238  83.435  1.00  0.00           C
ATOM   4449  CB  TRP A 282      52.103  65.548  82.045  1.00  0.00           C
ATOM   4452  CG  TRP A 282      52.452  66.427  80.885  1.00  0.00           C
ATOM   4453  CD1 TRP A 282      53.462  66.247  79.975  1.00  0.00           C
ATOM   4455  NE1 TRP A 282      53.402  67.237  79.025  1.00  0.00           N
ATOM   4457  CE2 TRP A 282      52.342  68.048  79.275  1.00  0.00           C
ATOM   4458  CD2 TRP A 282      51.722  67.588  80.465  1.00  0.00           C
ATOM   4459  CE3 TRP A 282      50.622  68.268  80.975  1.00  0.00           C
ATOM   4461  CZ3 TRP A 282      50.142  69.387  80.285  1.00  0.00           C
ATOM   4463  CZ2 TRP A 282      51.852  69.137  78.575  1.00  0.00           C
ATOM   4465  CH2 TRP A 282      50.742  69.798  79.105  1.00  0.00           C
ATOM   4467  C   TRP A 282      51.302  65.427  84.395  1.00  0.00           C
ATOM   4468  O   TRP A 282      50.162  65.808  84.705  1.00  0.00           O
ATOM   4469  N   ASP A 283      51.852  64.308  84.875  1.00  0.00           N
ATOM   4471  CA  ASP A 283      51.173  63.268  85.615  1.00  0.00           C
ATOM   4473  CB  ASP A 283      52.212  62.147  85.835  1.00  0.00           C
ATOM   4476  CG  ASP A 283      51.562  60.797  86.015  1.00  0.00           C
ATOM   4477  OD1 ASP A 283      50.452  60.757  86.585  1.00  0.00           O
ATOM   4478  OD2 ASP A 283      52.202  59.787  85.645  1.00  0.00           O
ATOM   4479  C   ASP A 283      50.552  63.768  86.915  1.00  0.00           C
ATOM   4480  O   ASP A 283      49.362  63.588  87.195  1.00  0.00           O
ATOM   4481  N   THR A 284      51.302  64.568  87.695  1.00  0.00           N
ATOM   4483  CA  THR A 284      50.772  65.247  88.885  1.00  0.00           C
ATOM   4485  CB  THR A 284      51.852  65.987  89.655  1.00  0.00           C
ATOM   4487  OG1 THR A 284      52.632  65.037  90.375  1.00  0.00           O
ATOM   4489  CG2 THR A 284      51.292  66.967  90.705  1.00  0.00           C
ATOM   4493  C   THR A 284      49.612  66.177  88.595  1.00  0.00           C
ATOM   4494  O   THR A 284      48.592  66.167  89.275  1.00  0.00           O
ATOM   4495  N   GLY A 285      49.722  66.997  87.525  1.00  0.00           N
ATOM   4497  CA  GLY A 285      48.673  67.918  87.105  1.00  0.00           C
ATOM   4500  C   GLY A 285      47.402  67.237  86.685  1.00  0.00           C
ATOM   4501  O   GLY A 285      46.322  67.577  87.155  1.00  0.00           O
ATOM   4502  N   LEU A 286      47.502  66.228  85.805  1.00  0.00           N
ATOM   4504  CA  LEU A 286      46.382  65.397  85.375  1.00  0.00           C
ATOM   4506  CB  LEU A 286      46.772  64.428  84.245  1.00  0.00           C
ATOM   4509  CG  LEU A 286      46.782  65.037  82.815  1.00  0.00           C
ATOM   4511  CD1 LEU A 286      47.802  66.158  82.575  1.00  0.00           C
ATOM   4515  CD2 LEU A 286      47.052  63.908  81.835  1.00  0.00           C
ATOM   4519  C   LEU A 286      45.732  64.628  86.515  1.00  0.00           C
ATOM   4520  O   LEU A 286      44.502  64.568  86.585  1.00  0.00           O
ATOM   4521  N   MET A 287      46.532  64.077  87.465  1.00  0.00           N
ATOM   4523  CA  MET A 287      46.022  63.577  88.735  1.00  0.00           C
ATOM   4525  CB  MET A 287      47.162  63.048  89.645  1.00  0.00           C
ATOM   4528  CG  MET A 287      47.493  61.557  89.465  1.00  0.00           C
ATOM   4531  SD  MET A 287      46.102  60.418  89.755  1.00  0.00           S
ATOM   4532  CE  MET A 287      45.572  60.997  91.395  1.00  0.00           C
ATOM   4536  C   MET A 287      45.222  64.577  89.545  1.00  0.00           C
ATOM   4537  O   MET A 287      44.152  64.257  90.045  1.00  0.00           O
ATOM   4538  N   VAL A 288      45.702  65.827  89.695  1.00  0.00           N
ATOM   4540  CA  VAL A 288      44.952  66.897  90.335  1.00  0.00           C
ATOM   4542  CB  VAL A 288      45.842  68.097  90.615  1.00  0.00           C
ATOM   4544  CG1 VAL A 288      45.032  69.287  91.165  1.00  0.00           C
ATOM   4548  CG2 VAL A 288      46.903  67.707  91.665  1.00  0.00           C
ATOM   4552  C   VAL A 288      43.662  67.287  89.605  1.00  0.00           C
ATOM   4553  O   VAL A 288      42.612  67.458  90.215  1.00  0.00           O
ATOM   4554  N   LEU A 289      43.692  67.388  88.255  1.00  0.00           N
ATOM   4556  CA  LEU A 289      42.542  67.677  87.415  1.00  0.00           C
ATOM   4558  CB  LEU A 289      42.912  67.688  85.885  1.00  0.00           C
ATOM   4561  CG  LEU A 289      43.332  69.018  85.225  1.00  0.00           C
ATOM   4563  CD1 LEU A 289      42.882  70.247  86.015  1.00  0.00           C
ATOM   4567  CD2 LEU A 289      44.822  69.118  84.935  1.00  0.00           C
ATOM   4571  C   LEU A 289      41.372  66.707  87.565  1.00  0.00           C
ATOM   4572  O   LEU A 289      40.202  67.097  87.455  1.00  0.00           O
ATOM   4573  N   GLY A 290      41.642  65.418  87.785  1.00  0.00           N
ATOM   4575  CA  GLY A 290      40.592  64.407  87.785  1.00  0.00           C
ATOM   4578  C   GLY A 290      40.042  64.118  86.395  1.00  0.00           C
ATOM   4579  O   GLY A 290      40.392  64.787  85.435  1.00  0.00           O
ATOM   4580  N   PRO A 291      39.242  63.068  86.235  1.00  0.00           N
ATOM   4581  CD  PRO A 291      38.532  62.368  87.315  1.00  0.00           C
ATOM   4584  CA  PRO A 291      38.932  62.487  84.935  1.00  0.00           C
ATOM   4586  CB  PRO A 291      37.862  61.417  85.225  1.00  0.00           C
ATOM   4589  CG  PRO A 291      38.142  61.028  86.675  1.00  0.00           C
ATOM   4592  C   PRO A 291      38.552  63.408  83.795  1.00  0.00           C
ATOM   4593  O   PRO A 291      39.232  63.378  82.775  1.00  0.00           O
ATOM   4594  N   GLU A 292      37.442  64.178  83.915  1.00  0.00           N
ATOM   4596  CA  GLU A 292      36.932  65.007  82.825  1.00  0.00           C
ATOM   4598  CB  GLU A 292      35.482  65.497  83.115  1.00  0.00           C
ATOM   4601  CG  GLU A 292      35.282  66.427  84.335  1.00  0.00           C
ATOM   4604  CD  GLU A 292      33.832  66.847  84.555  1.00  0.00           C
ATOM   4605  OE1 GLU A 292      32.922  66.247  83.915  1.00  0.00           O
ATOM   4606  OE2 GLU A 292      33.592  67.668  85.475  1.00  0.00           O
ATOM   4607  C   GLU A 292      37.842  66.158  82.385  1.00  0.00           C
ATOM   4608  O   GLU A 292      38.182  66.268  81.205  1.00  0.00           O
ATOM   4609  N   LYS A 293      38.352  66.978  83.345  1.00  0.00           N
ATOM   4611  CA  LYS A 293      39.333  68.018  83.095  1.00  0.00           C
ATOM   4613  CB  LYS A 293      39.632  68.857  84.375  1.00  0.00           C
ATOM   4616  CG  LYS A 293      38.442  69.637  84.965  1.00  0.00           C
ATOM   4619  CD  LYS A 293      38.772  70.357  86.295  1.00  0.00           C
ATOM   4622  CE  LYS A 293      39.622  71.628  86.165  1.00  0.00           C
ATOM   4625  NZ  LYS A 293      40.042  72.137  87.495  1.00  0.00           N
ATOM   4629  C   LYS A 293      40.643  67.467  82.545  1.00  0.00           C
ATOM   4630  O   LYS A 293      41.222  68.018  81.615  1.00  0.00           O
ATOM   4631  N   ALA A 294      41.142  66.348  83.085  1.00  0.00           N
ATOM   4633  CA  ALA A 294      42.332  65.688  82.585  1.00  0.00           C
ATOM   4635  CB  ALA A 294      42.742  64.528  83.515  1.00  0.00           C
ATOM   4639  C   ALA A 294      42.182  65.197  81.145  1.00  0.00           C
ATOM   4640  O   ALA A 294      43.083  65.308  80.325  1.00  0.00           O
ATOM   4641  N   LYS A 295      40.982  64.698  80.795  1.00  0.00           N
ATOM   4643  CA  LYS A 295      40.612  64.347  79.435  1.00  0.00           C
ATOM   4645  CB  LYS A 295      39.152  63.847  79.365  1.00  0.00           C
ATOM   4648  CG  LYS A 295      38.962  62.677  78.385  1.00  0.00           C
ATOM   4651  CD  LYS A 295      39.642  61.377  78.835  1.00  0.00           C
ATOM   4654  CE  LYS A 295      39.032  60.818  80.115  1.00  0.00           C
ATOM   4657  NZ  LYS A 295      39.812  59.677  80.625  1.00  0.00           N
ATOM   4661  C   LYS A 295      40.742  65.527  78.475  1.00  0.00           C
ATOM   4662  O   LYS A 295      41.243  65.368  77.365  1.00  0.00           O
ATOM   4663  N   GLU A 296      40.322  66.727  78.905  1.00  0.00           N
ATOM   4665  CA  GLU A 296      40.502  67.938  78.115  1.00  0.00           C
ATOM   4667  CB  GLU A 296      39.892  69.177  78.805  1.00  0.00           C
ATOM   4670  CG  GLU A 296      38.362  69.147  79.045  1.00  0.00           C
ATOM   4673  CD  GLU A 296      37.862  70.368  79.825  1.00  0.00           C
ATOM   4674  OE1 GLU A 296      38.682  71.238  80.225  1.00  0.00           O
ATOM   4675  OE2 GLU A 296      36.622  70.467  80.005  1.00  0.00           O
ATOM   4676  C   GLU A 296      41.963  68.257  77.825  1.00  0.00           C
ATOM   4677  O   GLU A 296      42.332  68.507  76.685  1.00  0.00           O
ATOM   4678  N   VAL A 297      42.842  68.207  78.835  1.00  0.00           N
ATOM   4680  CA  VAL A 297      44.263  68.518  78.685  1.00  0.00           C
ATOM   4682  CB  VAL A 297      44.982  68.458  80.035  1.00  0.00           C
ATOM   4684  CG1 VAL A 297      46.462  68.848  79.865  1.00  0.00           C
ATOM   4688  CG2 VAL A 297      44.322  69.417  81.045  1.00  0.00           C
ATOM   4692  C   VAL A 297      44.942  67.577  77.705  1.00  0.00           C
ATOM   4693  O   VAL A 297      45.622  67.967  76.755  1.00  0.00           O
ATOM   4694  N   VAL A 298      44.673  66.268  77.875  1.00  0.00           N
ATOM   4696  CA  VAL A 298      45.222  65.197  77.055  1.00  0.00           C
ATOM   4698  CB  VAL A 298      44.752  63.877  77.635  1.00  0.00           C
ATOM   4700  CG1 VAL A 298      45.112  62.667  76.745  1.00  0.00           C
ATOM   4704  CG2 VAL A 298      45.382  63.688  79.015  1.00  0.00           C
ATOM   4708  C   VAL A 298      44.862  65.308  75.585  1.00  0.00           C
ATOM   4709  O   VAL A 298      45.692  65.098  74.715  1.00  0.00           O
ATOM   4710  N   ARG A 299      43.592  65.647  75.285  1.00  0.00           N
ATOM   4712  CA  ARG A 299      43.162  65.897  73.915  1.00  0.00           C
ATOM   4714  CB  ARG A 299      41.612  65.997  73.785  1.00  0.00           C
ATOM   4717  CG  ARG A 299      40.912  64.638  73.995  1.00  0.00           C
ATOM   4720  CD  ARG A 299      39.393  64.717  74.025  1.00  0.00           C
ATOM   4723  NE  ARG A 299      38.852  63.448  74.605  1.00  0.00           N
ATOM   4725  CZ  ARG A 299      38.642  62.317  73.955  1.00  0.00           C
ATOM   4726  NH1 ARG A 299      38.892  62.128  72.685  1.00  0.00           N
ATOM   4729  NH2 ARG A 299      38.142  61.278  74.595  1.00  0.00           N
ATOM   4732  C   ARG A 299      43.812  67.088  73.235  1.00  0.00           C
ATOM   4733  O   ARG A 299      44.282  66.978  72.115  1.00  0.00           O
ATOM   4734  N   ARG A 300      43.882  68.257  73.905  1.00  0.00           N
ATOM   4736  CA  ARG A 300      44.542  69.438  73.335  1.00  0.00           C
ATOM   4738  CB  ARG A 300      44.302  70.728  74.165  1.00  0.00           C
ATOM   4741  CG  ARG A 300      42.952  71.408  73.885  1.00  0.00           C
ATOM   4744  CD  ARG A 300      41.772  70.808  74.635  1.00  0.00           C
ATOM   4747  NE  ARG A 300      41.903  71.217  76.065  1.00  0.00           N
ATOM   4749  CZ  ARG A 300      41.542  72.397  76.545  1.00  0.00           C
ATOM   4750  NH1 ARG A 300      41.042  73.327  75.765  1.00  0.00           N
ATOM   4753  NH2 ARG A 300      41.662  72.717  77.805  1.00  0.00           N
ATOM   4756  C   ARG A 300      46.032  69.298  73.105  1.00  0.00           C
ATOM   4757  O   ARG A 300      46.582  69.747  72.095  1.00  0.00           O
ATOM   4758  N   GLU A 301      46.722  68.688  74.075  1.00  0.00           N
ATOM   4760  CA  GLU A 301      48.162  68.607  74.105  1.00  0.00           C
ATOM   4762  CB  GLU A 301      48.632  68.537  75.575  1.00  0.00           C
ATOM   4765  CG  GLU A 301      48.192  69.747  76.455  1.00  0.00           C
ATOM   4768  CD  GLU A 301      48.942  71.057  76.185  1.00  0.00           C
ATOM   4769  OE1 GLU A 301      50.012  71.037  75.515  1.00  0.00           O
ATOM   4770  OE2 GLU A 301      48.462  72.097  76.705  1.00  0.00           O
ATOM   4771  C   GLU A 301      48.673  67.388  73.345  1.00  0.00           C
ATOM   4772  O   GLU A 301      49.812  67.338  72.885  1.00  0.00           O
ATOM   4773  N   GLY A 302      47.802  66.378  73.145  1.00  0.00           N
ATOM   4775  CA  GLY A 302      48.143  65.107  72.475  1.00  0.00           C
ATOM   4778  C   GLY A 302      48.982  64.188  73.315  1.00  0.00           C
ATOM   4779  O   GLY A 302      49.892  63.507  72.835  1.00  0.00           O
ATOM   4780  N   LEU A 303      48.692  64.108  74.615  1.00  0.00           N
ATOM   4782  CA  LEU A 303      49.492  63.357  75.575  1.00  0.00           C
ATOM   4784  CB  LEU A 303      49.282  63.877  77.015  1.00  0.00           C
ATOM   4787  CG  LEU A 303      49.822  65.308  77.215  1.00  0.00           C
ATOM   4789  CD1 LEU A 303      49.263  65.948  78.475  1.00  0.00           C
ATOM   4793  CD2 LEU A 303      51.352  65.298  77.245  1.00  0.00           C
ATOM   4797  C   LEU A 303      49.222  61.868  75.585  1.00  0.00           C
ATOM   4798  O   LEU A 303      48.092  61.408  75.525  1.00  0.00           O
ATOM   4799  N   ALA A 304      50.282  61.048  75.695  1.00  0.00           N
ATOM   4801  CA  ALA A 304      50.102  59.628  75.865  1.00  0.00           C
ATOM   4803  CB  ALA A 304      51.312  58.868  75.295  1.00  0.00           C
ATOM   4807  C   ALA A 304      49.872  59.298  77.325  1.00  0.00           C
ATOM   4808  O   ALA A 304      50.792  59.277  78.135  1.00  0.00           O
ATOM   4809  N   VAL A 305      48.612  59.017  77.705  1.00  0.00           N
ATOM   4811  CA  VAL A 305      48.252  58.757  79.085  1.00  0.00           C
ATOM   4813  CB  VAL A 305      47.572  59.927  79.785  1.00  0.00           C
ATOM   4815  CG1 VAL A 305      48.522  61.118  79.795  1.00  0.00           C
ATOM   4819  CG2 VAL A 305      46.252  60.277  79.085  1.00  0.00           C
ATOM   4823  C   VAL A 305      47.352  57.557  79.225  1.00  0.00           C
ATOM   4824  O   VAL A 305      46.582  57.177  78.345  1.00  0.00           O
ATOM   4825  N   TYR A 306      47.432  56.977  80.425  1.00  0.00           N
ATOM   4827  CA  TYR A 306      46.592  55.927  80.905  1.00  0.00           C
ATOM   4829  CB  TYR A 306      47.462  54.647  80.975  1.00  0.00           C
ATOM   4832  CG  TYR A 306      46.772  53.417  81.475  1.00  0.00           C
ATOM   4833  CD1 TYR A 306      46.382  53.308  82.815  1.00  0.00           C
ATOM   4835  CE1 TYR A 306      45.882  52.097  83.315  1.00  0.00           C
ATOM   4837  CZ  TYR A 306      45.732  50.997  82.475  1.00  0.00           C
ATOM   4838  OH  TYR A 306      45.072  49.827  82.925  1.00  0.00           O
ATOM   4840  CD2 TYR A 306      46.682  52.278  80.655  1.00  0.00           C
ATOM   4842  CE2 TYR A 306      46.162  51.067  81.145  1.00  0.00           C
ATOM   4844  C   TYR A 306      46.042  56.397  82.245  1.00  0.00           C
ATOM   4845  O   TYR A 306      46.782  56.897  83.085  1.00  0.00           O
ATOM   4846  N   MET A 307      44.722  56.257  82.465  1.00  0.00           N
ATOM   4848  CA  MET A 307      44.062  56.707  83.675  1.00  0.00           C
ATOM   4850  CB  MET A 307      43.002  57.788  83.335  1.00  0.00           C
ATOM   4853  CG  MET A 307      43.592  59.067  82.725  1.00  0.00           C
ATOM   4856  SD  MET A 307      42.382  60.418  82.585  1.00  0.00           S
ATOM   4857  CE  MET A 307      43.452  61.408  81.505  1.00  0.00           C
ATOM   4861  C   MET A 307      43.332  55.577  84.375  1.00  0.00           C
ATOM   4862  O   MET A 307      42.472  54.938  83.775  1.00  0.00           O
ATOM   4863  N   ILE A 308      43.592  55.358  85.685  1.00  0.00           N
ATOM   4865  CA  ILE A 308      42.722  54.518  86.515  1.00  0.00           C
ATOM   4867  CB  ILE A 308      43.442  53.577  87.485  1.00  0.00           C
ATOM   4869  CG2 ILE A 308      42.402  52.747  88.265  1.00  0.00           C
ATOM   4873  CG1 ILE A 308      44.463  52.637  86.795  1.00  0.00           C
ATOM   4876  CD  ILE A 308      43.812  51.497  86.005  1.00  0.00           C
ATOM   4880  C   ILE A 308      41.792  55.387  87.345  1.00  0.00           C
ATOM   4881  O   ILE A 308      42.222  56.177  88.195  1.00  0.00           O
ATOM   4882  N   THR A 309      40.472  55.207  87.165  1.00  0.00           N
ATOM   4884  CA  THR A 309      39.422  55.778  88.005  1.00  0.00           C
ATOM   4886  CB  THR A 309      38.222  56.327  87.205  1.00  0.00           C
ATOM   4888  OG1 THR A 309      38.602  57.167  86.125  1.00  0.00           O
ATOM   4890  CG2 THR A 309      37.312  57.187  88.085  1.00  0.00           C
ATOM   4894  C   THR A 309      38.922  54.597  88.805  1.00  0.00           C
ATOM   4895  O   THR A 309      38.822  53.507  88.255  1.00  0.00           O
ATOM   4896  N   LYS A 310      38.592  54.737  90.105  1.00  0.00           N
ATOM   4898  CA  LYS A 310      37.812  53.688  90.745  1.00  0.00           C
ATOM   4900  CB  LYS A 310      38.592  52.907  91.845  1.00  0.00           C
ATOM   4903  CG  LYS A 310      38.502  53.427  93.295  1.00  0.00           C
ATOM   4906  CD  LYS A 310      39.202  52.487  94.275  1.00  0.00           C
ATOM   4909  CE  LYS A 310      38.832  52.757  95.745  1.00  0.00           C
ATOM   4912  NZ  LYS A 310      37.632  51.987  96.145  1.00  0.00           N
ATOM   4916  C   LYS A 310      36.552  54.318  91.315  1.00  0.00           C
ATOM   4917  O   LYS A 310      36.572  55.337  91.995  1.00  0.00           O
ATOM   4918  N   GLU A 311      35.392  53.737  91.025  1.00  0.00           N
ATOM   4920  CA  GLU A 311      34.142  54.178  91.595  1.00  0.00           C
ATOM   4922  CB  GLU A 311      33.292  55.037  90.605  1.00  0.00           C
ATOM   4925  CG  GLU A 311      32.892  54.407  89.245  1.00  0.00           C
ATOM   4928  CD  GLU A 311      34.062  54.038  88.345  1.00  0.00           C
ATOM   4929  OE1 GLU A 311      34.542  52.887  88.455  1.00  0.00           O
ATOM   4930  OE2 GLU A 311      34.502  54.897  87.535  1.00  0.00           O
ATOM   4931  C   GLU A 311      33.412  53.017  92.255  1.00  0.00           C
ATOM   4932  O   GLU A 311      33.012  52.007  91.675  1.00  0.00           O
ATOM   4933  N   GLY A 312      33.262  53.107  93.595  1.00  0.00           N
ATOM   4935  CA  GLY A 312      32.882  51.967  94.395  1.00  0.00           C
ATOM   4938  C   GLY A 312      34.072  51.057  94.525  1.00  0.00           C
ATOM   4939  O   GLY A 312      35.212  51.497  94.665  1.00  0.00           O
ATOM   4940  N   ASP A 313      33.842  49.747  94.445  1.00  0.00           N
ATOM   4942  CA  ASP A 313      34.892  48.778  94.555  1.00  0.00           C
ATOM   4944  CB  ASP A 313      34.222  47.548  95.185  1.00  0.00           C
ATOM   4947  CG  ASP A 313      35.212  46.727  95.945  1.00  0.00           C
ATOM   4948  OD1 ASP A 313      36.262  47.268  96.365  1.00  0.00           O
ATOM   4949  OD2 ASP A 313      34.842  45.587  96.315  1.00  0.00           O
ATOM   4950  C   ASP A 313      35.482  48.408  93.185  1.00  0.00           C
ATOM   4951  O   ASP A 313      36.292  47.487  93.035  1.00  0.00           O
ATOM   4952  N   SER A 314      35.072  49.137  92.145  1.00  0.00           N
ATOM   4954  CA  SER A 314      35.322  48.757  90.775  1.00  0.00           C
ATOM   4956  CB  SER A 314      34.062  48.807  89.885  1.00  0.00           C
ATOM   4959  OG  SER A 314      33.102  47.848  90.335  1.00  0.00           O
ATOM   4961  C   SER A 314      36.322  49.708  90.215  1.00  0.00           C
ATOM   4962  O   SER A 314      36.232  50.908  90.395  1.00  0.00           O
ATOM   4963  N   PHE A 315      37.322  49.168  89.515  1.00  0.00           N
ATOM   4965  CA  PHE A 315      38.322  49.947  88.835  1.00  0.00           C
ATOM   4967  CB  PHE A 315      39.743  49.337  88.985  1.00  0.00           C
ATOM   4970  CG  PHE A 315      40.142  49.347  90.435  1.00  0.00           C
ATOM   4971  CD1 PHE A 315      39.682  48.357  91.315  1.00  0.00           C
ATOM   4973  CE1 PHE A 315      40.012  48.388  92.675  1.00  0.00           C
ATOM   4975  CZ  PHE A 315      40.832  49.407  93.165  1.00  0.00           C
ATOM   4977  CD2 PHE A 315      40.972  50.368  90.945  1.00  0.00           C
ATOM   4979  CE2 PHE A 315      41.312  50.397  92.295  1.00  0.00           C
ATOM   4981  C   PHE A 315      37.952  50.048  87.375  1.00  0.00           C
ATOM   4982  O   PHE A 315      37.642  49.048  86.725  1.00  0.00           O
ATOM   4983  N   LYS A 316      38.002  51.257  86.825  1.00  0.00           N
ATOM   4985  CA  LYS A 316      37.702  51.517  85.435  1.00  0.00           C
ATOM   4987  CB  LYS A 316      36.472  52.467  85.395  1.00  0.00           C
ATOM   4990  CG  LYS A 316      35.692  52.487  84.075  1.00  0.00           C
ATOM   4993  CD  LYS A 316      36.562  52.918  82.895  1.00  0.00           C
ATOM   4996  CE  LYS A 316      35.832  53.408  81.655  1.00  0.00           C
ATOM   4999  NZ  LYS A 316      36.852  53.887  80.705  1.00  0.00           N
ATOM   5003  C   LYS A 316      38.952  52.158  84.835  1.00  0.00           C
ATOM   5004  O   LYS A 316      39.512  53.097  85.395  1.00  0.00           O
ATOM   5005  N   THR A 317      39.452  51.668  83.675  1.00  0.00           N
ATOM   5007  CA  THR A 317      40.583  52.287  82.995  1.00  0.00           C
ATOM   5009  CB  THR A 317      41.742  51.327  82.735  1.00  0.00           C
ATOM   5011  OG1 THR A 317      42.882  52.007  82.235  1.00  0.00           O
ATOM   5013  CG2 THR A 317      41.362  50.218  81.745  1.00  0.00           C
ATOM   5017  C   THR A 317      40.162  52.998  81.715  1.00  0.00           C
ATOM   5018  O   THR A 317      39.172  52.637  81.075  1.00  0.00           O
ATOM   5019  N   TRP A 318      40.902  54.048  81.335  1.00  0.00           N
ATOM   5021  CA  TRP A 318      40.812  54.737  80.065  1.00  0.00           C
ATOM   5023  CB  TRP A 318      40.092  56.107  80.205  1.00  0.00           C
ATOM   5026  CG  TRP A 318      40.012  56.928  78.955  1.00  0.00           C
ATOM   5027  CD1 TRP A 318      38.962  56.837  78.085  1.00  0.00           C
ATOM   5029  NE1 TRP A 318      39.172  57.677  77.015  1.00  0.00           N
ATOM   5031  CE2 TRP A 318      40.372  58.287  77.145  1.00  0.00           C
ATOM   5032  CD2 TRP A 318      40.932  57.877  78.385  1.00  0.00           C
ATOM   5033  CE3 TRP A 318      42.132  58.448  78.805  1.00  0.00           C
ATOM   5035  CZ3 TRP A 318      42.732  59.397  77.975  1.00  0.00           C
ATOM   5037  CZ2 TRP A 318      40.993  59.178  76.305  1.00  0.00           C
ATOM   5039  CH2 TRP A 318      42.182  59.737  76.745  1.00  0.00           C
ATOM   5041  C   TRP A 318      42.222  54.997  79.605  1.00  0.00           C
ATOM   5042  O   TRP A 318      43.052  55.387  80.415  1.00  0.00           O
ATOM   5043  N   MET A 319      42.502  54.888  78.295  1.00  0.00           N
ATOM   5045  CA  MET A 319      43.762  55.377  77.785  1.00  0.00           C
ATOM   5047  CB  MET A 319      44.782  54.238  77.605  1.00  0.00           C
ATOM   5050  CG  MET A 319      44.242  53.058  76.775  1.00  0.00           C
ATOM   5053  SD  MET A 319      45.513  51.827  76.385  1.00  0.00           S
ATOM   5054  CE  MET A 319      45.232  50.838  77.865  1.00  0.00           C
ATOM   5058  C   MET A 319      43.592  56.127  76.485  1.00  0.00           C
ATOM   5059  O   MET A 319      42.612  55.967  75.745  1.00  0.00           O
ATOM   5060  N   SER A 320      44.562  57.018  76.205  1.00  0.00           N
ATOM   5062  CA  SER A 320      44.502  57.907  75.065  1.00  0.00           C
ATOM   5064  CB  SER A 320      45.312  59.227  75.295  1.00  0.00           C
ATOM   5067  OG  SER A 320      46.712  59.017  75.445  1.00  0.00           O
ATOM   5069  C   SER A 320      44.942  57.198  73.785  1.00  0.00           C
ATOM   5070  O   SER A 320      45.392  56.048  73.815  1.00  0.00           O
ATOM   5071  N   PRO A 321      44.792  57.798  72.605  1.00  0.00           N
ATOM   5072  CD  PRO A 321      43.743  58.798  72.365  1.00  0.00           C
ATOM   5075  CA  PRO A 321      45.172  57.138  71.365  1.00  0.00           C
ATOM   5077  CB  PRO A 321      44.572  58.027  70.265  1.00  0.00           C
ATOM   5080  CG  PRO A 321      43.322  58.607  70.915  1.00  0.00           C
ATOM   5083  C   PRO A 321      46.662  56.987  71.165  1.00  0.00           C
ATOM   5084  O   PRO A 321      47.103  55.978  70.625  1.00  0.00           O
ATOM   5085  N   GLN A 322      47.452  57.998  71.545  1.00  0.00           N
ATOM   5087  CA  GLN A 322      48.902  57.918  71.555  1.00  0.00           C
ATOM   5089  CB  GLN A 322      49.612  59.298  71.615  1.00  0.00           C
ATOM   5092  CG  GLN A 322      48.942  60.337  72.545  1.00  0.00           C
ATOM   5095  CD  GLN A 322      47.702  61.007  71.945  1.00  0.00           C
ATOM   5096  OE1 GLN A 322      46.572  60.688  72.345  1.00  0.00           O
ATOM   5097  NE2 GLN A 322      47.882  61.928  70.975  1.00  0.00           N
ATOM   5100  C   GLN A 322      49.452  56.928  72.575  1.00  0.00           C
ATOM   5101  O   GLN A 322      50.412  56.217  72.275  1.00  0.00           O
ATOM   5102  N   PHE A 323      48.842  56.798  73.775  1.00  0.00           N
ATOM   5104  CA  PHE A 323      49.192  55.768  74.755  1.00  0.00           C
ATOM   5106  CB  PHE A 323      48.402  55.888  76.085  1.00  0.00           C
ATOM   5109  CG  PHE A 323      49.042  55.048  77.175  1.00  0.00           C
ATOM   5110  CD1 PHE A 323      48.732  53.688  77.315  1.00  0.00           C
ATOM   5112  CE1 PHE A 323      49.382  52.887  78.275  1.00  0.00           C
ATOM   5114  CZ  PHE A 323      50.312  53.467  79.145  1.00  0.00           C
ATOM   5116  CD2 PHE A 323      49.962  55.618  78.065  1.00  0.00           C
ATOM   5118  CE2 PHE A 323      50.592  54.838  79.055  1.00  0.00           C
ATOM   5120  C   PHE A 323      48.972  54.378  74.185  1.00  0.00           C
ATOM   5121  O   PHE A 323      49.782  53.478  74.385  1.00  0.00           O
ATOM   5122  N   LYS A 324      47.902  54.197  73.405  1.00  0.00           N
ATOM   5124  CA  LYS A 324      47.642  52.947  72.715  1.00  0.00           C
ATOM   5126  CB  LYS A 324      46.262  52.918  72.065  1.00  0.00           C
ATOM   5129  CG  LYS A 324      45.152  52.788  73.125  1.00  0.00           C
ATOM   5132  CD  LYS A 324      43.822  53.217  72.525  1.00  0.00           C
ATOM   5135  CE  LYS A 324      42.562  52.988  73.365  1.00  0.00           C
ATOM   5138  NZ  LYS A 324      41.432  53.357  72.505  1.00  0.00           N
ATOM   5142  C   LYS A 324      48.772  52.478  71.815  1.00  0.00           C
ATOM   5143  O   LYS A 324      49.092  51.298  71.775  1.00  0.00           O
ATOM   5144  N   SER A 325      49.492  53.408  71.145  1.00  0.00           N
ATOM   5146  CA  SER A 325      50.662  53.097  70.315  1.00  0.00           C
ATOM   5148  CB  SER A 325      51.232  54.368  69.625  1.00  0.00           C
ATOM   5151  OG  SER A 325      50.232  55.127  68.955  1.00  0.00           O
ATOM   5153  C   SER A 325      51.842  52.507  71.085  1.00  0.00           C
ATOM   5154  O   SER A 325      52.752  51.938  70.505  1.00  0.00           O
ATOM   5155  N   PHE A 326      51.872  52.677  72.425  1.00  0.00           N
ATOM   5157  CA  PHE A 326      52.952  52.198  73.265  1.00  0.00           C
ATOM   5159  CB  PHE A 326      53.262  53.208  74.415  1.00  0.00           C
ATOM   5162  CG  PHE A 326      53.812  54.518  73.895  1.00  0.00           C
ATOM   5163  CD1 PHE A 326      55.192  54.677  73.685  1.00  0.00           C
ATOM   5165  CE1 PHE A 326      55.722  55.897  73.255  1.00  0.00           C
ATOM   5167  CZ  PHE A 326      54.872  56.987  73.035  1.00  0.00           C
ATOM   5169  CD2 PHE A 326      52.992  55.628  73.715  1.00  0.00           C
ATOM   5171  CE2 PHE A 326      53.502  56.857  73.265  1.00  0.00           C
ATOM   5173  C   PHE A 326      52.632  50.857  73.895  1.00  0.00           C
ATOM   5174  O   PHE A 326      53.493  50.228  74.505  1.00  0.00           O
ATOM   5175  N   LEU A 327      51.392  50.348  73.755  1.00  0.00           N
ATOM   5177  CA  LEU A 327      51.082  48.968  74.095  1.00  0.00           C
ATOM   5179  CB  LEU A 327      49.582  48.588  74.085  1.00  0.00           C
ATOM   5182  CG  LEU A 327      48.792  49.057  75.325  1.00  0.00           C
ATOM   5184  CD1 LEU A 327      48.832  50.577  75.465  1.00  0.00           C
ATOM   5188  CD2 LEU A 327      47.342  48.548  75.275  1.00  0.00           C
ATOM   5192  C   LEU A 327      51.833  48.007  73.215  1.00  0.00           C
ATOM   5193  O   LEU A 327      51.932  48.147  71.985  1.00  0.00           O
ATOM   5194  N   VAL A 328      52.392  46.987  73.845  1.00  0.00           N
ATOM   5196  CA  VAL A 328      53.062  45.937  73.145  1.00  0.00           C
ATOM   5198  CB  VAL A 328      53.852  45.137  74.145  1.00  0.00           C
ATOM   5200  CG1 VAL A 328      54.762  44.227  73.375  1.00  0.00           C
ATOM   5204  CG2 VAL A 328      54.782  46.067  74.945  1.00  0.00           C
ATOM   5208  C   VAL A 328      52.082  45.057  72.355  1.00  0.00           C
ATOM   5209  O   VAL A 328      51.032  44.698  72.875  1.00  0.00           O
ATOM   5210  N   SER A 329      52.412  44.647  71.115  1.00  0.00           N
ATOM   5212  CA  SER A 329      51.572  43.757  70.315  1.00  0.00           C
ATOM   5214  CB  SER A 329      50.612  44.528  69.365  1.00  0.00           C
ATOM   5217  OG  SER A 329      49.743  45.358  70.135  1.00  0.00           O
ATOM   5219  C   SER A 329      52.423  42.798  69.505  1.00  0.00           C
ATOM   5220  O   SER A 329      53.312  43.208  68.755  1.00  0.00           O
ATOM   5221  N   GLU A 330      52.152  41.478  69.665  1.00  0.00           N
ATOM   5223  CA  GLU A 330      52.862  40.387  69.025  1.00  0.00           C
ATOM   5225  CB  GLU A 330      53.222  39.207  69.975  1.00  0.00           C
ATOM   5228  CG  GLU A 330      53.812  39.597  71.345  1.00  0.00           C
ATOM   5231  CD  GLU A 330      54.362  38.458  72.195  1.00  0.00           C
ATOM   5232  OE1 GLU A 330      54.692  37.368  71.665  1.00  0.00           O
ATOM   5233  OE2 GLU A 330      54.472  38.688  73.435  1.00  0.00           O
ATOM   5234  C   GLU A 330      51.922  39.778  67.975  1.00  0.00           C
ATOM   5235  OT1 GLU A 330      50.702  40.118  67.895  1.00  0.00           O
ATOM   5236  OT2 GLU A 330      52.423  38.897  67.225  1.00  0.00           O
ATOM   5237  NH3 POPEB 331       5.872  31.047  69.995  1.00  0.00           N
ATOM   5241  C12 POPEB 331       7.382  31.107  69.835  1.00  0.00           C
ATOM   5244  C11 POPEB 331       8.192  29.787  70.045  1.00  0.00           C
ATOM   5247  P   POPEB 331       6.892  28.167  71.735  1.00  0.00           P
ATOM   5248  O13 POPEB 331       5.652  28.917  71.495  1.00  0.00           O
ATOM   5249  O14 POPEB 331       7.092  27.837  73.165  1.00  0.00           O
ATOM   5250  O11 POPEB 331       7.002  26.878  70.835  1.00  0.00           O
ATOM   5251  O12 POPEB 331       8.052  29.137  71.315  1.00  0.00           O
ATOM   5252  C1  POPEB 331       6.062  26.567  69.805  1.00  0.00           C
ATOM   5255  C2  POPEB 331       6.672  26.847  68.405  1.00  0.00           C
ATOM   5257  O21 POPEB 331       6.452  28.208  68.005  1.00  0.00           O
ATOM   5258  C21 POPEB 331       5.662  28.547  67.025  1.00  0.00           C
ATOM   5259  O22 POPEB 331       4.642  27.998  66.665  1.00  0.00           O
ATOM   5260  C22 POPEB 331       6.182  29.897  66.495  1.00  0.00           C
ATOM   5263  C3  POPEB 331       6.302  25.767  67.365  1.00  0.00           C
ATOM   5266  O31 POPEB 331       6.982  26.058  66.125  1.00  0.00           O
ATOM   5267  C31 POPEB 331       7.712  25.077  65.635  1.00  0.00           C
ATOM   5268  O32 POPEB 331       7.692  23.917  66.025  1.00  0.00           O
ATOM   5269  C32 POPEB 331       8.582  25.628  64.495  1.00  0.00           C
ATOM   5272  C23 POPEB 331       6.192  30.038  64.955  1.00  0.00           C
ATOM   5275  C24 POPEB 331       6.202  31.507  64.525  1.00  0.00           C
ATOM   5278  C25 POPEB 331       6.492  31.697  63.035  1.00  0.00           C
ATOM   5281  C26 POPEB 331       6.032  33.037  62.455  1.00  0.00           C
ATOM   5284  C27 POPEB 331       6.482  33.208  60.995  1.00  0.00           C
ATOM   5287  C28 POPEB 331       5.832  34.388  60.255  1.00  0.00           C
ATOM   5290  C29 POPEB 331       4.392  34.107  59.865  1.00  0.00           C
ATOM   5292 0C21 POPEB 331       3.932  33.837  58.625  1.00  0.00           C
ATOM   5294 1C21 POPEB 331       4.762  33.688  57.375  1.00  0.00           C
ATOM   5297 2C21 POPEB 331       4.222  32.577  56.455  1.00  0.00           C
ATOM   5300 3C21 POPEB 331       5.152  32.317  55.265  1.00  0.00           C
ATOM   5303 4C21 POPEB 331       4.672  31.228  54.295  1.00  0.00           C
ATOM   5306 5C21 POPEB 331       4.692  29.808  54.895  1.00  0.00           C
ATOM   5309 6C21 POPEB 331       4.732  28.717  53.815  1.00  0.00           C
ATOM   5312 7C21 POPEB 331       4.942  27.317  54.405  1.00  0.00           C
ATOM   5315 8C21 POPEB 331       5.292  26.257  53.355  1.00  0.00           C
ATOM   5319  C33 POPEB 331       8.162  27.017  63.955  1.00  0.00           C
ATOM   5322  C34 POPEB 331       9.082  27.467  62.815  1.00  0.00           C
ATOM   5325  C35 POPEB 331       8.752  28.858  62.235  1.00  0.00           C
ATOM   5328  C36 POPEB 331       9.662  29.227  61.045  1.00  0.00           C
ATOM   5331  C37 POPEB 331       9.042  30.278  60.115  1.00  0.00           C
ATOM   5334  C38 POPEB 331       9.842  30.517  58.815  1.00  0.00           C
ATOM   5337  C39 POPEB 331      10.952  31.557  58.965  1.00  0.00           C
ATOM   5340 0C31 POPEB 331      11.592  31.967  57.625  1.00  0.00           C
ATOM   5343 1C31 POPEB 331      12.712  31.028  57.165  1.00  0.00           C
ATOM   5346 2C31 POPEB 331      13.212  31.298  55.735  1.00  0.00           C
ATOM   5349 3C31 POPEB 331      13.662  32.747  55.485  1.00  0.00           C
ATOM   5352 4C31 POPEB 331      14.162  32.957  54.055  1.00  0.00           C
ATOM   5355 5C31 POPEB 331      14.622  34.388  53.785  1.00  0.00           C
ATOM   5358 6C31 POPEB 331      15.142  34.597  52.355  1.00  0.00           C
ATOM   5362  NH3 POPEC 332      90.252  83.657  25.645  1.00  0.00           N
ATOM   5366  C12 POPEC 332      90.482  82.428  24.805  1.00  0.00           C
ATOM   5369  C11 POPEC 332      91.023  81.287  25.695  1.00  0.00           C
ATOM   5372  P   POPEC 332      93.382  80.518  24.695  1.00  0.00           P
ATOM   5373  O13 POPEC 332      94.033  79.198  24.485  1.00  0.00           O
ATOM   5374  O14 POPEC 332      93.573  81.487  23.575  1.00  0.00           O
ATOM   5375  O11 POPEC 332      94.012  81.167  25.995  1.00  0.00           O
ATOM   5376  O12 POPEC 332      91.842  80.357  24.995  1.00  0.00           O
ATOM   5377  C1  POPEC 332      93.713  80.838  27.365  1.00  0.00           C
ATOM   5380  C2  POPEC 332      93.682  82.098  28.305  1.00  0.00           C
ATOM   5382  O21 POPEC 332      94.832  82.938  28.035  1.00  0.00           O
ATOM   5383  C21 POPEC 332      95.732  83.257  28.945  1.00  0.00           C
ATOM   5384  O22 POPEC 332      95.912  82.717  30.015  1.00  0.00           O
ATOM   5385  C22 POPEC 332      96.502  84.487  28.455  1.00  0.00           C
ATOM   5388  C3  POPEC 332      93.302  81.798  29.815  1.00  0.00           C
ATOM   5391  O31 POPEC 332      92.952  82.997  30.555  1.00  0.00           O
ATOM   5392  C31 POPEC 332      91.973  82.868  31.485  1.00  0.00           C
ATOM   5393  O32 POPEC 332      91.362  81.838  31.675  1.00  0.00           O
ATOM   5394  C32 POPEC 332      91.663  84.198  32.215  1.00  0.00           C
ATOM   5397  C23 POPEC 332      97.982  84.168  28.195  1.00  0.00           C
ATOM   5400  C24 POPEC 332      98.822  84.037  29.455  1.00  0.00           C
ATOM   5403  C25 POPEC 332      99.443  85.368  29.855  1.00  0.00           C
ATOM   5406  C26 POPEC 332     100.262  85.217  31.125  1.00  0.00           C
ATOM   5409  C27 POPEC 332     100.982  86.508  31.485  1.00  0.00           C
ATOM   5412  C28 POPEC 332     101.912  86.347  32.695  1.00  0.00           C
ATOM   5415  C29 POPEC 332     101.182  86.368  34.015  1.00  0.00           C
ATOM   5417 0C21 POPEC 332     101.772  86.658  35.195  1.00  0.00           C
ATOM   5419 1C21 POPEC 332     103.232  86.987  35.385  1.00  0.00           C
ATOM   5422 2C21 POPEC 332     103.493  88.058  36.455  1.00  0.00           C
ATOM   5425 3C21 POPEC 332     103.473  89.487  35.895  1.00  0.00           C
ATOM   5428 4C21 POPEC 332     103.473  90.538  37.015  1.00  0.00           C
ATOM   5431 5C21 POPEC 332     103.363  91.978  36.485  1.00  0.00           C
ATOM   5434 6C21 POPEC 332     104.674  92.518  35.895  1.00  0.00           C
ATOM   5437 7C21 POPEC 332     104.482  93.908  35.295  1.00  0.00           C
ATOM   5440 8C21 POPEC 332     105.793  94.528  34.845  1.00  0.00           C
ATOM   5444  C33 POPEC 332      92.143  85.457  31.475  1.00  0.00           C
ATOM   5447  C34 POPEC 332      91.922  86.817  32.145  1.00  0.00           C
ATOM   5450  C35 POPEC 332      90.452  87.208  32.375  1.00  0.00           C
ATOM   5453  C36 POPEC 332      90.042  87.228  33.845  1.00  0.00           C
ATOM   5456  C37 POPEC 332      90.622  88.467  34.525  1.00  0.00           C
ATOM   5459  C38 POPEC 332      90.562  88.458  36.055  1.00  0.00           C
ATOM   5462  C39 POPEC 332      89.184  88.738  36.625  1.00  0.00           C
ATOM   5465 0C31 POPEC 332      89.232  89.118  38.105  1.00  0.00           C
ATOM   5468 1C31 POPEC 332      89.993  88.117  38.985  1.00  0.00           C
ATOM   5471 2C31 POPEC 332      89.883  88.427  40.485  1.00  0.00           C
ATOM   5474 3C31 POPEC 332      88.493  88.097  41.055  1.00  0.00           C
ATOM   5477 4C31 POPEC 332      88.412  88.278  42.575  1.00  0.00           C
ATOM   5480 5C31 POPEC 332      87.152  87.638  43.165  1.00  0.00           C
ATOM   5483 6C31 POPEC 332      87.132  87.667  44.695  1.00  0.00           C
ATOM   5487  NH3 POPED 333      13.172 110.678  28.085  1.00  0.00           N
ATOM   5491  C12 POPED 333      14.002 111.798  27.465  1.00  0.00           C
ATOM   5494  C11 POPED 333      13.122 112.957  26.895  1.00  0.00           C
ATOM   5497  P   POPED 333      14.762 115.057  27.045  1.00  0.00           P
ATOM   5498  O13 POPED 333      16.102 115.057  26.415  1.00  0.00           O
ATOM   5499  O14 POPED 333      14.122 116.388  27.115  1.00  0.00           O
ATOM   5500  O11 POPED 333      14.902 114.457  28.475  1.00  0.00           O
ATOM   5501  O12 POPED 333      13.832 114.037  26.275  1.00  0.00           O
ATOM   5502  C1  POPED 333      14.092 114.817  29.585  1.00  0.00           C
ATOM   5505  C2  POPED 333      15.062 115.208  30.695  1.00  0.00           C
ATOM   5507  O21 POPED 333      14.452 114.897  31.955  1.00  0.00           O
ATOM   5508  C21 POPED 333      15.252 114.627  32.965  1.00  0.00           C
ATOM   5509  O22 POPED 333      16.472 114.688  32.945  1.00  0.00           O
ATOM   5510  C22 POPED 333      14.392 114.137  34.135  1.00  0.00           C
ATOM   5513  C3  POPED 333      15.512 116.688  30.555  1.00  0.00           C
ATOM   5516  O31 POPED 333      14.772 117.518  31.445  1.00  0.00           O
ATOM   5517  C31 POPED 333      15.112 118.797  31.395  1.00  0.00           C
ATOM   5518  O32 POPED 333      15.842 119.308  30.565  1.00  0.00           O
ATOM   5519  C32 POPED 333      14.542 119.528  32.605  1.00  0.00           C
ATOM   5522  C23 POPED 333      15.172 113.727  35.395  1.00  0.00           C
ATOM   5525  C24 POPED 333      14.192 113.287  36.485  1.00  0.00           C
ATOM   5528  C25 POPED 333      14.732 112.158  37.365  1.00  0.00           C
ATOM   5531  C26 POPED 333      15.042 112.597  38.805  1.00  0.00           C
ATOM   5534  C27 POPED 333      15.632 111.427  39.605  1.00  0.00           C
ATOM   5537  C28 POPED 333      15.612 111.627  41.135  1.00  0.00           C
ATOM   5540  C29 POPED 333      14.212 111.508  41.695  1.00  0.00           C
ATOM   5542 0C21 POPED 333      13.802 110.628  42.625  1.00  0.00           C
ATOM   5544 1C21 POPED 333      14.642 109.577  43.305  1.00  0.00           C
ATOM   5547 2C21 POPED 333      15.622 110.158  44.345  1.00  0.00           C
ATOM   5550 3C21 POPED 333      14.942 110.737  45.605  1.00  0.00           C
ATOM   5553 4C21 POPED 333      15.982 111.307  46.575  1.00  0.00           C
ATOM   5556 5C21 POPED 333      15.402 112.308  47.585  1.00  0.00           C
ATOM   5559 6C21 POPED 333      15.122 113.667  46.935  1.00  0.00           C
ATOM   5562 7C21 POPED 333      14.472 114.688  47.895  1.00  0.00           C
ATOM   5565 8C21 POPED 333      13.892 115.897  47.155  1.00  0.00           C
ATOM   5569  C33 POPED 333      15.122 118.978  33.935  1.00  0.00           C
ATOM   5572  C34 POPED 333      16.652 119.067  33.985  1.00  0.00           C
ATOM   5575  C35 POPED 333      17.262 118.868  35.375  1.00  0.00           C
ATOM   5578  C36 POPED 333      16.942 117.537  36.075  1.00  0.00           C
ATOM   5581  C37 POPED 333      17.412 117.588  37.535  1.00  0.00           C
ATOM   5584  C38 POPED 333      17.042 116.378  38.385  1.00  0.00           C
ATOM   5587  C39 POPED 333      17.202 116.707  39.875  1.00  0.00           C
ATOM   5590 0C31 POPED 333      17.062 115.497  40.815  1.00  0.00           C
ATOM   5593 1C31 POPED 333      16.952 115.967  42.275  1.00  0.00           C
ATOM   5596 2C31 POPED 333      17.122 114.848  43.315  1.00  0.00           C
ATOM   5599 3C31 POPED 333      18.572 114.347  43.445  1.00  0.00           C
ATOM   5602 4C31 POPED 333      18.692 113.278  44.535  1.00  0.00           C
ATOM   5605 5C31 POPED 333      20.052 112.568  44.555  1.00  0.00           C
ATOM   5608 6C31 POPED 333      20.152 111.537  45.675  1.00  0.00           C
ATOM   5612  NH3 POPEE 334      23.672  -0.123  26.365  1.00  0.00           N
ATOM   5616  C12 POPEE 334      23.232   1.197  25.785  1.00  0.00           C
ATOM   5619  C11 POPEE 334      22.262   1.967  26.705  1.00  0.00           C
ATOM   5622  P   POPEE 334      22.692   1.797  29.275  1.00  0.00           P
ATOM   5623  O13 POPEE 334      21.242   1.777  29.565  1.00  0.00           O
ATOM   5624  O14 POPEE 334      23.402   0.497  29.235  1.00  0.00           O
ATOM   5625  O11 POPEE 334      23.422   2.777  30.285  1.00  0.00           O
ATOM   5626  O12 POPEE 334      22.912   2.477  27.875  1.00  0.00           O
ATOM   5627  C1  POPEE 334      24.662   3.417  29.985  1.00  0.00           C
ATOM   5630  C2  POPEE 334      25.892   2.597  30.465  1.00  0.00           C
ATOM   5632  O21 POPEE 334      25.672   2.267  31.835  1.00  0.00           O
ATOM   5633  C21 POPEE 334      26.162   1.137  32.305  1.00  0.00           C
ATOM   5634  O22 POPEE 334      26.772   0.297  31.645  1.00  0.00           O
ATOM   5635  C22 POPEE 334      25.902   1.087  33.825  1.00  0.00           C
ATOM   5638  C3  POPEE 334      27.212   3.397  30.315  1.00  0.00           C
ATOM   5641  O31 POPEE 334      28.372   2.567  30.535  1.00  0.00           O
ATOM   5642  C31 POPEE 334      28.992   2.687  31.715  1.00  0.00           C
ATOM   5643  O32 POPEE 334      28.702   3.517  32.565  1.00  0.00           O
ATOM   5644  C32 POPEE 334      30.092   1.637  31.855  1.00  0.00           C
ATOM   5647  C23 POPEE 334      26.362  -0.183  34.585  1.00  0.00           C
ATOM   5650  C24 POPEE 334      26.072  -0.173  36.085  1.00  0.00           C
ATOM   5653  C25 POPEE 334      26.902   0.817  36.895  1.00  0.00           C
ATOM   5656  C26 POPEE 334      26.732   0.567  38.395  1.00  0.00           C
ATOM   5659  C27 POPEE 334      27.672   1.447  39.215  1.00  0.00           C
ATOM   5662  C28 POPEE 334      28.582   0.687  40.205  1.00  0.00           C
ATOM   5665  C29 POPEE 334      29.552  -0.233  39.505  1.00  0.00           C
ATOM   5667 0C21 POPEE 334      30.892  -0.333  39.645  1.00  0.00           C
ATOM   5669 1C21 POPEE 334      31.832   0.397  40.585  1.00  0.00           C
ATOM   5672 2C21 POPEE 334      31.412   0.697  42.035  1.00  0.00           C
ATOM   5675 3C21 POPEE 334      30.902  -0.533  42.795  1.00  0.00           C
ATOM   5678 4C21 POPEE 334      30.832  -0.313  44.315  1.00  0.00           C
ATOM   5681 5C21 POPEE 334      31.632  -1.358  45.105  1.00  0.00           C
ATOM   5684 6C21 POPEE 334      31.112  -2.788  44.945  1.00  0.00           C
ATOM   5687 7C21 POPEE 334      31.982  -3.798  45.715  1.00  0.00           C
ATOM   5690 8C21 POPEE 334      31.612  -5.258  45.445  1.00  0.00           C
ATOM   5694  C33 POPEE 334      30.932   1.797  33.155  1.00  0.00           C
ATOM   5697  C34 POPEE 334      30.202   1.337  34.435  1.00  0.00           C
ATOM   5700  C35 POPEE 334      31.042   1.417  35.725  1.00  0.00           C
ATOM   5703  C36 POPEE 334      31.262   2.857  36.245  1.00  0.00           C
ATOM   5706  C37 POPEE 334      31.912   2.917  37.635  1.00  0.00           C
ATOM   5709  C38 POPEE 334      31.962   4.357  38.195  1.00  0.00           C
ATOM   5712  C39 POPEE 334      33.042   4.627  39.265  1.00  0.00           C
ATOM   5715 0C31 POPEE 334      32.512   4.637  40.705  1.00  0.00           C
ATOM   5718 1C31 POPEE 334      33.482   5.277  41.705  1.00  0.00           C
ATOM   5721 2C31 POPEE 334      32.992   5.267  43.165  1.00  0.00           C
ATOM   5724 3C31 POPEE 334      31.732   6.107  43.435  1.00  0.00           C
ATOM   5727 4C31 POPEE 334      31.092   5.777  44.795  1.00  0.00           C
ATOM   5730 5C31 POPEE 334      29.802   6.577  45.055  1.00  0.00           C
ATOM   5733 6C31 POPEE 334      29.122   6.247  46.385  1.00  0.00           C
ATOM   5737  NH3 POPEF 335      -0.738 118.698  30.695  1.00  0.00           N
ATOM   5741  C12 POPEF 335       0.312 119.077  29.695  1.00  0.00           C
ATOM   5744  C11 POPEF 335       1.642 119.367  30.395  1.00  0.00           C
ATOM   5747  P   POPEF 335       3.292 120.477  28.645  1.00  0.00           P
ATOM   5748  O13 POPEF 335       3.512 120.057  27.245  1.00  0.00           O
ATOM   5749  O14 POPEF 335       2.442 121.677  28.815  1.00  0.00           O
ATOM   5750  O11 POPEF 335       4.712 120.737  29.315  1.00  0.00           O
ATOM   5751  O12 POPEF 335       2.712 119.257  29.465  1.00  0.00           O
ATOM   5752  C1  POPEF 335       5.042 120.237  30.625  1.00  0.00           C
ATOM   5755  C2  POPEF 335       5.802 121.307  31.455  1.00  0.00           C
ATOM   5757  O21 POPEF 335       6.262 120.768  32.715  1.00  0.00           O
ATOM   5758  C21 POPEF 335       5.332 120.337  33.575  1.00  0.00           C
ATOM   5759  O22 POPEF 335       4.142 120.538  33.515  1.00  0.00           O
ATOM   5760  C22 POPEF 335       5.992 119.387  34.585  1.00  0.00           C
ATOM   5763  C3  POPEF 335       4.932 122.597  31.555  1.00  0.00           C
ATOM   5766  O31 POPEF 335       5.452 123.657  32.375  1.00  0.00           O
ATOM   5767  C31 POPEF 335       6.492 124.347  31.905  1.00  0.00           C
ATOM   5768  O32 POPEF 335       7.322 123.917  31.125  1.00  0.00           O
ATOM   5769  C32 POPEF 335       6.362 125.787  32.415  1.00  0.00           C
ATOM   5772  C23 POPEF 335       6.582 120.047  35.855  1.00  0.00           C
ATOM   5775  C24 POPEF 335       7.082 118.978  36.845  1.00  0.00           C
ATOM   5778  C25 POPEF 335       8.072 119.497  37.905  1.00  0.00           C
ATOM   5781  C26 POPEF 335       7.392 120.188  39.095  1.00  0.00           C
ATOM   5784  C27 POPEF 335       8.382 120.577  40.205  1.00  0.00           C
ATOM   5787  C28 POPEF 335       7.672 120.947  41.515  1.00  0.00           C
ATOM   5790  C29 POPEF 335       8.662 121.238  42.625  1.00  0.00           C
ATOM   5792 0C21 POPEF 335       8.572 120.838  43.905  1.00  0.00           C
ATOM   5794 1C21 POPEF 335       7.432 120.077  44.535  1.00  0.00           C
ATOM   5797 2C21 POPEF 335       7.492 118.558  44.295  1.00  0.00           C
ATOM   5800 3C21 POPEF 335       6.462 117.787  45.145  1.00  0.00           C
ATOM   5803 4C21 POPEF 335       6.602 116.268  44.985  1.00  0.00           C
ATOM   5806 5C21 POPEF 335       5.702 115.427  45.915  1.00  0.00           C
ATOM   5809 6C21 POPEF 335       5.842 115.778  47.405  1.00  0.00           C
ATOM   5812 7C21 POPEF 335       5.362 114.647  48.325  1.00  0.00           C
ATOM   5815 8C21 POPEF 335       5.382 114.998  49.815  1.00  0.00           C
ATOM   5819  C33 POPEF 335       7.702 126.388  32.885  1.00  0.00           C
ATOM   5822  C34 POPEF 335       7.562 127.837  33.375  1.00  0.00           C
ATOM   5825  C35 POPEF 335       8.892 128.353  33.935  1.00  0.00           C
ATOM   5828  C36 POPEF 335       8.872 129.762  34.555  1.00  0.00           C
ATOM   5831  C37 POPEF 335      10.202 130.062  35.245  1.00  0.00           C
ATOM   5834  C38 POPEF 335      10.152 131.283  36.165  1.00  0.00           C
ATOM   5837  C39 POPEF 335      11.522 131.622  36.775  1.00  0.00           C
ATOM   5840 0C31 POPEF 335      12.372 132.542  35.885  1.00  0.00           C
ATOM   5843 1C31 POPEF 335      13.802 132.693  36.435  1.00  0.00           C
ATOM   5846 2C31 POPEF 335      14.672 133.643  35.595  1.00  0.00           C
ATOM   5849 3C31 POPEF 335      14.292 135.132  35.705  1.00  0.00           C
ATOM   5852 4C31 POPEF 335      14.432 135.743  37.105  1.00  0.00           C
ATOM   5855 5C31 POPEF 335      14.322 137.273  37.065  1.00  0.00           C
ATOM   5858 6C31 POPEF 335      14.312 137.932  38.445  1.00  0.00           C
ATOM   5862  NH3 POPEG 336      23.122 105.258  23.845  1.00  0.00           N
ATOM   5866  C12 POPEG 336      22.092 104.177  23.655  1.00  0.00           C
ATOM   5869  C11 POPEG 336      22.702 102.817  23.965  1.00  0.00           C
ATOM   5872  P   POPEG 336      22.182 100.398  24.565  1.00  0.00           P
ATOM   5873  O13 POPEG 336      21.552  99.327  23.765  1.00  0.00           O
ATOM   5874  O14 POPEG 336      23.662 100.408  24.625  1.00  0.00           O
ATOM   5875  O11 POPEG 336      21.592 100.278  26.025  1.00  0.00           O
ATOM   5876  O12 POPEG 336      21.672 101.808  24.015  1.00  0.00           O
ATOM   5877  C1  POPEG 336      21.342 101.397  26.875  1.00  0.00           C
ATOM   5880  C2  POPEG 336      22.262 101.447  28.125  1.00  0.00           C
ATOM   5882  O21 POPEG 336      21.532 102.228  29.085  1.00  0.00           O
ATOM   5883  C21 POPEG 336      21.662 101.928  30.355  1.00  0.00           C
ATOM   5884  O22 POPEG 336      22.402 101.067  30.825  1.00  0.00           O
ATOM   5885  C22 POPEG 336      20.742 102.868  31.125  1.00  0.00           C
ATOM   5888  C3  POPEG 336      23.662 102.088  27.855  1.00  0.00           C
ATOM   5891  O31 POPEG 336      24.312 102.448  29.095  1.00  0.00           O
ATOM   5892  C31 POPEG 336      25.072 103.538  29.105  1.00  0.00           C
ATOM   5893  O32 POPEG 336      25.422 104.188  28.135  1.00  0.00           O
ATOM   5894  C32 POPEG 336      25.302 103.947  30.575  1.00  0.00           C
ATOM   5897  C23 POPEG 336      20.762 102.677  32.645  1.00  0.00           C
ATOM   5900  C24 POPEG 336      19.982 103.748  33.405  1.00  0.00           C
ATOM   5903  C25 POPEG 336      19.632 103.247  34.815  1.00  0.00           C
ATOM   5906  C26 POPEG 336      19.312 104.338  35.835  1.00  0.00           C
ATOM   5909  C27 POPEG 336      19.412 103.787  37.255  1.00  0.00           C
ATOM   5912  C28 POPEG 336      19.182 104.848  38.345  1.00  0.00           C
ATOM   5915  C29 POPEG 336      19.352 104.238  39.715  1.00  0.00           C
ATOM   5917 0C21 POPEG 336      18.452 104.268  40.715  1.00  0.00           C
ATOM   5919 1C21 POPEG 336      17.132 104.988  40.695  1.00  0.00           C
ATOM   5922 2C21 POPEG 336      16.722 105.477  42.105  1.00  0.00           C
ATOM   5925 3C21 POPEG 336      16.282 104.357  43.065  1.00  0.00           C
ATOM   5928 4C21 POPEG 336      15.932 104.897  44.455  1.00  0.00           C
ATOM   5931 5C21 POPEG 336      15.142 103.908  45.325  1.00  0.00           C
ATOM   5934 6C21 POPEG 336      15.922 102.658  45.755  1.00  0.00           C
ATOM   5937 7C21 POPEG 336      15.082 101.757  46.665  1.00  0.00           C
ATOM   5940 8C21 POPEG 336      15.852 100.558  47.235  1.00  0.00           C
ATOM   5944  C33 POPEG 336      26.602 104.747  30.825  1.00  0.00           C
ATOM   5947  C34 POPEG 336      26.572 105.518  32.155  1.00  0.00           C
ATOM   5950  C35 POPEG 336      26.492 104.618  33.405  1.00  0.00           C
ATOM   5953  C36 POPEG 336      26.262 105.408  34.715  1.00  0.00           C
ATOM   5956  C37 POPEG 336      24.942 105.018  35.405  1.00  0.00           C
ATOM   5959  C38 POPEG 336      24.472 105.988  36.505  1.00  0.00           C
ATOM   5962  C39 POPEG 336      25.302 105.927  37.795  1.00  0.00           C
ATOM   5965 0C31 POPEG 336      24.722 106.808  38.905  1.00  0.00           C
ATOM   5968 1C31 POPEG 336      25.582 106.817  40.165  1.00  0.00           C
ATOM   5971 2C31 POPEG 336      24.852 107.358  41.415  1.00  0.00           C
ATOM   5974 3C31 POPEG 336      23.702 106.458  41.915  1.00  0.00           C
ATOM   5977 4C31 POPEG 336      24.102 104.988  42.055  1.00  0.00           C
ATOM   5980 5C31 POPEG 336      23.132 104.137  42.885  1.00  0.00           C
ATOM   5983 6C31 POPEG 336      23.282 102.638  42.605  1.00  0.00           C
ATOM   5987  NH3 POPEH 337      65.452  97.477  25.425  1.00  0.00           N
ATOM   5991  C12 POPEH 337      64.042  97.977  25.445  1.00  0.00           C
ATOM   5994  C11 POPEH 337      63.062  96.838  25.735  1.00  0.00           C
ATOM   5997  P   POPEH 337      62.502  94.428  25.045  1.00  0.00           P
ATOM   5998  O13 POPEH 337      62.432  93.707  23.755  1.00  0.00           O
ATOM   5999  O14 POPEH 337      63.222  93.748  26.145  1.00  0.00           O
ATOM   6000  O11 POPEH 337      61.052  94.837  25.525  1.00  0.00           O
ATOM   6001  O12 POPEH 337      63.213  95.807  24.775  1.00  0.00           O
ATOM   6002  C1  POPEH 337      60.422  94.087  26.585  1.00  0.00           C
ATOM   6005  C2  POPEH 337      59.333  94.948  27.285  1.00  0.00           C
ATOM   6007  O21 POPEH 337      59.242  94.658  28.695  1.00  0.00           O
ATOM   6008  C21 POPEH 337      58.792  93.478  29.065  1.00  0.00           C
ATOM   6009  O22 POPEH 337      58.562  92.527  28.355  1.00  0.00           O
ATOM   6010  C22 POPEH 337      58.622  93.478  30.595  1.00  0.00           C
ATOM   6013  C3  POPEH 337      57.942  94.917  26.565  1.00  0.00           C
ATOM   6016  O31 POPEH 337      56.893  95.497  27.375  1.00  0.00           O
ATOM   6017  C31 POPEH 337      56.903  96.808  27.425  1.00  0.00           C
ATOM   6018  O32 POPEH 337      57.682  97.547  26.825  1.00  0.00           O
ATOM   6019  C32 POPEH 337      55.853  97.327  28.395  1.00  0.00           C
ATOM   6022  C23 POPEH 337      57.722  94.618  31.105  1.00  0.00           C
ATOM   6025  C24 POPEH 337      58.032  95.097  32.535  1.00  0.00           C
ATOM   6028  C25 POPEH 337      57.542  94.148  33.615  1.00  0.00           C
ATOM   6031  C26 POPEH 337      57.512  94.788  35.005  1.00  0.00           C
ATOM   6034  C27 POPEH 337      57.132  93.777  36.095  1.00  0.00           C
ATOM   6037  C28 POPEH 337      57.262  94.347  37.505  1.00  0.00           C
ATOM   6040  C29 POPEH 337      57.002  93.268  38.525  1.00  0.00           C
ATOM   6042 0C21 POPEH 337      55.993  93.228  39.395  1.00  0.00           C
ATOM   6044 1C21 POPEH 337      54.942  94.298  39.575  1.00  0.00           C
ATOM   6047 2C21 POPEH 337      54.263  94.188  40.945  1.00  0.00           C
ATOM   6050 3C21 POPEH 337      55.202  94.448  42.135  1.00  0.00           C
ATOM   6053 4C21 POPEH 337      54.502  94.298  43.485  1.00  0.00           C
ATOM   6056 5C21 POPEH 337      53.872  92.918  43.665  1.00  0.00           C
ATOM   6059 6C21 POPEH 337      53.362  92.667  45.085  1.00  0.00           C
ATOM   6062 7C21 POPEH 337      52.652  91.318  45.135  1.00  0.00           C
ATOM   6065 8C21 POPEH 337      52.222  90.938  46.545  1.00  0.00           C
ATOM   6069  C33 POPEH 337      55.702  98.868  28.265  1.00  0.00           C
ATOM   6072  C34 POPEH 337      54.732  99.467  29.285  1.00  0.00           C
ATOM   6075  C35 POPEH 337      55.422 100.298  30.395  1.00  0.00           C
ATOM   6078  C36 POPEH 337      56.492  99.528  31.175  1.00  0.00           C
ATOM   6081  C37 POPEH 337      56.822 100.147  32.535  1.00  0.00           C
ATOM   6084  C38 POPEH 337      57.712  99.238  33.395  1.00  0.00           C
ATOM   6087  C39 POPEH 337      57.972  99.848  34.785  1.00  0.00           C
ATOM   6090 0C31 POPEH 337      58.692  98.878  35.725  1.00  0.00           C
ATOM   6093 1C31 POPEH 337      58.982  99.528  37.085  1.00  0.00           C
ATOM   6096 2C31 POPEH 337      59.232  98.488  38.175  1.00  0.00           C
ATOM   6099 3C31 POPEH 337      59.422  99.127  39.555  1.00  0.00           C
ATOM   6102 4C31 POPEH 337      59.782  98.088  40.615  1.00  0.00           C
ATOM   6105 5C31 POPEH 337      60.112  98.738  41.965  1.00  0.00           C
ATOM   6108 6C31 POPEH 337      60.842  97.807  42.925  1.00  0.00           C
ATOM   6112  NH3 POPEI 338      45.542 114.317  22.015  1.00  0.00           N
ATOM   6116  C12 POPEI 338      45.672 114.747  20.575  1.00  0.00           C
ATOM   6119  C11 POPEI 338      45.602 116.277  20.455  1.00  0.00           C
ATOM   6122  P   POPEI 338      46.642 118.427  21.405  1.00  0.00           P
ATOM   6123  O13 POPEI 338      47.822 118.927  22.135  1.00  0.00           O
ATOM   6124  O14 POPEI 338      46.162 119.268  20.305  1.00  0.00           O
ATOM   6125  O11 POPEI 338      45.492 118.237  22.465  1.00  0.00           O
ATOM   6126  O12 POPEI 338      46.792 116.908  20.965  1.00  0.00           O
ATOM   6127  C1  POPEI 338      45.762 117.618  23.735  1.00  0.00           C
ATOM   6130  C2  POPEI 338      46.122 118.707  24.805  1.00  0.00           C
ATOM   6132  O21 POPEI 338      46.903 118.257  25.935  1.00  0.00           O
ATOM   6133  C21 POPEI 338      46.492 117.177  26.595  1.00  0.00           C
ATOM   6134  O22 POPEI 338      45.622 116.408  26.255  1.00  0.00           O
ATOM   6135  C22 POPEI 338      47.232 117.057  27.925  1.00  0.00           C
ATOM   6138  C3  POPEI 338      44.882 119.528  25.235  1.00  0.00           C
ATOM   6141  O31 POPEI 338      45.162 120.938  25.245  1.00  0.00           O
ATOM   6142  C31 POPEI 338      45.513 121.447  26.415  1.00  0.00           C
ATOM   6143  O32 POPEI 338      45.682 120.818  27.445  1.00  0.00           O
ATOM   6144  C32 POPEI 338      45.592 122.967  26.285  1.00  0.00           C
ATOM   6147  C23 POPEI 338      48.482 116.147  27.865  1.00  0.00           C
ATOM   6150  C24 POPEI 338      49.782 116.948  28.005  1.00  0.00           C
ATOM   6153  C25 POPEI 338      50.152 117.267  29.465  1.00  0.00           C
ATOM   6156  C26 POPEI 338      50.562 116.007  30.235  1.00  0.00           C
ATOM   6159  C27 POPEI 338      51.262 116.318  31.555  1.00  0.00           C
ATOM   6162  C28 POPEI 338      51.942 115.068  32.135  1.00  0.00           C
ATOM   6165  C29 POPEI 338      51.562 114.728  33.555  1.00  0.00           C
ATOM   6167 0C21 POPEI 338      52.352 114.827  34.645  1.00  0.00           C
ATOM   6169 1C21 POPEI 338      53.772 115.317  34.675  1.00  0.00           C
ATOM   6172 2C21 POPEI 338      53.912 116.707  35.325  1.00  0.00           C
ATOM   6175 3C21 POPEI 338      53.762 116.727  36.855  1.00  0.00           C
ATOM   6178 4C21 POPEI 338      53.922 118.147  37.405  1.00  0.00           C
ATOM   6181 5C21 POPEI 338      54.032 118.237  38.935  1.00  0.00           C
ATOM   6184 6C21 POPEI 338      52.712 117.988  39.675  1.00  0.00           C
ATOM   6187 7C21 POPEI 338      52.722 118.507  41.125  1.00  0.00           C
ATOM   6190 8C21 POPEI 338      51.512 118.067  41.955  1.00  0.00           C
ATOM   6194  C33 POPEI 338      46.582 123.698  27.205  1.00  0.00           C
ATOM   6197  C34 POPEI 338      47.912 124.037  26.535  1.00  0.00           C
ATOM   6200  C35 POPEI 338      48.722 124.967  27.435  1.00  0.00           C
ATOM   6203  C36 POPEI 338      50.102 125.337  26.895  1.00  0.00           C
ATOM   6206  C37 POPEI 338      50.982 125.717  28.075  1.00  0.00           C
ATOM   6209  C38 POPEI 338      52.412 126.118  27.725  1.00  0.00           C
ATOM   6212  C39 POPEI 338      53.283 125.997  28.985  1.00  0.00           C
ATOM   6215 0C31 POPEI 338      54.692 126.567  28.855  1.00  0.00           C
ATOM   6218 1C31 POPEI 338      55.672 126.017  29.905  1.00  0.00           C
ATOM   6221 2C31 POPEI 338      55.432 126.417  31.375  1.00  0.00           C
ATOM   6224 3C31 POPEI 338      54.302 125.667  32.105  1.00  0.00           C
ATOM   6227 4C31 POPEI 338      54.432 125.737  33.635  1.00  0.00           C
ATOM   6230 5C31 POPEI 338      53.153 125.307  34.355  1.00  0.00           C
ATOM   6233 6C31 POPEI 338      53.252 125.387  35.885  1.00  0.00           C
ATOM   6237  NH3 POPEJ 339      77.872 102.317  68.855  1.00  0.00           N
ATOM   6241  C12 POPEJ 339      76.402 102.568  68.685  1.00  0.00           C
ATOM   6244  C11 POPEJ 339      75.592 101.607  69.565  1.00  0.00           C
ATOM   6247  P   POPEJ 339      76.232  99.227  68.515  1.00  0.00           P
ATOM   6248  O13 POPEJ 339      77.192  98.198  68.945  1.00  0.00           O
ATOM   6249  O14 POPEJ 339      74.872  98.768  68.155  1.00  0.00           O
ATOM   6250  O11 POPEJ 339      76.872 100.037  67.315  1.00  0.00           O
ATOM   6251  O12 POPEJ 339      76.173 100.317  69.665  1.00  0.00           O
ATOM   6252  C1  POPEJ 339      77.132  99.428  66.055  1.00  0.00           C
ATOM   6255  C2  POPEJ 339      76.512 100.268  64.925  1.00  0.00           C
ATOM   6257  O21 POPEJ 339      76.952  99.728  63.665  1.00  0.00           O
ATOM   6258  C21 POPEJ 339      75.993  99.367  62.855  1.00  0.00           C
ATOM   6259  O22 POPEJ 339      74.802  99.317  63.105  1.00  0.00           O
ATOM   6260  C22 POPEJ 339      76.633  99.037  61.505  1.00  0.00           C
ATOM   6263  C3  POPEJ 339      76.932 101.757  64.925  1.00  0.00           C
ATOM   6266  O31 POPEJ 339      75.902 102.527  64.295  1.00  0.00           O
ATOM   6267  C31 POPEJ 339      76.262 103.678  63.765  1.00  0.00           C
ATOM   6268  O32 POPEJ 339      77.312 104.257  63.985  1.00  0.00           O
ATOM   6269  C32 POPEJ 339      75.132 104.188  62.875  1.00  0.00           C
ATOM   6272  C23 POPEJ 339      75.572  98.777  60.415  1.00  0.00           C
ATOM   6275  C24 POPEJ 339      76.212  98.287  59.115  1.00  0.00           C
ATOM   6278  C25 POPEJ 339      75.203  97.547  58.225  1.00  0.00           C
ATOM   6281  C26 POPEJ 339      75.882  96.867  57.035  1.00  0.00           C
ATOM   6284  C27 POPEJ 339      75.222  95.538  56.645  1.00  0.00           C
ATOM   6287  C28 POPEJ 339      76.132  94.658  55.755  1.00  0.00           C
ATOM   6290  C29 POPEJ 339      77.332  94.148  56.515  1.00  0.00           C
ATOM   6292 0C21 POPEJ 339      78.592  94.588  56.415  1.00  0.00           C
ATOM   6294 1C21 POPEJ 339      79.092  95.658  55.465  1.00  0.00           C
ATOM   6297 2C21 POPEJ 339      80.622  95.617  55.305  1.00  0.00           C
ATOM   6300 3C21 POPEJ 339      81.143  94.308  54.685  1.00  0.00           C
ATOM   6303 4C21 POPEJ 339      82.612  94.037  54.995  1.00  0.00           C
ATOM   6306 5C21 POPEJ 339      83.592  94.887  54.175  1.00  0.00           C
ATOM   6309 6C21 POPEJ 339      85.012  94.777  54.735  1.00  0.00           C
ATOM   6312 7C21 POPEJ 339      86.113  95.197  53.755  1.00  0.00           C
ATOM   6315 8C21 POPEJ 339      87.372  95.728  54.455  1.00  0.00           C
ATOM   6319  C33 POPEJ 339      75.603 104.607  61.465  1.00  0.00           C
ATOM   6322  C34 POPEJ 339      75.962 106.087  61.335  1.00  0.00           C
ATOM   6325  C35 POPEJ 339      76.612 106.388  59.975  1.00  0.00           C
ATOM   6328  C36 POPEJ 339      76.673 107.877  59.635  1.00  0.00           C
ATOM   6331  C37 POPEJ 339      77.142 108.147  58.195  1.00  0.00           C
ATOM   6334  C38 POPEJ 339      77.112 109.637  57.845  1.00  0.00           C
ATOM   6337  C39 POPEJ 339      77.332 109.957  56.365  1.00  0.00           C
ATOM   6340 0C31 POPEJ 339      78.703 109.537  55.825  1.00  0.00           C
ATOM   6343 1C31 POPEJ 339      79.022 110.268  54.505  1.00  0.00           C
ATOM   6346 2C31 POPEJ 339      80.443 110.007  53.985  1.00  0.00           C
ATOM   6349 3C31 POPEJ 339      80.653 110.558  52.565  1.00  0.00           C
ATOM   6352 4C31 POPEJ 339      80.662 112.088  52.495  1.00  0.00           C
ATOM   6355 5C31 POPEJ 339      80.702 112.628  51.055  1.00  0.00           C
ATOM   6358 6C31 POPEJ 339      80.732 114.148  50.995  1.00  0.00           C
ATOM   6362  NH3 POPEK 340      55.122 112.638  20.655  1.00  0.00           N
ATOM   6366  C12 POPEK 340      53.962 113.298  19.955  1.00  0.00           C
ATOM   6369  C11 POPEK 340      52.662 113.058  20.735  1.00  0.00           C
ATOM   6372  P   POPEK 340      51.002 114.357  19.175  1.00  0.00           P
ATOM   6373  O13 POPEK 340      51.852 114.647  18.005  1.00  0.00           O
ATOM   6374  O14 POPEK 340      49.542 114.177  18.975  1.00  0.00           O
ATOM   6375  O11 POPEK 340      51.332 115.398  20.285  1.00  0.00           O
ATOM   6376  O12 POPEK 340      51.552 113.048  19.845  1.00  0.00           O
ATOM   6377  C1  POPEK 340      50.502 115.827  21.335  1.00  0.00           C
ATOM   6380  C2  POPEK 340      51.352 116.817  22.165  1.00  0.00           C
ATOM   6382  O21 POPEK 340      52.362 116.147  22.945  1.00  0.00           O
ATOM   6383  C21 POPEK 340      52.423 116.307  24.235  1.00  0.00           C
ATOM   6384  O22 POPEK 340      51.522 116.537  25.025  1.00  0.00           O
ATOM   6385  C22 POPEK 340      53.862 116.307  24.685  1.00  0.00           C
ATOM   6388  C3  POPEK 340      50.522 117.908  22.895  1.00  0.00           C
ATOM   6391  O31 POPEK 340      51.422 118.868  23.465  1.00  0.00           O
ATOM   6392  C31 POPEK 340      51.102 119.647  24.505  1.00  0.00           C
ATOM   6393  O32 POPEK 340      51.942 120.387  25.015  1.00  0.00           O
ATOM   6394  C32 POPEK 340      49.673 119.528  25.005  1.00  0.00           C
ATOM   6397  C23 POPEK 340      54.072 115.278  25.795  1.00  0.00           C
ATOM   6400  C24 POPEK 340      54.692 115.848  27.065  1.00  0.00           C
ATOM   6403  C25 POPEK 340      56.202 115.628  27.095  1.00  0.00           C
ATOM   6406  C26 POPEK 340      56.722 115.607  28.535  1.00  0.00           C
ATOM   6409  C27 POPEK 340      58.213 115.298  28.595  1.00  0.00           C
ATOM   6412  C28 POPEK 340      58.732 114.938  29.995  1.00  0.00           C
ATOM   6415  C29 POPEK 340      58.192 113.608  30.445  1.00  0.00           C
ATOM   6417 0C21 POPEK 340      58.102 113.158  31.705  1.00  0.00           C
ATOM   6419 1C21 POPEK 340      58.522 113.878  32.955  1.00  0.00           C
ATOM   6422 2C21 POPEK 340      57.412 113.838  34.025  1.00  0.00           C
ATOM   6425 3C21 POPEK 340      57.942 114.327  35.365  1.00  0.00           C
ATOM   6428 4C21 POPEK 340      57.002 114.067  36.545  1.00  0.00           C
ATOM   6431 5C21 POPEK 340      57.642 114.408  37.905  1.00  0.00           C
ATOM   6434 6C21 POPEK 340      58.902 113.567  38.195  1.00  0.00           C
ATOM   6437 7C21 POPEK 340      59.412 113.738  39.615  1.00  0.00           C
ATOM   6440 8C21 POPEK 340      60.472 112.697  39.995  1.00  0.00           C
ATOM   6444  C33 POPEK 340      49.212 120.728  25.865  1.00  0.00           C
ATOM   6447  C34 POPEK 340      49.972 121.017  27.175  1.00  0.00           C
ATOM   6450  C35 POPEK 340      49.122 120.967  28.455  1.00  0.00           C
ATOM   6453  C36 POPEK 340      49.603 121.967  29.535  1.00  0.00           C
ATOM   6456  C37 POPEK 340      49.902 121.347  30.905  1.00  0.00           C
ATOM   6459  C38 POPEK 340      50.822 122.217  31.785  1.00  0.00           C
ATOM   6462  C39 POPEK 340      50.362 123.667  32.025  1.00  0.00           C
ATOM   6465 0C31 POPEK 340      49.002 123.807  32.725  1.00  0.00           C
ATOM   6468 1C31 POPEK 340      48.782 125.228  33.265  1.00  0.00           C
ATOM   6471 2C31 POPEK 340      47.322 125.518  33.665  1.00  0.00           C
ATOM   6474 3C31 POPEK 340      46.352 125.607  32.485  1.00  0.00           C
ATOM   6477 4C31 POPEK 340      46.612 126.808  31.565  1.00  0.00           C
ATOM   6480 5C31 POPEK 340      45.912 126.618  30.225  1.00  0.00           C
ATOM   6483 6C31 POPEK 340      46.092 127.697  29.165  1.00  0.00           C
ATOM   6487  NH3 POPEL 341      95.212  56.967  23.245  1.00  0.00           N
ATOM   6491  C12 POPEL 341      94.464  55.897  23.985  1.00  0.00           C
ATOM   6494  C11 POPEL 341      92.952  56.208  24.085  1.00  0.00           C
ATOM   6497  P   POPEL 341      90.924  55.048  25.285  1.00  0.00           P
ATOM   6498  O13 POPEL 341      90.193  56.307  25.075  1.00  0.00           O
ATOM   6499  O14 POPEL 341      90.173  53.787  25.045  1.00  0.00           O
ATOM   6500  O11 POPEL 341      91.502  54.997  26.755  1.00  0.00           O
ATOM   6501  O12 POPEL 341      92.253  55.018  24.415  1.00  0.00           O
ATOM   6502  C1  POPEL 341      91.052  55.878  27.775  1.00  0.00           C
ATOM   6505  C2  POPEL 341      91.642  55.477  29.155  1.00  0.00           C
ATOM   6507  O21 POPEL 341      91.292  56.438  30.175  1.00  0.00           O
ATOM   6508  C21 POPEL 341      90.053  56.278  30.665  1.00  0.00           C
ATOM   6509  O22 POPEL 341      89.012  56.417  30.055  1.00  0.00           O
ATOM   6510  C22 POPEL 341      90.212  55.698  32.075  1.00  0.00           C
ATOM   6513  C3  POPEL 341      93.202  55.317  29.045  1.00  0.00           C
ATOM   6516  O31 POPEL 341      93.972  55.407  30.275  1.00  0.00           O
ATOM   6517  C31 POPEL 341      93.913  54.347  31.075  1.00  0.00           C
ATOM   6518  O32 POPEL 341      93.032  53.507  31.075  1.00  0.00           O
ATOM   6519  C32 POPEL 341      95.152  54.308  31.985  1.00  0.00           C
ATOM   6522  C23 POPEL 341      89.053  55.908  33.085  1.00  0.00           C
ATOM   6525  C24 POPEL 341      89.433  55.237  34.425  1.00  0.00           C
ATOM   6528  C25 POPEL 341      88.552  55.568  35.635  1.00  0.00           C
ATOM   6531  C26 POPEL 341      89.152  54.938  36.915  1.00  0.00           C
ATOM   6534  C27 POPEL 341      88.424  55.337  38.205  1.00  0.00           C
ATOM   6537  C28 POPEL 341      89.123  54.868  39.495  1.00  0.00           C
ATOM   6540  C29 POPEL 341      90.423  55.587  39.795  1.00  0.00           C
ATOM   6542 0C21 POPEL 341      91.313  55.207  40.735  1.00  0.00           C
ATOM   6544 1C21 POPEL 341      91.152  54.038  41.675  1.00  0.00           C
ATOM   6547 2C21 POPEL 341      91.213  54.428  43.175  1.00  0.00           C
ATOM   6550 3C21 POPEL 341      92.633  54.407  43.755  1.00  0.00           C
ATOM   6553 4C21 POPEL 341      92.643  54.687  45.265  1.00  0.00           C
ATOM   6556 5C21 POPEL 341      93.893  54.217  46.015  1.00  0.00           C
ATOM   6559 6C21 POPEL 341      95.222  54.607  45.355  1.00  0.00           C
ATOM   6562 7C21 POPEL 341      96.432  53.917  45.985  1.00  0.00           C
ATOM   6565 8C21 POPEL 341      97.663  53.978  45.075  1.00  0.00           C
ATOM   6569  C33 POPEL 341      96.082  53.107  31.655  1.00  0.00           C
ATOM   6572  C34 POPEL 341      97.542  53.287  32.075  1.00  0.00           C
ATOM   6575  C35 POPEL 341      97.783  53.408  33.585  1.00  0.00           C
ATOM   6578  C36 POPEL 341      97.603  52.088  34.345  1.00  0.00           C
ATOM   6581  C37 POPEL 341      97.873  52.247  35.845  1.00  0.00           C
ATOM   6584  C38 POPEL 341      98.042  50.917  36.585  1.00  0.00           C
ATOM   6587  C39 POPEL 341      99.443  50.307  36.415  1.00  0.00           C
ATOM   6590 0C31 POPEL 341      99.534  48.917  37.055  1.00  0.00           C
ATOM   6593 1C31 POPEL 341     100.963  48.357  37.075  1.00  0.00           C
ATOM   6596 2C31 POPEL 341     101.092  46.977  37.745  1.00  0.00           C
ATOM   6599 3C31 POPEL 341     101.113  46.987  39.285  1.00  0.00           C
ATOM   6602 4C31 POPEL 341      99.723  46.948  39.945  1.00  0.00           C
ATOM   6605 5C31 POPEL 341      99.783  46.627  41.435  1.00  0.00           C
ATOM   6608 6C31 POPEL 341      98.402  46.598  42.085  1.00  0.00           C
ATOM   6612  NH3 POPEM 342     100.143 128.383  27.315  1.00  0.00           N
ATOM   6616  C12 POPEM 342     100.742 127.018  27.105  1.00  0.00           C
ATOM   6619  C11 POPEM 342     101.623 126.598  28.295  1.00  0.00           C
ATOM   6622  P   POPEM 342     103.783 125.258  27.575  1.00  0.00           P
ATOM   6623  O13 POPEM 342     103.832 125.188  26.105  1.00  0.00           O
ATOM   6624  O14 POPEM 342     104.592 126.277  28.265  1.00  0.00           O
ATOM   6625  O11 POPEM 342     104.114 123.827  28.155  1.00  0.00           O
ATOM   6626  O12 POPEM 342     102.253 125.357  28.005  1.00  0.00           O
ATOM   6627  C1  POPEM 342     105.143 123.618  29.125  1.00  0.00           C
ATOM   6630  C2  POPEM 342     104.893 122.317  29.935  1.00  0.00           C
ATOM   6632  O21 POPEM 342     104.792 122.597  31.345  1.00  0.00           O
ATOM   6633  C21 POPEM 342     103.592 122.628  31.895  1.00  0.00           C
ATOM   6634  O22 POPEM 342     102.533 122.667  31.315  1.00  0.00           O
ATOM   6635  C22 POPEM 342     103.753 122.607  33.425  1.00  0.00           C
ATOM   6638  C3  POPEM 342     106.063 121.307  29.765  1.00  0.00           C
ATOM   6641  O31 POPEM 342     105.662 119.977  30.075  1.00  0.00           O
ATOM   6642  C31 POPEM 342     105.662 119.428  31.305  1.00  0.00           C
ATOM   6643  O32 POPEM 342     105.033 118.408  31.565  1.00  0.00           O
ATOM   6644  C32 POPEM 342     106.512 120.147  32.345  1.00  0.00           C
ATOM   6647  C23 POPEM 342     102.752 121.637  34.105  1.00  0.00           C
ATOM   6650  C24 POPEM 342     102.892 121.637  35.635  1.00  0.00           C
ATOM   6653  C25 POPEM 342     102.393 120.348  36.285  1.00  0.00           C
ATOM   6656  C26 POPEM 342     102.612 120.317  37.805  1.00  0.00           C
ATOM   6659  C27 POPEM 342     103.102 118.958  38.315  1.00  0.00           C
ATOM   6662  C28 POPEM 342     103.293 118.917  39.845  1.00  0.00           C
ATOM   6665  C29 POPEM 342     101.964 119.057  40.555  1.00  0.00           C
ATOM   6667 0C21 POPEM 342     101.182 118.038  40.925  1.00  0.00           C
ATOM   6669 1C21 POPEM 342     101.483 116.577  40.705  1.00  0.00           C
ATOM   6672 2C21 POPEM 342     100.273 115.658  41.005  1.00  0.00           C
ATOM   6675 3C21 POPEM 342      99.783 115.787  42.445  1.00  0.00           C
ATOM   6678 4C21 POPEM 342      98.893 114.637  42.915  1.00  0.00           C
ATOM   6681 5C21 POPEM 342      98.613 114.697  44.425  1.00  0.00           C
ATOM   6684 6C21 POPEM 342      98.183 116.098  44.895  1.00  0.00           C
ATOM   6687 7C21 POPEM 342      97.762 116.178  46.365  1.00  0.00           C
ATOM   6690 8C21 POPEM 342      97.353 117.607  46.755  1.00  0.00           C
ATOM   6694  C33 POPEM 342     106.222 119.618  33.765  1.00  0.00           C
ATOM   6697  C34 POPEM 342     106.933 120.427  34.855  1.00  0.00           C
ATOM   6700  C35 POPEM 342     106.623 119.868  36.255  1.00  0.00           C
ATOM   6703  C36 POPEM 342     107.393 120.567  37.375  1.00  0.00           C
ATOM   6706  C37 POPEM 342     107.132 119.917  38.735  1.00  0.00           C
ATOM   6709  C38 POPEM 342     108.092 120.398  39.835  1.00  0.00           C
ATOM   6712  C39 POPEM 342     108.083 119.478  41.065  1.00  0.00           C
ATOM   6715 0C31 POPEM 342     106.872 119.717  41.985  1.00  0.00           C
ATOM   6718 1C31 POPEM 342     106.842 118.717  43.165  1.00  0.00           C
ATOM   6721 2C31 POPEM 342     105.793 119.048  44.225  1.00  0.00           C
ATOM   6724 3C31 POPEM 342     104.342 118.818  43.755  1.00  0.00           C
ATOM   6727 4C31 POPEM 342     103.323 119.067  44.885  1.00  0.00           C
ATOM   6730 5C31 POPEM 342     101.882 118.787  44.445  1.00  0.00           C
ATOM   6733 6C31 POPEM 342     100.854 119.008  45.565  1.00  0.00           C
ATOM   6737  NH3 POPEN 343      35.602 114.448  65.725  1.00  0.00           N
ATOM   6741  C12 POPEN 343      35.102 115.848  65.435  1.00  0.00           C
ATOM   6744  C11 POPEN 343      33.582 116.017  65.665  1.00  0.00           C
ATOM   6747  P   POPEN 343      32.112 113.958  66.325  1.00  0.00           P
ATOM   6748  O13 POPEN 343      32.232 112.887  67.335  1.00  0.00           O
ATOM   6749  O14 POPEN 343      30.762 114.507  66.005  1.00  0.00           O
ATOM   6750  O11 POPEN 343      32.832 113.538  64.985  1.00  0.00           O
ATOM   6751  O12 POPEN 343      33.072 115.158  66.695  1.00  0.00           O
ATOM   6752  C1  POPEN 343      32.752 112.257  64.355  1.00  0.00           C
ATOM   6755  C2  POPEN 343      33.622 112.257  63.065  1.00  0.00           C
ATOM   6757  O21 POPEN 343      33.252 113.387  62.245  1.00  0.00           O
ATOM   6758  C21 POPEN 343      33.872 113.587  61.065  1.00  0.00           C
ATOM   6759  O22 POPEN 343      33.282 113.768  60.015  1.00  0.00           O
ATOM   6760  C22 POPEN 343      35.382 113.757  61.245  1.00  0.00           C
ATOM   6763  C3  POPEN 343      33.592 110.897  62.275  1.00  0.00           C
ATOM   6766  O31 POPEN 343      34.592 110.918  61.255  1.00  0.00           O
ATOM   6767  C31 POPEN 343      35.092 109.887  60.565  1.00  0.00           C
ATOM   6768  O32 POPEN 343      35.932 110.027  59.675  1.00  0.00           O
ATOM   6769  C32 POPEN 343      34.492 108.507  60.835  1.00  0.00           C
ATOM   6772  C23 POPEN 343      36.162 113.938  59.925  1.00  0.00           C
ATOM   6775  C24 POPEN 343      36.552 115.398  59.625  1.00  0.00           C
ATOM   6778  C25 POPEN 343      35.802 115.958  58.425  1.00  0.00           C
ATOM   6781  C26 POPEN 343      36.382 115.488  57.085  1.00  0.00           C
ATOM   6784  C27 POPEN 343      35.632 116.108  55.895  1.00  0.00           C
ATOM   6787  C28 POPEN 343      36.182 115.647  54.525  1.00  0.00           C
ATOM   6790  C29 POPEN 343      35.482 116.347  53.385  1.00  0.00           C
ATOM   6792 0C21 POPEN 343      34.392 115.897  52.745  1.00  0.00           C
ATOM   6794 1C21 POPEN 343      33.632 114.637  53.085  1.00  0.00           C
ATOM   6797 2C21 POPEN 343      32.102 114.738  52.875  1.00  0.00           C
ATOM   6800 3C21 POPEN 343      31.392 115.807  53.725  1.00  0.00           C
ATOM   6803 4C21 POPEN 343      31.062 117.118  52.985  1.00  0.00           C
ATOM   6806 5C21 POPEN 343      29.972 116.967  51.915  1.00  0.00           C
ATOM   6809 6C21 POPEN 343      29.612 118.298  51.245  1.00  0.00           C
ATOM   6812 7C21 POPEN 343      28.552 118.117  50.165  1.00  0.00           C
ATOM   6815 8C21 POPEN 343      28.172 119.417  49.455  1.00  0.00           C
ATOM   6819  C33 POPEN 343      33.702 108.027  59.595  1.00  0.00           C
ATOM   6822  C34 POPEN 343      32.202 108.228  59.805  1.00  0.00           C
ATOM   6825  C35 POPEN 343      31.312 107.967  58.585  1.00  0.00           C
ATOM   6828  C36 POPEN 343      31.302 106.508  58.115  1.00  0.00           C
ATOM   6831  C37 POPEN 343      30.232 106.268  57.045  1.00  0.00           C
ATOM   6834  C38 POPEN 343      30.422 104.938  56.315  1.00  0.00           C
ATOM   6837  C39 POPEN 343      29.282 104.658  55.335  1.00  0.00           C
ATOM   6840 0C31 POPEN 343      29.542 103.418  54.465  1.00  0.00           C
ATOM   6843 1C31 POPEN 343      28.392 103.147  53.485  1.00  0.00           C
ATOM   6846 2C31 POPEN 343      28.522 101.808  52.755  1.00  0.00           C
ATOM   6849 3C31 POPEN 343      28.582 101.917  51.225  1.00  0.00           C
ATOM   6852 4C31 POPEN 343      29.952 102.397  50.705  1.00  0.00           C
ATOM   6855 5C31 POPEN 343      29.952 102.628  49.195  1.00  0.00           C
ATOM   6858 6C31 POPEN 343      31.332 102.938  48.605  1.00  0.00           C
ATOM   6862  NH3 POPEO 344     128.098  63.017  68.355  1.00  0.00           N
ATOM   6866  C12 POPEO 344     127.438  64.347  68.575  1.00  0.00           C
ATOM   6869  C11 POPEO 344     127.458  65.228  67.315  1.00  0.00           C
ATOM   6872  P   POPEO 344     127.327  67.747  67.955  1.00  0.00           P
ATOM   6873  O13 POPEO 344     126.269  68.738  68.245  1.00  0.00           O
ATOM   6874  O14 POPEO 344     128.358  67.478  68.985  1.00  0.00           O
ATOM   6875  O11 POPEO 344     127.997  68.128  66.565  1.00  0.00           O
ATOM   6876  O12 POPEO 344     126.648  66.378  67.505  1.00  0.00           O
ATOM   6877  C1  POPEO 344     127.848  69.448  65.995  1.00  0.00           C
ATOM   6880  C2  POPEO 344     126.747  69.548  64.895  1.00  0.00           C
ATOM   6882  O21 POPEO 344     127.057  68.677  63.775  1.00  0.00           O
ATOM   6883  C21 POPEO 344     128.008  69.037  62.935  1.00  0.00           C
ATOM   6884  O22 POPEO 344     128.747  70.007  63.025  1.00  0.00           O
ATOM   6885  C22 POPEO 344     128.078  68.048  61.765  1.00  0.00           C
ATOM   6888  C3  POPEO 344     126.409  71.037  64.505  1.00  0.00           C
ATOM   6891  O31 POPEO 344     125.277  71.127  63.595  1.00  0.00           O
ATOM   6892  C31 POPEO 344     124.292  71.948  63.955  1.00  0.00           C
ATOM   6893  O32 POPEO 344     124.282  72.677  64.925  1.00  0.00           O
ATOM   6894  C32 POPEO 344     123.113  71.838  62.985  1.00  0.00           C
ATOM   6897  C23 POPEO 344     126.747  67.927  61.005  1.00  0.00           C
ATOM   6900  C24 POPEO 344     126.887  67.158  59.685  1.00  0.00           C
ATOM   6903  C25 POPEO 344     125.578  67.128  58.885  1.00  0.00           C
ATOM   6906  C26 POPEO 344     125.678  66.368  57.555  1.00  0.00           C
ATOM   6909  C27 POPEO 344     124.412  66.567  56.705  1.00  0.00           C
ATOM   6912  C28 POPEO 344     124.232  65.527  55.575  1.00  0.00           C
ATOM   6915  C29 POPEO 344     125.229  65.678  54.455  1.00  0.00           C
ATOM   6917 0C21 POPEO 344     125.037  66.408  53.335  1.00  0.00           C
ATOM   6919 1C21 POPEO 344     123.843  67.257  52.985  1.00  0.00           C
ATOM   6922 2C21 POPEO 344     123.232  66.987  51.595  1.00  0.00           C
ATOM   6925 3C21 POPEO 344     122.482  65.647  51.485  1.00  0.00           C
ATOM   6928 4C21 POPEO 344     121.614  65.597  50.215  1.00  0.00           C
ATOM   6931 5C21 POPEO 344     120.954  64.238  49.945  1.00  0.00           C
ATOM   6934 6C21 POPEO 344     120.122  63.697  51.125  1.00  0.00           C
ATOM   6937 7C21 POPEO 344     119.193  62.548  50.715  1.00  0.00           C
ATOM   6940 8C21 POPEO 344     118.253  62.097  51.835  1.00  0.00           C
ATOM   6944  C33 POPEO 344     123.424  71.228  61.595  1.00  0.00           C
ATOM   6947  C34 POPEO 344     122.122  71.188  60.775  1.00  0.00           C
ATOM   6950  C35 POPEO 344     122.232  70.647  59.345  1.00  0.00           C
ATOM   6953  C36 POPEO 344     123.354  71.317  58.535  1.00  0.00           C
ATOM   6956  C37 POPEO 344     123.102  71.287  57.025  1.00  0.00           C
ATOM   6959  C38 POPEO 344     124.403  71.467  56.235  1.00  0.00           C
ATOM   6962  C39 POPEO 344     124.173  71.798  54.755  1.00  0.00           C
ATOM   6965 0C31 POPEO 344     123.053  70.997  54.085  1.00  0.00           C
ATOM   6968 1C31 POPEO 344     123.153  71.037  52.555  1.00  0.00           C
ATOM   6971 2C31 POPEO 344     121.824  70.728  51.835  1.00  0.00           C
ATOM   6974 3C31 POPEO 344     120.823  71.897  51.855  1.00  0.00           C
ATOM   6977 4C31 POPEO 344     121.262  73.107  51.015  1.00  0.00           C
ATOM   6980 5C31 POPEO 344     120.632  74.417  51.495  1.00  0.00           C
ATOM   6983 6C31 POPEO 344     121.222  75.647  50.805  1.00  0.00           C
ATOM   6987  NH3 POPEP 345     106.602  14.277  25.255  1.00  0.00           N
ATOM   6991  C12 POPEP 345     106.614  12.867  25.785  1.00  0.00           C
ATOM   6994  C11 POPEP 345     106.273  11.867  24.675  1.00  0.00           C
ATOM   6997  P   POPEP 345     105.252   9.878  25.975  1.00  0.00           P
ATOM   6998  O13 POPEP 345     103.993  10.557  25.635  1.00  0.00           O
ATOM   6999  O14 POPEP 345     105.283   8.407  25.885  1.00  0.00           O
ATOM   7000  O11 POPEP 345     105.693  10.327  27.415  1.00  0.00           O
ATOM   7001  O12 POPEP 345     106.413  10.507  25.105  1.00  0.00           O
ATOM   7002  C1  POPEP 345     106.943   9.837  27.915  1.00  0.00           C
ATOM   7005  C2  POPEP 345     106.882  10.028  29.435  1.00  0.00           C
ATOM   7007  O21 POPEP 345     108.214   9.827  29.965  1.00  0.00           O
ATOM   7008  C21 POPEP 345     108.542  10.667  30.935  1.00  0.00           C
ATOM   7009  O22 POPEP 345     107.822  11.537  31.395  1.00  0.00           O
ATOM   7010  C22 POPEP 345     110.023  10.477  31.245  1.00  0.00           C
ATOM   7013  C3  POPEP 345     105.833   9.087  30.085  1.00  0.00           C
ATOM   7016  O31 POPEP 345     105.063   9.827  31.055  1.00  0.00           O
ATOM   7017  C31 POPEP 345     105.532   9.737  32.295  1.00  0.00           C
ATOM   7018  O32 POPEP 345     106.423   9.007  32.685  1.00  0.00           O
ATOM   7019  C32 POPEP 345     104.783  10.737  33.165  1.00  0.00           C
ATOM   7022  C23 POPEP 345     110.542  11.278  32.465  1.00  0.00           C
ATOM   7025  C24 POPEP 345     110.532  10.477  33.785  1.00  0.00           C
ATOM   7028  C25 POPEP 345     109.142  10.227  34.375  1.00  0.00           C
ATOM   7031  C26 POPEP 345     108.923  10.827  35.775  1.00  0.00           C
ATOM   7034  C27 POPEP 345     109.902  10.257  36.815  1.00  0.00           C
ATOM   7037  C28 POPEP 345     109.394  10.337  38.265  1.00  0.00           C
ATOM   7040  C29 POPEP 345     110.364   9.597  39.155  1.00  0.00           C
ATOM   7042 0C21 POPEP 345     110.622   9.817  40.445  1.00  0.00           C
ATOM   7044 1C21 POPEP 345     109.942  10.797  41.375  1.00  0.00           C
ATOM   7047 2C21 POPEP 345     109.604  10.107  42.715  1.00  0.00           C
ATOM   7050 3C21 POPEP 345     110.823   9.807  43.605  1.00  0.00           C
ATOM   7053 4C21 POPEP 345     110.473   8.787  44.695  1.00  0.00           C
ATOM   7056 5C21 POPEP 345     111.602   8.497  45.675  1.00  0.00           C
ATOM   7059 6C21 POPEP 345     111.203   7.407  46.675  1.00  0.00           C
ATOM   7062 7C21 POPEP 345     112.152   7.307  47.875  1.00  0.00           C
ATOM   7065 8C21 POPEP 345     111.782   6.217  48.855  1.00  0.00           C
ATOM   7069  C33 POPEP 345     104.382  10.057  34.485  1.00  0.00           C
ATOM   7072  C34 POPEP 345     103.552  10.948  35.395  1.00  0.00           C
ATOM   7075  C35 POPEP 345     103.102  10.137  36.615  1.00  0.00           C
ATOM   7078  C36 POPEP 345     102.864  10.967  37.875  1.00  0.00           C
ATOM   7081  C37 POPEP 345     103.162  10.097  39.105  1.00  0.00           C
ATOM   7084  C38 POPEP 345     103.092  10.837  40.445  1.00  0.00           C
ATOM   7087  C39 POPEP 345     101.852  10.488  41.265  1.00  0.00           C
ATOM   7090 0C31 POPEP 345     102.162  10.507  42.765  1.00  0.00           C
ATOM   7093 1C31 POPEP 345     100.893  10.327  43.605  1.00  0.00           C
ATOM   7096 2C31 POPEP 345     101.163  10.317  45.115  1.00  0.00           C
ATOM   7099 3C31 POPEP 345     100.012  10.927  45.925  1.00  0.00           C
ATOM   7102 4C31 POPEP 345      98.643  10.307  45.595  1.00  0.00           C
ATOM   7105 5C31 POPEP 345      97.482  11.027  46.295  1.00  0.00           C
ATOM   7108 6C31 POPEP 345      96.122  10.447  45.915  1.00  0.00           C
ATOM   7112  NH3 POPEQ 346      65.882  90.298  69.225  1.00  0.00           N
ATOM   7116  C12 POPEQ 346      65.423  88.888  69.515  1.00  0.00           C
ATOM   7119  C11 POPEQ 346      66.192  87.898  68.635  1.00  0.00           C
ATOM   7122  P   POPEQ 346      66.573  85.427  68.015  1.00  0.00           P
ATOM   7123  O13 POPEQ 346      68.033  85.597  68.125  1.00  0.00           O
ATOM   7124  O14 POPEQ 346      65.982  84.087  68.275  1.00  0.00           O
ATOM   7125  O11 POPEQ 346      66.162  85.908  66.565  1.00  0.00           O
ATOM   7126  O12 POPEQ 346      65.783  86.537  68.865  1.00  0.00           O
ATOM   7127  C1  POPEQ 346      64.993  85.518  65.855  1.00  0.00           C
ATOM   7130  C2  POPEQ 346      65.402  85.237  64.395  1.00  0.00           C
ATOM   7132  O21 POPEQ 346      64.222  85.118  63.555  1.00  0.00           O
ATOM   7133  C21 POPEQ 346      64.162  86.007  62.565  1.00  0.00           C
ATOM   7134  O22 POPEQ 346      64.892  86.967  62.435  1.00  0.00           O
ATOM   7135  C22 POPEQ 346      63.062  85.647  61.575  1.00  0.00           C
ATOM   7138  C3  POPEQ 346      66.262  83.958  64.305  1.00  0.00           C
ATOM   7141  O31 POPEQ 346      66.622  83.657  62.945  1.00  0.00           O
ATOM   7142  C31 POPEQ 346      67.612  84.397  62.485  1.00  0.00           C
ATOM   7143  O32 POPEQ 346      68.192  85.278  63.095  1.00  0.00           O
ATOM   7144  C32 POPEQ 346      67.982  83.927  61.085  1.00  0.00           C
ATOM   7147  C23 POPEQ 346      63.372  86.207  60.155  1.00  0.00           C
ATOM   7150  C24 POPEQ 346      62.442  85.628  59.085  1.00  0.00           C
ATOM   7153  C25 POPEQ 346      62.592  86.327  57.725  1.00  0.00           C
ATOM   7156  C26 POPEQ 346      61.893  85.588  56.565  1.00  0.00           C
ATOM   7159  C27 POPEQ 346      61.792  86.447  55.295  1.00  0.00           C
ATOM   7162  C28 POPEQ 346      61.312  85.658  54.065  1.00  0.00           C
ATOM   7165  C29 POPEQ 346      61.082  86.557  52.865  1.00  0.00           C
ATOM   7167 0C21 POPEQ 346      61.763  86.537  51.705  1.00  0.00           C
ATOM   7169 1C21 POPEQ 346      62.892  85.607  51.395  1.00  0.00           C
ATOM   7172 2C21 POPEQ 346      63.283  85.488  49.905  1.00  0.00           C
ATOM   7175 3C21 POPEQ 346      64.603  84.728  49.755  1.00  0.00           C
ATOM   7178 4C21 POPEQ 346      64.993  84.448  48.305  1.00  0.00           C
ATOM   7181 5C21 POPEQ 346      66.492  84.177  48.155  1.00  0.00           C
ATOM   7184 6C21 POPEQ 346      66.862  83.538  46.815  1.00  0.00           C
ATOM   7187 7C21 POPEQ 346      68.332  83.748  46.435  1.00  0.00           C
ATOM   7190 8C21 POPEQ 346      68.702  83.067  45.115  1.00  0.00           C
ATOM   7194  C33 POPEQ 346      69.372  83.278  61.105  1.00  0.00           C
ATOM   7197  C34 POPEQ 346      69.502  82.098  60.125  1.00  0.00           C
ATOM   7200  C35 POPEQ 346      69.082  82.397  58.675  1.00  0.00           C
ATOM   7203  C36 POPEQ 346      69.782  83.628  58.105  1.00  0.00           C
ATOM   7206  C37 POPEQ 346      69.572  83.797  56.595  1.00  0.00           C
ATOM   7209  C38 POPEQ 346      70.692  83.137  55.785  1.00  0.00           C
ATOM   7212  C39 POPEQ 346      70.682  83.427  54.275  1.00  0.00           C
ATOM   7215 0C31 POPEQ 346      69.712  82.527  53.495  1.00  0.00           C
ATOM   7218 1C31 POPEQ 346      68.292  83.088  53.385  1.00  0.00           C
ATOM   7221 2C31 POPEQ 346      67.282  82.028  52.945  1.00  0.00           C
ATOM   7224 3C31 POPEQ 346      65.832  82.498  53.125  1.00  0.00           C
ATOM   7227 4C31 POPEQ 346      64.832  81.567  52.435  1.00  0.00           C
ATOM   7230 5C31 POPEQ 346      63.382  81.878  52.805  1.00  0.00           C
ATOM   7233 6C31 POPEQ 346      62.372  81.347  51.785  1.00  0.00           C
ATOM   7237  NH3 POPER 347     120.802  58.237  70.075  1.00  0.00           N
ATOM   7241  C12 POPER 347     121.332  58.917  71.305  1.00  0.00           C
ATOM   7244  C11 POPER 347     122.862  59.007  71.245  1.00  0.00           C
ATOM   7247  P   POPER 347     124.812  59.747  69.725  1.00  0.00           P
ATOM   7248  O13 POPER 347     125.618  60.667  70.535  1.00  0.00           O
ATOM   7249  O14 POPER 347     125.217  58.308  69.705  1.00  0.00           O
ATOM   7250  O11 POPER 347     124.842  60.267  68.215  1.00  0.00           O
ATOM   7251  O12 POPER 347     123.282  59.798  70.115  1.00  0.00           O
ATOM   7252  C1  POPER 347     124.912  59.277  67.175  1.00  0.00           C
ATOM   7255  C2  POPER 347     125.537  59.768  65.835  1.00  0.00           C
ATOM   7257  O21 POPER 347     125.177  58.768  64.875  1.00  0.00           O
ATOM   7258  C21 POPER 347     125.427  59.057  63.605  1.00  0.00           C
ATOM   7259  O22 POPER 347     125.737  60.147  63.155  1.00  0.00           O
ATOM   7260  C22 POPER 347     125.208  57.788  62.785  1.00  0.00           C
ATOM   7263  C3  POPER 347     127.087  59.817  65.995  1.00  0.00           C
ATOM   7266  O31 POPER 347     127.787  60.498  64.935  1.00  0.00           O
ATOM   7267  C31 POPER 347     127.717  61.808  65.005  1.00  0.00           C
ATOM   7268  O32 POPER 347     127.118  62.417  65.875  1.00  0.00           O
ATOM   7269  C32 POPER 347     128.607  62.438  63.925  1.00  0.00           C
ATOM   7272  C23 POPER 347     125.128  58.017  61.255  1.00  0.00           C
ATOM   7275  C24 POPER 347     125.077  56.678  60.515  1.00  0.00           C
ATOM   7278  C25 POPER 347     124.963  56.808  58.985  1.00  0.00           C
ATOM   7281  C26 POPER 347     123.573  57.257  58.525  1.00  0.00           C
ATOM   7284  C27 POPER 347     123.083  56.468  57.295  1.00  0.00           C
ATOM   7287  C28 POPER 347     123.953  56.678  56.045  1.00  0.00           C
ATOM   7290  C29 POPER 347     123.452  55.847  54.895  1.00  0.00           C
ATOM   7292 0C21 POPER 347     124.092  54.847  54.255  1.00  0.00           C
ATOM   7294 1C21 POPER 347     125.488  54.347  54.535  1.00  0.00           C
ATOM   7297 2C21 POPER 347     126.448  54.647  53.365  1.00  0.00           C
ATOM   7300 3C21 POPER 347     126.308  53.677  52.185  1.00  0.00           C
ATOM   7303 4C21 POPER 347     127.257  54.067  51.035  1.00  0.00           C
ATOM   7306 5C21 POPER 347     127.528  52.947  50.025  1.00  0.00           C
ATOM   7309 6C21 POPER 347     128.298  53.487  48.805  1.00  0.00           C
ATOM   7312 7C21 POPER 347     129.018  52.408  47.985  1.00  0.00           C
ATOM   7315 8C21 POPER 347     129.827  53.017  46.835  1.00  0.00           C
ATOM   7319  C33 POPER 347     128.837  63.947  64.195  1.00  0.00           C
ATOM   7322  C34 POPER 347     130.137  64.537  63.625  1.00  0.00           C
ATOM   7325  C35 POPER 347     130.238  64.597  62.105  1.00  0.00           C
ATOM   7328  C36 POPER 347     131.407  65.497  61.645  1.00  0.00           C
ATOM   7331  C37 POPER 347     131.568  65.477  60.125  1.00  0.00           C
ATOM   7334  C38 POPER 347     132.738  66.307  59.545  1.00  0.00           C
ATOM   7337  C39 POPER 347     132.887  65.958  58.065  1.00  0.00           C
ATOM   7340 0C31 POPER 347     133.907  66.768  57.255  1.00  0.00           C
ATOM   7343 1C31 POPER 347     134.098  66.118  55.865  1.00  0.00           C
ATOM   7346 2C31 POPER 347     134.617  67.068  54.785  1.00  0.00           C
ATOM   7349 3C31 POPER 347     133.517  67.997  54.245  1.00  0.00           C
ATOM   7352 4C31 POPER 347     134.057  69.027  53.245  1.00  0.00           C
ATOM   7355 5C31 POPER 347     132.927  69.787  52.545  1.00  0.00           C
ATOM   7358 6C31 POPER 347     133.428  70.927  51.665  1.00  0.00           C
ATOM   7362  NH3 POPES 348      53.083  13.207  27.095  1.00  0.00           N
ATOM   7366  C12 POPES 348      52.602  12.157  26.125  1.00  0.00           C
ATOM   7369  C11 POPES 348      52.622  10.727  26.695  1.00  0.00           C
ATOM   7372  P   POPES 348      52.442   8.717  24.915  1.00  0.00           P
ATOM   7373  O13 POPES 348      51.302   7.967  24.345  1.00  0.00           O
ATOM   7374  O14 POPES 348      53.322   9.377  23.925  1.00  0.00           O
ATOM   7375  O11 POPES 348      53.283   7.737  25.835  1.00  0.00           O
ATOM   7376  O12 POPES 348      51.862   9.837  25.875  1.00  0.00           O
ATOM   7377  C1  POPES 348      52.592   6.777  26.645  1.00  0.00           C
ATOM   7380  C2  POPES 348      53.272   6.607  28.025  1.00  0.00           C
ATOM   7382  O21 POPES 348      52.302   6.457  29.075  1.00  0.00           O
ATOM   7383  C21 POPES 348      51.552   7.497  29.405  1.00  0.00           C
ATOM   7384  O22 POPES 348      51.542   8.607  28.925  1.00  0.00           O
ATOM   7385  C22 POPES 348      50.643   7.057  30.565  1.00  0.00           C
ATOM   7388  C3  POPES 348      54.302   7.747  28.315  1.00  0.00           C
ATOM   7391  O31 POPES 348      54.582   7.917  29.715  1.00  0.00           O
ATOM   7392  C31 POPES 348      55.462   7.087  30.245  1.00  0.00           C
ATOM   7393  O32 POPES 348      56.062   6.197  29.655  1.00  0.00           O
ATOM   7394  C32 POPES 348      55.662   7.437  31.715  1.00  0.00           C
ATOM   7397  C23 POPES 348      51.412   6.767  31.875  1.00  0.00           C
ATOM   7400  C24 POPES 348      50.622   5.897  32.865  1.00  0.00           C
ATOM   7403  C25 POPES 348      51.392   5.677  34.175  1.00  0.00           C
ATOM   7406  C26 POPES 348      50.692   4.697  35.125  1.00  0.00           C
ATOM   7409  C27 POPES 348      51.372   4.627  36.495  1.00  0.00           C
ATOM   7412  C28 POPES 348      50.653   3.647  37.435  1.00  0.00           C
ATOM   7415  C29 POPES 348      51.162   3.717  38.855  1.00  0.00           C
ATOM   7417 0C21 POPES 348      50.952   2.787  39.795  1.00  0.00           C
ATOM   7419 1C21 POPES 348      50.132   1.537  39.595  1.00  0.00           C
ATOM   7422 2C21 POPES 348      49.112   1.317  40.725  1.00  0.00           C
ATOM   7425 3C21 POPES 348      48.112   0.207  40.365  1.00  0.00           C
ATOM   7428 4C21 POPES 348      47.162  -0.173  41.515  1.00  0.00           C
ATOM   7431 5C21 POPES 348      46.862  -1.678  41.505  1.00  0.00           C
ATOM   7434 6C21 POPES 348      48.013  -2.478  42.125  1.00  0.00           C
ATOM   7437 7C21 POPES 348      47.982  -3.958  41.775  1.00  0.00           C
ATOM   7440 8C21 POPES 348      48.852  -4.798  42.695  1.00  0.00           C
ATOM   7444  C33 POPES 348      55.182   6.287  32.635  1.00  0.00           C
ATOM   7447  C34 POPES 348      54.952   6.757  34.075  1.00  0.00           C
ATOM   7450  C35 POPES 348      56.262   6.938  34.845  1.00  0.00           C
ATOM   7453  C36 POPES 348      56.042   7.537  36.235  1.00  0.00           C
ATOM   7456  C37 POPES 348      57.362   7.697  36.995  1.00  0.00           C
ATOM   7459  C38 POPES 348      57.142   7.937  38.495  1.00  0.00           C
ATOM   7462  C39 POPES 348      58.432   7.907  39.315  1.00  0.00           C
ATOM   7465 0C31 POPES 348      58.153   8.017  40.815  1.00  0.00           C
ATOM   7468 1C31 POPES 348      59.403   8.227  41.675  1.00  0.00           C
ATOM   7471 2C31 POPES 348      59.042   8.337  43.165  1.00  0.00           C
ATOM   7474 3C31 POPES 348      59.652   9.557  43.875  1.00  0.00           C
ATOM   7477 4C31 POPES 348      61.092   9.347  44.355  1.00  0.00           C
ATOM   7480 5C31 POPES 348      61.482  10.377  45.425  1.00  0.00           C
ATOM   7483 6C31 POPES 348      62.882  10.158  46.035  1.00  0.00           C
ATOM   7487  NH3 POPET 349     103.342  13.937  68.135  1.00  0.00           N
ATOM   7491  C12 POPET 349     103.262  13.807  69.625  1.00  0.00           C
ATOM   7494  C11 POPET 349     104.522  14.427  70.265  1.00  0.00           C
ATOM   7497  P   POPET 349     106.702  13.537  69.165  1.00  0.00           P
ATOM   7498  O13 POPET 349     107.882  14.207  68.555  1.00  0.00           O
ATOM   7499  O14 POPET 349     106.922  12.797  70.425  1.00  0.00           O
ATOM   7500  O11 POPET 349     106.033  12.537  68.125  1.00  0.00           O
ATOM   7501  O12 POPET 349     105.574  14.618  69.335  1.00  0.00           O
ATOM   7502  C1  POPET 349     106.702  12.198  66.905  1.00  0.00           C
ATOM   7505  C2  POPET 349     106.243  10.818  66.345  1.00  0.00           C
ATOM   7507  O21 POPET 349     105.963  10.977  64.945  1.00  0.00           O
ATOM   7508  C21 POPET 349     107.022  10.877  64.135  1.00  0.00           C
ATOM   7509  O22 POPET 349     108.172  10.737  64.485  1.00  0.00           O
ATOM   7510  C22 POPET 349     106.493  10.948  62.695  1.00  0.00           C
ATOM   7513  C3  POPET 349     104.982  10.217  67.065  1.00  0.00           C
ATOM   7516  O31 POPET 349     103.962   9.797  66.125  1.00  0.00           O
ATOM   7517  C31 POPET 349     103.162  10.767  65.715  1.00  0.00           C
ATOM   7518  O32 POPET 349     103.022  11.858  66.255  1.00  0.00           O
ATOM   7519  C32 POPET 349     102.533  10.397  64.375  1.00  0.00           C
ATOM   7522  C23 POPET 349     107.402  10.278  61.635  1.00  0.00           C
ATOM   7525  C24 POPET 349     106.562   9.627  60.525  1.00  0.00           C
ATOM   7528  C25 POPET 349     107.292   8.537  59.725  1.00  0.00           C
ATOM   7531  C26 POPET 349     106.343   7.797  58.775  1.00  0.00           C
ATOM   7534  C27 POPET 349     107.003   6.647  58.005  1.00  0.00           C
ATOM   7537  C28 POPET 349     106.003   5.887  57.115  1.00  0.00           C
ATOM   7540  C29 POPET 349     106.192   6.177  55.655  1.00  0.00           C
ATOM   7542 0C21 POPET 349     106.393   5.287  54.665  1.00  0.00           C
ATOM   7544 1C21 POPET 349     106.462   3.787  54.795  1.00  0.00           C
ATOM   7547 2C21 POPET 349     107.783   3.217  54.265  1.00  0.00           C
ATOM   7550 3C21 POPET 349     107.923   3.287  52.735  1.00  0.00           C
ATOM   7553 4C21 POPET 349     108.983   2.317  52.215  1.00  0.00           C
ATOM   7556 5C21 POPET 349     110.352   2.467  52.895  1.00  0.00           C
ATOM   7559 6C21 POPET 349     111.402   1.497  52.345  1.00  0.00           C
ATOM   7562 7C21 POPET 349     111.203   0.037  52.735  1.00  0.00           C
ATOM   7565 8C21 POPET 349     112.223  -0.863  52.055  1.00  0.00           C
ATOM   7569  C33 POPET 349     102.442  11.627  63.425  1.00  0.00           C
ATOM   7572  C34 POPET 349     101.824  11.278  62.065  1.00  0.00           C
ATOM   7575  C35 POPET 349     102.643  10.227  61.305  1.00  0.00           C
ATOM   7578  C36 POPET 349     102.073   9.878  59.925  1.00  0.00           C
ATOM   7581  C37 POPET 349     102.873   8.737  59.275  1.00  0.00           C
ATOM   7584  C38 POPET 349     102.273   8.227  57.955  1.00  0.00           C
ATOM   7587  C39 POPET 349     100.963   7.447  58.125  1.00  0.00           C
ATOM   7590 0C31 POPET 349      99.923   7.877  57.095  1.00  0.00           C
ATOM   7593 1C31 POPET 349      98.592   7.117  57.195  1.00  0.00           C
ATOM   7596 2C31 POPET 349      97.423   7.987  56.705  1.00  0.00           C
ATOM   7599 3C31 POPET 349      96.133   7.177  56.525  1.00  0.00           C
ATOM   7602 4C31 POPET 349      94.902   8.027  56.175  1.00  0.00           C
ATOM   7605 5C31 POPET 349      94.422   8.907  57.325  1.00  0.00           C
ATOM   7608 6C31 POPET 349      93.062   9.547  57.055  1.00  0.00           C
ATOM   7612  NH3 POPEU 350      87.992  52.848  26.215  1.00  0.00           N
ATOM   7616  C12 POPEU 350      87.693  51.577  25.455  1.00  0.00           C
ATOM   7619  C11 POPEU 350      89.012  50.797  25.225  1.00  0.00           C
ATOM   7622  P   POPEU 350      88.663  48.227  25.715  1.00  0.00           P
ATOM   7623  O13 POPEU 350      87.673  47.247  25.205  1.00  0.00           O
ATOM   7624  O14 POPEU 350      90.012  47.688  25.945  1.00  0.00           O
ATOM   7625  O11 POPEU 350      88.132  48.938  27.005  1.00  0.00           O
ATOM   7626  O12 POPEU 350      88.822  49.458  24.745  1.00  0.00           O
ATOM   7627  C1  POPEU 350      88.862  49.207  28.195  1.00  0.00           C
ATOM   7630  C2  POPEU 350      87.973  48.857  29.395  1.00  0.00           C
ATOM   7632  O21 POPEU 350      88.762  48.787  30.575  1.00  0.00           O
ATOM   7633  C21 POPEU 350      88.893  49.908  31.255  1.00  0.00           C
ATOM   7634  O22 POPEU 350      88.542  51.018  30.885  1.00  0.00           O
ATOM   7635  C22 POPEU 350      89.443  49.528  32.615  1.00  0.00           C
ATOM   7638  C3  POPEU 350      87.342  47.467  29.125  1.00  0.00           C
ATOM   7641  O31 POPEU 350      86.684  46.938  30.275  1.00  0.00           O
ATOM   7642  C31 POPEU 350      85.842  45.958  30.005  1.00  0.00           C
ATOM   7643  O32 POPEU 350      85.504  45.618  28.875  1.00  0.00           O
ATOM   7644  C32 POPEU 350      85.423  45.288  31.315  1.00  0.00           C
ATOM   7647  C23 POPEU 350      89.193  50.597  33.685  1.00  0.00           C
ATOM   7650  C24 POPEU 350      89.242  49.967  35.065  1.00  0.00           C
ATOM   7653  C25 POPEU 350      88.743  50.917  36.145  1.00  0.00           C
ATOM   7656  C26 POPEU 350      88.433  50.177  37.445  1.00  0.00           C
ATOM   7659  C27 POPEU 350      88.022  51.147  38.555  1.00  0.00           C
ATOM   7662  C28 POPEU 350      87.612  50.418  39.835  1.00  0.00           C
ATOM   7665  C29 POPEU 350      87.923  51.268  41.045  1.00  0.00           C
ATOM   7667 0C21 POPEU 350      88.692  50.897  42.075  1.00  0.00           C
ATOM   7669 1C21 POPEU 350      89.303  49.528  42.275  1.00  0.00           C
ATOM   7672 2C21 POPEU 350      90.562  49.248  41.425  1.00  0.00           C
ATOM   7675 3C21 POPEU 350      91.723  50.218  41.695  1.00  0.00           C
ATOM   7678 4C21 POPEU 350      93.092  49.537  41.585  1.00  0.00           C
ATOM   7681 5C21 POPEU 350      94.232  50.467  41.985  1.00  0.00           C
ATOM   7684 6C21 POPEU 350      94.972  51.158  40.835  1.00  0.00           C
ATOM   7687 7C21 POPEU 350      96.113  52.047  41.345  1.00  0.00           C
ATOM   7690 8C21 POPEU 350      97.052  52.548  40.245  1.00  0.00           C
ATOM   7694  C33 POPEU 350      85.924  46.007  32.595  1.00  0.00           C
ATOM   7697  C34 POPEU 350      85.443  45.307  33.875  1.00  0.00           C
ATOM   7700  C35 POPEU 350      85.784  46.077  35.155  1.00  0.00           C
ATOM   7703  C36 POPEU 350      85.273  45.327  36.385  1.00  0.00           C
ATOM   7706  C37 POPEU 350      85.562  46.048  37.715  1.00  0.00           C
ATOM   7709  C38 POPEU 350      84.773  45.397  38.855  1.00  0.00           C
ATOM   7712  C39 POPEU 350      85.082  45.967  40.235  1.00  0.00           C
ATOM   7715 0C31 POPEU 350      84.012  45.577  41.255  1.00  0.00           C
ATOM   7718 1C31 POPEU 350      84.342  46.018  42.675  1.00  0.00           C
ATOM   7721 2C31 POPEU 350      83.232  45.647  43.675  1.00  0.00           C
ATOM   7724 3C31 POPEU 350      83.262  46.507  44.945  1.00  0.00           C
ATOM   7727 4C31 POPEU 350      84.534  46.298  45.775  1.00  0.00           C
ATOM   7730 5C31 POPEU 350      84.683  47.347  46.875  1.00  0.00           C
ATOM   7733 6C31 POPEU 350      86.042  47.247  47.555  1.00  0.00           C
ATOM   7737  NH3 POPEV 351      28.432  13.537  68.355  1.00  0.00           N
ATOM   7741  C12 POPEV 351      27.092  13.757  68.975  1.00  0.00           C
ATOM   7744  C11 POPEV 351      26.792  15.237  69.185  1.00  0.00           C
ATOM   7747  P   POPEV 351      25.172  16.757  70.455  1.00  0.00           P
ATOM   7748  O13 POPEV 351      24.092  16.608  71.455  1.00  0.00           O
ATOM   7749  O14 POPEV 351      26.382  17.478  70.895  1.00  0.00           O
ATOM   7750  O11 POPEV 351      24.622  17.528  69.195  1.00  0.00           O
ATOM   7751  O12 POPEV 351      25.532  15.347  69.845  1.00  0.00           O
ATOM   7752  C1  POPEV 351      23.432  17.108  68.505  1.00  0.00           C
ATOM   7755  C2  POPEV 351      22.952  18.167  67.475  1.00  0.00           C
ATOM   7757  O21 POPEV 351      22.992  17.688  66.105  1.00  0.00           O
ATOM   7758  C21 POPEV 351      24.052  17.917  65.345  1.00  0.00           C
ATOM   7759  O22 POPEV 351      25.192  18.127  65.715  1.00  0.00           O
ATOM   7760  C22 POPEV 351      23.622  17.837  63.875  1.00  0.00           C
ATOM   7763  C3  POPEV 351      23.652  19.537  67.685  1.00  0.00           C
ATOM   7766  O31 POPEV 351      23.432  20.457  66.595  1.00  0.00           O
ATOM   7767  C31 POPEV 351      22.712  21.528  66.855  1.00  0.00           C
ATOM   7768  O32 POPEV 351      22.052  21.727  67.865  1.00  0.00           O
ATOM   7769  C32 POPEV 351      22.942  22.538  65.725  1.00  0.00           C
ATOM   7772  C23 POPEV 351      24.432  16.797  63.065  1.00  0.00           C
ATOM   7775  C24 POPEV 351      23.752  16.447  61.745  1.00  0.00           C
ATOM   7778  C25 POPEV 351      24.522  15.447  60.885  1.00  0.00           C
ATOM   7781  C26 POPEV 351      23.892  15.307  59.495  1.00  0.00           C
ATOM   7784  C27 POPEV 351      24.482  14.188  58.635  1.00  0.00           C
ATOM   7787  C28 POPEV 351      23.902  14.227  57.215  1.00  0.00           C
ATOM   7790  C29 POPEV 351      24.472  13.207  56.275  1.00  0.00           C
ATOM   7792 0C21 POPEV 351      25.622  13.337  55.585  1.00  0.00           C
ATOM   7794 1C21 POPEV 351      26.592  14.487  55.695  1.00  0.00           C
ATOM   7797 2C21 POPEV 351      26.302  15.667  54.755  1.00  0.00           C
ATOM   7800 3C21 POPEV 351      26.372  15.307  53.265  1.00  0.00           C
ATOM   7803 4C21 POPEV 351      26.672  16.507  52.365  1.00  0.00           C
ATOM   7806 5C21 POPEV 351      25.742  17.717  52.575  1.00  0.00           C
ATOM   7809 6C21 POPEV 351      25.962  18.807  51.515  1.00  0.00           C
ATOM   7812 7C21 POPEV 351      25.052  20.027  51.705  1.00  0.00           C
ATOM   7815 8C21 POPEV 351      24.842  20.817  50.415  1.00  0.00           C
ATOM   7819  C33 POPEV 351      22.562  22.028  64.305  1.00  0.00           C
ATOM   7822  C34 POPEV 351      23.472  22.667  63.255  1.00  0.00           C
ATOM   7825  C35 POPEV 351      23.032  22.497  61.785  1.00  0.00           C
ATOM   7828  C36 POPEV 351      23.312  21.128  61.165  1.00  0.00           C
ATOM   7831  C37 POPEV 351      23.202  21.167  59.625  1.00  0.00           C
ATOM   7834  C38 POPEV 351      23.292  19.797  58.945  1.00  0.00           C
ATOM   7837  C39 POPEV 351      22.972  19.878  57.435  1.00  0.00           C
ATOM   7840 0C31 POPEV 351      22.592  18.527  56.815  1.00  0.00           C
ATOM   7843 1C31 POPEV 351      22.262  18.607  55.305  1.00  0.00           C
ATOM   7846 2C31 POPEV 351      21.002  17.827  54.905  1.00  0.00           C
ATOM   7849 3C31 POPEV 351      21.062  16.307  55.155  1.00  0.00           C
ATOM   7852 4C31 POPEV 351      21.572  15.488  53.955  1.00  0.00           C
ATOM   7855 5C31 POPEV 351      21.412  13.977  54.175  1.00  0.00           C
ATOM   7858 6C31 POPEV 351      22.032  13.117  53.075  1.00  0.00           C
ATOM   7862  NH3 POPEW 352      47.522  99.288  69.355  1.00  0.00           N
ATOM   7866  C12 POPEW 352      48.292  98.128  69.945  1.00  0.00           C
ATOM   7869  C11 POPEW 352      48.932  97.267  68.845  1.00  0.00           C
ATOM   7872  P   POPEW 352      50.072  94.967  68.425  1.00  0.00           P
ATOM   7873  O13 POPEW 352      51.522  94.988  68.735  1.00  0.00           O
ATOM   7874  O14 POPEW 352      49.442  93.637  68.535  1.00  0.00           O
ATOM   7875  O11 POPEW 352      49.822  95.527  66.985  1.00  0.00           O
ATOM   7876  O12 POPEW 352      49.312  95.988  69.375  1.00  0.00           O
ATOM   7877  C1  POPEW 352      48.642  95.167  66.265  1.00  0.00           C
ATOM   7880  C2  POPEW 352      49.002  94.907  64.795  1.00  0.00           C
ATOM   7882  O21 POPEW 352      47.902  94.317  64.075  1.00  0.00           O
ATOM   7883  C21 POPEW 352      47.482  93.107  64.405  1.00  0.00           C
ATOM   7884  O22 POPEW 352      48.042  92.317  65.135  1.00  0.00           O
ATOM   7885  C22 POPEW 352      46.142  92.837  63.705  1.00  0.00           C
ATOM   7888  C3  POPEW 352      50.372  94.177  64.645  1.00  0.00           C
ATOM   7891  O31 POPEW 352      50.702  94.037  63.255  1.00  0.00           O
ATOM   7892  C31 POPEW 352      50.742  92.807  62.785  1.00  0.00           C
ATOM   7893  O32 POPEW 352      50.752  91.777  63.435  1.00  0.00           O
ATOM   7894  C32 POPEW 352      50.722  92.918  61.265  1.00  0.00           C
ATOM   7897  C23 POPEW 352      46.292  91.948  62.445  1.00  0.00           C
ATOM   7900  C24 POPEW 352      45.102  92.057  61.475  1.00  0.00           C
ATOM   7903  C25 POPEW 352      43.802  91.397  61.935  1.00  0.00           C
ATOM   7906  C26 POPEW 352      42.952  92.217  62.935  1.00  0.00           C
ATOM   7909  C27 POPEW 352      41.442  92.158  62.655  1.00  0.00           C
ATOM   7912  C28 POPEW 352      40.892  93.318  61.785  1.00  0.00           C
ATOM   7915  C29 POPEW 352      41.442  93.387  60.385  1.00  0.00           C
ATOM   7917 0C21 POPEW 352      40.752  93.467  59.235  1.00  0.00           C
ATOM   7919 1C21 POPEW 352      39.242  93.527  59.085  1.00  0.00           C
ATOM   7922 2C21 POPEW 352      38.792  93.917  57.655  1.00  0.00           C
ATOM   7925 3C21 POPEW 352      39.092  92.837  56.605  1.00  0.00           C
ATOM   7928 4C21 POPEW 352      38.802  93.287  55.155  1.00  0.00           C
ATOM   7931 5C21 POPEW 352      37.332  93.147  54.725  1.00  0.00           C
ATOM   7934 6C21 POPEW 352      37.132  93.587  53.265  1.00  0.00           C
ATOM   7937 7C21 POPEW 352      35.732  93.287  52.705  1.00  0.00           C
ATOM   7940 8C21 POPEW 352      35.542  93.807  51.275  1.00  0.00           C
ATOM   7944  C33 POPEW 352      50.252  91.607  60.605  1.00  0.00           C
ATOM   7947  C34 POPEW 352      50.222  91.707  59.075  1.00  0.00           C
ATOM   7950  C35 POPEW 352      49.032  92.527  58.545  1.00  0.00           C
ATOM   7953  C36 POPEW 352      49.042  92.647  57.015  1.00  0.00           C
ATOM   7956  C37 POPEW 352      47.982  93.628  56.485  1.00  0.00           C
ATOM   7959  C38 POPEW 352      48.202  93.978  55.005  1.00  0.00           C
ATOM   7962  C39 POPEW 352      47.832  92.857  54.025  1.00  0.00           C
ATOM   7965 0C31 POPEW 352      48.322  93.178  52.615  1.00  0.00           C
ATOM   7968 1C31 POPEW 352      47.822  92.238  51.515  1.00  0.00           C
ATOM   7971 2C31 POPEW 352      48.562  92.488  50.195  1.00  0.00           C
ATOM   7974 3C31 POPEW 352      48.002  91.747  48.975  1.00  0.00           C
ATOM   7977 4C31 POPEW 352      46.742  92.407  48.385  1.00  0.00           C
ATOM   7980 5C31 POPEW 352      46.532  92.037  46.915  1.00  0.00           C
ATOM   7983 6C31 POPEW 352      45.292  92.667  46.275  1.00  0.00           C
ATOM   7987  NH3 POPEX 353      92.062  65.667  64.435  1.00  0.00           N
ATOM   7991  C12 POPEX 353      91.003  65.158  65.365  1.00  0.00           C
ATOM   7994  C11 POPEX 353      91.383  63.787  65.975  1.00  0.00           C
ATOM   7997  P   POPEX 353      90.222  61.678  67.005  1.00  0.00           P
ATOM   7998  O13 POPEX 353      91.023  61.637  68.245  1.00  0.00           O
ATOM   7999  O14 POPEX 353      88.843  61.217  67.145  1.00  0.00           O
ATOM   8000  O11 POPEX 353      90.954  60.768  65.935  1.00  0.00           O
ATOM   8001  O12 POPEX 353      90.203  63.138  66.405  1.00  0.00           O
ATOM   8002  C1  POPEX 353      90.312  59.577  65.435  1.00  0.00           C
ATOM   8005  C2  POPEX 353      91.353  58.638  64.755  1.00  0.00           C
ATOM   8007  O21 POPEX 353      90.723  57.737  63.825  1.00  0.00           O
ATOM   8008  C21 POPEX 353      90.854  58.058  62.535  1.00  0.00           C
ATOM   8009  O22 POPEX 353      91.143  59.137  62.065  1.00  0.00           O
ATOM   8010  C22 POPEX 353      90.592  56.787  61.725  1.00  0.00           C
ATOM   8013  C3  POPEX 353      92.162  57.807  65.805  1.00  0.00           C
ATOM   8016  O31 POPEX 353      93.262  57.107  65.165  1.00  0.00           O
ATOM   8017  C31 POPEX 353      93.354  55.797  65.355  1.00  0.00           C
ATOM   8018  O32 POPEX 353      92.643  55.127  66.085  1.00  0.00           O
ATOM   8019  C32 POPEX 353      94.482  55.218  64.485  1.00  0.00           C
ATOM   8022  C23 POPEX 353      91.903  56.257  61.115  1.00  0.00           C
ATOM   8025  C24 POPEX 353      91.754  54.877  60.455  1.00  0.00           C
ATOM   8028  C25 POPEX 353      90.833  54.877  59.225  1.00  0.00           C
ATOM   8031  C26 POPEX 353      91.283  53.877  58.145  1.00  0.00           C
ATOM   8034  C27 POPEX 353      90.513  54.048  56.825  1.00  0.00           C
ATOM   8037  C28 POPEX 353      91.103  53.237  55.655  1.00  0.00           C
ATOM   8040  C29 POPEX 353      90.732  51.777  55.745  1.00  0.00           C
ATOM   8042 0C21 POPEX 353      90.373  50.967  54.735  1.00  0.00           C
ATOM   8044 1C21 POPEX 353      90.303  51.317  53.265  1.00  0.00           C
ATOM   8047 2C21 POPEX 353      89.324  50.428  52.455  1.00  0.00           C
ATOM   8050 3C21 POPEX 353      89.583  48.917  52.615  1.00  0.00           C
ATOM   8053 4C21 POPEX 353      88.762  47.988  51.705  1.00  0.00           C
ATOM   8056 5C21 POPEX 353      88.872  46.538  52.195  1.00  0.00           C
ATOM   8059 6C21 POPEX 353      88.132  45.498  51.355  1.00  0.00           C
ATOM   8062 7C21 POPEX 353      88.454  44.067  51.815  1.00  0.00           C
ATOM   8065 8C21 POPEX 353      87.673  42.977  51.075  1.00  0.00           C
ATOM   8069  C33 POPEX 353      93.972  54.188  63.445  1.00  0.00           C
ATOM   8072  C34 POPEX 353      93.962  52.737  63.945  1.00  0.00           C
ATOM   8075  C35 POPEX 353      93.214  51.818  62.965  1.00  0.00           C
ATOM   8078  C36 POPEX 353      93.083  50.377  63.455  1.00  0.00           C
ATOM   8081  C37 POPEX 353      92.243  49.537  62.485  1.00  0.00           C
ATOM   8084  C38 POPEX 353      91.992  48.107  62.985  1.00  0.00           C
ATOM   8087  C39 POPEX 353      91.372  47.198  61.905  1.00  0.00           C
ATOM   8090 0C31 POPEX 353      92.423  46.538  61.005  1.00  0.00           C
ATOM   8093 1C31 POPEX 353      91.792  45.537  60.025  1.00  0.00           C
ATOM   8096 2C31 POPEX 353      92.792  44.888  59.055  1.00  0.00           C
ATOM   8099 3C31 POPEX 353      93.803  43.938  59.715  1.00  0.00           C
ATOM   8102 4C31 POPEX 353      94.443  42.998  58.685  1.00  0.00           C
ATOM   8105 5C31 POPEX 353      95.482  42.047  59.285  1.00  0.00           C
ATOM   8108 6C31 POPEX 353      96.113  41.118  58.245  1.00  0.00           C
ATOM   8112  NH3 POPEY 354      51.392 105.558  19.425  1.00  0.00           N
ATOM   8116  C12 POPEY 354      50.322 106.618  19.435  1.00  0.00           C
ATOM   8119  C11 POPEY 354      48.912 106.007  19.225  1.00  0.00           C
ATOM   8122  P   POPEY 354      48.743 103.397  19.115  1.00  0.00           P
ATOM   8123  O13 POPEY 354      47.392 102.817  18.965  1.00  0.00           O
ATOM   8124  O14 POPEY 354      49.552 103.637  17.885  1.00  0.00           O
ATOM   8125  O11 POPEY 354      49.592 102.507  20.085  1.00  0.00           O
ATOM   8126  O12 POPEY 354      48.702 104.777  19.915  1.00  0.00           O
ATOM   8127  C1  POPEY 354      49.302 102.507  21.495  1.00  0.00           C
ATOM   8130  C2  POPEY 354      48.582 101.217  21.945  1.00  0.00           C
ATOM   8132  O21 POPEY 354      48.412 101.248  23.385  1.00  0.00           O
ATOM   8133  C21 POPEY 354      47.402 101.978  23.845  1.00  0.00           C
ATOM   8134  O22 POPEY 354      46.592 102.577  23.155  1.00  0.00           O
ATOM   8135  C22 POPEY 354      47.412 101.957  25.365  1.00  0.00           C
ATOM   8138  C3  POPEY 354      49.412  99.957  21.525  1.00  0.00           C
ATOM   8141  O31 POPEY 354      49.792  99.107  22.625  1.00  0.00           O
ATOM   8142  C31 POPEY 354      50.822  99.548  23.315  1.00  0.00           C
ATOM   8143  O32 POPEY 354      51.612 100.408  22.965  1.00  0.00           O
ATOM   8144  C32 POPEY 354      50.853  98.868  24.695  1.00  0.00           C
ATOM   8147  C23 POPEY 354      46.122 101.427  26.025  1.00  0.00           C
ATOM   8150  C24 POPEY 354      46.082 101.827  27.505  1.00  0.00           C
ATOM   8153  C25 POPEY 354      44.732 101.577  28.185  1.00  0.00           C
ATOM   8156  C26 POPEY 354      44.312 100.118  28.385  1.00  0.00           C
ATOM   8159  C27 POPEY 354      44.492  99.627  29.825  1.00  0.00           C
ATOM   8162  C28 POPEY 354      44.142  98.137  29.965  1.00  0.00           C
ATOM   8165  C29 POPEY 354      44.082  97.688  31.405  1.00  0.00           C
ATOM   8167 0C21 POPEY 354      43.072  97.037  32.005  1.00  0.00           C
ATOM   8169 1C21 POPEY 354      41.772  96.627  31.365  1.00  0.00           C
ATOM   8172 2C21 POPEY 354      41.772  95.177  30.855  1.00  0.00           C
ATOM   8175 3C21 POPEY 354      40.432  94.697  30.285  1.00  0.00           C
ATOM   8178 4C21 POPEY 354      40.402  93.207  29.895  1.00  0.00           C
ATOM   8181 5C21 POPEY 354      40.742  92.257  31.055  1.00  0.00           C
ATOM   8184 6C21 POPEY 354      40.672  90.787  30.655  1.00  0.00           C
ATOM   8187 7C21 POPEY 354      40.952  89.858  31.845  1.00  0.00           C
ATOM   8190 8C21 POPEY 354      40.902  88.377  31.485  1.00  0.00           C
ATOM   8194  C33 POPEY 354      51.082  99.907  25.815  1.00  0.00           C
ATOM   8197  C34 POPEY 354      50.612  99.507  27.225  1.00  0.00           C
ATOM   8200  C35 POPEY 354      50.862 100.667  28.205  1.00  0.00           C
ATOM   8203  C36 POPEY 354      51.052 100.287  29.685  1.00  0.00           C
ATOM   8206  C37 POPEY 354      51.642 101.458  30.485  1.00  0.00           C
ATOM   8209  C38 POPEY 354      52.112 101.077  31.905  1.00  0.00           C
ATOM   8212  C39 POPEY 354      51.032 101.118  32.995  1.00  0.00           C
ATOM   8215 0C31 POPEY 354      51.682 101.048  34.385  1.00  0.00           C
ATOM   8218 1C31 POPEY 354      50.682 101.128  35.545  1.00  0.00           C
ATOM   8221 2C31 POPEY 354      51.402 100.997  36.895  1.00  0.00           C
ATOM   8224 3C31 POPEY 354      50.502 101.227  38.125  1.00  0.00           C
ATOM   8227 4C31 POPEY 354      50.012 102.677  38.255  1.00  0.00           C
ATOM   8230 5C31 POPEY 354      49.382 102.957  39.615  1.00  0.00           C
ATOM   8233 6C31 POPEY 354      48.772 104.357  39.705  1.00  0.00           C
ATOM   8237  NH3 POPEZ 355     113.092  41.827  27.865  1.00  0.00           N
ATOM   8241  C12 POPEZ 355     112.143  42.928  28.235  1.00  0.00           C
ATOM   8244  C11 POPEZ 355     111.103  43.178  27.145  1.00  0.00           C
ATOM   8247  P   POPEZ 355     110.262  45.527  26.345  1.00  0.00           P
ATOM   8248  O13 POPEZ 355     111.562  45.937  25.775  1.00  0.00           O
ATOM   8249  O14 POPEZ 355     109.242  45.057  25.365  1.00  0.00           O
ATOM   8250  O11 POPEZ 355     109.643  46.738  27.135  1.00  0.00           O
ATOM   8251  O12 POPEZ 355     110.473  44.428  27.435  1.00  0.00           O
ATOM   8252  C1  POPEZ 355     108.822  46.647  28.295  1.00  0.00           C
ATOM   8255  C2  POPEZ 355     109.632  46.577  29.625  1.00  0.00           C
ATOM   8257  O21 POPEZ 355     108.762  46.678  30.775  1.00  0.00           O
ATOM   8258  C21 POPEZ 355     108.122  45.537  31.015  1.00  0.00           C
ATOM   8259  O22 POPEZ 355     108.202  44.547  30.305  1.00  0.00           O
ATOM   8260  C22 POPEZ 355     107.162  45.678  32.195  1.00  0.00           C
ATOM   8263  C3  POPEZ 355     110.702  47.697  29.725  1.00  0.00           C
ATOM   8266  O31 POPEZ 355     111.483  47.478  30.915  1.00  0.00           O
ATOM   8267  C31 POPEZ 355     111.322  48.287  31.935  1.00  0.00           C
ATOM   8268  O32 POPEZ 355     110.802  49.378  31.915  1.00  0.00           O
ATOM   8269  C32 POPEZ 355     111.952  47.597  33.145  1.00  0.00           C
ATOM   8272  C23 POPEZ 355     106.824  44.337  32.885  1.00  0.00           C
ATOM   8275  C24 POPEZ 355     105.392  44.318  33.435  1.00  0.00           C
ATOM   8278  C25 POPEZ 355     105.112  43.178  34.435  1.00  0.00           C
ATOM   8281  C26 POPEZ 355     105.732  43.417  35.825  1.00  0.00           C
ATOM   8284  C27 POPEZ 355     104.832  42.967  36.995  1.00  0.00           C
ATOM   8287  C28 POPEZ 355     105.382  43.408  38.375  1.00  0.00           C
ATOM   8290  C29 POPEZ 355     104.324  43.408  39.465  1.00  0.00           C
ATOM   8292 0C21 POPEZ 355     104.312  44.188  40.565  1.00  0.00           C
ATOM   8294 1C21 POPEZ 355     105.373  45.188  40.965  1.00  0.00           C
ATOM   8297 2C21 POPEZ 355     104.863  46.637  41.095  1.00  0.00           C
ATOM   8300 3C21 POPEZ 355     104.212  46.967  42.445  1.00  0.00           C
ATOM   8303 4C21 POPEZ 355     103.853  48.458  42.535  1.00  0.00           C
ATOM   8306 5C21 POPEZ 355     103.512  48.957  43.945  1.00  0.00           C
ATOM   8309 6C21 POPEZ 355     103.153  50.447  43.925  1.00  0.00           C
ATOM   8312 7C21 POPEZ 355     103.113  51.118  45.305  1.00  0.00           C
ATOM   8315 8C21 POPEZ 355     102.842  52.618  45.225  1.00  0.00           C
ATOM   8319  C33 POPEZ 355     112.143  48.448  34.415  1.00  0.00           C
ATOM   8322  C34 POPEZ 355     112.852  47.607  35.485  1.00  0.00           C
ATOM   8325  C35 POPEZ 355     113.363  48.397  36.695  1.00  0.00           C
ATOM   8328  C36 POPEZ 355     113.993  47.458  37.755  1.00  0.00           C
ATOM   8331  C37 POPEZ 355     113.153  47.327  39.025  1.00  0.00           C
ATOM   8334  C38 POPEZ 355     113.442  46.067  39.835  1.00  0.00           C
ATOM   8337  C39 POPEZ 355     112.363  45.778  40.875  1.00  0.00           C
ATOM   8340 0C31 POPEZ 355     112.612  46.468  42.225  1.00  0.00           C
ATOM   8343 1C31 POPEZ 355     111.362  46.427  43.105  1.00  0.00           C
ATOM   8346 2C31 POPEZ 355     111.673  46.468  44.605  1.00  0.00           C
ATOM   8349 3C31 POPEZ 355     110.434  46.167  45.465  1.00  0.00           C
ATOM   8352 4C31 POPEZ 355     109.254  47.097  45.155  1.00  0.00           C
ATOM   8355 5C31 POPEZ 355     108.083  46.938  46.125  1.00  0.00           C
ATOM   8358 6C31 POPEZ 355     106.912  47.858  45.775  1.00  0.00           C
ATOM   8362  NH3 POPEa 356      26.582  32.417  69.525  1.00  0.00           N
ATOM   8366  C12 POPEa 356      25.842  31.458  70.395  1.00  0.00           C
ATOM   8369  C11 POPEa 356      25.632  30.138  69.675  1.00  0.00           C
ATOM   8372  P   POPEa 356      23.162  29.517  70.275  1.00  0.00           P
ATOM   8373  O13 POPEa 356      22.582  28.157  70.115  1.00  0.00           O
ATOM   8374  O14 POPEa 356      22.622  30.278  71.425  1.00  0.00           O
ATOM   8375  O11 POPEa 356      22.932  30.368  68.965  1.00  0.00           O
ATOM   8376  O12 POPEa 356      24.712  29.337  70.405  1.00  0.00           O
ATOM   8377  C1  POPEa 356      22.362  29.797  67.785  1.00  0.00           C
ATOM   8380  C2  POPEa 356      22.422  30.757  66.555  1.00  0.00           C
ATOM   8382  O21 POPEa 356      21.982  30.038  65.375  1.00  0.00           O
ATOM   8383  C21 POPEa 356      21.242  30.767  64.535  1.00  0.00           C
ATOM   8384  O22 POPEa 356      21.032  31.958  64.635  1.00  0.00           O
ATOM   8385  C22 POPEa 356      20.662  29.878  63.415  1.00  0.00           C
ATOM   8388  C3  POPEa 356      23.852  31.307  66.335  1.00  0.00           C
ATOM   8391  O31 POPEa 356      23.852  32.267  65.255  1.00  0.00           O
ATOM   8392  C31 POPEa 356      24.872  32.208  64.425  1.00  0.00           C
ATOM   8393  O32 POPEa 356      25.852  31.487  64.545  1.00  0.00           O
ATOM   8394  C32 POPEa 356      24.652  33.167  63.265  1.00  0.00           C
ATOM   8397  C23 POPEa 356      20.382  30.638  62.095  1.00  0.00           C
ATOM   8400  C24 POPEa 356      19.232  30.027  61.265  1.00  0.00           C
ATOM   8403  C25 POPEa 356      17.862  30.208  61.935  1.00  0.00           C
ATOM   8406  C26 POPEa 356      16.702  30.327  60.945  1.00  0.00           C
ATOM   8409  C27 POPEa 356      15.442  30.868  61.615  1.00  0.00           C
ATOM   8412  C28 POPEa 356      14.402  31.447  60.645  1.00  0.00           C
ATOM   8415  C29 POPEa 356      14.882  32.737  60.015  1.00  0.00           C
ATOM   8417 0C21 POPEa 356      14.362  33.977  60.195  1.00  0.00           C
ATOM   8419 1C21 POPEa 356      13.132  34.327  60.995  1.00  0.00           C
ATOM   8422 2C21 POPEa 356      12.162  35.268  60.245  1.00  0.00           C
ATOM   8425 3C21 POPEa 356      12.452  36.748  60.525  1.00  0.00           C
ATOM   8428 4C21 POPEa 356      11.662  37.717  59.625  1.00  0.00           C
ATOM   8431 5C21 POPEa 356      10.132  37.657  59.815  1.00  0.00           C
ATOM   8434 6C21 POPEa 356       9.442  38.917  59.265  1.00  0.00           C
ATOM   8437 7C21 POPEa 356       7.922  38.767  59.125  1.00  0.00           C
ATOM   8440 8C21 POPEa 356       7.242  40.048  58.625  1.00  0.00           C
ATOM   8444  C33 POPEa 356      23.742  32.568  62.165  1.00  0.00           C
ATOM   8447  C34 POPEa 356      23.862  33.347  60.845  1.00  0.00           C
ATOM   8450  C35 POPEa 356      23.252  32.627  59.625  1.00  0.00           C
ATOM   8453  C36 POPEa 356      23.852  33.167  58.315  1.00  0.00           C
ATOM   8456  C37 POPEa 356      23.422  32.367  57.075  1.00  0.00           C
ATOM   8459  C38 POPEa 356      23.982  32.927  55.745  1.00  0.00           C
ATOM   8462  C39 POPEa 356      23.092  33.977  55.055  1.00  0.00           C
ATOM   8465 0C31 POPEa 356      22.882  35.257  55.885  1.00  0.00           C
ATOM   8468 1C31 POPEa 356      22.272  36.417  55.095  1.00  0.00           C
ATOM   8471 2C31 POPEa 356      22.102  37.697  55.935  1.00  0.00           C
ATOM   8474 3C31 POPEa 356      23.422  38.397  56.315  1.00  0.00           C
ATOM   8477 4C31 POPEa 356      24.112  39.098  55.145  1.00  0.00           C
ATOM   8480 5C31 POPEa 356      25.452  39.737  55.545  1.00  0.00           C
ATOM   8483 6C31 POPEa 356      26.202  40.387  54.375  1.00  0.00           C
ATOM   8487  NH3 POPEb 357      80.613  19.667  66.765  1.00  0.00           N
ATOM   8491  C12 POPEb 357      79.103  19.567  66.845  1.00  0.00           C
ATOM   8494  C11 POPEb 357      78.653  18.108  67.085  1.00  0.00           C
ATOM   8497  P   POPEb 357      77.062  16.877  68.805  1.00  0.00           P
ATOM   8498  O13 POPEb 357      77.823  17.217  70.025  1.00  0.00           O
ATOM   8499  O14 POPEb 357      75.612  16.647  68.955  1.00  0.00           O
ATOM   8500  O11 POPEb 357      77.732  15.577  68.205  1.00  0.00           O
ATOM   8501  O12 POPEb 357      77.372  18.017  67.725  1.00  0.00           O
ATOM   8502  C1  POPEb 357      77.152  14.937  67.065  1.00  0.00           C
ATOM   8505  C2  POPEb 357      78.213  14.807  65.955  1.00  0.00           C
ATOM   8507  O21 POPEb 357      77.702  13.927  64.925  1.00  0.00           O
ATOM   8508  C21 POPEb 357      77.953  14.337  63.685  1.00  0.00           C
ATOM   8509  O22 POPEb 357      78.512  15.377  63.375  1.00  0.00           O
ATOM   8510  C22 POPEb 357      77.462  13.297  62.685  1.00  0.00           C
ATOM   8513  C3  POPEb 357      79.542  14.267  66.545  1.00  0.00           C
ATOM   8516  O31 POPEb 357      80.583  14.277  65.545  1.00  0.00           O
ATOM   8517  C31 POPEb 357      81.133  13.108  65.265  1.00  0.00           C
ATOM   8518  O32 POPEb 357      81.003  12.077  65.915  1.00  0.00           O
ATOM   8519  C32 POPEb 357      81.894  13.167  63.945  1.00  0.00           C
ATOM   8522  C23 POPEb 357      78.653  12.658  61.945  1.00  0.00           C
ATOM   8525  C24 POPEb 357      78.272  12.068  60.585  1.00  0.00           C
ATOM   8528  C25 POPEb 357      79.503  11.487  59.865  1.00  0.00           C
ATOM   8531  C26 POPEb 357      79.192  10.987  58.455  1.00  0.00           C
ATOM   8534  C27 POPEb 357      80.402  10.327  57.775  1.00  0.00           C
ATOM   8537  C28 POPEb 357      80.203  10.137  56.255  1.00  0.00           C
ATOM   8540  C29 POPEb 357      80.392   8.727  55.755  1.00  0.00           C
ATOM   8542 0C21 POPEb 357      80.532   8.387  54.465  1.00  0.00           C
ATOM   8544 1C21 POPEb 357      80.513   9.327  53.295  1.00  0.00           C
ATOM   8547 2C21 POPEb 357      81.943   9.607  52.775  1.00  0.00           C
ATOM   8550 3C21 POPEb 357      81.982  10.208  51.365  1.00  0.00           C
ATOM   8553 4C21 POPEb 357      83.393  10.657  50.945  1.00  0.00           C
ATOM   8556 5C21 POPEb 357      83.773  12.037  51.495  1.00  0.00           C
ATOM   8559 6C21 POPEb 357      85.273  12.347  51.325  1.00  0.00           C
ATOM   8562 7C21 POPEb 357      85.613  13.778  51.765  1.00  0.00           C
ATOM   8565 8C21 POPEb 357      87.092  14.137  51.615  1.00  0.00           C
ATOM   8569  C33 POPEb 357      82.432  14.568  63.585  1.00  0.00           C
ATOM   8572  C34 POPEb 357      83.092  14.607  62.205  1.00  0.00           C
ATOM   8575  C35 POPEb 357      82.143  14.497  61.005  1.00  0.00           C
ATOM   8578  C36 POPEb 357      81.262  15.737  60.815  1.00  0.00           C
ATOM   8581  C37 POPEb 357      80.212  15.627  59.705  1.00  0.00           C
ATOM   8584  C38 POPEb 357      80.702  16.087  58.325  1.00  0.00           C
ATOM   8587  C39 POPEb 357      81.213  14.957  57.415  1.00  0.00           C
ATOM   8590 0C31 POPEb 357      81.523  15.467  55.995  1.00  0.00           C
ATOM   8593 1C31 POPEb 357      81.982  14.367  55.025  1.00  0.00           C
ATOM   8596 2C31 POPEb 357      80.854  13.557  54.385  1.00  0.00           C
ATOM   8599 3C31 POPEb 357      79.913  14.397  53.505  1.00  0.00           C
ATOM   8602 4C31 POPEb 357      79.262  13.587  52.365  1.00  0.00           C
ATOM   8605 5C31 POPEb 357      78.252  14.407  51.565  1.00  0.00           C
ATOM   8608 6C31 POPEb 357      77.702  13.667  50.345  1.00  0.00           C
ATOM   8612  NH3 POPEc 358      84.062 117.197  28.315  1.00  0.00           N
ATOM   8616  C12 POPEc 358      82.923 116.798  27.435  1.00  0.00           C
ATOM   8619  C11 POPEc 358      81.592 117.417  27.915  1.00  0.00           C
ATOM   8622  P   POPEc 358      80.364 119.257  26.515  1.00  0.00           P
ATOM   8623  O13 POPEc 358      81.562 119.967  26.015  1.00  0.00           O
ATOM   8624  O14 POPEc 358      79.122 119.408  25.715  1.00  0.00           O
ATOM   8625  O11 POPEc 358      80.053 119.808  27.955  1.00  0.00           O
ATOM   8626  O12 POPEc 358      80.732 117.737  26.815  1.00  0.00           O
ATOM   8627  C1  POPEc 358      79.122 119.188  28.855  1.00  0.00           C
ATOM   8630  C2  POPEc 358      77.823 120.018  29.065  1.00  0.00           C
ATOM   8632  O21 POPEc 358      77.582 120.247  30.465  1.00  0.00           O
ATOM   8633  C21 POPEc 358      77.082 119.247  31.175  1.00  0.00           C
ATOM   8634  O22 POPEc 358      77.092 118.067  30.895  1.00  0.00           O
ATOM   8635  C22 POPEc 358      76.493 119.858  32.455  1.00  0.00           C
ATOM   8638  C3  POPEc 358      76.563 119.408  28.335  1.00  0.00           C
ATOM   8641  O31 POPEc 358      75.323 119.798  28.965  1.00  0.00           O
ATOM   8642  C31 POPEc 358      74.872 121.007  28.675  1.00  0.00           C
ATOM   8643  O32 POPEc 358      75.342 121.777  27.855  1.00  0.00           O
ATOM   8644  C32 POPEc 358      73.652 121.327  29.545  1.00  0.00           C
ATOM   8647  C23 POPEc 358      75.102 119.268  32.785  1.00  0.00           C
ATOM   8650  C24 POPEc 358      74.423 119.967  33.965  1.00  0.00           C
ATOM   8653  C25 POPEc 358      75.192 119.887  35.305  1.00  0.00           C
ATOM   8656  C26 POPEc 358      75.463 118.447  35.785  1.00  0.00           C
ATOM   8659  C27 POPEc 358      76.152 118.408  37.155  1.00  0.00           C
ATOM   8662  C28 POPEc 358      75.502 117.428  38.155  1.00  0.00           C
ATOM   8665  C29 POPEc 358      74.073 117.787  38.485  1.00  0.00           C
ATOM   8667 0C21 POPEc 358      73.202 116.978  39.115  1.00  0.00           C
ATOM   8669 1C21 POPEc 358      73.552 115.607  39.655  1.00  0.00           C
ATOM   8672 2C21 POPEc 358      72.963 115.348  41.055  1.00  0.00           C
ATOM   8675 3C21 POPEc 358      71.512 114.858  41.015  1.00  0.00           C
ATOM   8678 4C21 POPEc 358      71.002 114.397  42.385  1.00  0.00           C
ATOM   8681 5C21 POPEc 358      69.642 113.688  42.305  1.00  0.00           C
ATOM   8684 6C21 POPEc 358      69.222 113.048  43.635  1.00  0.00           C
ATOM   8687 7C21 POPEc 358      67.792 112.477  43.575  1.00  0.00           C
ATOM   8690 8C21 POPEc 358      67.322 111.867  44.895  1.00  0.00           C
ATOM   8694  C33 POPEc 358      72.472 120.408  29.165  1.00  0.00           C
ATOM   8697  C34 POPEc 358      71.243 120.567  30.065  1.00  0.00           C
ATOM   8700  C35 POPEc 358      71.472 120.037  31.495  1.00  0.00           C
ATOM   8703  C36 POPEc 358      70.192 119.487  32.135  1.00  0.00           C
ATOM   8706  C37 POPEc 358      70.463 118.717  33.425  1.00  0.00           C
ATOM   8709  C38 POPEc 358      70.713 119.607  34.645  1.00  0.00           C
ATOM   8712  C39 POPEc 358      71.342 118.838  35.815  1.00  0.00           C
ATOM   8715 0C31 POPEc 358      70.393 117.868  36.515  1.00  0.00           C
ATOM   8718 1C31 POPEc 358      69.603 118.527  37.655  1.00  0.00           C
ATOM   8721 2C31 POPEc 358      68.872 117.477  38.495  1.00  0.00           C
ATOM   8724 3C31 POPEc 358      68.152 118.067  39.715  1.00  0.00           C
ATOM   8727 4C31 POPEc 358      68.022 117.028  40.835  1.00  0.00           C
ATOM   8730 5C31 POPEc 358      67.142 117.477  42.015  1.00  0.00           C
ATOM   8733 6C31 POPEc 358      67.103 116.447  43.145  1.00  0.00           C
ATOM   8737  NH3 POPEd 359      26.012  30.147  24.495  1.00  0.00           N
ATOM   8741  C12 POPEd 359      26.872  31.237  25.075  1.00  0.00           C
ATOM   8744  C11 POPEd 359      28.162  31.487  24.285  1.00  0.00           C
ATOM   8747  P   POPEd 359      29.802  33.487  24.055  1.00  0.00           P
ATOM   8748  O13 POPEd 359      30.902  32.657  23.485  1.00  0.00           O
ATOM   8749  O14 POPEd 359      29.062  34.388  23.175  1.00  0.00           O
ATOM   8750  O11 POPEd 359      30.512  34.327  25.185  1.00  0.00           O
ATOM   8751  O12 POPEd 359      28.832  32.587  24.905  1.00  0.00           O
ATOM   8752  C1  POPEd 359      29.762  34.787  26.305  1.00  0.00           C
ATOM   8755  C2  POPEd 359      30.622  35.778  27.135  1.00  0.00           C
ATOM   8757  O21 POPEd 359      31.602  35.138  28.005  1.00  0.00           O
ATOM   8758  C21 POPEd 359      31.102  34.557  29.105  1.00  0.00           C
ATOM   8759  O22 POPEd 359      29.952  34.207  29.255  1.00  0.00           O
ATOM   8760  C22 POPEd 359      32.152  34.397  30.205  1.00  0.00           C
ATOM   8763  C3  POPEd 359      29.752  36.827  27.875  1.00  0.00           C
ATOM   8766  O31 POPEd 359      30.582  37.727  28.615  1.00  0.00           O
ATOM   8767  C31 POPEd 359      31.182  38.647  27.885  1.00  0.00           C
ATOM   8768  O32 POPEd 359      31.002  38.868  26.695  1.00  0.00           O
ATOM   8769  C32 POPEd 359      32.222  39.327  28.765  1.00  0.00           C
ATOM   8772  C23 POPEd 359      31.582  34.938  31.545  1.00  0.00           C
ATOM   8775  C24 POPEd 359      32.332  34.417  32.785  1.00  0.00           C
ATOM   8778  C25 POPEd 359      31.882  35.127  34.085  1.00  0.00           C
ATOM   8781  C26 POPEd 359      32.592  34.577  35.325  1.00  0.00           C
ATOM   8784  C27 POPEd 359      32.372  35.438  36.585  1.00  0.00           C
ATOM   8787  C28 POPEd 359      33.332  35.048  37.725  1.00  0.00           C
ATOM   8790  C29 POPEd 359      33.672  36.217  38.625  1.00  0.00           C
ATOM   8792 0C21 POPEd 359      33.342  36.377  39.915  1.00  0.00           C
ATOM   8794 1C21 POPEd 359      32.482  35.457  40.755  1.00  0.00           C
ATOM   8797 2C21 POPEd 359      31.432  36.267  41.535  1.00  0.00           C
ATOM   8800 3C21 POPEd 359      32.012  37.077  42.695  1.00  0.00           C
ATOM   8803 4C21 POPEd 359      30.942  37.887  43.435  1.00  0.00           C
ATOM   8806 5C21 POPEd 359      31.342  38.177  44.885  1.00  0.00           C
ATOM   8809 6C21 POPEd 359      30.162  38.697  45.715  1.00  0.00           C
ATOM   8812 7C21 POPEd 359      30.392  38.568  47.225  1.00  0.00           C
ATOM   8815 8C21 POPEd 359      29.102  38.737  48.045  1.00  0.00           C
ATOM   8819  C33 POPEd 359      33.392  38.377  29.125  1.00  0.00           C
ATOM   8822  C34 POPEd 359      34.152  38.837  30.375  1.00  0.00           C
ATOM   8825  C35 POPEd 359      33.432  38.507  31.685  1.00  0.00           C
ATOM   8828  C36 POPEd 359      33.882  39.428  32.815  1.00  0.00           C
ATOM   8831  C37 POPEd 359      33.632  38.877  34.225  1.00  0.00           C
ATOM   8834  C38 POPEd 359      34.022  39.908  35.295  1.00  0.00           C
ATOM   8837  C39 POPEd 359      32.852  40.827  35.665  1.00  0.00           C
ATOM   8840 0C31 POPEd 359      32.062  40.337  36.885  1.00  0.00           C
ATOM   8843 1C31 POPEd 359      32.842  40.498  38.205  1.00  0.00           C
ATOM   8846 2C31 POPEd 359      31.992  41.088  39.335  1.00  0.00           C
ATOM   8849 3C31 POPEd 359      30.802  40.218  39.735  1.00  0.00           C
ATOM   8852 4C31 POPEd 359      30.012  40.838  40.885  1.00  0.00           C
ATOM   8855 5C31 POPEd 359      28.702  40.097  41.175  1.00  0.00           C
ATOM   8858 6C31 POPEd 359      28.112  40.457  42.535  1.00  0.00           C
ATOM   8862  NH3 POPEe 360      75.752 108.938  25.335  1.00  0.00           N
ATOM   8866  C12 POPEe 360      75.062 109.598  24.155  1.00  0.00           C
ATOM   8869  C11 POPEe 360      74.242 108.577  23.325  1.00  0.00           C
ATOM   8872  P   POPEe 360      72.282 109.677  21.955  1.00  0.00           P
ATOM   8873  O13 POPEe 360      72.302 110.057  20.525  1.00  0.00           O
ATOM   8874  O14 POPEe 360      71.322 108.637  22.365  1.00  0.00           O
ATOM   8875  O11 POPEe 360      72.223 110.947  22.875  1.00  0.00           O
ATOM   8876  O12 POPEe 360      73.762 109.137  22.115  1.00  0.00           O
ATOM   8877  C1  POPEe 360      71.002 111.408  23.485  1.00  0.00           C
ATOM   8880  C2  POPEe 360      71.253 111.658  24.985  1.00  0.00           C
ATOM   8882  O21 POPEe 360      70.062 112.147  25.655  1.00  0.00           O
ATOM   8883  C21 POPEe 360      69.442 111.188  26.325  1.00  0.00           C
ATOM   8884  O22 POPEe 360      68.732 110.337  25.805  1.00  0.00           O
ATOM   8885  C22 POPEe 360      69.812 111.277  27.805  1.00  0.00           C
ATOM   8888  C3  POPEe 360      72.382 112.677  25.245  1.00  0.00           C
ATOM   8891  O31 POPEe 360      72.712 112.638  26.655  1.00  0.00           O
ATOM   8892  C31 POPEe 360      73.182 113.757  27.175  1.00  0.00           C
ATOM   8893  O32 POPEe 360      73.283 114.837  26.605  1.00  0.00           O
ATOM   8894  C32 POPEe 360      73.702 113.458  28.585  1.00  0.00           C
ATOM   8897  C23 POPEe 360      69.082 110.208  28.655  1.00  0.00           C
ATOM   8900  C24 POPEe 360      69.572 110.107  30.105  1.00  0.00           C
ATOM   8903  C25 POPEe 360      68.872 108.958  30.855  1.00  0.00           C
ATOM   8906  C26 POPEe 360      69.192 108.888  32.355  1.00  0.00           C
ATOM   8909  C27 POPEe 360      68.402 107.758  33.045  1.00  0.00           C
ATOM   8912  C28 POPEe 360      68.552 107.618  34.585  1.00  0.00           C
ATOM   8915  C29 POPEe 360      69.542 108.497  35.295  1.00  0.00           C
ATOM   8917 0C21 POPEe 360      69.962 108.368  36.575  1.00  0.00           C
ATOM   8919 1C21 POPEe 360      69.542 107.298  37.555  1.00  0.00           C
ATOM   8922 2C21 POPEe 360      68.502 107.798  38.575  1.00  0.00           C
ATOM   8925 3C21 POPEe 360      68.962 108.967  39.465  1.00  0.00           C
ATOM   8928 4C21 POPEe 360      67.942 109.298  40.565  1.00  0.00           C
ATOM   8931 5C21 POPEe 360      67.942 108.287  41.725  1.00  0.00           C
ATOM   8934 6C21 POPEe 360      66.682 108.348  42.595  1.00  0.00           C
ATOM   8937 7C21 POPEe 360      66.643 107.257  43.655  1.00  0.00           C
ATOM   8940 8C21 POPEe 360      65.312 107.217  44.415  1.00  0.00           C
ATOM   8944  C33 POPEe 360      73.173 114.397  29.695  1.00  0.00           C
ATOM   8947  C34 POPEe 360      74.283 114.728  30.705  1.00  0.00           C
ATOM   8950  C35 POPEe 360      73.882 115.597  31.905  1.00  0.00           C
ATOM   8953  C36 POPEe 360      73.062 114.837  32.955  1.00  0.00           C
ATOM   8956  C37 POPEe 360      73.132 115.507  34.335  1.00  0.00           C
ATOM   8959  C38 POPEe 360      72.412 114.738  35.445  1.00  0.00           C
ATOM   8962  C39 POPEe 360      70.962 114.397  35.095  1.00  0.00           C
ATOM   8965 0C31 POPEe 360      70.172 113.807  36.275  1.00  0.00           C
ATOM   8968 1C31 POPEe 360      68.743 113.427  35.855  1.00  0.00           C
ATOM   8971 2C31 POPEe 360      67.932 112.737  36.955  1.00  0.00           C
ATOM   8974 3C31 POPEe 360      67.382 113.698  38.015  1.00  0.00           C
ATOM   8977 4C31 POPEe 360      66.433 112.988  38.995  1.00  0.00           C
ATOM   8980 5C31 POPEe 360      65.432 113.947  39.665  1.00  0.00           C
ATOM   8983 6C31 POPEe 360      64.642 113.298  40.805  1.00  0.00           C
ATOM   8987  NH3 POPEf 361     120.732  39.528  27.255  1.00  0.00           N
ATOM   8991  C12 POPEf 361     119.512  39.747  28.125  1.00  0.00           C
ATOM   8994  C11 POPEf 361     118.193  39.388  27.405  1.00  0.00           C
ATOM   8997  P   POPEf 361     115.653  38.997  27.925  1.00  0.00           P
ATOM   8998  O13 POPEf 361     114.683  39.807  28.685  1.00  0.00           O
ATOM   8999  O14 POPEf 361     115.562  38.997  26.445  1.00  0.00           O
ATOM   9000  O11 POPEf 361     115.583  37.507  28.445  1.00  0.00           O
ATOM   9001  O12 POPEf 361     117.113  39.477  28.335  1.00  0.00           O
ATOM   9002  C1  POPEf 361     116.772  36.757  28.735  1.00  0.00           C
ATOM   9005  C2  POPEf 361     116.502  35.357  29.355  1.00  0.00           C
ATOM   9007  O21 POPEf 361     116.122  35.507  30.755  1.00  0.00           O
ATOM   9008  C21 POPEf 361     115.434  34.458  31.185  1.00  0.00           C
ATOM   9009  O22 POPEf 361     115.053  33.528  30.495  1.00  0.00           O
ATOM   9010  C22 POPEf 361     115.262  34.507  32.695  1.00  0.00           C
ATOM   9013  C3  POPEf 361     117.803  34.487  29.195  1.00  0.00           C
ATOM   9016  O31 POPEf 361     117.773  33.167  29.815  1.00  0.00           O
ATOM   9017  C31 POPEf 361     118.272  33.147  31.045  1.00  0.00           C
ATOM   9018  O32 POPEf 361     118.603  34.127  31.685  1.00  0.00           O
ATOM   9019  C32 POPEf 361     118.372  31.727  31.585  1.00  0.00           C
ATOM   9022  C23 POPEf 361     114.832  33.157  33.315  1.00  0.00           C
ATOM   9025  C24 POPEf 361     114.932  33.257  34.845  1.00  0.00           C
ATOM   9028  C25 POPEf 361     114.433  32.017  35.595  1.00  0.00           C
ATOM   9031  C26 POPEf 361     114.473  32.237  37.115  1.00  0.00           C
ATOM   9034  C27 POPEf 361     113.822  31.088  37.875  1.00  0.00           C
ATOM   9037  C28 POPEf 361     113.523  31.447  39.335  1.00  0.00           C
ATOM   9040  C29 POPEf 361     112.663  30.387  39.975  1.00  0.00           C
ATOM   9042 0C21 POPEf 361     111.663  30.597  40.835  1.00  0.00           C
ATOM   9044 1C21 POPEf 361     111.253  31.927  41.425  1.00  0.00           C
ATOM   9047 2C21 POPEf 361     111.213  31.858  42.965  1.00  0.00           C
ATOM   9050 3C21 POPEf 361     110.042  31.028  43.495  1.00  0.00           C
ATOM   9053 4C21 POPEf 361     109.942  31.088  45.025  1.00  0.00           C
ATOM   9056 5C21 POPEf 361     108.732  30.317  45.585  1.00  0.00           C
ATOM   9059 6C21 POPEf 361     108.732  28.847  45.175  1.00  0.00           C
ATOM   9062 7C21 POPEf 361     107.633  28.028  45.855  1.00  0.00           C
ATOM   9065 8C21 POPEf 361     107.593  26.577  45.355  1.00  0.00           C
ATOM   9069  C33 POPEf 361     118.762  31.818  33.085  1.00  0.00           C
ATOM   9072  C34 POPEf 361     118.962  30.477  33.795  1.00  0.00           C
ATOM   9075  C35 POPEf 361     119.692  30.717  35.125  1.00  0.00           C
ATOM   9078  C36 POPEf 361     119.692  29.517  36.075  1.00  0.00           C
ATOM   9081  C37 POPEf 361     118.424  29.458  36.945  1.00  0.00           C
ATOM   9084  C38 POPEf 361     118.262  28.108  37.645  1.00  0.00           C
ATOM   9087  C39 POPEf 361     117.003  28.028  38.495  1.00  0.00           C
ATOM   9090 0C31 POPEf 361     117.232  28.298  39.985  1.00  0.00           C
ATOM   9093 1C31 POPEf 361     115.933  28.117  40.765  1.00  0.00           C
ATOM   9096 2C31 POPEf 361     116.082  28.257  42.285  1.00  0.00           C
ATOM   9099 3C31 POPEf 361     114.723  28.117  42.975  1.00  0.00           C
ATOM   9102 4C31 POPEf 361     114.753  28.407  44.475  1.00  0.00           C
ATOM   9105 5C31 POPEf 361     113.333  28.397  45.075  1.00  0.00           C
ATOM   9108 6C31 POPEf 361     113.312  28.667  46.585  1.00  0.00           C
ATOM   9112  NH3 POPEg 362      59.032 114.327  64.005  1.00  0.00           N
ATOM   9116  C12 POPEg 362      58.762 112.988  64.615  1.00  0.00           C
ATOM   9119  C11 POPEg 362      58.472 113.228  66.105  1.00  0.00           C
ATOM   9122  P   POPEg 362      55.962 113.908  66.065  1.00  0.00           P
ATOM   9123  O13 POPEg 362      55.612 112.547  66.535  1.00  0.00           O
ATOM   9124  O14 POPEg 362      55.142 115.047  66.525  1.00  0.00           O
ATOM   9125  O11 POPEg 362      55.882 113.888  64.485  1.00  0.00           O
ATOM   9126  O12 POPEg 362      57.482 114.247  66.285  1.00  0.00           O
ATOM   9127  C1  POPEg 362      54.652 113.397  63.915  1.00  0.00           C
ATOM   9130  C2  POPEg 362      54.272 114.217  62.665  1.00  0.00           C
ATOM   9132  O21 POPEg 362      55.342 114.177  61.705  1.00  0.00           O
ATOM   9133  C21 POPEg 362      55.372 113.088  60.955  1.00  0.00           C
ATOM   9134  O22 POPEg 362      54.512 112.228  60.905  1.00  0.00           O
ATOM   9135  C22 POPEg 362      56.612 113.198  60.075  1.00  0.00           C
ATOM   9138  C3  POPEg 362      53.982 115.698  62.985  1.00  0.00           C
ATOM   9141  O31 POPEg 362      53.622 116.357  61.755  1.00  0.00           O
ATOM   9142  C31 POPEg 362      54.603 117.057  61.165  1.00  0.00           C
ATOM   9143  O32 POPEg 362      55.522 117.607  61.745  1.00  0.00           O
ATOM   9144  C32 POPEg 362      54.442 116.917  59.635  1.00  0.00           C
ATOM   9147  C23 POPEg 362      57.042 111.867  59.435  1.00  0.00           C
ATOM   9150  C24 POPEg 362      57.872 112.048  58.175  1.00  0.00           C
ATOM   9153  C25 POPEg 362      57.072 112.638  57.005  1.00  0.00           C
ATOM   9156  C26 POPEg 362      57.872 112.588  55.705  1.00  0.00           C
ATOM   9159  C27 POPEg 362      56.992 112.787  54.475  1.00  0.00           C
ATOM   9162  C28 POPEg 362      57.752 112.438  53.195  1.00  0.00           C
ATOM   9165  C29 POPEg 362      56.822 112.407  52.015  1.00  0.00           C
ATOM   9167 0C21 POPEg 362      57.142 112.688  50.745  1.00  0.00           C
ATOM   9169 1C21 POPEg 362      58.512 113.018  50.225  1.00  0.00           C
ATOM   9172 2C21 POPEg 362      58.743 112.197  48.945  1.00  0.00           C
ATOM   9175 3C21 POPEg 362      60.082 112.498  48.265  1.00  0.00           C
ATOM   9178 4C21 POPEg 362      60.182 111.727  46.945  1.00  0.00           C
ATOM   9181 5C21 POPEg 362      61.542 111.838  46.255  1.00  0.00           C
ATOM   9184 6C21 POPEg 362      61.532 111.147  44.875  1.00  0.00           C
ATOM   9187 7C21 POPEg 362      62.942 110.877  44.345  1.00  0.00           C
ATOM   9190 8C21 POPEg 362      62.952 110.327  42.915  1.00  0.00           C
ATOM   9194  C33 POPEg 362      55.322 117.918  58.835  1.00  0.00           C
ATOM   9197  C34 POPEg 362      55.362 117.647  57.315  1.00  0.00           C
ATOM   9200  C35 POPEg 362      54.032 117.938  56.615  1.00  0.00           C
ATOM   9203  C36 POPEg 362      54.142 118.097  55.085  1.00  0.00           C
ATOM   9206  C37 POPEg 362      52.742 118.318  54.515  1.00  0.00           C
ATOM   9209  C38 POPEg 362      52.652 118.438  52.985  1.00  0.00           C
ATOM   9212  C39 POPEg 362      51.202 118.478  52.445  1.00  0.00           C
ATOM   9215 0C31 POPEg 362      50.302 117.368  53.035  1.00  0.00           C
ATOM   9218 1C31 POPEg 362      48.962 117.197  52.305  1.00  0.00           C
ATOM   9221 2C31 POPEg 362      48.302 115.848  52.615  1.00  0.00           C
ATOM   9224 3C31 POPEg 362      46.952 115.688  51.895  1.00  0.00           C
ATOM   9227 4C31 POPEg 362      46.362 114.277  52.045  1.00  0.00           C
ATOM   9230 5C31 POPEg 362      45.112 114.087  51.175  1.00  0.00           C
ATOM   9233 6C31 POPEg 362      44.792 112.618  50.895  1.00  0.00           C
ATOM   9237  NH3 POPEh 363     102.882  38.517  67.715  1.00  0.00           N
ATOM   9241  C12 POPEh 363     103.053  37.127  68.245  1.00  0.00           C
ATOM   9244  C11 POPEh 363     102.633  37.028  69.735  1.00  0.00           C
ATOM   9247  P   POPEh 363     101.313  35.028  70.905  1.00  0.00           P
ATOM   9248  O13 POPEh 363     101.742  33.877  71.745  1.00  0.00           O
ATOM   9249  O14 POPEh 363     100.462  36.037  71.565  1.00  0.00           O
ATOM   9250  O11 POPEh 363     100.434  34.368  69.755  1.00  0.00           O
ATOM   9251  O12 POPEh 363     102.542  35.657  70.125  1.00  0.00           O
ATOM   9252  C1  POPEh 363      99.913  35.138  68.665  1.00  0.00           C
ATOM   9255  C2  POPEh 363     100.443  34.618  67.305  1.00  0.00           C
ATOM   9257  O21 POPEh 363      99.883  35.457  66.295  1.00  0.00           O
ATOM   9258  C21 POPEh 363     100.622  35.587  65.205  1.00  0.00           C
ATOM   9259  O22 POPEh 363     101.803  35.298  65.105  1.00  0.00           O
ATOM   9260  C22 POPEh 363      99.732  36.057  64.045  1.00  0.00           C
ATOM   9263  C3  POPEh 363     100.012  33.138  67.055  1.00  0.00           C
ATOM   9266  O31 POPEh 363     100.963  32.397  66.255  1.00  0.00           O
ATOM   9267  C31 POPEh 363     100.762  32.417  64.945  1.00  0.00           C
ATOM   9268  O32 POPEh 363      99.743  32.787  64.375  1.00  0.00           O
ATOM   9269  C32 POPEh 363     102.034  31.888  64.285  1.00  0.00           C
ATOM   9272  C23 POPEh 363     100.504  36.298  62.725  1.00  0.00           C
ATOM   9275  C24 POPEh 363      99.552  36.477  61.535  1.00  0.00           C
ATOM   9278  C25 POPEh 363      99.132  35.167  60.835  1.00  0.00           C
ATOM   9281  C26 POPEh 363     100.283  34.537  60.035  1.00  0.00           C
ATOM   9284  C27 POPEh 363      99.802  33.577  58.935  1.00  0.00           C
ATOM   9287  C28 POPEh 363     100.793  33.417  57.765  1.00  0.00           C
ATOM   9290  C29 POPEh 363     100.854  34.678  56.945  1.00  0.00           C
ATOM   9292 0C21 POPEh 363     100.602  34.798  55.625  1.00  0.00           C
ATOM   9294 1C21 POPEh 363     100.312  33.677  54.655  1.00  0.00           C
ATOM   9297 2C21 POPEh 363     100.303  34.217  53.215  1.00  0.00           C
ATOM   9300 3C21 POPEh 363     100.392  33.138  52.135  1.00  0.00           C
ATOM   9303 4C21 POPEh 363     100.212  33.737  50.735  1.00  0.00           C
ATOM   9306 5C21 POPEh 363     100.413  32.717  49.595  1.00  0.00           C
ATOM   9309 6C21 POPEh 363      99.993  33.287  48.225  1.00  0.00           C
ATOM   9312 7C21 POPEh 363     101.152  33.467  47.235  1.00  0.00           C
ATOM   9315 8C21 POPEh 363     100.863  34.497  46.135  1.00  0.00           C
ATOM   9319  C33 POPEh 363     102.052  32.048  62.755  1.00  0.00           C
ATOM   9322  C34 POPEh 363     103.242  31.298  62.145  1.00  0.00           C
ATOM   9325  C35 POPEh 363     102.962  30.787  60.735  1.00  0.00           C
ATOM   9328  C36 POPEh 363     101.952  29.618  60.725  1.00  0.00           C
ATOM   9331  C37 POPEh 363     101.824  28.947  59.355  1.00  0.00           C
ATOM   9334  C38 POPEh 363     101.472  29.938  58.225  1.00  0.00           C
ATOM   9337  C39 POPEh 363     101.222  29.227  56.895  1.00  0.00           C
ATOM   9340 0C31 POPEh 363     102.503  28.737  56.225  1.00  0.00           C
ATOM   9343 1C31 POPEh 363     102.243  27.457  55.415  1.00  0.00           C
ATOM   9346 2C31 POPEh 363     103.473  26.967  54.645  1.00  0.00           C
ATOM   9349 3C31 POPEh 363     103.272  25.547  54.095  1.00  0.00           C
ATOM   9352 4C31 POPEh 363     102.012  25.427  53.215  1.00  0.00           C
ATOM   9355 5C31 POPEh 363     101.922  24.077  52.505  1.00  0.00           C
ATOM   9358 6C31 POPEh 363     100.802  23.997  51.465  1.00  0.00           C
ATOM   9362  NH3 POPEi 364      60.182 117.127  23.135  1.00  0.00           N
ATOM   9366  C12 POPEi 364      61.082 117.337  21.965  1.00  0.00           C
ATOM   9369  C11 POPEi 364      60.842 116.217  20.935  1.00  0.00           C
ATOM   9372  P   POPEi 364      63.312 115.497  20.555  1.00  0.00           P
ATOM   9373  O13 POPEi 364      63.832 114.658  19.455  1.00  0.00           O
ATOM   9374  O14 POPEi 364      64.182 116.618  20.995  1.00  0.00           O
ATOM   9375  O11 POPEi 364      62.832 114.627  21.785  1.00  0.00           O
ATOM   9376  O12 POPEi 364      61.952 116.118  20.035  1.00  0.00           O
ATOM   9377  C1  POPEi 364      63.562 113.637  22.495  1.00  0.00           C
ATOM   9380  C2  POPEi 364      63.752 113.997  24.005  1.00  0.00           C
ATOM   9382  O21 POPEi 364      63.222 112.977  24.875  1.00  0.00           O
ATOM   9383  C21 POPEi 364      61.942 112.877  25.155  1.00  0.00           C
ATOM   9384  O22 POPEi 364      61.032 113.558  24.715  1.00  0.00           O
ATOM   9385  C22 POPEi 364      61.782 111.777  26.225  1.00  0.00           C
ATOM   9388  C3  POPEi 364      63.272 115.438  24.325  1.00  0.00           C
ATOM   9391  O31 POPEi 364      63.392 115.757  25.735  1.00  0.00           O
ATOM   9392  C31 POPEi 364      62.532 116.688  26.135  1.00  0.00           C
ATOM   9393  O32 POPEi 364      61.612 117.147  25.455  1.00  0.00           O
ATOM   9394  C32 POPEi 364      62.832 117.098  27.565  1.00  0.00           C
ATOM   9397  C23 POPEi 364      60.352 111.338  26.645  1.00  0.00           C
ATOM   9400  C24 POPEi 364      60.442 109.967  27.345  1.00  0.00           C
ATOM   9403  C25 POPEi 364      59.112 109.327  27.795  1.00  0.00           C
ATOM   9406  C26 POPEi 364      58.552 109.878  29.115  1.00  0.00           C
ATOM   9409  C27 POPEi 364      57.372 109.037  29.635  1.00  0.00           C
ATOM   9412  C28 POPEi 364      55.993 109.677  29.415  1.00  0.00           C
ATOM   9415  C29 POPEi 364      55.752 110.747  30.445  1.00  0.00           C
ATOM   9417 0C21 POPEi 364      55.312 110.548  31.695  1.00  0.00           C
ATOM   9419 1C21 POPEi 364      54.952 109.247  32.355  1.00  0.00           C
ATOM   9422 2C21 POPEi 364      55.112 109.357  33.885  1.00  0.00           C
ATOM   9425 3C21 POPEi 364      54.052 110.258  34.535  1.00  0.00           C
ATOM   9428 4C21 POPEi 364      54.333 110.558  36.015  1.00  0.00           C
ATOM   9431 5C21 POPEi 364      53.362 111.618  36.565  1.00  0.00           C
ATOM   9434 6C21 POPEi 364      53.423 111.768  38.085  1.00  0.00           C
ATOM   9437 7C21 POPEi 364      52.892 113.117  38.575  1.00  0.00           C
ATOM   9440 8C21 POPEi 364      53.192 113.357  40.045  1.00  0.00           C
ATOM   9444  C33 POPEi 364      62.173 118.458  27.905  1.00  0.00           C
ATOM   9447  C34 POPEi 364      62.072 118.698  29.405  1.00  0.00           C
ATOM   9450  C35 POPEi 364      60.902 117.988  30.105  1.00  0.00           C
ATOM   9453  C36 POPEi 364      60.462 118.847  31.295  1.00  0.00           C
ATOM   9456  C37 POPEi 364      59.632 118.137  32.355  1.00  0.00           C
ATOM   9459  C38 POPEi 364      59.702 118.947  33.655  1.00  0.00           C
ATOM   9462  C39 POPEi 364      58.812 118.447  34.785  1.00  0.00           C
ATOM   9465 0C31 POPEi 364      59.222 119.127  36.095  1.00  0.00           C
ATOM   9468 1C31 POPEi 364      58.143 119.028  37.175  1.00  0.00           C
ATOM   9471 2C31 POPEi 364      58.702 118.517  38.505  1.00  0.00           C
ATOM   9474 3C31 POPEi 364      57.602 118.458  39.565  1.00  0.00           C
ATOM   9477 4C31 POPEi 364      58.062 117.868  40.895  1.00  0.00           C
ATOM   9480 5C31 POPEi 364      56.952 117.908  41.945  1.00  0.00           C
ATOM   9483 6C31 POPEi 364      57.372 117.348  43.295  1.00  0.00           C
ATOM   9487  NH3 POPEj 365       6.482 110.667  27.645  1.00  0.00           N
ATOM   9491  C12 POPEj 365       7.002 109.257  27.465  1.00  0.00           C
ATOM   9494  C11 POPEj 365       8.532 109.207  27.545  1.00  0.00           C
ATOM   9497  P   POPEj 365       9.372 110.548  29.655  1.00  0.00           P
ATOM   9498  O13 POPEj 365      10.682 111.027  29.165  1.00  0.00           O
ATOM   9499  O14 POPEj 365       8.192 111.438  29.535  1.00  0.00           O
ATOM   9500  O11 POPEj 365       9.522 110.037  31.135  1.00  0.00           O
ATOM   9501  O12 POPEj 365       8.982 109.238  28.895  1.00  0.00           O
ATOM   9502  C1  POPEj 365       8.892 108.857  31.635  1.00  0.00           C
ATOM   9505  C2  POPEj 365       7.842 109.247  32.695  1.00  0.00           C
ATOM   9507  O21 POPEj 365       7.442 108.117  33.475  1.00  0.00           O
ATOM   9508  C21 POPEj 365       8.312 107.768  34.395  1.00  0.00           C
ATOM   9509  O22 POPEj 365       9.382 108.318  34.625  1.00  0.00           O
ATOM   9510  C22 POPEj 365       7.812 106.518  35.105  1.00  0.00           C
ATOM   9513  C3  POPEj 365       6.592 109.907  32.065  1.00  0.00           C
ATOM   9516  O31 POPEj 365       5.622 110.247  33.085  1.00  0.00           O
ATOM   9517  C31 POPEj 365       4.432 109.627  32.945  1.00  0.00           C
ATOM   9518  O32 POPEj 365       3.982 109.227  31.885  1.00  0.00           O
ATOM   9519  C32 POPEj 365       3.772 109.478  34.305  1.00  0.00           C
ATOM   9522  C23 POPEj 365       8.752 106.118  36.245  1.00  0.00           C
ATOM   9525  C24 POPEj 365       8.062 105.167  37.225  1.00  0.00           C
ATOM   9528  C25 POPEj 365       8.712 105.208  38.605  1.00  0.00           C
ATOM   9531  C26 POPEj 365       8.352 106.487  39.365  1.00  0.00           C
ATOM   9534  C27 POPEj 365       7.002 106.368  40.085  1.00  0.00           C
ATOM   9537  C28 POPEj 365       6.492 107.717  40.605  1.00  0.00           C
ATOM   9540  C29 POPEj 365       5.622 107.527  41.825  1.00  0.00           C
ATOM   9542 0C21 POPEj 365       6.102 107.288  43.055  1.00  0.00           C
ATOM   9544 1C21 POPEj 365       7.572 107.197  43.415  1.00  0.00           C
ATOM   9547 2C21 POPEj 365       8.032 108.438  44.205  1.00  0.00           C
ATOM   9550 3C21 POPEj 365       7.282 108.618  45.525  1.00  0.00           C
ATOM   9553 4C21 POPEj 365       7.942 109.668  46.425  1.00  0.00           C
ATOM   9556 5C21 POPEj 365       7.142 110.007  47.685  1.00  0.00           C
ATOM   9559 6C21 POPEj 365       6.772 108.787  48.555  1.00  0.00           C
ATOM   9562 7C21 POPEj 365       6.772 109.107  50.055  1.00  0.00           C
ATOM   9565 8C21 POPEj 365       6.192 107.977  50.905  1.00  0.00           C
ATOM   9569  C33 POPEj 365       2.612 108.458  34.275  1.00  0.00           C
ATOM   9572  C34 POPEj 365       2.192 107.957  35.665  1.00  0.00           C
ATOM   9575  C35 POPEj 365       3.192 107.028  36.365  1.00  0.00           C
ATOM   9578  C36 POPEj 365       2.522 106.207  37.475  1.00  0.00           C
ATOM   9581  C37 POPEj 365       3.452 105.167  38.105  1.00  0.00           C
ATOM   9584  C38 POPEj 365       2.712 104.148  38.985  1.00  0.00           C
ATOM   9587  C39 POPEj 365       3.492 102.817  39.045  1.00  0.00           C
ATOM   9590 0C31 POPEj 365       2.852 101.727  39.925  1.00  0.00           C
ATOM   9593 1C31 POPEj 365       3.512 100.377  39.655  1.00  0.00           C
ATOM   9596 2C31 POPEj 365       2.952  99.198  40.465  1.00  0.00           C
ATOM   9599 3C31 POPEj 365       3.772  98.888  41.715  1.00  0.00           C
ATOM   9602 4C31 POPEj 365       3.412  97.547  42.385  1.00  0.00           C
ATOM   9605 5C31 POPEj 365       4.552  97.028  43.265  1.00  0.00           C
ATOM   9608 6C31 POPEj 365       4.222  95.747  44.035  1.00  0.00           C
ATOM   9612  NH3 POPEk 366     107.402  70.618  66.615  1.00  0.00           N
ATOM   9616  C12 POPEk 366     107.913  69.768  67.725  1.00  0.00           C
ATOM   9619  C11 POPEk 366     109.263  69.147  67.375  1.00  0.00           C
ATOM   9622  P   POPEk 366     109.883  66.777  68.415  1.00  0.00           P
ATOM   9623  O13 POPEk 366     110.942  66.368  69.355  1.00  0.00           O
ATOM   9624  O14 POPEk 366     108.573  66.098  68.515  1.00  0.00           O
ATOM   9625  O11 POPEk 366     110.392  66.527  66.945  1.00  0.00           O
ATOM   9626  O12 POPEk 366     109.713  68.347  68.455  1.00  0.00           O
ATOM   9627  C1  POPEk 366     111.702  66.938  66.575  1.00  0.00           C
ATOM   9630  C2  POPEk 366     111.812  67.077  65.035  1.00  0.00           C
ATOM   9632  O21 POPEk 366     111.673  68.487  64.755  1.00  0.00           O
ATOM   9633  C21 POPEk 366     112.183  68.908  63.605  1.00  0.00           C
ATOM   9634  O22 POPEk 366     112.992  68.298  62.945  1.00  0.00           O
ATOM   9635  C22 POPEk 366     111.632  70.277  63.315  1.00  0.00           C
ATOM   9638  C3  POPEk 366     110.742  66.217  64.295  1.00  0.00           C
ATOM   9641  O31 POPEk 366     111.122  65.908  62.935  1.00  0.00           O
ATOM   9642  C31 POPEk 366     110.613  66.698  61.985  1.00  0.00           C
ATOM   9643  O32 POPEk 366     109.872  67.637  62.185  1.00  0.00           O
ATOM   9644  C32 POPEk 366     111.192  66.278  60.635  1.00  0.00           C
ATOM   9647  C23 POPEk 366     112.323  70.987  62.135  1.00  0.00           C
ATOM   9650  C24 POPEk 366     111.742  70.548  60.795  1.00  0.00           C
ATOM   9653  C25 POPEk 366     112.652  70.917  59.615  1.00  0.00           C
ATOM   9656  C26 POPEk 366     112.092  70.357  58.305  1.00  0.00           C
ATOM   9659  C27 POPEk 366     113.144  70.268  57.195  1.00  0.00           C
ATOM   9662  C28 POPEk 366     112.503  69.857  55.865  1.00  0.00           C
ATOM   9665  C29 POPEk 366     113.552  69.728  54.785  1.00  0.00           C
ATOM   9667 0C21 POPEk 366     113.613  68.778  53.835  1.00  0.00           C
ATOM   9669 1C21 POPEk 366     112.643  67.637  53.645  1.00  0.00           C
ATOM   9672 2C21 POPEk 366     111.533  67.988  52.635  1.00  0.00           C
ATOM   9675 3C21 POPEk 366     112.052  68.387  51.245  1.00  0.00           C
ATOM   9678 4C21 POPEk 366     110.912  68.638  50.245  1.00  0.00           C
ATOM   9681 5C21 POPEk 366     111.413  69.098  48.865  1.00  0.00           C
ATOM   9684 6C21 POPEk 366     112.302  68.058  48.165  1.00  0.00           C
ATOM   9687 7C21 POPEk 366     112.693  68.478  46.745  1.00  0.00           C
ATOM   9690 8C21 POPEk 366     113.832  67.647  46.165  1.00  0.00           C
ATOM   9694  C33 POPEk 366     110.273  66.677  59.455  1.00  0.00           C
ATOM   9697  C34 POPEk 366     110.772  66.147  58.105  1.00  0.00           C
ATOM   9700  C35 POPEk 366     109.762  66.307  56.955  1.00  0.00           C
ATOM   9703  C36 POPEk 366     108.473  65.497  57.185  1.00  0.00           C
ATOM   9706  C37 POPEk 366     107.603  65.408  55.925  1.00  0.00           C
ATOM   9709  C38 POPEk 366     106.222  64.787  56.225  1.00  0.00           C
ATOM   9712  C39 POPEk 366     105.273  64.807  55.025  1.00  0.00           C
ATOM   9715 0C31 POPEk 366     105.882  64.227  53.735  1.00  0.00           C
ATOM   9718 1C31 POPEk 366     104.893  64.227  52.575  1.00  0.00           C
ATOM   9721 2C31 POPEk 366     105.583  64.157  51.205  1.00  0.00           C
ATOM   9724 3C31 POPEk 366     106.353  62.848  50.965  1.00  0.00           C
ATOM   9727 4C31 POPEk 366     106.882  62.777  49.525  1.00  0.00           C
ATOM   9730 5C31 POPEk 366     107.743  61.538  49.265  1.00  0.00           C
ATOM   9733 6C31 POPEk 366     108.412  61.527  47.885  1.00  0.00           C
ATOM   9737  NH3 POPEl 367      62.812   9.737  25.465  1.00  0.00           N
ATOM   9741  C12 POPEl 367      62.902   8.267  25.165  1.00  0.00           C
ATOM   9744  C11 POPEl 367      62.192   7.397  26.225  1.00  0.00           C
ATOM   9747  P   POPEl 367      59.822   8.457  26.735  1.00  0.00           P
ATOM   9748  O13 POPEl 367      60.262   9.777  26.255  1.00  0.00           O
ATOM   9749  O14 POPEl 367      58.432   8.027  26.475  1.00  0.00           O
ATOM   9750  O11 POPEl 367      60.222   8.317  28.275  1.00  0.00           O
ATOM   9751  O12 POPEl 367      60.762   7.397  26.055  1.00  0.00           O
ATOM   9752  C1  POPEl 367      59.272   8.447  29.325  1.00  0.00           C
ATOM   9755  C2  POPEl 367      59.522   7.397  30.445  1.00  0.00           C
ATOM   9757  O21 POPEl 367      59.312   7.937  31.775  1.00  0.00           O
ATOM   9758  C21 POPEl 367      60.232   8.777  32.255  1.00  0.00           C
ATOM   9759  O22 POPEl 367      61.182   9.217  31.645  1.00  0.00           O
ATOM   9760  C22 POPEl 367      59.862   9.157  33.705  1.00  0.00           C
ATOM   9763  C3  POPEl 367      60.902   6.667  30.285  1.00  0.00           C
ATOM   9766  O31 POPEl 367      61.212   5.837  31.435  1.00  0.00           O
ATOM   9767  C31 POPEl 367      60.572   4.687  31.455  1.00  0.00           C
ATOM   9768  O32 POPEl 367      59.972   4.187  30.515  1.00  0.00           O
ATOM   9769  C32 POPEl 367      60.612   4.097  32.855  1.00  0.00           C
ATOM   9772  C23 POPEl 367      60.862  10.107  34.435  1.00  0.00           C
ATOM   9775  C24 POPEl 367      61.522   9.587  35.735  1.00  0.00           C
ATOM   9778  C25 POPEl 367      63.032   9.878  35.745  1.00  0.00           C
ATOM   9781  C26 POPEl 367      63.872   9.367  36.935  1.00  0.00           C
ATOM   9784  C27 POPEl 367      63.442   9.867  38.325  1.00  0.00           C
ATOM   9787  C28 POPEl 367      64.642   9.937  39.295  1.00  0.00           C
ATOM   9790  C29 POPEl 367      64.262   9.997  40.755  1.00  0.00           C
ATOM   9792 0C21 POPEl 367      65.003   9.547  41.785  1.00  0.00           C
ATOM   9794 1C21 POPEl 367      66.372   8.907  41.715  1.00  0.00           C
ATOM   9797 2C21 POPEl 367      67.402   9.568  42.655  1.00  0.00           C
ATOM   9800 3C21 POPEl 367      68.042  10.837  42.055  1.00  0.00           C
ATOM   9803 4C21 POPEl 367      69.152  11.417  42.945  1.00  0.00           C
ATOM   9806 5C21 POPEl 367      69.952  12.517  42.235  1.00  0.00           C
ATOM   9809 6C21 POPEl 367      71.182  12.957  43.045  1.00  0.00           C
ATOM   9812 7C21 POPEl 367      72.042  13.977  42.285  1.00  0.00           C
ATOM   9815 8C21 POPEl 367      73.382  14.247  42.975  1.00  0.00           C
ATOM   9819  C33 POPEl 367      59.393   4.577  33.685  1.00  0.00           C
ATOM   9822  C34 POPEl 367      59.302   3.937  35.075  1.00  0.00           C
ATOM   9825  C35 POPEl 367      60.482   4.197  36.035  1.00  0.00           C
ATOM   9828  C36 POPEl 367      60.212   5.337  37.025  1.00  0.00           C
ATOM   9831  C37 POPEl 367      61.212   5.387  38.185  1.00  0.00           C
ATOM   9834  C38 POPEl 367      62.662   5.627  37.765  1.00  0.00           C
ATOM   9837  C39 POPEl 367      63.582   5.897  38.985  1.00  0.00           C
ATOM   9840 0C31 POPEl 367      63.502   4.797  40.055  1.00  0.00           C
ATOM   9843 1C31 POPEl 367      64.432   5.057  41.245  1.00  0.00           C
ATOM   9846 2C31 POPEl 367      64.512   3.847  42.185  1.00  0.00           C
ATOM   9849 3C31 POPEl 367      65.512   4.057  43.335  1.00  0.00           C
ATOM   9852 4C31 POPEl 367      64.972   4.967  44.455  1.00  0.00           C
ATOM   9855 5C31 POPEl 367      65.962   5.127  45.605  1.00  0.00           C
ATOM   9858 6C31 POPEl 367      65.412   5.957  46.765  1.00  0.00           C
ATOM   9862  NH3 POPEm 368     107.034  64.947  66.575  1.00  0.00           N
ATOM   9866  C12 POPEm 368     106.562  66.228  65.935  1.00  0.00           C
ATOM   9869  C11 POPEm 368     105.233  66.057  65.185  1.00  0.00           C
ATOM   9872  P   POPEm 368     105.023  68.458  64.055  1.00  0.00           P
ATOM   9873  O13 POPEm 368     103.582  68.778  64.225  1.00  0.00           O
ATOM   9874  O14 POPEm 368     105.942  69.027  65.065  1.00  0.00           O
ATOM   9875  O11 POPEm 368     105.443  68.908  62.595  1.00  0.00           O
ATOM   9876  O12 POPEm 368     105.182  66.887  64.035  1.00  0.00           O
ATOM   9877  C1  POPEm 368     105.854  67.997  61.565  1.00  0.00           C
ATOM   9880  C2  POPEm 368     105.303  68.298  60.125  1.00  0.00           C
ATOM   9882  O21 POPEm 368     105.793  69.518  59.555  1.00  0.00           O
ATOM   9883  C21 POPEm 368     107.052  69.487  59.155  1.00  0.00           C
ATOM   9884  O22 POPEm 368     107.864  68.607  59.355  1.00  0.00           O
ATOM   9885  C22 POPEm 368     107.302  70.728  58.295  1.00  0.00           C
ATOM   9888  C3  POPEm 368     103.743  68.308  60.125  1.00  0.00           C
ATOM   9891  O31 POPEm 368     103.062  68.778  58.925  1.00  0.00           O
ATOM   9892  C31 POPEm 368     103.032  67.927  57.895  1.00  0.00           C
ATOM   9893  O32 POPEm 368     103.913  67.158  57.585  1.00  0.00           O
ATOM   9894  C32 POPEm 368     101.623  67.967  57.265  1.00  0.00           C
ATOM   9897  C23 POPEm 368     108.183  70.427  57.045  1.00  0.00           C
ATOM   9900  C24 POPEm 368     107.563  69.487  55.995  1.00  0.00           C
ATOM   9903  C25 POPEm 368     106.243  69.958  55.385  1.00  0.00           C
ATOM   9906  C26 POPEm 368     105.854  69.128  54.155  1.00  0.00           C
ATOM   9909  C27 POPEm 368     104.403  69.308  53.705  1.00  0.00           C
ATOM   9912  C28 POPEm 368     103.902  68.178  52.785  1.00  0.00           C
ATOM   9915  C29 POPEm 368     104.534  68.128  51.415  1.00  0.00           C
ATOM   9917 0C21 POPEm 368     103.902  67.808  50.265  1.00  0.00           C
ATOM   9919 1C21 POPEm 368     102.442  67.458  50.115  1.00  0.00           C
ATOM   9922 2C21 POPEm 368     102.132  65.967  50.345  1.00  0.00           C
ATOM   9925 3C21 POPEm 368     102.402  65.067  49.125  1.00  0.00           C
ATOM   9928 4C21 POPEm 368     102.043  63.597  49.425  1.00  0.00           C
ATOM   9931 5C21 POPEm 368     102.012  62.688  48.195  1.00  0.00           C
ATOM   9934 6C21 POPEm 368     101.684  61.237  48.565  1.00  0.00           C
ATOM   9937 7C21 POPEm 368     101.652  60.288  47.355  1.00  0.00           C
ATOM   9940 8C21 POPEm 368     101.343  58.838  47.735  1.00  0.00           C
ATOM   9944  C33 POPEm 368     101.483  68.257  55.755  1.00  0.00           C
ATOM   9947  C34 POPEm 368     100.133  67.717  55.235  1.00  0.00           C
ATOM   9950  C35 POPEm 368      99.683  68.247  53.865  1.00  0.00           C
ATOM   9953  C36 POPEm 368      98.652  69.387  53.945  1.00  0.00           C
ATOM   9956  C37 POPEm 368      97.822  69.507  52.655  1.00  0.00           C
ATOM   9959  C38 POPEm 368      96.894  70.728  52.675  1.00  0.00           C
ATOM   9962  C39 POPEm 368      95.942  70.798  51.465  1.00  0.00           C
ATOM   9965 0C31 POPEm 368      95.592  72.237  51.115  1.00  0.00           C
ATOM   9968 1C31 POPEm 368      94.592  72.397  49.955  1.00  0.00           C
ATOM   9971 2C31 POPEm 368      94.394  73.878  49.605  1.00  0.00           C
ATOM   9974 3C31 POPEm 368      93.253  74.137  48.605  1.00  0.00           C
ATOM   9977 4C31 POPEm 368      92.833  75.607  48.595  1.00  0.00           C
ATOM   9980 5C31 POPEm 368      91.533  75.857  47.825  1.00  0.00           C
ATOM   9983 6C31 POPEm 368      91.073  77.317  47.925  1.00  0.00           C
ATOM   9987  NH3 POPEn 369     128.367  -0.303  30.315  1.00  0.00           N
ATOM   9991  C12 POPEn 369     126.997  -0.293  29.695  1.00  0.00           C
ATOM   9994  C11 POPEn 369     126.147  -1.528  30.065  1.00  0.00           C
ATOM   9997  P   POPEn 369     123.743  -0.543  30.445  1.00  0.00           P
ATOM   9998  O13 POPEn 369     123.333   0.627  29.645  1.00  0.00           O
ATOM   9999  O14 POPEn 369     122.643  -1.458  30.785  1.00  0.00           O
ATOM  10000  O11 POPEn 369     124.552  -0.123  31.735  1.00  0.00           O
ATOM  10001  O12 POPEn 369     124.802  -1.368  29.595  1.00  0.00           O
ATOM  10002  C1  POPEn 369     123.983   0.837  32.635  1.00  0.00           C
ATOM  10005  C2  POPEn 369     124.723   0.717  33.995  1.00  0.00           C
ATOM  10007  O21 POPEn 369     124.062   1.547  34.965  1.00  0.00           O
ATOM  10008  C21 POPEn 369     123.813   0.997  36.145  1.00  0.00           C
ATOM  10009  O22 POPEn 369     123.942  -0.173  36.435  1.00  0.00           O
ATOM  10010  C22 POPEn 369     123.402   2.097  37.115  1.00  0.00           C
ATOM  10013  C3  POPEn 369     126.227   1.097  33.815  1.00  0.00           C
ATOM  10016  O31 POPEn 369     126.647   2.237  34.585  1.00  0.00           O
ATOM  10017  C31 POPEn 369     127.067   2.197  35.845  1.00  0.00           C
ATOM  10018  O32 POPEn 369     127.298   3.207  36.495  1.00  0.00           O
ATOM  10019  C32 POPEn 369     127.257   0.797  36.415  1.00  0.00           C
ATOM  10022  C23 POPEn 369     123.662   1.717  38.585  1.00  0.00           C
ATOM  10025  C24 POPEn 369     123.632   2.947  39.495  1.00  0.00           C
ATOM  10028  C25 POPEn 369     124.452   2.797  40.785  1.00  0.00           C
ATOM  10031  C26 POPEn 369     123.692   2.127  41.935  1.00  0.00           C
ATOM  10034  C27 POPEn 369     124.613   1.837  43.135  1.00  0.00           C
ATOM  10037  C28 POPEn 369     123.862   1.517  44.435  1.00  0.00           C
ATOM  10040  C29 POPEn 369     123.422   2.747  45.175  1.00  0.00           C
ATOM  10042 0C21 POPEn 369     123.333   2.877  46.515  1.00  0.00           C
ATOM  10044 1C21 POPEn 369     123.562   1.777  47.525  1.00  0.00           C
ATOM  10047 2C21 POPEn 369     124.842   1.937  48.375  1.00  0.00           C
ATOM  10050 3C21 POPEn 369     124.893   3.237  49.195  1.00  0.00           C
ATOM  10053 4C21 POPEn 369     125.578   3.107  50.575  1.00  0.00           C
ATOM  10056 5C21 POPEn 369     126.917   2.357  50.535  1.00  0.00           C
ATOM  10059 6C21 POPEn 369     127.647   2.347  51.885  1.00  0.00           C
ATOM  10062 7C21 POPEn 369     128.927   1.507  51.865  1.00  0.00           C
ATOM  10065 8C21 POPEn 369     129.637   1.427  53.215  1.00  0.00           C
ATOM  10069  C33 POPEn 369     127.468   0.887  37.945  1.00  0.00           C
ATOM  10072  C34 POPEn 369     127.298  -0.453  38.665  1.00  0.00           C
ATOM  10075  C35 POPEn 369     127.237  -0.283  40.185  1.00  0.00           C
ATOM  10078  C36 POPEn 369     128.447   0.487  40.745  1.00  0.00           C
ATOM  10081  C37 POPEn 369     128.447   0.567  42.265  1.00  0.00           C
ATOM  10084  C38 POPEn 369     129.697   1.257  42.815  1.00  0.00           C
ATOM  10087  C39 POPEn 369     129.788   1.217  44.345  1.00  0.00           C
ATOM  10090 0C31 POPEn 369     129.947  -0.213  44.875  1.00  0.00           C
ATOM  10093 1C31 POPEn 369     130.137  -0.283  46.395  1.00  0.00           C
ATOM  10096 2C31 POPEn 369     128.867   0.087  47.175  1.00  0.00           C
ATOM  10099 3C31 POPEn 369     128.948  -0.183  48.685  1.00  0.00           C
ATOM  10102 4C31 POPEn 369     129.257  -1.638  49.055  1.00  0.00           C
ATOM  10105 5C31 POPEn 369     130.747  -1.878  49.355  1.00  0.00           C
ATOM  10108 6C31 POPEn 369     131.087  -3.338  49.625  1.00  0.00           C
ATOM  10112  NH3 POPEo 370      58.802  25.958  26.955  1.00  0.00           N
ATOM  10116  C12 POPEo 370      60.112  25.407  27.475  1.00  0.00           C
ATOM  10119  C11 POPEo 370      61.332  25.987  26.705  1.00  0.00           C
ATOM  10122  P   POPEo 370      60.802  28.537  27.025  1.00  0.00           P
ATOM  10123  O13 POPEo 370      61.532  29.838  27.065  1.00  0.00           O
ATOM  10124  O14 POPEo 370      59.892  28.287  25.885  1.00  0.00           O
ATOM  10125  O11 POPEo 370      59.982  28.317  28.355  1.00  0.00           O
ATOM  10126  O12 POPEo 370      61.752  27.287  27.125  1.00  0.00           O
ATOM  10127  C1  POPEo 370      60.572  28.417  29.655  1.00  0.00           C
ATOM  10130  C2  POPEo 370      60.202  29.778  30.295  1.00  0.00           C
ATOM  10132  O21 POPEo 370      60.842  29.887  31.575  1.00  0.00           O
ATOM  10133  C21 POPEo 370      61.422  31.037  31.855  1.00  0.00           C
ATOM  10134  O22 POPEo 370      61.752  31.888  31.045  1.00  0.00           O
ATOM  10135  C22 POPEo 370      61.562  31.167  33.375  1.00  0.00           C
ATOM  10138  C3  POPEo 370      58.662  29.957  30.455  1.00  0.00           C
ATOM  10141  O31 POPEo 370      58.122  29.118  31.505  1.00  0.00           O
ATOM  10142  C31 POPEo 370      57.272  28.147  31.205  1.00  0.00           C
ATOM  10143  O32 POPEo 370      56.893  27.837  30.095  1.00  0.00           O
ATOM  10144  C32 POPEo 370      56.802  27.448  32.485  1.00  0.00           C
ATOM  10147  C23 POPEo 370      60.432  30.447  34.145  1.00  0.00           C
ATOM  10150  C24 POPEo 370      60.182  31.017  35.545  1.00  0.00           C
ATOM  10153  C25 POPEo 370      61.102  30.517  36.655  1.00  0.00           C
ATOM  10156  C26 POPEo 370      60.382  30.638  38.005  1.00  0.00           C
ATOM  10159  C27 POPEo 370      61.243  30.407  39.245  1.00  0.00           C
ATOM  10162  C28 POPEo 370      60.442  30.538  40.565  1.00  0.00           C
ATOM  10165  C29 POPEo 370      59.432  29.427  40.745  1.00  0.00           C
ATOM  10167 0C21 POPEo 370      58.782  29.118  41.885  1.00  0.00           C
ATOM  10169 1C21 POPEo 370      58.912  29.827  43.205  1.00  0.00           C
ATOM  10172 2C21 POPEo 370      59.792  29.057  44.205  1.00  0.00           C
ATOM  10175 3C21 POPEo 370      59.603  29.557  45.645  1.00  0.00           C
ATOM  10178 4C21 POPEo 370      60.242  28.637  46.695  1.00  0.00           C
ATOM  10181 5C21 POPEo 370      61.742  28.847  46.925  1.00  0.00           C
ATOM  10184 6C21 POPEo 370      62.072  29.028  48.415  1.00  0.00           C
ATOM  10187 7C21 POPEo 370      63.582  29.017  48.725  1.00  0.00           C
ATOM  10190 8C21 POPEo 370      63.882  29.327  50.195  1.00  0.00           C
ATOM  10194  C33 POPEo 370      56.952  28.307  33.765  1.00  0.00           C
ATOM  10197  C34 POPEo 370      56.222  27.688  34.975  1.00  0.00           C
ATOM  10200  C35 POPEo 370      57.062  26.707  35.795  1.00  0.00           C
ATOM  10203  C36 POPEo 370      58.213  27.357  36.585  1.00  0.00           C
ATOM  10206  C37 POPEo 370      58.822  26.337  37.545  1.00  0.00           C
ATOM  10209  C38 POPEo 370      60.262  26.637  38.005  1.00  0.00           C
ATOM  10212  C39 POPEo 370      60.862  25.407  38.705  1.00  0.00           C
ATOM  10215 0C31 POPEo 370      62.022  25.717  39.665  1.00  0.00           C
ATOM  10218 1C31 POPEo 370      61.872  24.927  40.965  1.00  0.00           C
ATOM  10221 2C31 POPEo 370      62.912  25.278  42.035  1.00  0.00           C
ATOM  10224 3C31 POPEo 370      62.852  26.737  42.485  1.00  0.00           C
ATOM  10227 4C31 POPEo 370      63.872  27.028  43.595  1.00  0.00           C
ATOM  10230 5C31 POPEo 370      64.022  28.528  43.865  1.00  0.00           C
ATOM  10233 6C31 POPEo 370      64.993  28.837  45.005  1.00  0.00           C
ATOM  10237  NH3 POPEp 371      85.954  99.168  25.715  1.00  0.00           N
ATOM  10241  C12 POPEp 371      86.693  98.987  24.405  1.00  0.00           C
ATOM  10244  C11 POPEp 371      88.223  98.938  24.585  1.00  0.00           C
ATOM  10247  P   POPEp 371      90.112  97.448  25.535  1.00  0.00           P
ATOM  10248  O13 POPEp 371      90.382  96.007  25.385  1.00  0.00           O
ATOM  10249  O14 POPEp 371      90.973  98.327  24.705  1.00  0.00           O
ATOM  10250  O11 POPEp 371      90.182  97.868  27.045  1.00  0.00           O
ATOM  10251  O12 POPEp 371      88.592  97.708  25.195  1.00  0.00           O
ATOM  10252  C1  POPEp 371      89.503  97.088  28.035  1.00  0.00           C
ATOM  10255  C2  POPEp 371      88.153  97.717  28.495  1.00  0.00           C
ATOM  10257  O21 POPEp 371      88.232  98.318  29.795  1.00  0.00           O
ATOM  10258  C21 POPEp 371      88.454  97.568  30.855  1.00  0.00           C
ATOM  10259  O22 POPEp 371      88.682  96.368  30.885  1.00  0.00           O
ATOM  10260  C22 POPEp 371      88.533  98.497  32.065  1.00  0.00           C
ATOM  10263  C3  POPEp 371      86.943  96.747  28.375  1.00  0.00           C
ATOM  10266  O31 POPEp 371      85.723  97.507  28.255  1.00  0.00           O
ATOM  10267  C31 POPEp 371      85.053  97.638  29.415  1.00  0.00           C
ATOM  10268  O32 POPEp 371      85.364  97.098  30.455  1.00  0.00           O
ATOM  10269  C32 POPEp 371      83.822  98.527  29.215  1.00  0.00           C
ATOM  10272  C23 POPEp 371      87.992  97.887  33.385  1.00  0.00           C
ATOM  10275  C24 POPEp 371      86.462  97.908  33.485  1.00  0.00           C
ATOM  10278  C25 POPEp 371      85.933  98.137  34.925  1.00  0.00           C
ATOM  10281  C26 POPEp 371      86.502  97.177  35.975  1.00  0.00           C
ATOM  10284  C27 POPEp 371      86.253  97.628  37.425  1.00  0.00           C
ATOM  10287  C28 POPEp 371      84.853  97.298  37.985  1.00  0.00           C
ATOM  10290  C29 POPEp 371      83.822  98.408  37.825  1.00  0.00           C
ATOM  10292 0C21 POPEp 371      82.952  98.838  38.755  1.00  0.00           C
ATOM  10294 1C21 POPEp 371      82.792  98.318  40.165  1.00  0.00           C
ATOM  10297 2C21 POPEp 371      81.402  97.697  40.415  1.00  0.00           C
ATOM  10300 3C21 POPEp 371      81.222  97.298  41.885  1.00  0.00           C
ATOM  10303 4C21 POPEp 371      79.802  96.847  42.215  1.00  0.00           C
ATOM  10306 5C21 POPEp 371      79.592  96.607  43.725  1.00  0.00           C
ATOM  10309 6C21 POPEp 371      78.112  96.388  44.085  1.00  0.00           C
ATOM  10312 7C21 POPEp 371      77.912  95.988  45.545  1.00  0.00           C
ATOM  10315 8C21 POPEp 371      76.452  95.617  45.865  1.00  0.00           C
ATOM  10319  C33 POPEp 371      82.982  98.688  30.505  1.00  0.00           C
ATOM  10322  C34 POPEp 371      81.732  99.568  30.295  1.00  0.00           C
ATOM  10325  C35 POPEp 371      81.253 100.307  31.555  1.00  0.00           C
ATOM  10328  C36 POPEp 371      79.833 100.877  31.385  1.00  0.00           C
ATOM  10331  C37 POPEp 371      79.493 102.037  32.335  1.00  0.00           C
ATOM  10334  C38 POPEp 371      78.262 102.848  31.905  1.00  0.00           C
ATOM  10337  C39 POPEp 371      76.963 102.048  31.745  1.00  0.00           C
ATOM  10340 0C31 POPEp 371      76.552 101.307  33.025  1.00  0.00           C
ATOM  10343 1C31 POPEp 371      75.183 100.628  32.925  1.00  0.00           C
ATOM  10346 2C31 POPEp 371      74.952  99.627  34.075  1.00  0.00           C
ATOM  10349 3C31 POPEp 371      74.852 100.278  35.465  1.00  0.00           C
ATOM  10352 4C31 POPEp 371      74.612  99.268  36.595  1.00  0.00           C
ATOM  10355 5C31 POPEp 371      74.242  99.938  37.925  1.00  0.00           C
ATOM  10358 6C31 POPEp 371      74.073  98.927  39.065  1.00  0.00           C
ATOM  10362  NH3 POPEq 372       9.642  71.488  23.335  1.00  0.00           N
ATOM  10366  C12 POPEq 372      10.902  72.247  22.985  1.00  0.00           C
ATOM  10369  C11 POPEq 372      10.602  73.647  22.405  1.00  0.00           C
ATOM  10372  P   POPEq 372      11.782  75.948  21.965  1.00  0.00           P
ATOM  10373  O13 POPEq 372      12.812  76.067  20.915  1.00  0.00           O
ATOM  10374  O14 POPEq 372      10.412  76.378  21.605  1.00  0.00           O
ATOM  10375  O11 POPEq 372      12.232  76.738  23.245  1.00  0.00           O
ATOM  10376  O12 POPEq 372      11.782  74.457  22.495  1.00  0.00           O
ATOM  10377  C1  POPEq 372      11.532  76.457  24.465  1.00  0.00           C
ATOM  10380  C2  POPEq 372      10.942  77.757  25.025  1.00  0.00           C
ATOM  10382  O21 POPEq 372      10.672  77.628  26.415  1.00  0.00           O
ATOM  10383  C21 POPEq 372      11.672  77.557  27.265  1.00  0.00           C
ATOM  10384  O22 POPEq 372      12.842  77.298  26.995  1.00  0.00           O
ATOM  10385  C22 POPEq 372      11.032  77.887  28.615  1.00  0.00           C
ATOM  10388  C3  POPEq 372       9.622  78.137  24.295  1.00  0.00           C
ATOM  10391  O31 POPEq 372       9.162  79.448  24.655  1.00  0.00           O
ATOM  10392  C31 POPEq 372       8.012  79.577  25.345  1.00  0.00           C
ATOM  10393  O32 POPEq 372       7.052  80.177  24.885  1.00  0.00           O
ATOM  10394  C32 POPEq 372       8.092  79.008  26.745  1.00  0.00           C
ATOM  10397  C23 POPEq 372      11.942  78.027  29.835  1.00  0.00           C
ATOM  10400  C24 POPEq 372      11.232  78.768  30.985  1.00  0.00           C
ATOM  10403  C25 POPEq 372      11.952  78.557  32.325  1.00  0.00           C
ATOM  10406  C26 POPEq 372      11.122  78.988  33.555  1.00  0.00           C
ATOM  10409  C27 POPEq 372      11.742  78.478  34.875  1.00  0.00           C
ATOM  10412  C28 POPEq 372      11.362  79.288  36.135  1.00  0.00           C
ATOM  10415  C29 POPEq 372       9.882  79.317  36.445  1.00  0.00           C
ATOM  10417 0C21 POPEq 372       9.312  79.378  37.665  1.00  0.00           C
ATOM  10419 1C21 POPEq 372      10.002  79.397  39.015  1.00  0.00           C
ATOM  10422 2C21 POPEq 372       9.402  78.338  39.955  1.00  0.00           C
ATOM  10425 3C21 POPEq 372       9.902  78.427  41.405  1.00  0.00           C
ATOM  10428 4C21 POPEq 372       9.282  77.348  42.295  1.00  0.00           C
ATOM  10431 5C21 POPEq 372       9.532  77.548  43.795  1.00  0.00           C
ATOM  10434 6C21 POPEq 372       8.692  76.587  44.655  1.00  0.00           C
ATOM  10437 7C21 POPEq 372       8.772  76.908  46.155  1.00  0.00           C
ATOM  10440 8C21 POPEq 372       7.692  76.217  46.995  1.00  0.00           C
ATOM  10444  C33 POPEq 372       6.852  79.327  27.635  1.00  0.00           C
ATOM  10447  C34 POPEq 372       7.102  78.918  29.095  1.00  0.00           C
ATOM  10450  C35 POPEq 372       6.272  79.697  30.115  1.00  0.00           C
ATOM  10453  C36 POPEq 372       6.822  79.548  31.545  1.00  0.00           C
ATOM  10456  C37 POPEq 372       6.462  80.717  32.475  1.00  0.00           C
ATOM  10459  C38 POPEq 372       7.532  80.988  33.545  1.00  0.00           C
ATOM  10462  C39 POPEq 372       8.522  82.088  33.115  1.00  0.00           C
ATOM  10465 0C31 POPEq 372       9.402  82.577  34.275  1.00  0.00           C
ATOM  10468 1C31 POPEq 372      10.402  83.667  33.835  1.00  0.00           C
ATOM  10471 2C31 POPEq 372      11.152  84.338  34.995  1.00  0.00           C
ATOM  10474 3C31 POPEq 372      11.762  83.368  36.005  1.00  0.00           C
ATOM  10477 4C31 POPEq 372      12.772  84.048  36.935  1.00  0.00           C
ATOM  10480 5C31 POPEq 372      13.212  83.178  38.125  1.00  0.00           C
ATOM  10483 6C31 POPEq 372      14.322  83.838  38.945  1.00  0.00           C
ATOM  10487  NH3 POPEr 373      34.522  10.627  25.285  1.00  0.00           N
ATOM  10491  C12 POPEr 373      33.712   9.387  25.105  1.00  0.00           C
ATOM  10494  C11 POPEr 373      32.632   9.648  24.045  1.00  0.00           C
ATOM  10497  P   POPEr 373      30.572   8.107  24.485  1.00  0.00           P
ATOM  10498  O13 POPEr 373      29.582   9.117  24.045  1.00  0.00           O
ATOM  10499  O14 POPEr 373      30.282   6.677  24.155  1.00  0.00           O
ATOM  10500  O11 POPEr 373      30.962   8.297  26.005  1.00  0.00           O
ATOM  10501  O12 POPEr 373      31.912   8.467  23.745  1.00  0.00           O
ATOM  10502  C1  POPEr 373      30.032   8.137  27.075  1.00  0.00           C
ATOM  10505  C2  POPEr 373      30.782   8.507  28.385  1.00  0.00           C
ATOM  10507  O21 POPEr 373      30.122   8.137  29.615  1.00  0.00           O
ATOM  10508  C21 POPEr 373      28.942   8.667  29.885  1.00  0.00           C
ATOM  10509  O22 POPEr 373      28.202   9.217  29.085  1.00  0.00           O
ATOM  10510  C22 POPEr 373      28.602   8.467  31.375  1.00  0.00           C
ATOM  10513  C3  POPEr 373      31.232   9.997  28.385  1.00  0.00           C
ATOM  10516  O31 POPEr 373      32.182  10.197  29.455  1.00  0.00           O
ATOM  10517  C31 POPEr 373      31.892  11.117  30.365  1.00  0.00           C
ATOM  10518  O32 POPEr 373      30.902  11.817  30.405  1.00  0.00           O
ATOM  10519  C32 POPEr 373      32.952  11.047  31.455  1.00  0.00           C
ATOM  10522  C23 POPEr 373      28.432   9.797  32.175  1.00  0.00           C
ATOM  10525  C24 POPEr 373      27.762   9.597  33.545  1.00  0.00           C
ATOM  10528  C25 POPEr 373      27.942  10.797  34.495  1.00  0.00           C
ATOM  10531  C26 POPEr 373      27.392  10.577  35.925  1.00  0.00           C
ATOM  10534  C27 POPEr 373      25.872  10.707  36.135  1.00  0.00           C
ATOM  10537  C28 POPEr 373      25.542  10.557  37.645  1.00  0.00           C
ATOM  10540  C29 POPEr 373      24.112  10.737  38.085  1.00  0.00           C
ATOM  10542 0C21 POPEr 373      23.442   9.967  38.975  1.00  0.00           C
ATOM  10544 1C21 POPEr 373      23.982   8.727  39.655  1.00  0.00           C
ATOM  10547 2C21 POPEr 373      23.662   8.457  41.135  1.00  0.00           C
ATOM  10550 3C21 POPEr 373      24.172   7.047  41.495  1.00  0.00           C
ATOM  10553 4C21 POPEr 373      23.892   6.617  42.935  1.00  0.00           C
ATOM  10556 5C21 POPEr 373      24.472   5.237  43.275  1.00  0.00           C
ATOM  10559 6C21 POPEr 373      24.742   5.057  44.775  1.00  0.00           C
ATOM  10562 7C21 POPEr 373      25.342   3.677  45.125  1.00  0.00           C
ATOM  10565 8C21 POPEr 373      25.922   3.607  46.535  1.00  0.00           C
ATOM  10569  C33 POPEr 373      32.602  11.897  32.705  1.00  0.00           C
ATOM  10572  C34 POPEr 373      33.572  11.587  33.855  1.00  0.00           C
ATOM  10575  C35 POPEr 373      33.432  12.467  35.105  1.00  0.00           C
ATOM  10578  C36 POPEr 373      32.222  12.107  35.965  1.00  0.00           C
ATOM  10581  C37 POPEr 373      32.173  12.938  37.255  1.00  0.00           C
ATOM  10584  C38 POPEr 373      30.972  12.587  38.135  1.00  0.00           C
ATOM  10587  C39 POPEr 373      30.652  13.698  39.145  1.00  0.00           C
ATOM  10590 0C31 POPEr 373      29.352  13.457  39.925  1.00  0.00           C
ATOM  10593 1C31 POPEr 373      29.172  14.507  41.025  1.00  0.00           C
ATOM  10596 2C31 POPEr 373      27.792  14.457  41.695  1.00  0.00           C
ATOM  10599 3C31 POPEr 373      27.752  15.337  42.945  1.00  0.00           C
ATOM  10602 4C31 POPEr 373      26.382  15.397  43.625  1.00  0.00           C
ATOM  10605 5C31 POPEr 373      25.862  16.807  43.835  1.00  0.00           C
ATOM  10608 6C31 POPEr 373      24.582  16.817  44.665  1.00  0.00           C
ATOM  10612  NH3 POPEs 374      34.202  75.917  67.305  1.00  0.00           N
ATOM  10616  C12 POPEs 374      33.482  77.077  66.675  1.00  0.00           C
ATOM  10619  C11 POPEs 374      32.002  77.018  67.055  1.00  0.00           C
ATOM  10622  P   POPEs 374      29.792  78.277  66.935  1.00  0.00           P
ATOM  10623  O13 POPEs 374      29.312  79.507  66.275  1.00  0.00           O
ATOM  10624  O14 POPEs 374      29.712  78.228  68.405  1.00  0.00           O
ATOM  10625  O11 POPEs 374      29.282  76.957  66.225  1.00  0.00           O
ATOM  10626  O12 POPEs 374      31.332  78.188  66.575  1.00  0.00           O
ATOM  10627  C1  POPEs 374      28.132  76.838  65.375  1.00  0.00           C
ATOM  10630  C2  POPEs 374      28.282  77.417  63.925  1.00  0.00           C
ATOM  10632  O21 POPEs 374      27.622  76.598  62.915  1.00  0.00           O
ATOM  10633  C21 POPEs 374      26.292  76.537  62.915  1.00  0.00           C
ATOM  10634  O22 POPEs 374      25.562  77.158  63.665  1.00  0.00           O
ATOM  10635  C22 POPEs 374      25.832  75.628  61.755  1.00  0.00           C
ATOM  10638  C3  POPEs 374      29.752  77.557  63.435  1.00  0.00           C
ATOM  10641  O31 POPEs 374      29.852  78.408  62.265  1.00  0.00           O
ATOM  10642  C31 POPEs 374      30.302  79.627  62.485  1.00  0.00           C
ATOM  10643  O32 POPEs 374      30.552  80.107  63.575  1.00  0.00           O
ATOM  10644  C32 POPEs 374      30.642  80.348  61.175  1.00  0.00           C
ATOM  10647  C23 POPEs 374      25.232  76.368  60.515  1.00  0.00           C
ATOM  10650  C24 POPEs 374      25.862  75.958  59.165  1.00  0.00           C
ATOM  10653  C25 POPEs 374      25.082  76.478  57.935  1.00  0.00           C
ATOM  10656  C26 POPEs 374      25.872  76.467  56.615  1.00  0.00           C
ATOM  10659  C27 POPEs 374      24.952  76.658  55.385  1.00  0.00           C
ATOM  10662  C28 POPEs 374      25.692  76.938  54.055  1.00  0.00           C
ATOM  10665  C29 POPEs 374      26.482  75.768  53.515  1.00  0.00           C
ATOM  10667 0C21 POPEs 374      26.432  75.228  52.285  1.00  0.00           C
ATOM  10669 1C21 POPEs 374      25.542  75.607  51.125  1.00  0.00           C
ATOM  10672 2C21 POPEs 374      26.312  76.228  49.925  1.00  0.00           C
ATOM  10675 3C21 POPEs 374      25.482  76.188  48.635  1.00  0.00           C
ATOM  10678 4C21 POPEs 374      26.122  76.948  47.465  1.00  0.00           C
ATOM  10681 5C21 POPEs 374      25.472  76.607  46.115  1.00  0.00           C
ATOM  10684 6C21 POPEs 374      23.992  76.967  46.025  1.00  0.00           C
ATOM  10687 7C21 POPEs 374      23.382  76.698  44.645  1.00  0.00           C
ATOM  10690 8C21 POPEs 374      21.922  77.137  44.575  1.00  0.00           C
ATOM  10694  C33 POPEs 374      29.492  80.448  60.145  1.00  0.00           C
ATOM  10697  C34 POPEs 374      29.522  79.497  58.955  1.00  0.00           C
ATOM  10700  C35 POPEs 374      28.542  79.988  57.865  1.00  0.00           C
ATOM  10703  C36 POPEs 374      27.072  79.998  58.295  1.00  0.00           C
ATOM  10706  C37 POPEs 374      26.132  80.527  57.205  1.00  0.00           C
ATOM  10709  C38 POPEs 374      24.652  80.488  57.625  1.00  0.00           C
ATOM  10712  C39 POPEs 374      23.692  80.588  56.435  1.00  0.00           C
ATOM  10715 0C31 POPEs 374      22.222  80.387  56.835  1.00  0.00           C
ATOM  10718 1C31 POPEs 374      21.302  80.018  55.665  1.00  0.00           C
ATOM  10721 2C31 POPEs 374      21.202  81.058  54.535  1.00  0.00           C
ATOM  10724 3C31 POPEs 374      22.392  81.067  53.565  1.00  0.00           C
ATOM  10727 4C31 POPEs 374      21.982  81.427  52.135  1.00  0.00           C
ATOM  10730 5C31 POPEs 374      23.172  81.727  51.215  1.00  0.00           C
ATOM  10733 6C31 POPEs 374      22.752  82.018  49.765  1.00  0.00           C
ATOM  10737  NH3 POPEt 375      95.662 109.738  26.845  1.00  0.00           N
ATOM  10741  C12 POPEt 375      94.863 108.507  27.125  1.00  0.00           C
ATOM  10744  C11 POPEt 375      93.372 108.797  27.115  1.00  0.00           C
ATOM  10747  P   POPEt 375      91.313 107.188  26.805  1.00  0.00           P
ATOM  10748  O13 POPEt 375      90.742 108.427  26.195  1.00  0.00           O
ATOM  10749  O14 POPEt 375      91.402 105.938  26.025  1.00  0.00           O
ATOM  10750  O11 POPEt 375      90.632 106.948  28.225  1.00  0.00           O
ATOM  10751  O12 POPEt 375      92.752 107.537  27.325  1.00  0.00           O
ATOM  10752  C1  POPEt 375      90.292 108.128  28.965  1.00  0.00           C
ATOM  10755  C2  POPEt 375      90.063 107.827  30.475  1.00  0.00           C
ATOM  10757  O21 POPEt 375      89.562 108.938  31.245  1.00  0.00           O
ATOM  10758  C21 POPEt 375      89.704 110.197  30.985  1.00  0.00           C
ATOM  10759  O22 POPEt 375      89.963 110.737  29.905  1.00  0.00           O
ATOM  10760  C22 POPEt 375      89.552 110.927  32.325  1.00  0.00           C
ATOM  10763  C3  POPEt 375      91.353 107.337  31.185  1.00  0.00           C
ATOM  10766  O31 POPEt 375      91.232 107.378  32.635  1.00  0.00           O
ATOM  10767  C31 POPEt 375      90.693 106.268  33.155  1.00  0.00           C
ATOM  10768  O32 POPEt 375      90.522 105.228  32.545  1.00  0.00           O
ATOM  10769  C32 POPEt 375      90.423 106.458  34.655  1.00  0.00           C
ATOM  10772  C23 POPEt 375      88.372 111.908  32.375  1.00  0.00           C
ATOM  10775  C24 POPEt 375      88.402 112.787  33.635  1.00  0.00           C
ATOM  10778  C25 POPEt 375      88.102 112.048  34.935  1.00  0.00           C
ATOM  10781  C26 POPEt 375      88.172 112.967  36.155  1.00  0.00           C
ATOM  10784  C27 POPEt 375      87.682 112.308  37.455  1.00  0.00           C
ATOM  10787  C28 POPEt 375      88.372 112.898  38.705  1.00  0.00           C
ATOM  10790  C29 POPEt 375      89.753 112.317  38.895  1.00  0.00           C
ATOM  10792 0C21 POPEt 375      90.303 111.908  40.055  1.00  0.00           C
ATOM  10794 1C21 POPEt 375      89.692 112.068  41.425  1.00  0.00           C
ATOM  10797 2C21 POPEt 375      90.723 112.577  42.445  1.00  0.00           C
ATOM  10800 3C21 POPEt 375      91.623 111.497  43.065  1.00  0.00           C
ATOM  10803 4C21 POPEt 375      92.402 112.068  44.245  1.00  0.00           C
ATOM  10806 5C21 POPEt 375      93.232 111.038  45.035  1.00  0.00           C
ATOM  10809 6C21 POPEt 375      94.033 111.738  46.145  1.00  0.00           C
ATOM  10812 7C21 POPEt 375      95.112 110.857  46.785  1.00  0.00           C
ATOM  10815 8C21 POPEt 375      96.203 111.677  47.485  1.00  0.00           C
ATOM  10819  C33 POPEt 375      89.053 105.908  35.105  1.00  0.00           C
ATOM  10822  C34 POPEt 375      88.993 105.488  36.575  1.00  0.00           C
ATOM  10825  C35 POPEt 375      88.923 106.677  37.525  1.00  0.00           C
ATOM  10828  C36 POPEt 375      89.053 106.217  38.975  1.00  0.00           C
ATOM  10831  C37 POPEt 375      88.932 107.378  39.975  1.00  0.00           C
ATOM  10834  C38 POPEt 375      89.492 106.978  41.345  1.00  0.00           C
ATOM  10837  C39 POPEt 375      89.433 108.137  42.335  1.00  0.00           C
ATOM  10840 0C31 POPEt 375      90.163 107.837  43.645  1.00  0.00           C
ATOM  10843 1C31 POPEt 375      89.282 108.058  44.875  1.00  0.00           C
ATOM  10846 2C31 POPEt 375      88.232 106.957  45.025  1.00  0.00           C
ATOM  10849 3C31 POPEt 375      87.423 107.057  46.315  1.00  0.00           C
ATOM  10852 4C31 POPEt 375      86.483 105.857  46.445  1.00  0.00           C
ATOM  10855 5C31 POPEt 375      85.423 106.027  47.525  1.00  0.00           C
ATOM  10858 6C31 POPEt 375      84.704 104.708  47.815  1.00  0.00           C
ATOM  10862  NH3 POPEu 376      12.952  38.217  25.385  1.00  0.00           N
ATOM  10866  C12 POPEu 376      12.782  36.748  25.175  1.00  0.00           C
ATOM  10869  C11 POPEu 376      11.852  36.118  26.215  1.00  0.00           C
ATOM  10872  P   POPEu 376      10.042  34.228  26.055  1.00  0.00           P
ATOM  10873  O13 POPEu 376       9.932  32.947  25.315  1.00  0.00           O
ATOM  10874  O14 POPEu 376       9.002  35.268  25.945  1.00  0.00           O
ATOM  10875  O11 POPEu 376      10.202  33.888  27.585  1.00  0.00           O
ATOM  10876  O12 POPEu 376      11.462  34.838  25.725  1.00  0.00           O
ATOM  10877  C1  POPEu 376       9.422  32.868  28.245  1.00  0.00           C
ATOM  10880  C2  POPEu 376       8.372  33.417  29.255  1.00  0.00           C
ATOM  10882  O21 POPEu 376       9.062  34.158  30.285  1.00  0.00           O
ATOM  10883  C21 POPEu 376       8.572  35.317  30.615  1.00  0.00           C
ATOM  10884  O22 POPEu 376       7.692  35.938  30.035  1.00  0.00           O
ATOM  10885  C22 POPEu 376       9.202  35.747  31.955  1.00  0.00           C
ATOM  10888  C3  POPEu 376       7.602  32.237  29.915  1.00  0.00           C
ATOM  10891  O31 POPEu 376       6.342  32.627  30.515  1.00  0.00           O
ATOM  10892  C31 POPEu 376       6.222  32.427  31.825  1.00  0.00           C
ATOM  10893  O32 POPEu 376       7.122  32.108  32.585  1.00  0.00           O
ATOM  10894  C32 POPEu 376       4.752  32.577  32.235  1.00  0.00           C
ATOM  10897  C23 POPEu 376       9.292  34.597  32.985  1.00  0.00           C
ATOM  10900  C24 POPEu 376       9.852  34.987  34.365  1.00  0.00           C
ATOM  10903  C25 POPEu 376       9.932  33.787  35.335  1.00  0.00           C
ATOM  10906  C26 POPEu 376       8.632  33.528  36.115  1.00  0.00           C
ATOM  10909  C27 POPEu 376       8.722  32.287  37.025  1.00  0.00           C
ATOM  10912  C28 POPEu 376       7.492  32.108  37.955  1.00  0.00           C
ATOM  10915  C29 POPEu 376       7.622  32.868  39.255  1.00  0.00           C
ATOM  10917 0C21 POPEu 376       7.632  32.347  40.495  1.00  0.00           C
ATOM  10919 1C21 POPEu 376       7.452  30.897  40.845  1.00  0.00           C
ATOM  10922 2C21 POPEu 376       6.912  30.647  42.265  1.00  0.00           C
ATOM  10925 3C21 POPEu 376       8.012  30.667  43.345  1.00  0.00           C
ATOM  10928 4C21 POPEu 376       7.532  30.157  44.715  1.00  0.00           C
ATOM  10931 5C21 POPEu 376       6.422  30.997  45.365  1.00  0.00           C
ATOM  10934 6C21 POPEu 376       6.082  30.517  46.775  1.00  0.00           C
ATOM  10937 7C21 POPEu 376       4.912  31.267  47.415  1.00  0.00           C
ATOM  10940 8C21 POPEu 376       4.492  30.667  48.765  1.00  0.00           C
ATOM  10944  C33 POPEu 376       4.542  33.397  33.525  1.00  0.00           C
ATOM  10947  C34 POPEu 376       4.842  34.897  33.365  1.00  0.00           C
ATOM  10950  C35 POPEu 376       5.572  35.517  34.575  1.00  0.00           C
ATOM  10953  C36 POPEu 376       4.812  35.478  35.905  1.00  0.00           C
ATOM  10956  C37 POPEu 376       5.502  36.357  36.975  1.00  0.00           C
ATOM  10959  C38 POPEu 376       4.692  36.588  38.265  1.00  0.00           C
ATOM  10962  C39 POPEu 376       4.862  38.007  38.835  1.00  0.00           C
ATOM  10965 0C31 POPEu 376       4.222  38.228  40.225  1.00  0.00           C
ATOM  10968 1C31 POPEu 376       4.052  39.717  40.585  1.00  0.00           C
ATOM  10971 2C31 POPEu 376       2.762  39.997  41.385  1.00  0.00           C
ATOM  10974 3C31 POPEu 376       2.692  39.337  42.775  1.00  0.00           C
ATOM  10977 4C31 POPEu 376       3.742  39.857  43.745  1.00  0.00           C
ATOM  10980 5C31 POPEu 376       3.472  39.428  45.195  1.00  0.00           C
ATOM  10983 6C31 POPEu 376       4.432  40.077  46.195  1.00  0.00           C
ATOM  10987  NH3 POPEv 377     131.027  24.358  71.005  1.00  0.00           N
ATOM  10991  C12 POPEv 377     131.518  25.477  70.165  1.00  0.00           C
ATOM  10994  C11 POPEv 377     130.488  26.618  70.115  1.00  0.00           C
ATOM  10997  P   POPEv 377     128.018  27.317  70.145  1.00  0.00           P
ATOM  10998  O13 POPEv 377     126.747  26.897  70.775  1.00  0.00           O
ATOM  10999  O14 POPEv 377     128.617  28.558  70.675  1.00  0.00           O
ATOM  11000  O11 POPEv 377     127.657  27.517  68.595  1.00  0.00           O
ATOM  11001  O12 POPEv 377     129.117  26.158  70.115  1.00  0.00           O
ATOM  11002  C1  POPEv 377     127.207  28.847  68.285  1.00  0.00           C
ATOM  11005  C2  POPEv 377     126.978  29.037  66.775  1.00  0.00           C
ATOM  11007  O21 POPEv 377     126.427  30.357  66.645  1.00  0.00           O
ATOM  11008  C21 POPEv 377     126.698  30.917  65.485  1.00  0.00           C
ATOM  11009  O22 POPEv 377     127.428  30.468  64.625  1.00  0.00           O
ATOM  11010  C22 POPEv 377     126.007  32.257  65.405  1.00  0.00           C
ATOM  11013  C3  POPEv 377     125.987  28.007  66.145  1.00  0.00           C
ATOM  11016  O31 POPEv 377     126.007  28.108  64.705  1.00  0.00           O
ATOM  11017  C31 POPEv 377     126.397  27.007  64.055  1.00  0.00           C
ATOM  11018  O32 POPEv 377     126.547  25.917  64.575  1.00  0.00           O
ATOM  11019  C32 POPEv 377     126.497  27.297  62.545  1.00  0.00           C
ATOM  11022  C23 POPEv 377     126.208  32.787  63.975  1.00  0.00           C
ATOM  11025  C24 POPEv 377     125.467  34.088  63.685  1.00  0.00           C
ATOM  11028  C25 POPEv 377     125.828  34.618  62.285  1.00  0.00           C
ATOM  11031  C26 POPEv 377     125.357  33.688  61.145  1.00  0.00           C
ATOM  11034  C27 POPEv 377     126.068  33.938  59.805  1.00  0.00           C
ATOM  11037  C28 POPEv 377     125.957  32.708  58.875  1.00  0.00           C
ATOM  11040  C29 POPEv 377     126.278  33.048  57.445  1.00  0.00           C
ATOM  11042 0C21 POPEv 377     125.518  32.787  56.365  1.00  0.00           C
ATOM  11044 1C21 POPEv 377     124.202  32.048  56.325  1.00  0.00           C
ATOM  11047 2C21 POPEv 377     123.962  31.298  55.005  1.00  0.00           C
ATOM  11050 3C21 POPEv 377     125.028  30.237  54.695  1.00  0.00           C
ATOM  11053 4C21 POPEv 377     124.602  29.218  53.625  1.00  0.00           C
ATOM  11056 5C21 POPEv 377     123.972  29.847  52.375  1.00  0.00           C
ATOM  11059 6C21 POPEv 377     124.002  28.897  51.175  1.00  0.00           C
ATOM  11062 7C21 POPEv 377     123.102  29.378  50.025  1.00  0.00           C
ATOM  11065 8C21 POPEv 377     123.002  28.368  48.885  1.00  0.00           C
ATOM  11069  C33 POPEv 377     127.768  28.047  62.065  1.00  0.00           C
ATOM  11072  C34 POPEv 377     127.689  28.467  60.575  1.00  0.00           C
ATOM  11075  C35 POPEv 377     128.697  29.557  60.205  1.00  0.00           C
ATOM  11078  C36 POPEv 377     128.617  30.017  58.735  1.00  0.00           C
ATOM  11081  C37 POPEv 377     129.597  29.288  57.805  1.00  0.00           C
ATOM  11084  C38 POPEv 377     129.337  29.517  56.305  1.00  0.00           C
ATOM  11087  C39 POPEv 377     129.057  30.987  55.975  1.00  0.00           C
ATOM  11090 0C31 POPEv 377     129.098  31.318  54.475  1.00  0.00           C
ATOM  11093 1C31 POPEv 377     128.538  32.717  54.205  1.00  0.00           C
ATOM  11096 2C31 POPEv 377     129.198  33.428  53.015  1.00  0.00           C
ATOM  11099 3C31 POPEv 377     128.508  34.767  52.715  1.00  0.00           C
ATOM  11102 4C31 POPEv 377     129.219  35.557  51.605  1.00  0.00           C
ATOM  11105 5C31 POPEv 377     128.337  36.637  50.985  1.00  0.00           C
ATOM  11108 6C31 POPEv 377     129.037  37.408  49.855  1.00  0.00           C
ATOM  11112  NH3 POPEw 378      13.772 130.533  68.035  1.00  0.00           N
ATOM  11116  C12 POPEw 378      13.752 129.102  68.525  1.00  0.00           C
ATOM  11119  C11 POPEw 378      14.012 128.123  67.365  1.00  0.00           C
ATOM  11122  P   POPEw 378      12.282 126.198  67.775  1.00  0.00           P
ATOM  11123  O13 POPEw 378      11.592 126.768  68.955  1.00  0.00           O
ATOM  11124  O14 POPEw 378      12.262 124.728  67.615  1.00  0.00           O
ATOM  11125  O11 POPEw 378      11.622 126.827  66.485  1.00  0.00           O
ATOM  11126  O12 POPEw 378      13.752 126.777  67.725  1.00  0.00           O
ATOM  11127  C1  POPEw 378      11.392 126.038  65.315  1.00  0.00           C
ATOM  11130  C2  POPEw 378      12.632 125.978  64.355  1.00  0.00           C
ATOM  11132  O21 POPEw 378      12.382 126.637  63.095  1.00  0.00           O
ATOM  11133  C21 POPEw 378      11.422 126.147  62.315  1.00  0.00           C
ATOM  11134  O22 POPEw 378      10.692 125.217  62.585  1.00  0.00           O
ATOM  11135  C22 POPEw 378      11.382 126.938  60.995  1.00  0.00           C
ATOM  11138  C3  POPEw 378      13.222 124.537  64.185  1.00  0.00           C
ATOM  11141  O31 POPEw 378      14.132 124.507  63.065  1.00  0.00           O
ATOM  11142  C31 POPEw 378      13.802 123.997  61.865  1.00  0.00           C
ATOM  11143  O32 POPEw 378      14.302 124.408  60.825  1.00  0.00           O
ATOM  11144  C32 POPEw 378      12.802 122.817  61.905  1.00  0.00           C
ATOM  11147  C23 POPEw 378      11.402 126.017  59.735  1.00  0.00           C
ATOM  11150  C24 POPEw 378      11.062 126.777  58.435  1.00  0.00           C
ATOM  11153  C25 POPEw 378      12.282 127.158  57.575  1.00  0.00           C
ATOM  11156  C26 POPEw 378      12.692 126.098  56.525  1.00  0.00           C
ATOM  11159  C27 POPEw 378      13.612 126.688  55.445  1.00  0.00           C
ATOM  11162  C28 POPEw 378      13.542 125.958  54.085  1.00  0.00           C
ATOM  11165  C29 POPEw 378      14.242 124.627  54.045  1.00  0.00           C
ATOM  11167 0C21 POPEw 378      14.822 124.077  52.955  1.00  0.00           C
ATOM  11169 1C21 POPEw 378      14.832 124.688  51.565  1.00  0.00           C
ATOM  11172 2C21 POPEw 378      14.452 123.678  50.465  1.00  0.00           C
ATOM  11175 3C21 POPEw 378      15.612 122.768  50.025  1.00  0.00           C
ATOM  11178 4C21 POPEw 378      15.292 121.268  50.055  1.00  0.00           C
ATOM  11181 5C21 POPEw 378      15.092 120.707  51.475  1.00  0.00           C
ATOM  11184 6C21 POPEw 378      15.072 119.168  51.495  1.00  0.00           C
ATOM  11187 7C21 POPEw 378      15.222 118.598  52.915  1.00  0.00           C
ATOM  11190 8C21 POPEw 378      15.342 117.077  52.935  1.00  0.00           C
ATOM  11194  C33 POPEw 378      12.432 122.288  60.505  1.00  0.00           C
ATOM  11197  C34 POPEw 378      11.592 120.997  60.515  1.00  0.00           C
ATOM  11200  C35 POPEw 378      12.422 119.717  60.665  1.00  0.00           C
ATOM  11203  C36 POPEw 378      11.732 118.447  60.135  1.00  0.00           C
ATOM  11206  C37 POPEw 378      12.652 117.217  60.165  1.00  0.00           C
ATOM  11209  C38 POPEw 378      12.082 115.947  59.495  1.00  0.00           C
ATOM  11212  C39 POPEw 378      11.682 116.137  58.025  1.00  0.00           C
ATOM  11215 0C31 POPEw 378      10.162 116.318  57.835  1.00  0.00           C
ATOM  11218 1C31 POPEw 378       9.782 116.567  56.375  1.00  0.00           C
ATOM  11221 2C31 POPEw 378       8.272 116.467  56.095  1.00  0.00           C
ATOM  11224 3C31 POPEw 378       7.752 115.018  56.115  1.00  0.00           C
ATOM  11227 4C31 POPEw 378       6.382 114.878  55.435  1.00  0.00           C
ATOM  11230 5C31 POPEw 378       5.812 113.447  55.515  1.00  0.00           C
ATOM  11233 6C31 POPEw 378       4.302 113.397  55.245  1.00  0.00           C
ATOM  11237  NH3 POPEx 379      44.302  16.617  67.165  1.00  0.00           N
ATOM  11241  C12 POPEx 379      42.862  16.317  67.485  1.00  0.00           C
ATOM  11244  C11 POPEx 379      42.173  15.438  66.425  1.00  0.00           C
ATOM  11247  P   POPEx 379      39.673  15.868  67.205  1.00  0.00           P
ATOM  11248  O13 POPEx 379      38.502  15.017  67.505  1.00  0.00           O
ATOM  11249  O14 POPEx 379      40.052  16.867  68.225  1.00  0.00           O
ATOM  11250  O11 POPEx 379      39.393  16.707  65.895  1.00  0.00           O
ATOM  11251  O12 POPEx 379      40.912  14.937  66.885  1.00  0.00           O
ATOM  11252  C1  POPEx 379      38.702  16.107  64.795  1.00  0.00           C
ATOM  11255  C2  POPEx 379      37.982  17.198  63.945  1.00  0.00           C
ATOM  11257  O21 POPEx 379      37.022  16.747  62.955  1.00  0.00           O
ATOM  11258  C21 POPEx 379      37.102  15.567  62.385  1.00  0.00           C
ATOM  11259  O22 POPEx 379      37.702  14.587  62.765  1.00  0.00           O
ATOM  11260  C22 POPEx 379      36.192  15.567  61.145  1.00  0.00           C
ATOM  11263  C3  POPEx 379      39.002  18.097  63.225  1.00  0.00           C
ATOM  11266  O31 POPEx 379      38.332  19.177  62.525  1.00  0.00           O
ATOM  11267  C31 POPEx 379      38.552  20.398  62.955  1.00  0.00           C
ATOM  11268  O32 POPEx 379      39.152  20.708  63.975  1.00  0.00           O
ATOM  11269  C32 POPEx 379      37.962  21.407  61.945  1.00  0.00           C
ATOM  11272  C23 POPEx 379      36.712  16.287  59.875  1.00  0.00           C
ATOM  11275  C24 POPEx 379      35.923  15.757  58.665  1.00  0.00           C
ATOM  11278  C25 POPEx 379      35.902  16.637  57.395  1.00  0.00           C
ATOM  11281  C26 POPEx 379      34.673  16.317  56.535  1.00  0.00           C
ATOM  11284  C27 POPEx 379      34.612  17.057  55.185  1.00  0.00           C
ATOM  11287  C28 POPEx 379      35.052  16.217  53.975  1.00  0.00           C
ATOM  11290  C29 POPEx 379      36.552  16.097  53.845  1.00  0.00           C
ATOM  11292 0C21 POPEx 379      37.302  16.397  52.765  1.00  0.00           C
ATOM  11294 1C21 POPEx 379      36.832  16.867  51.405  1.00  0.00           C
ATOM  11297 2C21 POPEx 379      37.372  15.977  50.275  1.00  0.00           C
ATOM  11300 3C21 POPEx 379      36.812  14.547  50.285  1.00  0.00           C
ATOM  11303 4C21 POPEx 379      37.572  13.567  49.375  1.00  0.00           C
ATOM  11306 5C21 POPEx 379      37.442  13.867  47.865  1.00  0.00           C
ATOM  11309 6C21 POPEx 379      38.252  12.907  46.975  1.00  0.00           C
ATOM  11312 7C21 POPEx 379      37.942  11.417  47.175  1.00  0.00           C
ATOM  11315 8C21 POPEx 379      38.652  10.507  46.165  1.00  0.00           C
ATOM  11319  C33 POPEx 379      38.432  21.137  60.495  1.00  0.00           C
ATOM  11322  C34 POPEx 379      37.732  21.987  59.415  1.00  0.00           C
ATOM  11325  C35 POPEx 379      38.472  21.858  58.075  1.00  0.00           C
ATOM  11328  C36 POPEx 379      37.852  22.507  56.825  1.00  0.00           C
ATOM  11331  C37 POPEx 379      38.802  22.227  55.655  1.00  0.00           C
ATOM  11334  C38 POPEx 379      38.382  22.657  54.235  1.00  0.00           C
ATOM  11337  C39 POPEx 379      39.432  22.147  53.235  1.00  0.00           C
ATOM  11340 0C31 POPEx 379      39.302  22.667  51.805  1.00  0.00           C
ATOM  11343 1C31 POPEx 379      40.462  22.188  50.925  1.00  0.00           C
ATOM  11346 2C31 POPEx 379      40.572  22.917  49.575  1.00  0.00           C
ATOM  11349 3C31 POPEx 379      39.393  22.667  48.625  1.00  0.00           C
ATOM  11352 4C31 POPEx 379      39.622  23.307  47.245  1.00  0.00           C
ATOM  11355 5C31 POPEx 379      38.493  23.007  46.255  1.00  0.00           C
ATOM  11358 6C31 POPEx 379      38.862  23.358  44.815  1.00  0.00           C
ATOM  11362  NH3 POPEy 380      81.243  -3.748  67.675  1.00  0.00           N
ATOM  11366  C12 POPEy 380      80.802  -3.058  68.945  1.00  0.00           C
ATOM  11369  C11 POPEy 380      81.922  -2.218  69.595  1.00  0.00           C
ATOM  11372  P   POPEy 380      81.192   0.297  69.985  1.00  0.00           P
ATOM  11373  O13 POPEy 380      80.212   0.967  70.855  1.00  0.00           O
ATOM  11374  O14 POPEy 380      82.503   0.967  69.835  1.00  0.00           O
ATOM  11375  O11 POPEy 380      80.553   0.107  68.565  1.00  0.00           O
ATOM  11376  O12 POPEy 380      81.362  -1.198  70.435  1.00  0.00           O
ATOM  11377  C1  POPEy 380      80.762   0.987  67.465  1.00  0.00           C
ATOM  11380  C2  POPEy 380      81.964   0.477  66.605  1.00  0.00           C
ATOM  11382  O21 POPEy 380      82.622   1.407  65.715  1.00  0.00           O
ATOM  11383  C21 POPEy 380      82.022   2.507  65.285  1.00  0.00           C
ATOM  11384  O22 POPEy 380      80.842   2.777  65.385  1.00  0.00           O
ATOM  11385  C22 POPEy 380      83.042   3.387  64.535  1.00  0.00           C
ATOM  11388  C3  POPEy 380      81.614  -0.833  65.875  1.00  0.00           C
ATOM  11391  O31 POPEy 380      82.762  -1.688  65.795  1.00  0.00           O
ATOM  11392  C31 POPEy 380      83.342  -1.718  64.585  1.00  0.00           C
ATOM  11393  O32 POPEy 380      82.852  -1.298  63.555  1.00  0.00           O
ATOM  11394  C32 POPEy 380      84.762  -2.258  64.725  1.00  0.00           C
ATOM  11397  C23 POPEy 380      83.354   2.877  63.105  1.00  0.00           C
ATOM  11400  C24 POPEy 380      82.372   3.437  62.075  1.00  0.00           C
ATOM  11403  C25 POPEy 380      82.822   4.777  61.475  1.00  0.00           C
ATOM  11406  C26 POPEy 380      84.033   4.627  60.535  1.00  0.00           C
ATOM  11409  C27 POPEy 380      84.033   5.527  59.295  1.00  0.00           C
ATOM  11412  C28 POPEy 380      85.163   5.117  58.325  1.00  0.00           C
ATOM  11415  C29 POPEy 380      85.163   5.867  57.015  1.00  0.00           C
ATOM  11417 0C21 POPEy 380      85.644   7.107  56.805  1.00  0.00           C
ATOM  11419 1C21 POPEy 380      86.243   8.007  57.855  1.00  0.00           C
ATOM  11422 2C21 POPEy 380      87.402   8.907  57.405  1.00  0.00           C
ATOM  11425 3C21 POPEy 380      88.102   9.587  58.595  1.00  0.00           C
ATOM  11428 4C21 POPEy 380      89.324  10.427  58.185  1.00  0.00           C
ATOM  11431 5C21 POPEy 380      90.033  11.157  59.345  1.00  0.00           C
ATOM  11434 6C21 POPEy 380      90.613  10.227  60.425  1.00  0.00           C
ATOM  11437 7C21 POPEy 380      91.283  11.007  61.565  1.00  0.00           C
ATOM  11440 8C21 POPEy 380      91.712  10.127  62.745  1.00  0.00           C
ATOM  11444  C33 POPEy 380      85.613  -2.048  63.445  1.00  0.00           C
ATOM  11447  C34 POPEy 380      87.104  -2.178  63.755  1.00  0.00           C
ATOM  11450  C35 POPEy 380      88.032  -2.208  62.535  1.00  0.00           C
ATOM  11453  C36 POPEy 380      87.973  -0.953  61.645  1.00  0.00           C
ATOM  11456  C37 POPEy 380      89.152  -0.863  60.665  1.00  0.00           C
ATOM  11459  C38 POPEy 380      89.403   0.557  60.125  1.00  0.00           C
ATOM  11462  C39 POPEy 380      88.442   0.957  59.005  1.00  0.00           C
ATOM  11465 0C31 POPEy 380      89.023   0.717  57.605  1.00  0.00           C
ATOM  11468 1C31 POPEy 380      87.992   0.997  56.505  1.00  0.00           C
ATOM  11471 2C31 POPEy 380      88.582   0.967  55.085  1.00  0.00           C
ATOM  11474 3C31 POPEy 380      89.282  -0.343  54.705  1.00  0.00           C
ATOM  11477 4C31 POPEy 380      89.823  -0.313  53.275  1.00  0.00           C
ATOM  11480 5C31 POPEy 380      90.632  -1.568  52.925  1.00  0.00           C
ATOM  11483 6C31 POPEy 380      91.213  -1.538  51.505  1.00  0.00           C
ATOM  11487  NH3 POPEz 381      81.872 110.398  67.595  1.00  0.00           N
ATOM  11491  C12 POPEz 381      81.192 110.327  68.935  1.00  0.00           C
ATOM  11494  C11 POPEz 381      82.003 109.467  69.935  1.00  0.00           C
ATOM  11497  P   POPEz 381      82.962 107.518  68.395  1.00  0.00           P
[truncated: 1,835,814 more chars]
