# Supplementary material for: Characterizing Membrane Association and Periplasmic Transfer of Bacterial Lipoproteins through Molecular Dynamics Simulations
Source: Structure. 2020 Apr 7;28(4):475–487.e3. doi: 10.1016/j.str.2020.01.012 (PMC7139219; doi:10.1016/j.str.2020.01.012)
Supplement: Data S2. Final Coordinates from Simulations (A–L), Related to Figure 3 [file mmc4.zip › A-L/BAMB-1-atomistic.pdb]

TITLE     Protein
REMARK    THIS IS A SIMULATION BOX
CRYST1  129.170  129.170  132.418  90.00  90.00  90.00 P 1           1
MODEL        1
ATOM      1  N   CYSTA   1      67.120  49.020  63.815  1.00  0.00           N
ATOM      3  CA  CYSTA   1      66.680  49.230  65.185  1.00  0.00           C
ATOM      5  C   CYSTA   1      67.030  48.140  66.185  1.00  0.00           C
ATOM      6  O   CYSTA   1      68.140  48.090  66.685  1.00  0.00           O
ATOM      7  CB  CYSTA   1      67.180  50.600  65.695  1.00  0.00           C
ATOM     10  SG  CYSTA   1      66.490  52.070  64.835  1.00  0.00           S
ATOM     11  C1  CYSTA   1      66.160  51.700  63.055  1.00  0.00           C
ATOM     14  CA1 CYSTA   1      68.400  48.920  63.475  1.00  0.00           C
ATOM     15  OA1 CYSTA   1      68.870  49.880  62.885  1.00  0.00           O
ATOM     16  CA2 CYSTA   1      69.220  47.690  63.615  1.00  0.00           C
ATOM     19  C11 CYSTA   1      65.540  52.880  62.275  1.00  0.00           C
ATOM     21  O11 CYSTA   1      66.570  53.820  61.985  1.00  0.00           O
ATOM     22  CX1 CYSTA   1      67.170  54.100  60.825  1.00  0.00           C
ATOM     23  OX1 CYSTA   1      68.150  54.820  60.735  1.00  0.00           O
ATOM     24  CX2 CYSTA   1      66.520  53.480  59.565  1.00  0.00           C
ATOM     27  C12 CYSTA   1      64.390  53.500  63.135  1.00  0.00           C
ATOM     30  O12 CYSTA   1      64.820  54.550  64.005  1.00  0.00           O
ATOM     31  CD1 CYSTA   1      64.470  55.810  63.745  1.00  0.00           C
ATOM     32  OD1 CYSTA   1      64.070  56.600  64.585  1.00  0.00           O
ATOM     33  CD2 CYSTA   1      64.820  56.240  62.315  1.00  0.00           C
ATOM     36  CA3 CYSTA   1      68.810  46.730  62.475  1.00  0.00           C
ATOM     39  CA4 CYSTA   1      67.900  45.600  62.955  1.00  0.00           C
ATOM     42  CA5 CYSTA   1      67.230  44.860  61.795  1.00  0.00           C
ATOM     45  CA6 CYSTA   1      67.900  43.500  61.565  1.00  0.00           C
ATOM     48  CA7 CYSTA   1      67.310  42.700  60.405  1.00  0.00           C
ATOM     51  CA8 CYSTA   1      68.240  41.560  60.005  1.00  0.00           C
ATOM     54  CA9 CYSTA   1      67.990  41.010  58.595  1.00  0.00           C
ATOM     57 0CA1 CYSTA   1      69.060  41.460  57.585  1.00  0.00           C
ATOM     60 1CA1 CYSTA   1      68.830  42.840  56.975  1.00  0.00           C
ATOM     63 2CA1 CYSTA   1      69.890  43.130  55.895  1.00  0.00           C
ATOM     66 3CA1 CYSTA   1      69.490  44.250  54.925  1.00  0.00           C
ATOM     69 4CA1 CYSTA   1      70.200  44.120  53.565  1.00  0.00           C
ATOM     72 5CA1 CYSTA   1      69.590  43.030  52.675  1.00  0.00           C
ATOM     75 6CA1 CYSTA   1      70.380  42.780  51.385  1.00  0.00           C
ATOM     79  CD3 CYSTA   1      63.980  55.800  61.095  1.00  0.00           C
ATOM     82  CD4 CYSTA   1      62.470  56.050  61.215  1.00  0.00           C
ATOM     85  CD5 CYSTA   1      61.710  55.450  60.015  1.00  0.00           C
ATOM     88  CD6 CYSTA   1      62.040  56.160  58.695  1.00  0.00           C
ATOM     91  CD7 CYSTA   1      61.770  55.320  57.445  1.00  0.00           C
ATOM     94  CD8 CYSTA   1      62.290  56.030  56.185  1.00  0.00           C
ATOM     97  CD9 CYSTA   1      61.910  55.320  54.885  1.00  0.00           C
ATOM    100 0CD1 CYSTA   1      60.760  56.020  54.155  1.00  0.00           C
ATOM    103 1CD1 CYSTA   1      61.230  57.280  53.395  1.00  0.00           C
ATOM    106 2CD1 CYSTA   1      60.080  58.220  53.015  1.00  0.00           C
ATOM    109 3CD1 CYSTA   1      60.560  59.660  52.795  1.00  0.00           C
ATOM    112 4CD1 CYSTA   1      60.920  59.990  51.335  1.00  0.00           C
ATOM    115 5CD1 CYSTA   1      61.720  61.300  51.245  1.00  0.00           C
ATOM    118 6CD1 CYSTA   1      61.900  61.800  49.815  1.00  0.00           C
ATOM    122  CX3 CYSTA   1      67.080  54.100  58.235  1.00  0.00           C
ATOM    125  CX4 CYSTA   1      66.680  53.340  56.955  1.00  0.00           C
ATOM    128  CX5 CYSTA   1      67.220  53.920  55.625  1.00  0.00           C
ATOM    131  CX6 CYSTA   1      66.390  55.100  55.075  1.00  0.00           C
ATOM    134  CX7 CYSTA   1      66.830  55.510  53.655  1.00  0.00           C
ATOM    137  CX8 CYSTA   1      66.210  56.830  53.145  1.00  0.00           C
ATOM    140  CX9 CYSTA   1      66.910  58.050  53.705  1.00  0.00           C
ATOM    142 0CX1 CYSTA   1      66.920  59.290  53.185  1.00  0.00           C
ATOM    144 1CX1 CYSTA   1      66.230  59.790  51.935  1.00  0.00           C
ATOM    147 2CX1 CYSTA   1      67.190  60.660  51.085  1.00  0.00           C
ATOM    150 3CX1 CYSTA   1      66.540  61.300  49.845  1.00  0.00           C
ATOM    153 4CX1 CYSTA   1      67.610  61.920  48.925  1.00  0.00           C
ATOM    156 5CX1 CYSTA   1      67.100  62.710  47.715  1.00  0.00           C
ATOM    159 6CX1 CYSTA   1      68.010  62.520  46.485  1.00  0.00           C
ATOM    162 7CX1 CYSTA   1      67.890  63.640  45.445  1.00  0.00           C
ATOM    165 8CX1 CYSTA   1      68.630  63.340  44.135  1.00  0.00           C
ATOM    169  N   SER A   2      66.060  47.240  66.495  1.00  0.00           N
ATOM    171  CA  SER A   2      65.410  47.380  67.795  1.00  0.00           C
ATOM    173  CB  SER A   2      66.320  46.820  68.935  1.00  0.00           C
ATOM    176  OG  SER A   2      66.850  45.530  68.625  1.00  0.00           O
ATOM    178  C   SER A   2      64.050  46.690  67.825  1.00  0.00           C
ATOM    179  O   SER A   2      63.370  46.580  68.835  1.00  0.00           O
ATOM    180  N   LEU A   3      63.440  46.530  66.655  1.00  0.00           N
ATOM    182  CA  LEU A   3      62.130  47.070  66.405  1.00  0.00           C
ATOM    184  CB  LEU A   3      62.180  47.670  64.975  1.00  0.00           C
ATOM    187  CG  LEU A   3      62.790  46.790  63.855  1.00  0.00           C
ATOM    189  CD1 LEU A   3      62.960  47.620  62.585  1.00  0.00           C
ATOM    193  CD2 LEU A   3      61.930  45.560  63.525  1.00  0.00           C
ATOM    197  C   LEU A   3      60.980  46.070  66.595  1.00  0.00           C
ATOM    198  O   LEU A   3      61.090  44.910  66.275  1.00  0.00           O
ATOM    199  N   PHE A   4      59.810  46.440  67.135  1.00  0.00           N
ATOM    201  CA  PHE A   4      59.360  47.780  67.495  1.00  0.00           C
ATOM    203  CB  PHE A   4      57.810  47.940  67.335  1.00  0.00           C
ATOM    206  CG  PHE A   4      57.300  47.870  65.915  1.00  0.00           C
ATOM    207  CD1 PHE A   4      58.130  47.970  64.785  1.00  0.00           C
ATOM    209  CE1 PHE A   4      57.610  47.890  63.495  1.00  0.00           C
ATOM    211  CZ  PHE A   4      56.240  47.700  63.315  1.00  0.00           C
ATOM    213  CD2 PHE A   4      55.910  47.750  65.705  1.00  0.00           C
ATOM    215  CE2 PHE A   4      55.380  47.650  64.415  1.00  0.00           C
ATOM    217  C   PHE A   4      59.750  48.080  68.925  1.00  0.00           C
ATOM    218  O   PHE A   4      60.580  48.950  69.185  1.00  0.00           O
ATOM    219  N   ASN A   5      59.210  47.310  69.895  1.00  0.00           N
ATOM    221  CA  ASN A   5      59.380  47.550  71.305  1.00  0.00           C
ATOM    223  CB  ASN A   5      58.100  47.020  72.025  1.00  0.00           C
ATOM    226  CG  ASN A   5      57.790  47.550  73.425  1.00  0.00           C
ATOM    227  OD1 ASN A   5      56.630  47.850  73.705  1.00  0.00           O
ATOM    228  ND2 ASN A   5      58.810  47.790  74.285  1.00  0.00           N
ATOM    231  C   ASN A   5      60.620  46.820  71.815  1.00  0.00           C
ATOM    232  O   ASN A   5      60.980  46.950  72.965  1.00  0.00           O
ATOM    233  N   SER A   6      61.300  46.030  70.945  1.00  0.00           N
ATOM    235  CA  SER A   6      62.310  45.050  71.335  1.00  0.00           C
ATOM    237  CB  SER A   6      63.780  45.600  71.385  1.00  0.00           C
ATOM    240  OG  SER A   6      64.590  45.230  72.495  1.00  0.00           O
ATOM    242  C   SER A   6      61.860  44.150  72.455  1.00  0.00           C
ATOM    243  O   SER A   6      62.350  44.140  73.575  1.00  0.00           O
ATOM    244  N   GLU A   7      60.870  43.310  72.155  1.00  0.00           N
ATOM    246  CA  GLU A   7      60.670  42.140  72.945  1.00  0.00           C
ATOM    248  CB  GLU A   7      59.890  42.420  74.275  1.00  0.00           C
ATOM    251  CG  GLU A   7      58.420  41.950  74.415  1.00  0.00           C
ATOM    254  CD  GLU A   7      57.390  42.780  73.655  1.00  0.00           C
ATOM    255  OE1 GLU A   7      56.190  42.510  73.925  1.00  0.00           O
ATOM    256  OE2 GLU A   7      57.750  43.640  72.815  1.00  0.00           O
ATOM    257  C   GLU A   7      59.950  41.200  72.015  1.00  0.00           C
ATOM    258  O   GLU A   7      59.390  41.650  71.005  1.00  0.00           O
ATOM    259  N   GLU A   8      59.970  39.880  72.255  1.00  0.00           N
ATOM    261  CA  GLU A   8      60.920  39.180  73.105  1.00  0.00           C
ATOM    263  CB  GLU A   8      60.140  38.250  74.085  1.00  0.00           C
ATOM    266  CG  GLU A   8      60.780  36.950  74.635  1.00  0.00           C
ATOM    269  CD  GLU A   8      60.190  35.720  73.975  1.00  0.00           C
ATOM    270  OE1 GLU A   8      59.380  35.000  74.615  1.00  0.00           O
ATOM    271  OE2 GLU A   8      60.570  35.440  72.805  1.00  0.00           O
ATOM    272  C   GLU A   8      62.110  38.720  72.275  1.00  0.00           C
ATOM    273  O   GLU A   8      62.870  39.560  71.795  1.00  0.00           O
ATOM    274  N   ASP A   9      62.330  37.420  72.015  1.00  0.00           N
ATOM    276  CA  ASP A   9      63.540  36.960  71.385  1.00  0.00           C
ATOM    278  CB  ASP A   9      64.480  36.200  72.385  1.00  0.00           C
ATOM    281  CG  ASP A   9      65.510  37.100  73.045  1.00  0.00           C
ATOM    282  OD1 ASP A   9      66.270  36.560  73.885  1.00  0.00           O
ATOM    283  OD2 ASP A   9      65.580  38.320  72.765  1.00  0.00           O
ATOM    284  C   ASP A   9      63.210  36.070  70.215  1.00  0.00           C
ATOM    285  O   ASP A   9      62.110  35.540  70.065  1.00  0.00           O
ATOM    286  N   VAL A  10      64.220  35.920  69.325  1.00  0.00           N
ATOM    288  CA  VAL A  10      64.200  35.270  68.035  1.00  0.00           C
ATOM    290  CB  VAL A  10      63.510  33.900  68.005  1.00  0.00           C
ATOM    292  CG1 VAL A  10      63.310  33.310  66.595  1.00  0.00           C
ATOM    296  CG2 VAL A  10      64.410  32.990  68.865  1.00  0.00           C
ATOM    300  C   VAL A  10      63.930  36.280  66.955  1.00  0.00           C
ATOM    301  O   VAL A  10      64.860  36.960  66.535  1.00  0.00           O
ATOM    302  N   VAL A  11      62.690  36.460  66.465  1.00  0.00           N
ATOM    304  CA  VAL A  11      62.470  37.380  65.345  1.00  0.00           C
ATOM    306  CB  VAL A  11      62.180  36.640  64.035  1.00  0.00           C
ATOM    308  CG1 VAL A  11      62.100  37.560  62.795  1.00  0.00           C
ATOM    312  CG2 VAL A  11      63.340  35.660  63.745  1.00  0.00           C
ATOM    316  C   VAL A  11      61.330  38.320  65.725  1.00  0.00           C
ATOM    317  O   VAL A  11      60.890  39.140  64.935  1.00  0.00           O
ATOM    318  N   LYS A  12      60.810  38.220  66.955  1.00  0.00           N
ATOM    320  CA  LYS A  12      59.450  38.630  67.255  1.00  0.00           C
ATOM    322  CB  LYS A  12      58.570  37.360  67.415  1.00  0.00           C
ATOM    325  CG  LYS A  12      59.210  36.290  68.315  1.00  0.00           C
ATOM    328  CD  LYS A  12      58.290  35.100  68.575  1.00  0.00           C
ATOM    331  CE  LYS A  12      58.960  34.070  69.485  1.00  0.00           C
ATOM    334  NZ  LYS A  12      57.950  33.140  69.995  1.00  0.00           N
ATOM    338  C   LYS A  12      59.360  39.470  68.515  1.00  0.00           C
ATOM    339  O   LYS A  12      58.700  39.120  69.485  1.00  0.00           O
ATOM    340  N   MET A  13      60.060  40.610  68.605  1.00  0.00           N
ATOM    342  CA  MET A  13      60.670  41.360  67.545  1.00  0.00           C
ATOM    344  CB  MET A  13      59.590  42.250  66.865  1.00  0.00           C
ATOM    347  CG  MET A  13      59.730  42.360  65.335  1.00  0.00           C
ATOM    350  SD  MET A  13      58.320  43.220  64.555  1.00  0.00           S
ATOM    351  CE  MET A  13      58.990  43.300  62.875  1.00  0.00           C
ATOM    355  C   MET A  13      61.840  42.100  68.175  1.00  0.00           C
ATOM    356  O   MET A  13      61.880  43.320  68.305  1.00  0.00           O
ATOM    357  N   SER A  14      62.910  41.360  68.515  1.00  0.00           N
ATOM    359  CA  SER A  14      64.270  41.860  68.335  1.00  0.00           C
ATOM    361  CB  SER A  14      65.290  41.470  69.435  1.00  0.00           C
ATOM    364  OG  SER A  14      65.010  42.120  70.655  1.00  0.00           O
ATOM    366  C   SER A  14      64.840  41.220  67.105  1.00  0.00           C
ATOM    367  O   SER A  14      65.200  40.040  67.135  1.00  0.00           O
ATOM    368  N   PRO A  15      64.970  41.950  66.015  1.00  0.00           N
ATOM    369  CD  PRO A  15      63.950  42.860  65.505  1.00  0.00           C
ATOM    372  CA  PRO A  15      65.920  41.590  64.975  1.00  0.00           C
ATOM    374  CB  PRO A  15      65.340  42.260  63.715  1.00  0.00           C
ATOM    377  CG  PRO A  15      63.870  42.470  64.045  1.00  0.00           C
ATOM    380  C   PRO A  15      67.270  42.170  65.335  1.00  0.00           C
ATOM    381  O   PRO A  15      67.380  43.390  65.375  1.00  0.00           O
ATOM    382  N   LEU A  16      68.280  41.310  65.575  1.00  0.00           N
ATOM    384  CA  LEU A  16      69.650  41.720  65.895  1.00  0.00           C
ATOM    386  CB  LEU A  16      70.280  42.680  64.835  1.00  0.00           C
ATOM    389  CG  LEU A  16      71.070  41.970  63.705  1.00  0.00           C
ATOM    391  CD1 LEU A  16      71.640  43.030  62.765  1.00  0.00           C
ATOM    395  CD2 LEU A  16      70.230  40.950  62.945  1.00  0.00           C
ATOM    399  C   LEU A  16      69.870  42.040  67.395  1.00  0.00           C
ATOM    400  O   LEU A  16      68.890  42.160  68.125  1.00  0.00           O
ATOM    401  N   PRO A  17      71.110  42.010  67.915  1.00  0.00           N
ATOM    402  CD  PRO A  17      72.360  41.980  67.175  1.00  0.00           C
ATOM    405  CA  PRO A  17      71.360  41.610  69.295  1.00  0.00           C
ATOM    407  CB  PRO A  17      72.780  40.980  69.245  1.00  0.00           C
ATOM    410  CG  PRO A  17      73.090  40.800  67.765  1.00  0.00           C
ATOM    413  C   PRO A  17      71.390  42.760  70.265  1.00  0.00           C
ATOM    414  O   PRO A  17      72.220  43.640  70.075  1.00  0.00           O
ATOM    415  N   THR A  18      70.600  42.730  71.355  1.00  0.00           N
ATOM    417  CA  THR A  18      70.570  43.770  72.375  1.00  0.00           C
ATOM    419  CB  THR A  18      69.150  44.260  72.725  1.00  0.00           C
ATOM    421  OG1 THR A  18      68.350  43.350  73.465  1.00  0.00           O
ATOM    423  CG2 THR A  18      68.390  44.520  71.415  1.00  0.00           C
ATOM    427  C   THR A  18      71.380  43.260  73.565  1.00  0.00           C
ATOM    428  O   THR A  18      71.220  42.120  74.015  1.00  0.00           O
ATOM    429  N   VAL A  19      72.390  44.030  74.045  1.00  0.00           N
ATOM    431  CA  VAL A  19      73.320  43.520  75.065  1.00  0.00           C
ATOM    433  CB  VAL A  19      74.530  44.420  75.255  1.00  0.00           C
ATOM    435  CG1 VAL A  19      75.330  44.070  76.535  1.00  0.00           C
ATOM    439  CG2 VAL A  19      75.460  44.240  74.045  1.00  0.00           C
ATOM    443  C   VAL A  19      72.710  43.170  76.405  1.00  0.00           C
ATOM    444  O   VAL A  19      72.960  42.090  76.955  1.00  0.00           O
ATOM    445  N   GLU A  20      71.880  44.060  76.955  1.00  0.00           N
ATOM    447  CA  GLU A  20      71.310  43.900  78.275  1.00  0.00           C
ATOM    449  CB  GLU A  20      71.950  44.930  79.255  1.00  0.00           C
ATOM    452  CG  GLU A  20      71.760  44.640  80.775  1.00  0.00           C
ATOM    455  CD  GLU A  20      72.180  43.210  81.105  1.00  0.00           C
ATOM    456  OE1 GLU A  20      71.280  42.410  81.495  1.00  0.00           O
ATOM    457  OE2 GLU A  20      73.390  42.910  80.955  1.00  0.00           O
ATOM    458  C   GLU A  20      69.840  44.160  78.025  1.00  0.00           C
ATOM    459  O   GLU A  20      69.310  43.770  76.995  1.00  0.00           O
ATOM    460  N   ASN A  21      69.160  44.890  78.925  1.00  0.00           N
ATOM    462  CA  ASN A  21      67.920  45.550  78.535  1.00  0.00           C
ATOM    464  CB  ASN A  21      68.030  46.430  77.255  1.00  0.00           C
ATOM    467  CG  ASN A  21      69.230  47.370  77.325  1.00  0.00           C
ATOM    468  OD1 ASN A  21      69.740  47.760  78.375  1.00  0.00           O
ATOM    469  ND2 ASN A  21      69.730  47.760  76.125  1.00  0.00           N
ATOM    472  C   ASN A  21      66.720  44.620  78.455  1.00  0.00           C
ATOM    473  O   ASN A  21      65.920  44.710  77.535  1.00  0.00           O
ATOM    474  N   GLN A  22      66.550  43.720  79.435  1.00  0.00           N
ATOM    476  CA  GLN A  22      65.270  43.080  79.625  1.00  0.00           C
ATOM    478  CB  GLN A  22      65.400  41.590  79.935  1.00  0.00           C
ATOM    481  CG  GLN A  22      64.030  40.900  79.895  1.00  0.00           C
ATOM    484  CD  GLN A  22      64.060  39.550  80.595  1.00  0.00           C
ATOM    485  OE1 GLN A  22      64.020  39.530  81.835  1.00  0.00           O
ATOM    486  NE2 GLN A  22      64.100  38.450  79.825  1.00  0.00           N
ATOM    489  C   GLN A  22      64.580  43.710  80.825  1.00  0.00           C
ATOM    490  O   GLN A  22      65.020  43.560  81.965  1.00  0.00           O
ATOM    491  N   PHE A  23      63.480  44.440  80.675  1.00  0.00           N
ATOM    493  CA  PHE A  23      62.700  44.800  79.505  1.00  0.00           C
ATOM    495  CB  PHE A  23      61.310  45.320  79.985  1.00  0.00           C
ATOM    498  CG  PHE A  23      61.520  46.440  80.995  1.00  0.00           C
ATOM    499  CD1 PHE A  23      61.760  47.760  80.555  1.00  0.00           C
ATOM    501  CE1 PHE A  23      62.140  48.750  81.455  1.00  0.00           C
ATOM    503  CZ  PHE A  23      62.280  48.440  82.805  1.00  0.00           C
ATOM    505  CD2 PHE A  23      61.560  46.170  82.365  1.00  0.00           C
ATOM    507  CE2 PHE A  23      61.960  47.160  83.265  1.00  0.00           C
ATOM    509  C   PHE A  23      63.340  45.860  78.605  1.00  0.00           C
ATOM    510  O   PHE A  23      64.210  46.620  79.025  1.00  0.00           O
ATOM    511  N   THR A  24      62.840  45.980  77.355  1.00  0.00           N
ATOM    513  CA  THR A  24      63.120  47.140  76.525  1.00  0.00           C
ATOM    515  CB  THR A  24      63.420  46.830  75.085  1.00  0.00           C
ATOM    517  OG1 THR A  24      64.680  46.180  75.035  1.00  0.00           O
ATOM    519  CG2 THR A  24      63.570  48.080  74.215  1.00  0.00           C
ATOM    523  C   THR A  24      61.950  48.090  76.565  1.00  0.00           C
ATOM    524  O   THR A  24      60.810  47.670  76.355  1.00  0.00           O
ATOM    525  N   PRO A  25      62.130  49.370  76.845  1.00  0.00           N
ATOM    526  CD  PRO A  25      63.370  49.920  77.405  1.00  0.00           C
ATOM    529  CA  PRO A  25      61.060  50.350  76.785  1.00  0.00           C
ATOM    531  CB  PRO A  25      61.470  51.420  77.815  1.00  0.00           C
ATOM    534  CG  PRO A  25      62.950  51.160  78.165  1.00  0.00           C
ATOM    537  C   PRO A  25      60.900  50.940  75.395  1.00  0.00           C
ATOM    538  O   PRO A  25      61.880  51.140  74.685  1.00  0.00           O
ATOM    539  N   THR A  26      59.650  51.230  74.995  1.00  0.00           N
ATOM    541  CA  THR A  26      59.290  51.900  73.745  1.00  0.00           C
ATOM    543  CB  THR A  26      58.250  51.100  72.925  1.00  0.00           C
ATOM    545  OG1 THR A  26      57.950  51.630  71.635  1.00  0.00           O
ATOM    547  CG2 THR A  26      56.910  50.940  73.655  1.00  0.00           C
ATOM    551  C   THR A  26      58.700  53.230  74.135  1.00  0.00           C
ATOM    552  O   THR A  26      58.100  53.360  75.195  1.00  0.00           O
ATOM    553  N   THR A  27      58.810  54.280  73.295  1.00  0.00           N
ATOM    555  CA  THR A  27      57.840  55.360  73.405  1.00  0.00           C
ATOM    557  CB  THR A  27      58.220  56.760  72.885  1.00  0.00           C
ATOM    559  OG1 THR A  27      57.280  57.720  73.335  1.00  0.00           O
ATOM    561  CG2 THR A  27      58.280  56.870  71.365  1.00  0.00           C
ATOM    565  C   THR A  27      56.490  54.890  72.885  1.00  0.00           C
ATOM    566  O   THR A  27      56.360  54.260  71.845  1.00  0.00           O
ATOM    567  N   ALA A  28      55.420  55.130  73.675  1.00  0.00           N
ATOM    569  CA  ALA A  28      54.060  54.940  73.255  1.00  0.00           C
ATOM    571  CB  ALA A  28      53.140  55.200  74.455  1.00  0.00           C
ATOM    575  C   ALA A  28      53.690  55.870  72.115  1.00  0.00           C
ATOM    576  O   ALA A  28      53.080  55.480  71.115  1.00  0.00           O
ATOM    577  N   TRP A  29      54.100  57.140  72.245  1.00  0.00           N
ATOM    579  CA  TRP A  29      53.680  58.170  71.345  1.00  0.00           C
ATOM    581  CB  TRP A  29      52.170  58.520  71.475  1.00  0.00           C
ATOM    584  CG  TRP A  29      51.610  58.870  72.825  1.00  0.00           C
ATOM    585  CD1 TRP A  29      50.760  58.140  73.605  1.00  0.00           C
ATOM    587  NE1 TRP A  29      50.480  58.840  74.765  1.00  0.00           N
ATOM    589  CE2 TRP A  29      51.160  60.020  74.745  1.00  0.00           C
ATOM    590  CD2 TRP A  29      51.840  60.100  73.515  1.00  0.00           C
ATOM    591  CE3 TRP A  29      52.500  61.280  73.185  1.00  0.00           C
ATOM    593  CZ3 TRP A  29      52.620  62.270  74.145  1.00  0.00           C
ATOM    595  CZ2 TRP A  29      51.280  61.010  75.715  1.00  0.00           C
ATOM    597  CH2 TRP A  29      52.060  62.130  75.415  1.00  0.00           C
ATOM    599  C   TRP A  29      54.570  59.380  71.485  1.00  0.00           C
ATOM    600  O   TRP A  29      55.280  59.550  72.475  1.00  0.00           O
ATOM    601  N   SER A  30      54.570  60.250  70.465  1.00  0.00           N
ATOM    603  CA  SER A  30      55.450  61.410  70.415  1.00  0.00           C
ATOM    605  CB  SER A  30      56.620  61.270  69.405  1.00  0.00           C
ATOM    608  OG  SER A  30      57.290  60.020  69.545  1.00  0.00           O
ATOM    610  C   SER A  30      54.640  62.580  69.935  1.00  0.00           C
ATOM    611  O   SER A  30      54.050  62.530  68.855  1.00  0.00           O
ATOM    612  N   THR A  31      54.620  63.690  70.695  1.00  0.00           N
ATOM    614  CA  THR A  31      53.880  64.890  70.285  1.00  0.00           C
ATOM    616  CB  THR A  31      52.690  65.270  71.155  1.00  0.00           C
ATOM    618  OG1 THR A  31      51.870  64.150  71.445  1.00  0.00           O
ATOM    620  CG2 THR A  31      51.830  66.330  70.445  1.00  0.00           C
ATOM    624  C   THR A  31      54.790  66.090  70.245  1.00  0.00           C
ATOM    625  O   THR A  31      55.400  66.470  71.245  1.00  0.00           O
ATOM    626  N   SER A  32      54.860  66.760  69.085  1.00  0.00           N
ATOM    628  CA  SER A  32      55.520  68.050  68.965  1.00  0.00           C
ATOM    630  CB  SER A  32      55.660  68.500  67.495  1.00  0.00           C
ATOM    633  OG  SER A  32      56.330  69.750  67.385  1.00  0.00           O
ATOM    635  C   SER A  32      54.870  69.190  69.745  1.00  0.00           C
ATOM    636  O   SER A  32      53.710  69.580  69.535  1.00  0.00           O
ATOM    637  N   VAL A  33      55.680  69.810  70.615  1.00  0.00           N
ATOM    639  CA  VAL A  33      55.360  71.040  71.295  1.00  0.00           C
ATOM    641  CB  VAL A  33      55.330  70.840  72.805  1.00  0.00           C
ATOM    643  CG1 VAL A  33      54.710  72.070  73.495  1.00  0.00           C
ATOM    647  CG2 VAL A  33      54.530  69.560  73.135  1.00  0.00           C
ATOM    651  C   VAL A  33      56.420  72.040  70.865  1.00  0.00           C
ATOM    652  O   VAL A  33      57.380  72.320  71.575  1.00  0.00           O
ATOM    653  N   GLY A  34      56.250  72.610  69.645  1.00  0.00           N
ATOM    655  CA  GLY A  34      57.110  73.640  69.075  1.00  0.00           C
ATOM    658  C   GLY A  34      58.600  73.410  69.045  1.00  0.00           C
ATOM    659  O   GLY A  34      59.080  72.310  68.805  1.00  0.00           O
ATOM    660  N   SER A  35      59.360  74.500  69.255  1.00  0.00           N
ATOM    662  CA  SER A  35      60.810  74.460  69.395  1.00  0.00           C
ATOM    664  CB  SER A  35      61.590  75.390  68.415  1.00  0.00           C
ATOM    667  OG  SER A  35      63.010  75.320  68.615  1.00  0.00           O
ATOM    669  C   SER A  35      61.160  74.810  70.815  1.00  0.00           C
ATOM    670  O   SER A  35      61.650  75.890  71.095  1.00  0.00           O
ATOM    671  N   GLY A  36      60.950  73.850  71.735  1.00  0.00           N
ATOM    673  CA  GLY A  36      61.040  73.930  73.185  1.00  0.00           C
ATOM    676  C   GLY A  36      62.330  74.440  73.795  1.00  0.00           C
ATOM    677  O   GLY A  36      62.990  75.350  73.325  1.00  0.00           O
ATOM    678  N   ILE A  37      62.730  73.890  74.945  1.00  0.00           N
ATOM    680  CA  ILE A  37      63.610  74.590  75.855  1.00  0.00           C
ATOM    682  CB  ILE A  37      63.590  73.920  77.225  1.00  0.00           C
ATOM    684  CG2 ILE A  37      62.130  73.880  77.705  1.00  0.00           C
ATOM    688  CG1 ILE A  37      64.260  72.530  77.245  1.00  0.00           C
ATOM    691  CD  ILE A  37      65.020  72.280  78.545  1.00  0.00           C
ATOM    695  C   ILE A  37      65.070  74.800  75.425  1.00  0.00           C
ATOM    696  O   ILE A  37      65.790  75.600  76.025  1.00  0.00           O
ATOM    697  N   GLY A  38      65.530  74.100  74.365  1.00  0.00           N
ATOM    699  CA  GLY A  38      66.880  74.140  73.815  1.00  0.00           C
ATOM    702  C   GLY A  38      67.990  74.050  74.835  1.00  0.00           C
ATOM    703  O   GLY A  38      68.020  73.180  75.705  1.00  0.00           O
ATOM    704  N   ASN A  39      68.970  74.970  74.775  1.00  0.00           N
ATOM    706  CA  ASN A  39      70.100  74.990  75.685  1.00  0.00           C
ATOM    708  CB  ASN A  39      71.380  75.430  74.915  1.00  0.00           C
ATOM    711  CG  ASN A  39      71.680  74.490  73.745  1.00  0.00           C
ATOM    712  OD1 ASN A  39      71.560  74.890  72.585  1.00  0.00           O
ATOM    713  ND2 ASN A  39      72.080  73.230  74.035  1.00  0.00           N
ATOM    716  C   ASN A  39      69.880  75.930  76.865  1.00  0.00           C
ATOM    717  O   ASN A  39      70.780  76.130  77.685  1.00  0.00           O
ATOM    718  N   PHE A  40      68.690  76.550  76.985  1.00  0.00           N
ATOM    720  CA  PHE A  40      68.480  77.710  77.835  1.00  0.00           C
ATOM    722  CB  PHE A  40      67.160  78.420  77.455  1.00  0.00           C
ATOM    725  CG  PHE A  40      67.360  79.240  76.225  1.00  0.00           C
ATOM    726  CD1 PHE A  40      67.990  80.490  76.345  1.00  0.00           C
ATOM    728  CE1 PHE A  40      68.160  81.310  75.225  1.00  0.00           C
ATOM    730  CZ  PHE A  40      67.710  80.880  73.965  1.00  0.00           C
ATOM    732  CD2 PHE A  40      66.900  78.820  74.965  1.00  0.00           C
ATOM    734  CE2 PHE A  40      67.090  79.630  73.845  1.00  0.00           C
ATOM    736  C   PHE A  40      68.430  77.470  79.335  1.00  0.00           C
ATOM    737  O   PHE A  40      68.650  78.390  80.105  1.00  0.00           O
ATOM    738  N   TYR A  41      68.150  76.230  79.755  1.00  0.00           N
ATOM    740  CA  TYR A  41      67.860  75.880  81.125  1.00  0.00           C
ATOM    742  CB  TYR A  41      68.980  76.240  82.145  1.00  0.00           C
ATOM    745  CG  TYR A  41      68.780  75.440  83.405  1.00  0.00           C
ATOM    746  CD1 TYR A  41      69.260  74.120  83.465  1.00  0.00           C
ATOM    748  CE1 TYR A  41      68.990  73.310  84.575  1.00  0.00           C
ATOM    750  CZ  TYR A  41      68.240  73.820  85.635  1.00  0.00           C
ATOM    751  OH  TYR A  41      67.920  72.960  86.695  1.00  0.00           O
ATOM    753  CD2 TYR A  41      68.050  75.950  84.485  1.00  0.00           C
ATOM    755  CE2 TYR A  41      67.790  75.140  85.605  1.00  0.00           C
ATOM    757  C   TYR A  41      66.500  76.380  81.595  1.00  0.00           C
ATOM    758  O   TYR A  41      66.300  77.570  81.835  1.00  0.00           O
ATOM    759  N   SER A  42      65.550  75.440  81.745  1.00  0.00           N
ATOM    761  CA  SER A  42      64.170  75.700  82.095  1.00  0.00           C
ATOM    763  CB  SER A  42      63.180  75.560  80.915  1.00  0.00           C
ATOM    766  OG  SER A  42      63.050  76.790  80.235  1.00  0.00           O
ATOM    768  C   SER A  42      63.770  74.610  83.025  1.00  0.00           C
ATOM    769  O   SER A  42      64.150  73.460  82.825  1.00  0.00           O
ATOM    770  N   ASN A  43      62.920  74.880  84.025  1.00  0.00           N
ATOM    772  CA  ASN A  43      62.350  73.830  84.845  1.00  0.00           C
ATOM    774  CB  ASN A  43      62.060  74.430  86.255  1.00  0.00           C
ATOM    777  CG  ASN A  43      61.640  73.420  87.315  1.00  0.00           C
ATOM    778  OD1 ASN A  43      62.450  73.040  88.175  1.00  0.00           O
ATOM    779  ND2 ASN A  43      60.350  73.040  87.345  1.00  0.00           N
ATOM    782  C   ASN A  43      61.130  73.210  84.165  1.00  0.00           C
ATOM    783  O   ASN A  43      60.650  72.160  84.575  1.00  0.00           O
ATOM    784  N   LEU A  44      60.630  73.820  83.075  1.00  0.00           N
ATOM    786  CA  LEU A  44      59.400  73.420  82.385  1.00  0.00           C
ATOM    788  CB  LEU A  44      59.220  74.230  81.085  1.00  0.00           C
ATOM    791  CG  LEU A  44      57.900  73.960  80.345  1.00  0.00           C
ATOM    793  CD1 LEU A  44      56.740  74.690  81.025  1.00  0.00           C
ATOM    797  CD2 LEU A  44      58.050  74.330  78.865  1.00  0.00           C
ATOM    801  C   LEU A  44      59.230  71.950  82.025  1.00  0.00           C
ATOM    802  O   LEU A  44      59.800  71.460  81.055  1.00  0.00           O
ATOM    803  N   HIS A  45      58.350  71.220  82.725  1.00  0.00           N
ATOM    805  CA  HIS A  45      58.020  69.830  82.425  1.00  0.00           C
ATOM    807  CB  HIS A  45      58.280  68.950  83.655  1.00  0.00           C
ATOM    810  ND1 HIS A  45      56.560  69.750  85.245  1.00  0.00           N
ATOM    811  CG  HIS A  45      57.890  69.680  84.875  1.00  0.00           C
ATOM    812  CE1 HIS A  45      56.570  70.390  86.385  1.00  0.00           C
ATOM    814  NE2 HIS A  45      57.830  70.740  86.765  1.00  0.00           N
ATOM    816  CD2 HIS A  45      58.670  70.280  85.785  1.00  0.00           C
ATOM    818  C   HIS A  45      56.580  69.690  81.965  1.00  0.00           C
ATOM    819  O   HIS A  45      55.820  70.640  82.105  1.00  0.00           O
ATOM    820  N   PRO A  46      56.170  68.570  81.365  1.00  0.00           N
ATOM    821  CD  PRO A  46      57.060  67.560  80.785  1.00  0.00           C
ATOM    824  CA  PRO A  46      54.790  68.120  81.355  1.00  0.00           C
ATOM    826  CB  PRO A  46      54.830  66.810  80.535  1.00  0.00           C
ATOM    829  CG  PRO A  46      56.160  66.860  79.785  1.00  0.00           C
ATOM    832  C   PRO A  46      54.160  67.870  82.715  1.00  0.00           C
ATOM    833  O   PRO A  46      54.850  67.550  83.675  1.00  0.00           O
ATOM    834  N   ALA A  47      52.830  67.940  82.825  1.00  0.00           N
ATOM    836  CA  ALA A  47      52.160  67.500  84.025  1.00  0.00           C
ATOM    838  CB  ALA A  47      51.930  68.650  85.025  1.00  0.00           C
ATOM    842  C   ALA A  47      50.850  66.870  83.675  1.00  0.00           C
ATOM    843  O   ALA A  47      50.180  67.260  82.715  1.00  0.00           O
ATOM    844  N   LEU A  48      50.500  65.820  84.435  1.00  0.00           N
ATOM    846  CA  LEU A  48      49.440  64.900  84.125  1.00  0.00           C
ATOM    848  CB  LEU A  48      50.030  63.530  83.745  1.00  0.00           C
ATOM    851  CG  LEU A  48      49.030  62.390  83.445  1.00  0.00           C
ATOM    853  CD1 LEU A  48      48.020  62.790  82.355  1.00  0.00           C
ATOM    857  CD2 LEU A  48      49.750  61.100  83.045  1.00  0.00           C
ATOM    861  C   LEU A  48      48.450  64.820  85.275  1.00  0.00           C
ATOM    862  O   LEU A  48      48.760  64.400  86.395  1.00  0.00           O
ATOM    863  N   ALA A  49      47.200  65.250  85.005  1.00  0.00           N
ATOM    865  CA  ALA A  49      46.070  65.090  85.885  1.00  0.00           C
ATOM    867  CB  ALA A  49      45.950  66.300  86.835  1.00  0.00           C
ATOM    871  C   ALA A  49      44.820  64.920  85.015  1.00  0.00           C
ATOM    872  O   ALA A  49      44.690  65.540  83.965  1.00  0.00           O
ATOM    873  N   ASP A  50      43.900  64.000  85.415  1.00  0.00           N
ATOM    875  CA  ASP A  50      42.690  63.590  84.725  1.00  0.00           C
ATOM    877  CB  ASP A  50      41.590  64.630  85.055  1.00  0.00           C
ATOM    880  CG  ASP A  50      40.160  64.210  84.775  1.00  0.00           C
ATOM    881  OD1 ASP A  50      39.780  63.030  84.905  1.00  0.00           O
ATOM    882  OD2 ASP A  50      39.350  65.160  84.625  1.00  0.00           O
ATOM    883  C   ASP A  50      42.840  63.270  83.215  1.00  0.00           C
ATOM    884  O   ASP A  50      41.980  63.590  82.385  1.00  0.00           O
ATOM    885  N   ASN A  51      43.940  62.580  82.825  1.00  0.00           N
ATOM    887  CA  ASN A  51      44.140  62.040  81.475  1.00  0.00           C
ATOM    889  CB  ASN A  51      42.960  61.120  81.015  1.00  0.00           C
ATOM    892  CG  ASN A  51      43.240  60.260  79.775  1.00  0.00           C
ATOM    893  OD1 ASN A  51      44.270  60.280  79.095  1.00  0.00           O
ATOM    894  ND2 ASN A  51      42.230  59.430  79.445  1.00  0.00           N
ATOM    897  C   ASN A  51      44.550  63.120  80.475  1.00  0.00           C
ATOM    898  O   ASN A  51      44.500  62.960  79.255  1.00  0.00           O
ATOM    899  N   VAL A  52      45.010  64.260  80.975  1.00  0.00           N
ATOM    901  CA  VAL A  52      45.540  65.320  80.145  1.00  0.00           C
ATOM    903  CB  VAL A  52      44.770  66.620  80.245  1.00  0.00           C
ATOM    905  CG1 VAL A  52      45.270  67.550  79.115  1.00  0.00           C
ATOM    909  CG2 VAL A  52      43.260  66.390  80.095  1.00  0.00           C
ATOM    913  C   VAL A  52      46.970  65.580  80.555  1.00  0.00           C
ATOM    914  O   VAL A  52      47.250  65.930  81.705  1.00  0.00           O
ATOM    915  N   VAL A  53      47.900  65.440  79.605  1.00  0.00           N
ATOM    917  CA  VAL A  53      49.240  65.930  79.745  1.00  0.00           C
ATOM    919  CB  VAL A  53      50.230  65.120  78.915  1.00  0.00           C
ATOM    921  CG1 VAL A  53      51.640  65.670  79.195  1.00  0.00           C
ATOM    925  CG2 VAL A  53      50.160  63.620  79.255  1.00  0.00           C
ATOM    929  C   VAL A  53      49.260  67.370  79.265  1.00  0.00           C
ATOM    930  O   VAL A  53      49.000  67.670  78.105  1.00  0.00           O
ATOM    931  N   TYR A  54      49.590  68.320  80.145  1.00  0.00           N
ATOM    933  CA  TYR A  54      49.840  69.680  79.735  1.00  0.00           C
ATOM    935  CB  TYR A  54      49.350  70.670  80.825  1.00  0.00           C
ATOM    938  CG  TYR A  54      47.880  70.460  81.045  1.00  0.00           C
ATOM    939  CD1 TYR A  54      46.950  71.020  80.165  1.00  0.00           C
ATOM    941  CE1 TYR A  54      45.580  70.760  80.315  1.00  0.00           C
ATOM    943  CZ  TYR A  54      45.140  69.920  81.345  1.00  0.00           C
ATOM    944  OH  TYR A  54      43.790  69.540  81.395  1.00  0.00           O
ATOM    946  CD2 TYR A  54      47.420  69.660  82.105  1.00  0.00           C
ATOM    948  CE2 TYR A  54      46.060  69.380  82.255  1.00  0.00           C
ATOM    950  C   TYR A  54      51.330  69.800  79.535  1.00  0.00           C
ATOM    951  O   TYR A  54      52.080  69.410  80.425  1.00  0.00           O
ATOM    952  N   ALA A  55      51.810  70.320  78.375  1.00  0.00           N
ATOM    954  CA  ALA A  55      53.220  70.640  78.155  1.00  0.00           C
ATOM    956  CB  ALA A  55      53.990  69.460  77.515  1.00  0.00           C
ATOM    960  C   ALA A  55      53.310  71.900  77.305  1.00  0.00           C
ATOM    961  O   ALA A  55      52.280  72.380  76.825  1.00  0.00           O
ATOM    962  N   ALA A  56      54.510  72.520  77.135  1.00  0.00           N
ATOM    964  CA  ALA A  56      54.610  73.860  76.595  1.00  0.00           C
ATOM    966  CB  ALA A  56      54.350  74.850  77.745  1.00  0.00           C
ATOM    970  C   ALA A  56      55.980  74.120  75.945  1.00  0.00           C
ATOM    971  O   ALA A  56      56.920  73.390  76.205  1.00  0.00           O
ATOM    972  N   ASP A  57      56.120  75.160  75.095  1.00  0.00           N
ATOM    974  CA  ASP A  57      57.310  75.520  74.315  1.00  0.00           C
ATOM    976  CB  ASP A  57      56.900  75.480  72.795  1.00  0.00           C
ATOM    979  CG  ASP A  57      57.550  76.410  71.755  1.00  0.00           C
ATOM    980  OD1 ASP A  57      58.630  76.970  72.045  1.00  0.00           O
ATOM    981  OD2 ASP A  57      56.980  76.540  70.635  1.00  0.00           O
ATOM    982  C   ASP A  57      57.790  76.900  74.745  1.00  0.00           C
ATOM    983  O   ASP A  57      56.940  77.760  74.975  1.00  0.00           O
ATOM    984  N   ARG A  58      59.140  77.160  74.845  1.00  0.00           N
ATOM    986  CA  ARG A  58      59.750  78.440  75.215  1.00  0.00           C
ATOM    988  CB  ARG A  58      61.300  78.470  75.465  1.00  0.00           C
ATOM    991  CG  ARG A  58      61.890  79.860  75.885  1.00  0.00           C
ATOM    994  CD  ARG A  58      63.310  79.860  76.525  1.00  0.00           C
ATOM    997  NE  ARG A  58      63.860  81.270  76.585  1.00  0.00           N
ATOM    999  CZ  ARG A  58      64.670  81.740  77.525  1.00  0.00           C
ATOM   1000  NH1 ARG A  58      65.160  81.050  78.525  1.00  0.00           N
ATOM   1003  NH2 ARG A  58      65.030  83.020  77.535  1.00  0.00           N
ATOM   1006  C   ARG A  58      59.270  79.660  74.395  1.00  0.00           C
ATOM   1007  O   ARG A  58      59.290  80.810  74.865  1.00  0.00           O
ATOM   1008  N   ALA A  59      58.770  79.470  73.165  1.00  0.00           N
ATOM   1010  CA  ALA A  59      58.230  80.530  72.335  1.00  0.00           C
ATOM   1012  CB  ALA A  59      58.170  80.020  70.885  1.00  0.00           C
ATOM   1016  C   ALA A  59      56.860  81.070  72.735  1.00  0.00           C
ATOM   1017  O   ALA A  59      56.520  82.180  72.345  1.00  0.00           O
ATOM   1018  N   GLY A  60      56.070  80.340  73.545  1.00  0.00           N
ATOM   1020  CA  GLY A  60      54.720  80.760  73.935  1.00  0.00           C
ATOM   1023  C   GLY A  60      53.650  79.830  73.485  1.00  0.00           C
ATOM   1024  O   GLY A  60      52.470  80.200  73.495  1.00  0.00           O
ATOM   1025  N   LEU A  61      54.000  78.590  73.105  1.00  0.00           N
ATOM   1027  CA  LEU A  61      53.040  77.620  72.635  1.00  0.00           C
ATOM   1029  CB  LEU A  61      53.580  76.910  71.365  1.00  0.00           C
ATOM   1032  CG  LEU A  61      52.840  75.660  70.835  1.00  0.00           C
ATOM   1034  CD1 LEU A  61      53.070  74.380  71.655  1.00  0.00           C
ATOM   1038  CD2 LEU A  61      51.370  75.960  70.595  1.00  0.00           C
ATOM   1042  C   LEU A  61      52.690  76.660  73.755  1.00  0.00           C
ATOM   1043  O   LEU A  61      53.550  76.120  74.465  1.00  0.00           O
ATOM   1044  N   VAL A  62      51.380  76.420  73.965  1.00  0.00           N
ATOM   1046  CA  VAL A  62      50.880  75.360  74.825  1.00  0.00           C
ATOM   1048  CB  VAL A  62      50.030  75.780  76.005  1.00  0.00           C
ATOM   1050  CG1 VAL A  62      50.950  75.810  77.225  1.00  0.00           C
ATOM   1054  CG2 VAL A  62      49.250  77.060  75.655  1.00  0.00           C
ATOM   1058  C   VAL A  62      50.010  74.420  74.065  1.00  0.00           C
ATOM   1059  O   VAL A  62      49.270  74.810  73.165  1.00  0.00           O
ATOM   1060  N   LYS A  63      50.030  73.160  74.515  1.00  0.00           N
ATOM   1062  CA  LYS A  63      49.060  72.190  74.115  1.00  0.00           C
ATOM   1064  CB  LYS A  63      49.640  71.270  73.015  1.00  0.00           C
ATOM   1067  CG  LYS A  63      49.690  71.930  71.635  1.00  0.00           C
ATOM   1070  CD  LYS A  63      50.670  71.230  70.685  1.00  0.00           C
ATOM   1073  CE  LYS A  63      50.880  72.040  69.415  1.00  0.00           C
ATOM   1076  NZ  LYS A  63      51.750  71.300  68.495  1.00  0.00           N
ATOM   1080  C   LYS A  63      48.620  71.440  75.355  1.00  0.00           C
ATOM   1081  O   LYS A  63      49.330  71.350  76.365  1.00  0.00           O
ATOM   1082  N   ALA A  64      47.400  70.910  75.285  1.00  0.00           N
ATOM   1084  CA  ALA A  64      46.900  69.930  76.195  1.00  0.00           C
ATOM   1086  CB  ALA A  64      45.610  70.420  76.825  1.00  0.00           C
ATOM   1090  C   ALA A  64      46.620  68.710  75.385  1.00  0.00           C
ATOM   1091  O   ALA A  64      46.150  68.780  74.245  1.00  0.00           O
ATOM   1092  N   LEU A  65      47.050  67.570  75.915  1.00  0.00           N
ATOM   1094  CA  LEU A  65      47.430  66.470  75.085  1.00  0.00           C
ATOM   1096  CB  LEU A  65      48.980  66.550  74.965  1.00  0.00           C
ATOM   1099  CG  LEU A  65      49.660  65.590  73.985  1.00  0.00           C
ATOM   1101  CD1 LEU A  65      49.610  64.130  74.455  1.00  0.00           C
ATOM   1105  CD2 LEU A  65      49.040  65.730  72.605  1.00  0.00           C
ATOM   1109  C   LEU A  65      46.950  65.260  75.835  1.00  0.00           C
ATOM   1110  O   LEU A  65      47.270  65.050  77.005  1.00  0.00           O
ATOM   1111  N   ASN A  66      46.080  64.430  75.235  1.00  0.00           N
ATOM   1113  CA  ASN A  66      45.560  63.310  76.005  1.00  0.00           C
ATOM   1115  CB  ASN A  66      44.170  62.820  75.525  1.00  0.00           C
ATOM   1118  CG  ASN A  66      44.200  62.060  74.215  1.00  0.00           C
ATOM   1119  OD1 ASN A  66      45.170  62.070  73.465  1.00  0.00           O
ATOM   1120  ND2 ASN A  66      43.080  61.340  73.965  1.00  0.00           N
ATOM   1123  C   ASN A  66      46.600  62.210  76.205  1.00  0.00           C
ATOM   1124  O   ASN A  66      47.340  61.830  75.305  1.00  0.00           O
ATOM   1125  N   ALA A  67      46.700  61.690  77.445  1.00  0.00           N
ATOM   1127  CA  ALA A  67      47.820  60.850  77.795  1.00  0.00           C
ATOM   1129  CB  ALA A  67      47.820  60.720  79.325  1.00  0.00           C
ATOM   1133  C   ALA A  67      47.750  59.480  77.155  1.00  0.00           C
ATOM   1134  O   ALA A  67      48.750  58.790  76.965  1.00  0.00           O
ATOM   1135  N   ASP A  68      46.540  59.050  76.775  1.00  0.00           N
ATOM   1137  CA  ASP A  68      46.310  57.840  76.025  1.00  0.00           C
ATOM   1139  CB  ASP A  68      44.940  57.270  76.475  1.00  0.00           C
ATOM   1142  CG  ASP A  68      45.020  56.750  77.895  1.00  0.00           C
ATOM   1143  OD1 ASP A  68      46.140  56.410  78.365  1.00  0.00           O
ATOM   1144  OD2 ASP A  68      43.940  56.630  78.535  1.00  0.00           O
ATOM   1145  C   ASP A  68      46.510  57.910  74.505  1.00  0.00           C
ATOM   1146  O   ASP A  68      47.120  56.990  73.975  1.00  0.00           O
ATOM   1147  N   ASP A  69      46.050  58.960  73.795  1.00  0.00           N
ATOM   1149  CA  ASP A  69      46.020  58.910  72.335  1.00  0.00           C
ATOM   1151  CB  ASP A  69      44.640  59.460  71.865  1.00  0.00           C
ATOM   1154  CG  ASP A  69      44.150  59.010  70.515  1.00  0.00           C
ATOM   1155  OD1 ASP A  69      44.810  58.180  69.855  1.00  0.00           O
ATOM   1156  OD2 ASP A  69      43.010  59.420  70.145  1.00  0.00           O
ATOM   1157  C   ASP A  69      47.160  59.720  71.735  1.00  0.00           C
ATOM   1158  O   ASP A  69      47.510  59.560  70.565  1.00  0.00           O
ATOM   1159  N   GLY A  70      47.820  60.590  72.535  1.00  0.00           N
ATOM   1161  CA  GLY A  70      48.940  61.420  72.085  1.00  0.00           C
ATOM   1164  C   GLY A  70      48.480  62.620  71.295  1.00  0.00           C
ATOM   1165  O   GLY A  70      49.220  63.210  70.505  1.00  0.00           O
ATOM   1166  N   LYS A  71      47.200  63.000  71.505  1.00  0.00           N
ATOM   1168  CA  LYS A  71      46.440  63.890  70.655  1.00  0.00           C
ATOM   1170  CB  LYS A  71      45.370  63.040  69.945  1.00  0.00           C
ATOM   1173  CG  LYS A  71      46.020  62.260  68.795  1.00  0.00           C
ATOM   1176  CD  LYS A  71      45.010  61.680  67.795  1.00  0.00           C
ATOM   1179  CE  LYS A  71      45.650  61.260  66.465  1.00  0.00           C
ATOM   1182  NZ  LYS A  71      46.210  62.450  65.805  1.00  0.00           N
ATOM   1186  C   LYS A  71      45.880  65.130  71.345  1.00  0.00           C
ATOM   1187  O   LYS A  71      45.470  65.090  72.505  1.00  0.00           O
ATOM   1188  N   GLU A  72      45.970  66.300  70.655  1.00  0.00           N
ATOM   1190  CA  GLU A  72      45.750  67.590  71.265  1.00  0.00           C
ATOM   1192  CB  GLU A  72      46.570  68.780  70.635  1.00  0.00           C
ATOM   1195  CG  GLU A  72      46.110  69.310  69.255  1.00  0.00           C
ATOM   1198  CD  GLU A  72      46.940  70.480  68.715  1.00  0.00           C
ATOM   1199  OE1 GLU A  72      48.170  70.500  68.975  1.00  0.00           O
ATOM   1200  OE2 GLU A  72      46.390  71.340  67.975  1.00  0.00           O
ATOM   1201  C   GLU A  72      44.260  67.920  71.345  1.00  0.00           C
ATOM   1202  O   GLU A  72      43.470  67.670  70.425  1.00  0.00           O
ATOM   1203  N   ILE A  73      43.840  68.460  72.505  1.00  0.00           N
ATOM   1205  CA  ILE A  73      42.450  68.810  72.735  1.00  0.00           C
ATOM   1207  CB  ILE A  73      41.980  68.340  74.115  1.00  0.00           C
ATOM   1209  CG2 ILE A  73      41.910  66.800  74.075  1.00  0.00           C
ATOM   1213  CG1 ILE A  73      42.890  68.870  75.265  1.00  0.00           C
ATOM   1216  CD  ILE A  73      42.260  68.830  76.655  1.00  0.00           C
ATOM   1220  C   ILE A  73      42.240  70.300  72.625  1.00  0.00           C
ATOM   1221  O   ILE A  73      41.130  70.790  72.385  1.00  0.00           O
ATOM   1222  N   TRP A  74      43.330  71.060  72.795  1.00  0.00           N
ATOM   1224  CA  TRP A  74      43.320  72.470  72.565  1.00  0.00           C
ATOM   1226  CB  TRP A  74      42.590  73.290  73.675  1.00  0.00           C
ATOM   1229  CG  TRP A  74      43.010  73.110  75.105  1.00  0.00           C
ATOM   1230  CD1 TRP A  74      42.310  72.460  76.085  1.00  0.00           C
ATOM   1232  NE1 TRP A  74      42.990  72.560  77.275  1.00  0.00           N
ATOM   1234  CE2 TRP A  74      44.140  73.270  77.095  1.00  0.00           C
ATOM   1235  CD2 TRP A  74      44.200  73.640  75.735  1.00  0.00           C
ATOM   1236  CE3 TRP A  74      45.270  74.400  75.285  1.00  0.00           C
ATOM   1238  CZ3 TRP A  74      46.330  74.650  76.145  1.00  0.00           C
ATOM   1240  CZ2 TRP A  74      45.150  73.610  77.985  1.00  0.00           C
ATOM   1242  CH2 TRP A  74      46.290  74.230  77.475  1.00  0.00           C
ATOM   1244  C   TRP A  74      44.760  72.860  72.425  1.00  0.00           C
ATOM   1245  O   TRP A  74      45.660  72.210  72.975  1.00  0.00           O
ATOM   1246  N   SER A  75      45.000  73.960  71.715  1.00  0.00           N
ATOM   1248  CA  SER A  75      46.290  74.590  71.615  1.00  0.00           C
ATOM   1250  CB  SER A  75      47.100  74.180  70.345  1.00  0.00           C
ATOM   1253  OG  SER A  75      46.580  74.710  69.125  1.00  0.00           O
ATOM   1255  C   SER A  75      46.030  76.070  71.645  1.00  0.00           C
ATOM   1256  O   SER A  75      44.980  76.550  71.215  1.00  0.00           O
ATOM   1257  N   VAL A  76      46.960  76.840  72.235  1.00  0.00           N
ATOM   1259  CA  VAL A  76      46.810  78.280  72.335  1.00  0.00           C
ATOM   1261  CB  VAL A  76      46.120  78.760  73.615  1.00  0.00           C
ATOM   1263  CG1 VAL A  76      45.730  80.240  73.485  1.00  0.00           C
ATOM   1267  CG2 VAL A  76      44.820  77.980  73.885  1.00  0.00           C
ATOM   1271  C   VAL A  76      48.230  78.820  72.265  1.00  0.00           C
ATOM   1272  O   VAL A  76      49.170  78.220  72.765  1.00  0.00           O
ATOM   1273  N   SER A  77      48.420  79.970  71.615  1.00  0.00           N
ATOM   1275  CA  SER A  77      49.680  80.680  71.615  1.00  0.00           C
ATOM   1277  CB  SER A  77      50.320  80.910  70.235  1.00  0.00           C
ATOM   1280  OG  SER A  77      50.840  79.690  69.735  1.00  0.00           O
ATOM   1282  C   SER A  77      49.510  81.990  72.325  1.00  0.00           C
ATOM   1283  O   SER A  77      48.450  82.610  72.355  1.00  0.00           O
ATOM   1284  N   LEU A  78      50.580  82.370  73.005  1.00  0.00           N
ATOM   1286  CA  LEU A  78      50.550  83.290  74.095  1.00  0.00           C
ATOM   1288  CB  LEU A  78      50.340  82.530  75.425  1.00  0.00           C
ATOM   1291  CG  LEU A  78      48.920  82.210  75.965  1.00  0.00           C
ATOM   1293  CD1 LEU A  78      47.930  83.350  75.785  1.00  0.00           C
ATOM   1297  CD2 LEU A  78      48.310  80.880  75.505  1.00  0.00           C
ATOM   1301  C   LEU A  78      51.940  83.910  74.065  1.00  0.00           C
ATOM   1302  O   LEU A  78      52.830  83.620  74.865  1.00  0.00           O
ATOM   1303  N   ALA A  79      52.150  84.780  73.065  1.00  0.00           N
ATOM   1305  CA  ALA A  79      53.390  85.470  72.795  1.00  0.00           C
ATOM   1307  CB  ALA A  79      53.840  85.140  71.365  1.00  0.00           C
ATOM   1311  C   ALA A  79      53.070  86.940  73.045  1.00  0.00           C
ATOM   1312  O   ALA A  79      51.910  87.260  73.245  1.00  0.00           O
ATOM   1313  N   GLU A  80      54.040  87.870  73.245  1.00  0.00           N
ATOM   1315  CA  GLU A  80      54.940  88.360  72.225  1.00  0.00           C
ATOM   1317  CB  GLU A  80      54.880  89.910  72.255  1.00  0.00           C
ATOM   1320  CG  GLU A  80      55.490  90.650  71.035  1.00  0.00           C
ATOM   1323  CD  GLU A  80      56.260  91.920  71.355  1.00  0.00           C
ATOM   1324  OE1 GLU A  80      56.690  92.170  72.515  1.00  0.00           O
ATOM   1325  OE2 GLU A  80      56.420  92.730  70.395  1.00  0.00           O
ATOM   1326  C   GLU A  80      56.370  87.910  72.475  1.00  0.00           C
ATOM   1327  O   GLU A  80      57.280  88.160  71.685  1.00  0.00           O
ATOM   1328  N   LYS A  81      56.580  87.160  73.565  1.00  0.00           N
ATOM   1330  CA  LYS A  81      57.790  86.550  74.085  1.00  0.00           C
ATOM   1332  CB  LYS A  81      58.870  86.170  73.035  1.00  0.00           C
ATOM   1335  CG  LYS A  81      60.010  87.170  72.805  1.00  0.00           C
ATOM   1338  CD  LYS A  81      61.360  86.620  73.315  1.00  0.00           C
ATOM   1341  CE  LYS A  81      62.550  87.560  73.025  1.00  0.00           C
ATOM   1344  NZ  LYS A  81      63.780  86.810  72.685  1.00  0.00           N
ATOM   1348  C   LYS A  81      58.220  87.370  75.305  1.00  0.00           C
ATOM   1349  O   LYS A  81      59.370  87.360  75.725  1.00  0.00           O
ATOM   1350  N   ASP A  82      57.270  88.110  75.925  1.00  0.00           N
ATOM   1352  CA  ASP A  82      57.570  89.040  76.995  1.00  0.00           C
ATOM   1354  CB  ASP A  82      57.210  90.460  76.495  1.00  0.00           C
ATOM   1357  CG  ASP A  82      58.240  91.470  76.965  1.00  0.00           C
ATOM   1358  OD1 ASP A  82      57.900  92.460  77.665  1.00  0.00           O
ATOM   1359  OD2 ASP A  82      59.440  91.260  76.625  1.00  0.00           O
ATOM   1360  C   ASP A  82      56.880  88.720  78.325  1.00  0.00           C
ATOM   1361  O   ASP A  82      56.890  89.510  79.255  1.00  0.00           O
ATOM   1362  N   GLY A  83      56.270  87.520  78.465  1.00  0.00           N
ATOM   1364  CA  GLY A  83      55.430  87.170  79.615  1.00  0.00           C
ATOM   1367  C   GLY A  83      56.000  86.150  80.555  1.00  0.00           C
ATOM   1368  O   GLY A  83      57.080  85.600  80.375  1.00  0.00           O
ATOM   1369  N   TRP A  84      55.230  85.750  81.595  1.00  0.00           N
ATOM   1371  CA  TRP A  84      55.570  84.660  82.495  1.00  0.00           C
ATOM   1373  CB  TRP A  84      55.030  84.940  83.905  1.00  0.00           C
ATOM   1376  CG  TRP A  84      55.430  84.060  85.065  1.00  0.00           C
ATOM   1377  CD1 TRP A  84      54.620  83.030  85.435  1.00  0.00           C
ATOM   1379  NE1 TRP A  84      54.760  82.790  86.775  1.00  0.00           N
ATOM   1381  CE2 TRP A  84      55.680  83.620  87.295  1.00  0.00           C
ATOM   1382  CD2 TRP A  84      56.200  84.390  86.235  1.00  0.00           C
ATOM   1383  CE3 TRP A  84      57.200  85.320  86.525  1.00  0.00           C
ATOM   1385  CZ3 TRP A  84      57.580  85.510  87.855  1.00  0.00           C
ATOM   1387  CZ2 TRP A  84      56.000  83.860  88.615  1.00  0.00           C
ATOM   1389  CH2 TRP A  84      56.960  84.820  88.885  1.00  0.00           C
ATOM   1391  C   TRP A  84      55.120  83.300  81.945  1.00  0.00           C
ATOM   1392  O   TRP A  84      55.040  82.320  82.665  1.00  0.00           O
ATOM   1393  N   PHE A  85      54.850  83.230  80.615  1.00  0.00           N
ATOM   1395  CA  PHE A  85      54.160  82.150  79.925  1.00  0.00           C
ATOM   1397  CB  PHE A  85      54.590  81.770  78.495  1.00  0.00           C
ATOM   1400  CG  PHE A  85      53.830  80.700  77.765  1.00  0.00           C
ATOM   1401  CD1 PHE A  85      54.480  79.520  77.445  1.00  0.00           C
ATOM   1403  CE1 PHE A  85      53.890  78.510  76.705  1.00  0.00           C
ATOM   1405  CZ  PHE A  85      52.560  78.660  76.355  1.00  0.00           C
ATOM   1407  CD2 PHE A  85      52.520  80.860  77.315  1.00  0.00           C
ATOM   1409  CE2 PHE A  85      51.870  79.810  76.655  1.00  0.00           C
ATOM   1411  C   PHE A  85      53.580  81.050  80.725  1.00  0.00           C
ATOM   1412  O   PHE A  85      52.620  81.350  81.395  1.00  0.00           O
ATOM   1413  N   SER A  86      54.040  79.790  80.605  1.00  0.00           N
ATOM   1415  CA  SER A  86      53.240  78.580  80.345  1.00  0.00           C
ATOM   1417  CB  SER A  86      53.710  77.270  81.065  1.00  0.00           C
ATOM   1420  OG  SER A  86      54.070  77.460  82.425  1.00  0.00           O
ATOM   1422  C   SER A  86      51.720  78.610  80.105  1.00  0.00           C
ATOM   1423  O   SER A  86      51.160  77.550  79.845  1.00  0.00           O
ATOM   1424  N   LYS A  87      51.080  79.810  80.135  1.00  0.00           N
ATOM   1426  CA  LYS A  87      49.980  80.400  79.405  1.00  0.00           C
ATOM   1428  CB  LYS A  87      48.710  79.560  79.595  1.00  0.00           C
ATOM   1431  CG  LYS A  87      48.600  78.370  78.635  1.00  0.00           C
ATOM   1434  CD  LYS A  87      47.770  77.150  79.105  1.00  0.00           C
ATOM   1437  CE  LYS A  87      48.170  76.390  80.375  1.00  0.00           C
ATOM   1440  NZ  LYS A  87      49.340  75.530  80.145  1.00  0.00           N
ATOM   1444  C   LYS A  87      49.730  81.940  79.615  1.00  0.00           C
ATOM   1445  O   LYS A  87      48.660  82.310  80.055  1.00  0.00           O
ATOM   1446  N   GLU A  88      50.660  82.870  79.215  1.00  0.00           N
ATOM   1448  CA  GLU A  88      50.380  84.220  78.615  1.00  0.00           C
ATOM   1450  CB  GLU A  88      49.420  85.180  79.385  1.00  0.00           C
ATOM   1453  CG  GLU A  88      48.640  86.170  78.465  1.00  0.00           C
ATOM   1456  CD  GLU A  88      47.130  85.950  78.425  1.00  0.00           C
ATOM   1457  OE1 GLU A  88      46.490  86.080  79.495  1.00  0.00           O
ATOM   1458  OE2 GLU A  88      46.610  85.690  77.305  1.00  0.00           O
ATOM   1459  C   GLU A  88      51.770  84.810  78.185  1.00  0.00           C
ATOM   1460  O   GLU A  88      52.610  83.940  78.025  1.00  0.00           O
ATOM   1461  N   PRO A  89      52.300  86.030  77.915  1.00  0.00           N
ATOM   1462  CD  PRO A  89      51.580  87.280  78.135  1.00  0.00           C
ATOM   1465  CA  PRO A  89      53.190  86.190  76.735  1.00  0.00           C
ATOM   1467  CB  PRO A  89      53.230  87.720  76.535  1.00  0.00           C
ATOM   1470  CG  PRO A  89      52.580  88.350  77.765  1.00  0.00           C
ATOM   1473  C   PRO A  89      54.640  85.650  76.535  1.00  0.00           C
ATOM   1474  O   PRO A  89      55.230  86.090  75.565  1.00  0.00           O
ATOM   1475  N   ALA A  90      55.260  84.730  77.305  1.00  0.00           N
ATOM   1477  CA  ALA A  90      56.470  83.970  76.885  1.00  0.00           C
ATOM   1479  CB  ALA A  90      56.370  83.350  75.465  1.00  0.00           C
ATOM   1483  C   ALA A  90      57.900  84.340  77.335  1.00  0.00           C
ATOM   1484  O   ALA A  90      58.170  85.470  77.715  1.00  0.00           O
ATOM   1485  N   LEU A  91      58.790  83.300  77.385  1.00  0.00           N
ATOM   1487  CA  LEU A  91      60.110  83.180  78.045  1.00  0.00           C
ATOM   1489  CB  LEU A  91      60.910  84.480  78.415  1.00  0.00           C
ATOM   1492  CG  LEU A  91      61.570  85.240  77.255  1.00  0.00           C
ATOM   1494  CD1 LEU A  91      62.790  86.020  77.755  1.00  0.00           C
ATOM   1498  CD2 LEU A  91      62.010  84.330  76.105  1.00  0.00           C
ATOM   1502  C   LEU A  91      60.150  82.200  79.215  1.00  0.00           C
ATOM   1503  O   LEU A  91      60.950  82.270  80.145  1.00  0.00           O
ATOM   1504  N   LEU A  92      59.220  81.250  79.215  1.00  0.00           N
ATOM   1506  CA  LEU A  92      58.900  80.330  80.265  1.00  0.00           C
ATOM   1508  CB  LEU A  92      57.690  79.490  79.855  1.00  0.00           C
ATOM   1511  CG  LEU A  92      57.870  78.800  78.495  1.00  0.00           C
ATOM   1513  CD1 LEU A  92      57.020  77.520  78.455  1.00  0.00           C
ATOM   1517  CD2 LEU A  92      57.690  79.800  77.325  1.00  0.00           C
ATOM   1521  C   LEU A  92      60.020  79.460  80.785  1.00  0.00           C
ATOM   1522  O   LEU A  92      60.940  79.090  80.065  1.00  0.00           O
ATOM   1523  N   SER A  93      59.960  79.160  82.085  1.00  0.00           N
ATOM   1525  CA  SER A  93      61.090  78.590  82.785  1.00  0.00           C
ATOM   1527  CB  SER A  93      62.120  79.700  83.115  1.00  0.00           C
ATOM   1530  OG  SER A  93      63.370  79.140  83.495  1.00  0.00           O
ATOM   1532  C   SER A  93      60.670  77.900  84.085  1.00  0.00           C
ATOM   1533  O   SER A  93      61.410  77.080  84.605  1.00  0.00           O
ATOM   1534  N   GLY A  94      59.450  78.150  84.615  1.00  0.00           N
ATOM   1536  CA  GLY A  94      58.880  77.330  85.695  1.00  0.00           C
ATOM   1539  C   GLY A  94      57.990  76.240  85.145  1.00  0.00           C
ATOM   1540  O   GLY A  94      58.100  75.880  83.975  1.00  0.00           O
ATOM   1541  N   GLY A  95      57.000  75.760  85.935  1.00  0.00           N
ATOM   1543  CA  GLY A  95      55.940  74.830  85.505  1.00  0.00           C
ATOM   1546  C   GLY A  95      56.320  73.510  84.855  1.00  0.00           C
ATOM   1547  O   GLY A  95      57.470  73.110  84.895  1.00  0.00           O
ATOM   1548  N   VAL A  96      55.360  72.770  84.255  1.00  0.00           N
ATOM   1550  CA  VAL A  96      53.930  73.020  84.385  1.00  0.00           C
ATOM   1552  CB  VAL A  96      53.060  72.690  83.165  1.00  0.00           C
ATOM   1554  CG1 VAL A  96      53.640  73.340  81.895  1.00  0.00           C
ATOM   1558  CG2 VAL A  96      52.870  71.200  82.925  1.00  0.00           C
ATOM   1562  C   VAL A  96      53.410  72.400  85.675  1.00  0.00           C
ATOM   1563  O   VAL A  96      53.820  71.340  86.145  1.00  0.00           O
ATOM   1564  N   THR A  97      52.500  73.090  86.345  1.00  0.00           N
ATOM   1566  CA  THR A  97      51.900  72.630  87.585  1.00  0.00           C
ATOM   1568  CB  THR A  97      52.090  73.640  88.705  1.00  0.00           C
ATOM   1570  OG1 THR A  97      53.460  73.720  89.025  1.00  0.00           O
ATOM   1572  CG2 THR A  97      51.350  73.260  89.995  1.00  0.00           C
ATOM   1576  C   THR A  97      50.450  72.540  87.285  1.00  0.00           C
ATOM   1577  O   THR A  97      49.950  73.390  86.575  1.00  0.00           O
ATOM   1578  N   VAL A  98      49.710  71.520  87.755  1.00  0.00           N
ATOM   1580  CA  VAL A  98      48.260  71.500  87.545  1.00  0.00           C
ATOM   1582  CB  VAL A  98      47.830  70.190  86.865  1.00  0.00           C
ATOM   1584  CG1 VAL A  98      46.360  70.210  86.405  1.00  0.00           C
ATOM   1588  CG2 VAL A  98      48.670  70.030  85.585  1.00  0.00           C
ATOM   1592  C   VAL A  98      47.600  71.900  88.875  1.00  0.00           C
ATOM   1593  O   VAL A  98      48.080  72.830  89.525  1.00  0.00           O
ATOM   1594  N   SER A  99      46.520  71.230  89.325  1.00  0.00           N
ATOM   1596  CA  SER A  99      45.700  71.550  90.485  1.00  0.00           C
ATOM   1598  CB  SER A  99      46.420  72.060  91.775  1.00  0.00           C
ATOM   1601  OG  SER A  99      46.170  73.440  92.025  1.00  0.00           O
ATOM   1603  C   SER A  99      44.460  72.350  90.135  1.00  0.00           C
ATOM   1604  O   SER A  99      44.470  73.190  89.245  1.00  0.00           O
ATOM   1605  N   GLY A 100      43.320  72.070  90.805  1.00  0.00           N
ATOM   1607  CA  GLY A 100      42.150  72.950  90.805  1.00  0.00           C
ATOM   1610  C   GLY A 100      41.410  73.090  89.505  1.00  0.00           C
ATOM   1611  O   GLY A 100      40.410  73.800  89.425  1.00  0.00           O
ATOM   1612  N   GLY A 101      41.820  72.350  88.455  1.00  0.00           N
ATOM   1614  CA  GLY A 101      41.320  72.560  87.095  1.00  0.00           C
ATOM   1617  C   GLY A 101      41.980  73.750  86.425  1.00  0.00           C
ATOM   1618  O   GLY A 101      41.520  74.280  85.425  1.00  0.00           O
ATOM   1619  N   HIS A 102      43.130  74.130  86.985  1.00  0.00           N
ATOM   1621  CA  HIS A 102      44.000  75.170  86.525  1.00  0.00           C
ATOM   1623  CB  HIS A 102      44.300  76.200  87.635  1.00  0.00           C
ATOM   1626  ND1 HIS A 102      41.890  76.650  88.195  1.00  0.00           N
ATOM   1627  CG  HIS A 102      43.190  77.110  88.055  1.00  0.00           C
ATOM   1628  CE1 HIS A 102      41.220  77.650  88.725  1.00  0.00           C
ATOM   1630  NE2 HIS A 102      42.010  78.730  88.915  1.00  0.00           N
ATOM   1632  CD2 HIS A 102      43.270  78.400  88.475  1.00  0.00           C
ATOM   1634  C   HIS A 102      45.320  74.520  86.145  1.00  0.00           C
ATOM   1635  O   HIS A 102      45.680  73.440  86.615  1.00  0.00           O
ATOM   1636  N   VAL A 103      46.070  75.200  85.275  1.00  0.00           N
ATOM   1638  CA  VAL A 103      47.460  74.910  84.985  1.00  0.00           C
ATOM   1640  CB  VAL A 103      47.670  74.640  83.495  1.00  0.00           C
ATOM   1642  CG1 VAL A 103      49.130  74.230  83.215  1.00  0.00           C
ATOM   1646  CG2 VAL A 103      46.730  73.520  83.015  1.00  0.00           C
ATOM   1650  C   VAL A 103      48.260  76.140  85.415  1.00  0.00           C
ATOM   1651  O   VAL A 103      47.910  77.250  85.025  1.00  0.00           O
ATOM   1652  N   TYR A 104      49.330  75.980  86.235  1.00  0.00           N
ATOM   1654  CA  TYR A 104      50.120  77.060  86.805  1.00  0.00           C
ATOM   1656  CB  TYR A 104      50.090  77.160  88.345  1.00  0.00           C
ATOM   1659  CG  TYR A 104      48.680  77.230  88.825  1.00  0.00           C
ATOM   1660  CD1 TYR A 104      48.040  76.050  89.205  1.00  0.00           C
ATOM   1662  CE1 TYR A 104      46.790  76.090  89.835  1.00  0.00           C
ATOM   1664  CZ  TYR A 104      46.180  77.320  90.095  1.00  0.00           C
ATOM   1665  OH  TYR A 104      44.950  77.360  90.755  1.00  0.00           O
ATOM   1667  CD2 TYR A 104      48.030  78.460  89.005  1.00  0.00           C
ATOM   1669  CE2 TYR A 104      46.790  78.500  89.665  1.00  0.00           C
ATOM   1671  C   TYR A 104      51.580  76.910  86.415  1.00  0.00           C
ATOM   1672  O   TYR A 104      52.040  75.850  85.995  1.00  0.00           O
ATOM   1673  N   ILE A 105      52.310  78.030  86.425  1.00  0.00           N
ATOM   1675  CA  ILE A 105      52.910  78.500  85.195  1.00  0.00           C
ATOM   1677  CB  ILE A 105      51.760  79.290  84.555  1.00  0.00           C
ATOM   1679  CG2 ILE A 105      52.200  80.640  84.025  1.00  0.00           C
ATOM   1683  CG1 ILE A 105      50.930  78.450  83.555  1.00  0.00           C
ATOM   1686  CD  ILE A 105      49.600  79.090  83.175  1.00  0.00           C
ATOM   1690  C   ILE A 105      54.210  79.270  85.535  1.00  0.00           C
ATOM   1691  O   ILE A 105      54.410  79.600  86.695  1.00  0.00           O
ATOM   1692  N   GLY A 106      55.180  79.550  84.625  1.00  0.00           N
ATOM   1694  CA  GLY A 106      56.410  80.270  85.035  1.00  0.00           C
ATOM   1697  C   GLY A 106      57.300  80.810  83.925  1.00  0.00           C
ATOM   1698  O   GLY A 106      57.580  80.070  82.995  1.00  0.00           O
ATOM   1699  N   SER A 107      57.860  82.050  84.035  1.00  0.00           N
ATOM   1701  CA  SER A 107      58.960  82.550  83.185  1.00  0.00           C
ATOM   1703  CB  SER A 107      58.700  83.510  81.955  1.00  0.00           C
ATOM   1706  OG  SER A 107      57.780  83.060  80.975  1.00  0.00           O
ATOM   1708  C   SER A 107      59.840  83.510  83.945  1.00  0.00           C
ATOM   1709  O   SER A 107      59.410  84.220  84.845  1.00  0.00           O
ATOM   1710  N   GLU A 108      61.030  83.700  83.375  1.00  0.00           N
ATOM   1712  CA  GLU A 108      61.790  84.920  83.285  1.00  0.00           C
ATOM   1714  CB  GLU A 108      62.830  84.660  82.155  1.00  0.00           C
ATOM   1717  CG  GLU A 108      63.790  83.470  82.535  1.00  0.00           C
ATOM   1720  CD  GLU A 108      64.400  82.690  81.375  1.00  0.00           C
ATOM   1721  OE1 GLU A 108      64.830  83.290  80.355  1.00  0.00           O
ATOM   1722  OE2 GLU A 108      64.480  81.440  81.505  1.00  0.00           O
ATOM   1723  C   GLU A 108      61.050  86.290  83.195  1.00  0.00           C
ATOM   1724  O   GLU A 108      61.330  87.210  83.955  1.00  0.00           O
ATOM   1725  N   LYS A 109      60.050  86.470  82.295  1.00  0.00           N
ATOM   1727  CA  LYS A 109      59.310  87.720  82.115  1.00  0.00           C
ATOM   1729  CB  LYS A 109      60.130  88.750  81.315  1.00  0.00           C
ATOM   1732  CG  LYS A 109      60.330  88.420  79.835  1.00  0.00           C
ATOM   1735  CD  LYS A 109      60.770  89.720  79.155  1.00  0.00           C
ATOM   1738  CE  LYS A 109      61.730  89.570  77.985  1.00  0.00           C
ATOM   1741  NZ  LYS A 109      61.060  89.240  76.715  1.00  0.00           N
ATOM   1745  C   LYS A 109      58.560  88.460  83.255  1.00  0.00           C
ATOM   1746  O   LYS A 109      58.060  89.560  83.015  1.00  0.00           O
ATOM   1747  N   ALA A 110      58.400  87.920  84.475  1.00  0.00           N
ATOM   1749  CA  ALA A 110      57.810  88.630  85.625  1.00  0.00           C
ATOM   1751  CB  ALA A 110      58.640  89.890  85.965  1.00  0.00           C
ATOM   1755  C   ALA A 110      56.290  88.920  85.665  1.00  0.00           C
ATOM   1756  O   ALA A 110      55.870  90.080  85.795  1.00  0.00           O
ATOM   1757  N   GLN A 111      55.430  87.870  85.645  1.00  0.00           N
ATOM   1759  CA  GLN A 111      53.970  87.920  85.775  1.00  0.00           C
ATOM   1761  CB  GLN A 111      53.190  88.110  84.435  1.00  0.00           C
ATOM   1764  CG  GLN A 111      53.360  89.500  83.765  1.00  0.00           C
ATOM   1767  CD  GLN A 111      52.540  90.640  84.355  1.00  0.00           C
ATOM   1768  OE1 GLN A 111      51.430  90.510  84.885  1.00  0.00           O
ATOM   1769  NE2 GLN A 111      53.100  91.860  84.205  1.00  0.00           N
ATOM   1772  C   GLN A 111      53.560  86.640  86.505  1.00  0.00           C
ATOM   1773  O   GLN A 111      54.370  86.150  87.265  1.00  0.00           O
ATOM   1774  N   VAL A 112      52.350  86.070  86.345  1.00  0.00           N
ATOM   1776  CA  VAL A 112      51.940  84.680  86.605  1.00  0.00           C
ATOM   1778  CB  VAL A 112      51.520  84.220  88.005  1.00  0.00           C
ATOM   1780  CG1 VAL A 112      51.270  82.690  88.085  1.00  0.00           C
ATOM   1784  CG2 VAL A 112      52.570  84.560  89.045  1.00  0.00           C
ATOM   1788  C   VAL A 112      50.700  84.600  85.795  1.00  0.00           C
ATOM   1789  O   VAL A 112      50.040  85.630  85.625  1.00  0.00           O
ATOM   1790  N   TYR A 113      50.330  83.410  85.315  1.00  0.00           N
ATOM   1792  CA  TYR A 113      49.040  83.220  84.715  1.00  0.00           C
ATOM   1794  CB  TYR A 113      49.100  83.170  83.175  1.00  0.00           C
ATOM   1797  CG  TYR A 113      49.950  84.310  82.705  1.00  0.00           C
ATOM   1798  CD1 TYR A 113      49.510  85.630  82.775  1.00  0.00           C
ATOM   1800  CE1 TYR A 113      50.360  86.700  82.415  1.00  0.00           C
ATOM   1802  CZ  TYR A 113      51.620  86.410  81.875  1.00  0.00           C
ATOM   1803  OH  TYR A 113      52.420  87.390  81.295  1.00  0.00           O
ATOM   1805  CD2 TYR A 113      51.240  84.060  82.255  1.00  0.00           C
ATOM   1807  CE2 TYR A 113      52.040  85.090  81.785  1.00  0.00           C
ATOM   1809  C   TYR A 113      48.520  81.920  85.265  1.00  0.00           C
ATOM   1810  O   TYR A 113      49.280  81.100  85.775  1.00  0.00           O
ATOM   1811  N   ALA A 114      47.210  81.710  85.185  1.00  0.00           N
ATOM   1813  CA  ALA A 114      46.620  80.440  85.485  1.00  0.00           C
ATOM   1815  CB  ALA A 114      46.070  80.370  86.915  1.00  0.00           C
ATOM   1819  C   ALA A 114      45.510  80.210  84.515  1.00  0.00           C
ATOM   1820  O   ALA A 114      44.730  81.120  84.195  1.00  0.00           O
ATOM   1821  N   LEU A 115      45.450  78.990  83.965  1.00  0.00           N
ATOM   1823  CA  LEU A 115      44.610  78.710  82.835  1.00  0.00           C
ATOM   1825  CB  LEU A 115      45.400  78.570  81.505  1.00  0.00           C
ATOM   1828  CG  LEU A 115      45.380  79.920  80.775  1.00  0.00           C
ATOM   1830  CD1 LEU A 115      46.350  80.950  81.365  1.00  0.00           C
ATOM   1834  CD2 LEU A 115      45.340  79.860  79.245  1.00  0.00           C
ATOM   1838  C   LEU A 115      43.730  77.530  83.045  1.00  0.00           C
ATOM   1839  O   LEU A 115      44.170  76.500  83.575  1.00  0.00           O
ATOM   1840  N   ASN A 116      42.470  77.670  82.595  1.00  0.00           N
ATOM   1842  CA  ASN A 116      41.460  76.630  82.625  1.00  0.00           C
ATOM   1844  CB  ASN A 116      40.130  77.090  81.965  1.00  0.00           C
ATOM   1847  CG  ASN A 116      39.340  78.080  82.825  1.00  0.00           C
ATOM   1848  OD1 ASN A 116      39.400  78.090  84.045  1.00  0.00           O
ATOM   1849  ND2 ASN A 116      38.530  78.930  82.135  1.00  0.00           N
ATOM   1852  C   ASN A 116      41.930  75.410  81.855  1.00  0.00           C
ATOM   1853  O   ASN A 116      42.450  75.500  80.745  1.00  0.00           O
ATOM   1854  N   THR A 117      41.720  74.230  82.455  1.00  0.00           N
ATOM   1856  CA  THR A 117      41.990  72.950  81.825  1.00  0.00           C
ATOM   1858  CB  THR A 117      41.900  71.800  82.815  1.00  0.00           C
ATOM   1860  OG1 THR A 117      40.750  71.890  83.655  1.00  0.00           O
ATOM   1862  CG2 THR A 117      43.150  71.860  83.725  1.00  0.00           C
ATOM   1866  C   THR A 117      41.140  72.710  80.595  1.00  0.00           C
ATOM   1867  O   THR A 117      41.640  72.220  79.585  1.00  0.00           O
ATOM   1868  N   SER A 118      39.840  73.060  80.665  1.00  0.00           N
ATOM   1870  CA  SER A 118      38.850  72.750  79.645  1.00  0.00           C
ATOM   1872  CB  SER A 118      37.450  73.250  80.085  1.00  0.00           C
ATOM   1875  OG  SER A 118      36.990  72.650  81.295  1.00  0.00           O
ATOM   1877  C   SER A 118      39.050  73.380  78.265  1.00  0.00           C
ATOM   1878  O   SER A 118      39.010  72.700  77.245  1.00  0.00           O
ATOM   1879  N   ASP A 119      39.240  74.720  78.195  1.00  0.00           N
ATOM   1881  CA  ASP A 119      39.220  75.430  76.925  1.00  0.00           C
ATOM   1883  CB  ASP A 119      38.100  76.520  76.885  1.00  0.00           C
ATOM   1886  CG  ASP A 119      38.200  77.640  77.935  1.00  0.00           C
ATOM   1887  OD1 ASP A 119      38.940  77.470  78.935  1.00  0.00           O
ATOM   1888  OD2 ASP A 119      37.470  78.650  77.785  1.00  0.00           O
ATOM   1889  C   ASP A 119      40.570  76.060  76.665  1.00  0.00           C
ATOM   1890  O   ASP A 119      40.770  76.750  75.665  1.00  0.00           O
ATOM   1891  N   GLY A 120      41.520  75.880  77.595  1.00  0.00           N
ATOM   1893  CA  GLY A 120      42.800  76.570  77.575  1.00  0.00           C
ATOM   1896  C   GLY A 120      42.660  78.060  77.545  1.00  0.00           C
ATOM   1897  O   GLY A 120      43.450  78.750  76.895  1.00  0.00           O
ATOM   1898  N   THR A 121      41.650  78.630  78.235  1.00  0.00           N
ATOM   1900  CA  THR A 121      41.550  80.070  78.335  1.00  0.00           C
ATOM   1902  CB  THR A 121      40.160  80.610  78.045  1.00  0.00           C
ATOM   1904  OG1 THR A 121      40.250  81.900  77.475  1.00  0.00           O
ATOM   1906  CG2 THR A 121      39.270  80.750  79.275  1.00  0.00           C
ATOM   1910  C   THR A 121      42.030  80.590  79.665  1.00  0.00           C
ATOM   1911  O   THR A 121      42.010  79.900  80.695  1.00  0.00           O
ATOM   1912  N   VAL A 122      42.520  81.840  79.635  1.00  0.00           N
ATOM   1914  CA  VAL A 122      43.050  82.580  80.755  1.00  0.00           C
ATOM   1916  CB  VAL A 122      43.750  83.860  80.345  1.00  0.00           C
ATOM   1918  CG1 VAL A 122      44.600  84.350  81.545  1.00  0.00           C
ATOM   1922  CG2 VAL A 122      44.650  83.600  79.115  1.00  0.00           C
ATOM   1926  C   VAL A 122      42.020  82.810  81.835  1.00  0.00           C
ATOM   1927  O   VAL A 122      40.960  83.410  81.625  1.00  0.00           O
ATOM   1928  N   ALA A 123      42.310  82.280  83.035  1.00  0.00           N
ATOM   1930  CA  ALA A 123      41.540  82.560  84.215  1.00  0.00           C
ATOM   1932  CB  ALA A 123      41.600  81.340  85.155  1.00  0.00           C
ATOM   1936  C   ALA A 123      42.080  83.800  84.905  1.00  0.00           C
ATOM   1937  O   ALA A 123      41.330  84.650  85.365  1.00  0.00           O
ATOM   1938  N   TRP A 124      43.420  83.960  84.925  1.00  0.00           N
ATOM   1940  CA  TRP A 124      43.990  85.170  85.485  1.00  0.00           C
ATOM   1942  CB  TRP A 124      43.870  85.230  87.025  1.00  0.00           C
ATOM   1945  CG  TRP A 124      44.330  84.030  87.775  1.00  0.00           C
ATOM   1946  CD1 TRP A 124      43.530  83.030  88.245  1.00  0.00           C
ATOM   1948  NE1 TRP A 124      44.250  82.240  89.105  1.00  0.00           N
ATOM   1950  CE2 TRP A 124      45.530  82.680  89.185  1.00  0.00           C
ATOM   1951  CD2 TRP A 124      45.640  83.800  88.325  1.00  0.00           C
ATOM   1952  CE3 TRP A 124      46.850  84.470  88.215  1.00  0.00           C
ATOM   1954  CZ3 TRP A 124      47.910  84.020  88.985  1.00  0.00           C
ATOM   1956  CZ2 TRP A 124      46.600  82.230  89.935  1.00  0.00           C
ATOM   1958  CH2 TRP A 124      47.810  82.910  89.815  1.00  0.00           C
ATOM   1960  C   TRP A 124      45.420  85.440  85.085  1.00  0.00           C
ATOM   1961  O   TRP A 124      46.170  84.540  84.705  1.00  0.00           O
ATOM   1962  N   GLN A 125      45.810  86.720  85.215  1.00  0.00           N
ATOM   1964  CA  GLN A 125      47.160  87.210  85.065  1.00  0.00           C
ATOM   1966  CB  GLN A 125      47.300  88.190  83.865  1.00  0.00           C
ATOM   1969  CG  GLN A 125      46.690  87.720  82.505  1.00  0.00           C
ATOM   1972  CD  GLN A 125      46.880  88.720  81.355  1.00  0.00           C
ATOM   1973  OE1 GLN A 125      46.100  88.760  80.405  1.00  0.00           O
ATOM   1974  NE2 GLN A 125      47.930  89.570  81.435  1.00  0.00           N
ATOM   1977  C   GLN A 125      47.550  87.970  86.335  1.00  0.00           C
ATOM   1978  O   GLN A 125      46.700  88.560  87.005  1.00  0.00           O
ATOM   1979  N   THR A 126      48.840  87.980  86.705  1.00  0.00           N
ATOM   1981  CA  THR A 126      49.340  88.660  87.915  1.00  0.00           C
ATOM   1983  CB  THR A 126      49.510  87.670  89.065  1.00  0.00           C
ATOM   1985  OG1 THR A 126      48.230  87.190  89.415  1.00  0.00           O
ATOM   1987  CG2 THR A 126      50.120  88.290  90.335  1.00  0.00           C
ATOM   1991  C   THR A 126      50.700  89.230  87.685  1.00  0.00           C
ATOM   1992  O   THR A 126      51.530  88.560  87.105  1.00  0.00           O
ATOM   1993  N   LYS A 127      51.070  90.450  88.125  1.00  0.00           N
ATOM   1995  CA  LYS A 127      52.460  90.900  87.985  1.00  0.00           C
ATOM   1997  CB  LYS A 127      52.550  92.440  87.775  1.00  0.00           C
ATOM   2000  CG  LYS A 127      53.890  92.960  87.215  1.00  0.00           C
ATOM   2003  CD  LYS A 127      55.030  93.160  88.235  1.00  0.00           C
ATOM   2006  CE  LYS A 127      54.770  94.230  89.285  1.00  0.00           C
ATOM   2009  NZ  LYS A 127      55.800  94.180  90.335  1.00  0.00           N
ATOM   2013  C   LYS A 127      53.320  90.490  89.175  1.00  0.00           C
ATOM   2014  O   LYS A 127      52.990  90.780  90.325  1.00  0.00           O
ATOM   2015  N   VAL A 128      54.490  89.830  88.955  1.00  0.00           N
ATOM   2017  CA  VAL A 128      55.390  89.370  90.015  1.00  0.00           C
ATOM   2019  CB  VAL A 128      55.560  87.860  90.005  1.00  0.00           C
ATOM   2021  CG1 VAL A 128      56.320  87.290  91.225  1.00  0.00           C
ATOM   2025  CG2 VAL A 128      54.170  87.240  90.095  1.00  0.00           C
ATOM   2029  C   VAL A 128      56.740  90.090  89.935  1.00  0.00           C
ATOM   2030  O   VAL A 128      57.110  90.730  88.955  1.00  0.00           O
ATOM   2031  N   ALA A 129      57.510  90.050  91.035  1.00  0.00           N
ATOM   2033  CA  ALA A 129      58.730  90.810  91.235  1.00  0.00           C
ATOM   2035  CB  ALA A 129      59.240  90.520  92.655  1.00  0.00           C
ATOM   2039  C   ALA A 129      59.870  90.620  90.215  1.00  0.00           C
ATOM   2040  O   ALA A 129      60.580  91.570  89.915  1.00  0.00           O
ATOM   2041  N   GLY A 130      60.110  89.390  89.705  1.00  0.00           N
ATOM   2043  CA  GLY A 130      61.280  89.070  88.885  1.00  0.00           C
ATOM   2046  C   GLY A 130      61.060  87.850  88.025  1.00  0.00           C
ATOM   2047  O   GLY A 130      59.970  87.640  87.555  1.00  0.00           O
ATOM   2048  N   GLU A 131      62.070  86.970  87.815  1.00  0.00           N
ATOM   2050  CA  GLU A 131      61.950  85.760  87.005  1.00  0.00           C
ATOM   2052  CB  GLU A 131      63.340  85.330  86.455  1.00  0.00           C
ATOM   2055  CG  GLU A 131      64.110  86.370  85.595  1.00  0.00           C
ATOM   2058  CD  GLU A 131      65.510  85.860  85.275  1.00  0.00           C
ATOM   2059  OE1 GLU A 131      66.350  85.800  86.215  1.00  0.00           O
ATOM   2060  OE2 GLU A 131      65.830  85.560  84.105  1.00  0.00           O
ATOM   2061  C   GLU A 131      61.460  84.540  87.795  1.00  0.00           C
ATOM   2062  O   GLU A 131      62.140  84.120  88.735  1.00  0.00           O
ATOM   2063  N   ALA A 132      60.350  83.860  87.425  1.00  0.00           N
ATOM   2065  CA  ALA A 132      60.080  82.520  87.945  1.00  0.00           C
ATOM   2067  CB  ALA A 132      58.610  82.150  88.025  1.00  0.00           C
ATOM   2071  C   ALA A 132      60.720  81.420  87.135  1.00  0.00           C
ATOM   2072  O   ALA A 132      60.390  81.170  85.975  1.00  0.00           O
ATOM   2073  N   LEU A 133      61.610  80.710  87.805  1.00  0.00           N
ATOM   2075  CA  LEU A 133      62.330  79.580  87.285  1.00  0.00           C
ATOM   2077  CB  LEU A 133      63.830  79.890  87.555  1.00  0.00           C
ATOM   2080  CG  LEU A 133      64.300  81.320  87.175  1.00  0.00           C
ATOM   2082  CD1 LEU A 133      65.710  81.570  87.725  1.00  0.00           C
ATOM   2086  CD2 LEU A 133      64.250  81.580  85.665  1.00  0.00           C
ATOM   2090  C   LEU A 133      61.850  78.350  88.045  1.00  0.00           C
ATOM   2091  O   LEU A 133      62.130  77.200  87.705  1.00  0.00           O
ATOM   2092  N   SER A 134      61.030  78.560  89.095  1.00  0.00           N
ATOM   2094  CA  SER A 134      60.420  77.480  89.865  1.00  0.00           C
ATOM   2096  CB  SER A 134      59.900  77.930  91.255  1.00  0.00           C
ATOM   2099  OG  SER A 134      60.970  78.420  92.025  1.00  0.00           O
ATOM   2101  C   SER A 134      59.190  76.910  89.225  1.00  0.00           C
ATOM   2102  O   SER A 134      58.350  77.620  88.665  1.00  0.00           O
ATOM   2103  N   ARG A 135      58.960  75.600  89.395  1.00  0.00           N
ATOM   2105  CA  ARG A 135      57.610  75.070  89.435  1.00  0.00           C
ATOM   2107  CB  ARG A 135      57.660  73.540  89.625  1.00  0.00           C
ATOM   2110  CG  ARG A 135      56.300  72.840  89.555  1.00  0.00           C
ATOM   2113  CD  ARG A 135      56.350  71.320  89.765  1.00  0.00           C
ATOM   2116  NE  ARG A 135      54.940  70.810  89.745  1.00  0.00           N
ATOM   2118  CZ  ARG A 135      54.210  70.680  90.835  1.00  0.00           C
ATOM   2119  NH1 ARG A 135      54.630  71.100  92.005  1.00  0.00           N
ATOM   2122  NH2 ARG A 135      53.030  70.100  90.775  1.00  0.00           N
ATOM   2125  C   ARG A 135      56.740  75.700  90.535  1.00  0.00           C
ATOM   2126  O   ARG A 135      57.160  75.690  91.695  1.00  0.00           O
ATOM   2127  N   PRO A 136      55.570  76.280  90.285  1.00  0.00           N
ATOM   2128  CD  PRO A 136      55.140  76.780  88.975  1.00  0.00           C
ATOM   2131  CA  PRO A 136      54.610  76.640  91.325  1.00  0.00           C
ATOM   2133  CB  PRO A 136      53.470  77.330  90.575  1.00  0.00           C
ATOM   2136  CG  PRO A 136      54.190  77.900  89.365  1.00  0.00           C
ATOM   2139  C   PRO A 136      54.140  75.440  92.115  1.00  0.00           C
ATOM   2140  O   PRO A 136      53.840  74.400  91.545  1.00  0.00           O
ATOM   2141  N   VAL A 137      54.020  75.540  93.435  1.00  0.00           N
ATOM   2143  CA  VAL A 137      53.490  74.440  94.205  1.00  0.00           C
ATOM   2145  CB  VAL A 137      54.420  73.920  95.295  1.00  0.00           C
ATOM   2147  CG1 VAL A 137      55.690  73.400  94.615  1.00  0.00           C
ATOM   2151  CG2 VAL A 137      54.780  75.020  96.295  1.00  0.00           C
ATOM   2155  C   VAL A 137      52.150  74.880  94.695  1.00  0.00           C
ATOM   2156  O   VAL A 137      52.000  75.980  95.215  1.00  0.00           O
ATOM   2157  N   VAL A 138      51.120  74.050  94.465  1.00  0.00           N
ATOM   2159  CA  VAL A 138      49.780  74.400  94.885  1.00  0.00           C
ATOM   2161  CB  VAL A 138      48.700  74.230  93.835  1.00  0.00           C
ATOM   2163  CG1 VAL A 138      47.380  74.710  94.475  1.00  0.00           C
ATOM   2167  CG2 VAL A 138      49.060  75.130  92.655  1.00  0.00           C
ATOM   2171  C   VAL A 138      49.420  73.600  96.095  1.00  0.00           C
ATOM   2172  O   VAL A 138      49.360  72.370  96.055  1.00  0.00           O
ATOM   2173  N   SER A 139      49.200  74.310  97.195  1.00  0.00           N
ATOM   2175  CA  SER A 139      48.830  73.730  98.445  1.00  0.00           C
ATOM   2177  CB  SER A 139      50.060  73.330  99.265  1.00  0.00           C
ATOM   2180  OG  SER A 139      50.970  74.420  99.435  1.00  0.00           O
ATOM   2182  C   SER A 139      47.960  74.730  99.145  1.00  0.00           C
ATOM   2183  O   SER A 139      48.160  75.940  99.025  1.00  0.00           O
ATOM   2184  N   ASP A 140      46.920  74.230  99.825  1.00  0.00           N
ATOM   2186  CA  ASP A 140      45.950  74.950 100.605  1.00  0.00           C
ATOM   2188  CB  ASP A 140      46.290  74.940 102.125  1.00  0.00           C
ATOM   2191  CG  ASP A 140      47.640  75.520 102.515  1.00  0.00           C
ATOM   2192  OD1 ASP A 140      47.650  76.640 103.085  1.00  0.00           O
ATOM   2193  OD2 ASP A 140      48.660  74.790 102.365  1.00  0.00           O
ATOM   2194  C   ASP A 140      45.430  76.280 100.055  1.00  0.00           C
ATOM   2195  O   ASP A 140      45.210  77.260 100.765  1.00  0.00           O
ATOM   2196  N   GLY A 141      45.170  76.320  98.725  1.00  0.00           N
ATOM   2198  CA  GLY A 141      44.550  77.460  98.065  1.00  0.00           C
ATOM   2201  C   GLY A 141      45.540  78.460  97.555  1.00  0.00           C
ATOM   2202  O   GLY A 141      45.130  79.530  97.085  1.00  0.00           O
ATOM   2203  N   LEU A 142      46.840  78.150  97.625  1.00  0.00           N
ATOM   2205  CA  LEU A 142      47.880  79.070  97.225  1.00  0.00           C
ATOM   2207  CB  LEU A 142      48.720  79.540  98.435  1.00  0.00           C
ATOM   2210  CG  LEU A 142      47.870  80.190  99.545  1.00  0.00           C
ATOM   2212  CD1 LEU A 142      48.720  80.560 100.775  1.00  0.00           C
ATOM   2216  CD2 LEU A 142      47.100  81.420  99.035  1.00  0.00           C
ATOM   2220  C   LEU A 142      48.790  78.460  96.185  1.00  0.00           C
ATOM   2221  O   LEU A 142      49.280  77.350  96.325  1.00  0.00           O
ATOM   2222  N   VAL A 143      49.100  79.230  95.125  1.00  0.00           N
ATOM   2224  CA  VAL A 143      50.310  79.000  94.365  1.00  0.00           C
ATOM   2226  CB  VAL A 143      50.270  79.510  92.925  1.00  0.00           C
ATOM   2228  CG1 VAL A 143      49.350  78.620  92.085  1.00  0.00           C
ATOM   2232  CG2 VAL A 143      49.790  80.960  92.815  1.00  0.00           C
ATOM   2236  C   VAL A 143      51.480  79.640  95.075  1.00  0.00           C
ATOM   2237  O   VAL A 143      51.480  80.840  95.375  1.00  0.00           O
ATOM   2238  N   LEU A 144      52.520  78.850  95.355  1.00  0.00           N
ATOM   2240  CA  LEU A 144      53.760  79.390  95.905  1.00  0.00           C
ATOM   2242  CB  LEU A 144      54.320  78.580  97.085  1.00  0.00           C
ATOM   2245  CG  LEU A 144      53.430  78.460  98.345  1.00  0.00           C
ATOM   2247  CD1 LEU A 144      52.200  77.560  98.225  1.00  0.00           C
ATOM   2251  CD2 LEU A 144      54.310  77.920  99.475  1.00  0.00           C
ATOM   2255  C   LEU A 144      54.830  79.440  94.835  1.00  0.00           C
ATOM   2256  O   LEU A 144      55.140  78.440  94.185  1.00  0.00           O
ATOM   2257  N   ILE A 145      55.430  80.630  94.615  1.00  0.00           N
ATOM   2259  CA  ILE A 145      56.440  80.870  93.605  1.00  0.00           C
ATOM   2261  CB  ILE A 145      56.010  81.830  92.505  1.00  0.00           C
ATOM   2263  CG2 ILE A 145      57.200  82.020  91.525  1.00  0.00           C
ATOM   2267  CG1 ILE A 145      54.790  81.320  91.695  1.00  0.00           C
ATOM   2270  CD  ILE A 145      53.400  81.430  92.335  1.00  0.00           C
ATOM   2274  C   ILE A 145      57.700  81.430  94.225  1.00  0.00           C
ATOM   2275  O   ILE A 145      57.660  82.370  95.015  1.00  0.00           O
ATOM   2276  N   HIS A 146      58.880  80.890  93.845  1.00  0.00           N
ATOM   2278  CA  HIS A 146      60.170  81.490  94.125  1.00  0.00           C
ATOM   2280  CB  HIS A 146      61.070  80.390  94.705  1.00  0.00           C
ATOM   2283  ND1 HIS A 146      63.060  79.950  96.125  1.00  0.00           N
ATOM   2285  CG  HIS A 146      62.310  80.830  95.375  1.00  0.00           C
ATOM   2286  CE1 HIS A 146      64.110  80.670  96.615  1.00  0.00           C
ATOM   2288  NE2 HIS A 146      64.050  81.920  96.235  1.00  0.00           N
ATOM   2289  CD2 HIS A 146      62.940  82.030  95.455  1.00  0.00           C
ATOM   2291  C   HIS A 146      60.750  82.160  92.855  1.00  0.00           C
ATOM   2292  O   HIS A 146      60.640  81.650  91.745  1.00  0.00           O
ATOM   2293  N   THR A 147      61.320  83.380  92.985  1.00  0.00           N
ATOM   2295  CA  THR A 147      61.850  84.180  91.865  1.00  0.00           C
ATOM   2297  CB  THR A 147      61.130  85.520  91.665  1.00  0.00           C
ATOM   2299  OG1 THR A 147      61.750  86.400  90.735  1.00  0.00           O
ATOM   2301  CG2 THR A 147      61.110  86.350  92.945  1.00  0.00           C
ATOM   2305  C   THR A 147      63.350  84.430  92.015  1.00  0.00           C
ATOM   2306  O   THR A 147      63.850  84.550  93.135  1.00  0.00           O
ATOM   2307  N   SER A 148      64.080  84.580  90.895  1.00  0.00           N
ATOM   2309  CA  SER A 148      65.470  85.070  90.765  1.00  0.00           C
ATOM   2311  CB  SER A 148      65.740  85.230  89.245  1.00  0.00           C
ATOM   2314  OG  SER A 148      67.080  85.550  88.845  1.00  0.00           O
ATOM   2316  C   SER A 148      65.830  86.410  91.445  1.00  0.00           C
ATOM   2317  O   SER A 148      66.950  86.920  91.355  1.00  0.00           O
ATOM   2318  N   ASN A 149      64.890  87.050  92.175  1.00  0.00           N
ATOM   2320  CA  ASN A 149      65.200  88.180  93.025  1.00  0.00           C
ATOM   2322  CB  ASN A 149      64.030  89.200  93.025  1.00  0.00           C
ATOM   2325  CG  ASN A 149      63.750  89.820  91.655  1.00  0.00           C
ATOM   2326  OD1 ASN A 149      64.230  89.450  90.575  1.00  0.00           O
ATOM   2327  ND2 ASN A 149      62.890  90.870  91.705  1.00  0.00           N
ATOM   2330  C   ASN A 149      65.380  87.790  94.485  1.00  0.00           C
ATOM   2331  O   ASN A 149      65.740  88.640  95.295  1.00  0.00           O
ATOM   2332  N   GLY A 150      65.110  86.510  94.835  1.00  0.00           N
ATOM   2334  CA  GLY A 150      65.130  85.990  96.195  1.00  0.00           C
ATOM   2337  C   GLY A 150      63.800  86.080  96.865  1.00  0.00           C
ATOM   2338  O   GLY A 150      63.650  85.810  98.055  1.00  0.00           O
ATOM   2339  N   GLN A 151      62.740  86.470  96.125  1.00  0.00           N
ATOM   2341  CA  GLN A 151      61.410  86.480  96.685  1.00  0.00           C
ATOM   2343  CB  GLN A 151      60.440  87.580  96.135  1.00  0.00           C
ATOM   2346  CG  GLN A 151      60.470  88.960  96.835  1.00  0.00           C
ATOM   2349  CD  GLN A 151      61.840  89.640  96.845  1.00  0.00           C
ATOM   2350  OE1 GLN A 151      62.740  89.250  97.555  1.00  0.00           O
ATOM   2351  NE2 GLN A 151      61.990  90.750  96.075  1.00  0.00           N
ATOM   2354  C   GLN A 151      60.750  85.120  96.645  1.00  0.00           C
ATOM   2355  O   GLN A 151      60.710  84.420  95.635  1.00  0.00           O
ATOM   2356  N   LEU A 152      60.100  84.770  97.765  1.00  0.00           N
ATOM   2358  CA  LEU A 152      59.070  83.770  97.815  1.00  0.00           C
ATOM   2360  CB  LEU A 152      59.320  82.820  98.995  1.00  0.00           C
ATOM   2363  CG  LEU A 152      58.240  81.770  99.285  1.00  0.00           C
ATOM   2365  CD1 LEU A 152      58.290  80.640  98.245  1.00  0.00           C
ATOM   2369  CD2 LEU A 152      58.400  81.210 100.715  1.00  0.00           C
ATOM   2373  C   LEU A 152      57.730  84.500  97.905  1.00  0.00           C
ATOM   2374  O   LEU A 152      57.590  85.520  98.575  1.00  0.00           O
ATOM   2375  N   GLN A 153      56.710  84.030  97.165  1.00  0.00           N
ATOM   2377  CA  GLN A 153      55.410  84.670  97.155  1.00  0.00           C
ATOM   2379  CB  GLN A 153      55.200  85.530  95.885  1.00  0.00           C
ATOM   2382  CG  GLN A 153      56.020  86.820  95.965  1.00  0.00           C
ATOM   2385  CD  GLN A 153      55.770  87.740  94.785  1.00  0.00           C
ATOM   2386  OE1 GLN A 153      54.670  87.880  94.255  1.00  0.00           O
ATOM   2387  NE2 GLN A 153      56.830  88.470  94.365  1.00  0.00           N
ATOM   2390  C   GLN A 153      54.320  83.650  97.185  1.00  0.00           C
ATOM   2391  O   GLN A 153      54.520  82.540  96.695  1.00  0.00           O
ATOM   2392  N   ALA A 154      53.140  84.020  97.735  1.00  0.00           N
ATOM   2394  CA  ALA A 154      51.940  83.230  97.605  1.00  0.00           C
ATOM   2396  CB  ALA A 154      51.440  82.760  98.975  1.00  0.00           C
ATOM   2400  C   ALA A 154      50.830  84.030  96.945  1.00  0.00           C
ATOM   2401  O   ALA A 154      50.600  85.200  97.275  1.00  0.00           O
ATOM   2402  N   LEU A 155      50.110  83.410  95.995  1.00  0.00           N
ATOM   2404  CA  LEU A 155      48.970  84.030  95.315  1.00  0.00           C
ATOM   2406  CB  LEU A 155      49.140  84.240  93.785  1.00  0.00           C
ATOM   2409  CG  LEU A 155      50.530  84.650  93.265  1.00  0.00           C
ATOM   2411  CD1 LEU A 155      50.530  84.690  91.735  1.00  0.00           C
ATOM   2415  CD2 LEU A 155      50.950  86.020  93.785  1.00  0.00           C
ATOM   2419  C   LEU A 155      47.730  83.170  95.505  1.00  0.00           C
ATOM   2420  O   LEU A 155      47.800  81.950  95.645  1.00  0.00           O
ATOM   2421  N   ASN A 156      46.530  83.800  95.495  1.00  0.00           N
ATOM   2423  CA  ASN A 156      45.250  83.110  95.405  1.00  0.00           C
ATOM   2425  CB  ASN A 156      44.130  84.180  95.555  1.00  0.00           C
ATOM   2428  CG  ASN A 156      42.740  83.560  95.685  1.00  0.00           C
ATOM   2429  OD1 ASN A 156      42.060  83.360  94.675  1.00  0.00           O
ATOM   2430  ND2 ASN A 156      42.310  83.290  96.945  1.00  0.00           N
ATOM   2433  C   ASN A 156      45.080  82.280  94.115  1.00  0.00           C
ATOM   2434  O   ASN A 156      45.460  82.720  93.035  1.00  0.00           O
ATOM   2435  N   GLU A 157      44.490  81.070  94.205  1.00  0.00           N
ATOM   2437  CA  GLU A 157      44.240  80.160  93.085  1.00  0.00           C
ATOM   2439  CB  GLU A 157      43.680  78.780  93.515  1.00  0.00           C
ATOM   2442  CG  GLU A 157      44.760  77.810  94.055  1.00  0.00           C
ATOM   2445  CD  GLU A 157      44.200  76.430  94.435  1.00  0.00           C
ATOM   2446  OE1 GLU A 157      43.210  75.970  93.805  1.00  0.00           O
ATOM   2447  OE2 GLU A 157      44.770  75.820  95.375  1.00  0.00           O
ATOM   2448  C   GLU A 157      43.360  80.690  91.975  1.00  0.00           C
ATOM   2449  O   GLU A 157      43.570  80.300  90.825  1.00  0.00           O
ATOM   2450  N   ALA A 158      42.340  81.510  92.285  1.00  0.00           N
ATOM   2452  CA  ALA A 158      41.330  81.950  91.335  1.00  0.00           C
ATOM   2454  CB  ALA A 158      39.950  81.750  91.985  1.00  0.00           C
ATOM   2458  C   ALA A 158      41.470  83.410  90.915  1.00  0.00           C
ATOM   2459  O   ALA A 158      41.090  83.770  89.805  1.00  0.00           O
ATOM   2460  N   ASP A 159      42.010  84.300  91.785  1.00  0.00           N
ATOM   2462  CA  ASP A 159      42.160  85.710  91.455  1.00  0.00           C
ATOM   2464  CB  ASP A 159      41.740  86.580  92.695  1.00  0.00           C
ATOM   2467  CG  ASP A 159      41.740  88.110  92.545  1.00  0.00           C
ATOM   2468  OD1 ASP A 159      42.500  88.670  91.725  1.00  0.00           O
ATOM   2469  OD2 ASP A 159      40.990  88.770  93.325  1.00  0.00           O
ATOM   2470  C   ASP A 159      43.570  85.970  90.945  1.00  0.00           C
ATOM   2471  O   ASP A 159      43.790  86.660  89.955  1.00  0.00           O
ATOM   2472  N   GLY A 160      44.580  85.380  91.605  1.00  0.00           N
ATOM   2474  CA  GLY A 160      45.970  85.610  91.275  1.00  0.00           C
ATOM   2477  C   GLY A 160      46.560  86.740  92.045  1.00  0.00           C
ATOM   2478  O   GLY A 160      47.770  86.980  91.985  1.00  0.00           O
ATOM   2479  N   ALA A 161      45.750  87.460  92.825  1.00  0.00           N
ATOM   2481  CA  ALA A 161      46.250  88.410  93.785  1.00  0.00           C
ATOM   2483  CB  ALA A 161      45.060  89.020  94.545  1.00  0.00           C
ATOM   2487  C   ALA A 161      47.270  87.800  94.765  1.00  0.00           C
ATOM   2488  O   ALA A 161      47.050  86.730  95.365  1.00  0.00           O
ATOM   2489  N   VAL A 162      48.440  88.450  94.945  1.00  0.00           N
ATOM   2491  CA  VAL A 162      49.400  88.110  95.995  1.00  0.00           C
ATOM   2493  CB  VAL A 162      50.740  88.840  95.775  1.00  0.00           C
ATOM   2495  CG1 VAL A 162      50.660  90.330  96.145  1.00  0.00           C
ATOM   2499  CG2 VAL A 162      51.900  88.200  96.555  1.00  0.00           C
ATOM   2503  C   VAL A 162      48.800  88.320  97.385  1.00  0.00           C
ATOM   2504  O   VAL A 162      48.230  89.360  97.685  1.00  0.00           O
ATOM   2505  N   LYS A 163      48.890  87.300  98.265  1.00  0.00           N
ATOM   2507  CA  LYS A 163      48.630  87.490  99.675  1.00  0.00           C
ATOM   2509  CB  LYS A 163      48.300  86.140 100.375  1.00  0.00           C
ATOM   2512  CG  LYS A 163      46.860  85.630 100.165  1.00  0.00           C
ATOM   2515  CD  LYS A 163      46.550  84.400 101.055  1.00  0.00           C
ATOM   2518  CE  LYS A 163      45.090  83.900 100.965  1.00  0.00           C
ATOM   2521  NZ  LYS A 163      44.870  82.650 101.735  1.00  0.00           N
ATOM   2525  C   LYS A 163      49.800  88.180 100.365  1.00  0.00           C
ATOM   2526  O   LYS A 163      49.650  89.180 101.075  1.00  0.00           O
ATOM   2527  N   TRP A 164      51.010  87.640 100.135  1.00  0.00           N
ATOM   2529  CA  TRP A 164      52.180  88.070 100.845  1.00  0.00           C
ATOM   2531  CB  TRP A 164      52.280  87.380 102.235  1.00  0.00           C
ATOM   2534  CG  TRP A 164      52.290  85.880 102.195  1.00  0.00           C
ATOM   2535  CD1 TRP A 164      51.200  85.080 102.365  1.00  0.00           C
ATOM   2537  NE1 TRP A 164      51.570  83.770 102.255  1.00  0.00           N
ATOM   2539  CE2 TRP A 164      52.900  83.680 102.015  1.00  0.00           C
ATOM   2540  CD2 TRP A 164      53.410  84.990 101.965  1.00  0.00           C
ATOM   2541  CE3 TRP A 164      54.770  85.180 101.755  1.00  0.00           C
ATOM   2543  CZ3 TRP A 164      55.600  84.060 101.645  1.00  0.00           C
ATOM   2545  CZ2 TRP A 164      53.720  82.570 101.915  1.00  0.00           C
ATOM   2547  CH2 TRP A 164      55.080  82.780 101.735  1.00  0.00           C
ATOM   2549  C   TRP A 164      53.430  87.760 100.035  1.00  0.00           C
ATOM   2550  O   TRP A 164      53.420  86.930  99.125  1.00  0.00           O
ATOM   2551  N   THR A 165      54.540  88.430 100.365  1.00  0.00           N
ATOM   2553  CA  THR A 165      55.830  88.230  99.735  1.00  0.00           C
ATOM   2555  CB  THR A 165      56.120  89.260  98.635  1.00  0.00           C
ATOM   2557  OG1 THR A 165      57.330  89.020  97.925  1.00  0.00           O
ATOM   2559  CG2 THR A 165      56.220  90.690  99.195  1.00  0.00           C
ATOM   2563  C   THR A 165      56.890  88.280 100.815  1.00  0.00           C
ATOM   2564  O   THR A 165      56.730  88.950 101.835  1.00  0.00           O
ATOM   2565  N   VAL A 166      58.000  87.550 100.655  1.00  0.00           N
ATOM   2567  CA  VAL A 166      59.050  87.560 101.645  1.00  0.00           C
ATOM   2569  CB  VAL A 166      58.870  86.450 102.675  1.00  0.00           C
ATOM   2571  CG1 VAL A 166      59.120  85.070 102.035  1.00  0.00           C
ATOM   2575  CG2 VAL A 166      59.770  86.720 103.905  1.00  0.00           C
ATOM   2579  C   VAL A 166      60.360  87.410 100.895  1.00  0.00           C
ATOM   2580  O   VAL A 166      60.430  86.700  99.895  1.00  0.00           O
ATOM   2581  N   ASN A 167      61.400  88.130 101.335  1.00  0.00           N
ATOM   2583  CA  ASN A 167      62.710  88.040 100.725  1.00  0.00           C
ATOM   2585  CB  ASN A 167      63.320  89.450 100.725  1.00  0.00           C
ATOM   2588  CG  ASN A 167      64.540  89.580  99.815  1.00  0.00           C
ATOM   2589  OD1 ASN A 167      65.160  88.620  99.365  1.00  0.00           O
ATOM   2590  ND2 ASN A 167      64.850  90.840  99.455  1.00  0.00           N
ATOM   2593  C   ASN A 167      63.550  87.000 101.465  1.00  0.00           C
ATOM   2594  O   ASN A 167      63.570  86.980 102.705  1.00  0.00           O
ATOM   2595  N   LEU A 168      64.200  86.100 100.715  1.00  0.00           N
ATOM   2597  CA  LEU A 168      65.040  85.040 101.215  1.00  0.00           C
ATOM   2599  CB  LEU A 168      64.770  83.750 100.395  1.00  0.00           C
ATOM   2602  CG  LEU A 168      63.310  83.260 100.405  1.00  0.00           C
ATOM   2604  CD1 LEU A 168      63.190  81.950  99.645  1.00  0.00           C
ATOM   2608  CD2 LEU A 168      62.790  83.090 101.835  1.00  0.00           C
ATOM   2612  C   LEU A 168      66.520  85.370 101.075  1.00  0.00           C
ATOM   2613  O   LEU A 168      67.360  84.630 101.605  1.00  0.00           O
ATOM   2614  N   ASP A 169      66.850  86.520 100.435  1.00  0.00           N
ATOM   2616  CA  ASP A 169      68.210  87.040 100.255  1.00  0.00           C
ATOM   2618  CB  ASP A 169      68.970  87.270 101.625  1.00  0.00           C
ATOM   2621  CG  ASP A 169      70.450  87.640 101.585  1.00  0.00           C
ATOM   2622  OD1 ASP A 169      71.020  87.960 100.515  1.00  0.00           O
ATOM   2623  OD2 ASP A 169      71.060  87.620 102.695  1.00  0.00           O
ATOM   2624  C   ASP A 169      69.000  86.280  99.185  1.00  0.00           C
ATOM   2625  O   ASP A 169      69.210  85.070  99.295  1.00  0.00           O
ATOM   2626  N   MET A 170      69.520  86.950  98.145  1.00  0.00           N
ATOM   2628  CA  MET A 170      70.370  86.300  97.155  1.00  0.00           C
ATOM   2630  CB  MET A 170      69.770  86.360  95.745  1.00  0.00           C
ATOM   2633  CG  MET A 170      68.670  85.310  95.545  1.00  0.00           C
ATOM   2636  SD  MET A 170      68.130  85.240  93.825  1.00  0.00           S
ATOM   2637  CE  MET A 170      69.560  84.320  93.195  1.00  0.00           C
ATOM   2641  C   MET A 170      71.820  86.790  97.135  1.00  0.00           C
ATOM   2642  O   MET A 170      72.080  87.950  97.465  1.00  0.00           O
ATOM   2643  N   PRO A 171      72.800  85.960  96.765  1.00  0.00           N
ATOM   2644  CD  PRO A 171      72.670  84.500  96.695  1.00  0.00           C
ATOM   2647  CA  PRO A 171      74.160  86.400  96.495  1.00  0.00           C
ATOM   2649  CB  PRO A 171      74.980  85.140  96.835  1.00  0.00           C
ATOM   2652  CG  PRO A 171      74.070  83.970  96.415  1.00  0.00           C
ATOM   2655  C   PRO A 171      74.310  86.790  95.025  1.00  0.00           C
ATOM   2656  O   PRO A 171      73.410  86.600  94.215  1.00  0.00           O
ATOM   2657  N   SER A 172      75.460  87.380  94.655  1.00  0.00           N
ATOM   2659  CA  SER A 172      75.740  87.840  93.295  1.00  0.00           C
ATOM   2661  CB  SER A 172      77.080  88.610  93.255  1.00  0.00           C
ATOM   2664  OG  SER A 172      77.330  89.150  91.965  1.00  0.00           O
ATOM   2666  C   SER A 172      75.760  86.740  92.225  1.00  0.00           C
ATOM   2667  O   SER A 172      75.260  86.910  91.105  1.00  0.00           O
ATOM   2668  N   LEU A 173      76.370  85.590  92.555  1.00  0.00           N
ATOM   2670  CA  LEU A 173      76.480  84.450  91.665  1.00  0.00           C
ATOM   2672  CB  LEU A 173      77.950  84.010  91.435  1.00  0.00           C
ATOM   2675  CG  LEU A 173      78.820  85.010  90.655  1.00  0.00           C
ATOM   2677  CD1 LEU A 173      80.190  84.390  90.395  1.00  0.00           C
ATOM   2681  CD2 LEU A 173      78.170  85.400  89.315  1.00  0.00           C
ATOM   2685  C   LEU A 173      75.750  83.310  92.305  1.00  0.00           C
ATOM   2686  O   LEU A 173      75.880  83.070  93.505  1.00  0.00           O
ATOM   2687  N   SER A 174      74.940  82.600  91.505  1.00  0.00           N
ATOM   2689  CA  SER A 174      73.760  81.940  92.015  1.00  0.00           C
ATOM   2691  CB  SER A 174      72.570  82.920  92.205  1.00  0.00           C
ATOM   2694  OG  SER A 174      72.870  83.890  93.195  1.00  0.00           O
ATOM   2696  C   SER A 174      73.270  80.870  91.075  1.00  0.00           C
ATOM   2697  O   SER A 174      73.780  80.670  89.965  1.00  0.00           O
ATOM   2698  N   LEU A 175      72.230  80.150  91.505  1.00  0.00           N
ATOM   2700  CA  LEU A 175      71.520  79.140  90.765  1.00  0.00           C
ATOM   2702  CB  LEU A 175      70.550  78.490  91.755  1.00  0.00           C
ATOM   2705  CG  LEU A 175      69.950  77.140  91.345  1.00  0.00           C
ATOM   2707  CD1 LEU A 175      70.980  76.060  91.075  1.00  0.00           C
ATOM   2711  CD2 LEU A 175      69.040  76.690  92.465  1.00  0.00           C
ATOM   2715  C   LEU A 175      70.730  79.670  89.585  1.00  0.00           C
ATOM   2716  O   LEU A 175      70.370  80.840  89.515  1.00  0.00           O
ATOM   2717  N   ARG A 176      70.420  78.790  88.585  1.00  0.00           N
ATOM   2719  CA  ARG A 176      69.590  79.180  87.445  1.00  0.00           C
ATOM   2721  CB  ARG A 176      70.020  78.460  86.145  1.00  0.00           C
ATOM   2724  CG  ARG A 176      69.850  79.270  84.835  1.00  0.00           C
ATOM   2727  CD  ARG A 176      68.470  79.890  84.475  1.00  0.00           C
ATOM   2730  NE  ARG A 176      68.270  81.140  85.295  1.00  0.00           N
ATOM   2732  CZ  ARG A 176      67.770  82.280  84.855  1.00  0.00           C
ATOM   2733  NH1 ARG A 176      67.320  82.450  83.635  1.00  0.00           N
ATOM   2736  NH2 ARG A 176      67.660  83.290  85.695  1.00  0.00           N
ATOM   2739  C   ARG A 176      68.150  78.820  87.775  1.00  0.00           C
ATOM   2740  O   ARG A 176      67.310  78.580  86.905  1.00  0.00           O
ATOM   2741  N   GLY A 177      67.890  78.770  89.085  1.00  0.00           N
ATOM   2743  CA  GLY A 177      66.680  78.670  89.875  1.00  0.00           C
ATOM   2746  C   GLY A 177      65.530  77.770  89.535  1.00  0.00           C
ATOM   2747  O   GLY A 177      65.460  77.090  88.515  1.00  0.00           O
ATOM   2748  N   GLU A 178      64.510  77.760  90.405  1.00  0.00           N
ATOM   2750  CA  GLU A 178      64.530  78.240  91.775  1.00  0.00           C
ATOM   2752  CB  GLU A 178      63.880  79.640  92.015  1.00  0.00           C
ATOM   2755  CG  GLU A 178      64.790  80.860  91.785  1.00  0.00           C
ATOM   2758  CD  GLU A 178      66.170  80.660  92.395  1.00  0.00           C
ATOM   2759  OE1 GLU A 178      66.240  80.110  93.525  1.00  0.00           O
ATOM   2760  OE2 GLU A 178      67.150  81.090  91.735  1.00  0.00           O
ATOM   2761  C   GLU A 178      63.860  77.210  92.625  1.00  0.00           C
ATOM   2762  O   GLU A 178      63.220  76.280  92.125  1.00  0.00           O
ATOM   2763  N   SER A 179      64.040  77.300  93.955  1.00  0.00           N
ATOM   2765  CA  SER A 179      63.570  76.270  94.875  1.00  0.00           C
ATOM   2767  CB  SER A 179      64.250  76.380  96.255  1.00  0.00           C
ATOM   2770  OG  SER A 179      63.810  75.410  97.215  1.00  0.00           O
ATOM   2772  C   SER A 179      62.060  76.300  94.965  1.00  0.00           C
ATOM   2773  O   SER A 179      61.440  77.300  95.315  1.00  0.00           O
ATOM   2774  N   ALA A 180      61.420  75.190  94.545  1.00  0.00           N
ATOM   2776  CA  ALA A 180      60.010  74.980  94.755  1.00  0.00           C
ATOM   2778  CB  ALA A 180      59.520  73.870  93.805  1.00  0.00           C
ATOM   2782  C   ALA A 180      59.760  74.610  96.215  1.00  0.00           C
ATOM   2783  O   ALA A 180      60.390  73.670  96.685  1.00  0.00           O
ATOM   2784  N   PRO A 181      58.940  75.290  97.015  1.00  0.00           N
ATOM   2785  CD  PRO A 181      58.310  76.560  96.675  1.00  0.00           C
ATOM   2788  CA  PRO A 181      58.610  74.860  98.375  1.00  0.00           C
ATOM   2790  CB  PRO A 181      57.640  75.940  98.905  1.00  0.00           C
ATOM   2793  CG  PRO A 181      57.870  77.160  98.005  1.00  0.00           C
ATOM   2796  C   PRO A 181      57.980  73.480  98.485  1.00  0.00           C
ATOM   2797  O   PRO A 181      57.330  73.030  97.545  1.00  0.00           O
ATOM   2798  N   THR A 182      58.110  72.810  99.635  1.00  0.00           N
ATOM   2800  CA  THR A 182      57.190  71.760 100.055  1.00  0.00           C
ATOM   2802  CB  THR A 182      57.830  70.490 100.595  1.00  0.00           C
ATOM   2804  OG1 THR A 182      59.110  70.730 101.145  1.00  0.00           O
ATOM   2806  CG2 THR A 182      58.070  69.560  99.405  1.00  0.00           C
ATOM   2810  C   THR A 182      56.210  72.290 101.075  1.00  0.00           C
ATOM   2811  O   THR A 182      56.530  73.140 101.895  1.00  0.00           O
ATOM   2812  N   THR A 183      54.960  71.810 101.035  1.00  0.00           N
ATOM   2814  CA  THR A 183      53.980  72.120 102.065  1.00  0.00           C
ATOM   2816  CB  THR A 183      52.550  72.240 101.525  1.00  0.00           C
ATOM   2818  OG1 THR A 183      51.590  72.450 102.555  1.00  0.00           O
ATOM   2820  CG2 THR A 183      52.120  70.990 100.745  1.00  0.00           C
ATOM   2824  C   THR A 183      54.040  71.110 103.185  1.00  0.00           C
ATOM   2825  O   THR A 183      53.910  69.900 102.965  1.00  0.00           O
ATOM   2826  N   ALA A 184      54.220  71.550 104.425  1.00  0.00           N
ATOM   2828  CA  ALA A 184      53.990  70.670 105.535  1.00  0.00           C
ATOM   2830  CB  ALA A 184      55.320  70.300 106.185  1.00  0.00           C
ATOM   2834  C   ALA A 184      53.030  71.370 106.465  1.00  0.00           C
ATOM   2835  O   ALA A 184      53.310  72.470 106.945  1.00  0.00           O
ATOM   2836  N   PHE A 185      51.840  70.760 106.665  1.00  0.00           N
ATOM   2838  CA  PHE A 185      50.680  71.400 107.295  1.00  0.00           C
ATOM   2840  CB  PHE A 185      50.540  71.190 108.835  1.00  0.00           C
ATOM   2843  CG  PHE A 185      51.870  71.050 109.525  1.00  0.00           C
ATOM   2844  CD1 PHE A 185      52.500  72.160 110.105  1.00  0.00           C
ATOM   2846  CE1 PHE A 185      53.760  72.030 110.705  1.00  0.00           C
ATOM   2848  CZ  PHE A 185      54.390  70.780 110.765  1.00  0.00           C
ATOM   2850  CD2 PHE A 185      52.510  69.790 109.595  1.00  0.00           C
ATOM   2852  CE2 PHE A 185      53.770  69.660 110.195  1.00  0.00           C
ATOM   2854  C   PHE A 185      50.370  72.800 106.775  1.00  0.00           C
ATOM   2855  O   PHE A 185      49.880  72.960 105.665  1.00  0.00           O
ATOM   2856  N   GLY A 186      50.670  73.860 107.555  1.00  0.00           N
ATOM   2858  CA  GLY A 186      50.550  75.240 107.115  1.00  0.00           C
ATOM   2861  C   GLY A 186      51.850  75.950 106.955  1.00  0.00           C
ATOM   2862  O   GLY A 186      51.880  77.170 107.085  1.00  0.00           O
ATOM   2863  N   ALA A 187      52.960  75.230 106.715  1.00  0.00           N
ATOM   2865  CA  ALA A 187      54.260  75.830 106.515  1.00  0.00           C
ATOM   2867  CB  ALA A 187      55.220  75.380 107.625  1.00  0.00           C
ATOM   2871  C   ALA A 187      54.820  75.460 105.165  1.00  0.00           C
ATOM   2872  O   ALA A 187      54.750  74.320 104.705  1.00  0.00           O
ATOM   2873  N   ALA A 188      55.400  76.450 104.475  1.00  0.00           N
ATOM   2875  CA  ALA A 188      56.090  76.290 103.225  1.00  0.00           C
ATOM   2877  CB  ALA A 188      55.850  77.530 102.355  1.00  0.00           C
ATOM   2881  C   ALA A 188      57.580  76.180 103.455  1.00  0.00           C
ATOM   2882  O   ALA A 188      58.210  77.110 103.935  1.00  0.00           O
ATOM   2883  N   VAL A 189      58.190  75.030 103.125  1.00  0.00           N
ATOM   2885  CA  VAL A 189      59.610  74.830 103.335  1.00  0.00           C
ATOM   2887  CB  VAL A 189      59.940  73.480 103.945  1.00  0.00           C
ATOM   2889  CG1 VAL A 189      61.400  73.490 104.405  1.00  0.00           C
ATOM   2893  CG2 VAL A 189      59.020  73.210 105.155  1.00  0.00           C
ATOM   2897  C   VAL A 189      60.340  74.980 102.015  1.00  0.00           C
ATOM   2898  O   VAL A 189      60.150  74.190 101.085  1.00  0.00           O
ATOM   2899  N   VAL A 190      61.170  76.030 101.875  1.00  0.00           N
ATOM   2901  CA  VAL A 190      61.870  76.350 100.645  1.00  0.00           C
ATOM   2903  CB  VAL A 190      61.240  77.550  99.935  1.00  0.00           C
ATOM   2905  CG1 VAL A 190      61.500  78.880 100.665  1.00  0.00           C
ATOM   2909  CG2 VAL A 190      61.730  77.630  98.475  1.00  0.00           C
ATOM   2913  C   VAL A 190      63.320  76.600 100.965  1.00  0.00           C
ATOM   2914  O   VAL A 190      63.660  77.140 102.015  1.00  0.00           O
ATOM   2915  N   GLY A 191      64.250  76.180 100.105  1.00  0.00           N
ATOM   2917  CA  GLY A 191      65.670  76.430 100.295  1.00  0.00           C
ATOM   2920  C   GLY A 191      66.180  76.800  98.955  1.00  0.00           C
ATOM   2921  O   GLY A 191      66.560  75.950  98.185  1.00  0.00           O
ATOM   2922  N   GLY A 192      66.190  78.100  98.615  1.00  0.00           N
ATOM   2924  CA  GLY A 192      66.700  78.550  97.315  1.00  0.00           C
ATOM   2927  C   GLY A 192      67.470  79.780  97.575  1.00  0.00           C
ATOM   2928  O   GLY A 192      66.930  80.730  98.115  1.00  0.00           O
ATOM   2929  N   ASP A 193      68.760  79.720  97.245  1.00  0.00           N
ATOM   2931  CA  ASP A 193      69.810  80.690  97.425  1.00  0.00           C
ATOM   2933  CB  ASP A 193      69.940  81.480  96.095  1.00  0.00           C
ATOM   2936  CG  ASP A 193      70.330  80.520  94.965  1.00  0.00           C
ATOM   2937  OD1 ASP A 193      70.420  79.280  95.205  1.00  0.00           O
ATOM   2938  OD2 ASP A 193      70.640  81.010  93.855  1.00  0.00           O
ATOM   2939  C   ASP A 193      69.970  81.420  98.765  1.00  0.00           C
ATOM   2940  O   ASP A 193      69.130  81.390  99.655  1.00  0.00           O
ATOM   2941  N   ASN A 194      71.200  81.920  99.005  1.00  0.00           N
ATOM   2943  CA  ASN A 194      71.810  82.080 100.335  1.00  0.00           C
ATOM   2945  CB  ASN A 194      70.870  82.720 101.405  1.00  0.00           C
ATOM   2948  CG  ASN A 194      71.590  83.490 102.515  1.00  0.00           C
ATOM   2949  OD1 ASN A 194      72.740  83.260 102.905  1.00  0.00           O
ATOM   2950  ND2 ASN A 194      70.850  84.460 103.095  1.00  0.00           N
ATOM   2953  C   ASN A 194      72.430  80.750 100.795  1.00  0.00           C
ATOM   2954  O   ASN A 194      73.510  80.740 101.375  1.00  0.00           O
ATOM   2955  N   GLY A 195      71.790  79.600 100.495  1.00  0.00           N
ATOM   2957  CA  GLY A 195      72.240  78.260 100.865  1.00  0.00           C
ATOM   2960  C   GLY A 195      71.650  77.840 102.185  1.00  0.00           C
ATOM   2961  O   GLY A 195      72.340  77.310 103.065  1.00  0.00           O
ATOM   2962  N   ARG A 196      70.370  78.180 102.395  1.00  0.00           N
ATOM   2964  CA  ARG A 196      69.690  78.080 103.675  1.00  0.00           C
ATOM   2966  CB  ARG A 196      69.560  79.490 104.335  1.00  0.00           C
ATOM   2969  CG  ARG A 196      70.900  80.220 104.515  1.00  0.00           C
ATOM   2972  CD  ARG A 196      70.740  81.660 105.005  1.00  0.00           C
ATOM   2975  NE  ARG A 196      70.460  81.680 106.465  1.00  0.00           N
ATOM   2977  CZ  ARG A 196      70.110  82.800 107.105  1.00  0.00           C
ATOM   2978  NH1 ARG A 196      69.990  83.960 106.495  1.00  0.00           N
ATOM   2981  NH2 ARG A 196      69.910  82.760 108.405  1.00  0.00           N
ATOM   2984  C   ARG A 196      68.280  77.620 103.435  1.00  0.00           C
ATOM   2985  O   ARG A 196      67.520  78.270 102.715  1.00  0.00           O
ATOM   2986  N   VAL A 197      67.830  76.550 104.115  1.00  0.00           N
ATOM   2988  CA  VAL A 197      66.400  76.280 104.135  1.00  0.00           C
ATOM   2990  CB  VAL A 197      66.020  74.850 104.475  1.00  0.00           C
ATOM   2992  CG1 VAL A 197      64.510  74.630 104.265  1.00  0.00           C
ATOM   2996  CG2 VAL A 197      66.790  73.890 103.545  1.00  0.00           C
ATOM   3000  C   VAL A 197      65.700  77.270 105.055  1.00  0.00           C
ATOM   3001  O   VAL A 197      66.060  77.450 106.225  1.00  0.00           O
ATOM   3002  N   SER A 198      64.690  77.960 104.515  1.00  0.00           N
ATOM   3004  CA  SER A 198      63.730  78.790 105.195  1.00  0.00           C
ATOM   3006  CB  SER A 198      63.540  80.160 104.475  1.00  0.00           C
ATOM   3009  OG  SER A 198      63.420  79.980 103.065  1.00  0.00           O
ATOM   3011  C   SER A 198      62.390  78.090 105.285  1.00  0.00           C
ATOM   3012  O   SER A 198      61.840  77.590 104.305  1.00  0.00           O
ATOM   3013  N   ALA A 199      61.800  78.040 106.495  1.00  0.00           N
ATOM   3015  CA  ALA A 199      60.460  77.520 106.655  1.00  0.00           C
ATOM   3017  CB  ALA A 199      60.420  76.310 107.595  1.00  0.00           C
ATOM   3021  C   ALA A 199      59.540  78.630 107.135  1.00  0.00           C
ATOM   3022  O   ALA A 199      59.840  79.400 108.045  1.00  0.00           O
ATOM   3023  N   VAL A 200      58.420  78.800 106.415  1.00  0.00           N
ATOM   3025  CA  VAL A 200      57.640  80.010 106.425  1.00  0.00           C
ATOM   3027  CB  VAL A 200      57.840  80.790 105.125  1.00  0.00           C
ATOM   3029  CG1 VAL A 200      57.110  82.140 105.195  1.00  0.00           C
ATOM   3033  CG2 VAL A 200      59.340  81.030 104.865  1.00  0.00           C
ATOM   3037  C   VAL A 200      56.190  79.620 106.615  1.00  0.00           C
ATOM   3038  O   VAL A 200      55.670  78.770 105.885  1.00  0.00           O
ATOM   3039  N   LEU A 201      55.480  80.200 107.605  1.00  0.00           N
ATOM   3041  CA  LEU A 201      54.050  79.970 107.745  1.00  0.00           C
ATOM   3043  CB  LEU A 201      53.440  80.530 109.045  1.00  0.00           C
ATOM   3046  CG  LEU A 201      54.040  79.960 110.355  1.00  0.00           C
ATOM   3048  CD1 LEU A 201      53.220  80.440 111.565  1.00  0.00           C
ATOM   3052  CD2 LEU A 201      54.180  78.430 110.365  1.00  0.00           C
ATOM   3056  C   LEU A 201      53.220  80.500 106.575  1.00  0.00           C
ATOM   3057  O   LEU A 201      53.520  81.550 106.005  1.00  0.00           O
ATOM   3058  N   MET A 202      52.170  79.760 106.185  1.00  0.00           N
ATOM   3060  CA  MET A 202      51.390  80.060 105.005  1.00  0.00           C
ATOM   3062  CB  MET A 202      50.320  79.000 104.705  1.00  0.00           C
ATOM   3065  CG  MET A 202      50.850  77.740 104.005  1.00  0.00           C
ATOM   3068  SD  MET A 202      50.930  77.780 102.175  1.00  0.00           S
ATOM   3069  CE  MET A 202      51.950  79.230 101.845  1.00  0.00           C
ATOM   3073  C   MET A 202      50.700  81.390 104.895  1.00  0.00           C
ATOM   3074  O   MET A 202      50.590  81.900 103.795  1.00  0.00           O
ATOM   3075  N   GLU A 203      50.140  81.950 105.965  1.00  0.00           N
ATOM   3077  CA  GLU A 203      49.190  83.030 105.775  1.00  0.00           C
ATOM   3079  CB  GLU A 203      48.000  82.830 106.755  1.00  0.00           C
ATOM   3082  CG  GLU A 203      46.890  81.940 106.145  1.00  0.00           C
ATOM   3085  CD  GLU A 203      46.130  82.630 105.015  1.00  0.00           C
ATOM   3086  OE1 GLU A 203      46.060  83.890 104.995  1.00  0.00           O
ATOM   3087  OE2 GLU A 203      45.580  81.920 104.125  1.00  0.00           O
ATOM   3088  C   GLU A 203      49.720  84.470 105.715  1.00  0.00           C
ATOM   3089  O   GLU A 203      49.070  85.340 105.135  1.00  0.00           O
ATOM   3090  N   GLN A 204      50.940  84.780 106.235  1.00  0.00           N
ATOM   3092  CA  GLN A 204      51.480  86.130 106.105  1.00  0.00           C
ATOM   3094  CB  GLN A 204      51.410  86.920 107.455  1.00  0.00           C
ATOM   3097  CG  GLN A 204      50.030  86.920 108.145  1.00  0.00           C
ATOM   3100  CD  GLN A 204      50.120  87.630 109.505  1.00  0.00           C
ATOM   3101  OE1 GLN A 204      51.130  87.590 110.205  1.00  0.00           O
ATOM   3102  NE2 GLN A 204      49.010  88.290 109.885  1.00  0.00           N
ATOM   3105  C   GLN A 204      52.930  86.150 105.685  1.00  0.00           C
ATOM   3106  O   GLN A 204      53.540  87.220 105.595  1.00  0.00           O
ATOM   3107  N   GLY A 205      53.540  84.980 105.395  1.00  0.00           N
ATOM   3109  CA  GLY A 205      54.940  84.900 105.035  1.00  0.00           C
ATOM   3112  C   GLY A 205      55.910  85.100 106.175  1.00  0.00           C
ATOM   3113  O   GLY A 205      57.010  85.610 105.995  1.00  0.00           O
ATOM   3114  N   GLN A 206      55.530  84.700 107.385  1.00  0.00           N
ATOM   3116  CA  GLN A 206      56.320  84.860 108.585  1.00  0.00           C
ATOM   3118  CB  GLN A 206      55.460  84.700 109.875  1.00  0.00           C
ATOM   3121  CG  GLN A 206      54.050  85.340 109.845  1.00  0.00           C
ATOM   3124  CD  GLN A 206      52.950  84.390 109.345  1.00  0.00           C
ATOM   3125  OE1 GLN A 206      53.000  83.860 108.235  1.00  0.00           O
ATOM   3126  NE2 GLN A 206      51.890  84.180 110.155  1.00  0.00           N
ATOM   3129  C   GLN A 206      57.460  83.860 108.635  1.00  0.00           C
ATOM   3130  O   GLN A 206      57.240  82.660 108.655  1.00  0.00           O
ATOM   3131  N   MET A 207      58.730  84.340 108.675  1.00  0.00           N
ATOM   3133  CA  MET A 207      59.880  83.500 108.965  1.00  0.00           C
ATOM   3135  CB  MET A 207      61.200  84.320 108.885  1.00  0.00           C
ATOM   3138  CG  MET A 207      61.730  84.570 107.465  1.00  0.00           C
ATOM   3141  SD  MET A 207      62.640  83.210 106.665  1.00  0.00           S
ATOM   3142  CE  MET A 207      62.370  81.740 107.705  1.00  0.00           C
ATOM   3146  C   MET A 207      59.870  82.810 110.325  1.00  0.00           C
ATOM   3147  O   MET A 207      59.950  83.480 111.345  1.00  0.00           O
ATOM   3148  N   ILE A 208      59.840  81.460 110.385  1.00  0.00           N
ATOM   3150  CA  ILE A 208      59.950  80.790 111.685  1.00  0.00           C
ATOM   3152  CB  ILE A 208      59.140  79.500 111.745  1.00  0.00           C
ATOM   3154  CG2 ILE A 208      59.360  78.830 113.125  1.00  0.00           C
ATOM   3158  CG1 ILE A 208      57.630  79.750 111.505  1.00  0.00           C
ATOM   3161  CD  ILE A 208      56.970  80.650 112.565  1.00  0.00           C
ATOM   3165  C   ILE A 208      61.410  80.530 111.975  1.00  0.00           C
ATOM   3166  O   ILE A 208      61.980  81.050 112.925  1.00  0.00           O
ATOM   3167  N   TRP A 209      62.070  79.730 111.105  1.00  0.00           N
ATOM   3169  CA  TRP A 209      63.480  79.460 111.215  1.00  0.00           C
ATOM   3171  CB  TRP A 209      63.760  78.110 111.955  1.00  0.00           C
ATOM   3174  CG  TRP A 209      63.100  76.880 111.405  1.00  0.00           C
ATOM   3175  CD1 TRP A 209      62.010  76.240 111.935  1.00  0.00           C
ATOM   3177  NE1 TRP A 209      61.700  75.150 111.165  1.00  0.00           N
ATOM   3179  CE2 TRP A 209      62.550  75.050 110.135  1.00  0.00           C
ATOM   3180  CD2 TRP A 209      63.470  76.110 110.235  1.00  0.00           C
ATOM   3181  CE3 TRP A 209      64.500  76.210 109.295  1.00  0.00           C
ATOM   3183  CZ3 TRP A 209      64.520  75.310 108.225  1.00  0.00           C
ATOM   3185  CZ2 TRP A 209      62.610  74.120 109.105  1.00  0.00           C
ATOM   3187  CH2 TRP A 209      63.600  74.270 108.135  1.00  0.00           C
ATOM   3189  C   TRP A 209      64.140  79.480 109.845  1.00  0.00           C
ATOM   3190  O   TRP A 209      63.570  79.080 108.835  1.00  0.00           O
ATOM   3191  N   GLN A 210      65.400  79.950 109.785  1.00  0.00           N
ATOM   3193  CA  GLN A 210      66.290  79.690 108.685  1.00  0.00           C
ATOM   3195  CB  GLN A 210      66.820  80.960 107.955  1.00  0.00           C
ATOM   3198  CG  GLN A 210      65.710  81.770 107.245  1.00  0.00           C
ATOM   3201  CD  GLN A 210      66.230  82.920 106.375  1.00  0.00           C
ATOM   3202  OE1 GLN A 210      66.300  84.070 106.825  1.00  0.00           O
ATOM   3203  NE2 GLN A 210      66.580  82.640 105.105  1.00  0.00           N
ATOM   3206  C   GLN A 210      67.500  78.980 109.245  1.00  0.00           C
ATOM   3207  O   GLN A 210      68.150  79.500 110.155  1.00  0.00           O
ATOM   3208  N   GLN A 211      67.870  77.820 108.695  1.00  0.00           N
ATOM   3210  CA  GLN A 211      69.100  77.150 109.075  1.00  0.00           C
ATOM   3212  CB  GLN A 211      68.870  75.720 109.625  1.00  0.00           C
ATOM   3215  CG  GLN A 211      68.170  74.710 108.705  1.00  0.00           C
ATOM   3218  CD  GLN A 211      69.090  74.270 107.585  1.00  0.00           C
ATOM   3219  OE1 GLN A 211      70.210  73.810 107.795  1.00  0.00           O
ATOM   3220  NE2 GLN A 211      68.620  74.430 106.335  1.00  0.00           N
ATOM   3223  C   GLN A 211      70.060  77.220 107.915  1.00  0.00           C
ATOM   3224  O   GLN A 211      69.660  77.380 106.765  1.00  0.00           O
ATOM   3225  N   ARG A 212      71.380  77.170 108.175  1.00  0.00           N
ATOM   3227  CA  ARG A 212      72.360  77.140 107.115  1.00  0.00           C
ATOM   3229  CB  ARG A 212      73.630  77.940 107.495  1.00  0.00           C
ATOM   3232  CG  ARG A 212      73.410  79.460 107.635  1.00  0.00           C
ATOM   3235  CD  ARG A 212      74.710  80.260 107.535  1.00  0.00           C
ATOM   3238  NE  ARG A 212      74.350  81.720 107.615  1.00  0.00           N
ATOM   3240  CZ  ARG A 212      74.070  82.490 106.565  1.00  0.00           C
ATOM   3241  NH1 ARG A 212      74.240  82.120 105.315  1.00  0.00           N
ATOM   3244  NH2 ARG A 212      73.650  83.720 106.765  1.00  0.00           N
ATOM   3247  C   ARG A 212      72.770  75.710 106.845  1.00  0.00           C
ATOM   3248  O   ARG A 212      73.490  75.130 107.665  1.00  0.00           O
ATOM   3249  N   ILE A 213      72.370  75.110 105.695  1.00  0.00           N
ATOM   3251  CA  ILE A 213      72.930  73.830 105.325  1.00  0.00           C
ATOM   3253  CB  ILE A 213      72.190  73.060 104.205  1.00  0.00           C
ATOM   3255  CG2 ILE A 213      70.790  72.650 104.715  1.00  0.00           C
ATOM   3259  CG1 ILE A 213      72.010  73.800 102.855  1.00  0.00           C
ATOM   3262  CD  ILE A 213      71.380  72.900 101.775  1.00  0.00           C
ATOM   3266  C   ILE A 213      74.400  73.990 105.005  1.00  0.00           C
ATOM   3267  O   ILE A 213      75.260  73.370 105.625  1.00  0.00           O
ATOM   3268  N   SER A 214      74.730  74.930 104.105  1.00  0.00           N
ATOM   3270  CA  SER A 214      76.080  75.070 103.575  1.00  0.00           C
ATOM   3272  CB  SER A 214      76.190  76.160 102.475  1.00  0.00           C
ATOM   3275  OG  SER A 214      75.790  77.440 102.955  1.00  0.00           O
ATOM   3277  C   SER A 214      77.130  75.350 104.625  1.00  0.00           C
ATOM   3278  O   SER A 214      76.920  76.070 105.605  1.00  0.00           O
ATOM   3279  N   GLN A 215      78.320  74.740 104.455  1.00  0.00           N
ATOM   3281  CA  GLN A 215      79.440  74.980 105.345  1.00  0.00           C
ATOM   3283  CB  GLN A 215      80.640  74.080 104.975  1.00  0.00           C
ATOM   3286  CG  GLN A 215      81.610  73.800 106.155  1.00  0.00           C
ATOM   3289  CD  GLN A 215      80.900  73.020 107.265  1.00  0.00           C
ATOM   3290  OE1 GLN A 215      80.360  71.930 107.045  1.00  0.00           O
ATOM   3291  NE2 GLN A 215      80.910  73.560 108.515  1.00  0.00           N
ATOM   3294  C   GLN A 215      79.870  76.440 105.295  1.00  0.00           C
ATOM   3295  O   GLN A 215      79.930  77.080 104.245  1.00  0.00           O
ATOM   3296  N   ALA A 216      80.160  77.010 106.475  1.00  0.00           N
ATOM   3298  CA  ALA A 216      80.660  78.360 106.575  1.00  0.00           C
ATOM   3300  CB  ALA A 216      80.690  78.790 108.045  1.00  0.00           C
ATOM   3304  C   ALA A 216      82.050  78.510 105.975  1.00  0.00           C
ATOM   3305  O   ALA A 216      82.970  77.790 106.345  1.00  0.00           O
ATOM   3306  N   THR A 217      82.170  79.460 105.015  1.00  0.00           N
ATOM   3308  CA  THR A 217      83.340  79.710 104.185  1.00  0.00           C
ATOM   3310  CB  THR A 217      83.110  80.680 103.015  1.00  0.00           C
ATOM   3312  OG1 THR A 217      82.840  82.020 103.405  1.00  0.00           O
ATOM   3314  CG2 THR A 217      81.900  80.210 102.195  1.00  0.00           C
ATOM   3318  C   THR A 217      84.570  80.130 104.975  1.00  0.00           C
ATOM   3319  O   THR A 217      84.500  80.820 106.005  1.00  0.00           O
ATOM   3320  N   GLY A 218      85.750  79.720 104.475  1.00  0.00           N
ATOM   3322  CA  GLY A 218      87.030  80.050 105.095  1.00  0.00           C
ATOM   3325  C   GLY A 218      88.120  80.050 104.065  1.00  0.00           C
ATOM   3326  O   GLY A 218      87.940  80.550 102.965  1.00  0.00           O
ATOM   3327  N   SER A 219      89.310  79.500 104.425  1.00  0.00           N
ATOM   3329  CA  SER A 219      90.440  79.250 103.535  1.00  0.00           C
ATOM   3331  CB  SER A 219      91.710  80.080 103.875  1.00  0.00           C
ATOM   3334  OG  SER A 219      91.570  81.450 103.525  1.00  0.00           O
ATOM   3336  C   SER A 219      90.800  77.780 103.635  1.00  0.00           C
ATOM   3337  O   SER A 219      91.880  77.390 104.085  1.00  0.00           O
ATOM   3338  N   THR A 220      89.850  76.900 103.255  1.00  0.00           N
ATOM   3340  CA  THR A 220      89.950  75.460 103.435  1.00  0.00           C
ATOM   3342  CB  THR A 220      88.590  74.770 103.565  1.00  0.00           C
ATOM   3344  OG1 THR A 220      87.910  74.760 102.325  1.00  0.00           O
ATOM   3346  CG2 THR A 220      87.720  75.520 104.565  1.00  0.00           C
ATOM   3350  C   THR A 220      90.750  74.840 102.295  1.00  0.00           C
ATOM   3351  O   THR A 220      91.270  75.530 101.405  1.00  0.00           O
ATOM   3352  N   GLU A 221      90.940  73.510 102.305  1.00  0.00           N
ATOM   3354  CA  GLU A 221      91.430  72.760 101.165  1.00  0.00           C
ATOM   3356  CB  GLU A 221      91.450  71.260 101.535  1.00  0.00           C
ATOM   3359  CG  GLU A 221      92.470  70.800 102.605  1.00  0.00           C
ATOM   3362  CD  GLU A 221      92.350  69.300 102.885  1.00  0.00           C
ATOM   3363  OE1 GLU A 221      91.190  68.820 103.005  1.00  0.00           O
ATOM   3364  OE2 GLU A 221      93.400  68.610 102.975  1.00  0.00           O
ATOM   3365  C   GLU A 221      90.540  72.940  99.925  1.00  0.00           C
ATOM   3366  O   GLU A 221      91.030  73.210  98.825  1.00  0.00           O
ATOM   3367  N   ILE A 222      89.200  72.850 100.105  1.00  0.00           N
ATOM   3369  CA  ILE A 222      88.240  73.090  99.045  1.00  0.00           C
ATOM   3371  CB  ILE A 222      87.940  71.850  98.205  1.00  0.00           C
ATOM   3373  CG2 ILE A 222      87.160  70.790  99.005  1.00  0.00           C
ATOM   3377  CG1 ILE A 222      87.180  72.190  96.895  1.00  0.00           C
ATOM   3380  CD  ILE A 222      88.090  72.800  95.835  1.00  0.00           C
ATOM   3384  C   ILE A 222      86.950  73.700  99.575  1.00  0.00           C
ATOM   3385  O   ILE A 222      86.200  73.110 100.365  1.00  0.00           O
ATOM   3386  N   ASP A 223      86.630  74.880  99.045  1.00  0.00           N
ATOM   3388  CA  ASP A 223      85.340  75.500  99.165  1.00  0.00           C
ATOM   3390  CB  ASP A 223      85.360  76.840  99.975  1.00  0.00           C
ATOM   3393  CG  ASP A 223      85.460  76.660 101.475  1.00  0.00           C
ATOM   3394  OD1 ASP A 223      85.290  75.510 101.955  1.00  0.00           O
ATOM   3395  OD2 ASP A 223      85.600  77.680 102.215  1.00  0.00           O
ATOM   3396  C   ASP A 223      84.880  75.760  97.735  1.00  0.00           C
ATOM   3397  O   ASP A 223      85.650  75.670  96.775  1.00  0.00           O
ATOM   3398  N   ARG A 224      83.590  76.080  97.585  1.00  0.00           N
ATOM   3400  CA  ARG A 224      82.980  76.510  96.355  1.00  0.00           C
ATOM   3402  CB  ARG A 224      82.030  75.410  95.815  1.00  0.00           C
ATOM   3405  CG  ARG A 224      82.720  74.100  95.375  1.00  0.00           C
ATOM   3408  CD  ARG A 224      83.080  74.050  93.885  1.00  0.00           C
ATOM   3411  NE  ARG A 224      83.930  72.840  93.635  1.00  0.00           N
ATOM   3413  CZ  ARG A 224      83.560  71.580  93.815  1.00  0.00           C
ATOM   3414  NH1 ARG A 224      82.320  71.230  94.045  1.00  0.00           N
ATOM   3417  NH2 ARG A 224      84.490  70.650  93.835  1.00  0.00           N
ATOM   3420  C   ARG A 224      82.180  77.720  96.745  1.00  0.00           C
ATOM   3421  O   ARG A 224      81.890  77.910  97.915  1.00  0.00           O
ATOM   3422  N   LEU A 225      81.850  78.610  95.785  1.00  0.00           N
ATOM   3424  CA  LEU A 225      81.250  79.890  96.085  1.00  0.00           C
ATOM   3426  CB  LEU A 225      81.620  80.860  94.935  1.00  0.00           C
ATOM   3429  CG  LEU A 225      83.080  81.350  94.915  1.00  0.00           C
ATOM   3431  CD1 LEU A 225      84.060  80.300  94.365  1.00  0.00           C
ATOM   3435  CD2 LEU A 225      83.170  82.620  94.065  1.00  0.00           C
ATOM   3439  C   LEU A 225      79.740  79.800  96.175  1.00  0.00           C
ATOM   3440  O   LEU A 225      79.080  80.600  96.845  1.00  0.00           O
ATOM   3441  N   SER A 226      79.180  78.810  95.455  1.00  0.00           N
ATOM   3443  CA  SER A 226      77.770  78.740  95.135  1.00  0.00           C
ATOM   3445  CB  SER A 226      77.560  78.060  93.755  1.00  0.00           C
ATOM   3448  OG  SER A 226      76.210  78.030  93.305  1.00  0.00           O
ATOM   3450  C   SER A 226      77.010  77.970  96.175  1.00  0.00           C
ATOM   3451  O   SER A 226      76.780  76.770  96.035  1.00  0.00           O
ATOM   3452  N   ASP A 227      76.550  78.650  97.245  1.00  0.00           N
ATOM   3454  CA  ASP A 227      75.640  78.050  98.185  1.00  0.00           C
ATOM   3456  CB  ASP A 227      75.730  78.620  99.625  1.00  0.00           C
ATOM   3459  CG  ASP A 227      77.150  78.940  99.995  1.00  0.00           C
ATOM   3460  OD1 ASP A 227      77.980  78.010 100.055  1.00  0.00           O
ATOM   3461  OD2 ASP A 227      77.400  80.150 100.245  1.00  0.00           O
ATOM   3462  C   ASP A 227      74.250  78.240  97.635  1.00  0.00           C
ATOM   3463  O   ASP A 227      73.630  79.300  97.795  1.00  0.00           O
ATOM   3464  N   VAL A 228      73.760  77.210  96.935  1.00  0.00           N
ATOM   3466  CA  VAL A 228      72.490  77.230  96.255  1.00  0.00           C
ATOM   3468  CB  VAL A 228      72.620  77.320  94.735  1.00  0.00           C
ATOM   3470  CG1 VAL A 228      73.320  78.630  94.365  1.00  0.00           C
ATOM   3474  CG2 VAL A 228      73.400  76.160  94.105  1.00  0.00           C
ATOM   3478  C   VAL A 228      71.790  75.950  96.615  1.00  0.00           C
ATOM   3479  O   VAL A 228      72.430  74.910  96.715  1.00  0.00           O
ATOM   3480  N   ASP A 229      70.490  76.000  96.875  1.00  0.00           N
ATOM   3482  CA  ASP A 229      69.750  74.940  97.525  1.00  0.00           C
ATOM   3484  CB  ASP A 229      69.490  75.380  98.995  1.00  0.00           C
ATOM   3487  CG  ASP A 229      68.790  74.420  99.945  1.00  0.00           C
ATOM   3488  OD1 ASP A 229      68.160  73.430  99.505  1.00  0.00           O
ATOM   3489  OD2 ASP A 229      68.870  74.700 101.175  1.00  0.00           O
ATOM   3490  C   ASP A 229      68.580  74.660  96.575  1.00  0.00           C
ATOM   3491  O   ASP A 229      68.330  75.440  95.655  1.00  0.00           O
ATOM   3492  N   THR A 230      67.930  73.490  96.695  1.00  0.00           N
ATOM   3494  CA  THR A 230      66.980  72.940  95.725  1.00  0.00           C
ATOM   3496  CB  THR A 230      67.510  71.720  94.945  1.00  0.00           C
ATOM   3498  OG1 THR A 230      66.640  71.340  93.885  1.00  0.00           O
ATOM   3500  CG2 THR A 230      67.720  70.470  95.795  1.00  0.00           C
ATOM   3504  C   THR A 230      65.640  72.720  96.425  1.00  0.00           C
ATOM   3505  O   THR A 230      65.440  73.230  97.525  1.00  0.00           O
ATOM   3506  N   THR A 231      64.630  72.050  95.825  1.00  0.00           N
ATOM   3508  CA  THR A 231      63.350  71.740  96.485  1.00  0.00           C
ATOM   3510  CB  THR A 231      62.300  71.080  95.565  1.00  0.00           C
ATOM   3512  OG1 THR A 231      61.020  70.930  96.165  1.00  0.00           O
ATOM   3514  CG2 THR A 231      62.710  69.680  95.105  1.00  0.00           C
ATOM   3518  C   THR A 231      63.530  70.890  97.745  1.00  0.00           C
ATOM   3519  O   THR A 231      64.080  69.790  97.655  1.00  0.00           O
ATOM   3520  N   PRO A 232      63.150  71.280  98.955  1.00  0.00           N
ATOM   3521  CD  PRO A 232      62.880  72.650  99.375  1.00  0.00           C
ATOM   3524  CA  PRO A 232      63.080  70.350 100.065  1.00  0.00           C
ATOM   3526  CB  PRO A 232      62.810  71.260 101.275  1.00  0.00           C
ATOM   3529  CG  PRO A 232      63.310  72.630 100.835  1.00  0.00           C
ATOM   3532  C   PRO A 232      62.070  69.230  99.895  1.00  0.00           C
ATOM   3533  O   PRO A 232      61.080  69.370  99.175  1.00  0.00           O
ATOM   3534  N   VAL A 233      62.260  68.100 100.585  1.00  0.00           N
ATOM   3536  CA  VAL A 233      61.250  67.050 100.675  1.00  0.00           C
ATOM   3538  CB  VAL A 233      61.670  65.700 100.105  1.00  0.00           C
ATOM   3540  CG1 VAL A 233      60.660  64.570 100.415  1.00  0.00           C
ATOM   3544  CG2 VAL A 233      61.800  65.830  98.585  1.00  0.00           C
ATOM   3548  C   VAL A 233      60.900  66.880 102.115  1.00  0.00           C
ATOM   3549  O   VAL A 233      61.780  66.700 102.965  1.00  0.00           O
ATOM   3550  N   VAL A 234      59.600  66.930 102.445  1.00  0.00           N
ATOM   3552  CA  VAL A 234      59.130  66.660 103.775  1.00  0.00           C
ATOM   3554  CB  VAL A 234      58.110  67.680 104.265  1.00  0.00           C
ATOM   3556  CG1 VAL A 234      57.730  67.360 105.725  1.00  0.00           C
ATOM   3560  CG2 VAL A 234      58.750  69.070 104.165  1.00  0.00           C
ATOM   3564  C   VAL A 234      58.550  65.260 103.815  1.00  0.00           C
ATOM   3565  O   VAL A 234      57.430  65.000 103.375  1.00  0.00           O
ATOM   3566  N   VAL A 235      59.290  64.310 104.395  1.00  0.00           N
ATOM   3568  CA  VAL A 235      58.690  63.080 104.895  1.00  0.00           C
ATOM   3570  CB  VAL A 235      59.340  61.790 104.385  1.00  0.00           C
ATOM   3572  CG1 VAL A 235      60.800  61.630 104.805  1.00  0.00           C
ATOM   3576  CG2 VAL A 235      58.510  60.560 104.785  1.00  0.00           C
ATOM   3580  C   VAL A 235      58.460  63.280 106.405  1.00  0.00           C
ATOM   3581  O   VAL A 235      59.320  63.100 107.265  1.00  0.00           O
ATOM   3582  N   ASN A 236      57.230  63.760 106.665  1.00  0.00           N
ATOM   3584  CA  ASN A 236      56.540  64.090 107.895  1.00  0.00           C
ATOM   3586  CB  ASN A 236      56.070  62.820 108.645  1.00  0.00           C
ATOM   3589  CG  ASN A 236      54.890  62.130 107.975  1.00  0.00           C
ATOM   3590  OD1 ASN A 236      54.610  60.990 108.365  1.00  0.00           O
ATOM   3591  ND2 ASN A 236      54.130  62.770 107.065  1.00  0.00           N
ATOM   3594  C   ASN A 236      57.150  65.100 108.835  1.00  0.00           C
ATOM   3595  O   ASN A 236      56.850  66.290 108.745  1.00  0.00           O
ATOM   3596  N   GLY A 237      57.960  64.680 109.805  1.00  0.00           N
ATOM   3598  CA  GLY A 237      58.490  65.620 110.785  1.00  0.00           C
ATOM   3601  C   GLY A 237      59.790  66.190 110.325  1.00  0.00           C
ATOM   3602  O   GLY A 237      60.370  67.080 110.935  1.00  0.00           O
ATOM   3603  N   VAL A 238      60.290  65.650 109.205  1.00  0.00           N
ATOM   3605  CA  VAL A 238      61.660  65.780 108.785  1.00  0.00           C
ATOM   3607  CB  VAL A 238      62.320  64.420 108.695  1.00  0.00           C
ATOM   3609  CG1 VAL A 238      63.840  64.570 108.525  1.00  0.00           C
ATOM   3613  CG2 VAL A 238      61.990  63.630 109.975  1.00  0.00           C
ATOM   3617  C   VAL A 238      61.680  66.440 107.425  1.00  0.00           C
ATOM   3618  O   VAL A 238      60.900  66.130 106.535  1.00  0.00           O
ATOM   3619  N   VAL A 239      62.620  67.390 107.245  1.00  0.00           N
ATOM   3621  CA  VAL A 239      62.840  68.040 105.975  1.00  0.00           C
ATOM   3623  CB  VAL A 239      62.900  69.560 106.095  1.00  0.00           C
ATOM   3625  CG1 VAL A 239      63.050  70.190 104.695  1.00  0.00           C
ATOM   3629  CG2 VAL A 239      61.640  70.090 106.805  1.00  0.00           C
ATOM   3633  C   VAL A 239      64.180  67.570 105.445  1.00  0.00           C
ATOM   3634  O   VAL A 239      65.170  67.560 106.175  1.00  0.00           O
ATOM   3635  N   PHE A 240      64.250  67.170 104.175  1.00  0.00           N
ATOM   3637  CA  PHE A 240      65.470  66.810 103.505  1.00  0.00           C
ATOM   3639  CB  PHE A 240      65.330  65.430 102.805  1.00  0.00           C
ATOM   3642  CG  PHE A 240      65.130  64.390 103.855  1.00  0.00           C
ATOM   3643  CD1 PHE A 240      66.240  63.750 104.425  1.00  0.00           C
ATOM   3645  CE1 PHE A 240      66.080  62.850 105.485  1.00  0.00           C
ATOM   3647  CZ  PHE A 240      64.800  62.620 105.995  1.00  0.00           C
ATOM   3649  CD2 PHE A 240      63.850  64.090 104.335  1.00  0.00           C
ATOM   3651  CE2 PHE A 240      63.690  63.240 105.435  1.00  0.00           C
ATOM   3653  C   PHE A 240      65.790  67.900 102.495  1.00  0.00           C
ATOM   3654  O   PHE A 240      64.890  68.390 101.825  1.00  0.00           O
ATOM   3655  N   ALA A 241      67.070  68.320 102.385  1.00  0.00           N
ATOM   3657  CA  ALA A 241      67.480  69.380 101.485  1.00  0.00           C
ATOM   3659  CB  ALA A 241      67.490  70.740 102.215  1.00  0.00           C
ATOM   3663  C   ALA A 241      68.860  69.090 100.905  1.00  0.00           C
ATOM   3664  O   ALA A 241      69.730  68.580 101.605  1.00  0.00           O
ATOM   3665  N   LEU A 242      69.070  69.410  99.615  1.00  0.00           N
ATOM   3667  CA  LEU A 242      70.380  69.410  98.975  1.00  0.00           C
ATOM   3669  CB  LEU A 242      70.560  68.550  97.675  1.00  0.00           C
ATOM   3672  CG  LEU A 242      70.520  67.020  97.845  1.00  0.00           C
ATOM   3674  CD1 LEU A 242      69.090  66.540  97.955  1.00  0.00           C
ATOM   3678  CD2 LEU A 242      71.100  66.290  96.625  1.00  0.00           C
ATOM   3682  C   LEU A 242      70.740  70.830  98.575  1.00  0.00           C
ATOM   3683  O   LEU A 242      69.910  71.640  98.175  1.00  0.00           O
ATOM   3684  N   ALA A 243      72.050  71.120  98.625  1.00  0.00           N
ATOM   3686  CA  ALA A 243      72.650  72.260  97.975  1.00  0.00           C
ATOM   3688  CB  ALA A 243      73.410  73.160  98.975  1.00  0.00           C
ATOM   3692  C   ALA A 243      73.620  71.770  96.935  1.00  0.00           C
ATOM   3693  O   ALA A 243      74.010  70.610  96.955  1.00  0.00           O
ATOM   3694  N   TYR A 244      74.080  72.620  96.015  1.00  0.00           N
ATOM   3696  CA  TYR A 244      75.260  72.330  95.225  1.00  0.00           C
ATOM   3698  CB  TYR A 244      75.480  73.450  94.175  1.00  0.00           C
ATOM   3701  CG  TYR A 244      76.420  73.110  93.055  1.00  0.00           C
ATOM   3702  CD1 TYR A 244      76.000  72.270  92.005  1.00  0.00           C
ATOM   3704  CE1 TYR A 244      76.770  72.130  90.835  1.00  0.00           C
ATOM   3706  CZ  TYR A 244      77.990  72.800  90.735  1.00  0.00           C
ATOM   3707  OH  TYR A 244      78.750  72.720  89.545  1.00  0.00           O
ATOM   3709  CD2 TYR A 244      77.670  73.740  92.945  1.00  0.00           C
ATOM   3711  CE2 TYR A 244      78.460  73.570  91.795  1.00  0.00           C
ATOM   3713  C   TYR A 244      76.470  72.140  96.145  1.00  0.00           C
ATOM   3714  O   TYR A 244      76.600  72.780  97.195  1.00  0.00           O
ATOM   3715  N   ASN A 245      77.360  71.190  95.825  1.00  0.00           N
ATOM   3717  CA  ASN A 245      78.620  70.920  96.495  1.00  0.00           C
ATOM   3719  CB  ASN A 245      79.730  72.020  96.345  1.00  0.00           C
ATOM   3722  CG  ASN A 245      79.380  73.420  96.835  1.00  0.00           C
ATOM   3723  OD1 ASN A 245      79.080  74.310  96.035  1.00  0.00           O
ATOM   3724  ND2 ASN A 245      79.530  73.680  98.155  1.00  0.00           N
ATOM   3727  C   ASN A 245      78.560  70.300  97.885  1.00  0.00           C
ATOM   3728  O   ASN A 245      79.090  69.220  98.125  1.00  0.00           O
ATOM   3729  N   GLY A 246      78.010  71.040  98.865  1.00  0.00           N
ATOM   3731  CA  GLY A 246      78.420  70.890 100.245  1.00  0.00           C
ATOM   3734  C   GLY A 246      77.580  69.960 101.045  1.00  0.00           C
ATOM   3735  O   GLY A 246      78.120  69.230 101.875  1.00  0.00           O
ATOM   3736  N   ASN A 247      76.250  69.980 100.875  1.00  0.00           N
ATOM   3738  CA  ASN A 247      75.310  69.310 101.755  1.00  0.00           C
ATOM   3740  CB  ASN A 247      74.570  70.250 102.735  1.00  0.00           C
ATOM   3743  CG  ASN A 247      75.360  70.600 103.985  1.00  0.00           C
ATOM   3744  OD1 ASN A 247      74.770  70.910 105.015  1.00  0.00           O
ATOM   3745  ND2 ASN A 247      76.700  70.530 103.955  1.00  0.00           N
ATOM   3748  C   ASN A 247      74.220  68.530 101.055  1.00  0.00           C
ATOM   3749  O   ASN A 247      73.550  69.000 100.145  1.00  0.00           O
ATOM   3750  N   LEU A 248      73.990  67.320 101.615  1.00  0.00           N
ATOM   3752  CA  LEU A 248      72.670  66.750 101.805  1.00  0.00           C
ATOM   3754  CB  LEU A 248      72.570  65.290 101.275  1.00  0.00           C
ATOM   3757  CG  LEU A 248      71.370  64.450 101.745  1.00  0.00           C
ATOM   3759  CD1 LEU A 248      70.050  65.030 101.265  1.00  0.00           C
ATOM   3763  CD2 LEU A 248      71.480  62.990 101.265  1.00  0.00           C
ATOM   3767  C   LEU A 248      72.440  66.760 103.305  1.00  0.00           C
ATOM   3768  O   LEU A 248      73.300  66.340 104.085  1.00  0.00           O
ATOM   3769  N   THR A 249      71.290  67.290 103.725  1.00  0.00           N
ATOM   3771  CA  THR A 249      70.930  67.530 105.115  1.00  0.00           C
ATOM   3773  CB  THR A 249      70.760  69.010 105.405  1.00  0.00           C
ATOM   3775  OG1 THR A 249      71.940  69.720 105.075  1.00  0.00           O
ATOM   3777  CG2 THR A 249      70.540  69.270 106.895  1.00  0.00           C
ATOM   3781  C   THR A 249      69.590  66.900 105.425  1.00  0.00           C
ATOM   3782  O   THR A 249      68.690  66.940 104.585  1.00  0.00           O
ATOM   3783  N   ALA A 250      69.410  66.350 106.645  1.00  0.00           N
ATOM   3785  CA  ALA A 250      68.090  66.110 107.225  1.00  0.00           C
ATOM   3787  CB  ALA A 250      67.950  64.660 107.695  1.00  0.00           C
ATOM   3791  C   ALA A 250      67.840  67.020 108.425  1.00  0.00           C
ATOM   3792  O   ALA A 250      68.650  67.130 109.345  1.00  0.00           O
ATOM   3793  N   LEU A 251      66.690  67.720 108.435  1.00  0.00           N
ATOM   3795  CA  LEU A 251      66.360  68.770 109.385  1.00  0.00           C
ATOM   3797  CB  LEU A 251      66.040  70.130 108.695  1.00  0.00           C
ATOM   3800  CG  LEU A 251      67.080  70.610 107.685  1.00  0.00           C
ATOM   3802  CD1 LEU A 251      66.520  71.750 106.835  1.00  0.00           C
ATOM   3806  CD2 LEU A 251      68.310  71.030 108.465  1.00  0.00           C
ATOM   3810  C   LEU A 251      65.100  68.440 110.125  1.00  0.00           C
ATOM   3811  O   LEU A 251      64.200  67.790 109.605  1.00  0.00           O
ATOM   3812  N   ASP A 252      64.970  68.930 111.375  1.00  0.00           N
ATOM   3814  CA  ASP A 252      63.670  69.030 112.005  1.00  0.00           C
ATOM   3816  CB  ASP A 252      63.840  69.300 113.525  1.00  0.00           C
ATOM   3819  CG  ASP A 252      62.540  69.380 114.285  1.00  0.00           C
ATOM   3820  OD1 ASP A 252      61.480  68.920 113.795  1.00  0.00           O
ATOM   3821  OD2 ASP A 252      62.590  69.890 115.435  1.00  0.00           O
ATOM   3822  C   ASP A 252      62.800  70.110 111.365  1.00  0.00           C
ATOM   3823  O   ASP A 252      63.200  71.270 111.255  1.00  0.00           O
ATOM   3824  N   LEU A 253      61.570  69.760 110.955  1.00  0.00           N
ATOM   3826  CA  LEU A 253      60.600  70.710 110.445  1.00  0.00           C
ATOM   3828  CB  LEU A 253      59.360  69.940 109.945  1.00  0.00           C
ATOM   3831  CG  LEU A 253      58.210  70.790 109.395  1.00  0.00           C
ATOM   3833  CD1 LEU A 253      58.630  71.640 108.185  1.00  0.00           C
ATOM   3837  CD2 LEU A 253      57.060  69.870 108.995  1.00  0.00           C
ATOM   3841  C   LEU A 253      60.190  71.800 111.425  1.00  0.00           C
ATOM   3842  O   LEU A 253      60.020  72.950 111.035  1.00  0.00           O
ATOM   3843  N   ARG A 254      60.020  71.480 112.725  1.00  0.00           N
ATOM   3845  CA  ARG A 254      59.580  72.490 113.685  1.00  0.00           C
ATOM   3847  CB  ARG A 254      58.700  71.880 114.825  1.00  0.00           C
ATOM   3850  CG  ARG A 254      58.210  72.920 115.875  1.00  0.00           C
ATOM   3853  CD  ARG A 254      57.440  72.380 117.083  1.00  0.00           C
ATOM   3856  NE  ARG A 254      56.160  71.750 116.633  1.00  0.00           N
ATOM   3858  CZ  ARG A 254      54.970  72.320 116.773  1.00  0.00           C
ATOM   3859  NH1 ARG A 254      54.770  73.600 116.983  1.00  0.00           N
ATOM   3862  NH2 ARG A 254      53.900  71.550 116.743  1.00  0.00           N
ATOM   3865  C   ARG A 254      60.720  73.340 114.275  1.00  0.00           C
ATOM   3866  O   ARG A 254      60.540  74.520 114.565  1.00  0.00           O
ATOM   3867  N   SER A 255      61.930  72.800 114.505  1.00  0.00           N
ATOM   3869  CA  SER A 255      62.940  73.630 115.185  1.00  0.00           C
ATOM   3871  CB  SER A 255      63.630  72.880 116.353  1.00  0.00           C
ATOM   3874  OG  SER A 255      64.340  71.710 115.955  1.00  0.00           O
ATOM   3876  C   SER A 255      64.010  74.140 114.255  1.00  0.00           C
ATOM   3877  O   SER A 255      64.780  75.030 114.605  1.00  0.00           O
ATOM   3878  N   GLY A 256      64.050  73.580 113.035  1.00  0.00           N
ATOM   3880  CA  GLY A 256      65.090  73.830 112.045  1.00  0.00           C
ATOM   3883  C   GLY A 256      66.410  73.180 112.345  1.00  0.00           C
ATOM   3884  O   GLY A 256      67.380  73.410 111.625  1.00  0.00           O
ATOM   3885  N   GLN A 257      66.490  72.340 113.395  1.00  0.00           N
ATOM   3887  CA  GLN A 257      67.760  71.750 113.805  1.00  0.00           C
ATOM   3889  CB  GLN A 257      67.750  71.110 115.225  1.00  0.00           C
ATOM   3892  CG  GLN A 257      67.070  69.720 115.345  1.00  0.00           C
ATOM   3895  CD  GLN A 257      67.220  69.190 116.773  1.00  0.00           C
ATOM   3896  OE1 GLN A 257      66.740  69.800 117.733  1.00  0.00           O
ATOM   3897  NE2 GLN A 257      67.910  68.030 116.943  1.00  0.00           N
ATOM   3900  C   GLN A 257      68.280  70.730 112.815  1.00  0.00           C
ATOM   3901  O   GLN A 257      67.540  69.940 112.235  1.00  0.00           O
ATOM   3902  N   ILE A 258      69.620  70.670 112.645  1.00  0.00           N
ATOM   3904  CA  ILE A 258      70.270  69.600 111.935  1.00  0.00           C
ATOM   3906  CB  ILE A 258      71.750  69.880 111.685  1.00  0.00           C
ATOM   3908  CG2 ILE A 258      72.320  68.810 110.725  1.00  0.00           C
ATOM   3912  CG1 ILE A 258      72.030  71.300 111.145  1.00  0.00           C
ATOM   3915  CD  ILE A 258      71.190  71.730 109.945  1.00  0.00           C
ATOM   3919  C   ILE A 258      70.150  68.290 112.705  1.00  0.00           C
ATOM   3920  O   ILE A 258      70.550  68.200 113.865  1.00  0.00           O
ATOM   3921  N   MET A 259      69.630  67.230 112.065  1.00  0.00           N
ATOM   3923  CA  MET A 259      69.800  65.900 112.615  1.00  0.00           C
ATOM   3925  CB  MET A 259      68.470  65.120 112.565  1.00  0.00           C
ATOM   3928  CG  MET A 259      67.410  65.700 113.525  1.00  0.00           C
ATOM   3931  SD  MET A 259      65.840  64.770 113.565  1.00  0.00           S
ATOM   3932  CE  MET A 259      65.190  65.320 111.965  1.00  0.00           C
ATOM   3936  C   MET A 259      70.970  65.160 111.985  1.00  0.00           C
ATOM   3937  O   MET A 259      71.670  64.440 112.695  1.00  0.00           O
ATOM   3938  N   TRP A 260      71.300  65.380 110.695  1.00  0.00           N
ATOM   3940  CA  TRP A 260      72.480  64.780 110.105  1.00  0.00           C
ATOM   3942  CB  TRP A 260      72.330  63.250 109.855  1.00  0.00           C
ATOM   3945  CG  TRP A 260      71.190  62.770 109.015  1.00  0.00           C
ATOM   3946  CD1 TRP A 260      70.020  62.200 109.445  1.00  0.00           C
ATOM   3948  NE1 TRP A 260      69.320  61.740 108.365  1.00  0.00           N
ATOM   3950  CE2 TRP A 260      69.990  62.020 107.225  1.00  0.00           C
ATOM   3951  CD2 TRP A 260      71.190  62.680 107.585  1.00  0.00           C
ATOM   3952  CE3 TRP A 260      72.090  63.060 106.585  1.00  0.00           C
ATOM   3954  CZ3 TRP A 260      71.720  62.890 105.255  1.00  0.00           C
ATOM   3956  CZ2 TRP A 260      69.670  61.780 105.905  1.00  0.00           C
ATOM   3958  CH2 TRP A 260      70.520  62.270 104.915  1.00  0.00           C
ATOM   3960  C   TRP A 260      72.940  65.500 108.835  1.00  0.00           C
ATOM   3961  O   TRP A 260      72.180  66.240 108.225  1.00  0.00           O
ATOM   3962  N   LYS A 261      74.220  65.300 108.425  1.00  0.00           N
ATOM   3964  CA  LYS A 261      74.850  65.970 107.295  1.00  0.00           C
ATOM   3966  CB  LYS A 261      75.840  67.080 107.755  1.00  0.00           C
ATOM   3969  CG  LYS A 261      75.170  68.300 108.395  1.00  0.00           C
ATOM   3972  CD  LYS A 261      74.240  69.020 107.415  1.00  0.00           C
ATOM   3975  CE  LYS A 261      73.820  70.440 107.835  1.00  0.00           C
ATOM   3978  NZ  LYS A 261      74.950  71.400 107.765  1.00  0.00           N
ATOM   3982  C   LYS A 261      75.690  65.050 106.425  1.00  0.00           C
ATOM   3983  O   LYS A 261      76.160  64.010 106.865  1.00  0.00           O
ATOM   3984  N   ARG A 262      75.920  65.460 105.165  1.00  0.00           N
ATOM   3986  CA  ARG A 262      76.670  64.680 104.205  1.00  0.00           C
ATOM   3988  CB  ARG A 262      75.740  63.810 103.335  1.00  0.00           C
ATOM   3991  CG  ARG A 262      75.010  62.670 104.055  1.00  0.00           C
ATOM   3994  CD  ARG A 262      75.860  61.410 104.295  1.00  0.00           C
ATOM   3997  NE  ARG A 262      76.510  60.950 103.015  1.00  0.00           N
ATOM   3999  CZ  ARG A 262      75.890  60.680 101.865  1.00  0.00           C
ATOM   4000  NH1 ARG A 262      74.590  60.720 101.715  1.00  0.00           N
ATOM   4003  NH2 ARG A 262      76.590  60.390 100.795  1.00  0.00           N
ATOM   4006  C   ARG A 262      77.370  65.550 103.185  1.00  0.00           C
ATOM   4007  O   ARG A 262      76.830  66.570 102.755  1.00  0.00           O
ATOM   4008  N   GLU A 263      78.540  65.110 102.705  1.00  0.00           N
ATOM   4010  CA  GLU A 263      79.350  65.900 101.795  1.00  0.00           C
ATOM   4012  CB  GLU A 263      80.830  65.610 102.085  1.00  0.00           C
ATOM   4015  CG  GLU A 263      81.370  66.020 103.485  1.00  0.00           C
ATOM   4018  CD  GLU A 263      82.890  65.910 103.555  1.00  0.00           C
ATOM   4019  OE1 GLU A 263      83.500  65.680 102.465  1.00  0.00           O
ATOM   4020  OE2 GLU A 263      83.490  66.090 104.645  1.00  0.00           O
ATOM   4021  C   GLU A 263      79.080  65.680 100.295  1.00  0.00           C
ATOM   4022  O   GLU A 263      80.020  65.540  99.505  1.00  0.00           O
ATOM   4023  N   LEU A 264      77.820  65.650  99.845  1.00  0.00           N
ATOM   4025  CA  LEU A 264      77.440  65.550  98.435  1.00  0.00           C
ATOM   4027  CB  LEU A 264      76.890  64.160  97.985  1.00  0.00           C
ATOM   4030  CG  LEU A 264      75.470  63.730  98.445  1.00  0.00           C
ATOM   4032  CD1 LEU A 264      75.160  62.330  97.895  1.00  0.00           C
ATOM   4036  CD2 LEU A 264      75.310  63.710  99.955  1.00  0.00           C
ATOM   4040  C   LEU A 264      76.350  66.550  98.255  1.00  0.00           C
ATOM   4041  O   LEU A 264      75.900  67.150  99.215  1.00  0.00           O
ATOM   4042  N   GLY A 265      75.880  66.790  97.015  1.00  0.00           N
ATOM   4044  CA  GLY A 265      74.720  67.650  96.845  1.00  0.00           C
ATOM   4047  C   GLY A 265      74.440  67.830  95.395  1.00  0.00           C
ATOM   4048  O   GLY A 265      75.180  67.310  94.575  1.00  0.00           O
ATOM   4049  N   SER A 266      73.370  68.550  95.025  1.00  0.00           N
ATOM   4051  CA  SER A 266      73.150  68.950  93.645  1.00  0.00           C
ATOM   4053  CB  SER A 266      72.750  67.810  92.685  1.00  0.00           C
ATOM   4056  OG  SER A 266      73.070  68.160  91.325  1.00  0.00           O
ATOM   4058  C   SER A 266      72.040  69.960  93.605  1.00  0.00           C
ATOM   4059  O   SER A 266      71.490  70.360  94.625  1.00  0.00           O
ATOM   4060  N   VAL A 267      71.720  70.420  92.395  1.00  0.00           N
ATOM   4062  CA  VAL A 267      70.780  71.470  92.075  1.00  0.00           C
ATOM   4064  CB  VAL A 267      71.360  72.440  91.055  1.00  0.00           C
ATOM   4066  CG1 VAL A 267      72.490  73.210  91.755  1.00  0.00           C
ATOM   4070  CG2 VAL A 267      71.840  71.730  89.765  1.00  0.00           C
ATOM   4074  C   VAL A 267      69.510  70.910  91.505  1.00  0.00           C
ATOM   4075  O   VAL A 267      68.620  71.640  91.075  1.00  0.00           O
ATOM   4076  N   ASN A 268      69.390  69.590  91.495  1.00  0.00           N
ATOM   4078  CA  ASN A 268      68.250  68.900  90.955  1.00  0.00           C
ATOM   4080  CB  ASN A 268      68.620  67.960  89.775  1.00  0.00           C
ATOM   4083  CG  ASN A 268      69.360  66.700  90.235  1.00  0.00           C
ATOM   4084  OD1 ASN A 268      68.800  65.610  90.305  1.00  0.00           O
ATOM   4085  ND2 ASN A 268      70.690  66.810  90.475  1.00  0.00           N
ATOM   4088  C   ASN A 268      67.660  68.150  92.125  1.00  0.00           C
ATOM   4089  O   ASN A 268      68.290  67.950  93.155  1.00  0.00           O
ATOM   4090  N   ASP A 269      66.410  67.740  91.935  1.00  0.00           N
ATOM   4092  CA  ASP A 269      65.560  67.230  92.955  1.00  0.00           C
ATOM   4094  CB  ASP A 269      64.080  67.420  92.505  1.00  0.00           C
ATOM   4097  CG  ASP A 269      63.690  68.840  92.065  1.00  0.00           C
ATOM   4098  OD1 ASP A 269      64.530  69.710  91.725  1.00  0.00           O
ATOM   4099  OD2 ASP A 269      62.450  69.040  91.955  1.00  0.00           O
ATOM   4100  C   ASP A 269      65.910  65.770  93.265  1.00  0.00           C
ATOM   4101  O   ASP A 269      66.800  65.150  92.685  1.00  0.00           O
ATOM   4102  N   PHE A 270      65.260  65.180  94.265  1.00  0.00           N
ATOM   4104  CA  PHE A 270      65.610  63.870  94.755  1.00  0.00           C
ATOM   4106  CB  PHE A 270      66.630  63.940  95.935  1.00  0.00           C
ATOM   4109  CG  PHE A 270      66.070  64.740  97.075  1.00  0.00           C
ATOM   4110  CD1 PHE A 270      66.090  66.140  97.035  1.00  0.00           C
ATOM   4112  CE1 PHE A 270      65.530  66.900  98.065  1.00  0.00           C
ATOM   4114  CZ  PHE A 270      64.930  66.240  99.145  1.00  0.00           C
ATOM   4116  CD2 PHE A 270      65.470  64.090  98.175  1.00  0.00           C
ATOM   4118  CE2 PHE A 270      64.920  64.840  99.205  1.00  0.00           C
ATOM   4120  C   PHE A 270      64.330  63.230  95.205  1.00  0.00           C
ATOM   4121  O   PHE A 270      63.350  63.930  95.445  1.00  0.00           O
ATOM   4122  N   ILE A 271      64.300  61.900  95.355  1.00  0.00           N
ATOM   4124  CA  ILE A 271      63.110  61.190  95.755  1.00  0.00           C
ATOM   4126  CB  ILE A 271      62.700  60.100  94.795  1.00  0.00           C
ATOM   4128  CG2 ILE A 271      61.310  59.590  95.215  1.00  0.00           C
ATOM   4132  CG1 ILE A 271      62.650  60.570  93.345  1.00  0.00           C
ATOM   4135  CD  ILE A 271      62.500  59.360  92.435  1.00  0.00           C
ATOM   4139  C   ILE A 271      63.310  60.540  97.105  1.00  0.00           C
ATOM   4140  O   ILE A 271      64.300  59.860  97.335  1.00  0.00           O
ATOM   4141  N   VAL A 272      62.340  60.700  98.025  1.00  0.00           N
ATOM   4143  CA  VAL A 272      62.280  59.890  99.225  1.00  0.00           C
ATOM   4145  CB  VAL A 272      62.020  60.740 100.455  1.00  0.00           C
ATOM   4147  CG1 VAL A 272      62.010  59.820 101.685  1.00  0.00           C
ATOM   4151  CG2 VAL A 272      63.120  61.810 100.555  1.00  0.00           C
ATOM   4155  C   VAL A 272      61.190  58.850  99.075  1.00  0.00           C
ATOM   4156  O   VAL A 272      60.010  59.200  99.085  1.00  0.00           O
ATOM   4157  N   ASP A 273      61.550  57.560  98.965  1.00  0.00           N
ATOM   4159  CA  ASP A 273      60.590  56.480  98.875  1.00  0.00           C
ATOM   4161  CB  ASP A 273      60.360  56.080  97.405  1.00  0.00           C
ATOM   4164  CG  ASP A 273      59.190  55.160  97.105  1.00  0.00           C
ATOM   4165  OD1 ASP A 273      59.250  53.960  97.475  1.00  0.00           O
ATOM   4166  OD2 ASP A 273      58.240  55.600  96.395  1.00  0.00           O
ATOM   4167  C   ASP A 273      61.120  55.340  99.725  1.00  0.00           C
ATOM   4168  O   ASP A 273      62.320  55.200  99.955  1.00  0.00           O
ATOM   4169  N   GLY A 274      60.180  54.540 100.265  1.00  0.00           N
ATOM   4171  CA  GLY A 274      60.400  53.680 101.425  1.00  0.00           C
ATOM   4174  C   GLY A 274      61.180  54.330 102.545  1.00  0.00           C
ATOM   4175  O   GLY A 274      60.810  55.400 103.045  1.00  0.00           O
ATOM   4176  N   ASN A 275      62.290  53.700 102.965  1.00  0.00           N
ATOM   4178  CA  ASN A 275      63.230  54.370 103.845  1.00  0.00           C
ATOM   4180  CB  ASN A 275      63.380  53.590 105.175  1.00  0.00           C
ATOM   4183  CG  ASN A 275      63.930  54.480 106.285  1.00  0.00           C
ATOM   4184  OD1 ASN A 275      63.150  55.150 106.955  1.00  0.00           O
ATOM   4185  ND2 ASN A 275      65.250  54.450 106.545  1.00  0.00           N
ATOM   4188  C   ASN A 275      64.550  54.530 103.115  1.00  0.00           C
ATOM   4189  O   ASN A 275      65.600  54.190 103.635  1.00  0.00           O
ATOM   4190  N   ARG A 276      64.510  55.120 101.895  1.00  0.00           N
ATOM   4192  CA  ARG A 276      65.720  55.440 101.165  1.00  0.00           C
ATOM   4194  CB  ARG A 276      65.980  54.450  99.975  1.00  0.00           C
ATOM   4197  CG  ARG A 276      65.650  52.950 100.225  1.00  0.00           C
ATOM   4200  CD  ARG A 276      66.430  52.060  99.245  1.00  0.00           C
ATOM   4203  NE  ARG A 276      66.170  50.590  99.465  1.00  0.00           N
ATOM   4205  CZ  ARG A 276      66.950  49.610  98.995  1.00  0.00           C
ATOM   4206  NH1 ARG A 276      68.010  49.850  98.265  1.00  0.00           N
ATOM   4209  NH2 ARG A 276      66.640  48.340  99.185  1.00  0.00           N
ATOM   4212  C   ARG A 276      65.610  56.850 100.595  1.00  0.00           C
ATOM   4213  O   ARG A 276      64.530  57.420 100.475  1.00  0.00           O
ATOM   4214  N   ILE A 277      66.760  57.420 100.195  1.00  0.00           N
ATOM   4216  CA  ILE A 277      66.810  58.610  99.355  1.00  0.00           C
ATOM   4218  CB  ILE A 277      67.560  59.790  99.985  1.00  0.00           C
ATOM   4220  CG2 ILE A 277      67.560  61.010  99.035  1.00  0.00           C
ATOM   4224  CG1 ILE A 277      66.930  60.120 101.365  1.00  0.00           C
ATOM   4227  CD  ILE A 277      67.570  61.300 102.105  1.00  0.00           C
ATOM   4231  C   ILE A 277      67.480  58.220  98.055  1.00  0.00           C
ATOM   4232  O   ILE A 277      68.540  57.590  98.065  1.00  0.00           O
ATOM   4233  N   TYR A 278      66.860  58.600  96.925  1.00  0.00           N
ATOM   4235  CA  TYR A 278      67.400  58.410  95.595  1.00  0.00           C
ATOM   4237  CB  TYR A 278      66.410  57.730  94.615  1.00  0.00           C
ATOM   4240  CG  TYR A 278      65.940  56.420  95.155  1.00  0.00           C
ATOM   4241  CD1 TYR A 278      64.930  56.370  96.125  1.00  0.00           C
ATOM   4243  CE1 TYR A 278      64.420  55.150  96.565  1.00  0.00           C
ATOM   4245  CZ  TYR A 278      64.920  53.960  96.045  1.00  0.00           C
ATOM   4246  OH  TYR A 278      64.380  52.750  96.495  1.00  0.00           O
ATOM   4248  CD2 TYR A 278      66.450  55.220  94.645  1.00  0.00           C
ATOM   4250  CE2 TYR A 278      65.950  54.000  95.095  1.00  0.00           C
ATOM   4252  C   TYR A 278      67.680  59.790  95.045  1.00  0.00           C
ATOM   4253  O   TYR A 278      66.790  60.630  95.005  1.00  0.00           O
ATOM   4254  N   LEU A 279      68.920  60.060  94.635  1.00  0.00           N
ATOM   4256  CA  LEU A 279      69.310  61.390  94.225  1.00  0.00           C
ATOM   4258  CB  LEU A 279      70.010  62.190  95.355  1.00  0.00           C
ATOM   4261  CG  LEU A 279      71.170  61.500  96.125  1.00  0.00           C
ATOM   4263  CD1 LEU A 279      72.480  61.420  95.315  1.00  0.00           C
ATOM   4267  CD2 LEU A 279      71.450  62.260  97.425  1.00  0.00           C
ATOM   4271  C   LEU A 279      70.190  61.320  93.005  1.00  0.00           C
ATOM   4272  O   LEU A 279      70.760  60.270  92.675  1.00  0.00           O
ATOM   4273  N   VAL A 280      70.330  62.480  92.325  1.00  0.00           N
ATOM   4275  CA  VAL A 280      71.480  62.720  91.485  1.00  0.00           C
ATOM   4277  CB  VAL A 280      71.140  62.920  90.015  1.00  0.00           C
ATOM   4279  CG1 VAL A 280      72.300  63.510  89.195  1.00  0.00           C
ATOM   4283  CG2 VAL A 280      70.840  61.520  89.455  1.00  0.00           C
ATOM   4287  C   VAL A 280      72.340  63.810  92.085  1.00  0.00           C
ATOM   4288  O   VAL A 280      71.880  64.880  92.475  1.00  0.00           O
ATOM   4289  N   ASP A 281      73.640  63.470  92.215  1.00  0.00           N
ATOM   4291  CA  ASP A 281      74.770  64.290  92.615  1.00  0.00           C
ATOM   4293  CB  ASP A 281      75.990  63.340  92.665  1.00  0.00           C
ATOM   4296  CG  ASP A 281      77.310  63.790  93.295  1.00  0.00           C
ATOM   4297  OD1 ASP A 281      77.380  64.850  93.965  1.00  0.00           O
ATOM   4298  OD2 ASP A 281      78.280  63.000  93.155  1.00  0.00           O
ATOM   4299  C   ASP A 281      75.020  65.470  91.685  1.00  0.00           C
ATOM   4300  O   ASP A 281      74.310  65.740  90.705  1.00  0.00           O
ATOM   4301  N   GLN A 282      76.070  66.260  91.955  1.00  0.00           N
ATOM   4303  CA  GLN A 282      76.550  67.260  91.035  1.00  0.00           C
ATOM   4305  CB  GLN A 282      77.790  67.960  91.615  1.00  0.00           C
ATOM   4308  CG  GLN A 282      77.460  68.910  92.785  1.00  0.00           C
ATOM   4311  CD  GLN A 282      78.720  69.620  93.215  1.00  0.00           C
ATOM   4312  OE1 GLN A 282      78.790  70.850  93.265  1.00  0.00           O
ATOM   4313  NE2 GLN A 282      79.760  68.850  93.565  1.00  0.00           N
ATOM   4316  C   GLN A 282      76.960  66.680  89.705  1.00  0.00           C
ATOM   4317  O   GLN A 282      76.610  67.170  88.645  1.00  0.00           O
ATOM   4318  N   ASN A 283      77.710  65.560  89.775  1.00  0.00           N
ATOM   4320  CA  ASN A 283      78.410  65.050  88.625  1.00  0.00           C
ATOM   4322  CB  ASN A 283      79.900  64.660  88.925  1.00  0.00           C
ATOM   4325  CG  ASN A 283      80.790  65.860  89.255  1.00  0.00           C
ATOM   4326  OD1 ASN A 283      80.370  66.960  89.605  1.00  0.00           O
ATOM   4327  ND2 ASN A 283      82.130  65.640  89.155  1.00  0.00           N
ATOM   4330  C   ASN A 283      77.660  63.890  87.975  1.00  0.00           C
ATOM   4331  O   ASN A 283      78.280  62.960  87.455  1.00  0.00           O
ATOM   4332  N   ASP A 284      76.310  63.870  88.025  1.00  0.00           N
ATOM   4334  CA  ASP A 284      75.470  62.890  87.325  1.00  0.00           C
ATOM   4336  CB  ASP A 284      75.710  62.890  85.805  1.00  0.00           C
ATOM   4339  CG  ASP A 284      75.600  64.310  85.295  1.00  0.00           C
ATOM   4340  OD1 ASP A 284      74.630  65.010  85.655  1.00  0.00           O
ATOM   4341  OD2 ASP A 284      76.450  64.680  84.445  1.00  0.00           O
ATOM   4342  C   ASP A 284      75.580  61.490  87.935  1.00  0.00           C
ATOM   4343  O   ASP A 284      75.140  60.480  87.375  1.00  0.00           O
ATOM   4344  N   ARG A 285      76.160  61.420  89.145  1.00  0.00           N
ATOM   4346  CA  ARG A 285      76.140  60.260  89.995  1.00  0.00           C
ATOM   4348  CB  ARG A 285      77.110  60.340  91.185  1.00  0.00           C
ATOM   4351  CG  ARG A 285      78.540  60.200  90.695  1.00  0.00           C
ATOM   4354  CD  ARG A 285      79.560  59.970  91.805  1.00  0.00           C
ATOM   4357  NE  ARG A 285      80.140  61.300  92.165  1.00  0.00           N
ATOM   4359  CZ  ARG A 285      81.380  61.690  91.925  1.00  0.00           C
ATOM   4360  NH1 ARG A 285      82.260  60.920  91.325  1.00  0.00           N
ATOM   4363  NH2 ARG A 285      81.770  62.880  92.335  1.00  0.00           N
ATOM   4366  C   ARG A 285      74.790  59.900  90.515  1.00  0.00           C
ATOM   4367  O   ARG A 285      74.080  60.730  91.075  1.00  0.00           O
ATOM   4368  N   VAL A 286      74.450  58.610  90.405  1.00  0.00           N
ATOM   4370  CA  VAL A 286      73.230  58.080  90.965  1.00  0.00           C
ATOM   4372  CB  VAL A 286      72.470  57.210  89.985  1.00  0.00           C
ATOM   4374  CG1 VAL A 286      71.090  56.890  90.575  1.00  0.00           C
ATOM   4378  CG2 VAL A 286      72.310  57.960  88.645  1.00  0.00           C
ATOM   4382  C   VAL A 286      73.620  57.300  92.205  1.00  0.00           C
ATOM   4383  O   VAL A 286      74.550  56.490  92.185  1.00  0.00           O
ATOM   4384  N   MET A 287      72.960  57.580  93.345  1.00  0.00           N
ATOM   4386  CA  MET A 287      73.330  57.020  94.625  1.00  0.00           C
ATOM   4388  CB  MET A 287      74.100  58.040  95.515  1.00  0.00           C
ATOM   4391  CG  MET A 287      75.390  58.580  94.885  1.00  0.00           C
ATOM   4394  SD  MET A 287      76.340  59.750  95.905  1.00  0.00           S
ATOM   4395  CE  MET A 287      76.620  58.740  97.385  1.00  0.00           C
ATOM   4399  C   MET A 287      72.080  56.690  95.385  1.00  0.00           C
ATOM   4400  O   MET A 287      71.130  57.480  95.365  1.00  0.00           O
ATOM   4401  N   ALA A 288      72.050  55.560  96.115  1.00  0.00           N
ATOM   4403  CA  ALA A 288      71.010  55.320  97.085  1.00  0.00           C
ATOM   4405  CB  ALA A 288      70.270  54.010  96.835  1.00  0.00           C
ATOM   4409  C   ALA A 288      71.570  55.280  98.475  1.00  0.00           C
ATOM   4410  O   ALA A 288      72.640  54.740  98.765  1.00  0.00           O
ATOM   4411  N   LEU A 289      70.830  55.930  99.385  1.00  0.00           N
ATOM   4413  CA  LEU A 289      71.250  56.290 100.705  1.00  0.00           C
ATOM   4415  CB  LEU A 289      71.480  57.810 100.825  1.00  0.00           C
ATOM   4418  CG  LEU A 289      72.620  58.500 100.045  1.00  0.00           C
ATOM   4420  CD1 LEU A 289      73.950  57.810 100.305  1.00  0.00           C
ATOM   4424  CD2 LEU A 289      72.370  58.680  98.535  1.00  0.00           C
ATOM   4428  C   LEU A 289      70.120  55.980 101.665  1.00  0.00           C
ATOM   4429  O   LEU A 289      68.950  56.010 101.295  1.00  0.00           O
ATOM   4430  N   THR A 290      70.410  55.690 102.945  1.00  0.00           N
ATOM   4432  CA  THR A 290      69.420  55.690 104.025  1.00  0.00           C
ATOM   4434  CB  THR A 290      69.900  54.950 105.265  1.00  0.00           C
ATOM   4436  OG1 THR A 290      71.010  55.580 105.895  1.00  0.00           O
ATOM   4438  CG2 THR A 290      70.350  53.540 104.835  1.00  0.00           C
ATOM   4442  C   THR A 290      68.810  57.040 104.415  1.00  0.00           C
ATOM   4443  O   THR A 290      69.430  58.100 104.265  1.00  0.00           O
ATOM   4444  N   ILE A 291      67.550  57.030 104.915  1.00  0.00           N
ATOM   4446  CA  ILE A 291      66.960  58.160 105.655  1.00  0.00           C
ATOM   4448  CB  ILE A 291      65.480  57.930 106.015  1.00  0.00           C
ATOM   4450  CG2 ILE A 291      64.830  59.190 106.625  1.00  0.00           C
ATOM   4454  CG1 ILE A 291      64.660  57.490 104.795  1.00  0.00           C
ATOM   4457  CD  ILE A 291      64.530  58.540 103.695  1.00  0.00           C
ATOM   4461  C   ILE A 291      67.690  58.440 106.945  1.00  0.00           C
ATOM   4462  O   ILE A 291      67.890  59.580 107.335  1.00  0.00           O
ATOM   4463  N   ASP A 292      68.060  57.360 107.685  1.00  0.00           N
ATOM   4465  CA  ASP A 292      68.680  57.470 108.995  1.00  0.00           C
ATOM   4467  CB  ASP A 292      68.690  56.100 109.715  1.00  0.00           C
ATOM   4470  CG  ASP A 292      69.090  54.990 108.775  1.00  0.00           C
ATOM   4471  OD1 ASP A 292      68.160  54.310 108.275  1.00  0.00           O
ATOM   4472  OD2 ASP A 292      70.290  54.880 108.435  1.00  0.00           O
ATOM   4473  C   ASP A 292      70.050  58.130 109.045  1.00  0.00           C
ATOM   4474  O   ASP A 292      70.260  59.040 109.845  1.00  0.00           O
ATOM   4475  N   GLY A 293      71.000  57.730 108.195  1.00  0.00           N
ATOM   4477  CA  GLY A 293      72.360  58.250 108.255  1.00  0.00           C
ATOM   4480  C   GLY A 293      72.790  58.900 106.995  1.00  0.00           C
ATOM   4481  O   GLY A 293      73.740  59.680 106.955  1.00  0.00           O
ATOM   4482  N   GLY A 294      72.150  58.560 105.875  1.00  0.00           N
ATOM   4484  CA  GLY A 294      72.730  58.830 104.575  1.00  0.00           C
ATOM   4487  C   GLY A 294      73.920  57.970 104.305  1.00  0.00           C
ATOM   4488  O   GLY A 294      74.920  58.370 103.725  1.00  0.00           O
ATOM   4489  N   VAL A 295      73.820  56.720 104.765  1.00  0.00           N
ATOM   4491  CA  VAL A 295      74.800  55.700 104.495  1.00  0.00           C
ATOM   4493  CB  VAL A 295      74.780  54.590 105.525  1.00  0.00           C
ATOM   4495  CG1 VAL A 295      75.870  53.540 105.215  1.00  0.00           C
ATOM   4499  CG2 VAL A 295      75.040  55.220 106.915  1.00  0.00           C
ATOM   4503  C   VAL A 295      74.560  55.160 103.105  1.00  0.00           C
ATOM   4504  O   VAL A 295      73.460  54.730 102.735  1.00  0.00           O
ATOM   4505  N   THR A 296      75.590  55.240 102.255  1.00  0.00           N
ATOM   4507  CA  THR A 296      75.570  54.730 100.895  1.00  0.00           C
ATOM   4509  CB  THR A 296      76.780  55.120 100.055  1.00  0.00           C
ATOM   4511  OG1 THR A 296      77.160  56.460 100.315  1.00  0.00           O
ATOM   4513  CG2 THR A 296      76.420  55.030  98.565  1.00  0.00           C
ATOM   4517  C   THR A 296      75.400  53.240 100.775  1.00  0.00           C
ATOM   4518  O   THR A 296      76.240  52.450 101.205  1.00  0.00           O
ATOM   4519  N   LEU A 297      74.290  52.850 100.115  1.00  0.00           N
ATOM   4521  CA  LEU A 297      73.960  51.480  99.805  1.00  0.00           C
ATOM   4523  CB  LEU A 297      72.440  51.420  99.525  1.00  0.00           C
ATOM   4526  CG  LEU A 297      71.540  51.990 100.635  1.00  0.00           C
ATOM   4528  CD1 LEU A 297      70.110  51.530 100.355  1.00  0.00           C
ATOM   4532  CD2 LEU A 297      71.990  51.580 102.045  1.00  0.00           C
ATOM   4536  C   LEU A 297      74.660  51.040  98.535  1.00  0.00           C
ATOM   4537  O   LEU A 297      75.300  49.990  98.455  1.00  0.00           O
ATOM   4538  N   TRP A 298      74.580  51.890  97.515  1.00  0.00           N
ATOM   4540  CA  TRP A 298      75.230  51.680  96.255  1.00  0.00           C
ATOM   4542  CB  TRP A 298      74.430  50.750  95.305  1.00  0.00           C
ATOM   4545  CG  TRP A 298      73.000  51.140  95.025  1.00  0.00           C
ATOM   4546  CD1 TRP A 298      71.910  50.590  95.635  1.00  0.00           C
ATOM   4548  NE1 TRP A 298      70.770  51.130  95.115  1.00  0.00           N
ATOM   4550  CE2 TRP A 298      71.090  52.060  94.175  1.00  0.00           C
ATOM   4551  CD2 TRP A 298      72.500  52.100  94.075  1.00  0.00           C
ATOM   4552  CE3 TRP A 298      73.090  52.940  93.125  1.00  0.00           C
ATOM   4554  CZ3 TRP A 298      72.270  53.730  92.325  1.00  0.00           C
ATOM   4556  CZ2 TRP A 298      70.270  52.850  93.385  1.00  0.00           C
ATOM   4558  CH2 TRP A 298      70.890  53.690  92.455  1.00  0.00           C
ATOM   4560  C   TRP A 298      75.430  53.030  95.625  1.00  0.00           C
ATOM   4561  O   TRP A 298      74.840  54.040  96.005  1.00  0.00           O
ATOM   4562  N   THR A 299      76.300  53.040  94.615  1.00  0.00           N
ATOM   4564  CA  THR A 299      76.570  54.210  93.825  1.00  0.00           C
ATOM   4566  CB  THR A 299      77.860  54.890  94.265  1.00  0.00           C
ATOM   4568  OG1 THR A 299      77.800  56.290  94.055  1.00  0.00           O
ATOM   4570  CG2 THR A 299      79.140  54.380  93.575  1.00  0.00           C
ATOM   4574  C   THR A 299      76.650  53.630  92.455  1.00  0.00           C
ATOM   4575  O   THR A 299      77.010  52.470  92.285  1.00  0.00           O
ATOM   4576  N   GLN A 300      76.220  54.390  91.445  1.00  0.00           N
ATOM   4578  CA  GLN A 300      76.430  54.050  90.065  1.00  0.00           C
ATOM   4580  CB  GLN A 300      75.060  53.770  89.395  1.00  0.00           C
ATOM   4583  CG  GLN A 300      75.100  53.430  87.885  1.00  0.00           C
ATOM   4586  CD  GLN A 300      76.260  52.510  87.535  1.00  0.00           C
ATOM   4587  OE1 GLN A 300      77.380  53.000  87.345  1.00  0.00           O
ATOM   4588  NE2 GLN A 300      76.030  51.190  87.505  1.00  0.00           N
ATOM   4591  C   GLN A 300      77.110  55.250  89.445  1.00  0.00           C
ATOM   4592  O   GLN A 300      76.520  56.330  89.365  1.00  0.00           O
ATOM   4593  N   SER A 301      78.400  55.110  89.045  1.00  0.00           N
ATOM   4595  CA  SER A 301      79.180  56.200  88.465  1.00  0.00           C
ATOM   4597  CB  SER A 301      80.380  56.700  89.325  1.00  0.00           C
ATOM   4600  OG  SER A 301      81.350  55.710  89.675  1.00  0.00           O
ATOM   4602  C   SER A 301      79.660  55.940  87.055  1.00  0.00           C
ATOM   4603  O   SER A 301      80.700  56.460  86.655  1.00  0.00           O
ATOM   4604  N   ASP A 302      78.950  55.160  86.245  1.00  0.00           N
ATOM   4606  CA  ASP A 302      79.260  55.050  84.835  1.00  0.00           C
ATOM   4608  CB  ASP A 302      78.680  53.760  84.205  1.00  0.00           C
ATOM   4611  CG  ASP A 302      79.290  52.490  84.775  1.00  0.00           C
ATOM   4612  OD1 ASP A 302      80.400  52.510  85.365  1.00  0.00           O
ATOM   4613  OD2 ASP A 302      78.640  51.440  84.495  1.00  0.00           O
ATOM   4614  C   ASP A 302      78.760  56.230  84.015  1.00  0.00           C
ATOM   4615  O   ASP A 302      79.170  56.350  82.865  1.00  0.00           O
ATOM   4616  N   LEU A 303      77.870  57.100  84.575  1.00  0.00           N
ATOM   4618  CA  LEU A 303      77.150  58.160  83.865  1.00  0.00           C
ATOM   4620  CB  LEU A 303      75.650  58.270  84.305  1.00  0.00           C
ATOM   4623  CG  LEU A 303      74.770  57.000  84.275  1.00  0.00           C
ATOM   4625  CD1 LEU A 303      73.460  57.230  85.045  1.00  0.00           C
ATOM   4629  CD2 LEU A 303      74.410  56.530  82.855  1.00  0.00           C
ATOM   4633  C   LEU A 303      77.770  59.550  84.085  1.00  0.00           C
ATOM   4634  O   LEU A 303      77.120  60.550  83.815  1.00  0.00           O
ATOM   4635  N   LEU A 304      79.010  59.690  84.585  1.00  0.00           N
ATOM   4637  CA  LEU A 304      79.600  60.980  84.935  1.00  0.00           C
ATOM   4639  CB  LEU A 304      81.010  60.810  85.585  1.00  0.00           C
ATOM   4642  CG  LEU A 304      81.040  59.920  86.845  1.00  0.00           C
ATOM   4644  CD1 LEU A 304      82.420  59.830  87.495  1.00  0.00           C
ATOM   4648  CD2 LEU A 304      80.090  60.450  87.905  1.00  0.00           C
ATOM   4652  C   LEU A 304      79.740  61.990  83.795  1.00  0.00           C
ATOM   4653  O   LEU A 304      80.390  61.730  82.785  1.00  0.00           O
ATOM   4654  N   HIS A 305      79.160  63.200  83.975  1.00  0.00           N
ATOM   4656  CA  HIS A 305      79.250  64.340  83.055  1.00  0.00           C
ATOM   4658  CB  HIS A 305      80.700  64.790  82.715  1.00  0.00           C
ATOM   4661  ND1 HIS A 305      81.740  65.900  84.755  1.00  0.00           N
ATOM   4662  CG  HIS A 305      81.660  64.820  83.875  1.00  0.00           C
ATOM   4663  CE1 HIS A 305      82.710  65.590  85.595  1.00  0.00           C
ATOM   4665  NE2 HIS A 305      83.270  64.400  85.295  1.00  0.00           N
ATOM   4667  CD2 HIS A 305      82.610  63.910  84.185  1.00  0.00           C
ATOM   4669  C   HIS A 305      78.390  64.140  81.815  1.00  0.00           C
ATOM   4670  O   HIS A 305      78.760  64.520  80.705  1.00  0.00           O
ATOM   4671  N   ARG A 306      77.210  63.490  81.965  1.00  0.00           N
ATOM   4673  CA  ARG A 306      76.260  63.320  80.885  1.00  0.00           C
ATOM   4675  CB  ARG A 306      75.790  61.850  80.715  1.00  0.00           C
ATOM   4678  CG  ARG A 306      74.730  61.310  81.695  1.00  0.00           C
ATOM   4681  CD  ARG A 306      74.180  59.920  81.295  1.00  0.00           C
ATOM   4684  NE  ARG A 306      75.330  59.040  80.895  1.00  0.00           N
ATOM   4686  CZ  ARG A 306      75.480  58.510  79.685  1.00  0.00           C
ATOM   4687  NH1 ARG A 306      74.730  58.750  78.635  1.00  0.00           N
ATOM   4690  NH2 ARG A 306      76.420  57.640  79.435  1.00  0.00           N
ATOM   4693  C   ARG A 306      75.060  64.240  81.045  1.00  0.00           C
ATOM   4694  O   ARG A 306      74.180  64.280  80.175  1.00  0.00           O
ATOM   4695  N   LEU A 307      75.040  65.020  82.125  1.00  0.00           N
ATOM   4697  CA  LEU A 307      74.080  66.070  82.395  1.00  0.00           C
ATOM   4699  CB  LEU A 307      74.060  67.200  81.325  1.00  0.00           C
ATOM   4702  CG  LEU A 307      75.300  68.130  81.265  1.00  0.00           C
ATOM   4704  CD1 LEU A 307      76.620  67.400  80.985  1.00  0.00           C
ATOM   4708  CD2 LEU A 307      75.060  69.210  80.195  1.00  0.00           C
ATOM   4712  C   LEU A 307      72.710  65.480  82.615  1.00  0.00           C
ATOM   4713  O   LEU A 307      71.840  65.530  81.745  1.00  0.00           O
ATOM   4714  N   LEU A 308      72.520  64.820  83.775  1.00  0.00           N
ATOM   4716  CA  LEU A 308      71.290  64.120  84.055  1.00  0.00           C
ATOM   4718  CB  LEU A 308      71.460  62.980  85.085  1.00  0.00           C
ATOM   4721  CG  LEU A 308      72.130  61.720  84.495  1.00  0.00           C
ATOM   4723  CD1 LEU A 308      72.410  60.700  85.595  1.00  0.00           C
ATOM   4727  CD2 LEU A 308      71.260  61.090  83.405  1.00  0.00           C
ATOM   4731  C   LEU A 308      70.160  65.030  84.465  1.00  0.00           C
ATOM   4732  O   LEU A 308      70.340  66.150  84.955  1.00  0.00           O
ATOM   4733  N   THR A 309      68.950  64.520  84.235  1.00  0.00           N
ATOM   4735  CA  THR A 309      67.690  65.020  84.735  1.00  0.00           C
ATOM   4737  CB  THR A 309      66.540  64.610  83.815  1.00  0.00           C
ATOM   4739  OG1 THR A 309      66.340  63.200  83.725  1.00  0.00           O
ATOM   4741  CG2 THR A 309      66.820  65.090  82.395  1.00  0.00           C
ATOM   4745  C   THR A 309      67.400  64.490  86.125  1.00  0.00           C
ATOM   4746  O   THR A 309      68.050  63.570  86.615  1.00  0.00           O
ATOM   4747  N   SER A 310      66.400  65.090  86.815  1.00  0.00           N
ATOM   4749  CA  SER A 310      65.880  64.690  88.115  1.00  0.00           C
ATOM   4751  CB  SER A 310      64.660  65.540  88.575  1.00  0.00           C
ATOM   4754  OG  SER A 310      64.940  66.940  88.455  1.00  0.00           O
ATOM   4756  C   SER A 310      65.430  63.220  88.175  1.00  0.00           C
ATOM   4757  O   SER A 310      65.040  62.660  87.155  1.00  0.00           O
ATOM   4758  N   PRO A 311      65.450  62.540  89.315  1.00  0.00           N
ATOM   4759  CD  PRO A 311      66.160  63.000  90.505  1.00  0.00           C
ATOM   4762  CA  PRO A 311      65.150  61.110  89.355  1.00  0.00           C
ATOM   4764  CB  PRO A 311      65.850  60.620  90.645  1.00  0.00           C
ATOM   4767  CG  PRO A 311      66.110  61.860  91.515  1.00  0.00           C
ATOM   4770  C   PRO A 311      63.660  60.830  89.375  1.00  0.00           C
ATOM   4771  O   PRO A 311      62.950  61.580  90.045  1.00  0.00           O
ATOM   4772  N   VAL A 312      63.140  59.760  88.735  1.00  0.00           N
ATOM   4774  CA  VAL A 312      61.760  59.290  88.975  1.00  0.00           C
ATOM   4776  CB  VAL A 312      60.710  59.760  87.975  1.00  0.00           C
ATOM   4778  CG1 VAL A 312      60.440  61.260  88.215  1.00  0.00           C
ATOM   4782  CG2 VAL A 312      61.100  59.460  86.525  1.00  0.00           C
ATOM   4786  C   VAL A 312      61.700  57.780  89.035  1.00  0.00           C
ATOM   4787  O   VAL A 312      62.370  57.110  88.255  1.00  0.00           O
ATOM   4788  N   LEU A 313      60.880  57.170  89.935  1.00  0.00           N
ATOM   4790  CA  LEU A 313      60.620  55.740  89.855  1.00  0.00           C
ATOM   4792  CB  LEU A 313      60.480  54.960  91.195  1.00  0.00           C
ATOM   4795  CG  LEU A 313      61.800  54.690  91.955  1.00  0.00           C
ATOM   4797  CD1 LEU A 313      62.580  55.970  92.195  1.00  0.00           C
ATOM   4801  CD2 LEU A 313      61.500  54.000  93.295  1.00  0.00           C
ATOM   4805  C   LEU A 313      59.420  55.450  88.965  1.00  0.00           C
ATOM   4806  O   LEU A 313      58.330  56.010  89.115  1.00  0.00           O
ATOM   4807  N   TYR A 314      59.610  54.520  88.035  1.00  0.00           N
ATOM   4809  CA  TYR A 314      58.600  53.960  87.185  1.00  0.00           C
ATOM   4811  CB  TYR A 314      58.720  54.540  85.745  1.00  0.00           C
ATOM   4814  CG  TYR A 314      57.780  53.880  84.775  1.00  0.00           C
ATOM   4815  CD1 TYR A 314      56.510  54.420  84.465  1.00  0.00           C
ATOM   4817  CE1 TYR A 314      55.700  53.820  83.495  1.00  0.00           C
ATOM   4819  CZ  TYR A 314      56.140  52.680  82.825  1.00  0.00           C
ATOM   4820  OH  TYR A 314      55.360  52.060  81.825  1.00  0.00           O
ATOM   4822  CD2 TYR A 314      58.190  52.720  84.105  1.00  0.00           C
ATOM   4824  CE2 TYR A 314      57.390  52.120  83.135  1.00  0.00           C
ATOM   4826  C   TYR A 314      58.700  52.440  87.255  1.00  0.00           C
ATOM   4827  O   TYR A 314      59.760  51.860  87.015  1.00  0.00           O
ATOM   4828  N   ASN A 315      57.590  51.750  87.605  1.00  0.00           N
ATOM   4830  CA  ASN A 315      57.490  50.310  87.805  1.00  0.00           C
ATOM   4832  CB  ASN A 315      57.270  49.530  86.475  1.00  0.00           C
ATOM   4835  CG  ASN A 315      55.950  49.880  85.795  1.00  0.00           C
ATOM   4836  OD1 ASN A 315      55.220  50.800  86.145  1.00  0.00           O
ATOM   4837  ND2 ASN A 315      55.600  49.050  84.785  1.00  0.00           N
ATOM   4840  C   ASN A 315      58.650  49.660  88.555  1.00  0.00           C
ATOM   4841  O   ASN A 315      59.350  48.810  88.015  1.00  0.00           O
ATOM   4842  N   GLY A 316      58.940  50.100  89.805  1.00  0.00           N
ATOM   4844  CA  GLY A 316      60.000  49.520  90.625  1.00  0.00           C
ATOM   4847  C   GLY A 316      61.350  50.110  90.395  1.00  0.00           C
ATOM   4848  O   GLY A 316      62.220  50.020  91.255  1.00  0.00           O
ATOM   4849  N   ASN A 317      61.570  50.760  89.235  1.00  0.00           N
ATOM   4851  CA  ASN A 317      62.870  51.120  88.725  1.00  0.00           C
ATOM   4853  CB  ASN A 317      63.130  50.550  87.305  1.00  0.00           C
ATOM   4856  CG  ASN A 317      63.350  49.050  87.405  1.00  0.00           C
ATOM   4857  OD1 ASN A 317      63.710  48.480  88.435  1.00  0.00           O
ATOM   4858  ND2 ASN A 317      63.100  48.350  86.275  1.00  0.00           N
ATOM   4861  C   ASN A 317      63.000  52.600  88.605  1.00  0.00           C
ATOM   4862  O   ASN A 317      62.050  53.330  88.335  1.00  0.00           O
ATOM   4863  N   LEU A 318      64.230  53.090  88.795  1.00  0.00           N
ATOM   4865  CA  LEU A 318      64.590  54.480  88.715  1.00  0.00           C
ATOM   4867  CB  LEU A 318      65.790  54.680  89.665  1.00  0.00           C
ATOM   4870  CG  LEU A 318      66.400  56.080  89.715  1.00  0.00           C
ATOM   4872  CD1 LEU A 318      65.370  57.110  90.185  1.00  0.00           C
ATOM   4876  CD2 LEU A 318      67.620  56.080  90.645  1.00  0.00           C
ATOM   4880  C   LEU A 318      64.920  54.860  87.275  1.00  0.00           C
ATOM   4881  O   LEU A 318      65.770  54.220  86.645  1.00  0.00           O
ATOM   4882  N   VAL A 319      64.240  55.870  86.705  1.00  0.00           N
ATOM   4884  CA  VAL A 319      64.390  56.250  85.305  1.00  0.00           C
ATOM   4886  CB  VAL A 319      63.140  56.020  84.475  1.00  0.00           C
ATOM   4888  CG1 VAL A 319      63.480  56.150  82.975  1.00  0.00           C
ATOM   4892  CG2 VAL A 319      62.600  54.600  84.745  1.00  0.00           C
ATOM   4896  C   VAL A 319      64.790  57.710  85.235  1.00  0.00           C
ATOM   4897  O   VAL A 319      64.220  58.550  85.935  1.00  0.00           O
ATOM   4898  N   VAL A 320      65.790  58.020  84.385  1.00  0.00           N
ATOM   4900  CA  VAL A 320      66.250  59.380  84.115  1.00  0.00           C
ATOM   4902  CB  VAL A 320      67.510  59.770  84.875  1.00  0.00           C
ATOM   4904  CG1 VAL A 320      67.240  59.630  86.365  1.00  0.00           C
ATOM   4908  CG2 VAL A 320      68.700  58.880  84.485  1.00  0.00           C
ATOM   4912  C   VAL A 320      66.610  59.470  82.655  1.00  0.00           C
ATOM   4913  O   VAL A 320      66.780  58.450  81.995  1.00  0.00           O
ATOM   4914  N   GLY A 321      66.790  60.700  82.125  1.00  0.00           N
ATOM   4916  CA  GLY A 321      67.370  60.950  80.815  1.00  0.00           C
ATOM   4919  C   GLY A 321      68.540  61.890  80.925  1.00  0.00           C
ATOM   4920  O   GLY A 321      68.830  62.430  81.995  1.00  0.00           O
ATOM   4921  N   ASP A 322      69.240  62.100  79.805  1.00  0.00           N
ATOM   4923  CA  ASP A 322      70.470  62.840  79.725  1.00  0.00           C
ATOM   4925  CB  ASP A 322      71.660  61.840  79.715  1.00  0.00           C
ATOM   4928  CG  ASP A 322      71.630  60.880  78.545  1.00  0.00           C
ATOM   4929  OD1 ASP A 322      70.560  60.610  77.955  1.00  0.00           O
ATOM   4930  OD2 ASP A 322      72.700  60.310  78.265  1.00  0.00           O
ATOM   4931  C   ASP A 322      70.540  63.670  78.465  1.00  0.00           C
ATOM   4932  O   ASP A 322      69.670  63.620  77.595  1.00  0.00           O
ATOM   4933  N   SER A 323      71.620  64.460  78.305  1.00  0.00           N
ATOM   4935  CA  SER A 323      71.780  65.350  77.165  1.00  0.00           C
ATOM   4937  CB  SER A 323      72.880  66.420  77.375  1.00  0.00           C
ATOM   4940  OG  SER A 323      72.410  67.410  78.295  1.00  0.00           O
ATOM   4942  C   SER A 323      72.060  64.640  75.855  1.00  0.00           C
ATOM   4943  O   SER A 323      71.750  65.170  74.795  1.00  0.00           O
ATOM   4944  N   GLU A 324      72.550  63.390  75.895  1.00  0.00           N
ATOM   4946  CA  GLU A 324      72.750  62.550  74.735  1.00  0.00           C
ATOM   4948  CB  GLU A 324      73.650  61.340  75.125  1.00  0.00           C
ATOM   4951  CG  GLU A 324      74.920  61.720  75.925  1.00  0.00           C
ATOM   4954  CD  GLU A 324      75.870  60.570  76.285  1.00  0.00           C
ATOM   4955  OE1 GLU A 324      75.550  59.380  76.035  1.00  0.00           O
ATOM   4956  OE2 GLU A 324      76.950  60.890  76.855  1.00  0.00           O
ATOM   4957  C   GLU A 324      71.410  62.030  74.205  1.00  0.00           C
ATOM   4958  O   GLU A 324      71.260  61.670  73.035  1.00  0.00           O
ATOM   4959  N   GLY A 325      70.370  62.030  75.055  1.00  0.00           N
ATOM   4961  CA  GLY A 325      69.010  61.680  74.675  1.00  0.00           C
ATOM   4964  C   GLY A 325      68.690  60.220  74.865  1.00  0.00           C
ATOM   4965  O   GLY A 325      67.900  59.640  74.125  1.00  0.00           O
ATOM   4966  N   TYR A 326      69.290  59.600  75.885  1.00  0.00           N
ATOM   4968  CA  TYR A 326      68.930  58.290  76.365  1.00  0.00           C
ATOM   4970  CB  TYR A 326      70.170  57.480  76.835  1.00  0.00           C
ATOM   4973  CG  TYR A 326      70.940  57.160  75.595  1.00  0.00           C
ATOM   4974  CD1 TYR A 326      70.570  56.050  74.825  1.00  0.00           C
ATOM   4976  CE1 TYR A 326      71.060  55.900  73.535  1.00  0.00           C
ATOM   4978  CZ  TYR A 326      72.030  56.780  73.055  1.00  0.00           C
ATOM   4979  OH  TYR A 326      72.530  56.560  71.775  1.00  0.00           O
ATOM   4981  CD2 TYR A 326      71.950  58.010  75.125  1.00  0.00           C
ATOM   4983  CE2 TYR A 326      72.500  57.830  73.845  1.00  0.00           C
ATOM   4985  C   TYR A 326      67.910  58.420  77.485  1.00  0.00           C
ATOM   4986  O   TYR A 326      67.630  59.510  77.995  1.00  0.00           O
ATOM   4987  N   LEU A 327      67.290  57.310  77.885  1.00  0.00           N
ATOM   4989  CA  LEU A 327      66.710  57.210  79.205  1.00  0.00           C
ATOM   4991  CB  LEU A 327      65.160  57.170  79.305  1.00  0.00           C
ATOM   4994  CG  LEU A 327      64.420  58.500  79.075  1.00  0.00           C
ATOM   4996  CD1 LEU A 327      64.270  58.900  77.605  1.00  0.00           C
ATOM   5000  CD2 LEU A 327      63.020  58.400  79.685  1.00  0.00           C
ATOM   5004  C   LEU A 327      67.280  55.960  79.795  1.00  0.00           C
ATOM   5005  O   LEU A 327      67.230  54.890  79.175  1.00  0.00           O
ATOM   5006  N   HIS A 328      67.860  56.080  80.995  1.00  0.00           N
ATOM   5008  CA  HIS A 328      68.620  55.030  81.625  1.00  0.00           C
ATOM   5010  CB  HIS A 328      70.000  55.530  82.095  1.00  0.00           C
ATOM   5013  ND1 HIS A 328      71.200  55.530  79.915  1.00  0.00           N
ATOM   5014  CG  HIS A 328      70.780  56.220  81.035  1.00  0.00           C
ATOM   5015  CE1 HIS A 328      71.890  56.420  79.215  1.00  0.00           C
ATOM   5017  NE2 HIS A 328      71.910  57.630  79.825  1.00  0.00           N
ATOM   5019  CD2 HIS A 328      71.210  57.510  80.995  1.00  0.00           C
ATOM   5021  C   HIS A 328      67.830  54.550  82.815  1.00  0.00           C
ATOM   5022  O   HIS A 328      67.260  55.330  83.575  1.00  0.00           O
ATOM   5023  N   TRP A 329      67.750  53.220  82.995  1.00  0.00           N
ATOM   5025  CA  TRP A 329      66.840  52.600  83.925  1.00  0.00           C
ATOM   5027  CB  TRP A 329      65.860  51.640  83.195  1.00  0.00           C
ATOM   5030  CG  TRP A 329      65.000  52.290  82.145  1.00  0.00           C
ATOM   5031  CD1 TRP A 329      65.390  52.900  80.975  1.00  0.00           C
ATOM   5033  NE1 TRP A 329      64.290  53.400  80.325  1.00  0.00           N
ATOM   5035  CE2 TRP A 329      63.170  53.070  81.005  1.00  0.00           C
ATOM   5036  CD2 TRP A 329      63.570  52.340  82.155  1.00  0.00           C
ATOM   5037  CE3 TRP A 329      62.590  51.830  83.005  1.00  0.00           C
ATOM   5039  CZ3 TRP A 329      61.260  51.960  82.625  1.00  0.00           C
ATOM   5041  CZ2 TRP A 329      61.850  53.280  80.695  1.00  0.00           C
ATOM   5043  CH2 TRP A 329      60.880  52.690  81.505  1.00  0.00           C
ATOM   5045  C   TRP A 329      67.680  51.840  84.935  1.00  0.00           C
ATOM   5046  O   TRP A 329      68.400  50.910  84.585  1.00  0.00           O
ATOM   5047  N   ILE A 330      67.610  52.230  86.215  1.00  0.00           N
ATOM   5049  CA  ILE A 330      68.460  51.700  87.265  1.00  0.00           C
ATOM   5051  CB  ILE A 330      69.270  52.790  87.985  1.00  0.00           C
ATOM   5053  CG2 ILE A 330      70.050  52.230  89.185  1.00  0.00           C
ATOM   5057  CG1 ILE A 330      70.290  53.440  87.025  1.00  0.00           C
ATOM   5060  CD  ILE A 330      70.880  54.740  87.585  1.00  0.00           C
ATOM   5064  C   ILE A 330      67.590  50.950  88.245  1.00  0.00           C
ATOM   5065  O   ILE A 330      66.600  51.490  88.745  1.00  0.00           O
ATOM   5066  N   ASN A 331      67.920  49.660  88.535  1.00  0.00           N
ATOM   5068  CA  ASN A 331      67.320  48.940  89.645  1.00  0.00           C
ATOM   5070  CB  ASN A 331      67.690  47.410  89.645  1.00  0.00           C
ATOM   5073  CG  ASN A 331      67.180  46.590  90.845  1.00  0.00           C
ATOM   5074  OD1 ASN A 331      66.240  46.940  91.565  1.00  0.00           O
ATOM   5075  ND2 ASN A 331      67.870  45.470  91.155  1.00  0.00           N
ATOM   5078  C   ASN A 331      67.660  49.610  90.975  1.00  0.00           C
ATOM   5079  O   ASN A 331      68.780  50.040  91.235  1.00  0.00           O
ATOM   5080  N   VAL A 332      66.680  49.700  91.875  1.00  0.00           N
ATOM   5082  CA  VAL A 332      66.830  50.340  93.145  1.00  0.00           C
ATOM   5084  CB  VAL A 332      65.470  50.620  93.755  1.00  0.00           C
ATOM   5086  CG1 VAL A 332      64.730  51.610  92.835  1.00  0.00           C
ATOM   5090  CG2 VAL A 332      64.650  49.320  93.945  1.00  0.00           C
ATOM   5094  C   VAL A 332      67.690  49.560  94.125  1.00  0.00           C
ATOM   5095  O   VAL A 332      68.170  50.110  95.115  1.00  0.00           O
ATOM   5096  N   GLU A 333      67.890  48.240  93.905  1.00  0.00           N
ATOM   5098  CA  GLU A 333      68.640  47.390  94.815  1.00  0.00           C
ATOM   5100  CB  GLU A 333      68.300  45.930  94.495  1.00  0.00           C
ATOM   5103  CG  GLU A 333      68.640  44.940  95.625  1.00  0.00           C
ATOM   5106  CD  GLU A 333      67.750  45.090  96.855  1.00  0.00           C
ATOM   5107  OE1 GLU A 333      66.890  46.000  96.945  1.00  0.00           O
ATOM   5108  OE2 GLU A 333      67.930  44.220  97.745  1.00  0.00           O
ATOM   5109  C   GLU A 333      70.160  47.520  94.735  1.00  0.00           C
ATOM   5110  O   GLU A 333      70.850  47.620  95.745  1.00  0.00           O
ATOM   5111  N   ASP A 334      70.700  47.500  93.505  1.00  0.00           N
ATOM   5113  CA  ASP A 334      72.110  47.240  93.285  1.00  0.00           C
ATOM   5115  CB  ASP A 334      72.270  45.850  92.575  1.00  0.00           C
ATOM   5118  CG  ASP A 334      71.210  45.540  91.525  1.00  0.00           C
ATOM   5119  OD1 ASP A 334      70.910  46.390  90.655  1.00  0.00           O
ATOM   5120  OD2 ASP A 334      70.740  44.360  91.525  1.00  0.00           O
ATOM   5121  C   ASP A 334      72.800  48.350  92.515  1.00  0.00           C
ATOM   5122  O   ASP A 334      74.030  48.440  92.495  1.00  0.00           O
ATOM   5123  N   GLY A 335      72.010  49.250  91.895  1.00  0.00           N
ATOM   5125  CA  GLY A 335      72.530  50.340  91.095  1.00  0.00           C
ATOM   5128  C   GLY A 335      72.890  49.920  89.705  1.00  0.00           C
ATOM   5129  O   GLY A 335      73.570  50.650  88.985  1.00  0.00           O
ATOM   5130  N   ARG A 336      72.440  48.740  89.255  1.00  0.00           N
ATOM   5132  CA  ARG A 336      72.720  48.310  87.895  1.00  0.00           C
ATOM   5134  CB  ARG A 336      72.690  46.770  87.715  1.00  0.00           C
ATOM   5137  CG  ARG A 336      73.670  46.030  88.635  1.00  0.00           C
ATOM   5140  CD  ARG A 336      73.930  44.590  88.185  1.00  0.00           C
ATOM   5143  NE  ARG A 336      74.580  43.860  89.325  1.00  0.00           N
ATOM   5145  CZ  ARG A 336      73.960  42.910  90.005  1.00  0.00           C
ATOM   5146  NH1 ARG A 336      72.660  42.730  89.945  1.00  0.00           N
ATOM   5149  NH2 ARG A 336      74.600  42.100  90.825  1.00  0.00           N
ATOM   5152  C   ARG A 336      71.740  48.900  86.915  1.00  0.00           C
ATOM   5153  O   ARG A 336      70.570  49.090  87.235  1.00  0.00           O
ATOM   5154  N   PHE A 337      72.170  49.170  85.665  1.00  0.00           N
ATOM   5156  CA  PHE A 337      71.260  49.430  84.575  1.00  0.00           C
ATOM   5158  CB  PHE A 337      71.950  50.050  83.335  1.00  0.00           C
ATOM   5161  CG  PHE A 337      72.630  51.310  83.755  1.00  0.00           C
ATOM   5162  CD1 PHE A 337      71.860  52.460  83.985  1.00  0.00           C
ATOM   5164  CE1 PHE A 337      72.460  53.610  84.495  1.00  0.00           C
ATOM   5166  CZ  PHE A 337      73.830  53.620  84.765  1.00  0.00           C
ATOM   5168  CD2 PHE A 337      74.020  51.350  83.955  1.00  0.00           C
ATOM   5170  CE2 PHE A 337      74.620  52.500  84.465  1.00  0.00           C
ATOM   5172  C   PHE A 337      70.520  48.180  84.145  1.00  0.00           C
ATOM   5173  O   PHE A 337      71.100  47.200  83.675  1.00  0.00           O
ATOM   5174  N   VAL A 338      69.190  48.190  84.305  1.00  0.00           N
ATOM   5176  CA  VAL A 338      68.360  47.120  83.815  1.00  0.00           C
ATOM   5178  CB  VAL A 338      67.110  46.960  84.675  1.00  0.00           C
ATOM   5180  CG1 VAL A 338      67.550  46.450  86.055  1.00  0.00           C
ATOM   5184  CG2 VAL A 338      66.310  48.270  84.795  1.00  0.00           C
ATOM   5188  C   VAL A 338      67.950  47.350  82.385  1.00  0.00           C
ATOM   5189  O   VAL A 338      67.620  46.410  81.665  1.00  0.00           O
ATOM   5190  N   ALA A 339      68.000  48.610  81.935  1.00  0.00           N
ATOM   5192  CA  ALA A 339      67.670  49.000  80.595  1.00  0.00           C
ATOM   5194  CB  ALA A 339      66.160  49.050  80.325  1.00  0.00           C
ATOM   5198  C   ALA A 339      68.260  50.370  80.315  1.00  0.00           C
ATOM   5199  O   ALA A 339      68.530  51.170  81.205  1.00  0.00           O
ATOM   5200  N   GLN A 340      68.430  50.670  79.025  1.00  0.00           N
ATOM   5202  CA  GLN A 340      68.580  52.010  78.515  1.00  0.00           C
ATOM   5204  CB  GLN A 340      70.070  52.410  78.325  1.00  0.00           C
ATOM   5207  CG  GLN A 340      70.790  51.710  77.145  1.00  0.00           C
ATOM   5210  CD  GLN A 340      72.290  52.020  77.075  1.00  0.00           C
ATOM   5211  OE1 GLN A 340      73.050  51.230  76.515  1.00  0.00           O
ATOM   5212  NE2 GLN A 340      72.740  53.140  77.665  1.00  0.00           N
ATOM   5215  C   GLN A 340      67.850  52.010  77.185  1.00  0.00           C
ATOM   5216  O   GLN A 340      67.560  50.960  76.625  1.00  0.00           O
ATOM   5217  N   GLN A 341      67.510  53.200  76.655  1.00  0.00           N
ATOM   5219  CA  GLN A 341      66.780  53.310  75.405  1.00  0.00           C
ATOM   5221  CB  GLN A 341      65.240  53.310  75.605  1.00  0.00           C
ATOM   5224  CG  GLN A 341      64.720  54.520  76.415  1.00  0.00           C
ATOM   5227  CD  GLN A 341      63.220  54.510  76.665  1.00  0.00           C
ATOM   5228  OE1 GLN A 341      62.820  54.580  77.835  1.00  0.00           O
ATOM   5229  NE2 GLN A 341      62.380  54.440  75.615  1.00  0.00           N
ATOM   5232  C   GLN A 341      67.150  54.630  74.765  1.00  0.00           C
ATOM   5233  O   GLN A 341      67.580  55.560  75.445  1.00  0.00           O
ATOM   5234  N   LYS A 342      66.940  54.740  73.445  1.00  0.00           N
ATOM   5236  CA  LYS A 342      67.080  55.960  72.675  1.00  0.00           C
ATOM   5238  CB  LYS A 342      67.980  55.670  71.445  1.00  0.00           C
ATOM   5241  CG  LYS A 342      68.240  56.880  70.525  1.00  0.00           C
ATOM   5244  CD  LYS A 342      69.040  57.990  71.235  1.00  0.00           C
ATOM   5247  CE  LYS A 342      69.310  59.160  70.305  1.00  0.00           C
ATOM   5250  NZ  LYS A 342      70.150  60.160  70.975  1.00  0.00           N
ATOM   5254  C   LYS A 342      65.730  56.430  72.155  1.00  0.00           C
ATOM   5255  O   LYS A 342      65.020  55.690  71.475  1.00  0.00           O
ATOM   5256  N   VAL A 343      65.320  57.670  72.465  1.00  0.00           N
ATOM   5258  CA  VAL A 343      64.080  58.270  71.985  1.00  0.00           C
ATOM   5260  CB  VAL A 343      63.220  58.740  73.165  1.00  0.00           C
ATOM   5262  CG1 VAL A 343      62.780  57.510  73.995  1.00  0.00           C
ATOM   5266  CG2 VAL A 343      63.980  59.770  74.015  1.00  0.00           C
ATOM   5270  C   VAL A 343      64.350  59.450  71.065  1.00  0.00           C
ATOM   5271  O   VAL A 343      63.680  59.660  70.055  1.00  0.00           O
ATOM   5272  N   ASP A 344      65.360  60.290  71.375  1.00  0.00           N
ATOM   5274  CA  ASP A 344      65.520  61.530  70.695  1.00  0.00           C
ATOM   5276  CB  ASP A 344      64.570  62.590  71.305  1.00  0.00           C
ATOM   5279  CG  ASP A 344      64.360  63.740  70.355  1.00  0.00           C
ATOM   5280  OD1 ASP A 344      65.340  64.210  69.735  1.00  0.00           O
ATOM   5281  OD2 ASP A 344      63.200  64.220  70.315  1.00  0.00           O
ATOM   5282  C   ASP A 344      66.980  61.890  70.795  1.00  0.00           C
ATOM   5283  O   ASP A 344      67.630  61.560  71.775  1.00  0.00           O
ATOM   5284  N   SER A 345      67.550  62.560  69.785  1.00  0.00           N
ATOM   5286  CA  SER A 345      68.850  63.200  69.935  1.00  0.00           C
ATOM   5288  CB  SER A 345      69.540  63.560  68.605  1.00  0.00           C
ATOM   5291  OG  SER A 345      70.170  62.390  68.135  1.00  0.00           O
ATOM   5293  C   SER A 345      68.860  64.490  70.665  1.00  0.00           C
ATOM   5294  O   SER A 345      69.920  64.870  71.165  1.00  0.00           O
ATOM   5295  N   SER A 346      67.740  65.220  70.685  1.00  0.00           N
ATOM   5297  CA  SER A 346      67.760  66.620  71.035  1.00  0.00           C
ATOM   5299  CB  SER A 346      66.410  67.330  70.775  1.00  0.00           C
ATOM   5302  OG  SER A 346      65.340  66.820  71.565  1.00  0.00           O
ATOM   5304  C   SER A 346      68.260  66.870  72.445  1.00  0.00           C
ATOM   5305  O   SER A 346      68.940  67.850  72.705  1.00  0.00           O
ATOM   5306  N   GLY A 347      67.970  65.910  73.365  1.00  0.00           N
ATOM   5308  CA  GLY A 347      68.580  65.780  74.685  1.00  0.00           C
ATOM   5311  C   GLY A 347      67.620  66.130  75.775  1.00  0.00           C
ATOM   5312  O   GLY A 347      66.600  66.780  75.565  1.00  0.00           O
ATOM   5313  N   PHE A 348      67.920  65.710  77.015  1.00  0.00           N
ATOM   5315  CA  PHE A 348      67.100  65.960  78.175  1.00  0.00           C
ATOM   5317  CB  PHE A 348      66.570  64.640  78.795  1.00  0.00           C
ATOM   5320  CG  PHE A 348      65.750  63.920  77.765  1.00  0.00           C
ATOM   5321  CD1 PHE A 348      64.480  64.420  77.445  1.00  0.00           C
ATOM   5323  CE1 PHE A 348      63.700  63.820  76.465  1.00  0.00           C
ATOM   5325  CZ  PHE A 348      64.190  62.720  75.765  1.00  0.00           C
ATOM   5327  CD2 PHE A 348      66.220  62.780  77.095  1.00  0.00           C
ATOM   5329  CE2 PHE A 348      65.440  62.190  76.085  1.00  0.00           C
ATOM   5331  C   PHE A 348      67.830  66.750  79.245  1.00  0.00           C
ATOM   5332  O   PHE A 348      68.970  66.480  79.605  1.00  0.00           O
ATOM   5333  N   GLN A 349      67.140  67.780  79.775  1.00  0.00           N
ATOM   5335  CA  GLN A 349      67.550  68.550  80.925  1.00  0.00           C
ATOM   5337  CB  GLN A 349      67.930  69.980  80.465  1.00  0.00           C
ATOM   5340  CG  GLN A 349      68.200  70.970  81.625  1.00  0.00           C
ATOM   5343  CD  GLN A 349      67.040  71.930  81.915  1.00  0.00           C
ATOM   5344  OE1 GLN A 349      66.790  72.830  81.105  1.00  0.00           O
ATOM   5345  NE2 GLN A 349      66.360  71.790  83.075  1.00  0.00           N
ATOM   5348  C   GLN A 349      66.420  68.610  81.945  1.00  0.00           C
ATOM   5349  O   GLN A 349      66.640  68.610  83.155  1.00  0.00           O
ATOM   5350  N   THR A 350      65.170  68.640  81.465  1.00  0.00           N
ATOM   5352  CA  THR A 350      63.920  68.690  82.225  1.00  0.00           C
ATOM   5354  CB  THR A 350      62.730  68.740  81.275  1.00  0.00           C
ATOM   5356  OG1 THR A 350      62.940  69.630  80.185  1.00  0.00           O
ATOM   5358  CG2 THR A 350      61.470  69.210  81.995  1.00  0.00           C
ATOM   5362  C   THR A 350      63.680  67.500  83.145  1.00  0.00           C
ATOM   5363  O   THR A 350      64.010  66.380  82.785  1.00  0.00           O
ATOM   5364  N   GLU A 351      63.040  67.690  84.325  1.00  0.00           N
ATOM   5366  CA  GLU A 351      62.610  66.560  85.155  1.00  0.00           C
ATOM   5368  CB  GLU A 351      61.920  66.950  86.485  1.00  0.00           C
ATOM   5371  CG  GLU A 351      60.570  67.720  86.375  1.00  0.00           C
ATOM   5374  CD  GLU A 351      60.070  68.290  87.695  1.00  0.00           C
ATOM   5375  OE1 GLU A 351      60.830  69.080  88.305  1.00  0.00           O
ATOM   5376  OE2 GLU A 351      58.910  68.010  88.105  1.00  0.00           O
ATOM   5377  C   GLU A 351      61.680  65.580  84.435  1.00  0.00           C
ATOM   5378  O   GLU A 351      60.670  66.010  83.875  1.00  0.00           O
ATOM   5379  N   PRO A 352      61.930  64.280  84.375  1.00  0.00           N
ATOM   5380  CD  PRO A 352      63.140  63.660  84.895  1.00  0.00           C
ATOM   5383  CA  PRO A 352      60.930  63.290  84.035  1.00  0.00           C
ATOM   5385  CB  PRO A 352      61.710  61.980  84.015  1.00  0.00           C
ATOM   5388  CG  PRO A 352      62.800  62.190  85.055  1.00  0.00           C
ATOM   5391  C   PRO A 352      59.770  63.240  85.005  1.00  0.00           C
ATOM   5392  O   PRO A 352      59.930  63.510  86.185  1.00  0.00           O
ATOM   5393  N   VAL A 353      58.580  62.920  84.505  1.00  0.00           N
ATOM   5395  CA  VAL A 353      57.370  62.930  85.295  1.00  0.00           C
ATOM   5397  CB  VAL A 353      56.380  63.980  84.785  1.00  0.00           C
ATOM   5399  CG1 VAL A 353      55.060  63.950  85.575  1.00  0.00           C
ATOM   5403  CG2 VAL A 353      57.070  65.350  84.915  1.00  0.00           C
ATOM   5407  C   VAL A 353      56.780  61.550  85.215  1.00  0.00           C
ATOM   5408  O   VAL A 353      56.490  61.050  84.135  1.00  0.00           O
ATOM   5409  N   ALA A 354      56.590  60.890  86.375  1.00  0.00           N
ATOM   5411  CA  ALA A 354      55.840  59.660  86.435  1.00  0.00           C
ATOM   5413  CB  ALA A 354      56.660  58.550  87.125  1.00  0.00           C
ATOM   5417  C   ALA A 354      54.570  59.960  87.195  1.00  0.00           C
ATOM   5418  O   ALA A 354      54.600  60.540  88.275  1.00  0.00           O
ATOM   5419  N   ALA A 355      53.420  59.610  86.625  1.00  0.00           N
ATOM   5421  CA  ALA A 355      52.170  59.750  87.325  1.00  0.00           C
ATOM   5423  CB  ALA A 355      51.590  61.180  87.255  1.00  0.00           C
ATOM   5427  C   ALA A 355      51.240  58.780  86.655  1.00  0.00           C
ATOM   5428  O   ALA A 355      51.470  58.400  85.505  1.00  0.00           O
ATOM   5429  N   ASP A 356      50.190  58.350  87.365  1.00  0.00           N
ATOM   5431  CA  ASP A 356      49.070  57.570  86.865  1.00  0.00           C
ATOM   5433  CB  ASP A 356      48.040  58.500  86.175  1.00  0.00           C
ATOM   5436  CG  ASP A 356      47.570  59.650  87.045  1.00  0.00           C
ATOM   5437  OD1 ASP A 356      48.120  59.930  88.135  1.00  0.00           O
ATOM   5438  OD2 ASP A 356      46.570  60.290  86.605  1.00  0.00           O
ATOM   5439  C   ASP A 356      49.430  56.390  85.965  1.00  0.00           C
ATOM   5440  O   ASP A 356      48.740  56.060  84.995  1.00  0.00           O
ATOM   5441  N   GLY A 357      50.550  55.720  86.285  1.00  0.00           N
ATOM   5443  CA  GLY A 357      51.030  54.570  85.545  1.00  0.00           C
ATOM   5446  C   GLY A 357      51.720  54.880  84.235  1.00  0.00           C
ATOM   5447  O   GLY A 357      52.040  53.990  83.465  1.00  0.00           O
ATOM   5448  N   LYS A 358      52.000  56.160  83.925  1.00  0.00           N
ATOM   5450  CA  LYS A 358      52.680  56.570  82.715  1.00  0.00           C
ATOM   5452  CB  LYS A 358      51.760  57.340  81.715  1.00  0.00           C
ATOM   5455  CG  LYS A 358      50.910  56.350  80.905  1.00  0.00           C
ATOM   5458  CD  LYS A 358      50.090  56.940  79.745  1.00  0.00           C
ATOM   5461  CE  LYS A 358      49.490  55.780  78.935  1.00  0.00           C
ATOM   5464  NZ  LYS A 358      48.700  56.200  77.775  1.00  0.00           N
ATOM   5468  C   LYS A 358      53.930  57.350  83.025  1.00  0.00           C
ATOM   5469  O   LYS A 358      54.010  58.080  84.005  1.00  0.00           O
ATOM   5470  N   LEU A 359      54.980  57.220  82.185  1.00  0.00           N
ATOM   5472  CA  LEU A 359      56.180  58.010  82.325  1.00  0.00           C
ATOM   5474  CB  LEU A 359      57.420  57.090  82.365  1.00  0.00           C
ATOM   5477  CG  LEU A 359      58.800  57.770  82.475  1.00  0.00           C
ATOM   5479  CD1 LEU A 359      59.040  58.370  83.865  1.00  0.00           C
ATOM   5483  CD2 LEU A 359      59.910  56.760  82.165  1.00  0.00           C
ATOM   5487  C   LEU A 359      56.280  59.000  81.185  1.00  0.00           C
ATOM   5488  O   LEU A 359      56.170  58.650  80.005  1.00  0.00           O
ATOM   5489  N   LEU A 360      56.480  60.280  81.515  1.00  0.00           N
ATOM   5491  CA  LEU A 360      56.500  61.380  80.575  1.00  0.00           C
ATOM   5493  CB  LEU A 360      55.380  62.410  80.845  1.00  0.00           C
ATOM   5496  CG  LEU A 360      53.960  61.820  81.025  1.00  0.00           C
ATOM   5498  CD1 LEU A 360      53.010  62.910  81.525  1.00  0.00           C
ATOM   5502  CD2 LEU A 360      53.440  61.210  79.725  1.00  0.00           C
ATOM   5506  C   LEU A 360      57.830  62.090  80.685  1.00  0.00           C
ATOM   5507  O   LEU A 360      58.440  62.190  81.745  1.00  0.00           O
ATOM   5508  N   ILE A 361      58.320  62.610  79.555  1.00  0.00           N
ATOM   5510  CA  ILE A 361      59.510  63.430  79.545  1.00  0.00           C
ATOM   5512  CB  ILE A 361      60.780  62.590  79.455  1.00  0.00           C
ATOM   5514  CG2 ILE A 361      60.710  61.660  78.225  1.00  0.00           C
ATOM   5518  CG1 ILE A 361      62.110  63.390  79.465  1.00  0.00           C
ATOM   5521  CD  ILE A 361      62.460  64.010  80.815  1.00  0.00           C
ATOM   5525  C   ILE A 361      59.380  64.400  78.395  1.00  0.00           C
ATOM   5526  O   ILE A 361      58.780  64.100  77.365  1.00  0.00           O
ATOM   5527  N   GLN A 362      59.920  65.620  78.555  1.00  0.00           N
ATOM   5529  CA  GLN A 362      60.000  66.590  77.485  1.00  0.00           C
ATOM   5531  CB  GLN A 362      59.320  67.930  77.875  1.00  0.00           C
ATOM   5534  CG  GLN A 362      59.640  69.100  76.915  1.00  0.00           C
ATOM   5537  CD  GLN A 362      58.730  70.330  77.085  1.00  0.00           C
ATOM   5538  OE1 GLN A 362      58.420  70.980  76.085  1.00  0.00           O
ATOM   5539  NE2 GLN A 362      58.270  70.640  78.315  1.00  0.00           N
ATOM   5542  C   GLN A 362      61.440  66.810  77.105  1.00  0.00           C
ATOM   5543  O   GLN A 362      62.320  66.950  77.965  1.00  0.00           O
ATOM   5544  N   ALA A 363      61.730  66.790  75.795  1.00  0.00           N
ATOM   5546  CA  ALA A 363      63.060  66.980  75.285  1.00  0.00           C
ATOM   5548  CB  ALA A 363      63.230  66.180  73.985  1.00  0.00           C
ATOM   5552  C   ALA A 363      63.420  68.440  75.065  1.00  0.00           C
ATOM   5553  O   ALA A 363      62.600  69.360  75.185  1.00  0.00           O
ATOM   5554  N   LYS A 364      64.700  68.690  74.735  1.00  0.00           N
ATOM   5556  CA  LYS A 364      65.210  70.000  74.395  1.00  0.00           C
ATOM   5558  CB  LYS A 364      66.740  69.980  74.195  1.00  0.00           C
ATOM   5561  CG  LYS A 364      67.530  69.850  75.495  1.00  0.00           C
ATOM   5564  CD  LYS A 364      69.020  69.560  75.225  1.00  0.00           C
ATOM   5567  CE  LYS A 364      69.960  69.820  76.405  1.00  0.00           C
ATOM   5570  NZ  LYS A 364      69.790  71.230  76.755  1.00  0.00           N
ATOM   5574  C   LYS A 364      64.520  70.640  73.205  1.00  0.00           C
ATOM   5575  O   LYS A 364      64.250  71.830  73.245  1.00  0.00           O
ATOM   5576  N   ASP A 365      64.190  69.860  72.155  1.00  0.00           N
ATOM   5578  CA  ASP A 365      63.520  70.380  70.975  1.00  0.00           C
ATOM   5580  CB  ASP A 365      63.640  69.380  69.785  1.00  0.00           C
ATOM   5583  CG  ASP A 365      62.740  68.150  69.875  1.00  0.00           C
ATOM   5584  OD1 ASP A 365      62.380  67.750  71.005  1.00  0.00           O
ATOM   5585  OD2 ASP A 365      62.440  67.580  68.795  1.00  0.00           O
ATOM   5586  C   ASP A 365      62.050  70.720  71.235  1.00  0.00           C
ATOM   5587  O   ASP A 365      61.460  71.480  70.475  1.00  0.00           O
ATOM   5588  N   GLY A 366      61.460  70.170  72.315  1.00  0.00           N
ATOM   5590  CA  GLY A 366      60.070  70.330  72.695  1.00  0.00           C
ATOM   5593  C   GLY A 366      59.220  69.150  72.315  1.00  0.00           C
ATOM   5594  O   GLY A 366      58.010  69.160  72.545  1.00  0.00           O
ATOM   5595  N   THR A 367      59.790  68.070  71.765  1.00  0.00           N
ATOM   5597  CA  THR A 367      59.060  66.820  71.605  1.00  0.00           C
ATOM   5599  CB  THR A 367      59.670  65.800  70.645  1.00  0.00           C
ATOM   5601  OG1 THR A 367      59.830  66.420  69.385  1.00  0.00           O
ATOM   5603  CG2 THR A 367      58.700  64.610  70.415  1.00  0.00           C
ATOM   5607  C   THR A 367      58.800  66.170  72.945  1.00  0.00           C
ATOM   5608  O   THR A 367      59.710  65.910  73.735  1.00  0.00           O
ATOM   5609  N   VAL A 368      57.520  65.910  73.255  1.00  0.00           N
ATOM   5611  CA  VAL A 368      57.150  65.200  74.455  1.00  0.00           C
ATOM   5613  CB  VAL A 368      55.930  65.800  75.135  1.00  0.00           C
ATOM   5615  CG1 VAL A 368      54.610  65.350  74.495  1.00  0.00           C
ATOM   5619  CG2 VAL A 368      55.930  65.490  76.635  1.00  0.00           C
ATOM   5623  C   VAL A 368      56.920  63.760  74.075  1.00  0.00           C
ATOM   5624  O   VAL A 368      56.450  63.450  72.975  1.00  0.00           O
ATOM   5625  N   TYR A 369      57.290  62.830  74.965  1.00  0.00           N
ATOM   5627  CA  TYR A 369      57.090  61.420  74.725  1.00  0.00           C
ATOM   5629  CB  TYR A 369      58.470  60.750  74.535  1.00  0.00           C
ATOM   5632  CG  TYR A 369      59.210  61.250  73.305  1.00  0.00           C
ATOM   5633  CD1 TYR A 369      59.120  60.540  72.105  1.00  0.00           C
ATOM   5635  CE1 TYR A 369      59.900  60.880  70.995  1.00  0.00           C
ATOM   5637  CZ  TYR A 369      60.760  61.980  71.045  1.00  0.00           C
ATOM   5638  OH  TYR A 369      61.470  62.350  69.885  1.00  0.00           O
ATOM   5640  CD2 TYR A 369      60.090  62.360  73.355  1.00  0.00           C
ATOM   5642  CE2 TYR A 369      60.850  62.720  72.235  1.00  0.00           C
ATOM   5644  C   TYR A 369      56.410  60.810  75.935  1.00  0.00           C
ATOM   5645  O   TYR A 369      56.680  61.200  77.075  1.00  0.00           O
ATOM   5646  N   SER A 370      55.550  59.790  75.745  1.00  0.00           N
ATOM   5648  CA  SER A 370      55.160  58.940  76.875  1.00  0.00           C
ATOM   5650  CB  SER A 370      53.650  58.860  77.235  1.00  0.00           C
ATOM   5653  OG  SER A 370      52.850  58.020  76.395  1.00  0.00           O
ATOM   5655  C   SER A 370      55.730  57.570  76.675  1.00  0.00           C
ATOM   5656  O   SER A 370      55.620  56.950  75.625  1.00  0.00           O
ATOM   5657  N   ILE A 371      56.410  57.050  77.705  1.00  0.00           N
ATOM   5659  CA  ILE A 371      57.120  55.790  77.675  1.00  0.00           C
ATOM   5661  CB  ILE A 371      58.480  55.890  78.375  1.00  0.00           C
ATOM   5663  CG2 ILE A 371      59.260  54.570  78.215  1.00  0.00           C
ATOM   5667  CG1 ILE A 371      59.340  57.080  77.855  1.00  0.00           C
ATOM   5670  CD  ILE A 371      59.620  57.070  76.345  1.00  0.00           C
ATOM   5674  C   ILE A 371      56.250  54.730  78.315  1.00  0.00           C
ATOM   5675  O   ILE A 371      55.590  54.970  79.325  1.00  0.00           O
ATOM   5676  N   THR A 372      56.220  53.520  77.725  1.00  0.00           N
ATOM   5678  CA  THR A 372      55.490  52.390  78.265  1.00  0.00           C
ATOM   5680  CB  THR A 372      54.210  52.020  77.495  1.00  0.00           C
ATOM   5682  OG1 THR A 372      53.410  51.100  78.225  1.00  0.00           O
ATOM   5684  CG2 THR A 372      54.530  51.380  76.135  1.00  0.00           C
ATOM   5688  C   THR A 372      56.410  51.200  78.355  1.00  0.00           C
ATOM   5689  O   THR A 372      57.460  51.130  77.705  1.00  0.00           O
ATOM   5690  N   ARG A 373      56.010  50.250  79.195  1.00  0.00           N
ATOM   5692  CA  ARG A 373      56.450  48.900  79.235  1.00  0.00           C
ATOM   5694  CB  ARG A 373      57.730  48.750  80.075  1.00  0.00           C
ATOM   5697  CG  ARG A 373      58.230  47.300  80.135  1.00  0.00           C
ATOM   5700  CD  ARG A 373      58.020  46.590  81.475  1.00  0.00           C
ATOM   5703  NE  ARG A 373      56.850  45.680  81.345  1.00  0.00           N
ATOM   5705  CZ  ARG A 373      55.780  45.640  82.115  1.00  0.00           C
ATOM   5706  NH1 ARG A 373      55.380  46.610  82.885  1.00  0.00           N
ATOM   5709  NH2 ARG A 373      55.070  44.540  81.995  1.00  0.00           N
ATOM   5712  C   ARG A 373      55.300  48.140  79.915  1.00  0.00           C
ATOM   5713  OT1 ARG A 373      54.900  48.580  81.025  1.00  0.00           O
ATOM   5714  OT2 ARG A 373      54.810  47.120  79.375  1.00  0.00           O
ATOM   5715  NH3 POPEB 374      43.610 103.370  65.745  1.00  0.00           N
ATOM   5719  C12 POPEB 374      42.210 103.760  66.125  1.00  0.00           C
ATOM   5722  C11 POPEB 374      41.530 102.700  66.985  1.00  0.00           C
ATOM   5725  P   POPEB 374      39.100 102.190  66.175  1.00  0.00           P
ATOM   5726  O13 POPEB 374      39.240 100.750  66.455  1.00  0.00           O
ATOM   5727  O14 POPEB 374      37.780 102.800  66.395  1.00  0.00           O
ATOM   5728  O11 POPEB 374      39.590 102.490  64.685  1.00  0.00           O
ATOM   5729  O12 POPEB 374      40.130 102.960  67.065  1.00  0.00           O
ATOM   5730  C1  POPEB 374      39.080 101.700  63.595  1.00  0.00           C
ATOM   5733  C2  POPEB 374      38.340 102.600  62.565  1.00  0.00           C
ATOM   5735  O21 POPEB 374      39.210 102.890  61.435  1.00  0.00           O
ATOM   5736  C21 POPEB 374      39.080 101.990  60.455  1.00  0.00           C
ATOM   5737  O22 POPEB 374      38.290 101.060  60.465  1.00  0.00           O
ATOM   5738  C22 POPEB 374      39.980 102.360  59.285  1.00  0.00           C
ATOM   5741  C3  POPEB 374      37.850 103.920  63.235  1.00  0.00           C
ATOM   5744  O31 POPEB 374      37.250 104.810  62.275  1.00  0.00           O
ATOM   5745  C31 POPEB 374      36.830 105.940  62.845  1.00  0.00           C
ATOM   5746  O32 POPEB 374      36.830 106.140  64.045  1.00  0.00           O
ATOM   5747  C32 POPEB 374      36.300 106.910  61.785  1.00  0.00           C
ATOM   5750  C23 POPEB 374      41.410 101.800  59.395  1.00  0.00           C
ATOM   5753  C24 POPEB 374      42.390 102.370  58.285  1.00  0.00           C
ATOM   5756  C25 POPEB 374      42.000 103.300  57.055  1.00  0.00           C
ATOM   5759  C26 POPEB 374      42.640 102.840  55.725  1.00  0.00           C
ATOM   5762  C27 POPEB 374      42.660 103.990  54.695  1.00  0.00           C
ATOM   5765  C28 POPEB 374      43.450 103.670  53.415  1.00  0.00           C
ATOM   5768  C29 POPEB 374      42.640 103.060  52.295  1.00  0.00           C
ATOM   5770 0C21 POPEB 374      42.910 103.180  50.985  1.00  0.00           C
ATOM   5772 1C21 POPEB 374      44.070 103.900  50.355  1.00  0.00           C
ATOM   5775 2C21 POPEB 374      43.780 104.410  48.925  1.00  0.00           C
ATOM   5778 3C21 POPEB 374      42.720 105.530  48.865  1.00  0.00           C
ATOM   5781 4C21 POPEB 374      42.390 106.010  47.445  1.00  0.00           C
ATOM   5784 5C21 POPEB 374      43.570 106.630  46.675  1.00  0.00           C
ATOM   5787 6C21 POPEB 374      44.250 107.790  47.415  1.00  0.00           C
ATOM   5790 7C21 POPEB 374      45.300 108.500  46.565  1.00  0.00           C
ATOM   5793 8C21 POPEB 374      45.990 109.670  47.275  1.00  0.00           C
ATOM   5797  C33 POPEB 374      36.350 106.330  60.355  1.00  0.00           C
ATOM   5800  C34 POPEB 374      36.060 107.390  59.295  1.00  0.00           C
ATOM   5803  C35 POPEB 374      35.800 106.790  57.925  1.00  0.00           C
ATOM   5806  C36 POPEB 374      35.680 107.870  56.855  1.00  0.00           C
ATOM   5809  C37 POPEB 374      34.810 107.400  55.695  1.00  0.00           C
ATOM   5812  C38 POPEB 374      34.380 108.540  54.765  1.00  0.00           C
ATOM   5815  C39 POPEB 374      35.360 108.850  53.625  1.00  0.00           C
ATOM   5818 0C31 POPEB 374      35.530 107.650  52.685  1.00  0.00           C
ATOM   5821 1C31 POPEB 374      35.360 107.960  51.195  1.00  0.00           C
ATOM   5824 2C31 POPEB 374      34.740 106.760  50.475  1.00  0.00           C
ATOM   5827 3C31 POPEB 374      34.560 106.930  48.975  1.00  0.00           C
ATOM   5830 4C31 POPEB 374      33.470 105.990  48.435  1.00  0.00           C
ATOM   5833 5C31 POPEB 374      33.170 106.240  46.955  1.00  0.00           C
ATOM   5836 6C31 POPEB 374      31.950 105.470  46.455  1.00  0.00           C
ATOM   5840  NH3 POPEC 375     121.080  87.940  21.795  1.00  0.00           N
ATOM   5844  C12 POPEC 375     119.700  87.810  21.185  1.00  0.00           C
ATOM   5847  C11 POPEC 375     119.300  89.100  20.445  1.00  0.00           C
ATOM   5850  P   POPEC 375     116.670  89.040  20.145  1.00  0.00           P
ATOM   5851  O13 POPEC 375     116.190  90.440  20.205  1.00  0.00           O
ATOM   5852  O14 POPEC 375     115.800  88.050  19.455  1.00  0.00           O
ATOM   5853  O11 POPEC 375     116.920  88.550  21.625  1.00  0.00           O
ATOM   5854  O12 POPEC 375     118.150  88.940  19.605  1.00  0.00           O
ATOM   5855  C1  POPEC 375     115.910  88.020  22.465  1.00  0.00           C
ATOM   5858  C2  POPEC 375     116.530  87.280  23.685  1.00  0.00           C
ATOM   5860  O21 POPEC 375     115.460  86.890  24.575  1.00  0.00           O
ATOM   5861  C21 POPEC 375     115.570  85.690  25.125  1.00  0.00           C
ATOM   5862  O22 POPEC 375     116.370  84.820  24.815  1.00  0.00           O
ATOM   5863  C22 POPEC 375     114.580  85.600  26.285  1.00  0.00           C
ATOM   5866  C3  POPEC 375     117.530  88.180  24.465  1.00  0.00           C
ATOM   5869  O31 POPEC 375     118.430  87.360  25.235  1.00  0.00           O
ATOM   5870  C31 POPEC 375     118.480  87.550  26.545  1.00  0.00           C
ATOM   5871  O32 POPEC 375     118.020  88.490  27.145  1.00  0.00           O
ATOM   5872  C32 POPEC 375     119.100  86.320  27.205  1.00  0.00           C
ATOM   5875  C23 POPEC 375     114.850  84.360  27.155  1.00  0.00           C
ATOM   5878  C24 POPEC 375     114.280  84.450  28.575  1.00  0.00           C
ATOM   5881  C25 POPEC 375     114.370  83.080  29.255  1.00  0.00           C
ATOM   5884  C26 POPEC 375     114.240  83.120  30.785  1.00  0.00           C
ATOM   5887  C27 POPEC 375     113.600  81.840  31.335  1.00  0.00           C
ATOM   5890  C28 POPEC 375     113.500  81.840  32.875  1.00  0.00           C
ATOM   5893  C29 POPEC 375     112.600  80.730  33.355  1.00  0.00           C
ATOM   5895 0C21 POPEC 375     112.600  80.160  34.575  1.00  0.00           C
ATOM   5897 1C21 POPEC 375     113.480  80.510  35.745  1.00  0.00           C
ATOM   5900 2C21 POPEC 375     112.730  80.630  37.085  1.00  0.00           C
ATOM   5903 3C21 POPEC 375     113.670  80.340  38.265  1.00  0.00           C
ATOM   5906 4C21 POPEC 375     113.060  80.440  39.675  1.00  0.00           C
ATOM   5909 5C21 POPEC 375     114.120  80.070  40.725  1.00  0.00           C
ATOM   5912 6C21 POPEC 375     113.700  80.270  42.185  1.00  0.00           C
ATOM   5915 7C21 POPEC 375     114.760  79.770  43.165  1.00  0.00           C
ATOM   5918 8C21 POPEC 375     114.550  80.240  44.605  1.00  0.00           C
ATOM   5922  C33 POPEC 375     118.900  86.300  28.735  1.00  0.00           C
ATOM   5925  C34 POPEC 375     119.330  84.970  29.365  1.00  0.00           C
ATOM   5928  C35 POPEC 375     118.380  83.810  29.025  1.00  0.00           C
ATOM   5931  C36 POPEC 375     118.420  82.700  30.075  1.00  0.00           C
ATOM   5934  C37 POPEC 375     117.970  81.340  29.525  1.00  0.00           C
ATOM   5937  C38 POPEC 375     117.670  80.310  30.625  1.00  0.00           C
ATOM   5940  C39 POPEC 375     118.810  80.200  31.645  1.00  0.00           C
ATOM   5943 0C31 POPEC 375     118.700  78.980  32.555  1.00  0.00           C
ATOM   5946 1C31 POPEC 375     119.900  78.890  33.515  1.00  0.00           C
ATOM   5949 2C31 POPEC 375     120.030  77.540  34.215  1.00  0.00           C
ATOM   5952 3C31 POPEC 375     118.840  77.190  35.115  1.00  0.00           C
ATOM   5955 4C31 POPEC 375     119.070  75.890  35.895  1.00  0.00           C
ATOM   5958 5C31 POPEC 375     117.910  75.560  36.855  1.00  0.00           C
ATOM   5961 6C31 POPEC 375     118.370  74.840  38.125  1.00  0.00           C
ATOM   5965  NH3 POPED 376      66.700  67.050  24.355  1.00  0.00           N
ATOM   5969  C12 POPED 376      66.380  67.720  23.045  1.00  0.00           C
ATOM   5972  C11 POPED 376      65.540  66.810  22.145  1.00  0.00           C
ATOM   5975  P   POPED 376      63.790  65.130  23.185  1.00  0.00           P
ATOM   5976  O13 POPED 376      63.400  64.290  22.045  1.00  0.00           O
ATOM   5977  O14 POPED 376      64.600  64.620  24.305  1.00  0.00           O
ATOM   5978  O11 POPED 376      62.390  65.600  23.695  1.00  0.00           O
ATOM   5979  O12 POPED 376      64.270  66.560  22.725  1.00  0.00           O
ATOM   5980  C1  POPED 376      62.000  65.750  25.035  1.00  0.00           C
ATOM   5983  C2  POPED 376      62.720  66.950  25.655  1.00  0.00           C
ATOM   5985  O21 POPED 376      62.950  66.710  27.055  1.00  0.00           O
ATOM   5986  C21 POPED 376      64.070  67.270  27.465  1.00  0.00           C
ATOM   5987  O22 POPED 376      65.020  67.550  26.755  1.00  0.00           O
ATOM   5988  C22 POPED 376      63.960  67.500  28.975  1.00  0.00           C
ATOM   5991  C3  POPED 376      61.940  68.250  25.455  1.00  0.00           C
ATOM   5994  O31 POPED 376      62.900  69.310  25.365  1.00  0.00           O
ATOM   5995  C31 POPED 376      62.620  70.440  25.955  1.00  0.00           C
ATOM   5996  O32 POPED 376      61.630  70.670  26.635  1.00  0.00           O
ATOM   5997  C32 POPED 376      63.720  71.450  25.585  1.00  0.00           C
ATOM   6000  C23 POPED 376      62.590  68.090  29.385  1.00  0.00           C
ATOM   6003  C24 POPED 376      62.660  68.790  30.745  1.00  0.00           C
ATOM   6006  C25 POPED 376      62.460  67.850  31.945  1.00  0.00           C
ATOM   6009  C26 POPED 376      62.660  68.600  33.265  1.00  0.00           C
ATOM   6012  C27 POPED 376      61.960  67.920  34.455  1.00  0.00           C
ATOM   6015  C28 POPED 376      62.830  67.880  35.725  1.00  0.00           C
ATOM   6018  C29 POPED 376      62.030  67.320  36.875  1.00  0.00           C
ATOM   6020 0C21 POPED 376      62.060  67.700  38.165  1.00  0.00           C
ATOM   6022 1C21 POPED 376      62.930  68.740  38.815  1.00  0.00           C
ATOM   6025 2C21 POPED 376      62.160  69.870  39.525  1.00  0.00           C
ATOM   6028 3C21 POPED 376      61.350  69.450  40.775  1.00  0.00           C
ATOM   6031 4C21 POPED 376      59.910  68.970  40.515  1.00  0.00           C
ATOM   6034 5C21 POPED 376      59.050  69.030  41.785  1.00  0.00           C
ATOM   6037 6C21 POPED 376      57.540  68.790  41.565  1.00  0.00           C
ATOM   6040 7C21 POPED 376      56.720  69.110  42.825  1.00  0.00           C
ATOM   6043 8C21 POPED 376      55.200  69.080  42.655  1.00  0.00           C
ATOM   6047  C33 POPED 376      64.300  72.260  26.775  1.00  0.00           C
ATOM   6050  C34 POPED 376      63.260  73.170  27.435  1.00  0.00           C
ATOM   6053  C35 POPED 376      62.780  72.630  28.795  1.00  0.00           C
ATOM   6056  C36 POPED 376      63.560  73.250  29.955  1.00  0.00           C
ATOM   6059  C37 POPED 376      63.540  72.370  31.215  1.00  0.00           C
ATOM   6062  C38 POPED 376      64.060  73.110  32.445  1.00  0.00           C
ATOM   6065  C39 POPED 376      64.290  72.160  33.625  1.00  0.00           C
ATOM   6068 0C31 POPED 376      64.770  72.890  34.885  1.00  0.00           C
ATOM   6071 1C31 POPED 376      65.180  71.930  35.995  1.00  0.00           C
ATOM   6074 2C31 POPED 376      66.120  72.580  37.035  1.00  0.00           C
ATOM   6077 3C31 POPED 376      65.550  73.830  37.725  1.00  0.00           C
ATOM   6080 4C31 POPED 376      64.240  73.550  38.465  1.00  0.00           C
ATOM   6083 5C31 POPED 376      63.850  74.690  39.415  1.00  0.00           C
ATOM   6086 6C31 POPED 376      62.560  74.410  40.195  1.00  0.00           C
ATOM   6090  NH3 POPEE 377      85.440 130.750  24.965  1.00  0.00           N
ATOM   6094  C12 POPEE 377      84.230 130.630  25.855  1.00  0.00           C
ATOM   6097  C11 POPEE 377      83.320 129.420  25.535  1.00  0.00           C
ATOM   6100  P   POPEE 377      80.860 128.580  25.905  1.00  0.00           P
ATOM   6101  O13 POPEE 377      80.620 128.520  24.445  1.00  0.00           O
ATOM   6102  O14 POPEE 377      80.980 127.290  26.625  1.00  0.00           O
ATOM   6103  O11 POPEE 377      79.580 129.280  26.495  1.00  0.00           O
ATOM   6104  O12 POPEE 377      82.070 129.560  26.235  1.00  0.00           O
ATOM   6105  C1  POPEE 377      79.470 130.690  26.695  1.00  0.00           C
ATOM   6108  C2  POPEE 377      78.400 130.930  27.785  1.00  0.00           C
ATOM   6110  O21 POPEE 377      78.760 130.150  28.945  1.00  0.00           O
ATOM   6111  C21 POPEE 377      79.800 130.670  29.575  1.00  0.00           C
ATOM   6112  O22 POPEE 377      80.010 131.880  29.665  1.00  0.00           O
ATOM   6113  C22 POPEE 377      80.720 129.550  30.015  1.00  0.00           C
ATOM   6116  C3  POPEE 377      77.000 130.470  27.295  1.00  0.00           C
ATOM   6119  O31 POPEE 377      76.090 130.360  28.415  1.00  0.00           O
ATOM   6120  C31 POPEE 377      75.520 129.170  28.575  1.00  0.00           C
ATOM   6121  O32 POPEE 377      75.550 128.250  27.775  1.00  0.00           O
ATOM   6122  C32 POPEE 377      74.890 129.100  29.965  1.00  0.00           C
ATOM   6125  C23 POPEE 377      81.410 129.780  31.375  1.00  0.00           C
ATOM   6128  C24 POPEE 377      82.370 128.630  31.695  1.00  0.00           C
ATOM   6131  C25 POPEE 377      82.810 128.600  33.155  1.00  0.00           C
ATOM   6134  C26 POPEE 377      83.690 127.390  33.505  1.00  0.00           C
ATOM   6137  C27 POPEE 377      84.020 127.360  35.005  1.00  0.00           C
ATOM   6140  C28 POPEE 377      85.000 126.240  35.385  1.00  0.00           C
ATOM   6143  C29 POPEE 377      85.300 126.280  36.865  1.00  0.00           C
ATOM   6145 0C21 POPEE 377      86.470 126.620  37.435  1.00  0.00           C
ATOM   6147 1C21 POPEE 377      87.710 127.060  36.695  1.00  0.00           C
ATOM   6150 2C21 POPEE 377      88.730 127.700  37.655  1.00  0.00           C
ATOM   6153 3C21 POPEE 377      90.090 127.970  36.985  1.00  0.00           C
ATOM   6156 4C21 POPEE 377      91.120 128.550  37.965  1.00  0.00           C
ATOM   6159 5C21 POPEE 377      91.750 127.490  38.875  1.00  0.00           C
ATOM   6162 6C21 POPEE 377      92.620 128.090  39.995  1.00  0.00           C
ATOM   6165 7C21 POPEE 377      93.150 127.020  40.945  1.00  0.00           C
ATOM   6168 8C21 POPEE 377      93.890 127.590  42.165  1.00  0.00           C
ATOM   6172  C33 POPEE 377      75.920 128.600  31.005  1.00  0.00           C
ATOM   6175  C34 POPEE 377      75.340 128.440  32.415  1.00  0.00           C
ATOM   6178  C35 POPEE 377      76.250 127.600  33.325  1.00  0.00           C
ATOM   6181  C36 POPEE 377      75.620 127.290  34.685  1.00  0.00           C
ATOM   6184  C37 POPEE 377      76.410 126.230  35.465  1.00  0.00           C
ATOM   6187  C38 POPEE 377      75.500 125.290  36.275  1.00  0.00           C
ATOM   6190  C39 POPEE 377      74.860 125.960  37.495  1.00  0.00           C
ATOM   6193 0C31 POPEE 377      73.740 125.100  38.105  1.00  0.00           C
ATOM   6196 1C31 POPEE 377      73.250 125.670  39.445  1.00  0.00           C
ATOM   6199 2C31 POPEE 377      71.870 125.140  39.885  1.00  0.00           C
ATOM   6202 3C31 POPEE 377      71.020 126.240  40.555  1.00  0.00           C
ATOM   6205 4C31 POPEE 377      70.460 127.260  39.545  1.00  0.00           C
ATOM   6208 5C31 POPEE 377      69.780 128.470  40.215  1.00  0.00           C
ATOM   6211 6C31 POPEE 377      68.340 128.700  39.745  1.00  0.00           C
ATOM   6215  NH3 POPEF 378      93.520  59.240  23.285  1.00  0.00           N
ATOM   6219  C12 POPEF 378      92.180  59.100  22.615  1.00  0.00           C
ATOM   6222  C11 POPEF 378      91.980  60.020  21.385  1.00  0.00           C
ATOM   6225  P   POPEF 378      92.210  62.570  20.745  1.00  0.00           P
ATOM   6226  O13 POPEF 378      93.410  63.400  20.495  1.00  0.00           O
ATOM   6227  O14 POPEF 378      91.410  62.220  19.555  1.00  0.00           O
ATOM   6228  O11 POPEF 378      91.250  63.260  21.795  1.00  0.00           O
ATOM   6229  O12 POPEF 378      92.710  61.240  21.465  1.00  0.00           O
ATOM   6230  C1  POPEF 378      91.170  62.820  23.155  1.00  0.00           C
ATOM   6233  C2  POPEF 378      90.190  63.730  23.945  1.00  0.00           C
ATOM   6235  O21 POPEF 378      90.690  64.070  25.255  1.00  0.00           O
ATOM   6236  C21 POPEF 378      90.860  63.080  26.115  1.00  0.00           C
ATOM   6237  O22 POPEF 378      90.590  61.900  25.935  1.00  0.00           O
ATOM   6238  C22 POPEF 378      91.390  63.700  27.415  1.00  0.00           C
ATOM   6241  C3  POPEF 378      88.690  63.280  23.955  1.00  0.00           C
ATOM   6244  O31 POPEF 378      87.980  63.710  25.145  1.00  0.00           O
ATOM   6245  C31 POPEF 378      87.480  64.920  25.265  1.00  0.00           C
ATOM   6246  O32 POPEF 378      87.210  65.710  24.375  1.00  0.00           O
ATOM   6247  C32 POPEF 378      87.200  65.200  26.745  1.00  0.00           C
ATOM   6250  C23 POPEF 378      91.540  62.730  28.605  1.00  0.00           C
ATOM   6253  C24 POPEF 378      92.000  63.480  29.865  1.00  0.00           C
ATOM   6256  C25 POPEF 378      92.480  62.580  31.015  1.00  0.00           C
ATOM   6259  C26 POPEF 378      91.440  61.530  31.445  1.00  0.00           C
ATOM   6262  C27 POPEF 378      91.850  60.760  32.705  1.00  0.00           C
ATOM   6265  C28 POPEF 378      91.200  61.260  34.015  1.00  0.00           C
ATOM   6268  C29 POPEF 378      91.810  62.520  34.575  1.00  0.00           C
ATOM   6270 0C21 POPEF 378      92.480  62.640  35.735  1.00  0.00           C
ATOM   6272 1C21 POPEF 378      92.740  61.540  36.745  1.00  0.00           C
ATOM   6275 2C21 POPEF 378      92.800  62.030  38.205  1.00  0.00           C
ATOM   6278 3C21 POPEF 378      91.450  62.470  38.795  1.00  0.00           C
ATOM   6281 4C21 POPEF 378      91.200  63.990  38.765  1.00  0.00           C
ATOM   6284 5C21 POPEF 378      90.080  64.430  39.725  1.00  0.00           C
ATOM   6287 6C21 POPEF 378      90.520  64.440  41.195  1.00  0.00           C
ATOM   6290 7C21 POPEF 378      89.360  64.650  42.185  1.00  0.00           C
ATOM   6293 8C21 POPEF 378      89.770  64.460  43.645  1.00  0.00           C
ATOM   6297  C33 POPEF 378      88.050  66.360  27.285  1.00  0.00           C
ATOM   6300  C34 POPEF 378      87.810  66.560  28.795  1.00  0.00           C
ATOM   6303  C35 POPEF 378      88.690  67.650  29.435  1.00  0.00           C
ATOM   6306  C36 POPEF 378      90.180  67.260  29.535  1.00  0.00           C
ATOM   6309  C37 POPEF 378      91.000  68.260  30.365  1.00  0.00           C
ATOM   6312  C38 POPEF 378      92.520  68.050  30.245  1.00  0.00           C
ATOM   6315  C39 POPEF 378      93.310  69.090  31.045  1.00  0.00           C
ATOM   6318 0C31 POPEF 378      94.820  69.070  30.745  1.00  0.00           C
ATOM   6321 1C31 POPEF 378      95.560  70.130  31.575  1.00  0.00           C
ATOM   6324 2C31 POPEF 378      97.100  70.030  31.545  1.00  0.00           C
ATOM   6327 3C31 POPEF 378      97.740  70.530  30.245  1.00  0.00           C
ATOM   6330 4C31 POPEF 378      98.070  69.410  29.255  1.00  0.00           C
ATOM   6333 5C31 POPEF 378      98.710  69.980  27.975  1.00  0.00           C
ATOM   6336 6C31 POPEF 378      99.100  68.910  26.965  1.00  0.00           C
ATOM   6340  NH3 POPEG 379       4.890   6.600  27.965  1.00  0.00           N
ATOM   6344  C12 POPEG 379       5.100   7.790  28.865  1.00  0.00           C
ATOM   6347  C11 POPEG 379       5.420   9.020  27.995  1.00  0.00           C
ATOM   6350  P   POPEG 379       4.990  10.770  29.995  1.00  0.00           P
ATOM   6351  O13 POPEG 379       5.090  12.250  29.925  1.00  0.00           O
ATOM   6352  O14 POPEG 379       3.660  10.190  30.225  1.00  0.00           O
ATOM   6353  O11 POPEG 379       5.970  10.340  31.175  1.00  0.00           O
ATOM   6354  O12 POPEG 379       5.600  10.240  28.685  1.00  0.00           O
ATOM   6355  C1  POPEG 379       5.740  10.930  32.465  1.00  0.00           C
ATOM   6358  C2  POPEG 379       6.030   9.950  33.635  1.00  0.00           C
ATOM   6360  O21 POPEG 379       7.320  10.260  34.245  1.00  0.00           O
ATOM   6361  C21 POPEG 379       7.320  10.140  35.585  1.00  0.00           C
ATOM   6362  O22 POPEG 379       6.340  10.050  36.265  1.00  0.00           O
ATOM   6363  C22 POPEG 379       8.730  10.310  36.165  1.00  0.00           C
ATOM   6366  C3  POPEG 379       5.960   8.460  33.195  1.00  0.00           C
ATOM   6369  O31 POPEG 379       5.940   7.580  34.335  1.00  0.00           O
ATOM   6370  C31 POPEG 379       4.740   7.140  34.715  1.00  0.00           C
ATOM   6371  O32 POPEG 379       3.680   7.450  34.205  1.00  0.00           O
ATOM   6372  C32 POPEG 379       4.910   6.280  35.965  1.00  0.00           C
ATOM   6375  C23 POPEG 379       8.690  11.160  37.475  1.00  0.00           C
ATOM   6378  C24 POPEG 379      10.080  11.470  38.065  1.00  0.00           C
ATOM   6381  C25 POPEG 379      10.070  12.260  39.395  1.00  0.00           C
ATOM   6384  C26 POPEG 379       9.260  11.570  40.505  1.00  0.00           C
ATOM   6387  C27 POPEG 379       9.830  11.670  41.935  1.00  0.00           C
ATOM   6390  C28 POPEG 379       9.810  13.070  42.605  1.00  0.00           C
ATOM   6393  C29 POPEG 379      11.030  13.910  42.305  1.00  0.00           C
ATOM   6395 0C21 POPEG 379      11.930  14.390  43.185  1.00  0.00           C
ATOM   6397 1C21 POPEG 379      11.940  14.260  44.695  1.00  0.00           C
ATOM   6400 2C21 POPEG 379      11.780  15.650  45.335  1.00  0.00           C
ATOM   6403 3C21 POPEG 379      11.800  15.640  46.875  1.00  0.00           C
ATOM   6406 4C21 POPEG 379      11.490  17.040  47.435  1.00  0.00           C
ATOM   6409 5C21 POPEG 379      11.490  17.150  48.965  1.00  0.00           C
ATOM   6412 6C21 POPEG 379      12.860  16.890  49.615  1.00  0.00           C
ATOM   6415 7C21 POPEG 379      12.970  17.510  51.015  1.00  0.00           C
ATOM   6418 8C21 POPEG 379      14.340  17.310  51.665  1.00  0.00           C
ATOM   6422  C33 POPEG 379       3.730   5.340  36.315  1.00  0.00           C
ATOM   6425  C34 POPEG 379       3.470   5.380  37.815  1.00  0.00           C
ATOM   6428  C35 POPEG 379       2.260   4.560  38.265  1.00  0.00           C
ATOM   6431  C36 POPEG 379       1.940   4.840  39.735  1.00  0.00           C
ATOM   6434  C37 POPEG 379       0.470   4.590  40.095  1.00  0.00           C
ATOM   6437  C38 POPEG 379       0.090   5.210  41.445  1.00  0.00           C
ATOM   6440  C39 POPEG 379       0.830   4.620  42.655  1.00  0.00           C
ATOM   6443 0C31 POPEG 379       0.600   3.110  42.795  1.00  0.00           C
ATOM   6446 1C31 POPEG 379       0.850   2.580  44.215  1.00  0.00           C
ATOM   6449 2C31 POPEG 379       0.170   1.230  44.465  1.00  0.00           C
ATOM   6452 3C31 POPEG 379      -1.350   1.340  44.665  1.00  0.00           C
ATOM   6455 4C31 POPEG 379      -2.060  -0.020  44.705  1.00  0.00           C
ATOM   6458 5C31 POPEG 379      -3.590   0.110  44.785  1.00  0.00           C
ATOM   6461 6C31 POPEG 379      -4.320  -1.240  44.765  1.00  0.00           C
ATOM   6465  NH3 POPEH 380       4.670  41.490  26.825  1.00  0.00           N
ATOM   6469  C12 POPEH 380       5.380  40.250  26.335  1.00  0.00           C
ATOM   6472  C11 POPEH 380       4.970  39.030  27.165  1.00  0.00           C
ATOM   6475  P   POPEH 380       5.660  36.550  27.545  1.00  0.00           P
ATOM   6476  O13 POPEH 380       6.240  35.430  26.765  1.00  0.00           O
ATOM   6477  O14 POPEH 380       6.150  36.610  28.945  1.00  0.00           O
ATOM   6478  O11 POPEH 380       4.100  36.380  27.585  1.00  0.00           O
ATOM   6479  O12 POPEH 380       5.810  37.940  26.805  1.00  0.00           O
ATOM   6480  C1  POPEH 380       3.450  36.100  28.825  1.00  0.00           C
ATOM   6483  C2  POPEH 380       1.920  36.050  28.595  1.00  0.00           C
ATOM   6485  O21 POPEH 380       1.390  37.380  28.755  1.00  0.00           O
ATOM   6486  C21 POPEH 380       0.200  37.530  28.205  1.00  0.00           C
ATOM   6487  O22 POPEH 380      -0.360  36.720  27.485  1.00  0.00           O
ATOM   6488  C22 POPEH 380      -0.450  38.800  28.765  1.00  0.00           C
ATOM   6491  C3  POPEH 380       1.190  35.020  29.515  1.00  0.00           C
ATOM   6494  O31 POPEH 380       0.670  35.550  30.755  1.00  0.00           O
ATOM   6495  C31 POPEH 380       1.540  35.700  31.755  1.00  0.00           C
ATOM   6496  O32 POPEH 380       2.730  35.460  31.685  1.00  0.00           O
ATOM   6497  C32 POPEH 380       0.800  36.110  33.035  1.00  0.00           C
ATOM   6500  C23 POPEH 380      -1.240  38.380  30.015  1.00  0.00           C
ATOM   6503  C24 POPEH 380      -1.990  39.480  30.765  1.00  0.00           C
ATOM   6506  C25 POPEH 380      -2.190  39.020  32.215  1.00  0.00           C
ATOM   6509  C26 POPEH 380      -3.160  39.860  33.045  1.00  0.00           C
ATOM   6512  C27 POPEH 380      -3.240  39.320  34.485  1.00  0.00           C
ATOM   6515  C28 POPEH 380      -4.260  40.060  35.355  1.00  0.00           C
ATOM   6518  C29 POPEH 380      -4.000  39.800  36.815  1.00  0.00           C
ATOM   6520 0C21 POPEH 380      -4.840  39.250  37.715  1.00  0.00           C
ATOM   6522 1C21 POPEH 380      -6.230  38.730  37.455  1.00  0.00           C
ATOM   6525 2C21 POPEH 380      -6.720  37.820  38.605  1.00  0.00           C
ATOM   6528 3C21 POPEH 380      -6.970  38.580  39.915  1.00  0.00           C
ATOM   6531 4C21 POPEH 380      -7.270  37.660  41.105  1.00  0.00           C
ATOM   6534 5C21 POPEH 380      -7.230  38.400  42.445  1.00  0.00           C
ATOM   6537 6C21 POPEH 380      -5.810  38.590  43.005  1.00  0.00           C
ATOM   6540 7C21 POPEH 380      -5.820  39.210  44.415  1.00  0.00           C
ATOM   6543 8C21 POPEH 380      -4.500  39.050  45.175  1.00  0.00           C
ATOM   6547  C33 POPEH 380       1.370  37.400  33.655  1.00  0.00           C
ATOM   6550  C34 POPEH 380       0.660  37.790  34.975  1.00  0.00           C
ATOM   6553  C35 POPEH 380       1.170  37.040  36.225  1.00  0.00           C
ATOM   6556  C36 POPEH 380       2.610  37.410  36.625  1.00  0.00           C
ATOM   6559  C37 POPEH 380       2.990  37.110  38.095  1.00  0.00           C
ATOM   6562  C38 POPEH 380       4.150  36.110  38.265  1.00  0.00           C
ATOM   6565  C39 POPEH 380       3.760  34.640  38.035  1.00  0.00           C
ATOM   6568 0C31 POPEH 380       3.050  33.950  39.215  1.00  0.00           C
ATOM   6571 1C31 POPEH 380       3.930  33.660  40.445  1.00  0.00           C
ATOM   6574 2C31 POPEH 380       5.020  32.600  40.215  1.00  0.00           C
ATOM   6577 3C31 POPEH 380       6.040  32.510  41.355  1.00  0.00           C
ATOM   6580 4C31 POPEH 380       5.560  31.780  42.615  1.00  0.00           C
ATOM   6583 5C31 POPEH 380       6.650  31.740  43.705  1.00  0.00           C
ATOM   6586 6C31 POPEH 380       6.330  30.800  44.865  1.00  0.00           C
ATOM   6590  NH3 POPEI 381      70.610   8.440  27.085  1.00  0.00           N
ATOM   6594  C12 POPEI 381      72.000   8.530  27.645  1.00  0.00           C
ATOM   6597  C11 POPEI 381      73.050   8.390  26.535  1.00  0.00           C
ATOM   6600  P   POPEI 381      75.630   7.900  26.575  1.00  0.00           P
ATOM   6601  O13 POPEI 381      76.730   8.860  26.305  1.00  0.00           O
ATOM   6602  O14 POPEI 381      75.350   6.870  25.555  1.00  0.00           O
ATOM   6603  O11 POPEI 381      75.930   7.200  27.955  1.00  0.00           O
ATOM   6604  O12 POPEI 381      74.350   8.760  27.005  1.00  0.00           O
ATOM   6605  C1  POPEI 381      76.870   7.920  28.755  1.00  0.00           C
ATOM   6608  C2  POPEI 381      76.800   7.560  30.235  1.00  0.00           C
ATOM   6610  O21 POPEI 381      77.830   8.200  31.005  1.00  0.00           O
ATOM   6611  C21 POPEI 381      78.500   9.310  30.665  1.00  0.00           C
ATOM   6612  O22 POPEI 381      78.650   9.760  29.545  1.00  0.00           O
ATOM   6613  C22 POPEI 381      78.870  10.010  31.975  1.00  0.00           C
ATOM   6616  C3  POPEI 381      76.860   6.030  30.505  1.00  0.00           C
ATOM   6619  O31 POPEI 381      75.590   5.320  30.445  1.00  0.00           O
ATOM   6620  C31 POPEI 381      74.860   5.360  31.545  1.00  0.00           C
ATOM   6621  O32 POPEI 381      74.940   6.210  32.415  1.00  0.00           O
ATOM   6622  C32 POPEI 381      73.890   4.170  31.595  1.00  0.00           C
ATOM   6625  C23 POPEI 381      80.200  10.770  31.975  1.00  0.00           C
ATOM   6628  C24 POPEI 381      80.790  10.880  33.395  1.00  0.00           C
ATOM   6631  C25 POPEI 381      81.070   9.510  34.015  1.00  0.00           C
ATOM   6634  C26 POPEI 381      81.910   9.510  35.305  1.00  0.00           C
ATOM   6637  C27 POPEI 381      82.110   8.060  35.765  1.00  0.00           C
ATOM   6640  C28 POPEI 381      83.000   7.890  37.005  1.00  0.00           C
ATOM   6643  C29 POPEI 381      82.320   8.400  38.245  1.00  0.00           C
ATOM   6645 0C21 POPEI 381      81.910   7.640  39.285  1.00  0.00           C
ATOM   6647 1C21 POPEI 381      82.030   6.140  39.365  1.00  0.00           C
ATOM   6650 2C21 POPEI 381      81.080   5.530  40.415  1.00  0.00           C
ATOM   6653 3C21 POPEI 381      81.390   5.920  41.875  1.00  0.00           C
ATOM   6656 4C21 POPEI 381      82.830   5.600  42.305  1.00  0.00           C
ATOM   6659 5C21 POPEI 381      83.050   5.790  43.805  1.00  0.00           C
ATOM   6662 6C21 POPEI 381      84.500   5.550  44.235  1.00  0.00           C
ATOM   6665 7C21 POPEI 381      84.630   5.450  45.765  1.00  0.00           C
ATOM   6668 8C21 POPEI 381      86.060   5.570  46.285  1.00  0.00           C
ATOM   6672  C33 POPEI 381      72.940   4.230  32.815  1.00  0.00           C
ATOM   6675  C34 POPEI 381      71.880   3.120  32.775  1.00  0.00           C
ATOM   6678  C35 POPEI 381      72.420   1.750  33.195  1.00  0.00           C
ATOM   6681  C36 POPEI 381      71.450   0.600  32.885  1.00  0.00           C
ATOM   6684  C37 POPEI 381      71.700  -0.640  33.755  1.00  0.00           C
ATOM   6687  C38 POPEI 381      70.880  -1.870  33.335  1.00  0.00           C
ATOM   6690  C39 POPEI 381      69.520  -1.960  34.045  1.00  0.00           C
ATOM   6693 0C31 POPEI 381      68.770  -3.240  33.655  1.00  0.00           C
ATOM   6696 1C31 POPEI 381      67.470  -3.440  34.435  1.00  0.00           C
ATOM   6699 2C31 POPEI 381      66.520  -4.450  33.775  1.00  0.00           C
ATOM   6702 3C31 POPEI 381      67.050  -5.890  33.755  1.00  0.00           C
ATOM   6705 4C31 POPEI 381      67.470  -6.410  35.135  1.00  0.00           C
ATOM   6708 5C31 POPEI 381      67.690  -7.920  35.175  1.00  0.00           C
ATOM   6711 6C31 POPEI 381      68.200  -8.400  36.525  1.00  0.00           C
ATOM   6715  NH3 POPEJ 382      45.810  44.930  72.025  1.00  0.00           N
ATOM   6719  C12 POPEJ 382      44.810  43.830  71.675  1.00  0.00           C
ATOM   6722  C11 POPEJ 382      44.360  43.900  70.185  1.00  0.00           C
ATOM   6725  P   POPEJ 382      42.110  42.580  70.315  1.00  0.00           P
ATOM   6726  O13 POPEJ 382      42.260  41.790  71.555  1.00  0.00           O
ATOM   6727  O14 POPEJ 382      41.430  43.890  70.375  1.00  0.00           O
ATOM   6728  O11 POPEJ 382      41.330  41.670  69.285  1.00  0.00           O
ATOM   6729  O12 POPEJ 382      43.570  42.790  69.695  1.00  0.00           O
ATOM   6730  C1  POPEJ 382      41.020  42.040  67.945  1.00  0.00           C
ATOM   6733  C2  POPEJ 382      41.950  41.280  66.965  1.00  0.00           C
ATOM   6735  O21 POPEJ 382      41.420  41.430  65.635  1.00  0.00           O
ATOM   6736  C21 POPEJ 382      42.340  41.420  64.665  1.00  0.00           C
ATOM   6737  O22 POPEJ 382      43.540  41.430  64.855  1.00  0.00           O
ATOM   6738  C22 POPEJ 382      41.660  41.430  63.295  1.00  0.00           C
ATOM   6741  C3  POPEJ 382      42.120  39.790  67.375  1.00  0.00           C
ATOM   6744  O31 POPEJ 382      43.420  39.310  66.975  1.00  0.00           O
ATOM   6745  C31 POPEJ 382      43.430  38.600  65.865  1.00  0.00           C
ATOM   6746  O32 POPEJ 382      42.470  38.400  65.135  1.00  0.00           O
ATOM   6747  C32 POPEJ 382      44.810  38.010  65.665  1.00  0.00           C
ATOM   6750  C23 POPEJ 382      42.620  41.930  62.185  1.00  0.00           C
ATOM   6753  C24 POPEJ 382      42.000  41.850  60.775  1.00  0.00           C
ATOM   6756  C25 POPEJ 382      42.940  42.430  59.705  1.00  0.00           C
ATOM   6759  C26 POPEJ 382      42.270  42.540  58.335  1.00  0.00           C
ATOM   6762  C27 POPEJ 382      43.250  43.000  57.245  1.00  0.00           C
ATOM   6765  C28 POPEJ 382      42.550  43.260  55.905  1.00  0.00           C
ATOM   6768  C29 POPEJ 382      43.520  43.460  54.765  1.00  0.00           C
ATOM   6770 0C21 POPEJ 382      43.800  42.550  53.815  1.00  0.00           C
ATOM   6772 1C21 POPEJ 382      43.180  41.180  53.695  1.00  0.00           C
ATOM   6775 2C21 POPEJ 382      43.250  40.610  52.275  1.00  0.00           C
ATOM   6778 3C21 POPEJ 382      42.570  39.250  52.175  1.00  0.00           C
ATOM   6781 4C21 POPEJ 382      42.540  38.690  50.755  1.00  0.00           C
ATOM   6784 5C21 POPEJ 382      41.690  37.420  50.655  1.00  0.00           C
ATOM   6787 6C21 POPEJ 382      41.570  36.910  49.225  1.00  0.00           C
ATOM   6790 7C21 POPEJ 382      40.560  35.770  49.125  1.00  0.00           C
ATOM   6793 8C21 POPEJ 382      40.490  35.140  47.735  1.00  0.00           C
ATOM   6797  C33 POPEJ 382      44.700  36.960  64.545  1.00  0.00           C
ATOM   6800  C34 POPEJ 382      45.950  36.100  64.395  1.00  0.00           C
ATOM   6803  C35 POPEJ 382      45.670  34.970  63.405  1.00  0.00           C
ATOM   6806  C36 POPEJ 382      46.560  33.750  63.665  1.00  0.00           C
ATOM   6809  C37 POPEJ 382      46.230  32.600  62.715  1.00  0.00           C
ATOM   6812  C38 POPEJ 382      47.100  31.360  62.935  1.00  0.00           C
ATOM   6815  C39 POPEJ 382      48.560  31.530  62.485  1.00  0.00           C
ATOM   6818 0C31 POPEJ 382      49.310  30.190  62.555  1.00  0.00           C
ATOM   6821 1C31 POPEJ 382      50.750  30.300  62.035  1.00  0.00           C
ATOM   6824 2C31 POPEJ 382      51.390  28.930  61.775  1.00  0.00           C
ATOM   6827 3C31 POPEJ 382      51.030  28.360  60.395  1.00  0.00           C
ATOM   6830 4C31 POPEJ 382      51.720  27.030  60.095  1.00  0.00           C
ATOM   6833 5C31 POPEJ 382      51.240  26.410  58.765  1.00  0.00           C
ATOM   6836 6C31 POPEJ 382      51.930  25.090  58.415  1.00  0.00           C
ATOM   6840  NH3 POPEK 383      51.480   8.140  26.895  1.00  0.00           N
ATOM   6844  C12 POPEK 383      51.900   6.740  26.545  1.00  0.00           C
ATOM   6847  C11 POPEK 383      53.240   6.280  27.165  1.00  0.00           C
ATOM   6850  P   POPEK 383      54.940   4.300  26.725  1.00  0.00           P
ATOM   6851  O13 POPEK 383      55.000   3.370  25.565  1.00  0.00           O
ATOM   6852  O14 POPEK 383      55.940   5.380  26.735  1.00  0.00           O
ATOM   6853  O11 POPEK 383      55.010   3.450  28.055  1.00  0.00           O
ATOM   6854  O12 POPEK 383      53.490   4.940  26.725  1.00  0.00           O
ATOM   6855  C1  POPEK 383      55.240   2.030  28.025  1.00  0.00           C
ATOM   6858  C2  POPEK 383      55.810   1.510  29.375  1.00  0.00           C
ATOM   6860  O21 POPEK 383      54.730   1.360  30.315  1.00  0.00           O
ATOM   6861  C21 POPEK 383      55.020   0.640  31.405  1.00  0.00           C
ATOM   6862  O22 POPEK 383      56.020  -0.040  31.545  1.00  0.00           O
ATOM   6863  C22 POPEK 383      53.900   0.850  32.435  1.00  0.00           C
ATOM   6866  C3  POPEK 383      56.930   2.500  29.825  1.00  0.00           C
ATOM   6869  O31 POPEK 383      57.830   1.960  30.825  1.00  0.00           O
ATOM   6870  C31 POPEK 383      57.560   2.350  32.075  1.00  0.00           C
ATOM   6871  O32 POPEK 383      56.580   2.980  32.395  1.00  0.00           O
ATOM   6872  C32 POPEK 383      58.600   1.810  33.035  1.00  0.00           C
ATOM   6875  C23 POPEK 383      54.320   0.520  33.885  1.00  0.00           C
ATOM   6878  C24 POPEK 383      53.440  -0.520  34.585  1.00  0.00           C
ATOM   6881  C25 POPEK 383      54.060  -0.910  35.935  1.00  0.00           C
ATOM   6884  C26 POPEK 383      53.190  -1.690  36.915  1.00  0.00           C
ATOM   6887  C27 POPEK 383      54.010  -2.040  38.165  1.00  0.00           C
ATOM   6890  C28 POPEK 383      53.190  -2.470  39.385  1.00  0.00           C
ATOM   6893  C29 POPEK 383      52.330  -1.360  39.935  1.00  0.00           C
ATOM   6895 0C21 POPEK 383      52.750  -0.340  40.695  1.00  0.00           C
ATOM   6897 1C21 POPEK 383      54.170  -0.100  41.145  1.00  0.00           C
ATOM   6900 2C21 POPEK 383      54.400   1.320  41.705  1.00  0.00           C
ATOM   6903 3C21 POPEK 383      53.660   1.610  43.015  1.00  0.00           C
ATOM   6906 4C21 POPEK 383      54.070   2.950  43.635  1.00  0.00           C
ATOM   6909 5C21 POPEK 383      53.090   3.420  44.725  1.00  0.00           C
ATOM   6912 6C21 POPEK 383      53.630   4.620  45.515  1.00  0.00           C
ATOM   6915 7C21 POPEK 383      52.710   5.050  46.665  1.00  0.00           C
ATOM   6918 8C21 POPEK 383      53.390   6.040  47.625  1.00  0.00           C
ATOM   6922  C33 POPEK 383      58.430   2.430  34.435  1.00  0.00           C
ATOM   6925  C34 POPEK 383      59.470   1.920  35.445  1.00  0.00           C
ATOM   6928  C35 POPEK 383      59.100   2.280  36.895  1.00  0.00           C
ATOM   6931  C36 POPEK 383      60.300   2.750  37.715  1.00  0.00           C
ATOM   6934  C37 POPEK 383      60.150   2.550  39.235  1.00  0.00           C
ATOM   6937  C38 POPEK 383      61.370   3.080  40.005  1.00  0.00           C
ATOM   6940  C39 POPEK 383      61.410   2.640  41.475  1.00  0.00           C
ATOM   6943 0C31 POPEK 383      60.200   3.110  42.285  1.00  0.00           C
ATOM   6946 1C31 POPEK 383      60.320   2.790  43.785  1.00  0.00           C
ATOM   6949 2C31 POPEK 383      59.180   3.420  44.605  1.00  0.00           C
ATOM   6952 3C31 POPEK 383      59.390   3.330  46.125  1.00  0.00           C
ATOM   6955 4C31 POPEK 383      59.280   1.910  46.695  1.00  0.00           C
ATOM   6958 5C31 POPEK 383      59.360   1.880  48.225  1.00  0.00           C
ATOM   6961 6C31 POPEK 383      59.100   0.500  48.825  1.00  0.00           C
ATOM   6965  NH3 POPEL 384     112.480  31.080  26.005  1.00  0.00           N
ATOM   6969  C12 POPEL 384     112.480  31.810  24.695  1.00  0.00           C
ATOM   6972  C11 POPEL 384     113.380  33.060  24.665  1.00  0.00           C
ATOM   6975  P   POPEL 384     115.680  34.000  25.525  1.00  0.00           P
ATOM   6976  O13 POPEL 384     116.160  34.480  24.215  1.00  0.00           O
ATOM   6977  O14 POPEL 384     115.180  35.040  26.455  1.00  0.00           O
ATOM   6978  O11 POPEL 384     116.880  33.260  26.195  1.00  0.00           O
ATOM   6979  O12 POPEL 384     114.620  32.850  25.325  1.00  0.00           O
ATOM   6980  C1  POPEL 384     116.710  32.150  27.065  1.00  0.00           C
ATOM   6983  C2  POPEL 384     117.650  32.350  28.255  1.00  0.00           C
ATOM   6985  O21 POPEL 384     117.820  31.060  28.865  1.00  0.00           O
ATOM   6986  C21 POPEL 384     119.010  30.880  29.425  1.00  0.00           C
ATOM   6987  O22 POPEL 384     119.740  31.760  29.835  1.00  0.00           O
ATOM   6988  C22 POPEL 384     119.290  29.390  29.525  1.00  0.00           C
ATOM   6991  C3  POPEL 384     117.090  33.450  29.205  1.00  0.00           C
ATOM   6994  O31 POPEL 384     118.130  34.210  29.815  1.00  0.00           O
ATOM   6995  C31 POPEL 384     118.470  34.130  31.095  1.00  0.00           C
ATOM   6996  O32 POPEL 384     119.370  34.800  31.595  1.00  0.00           O
ATOM   6997  C32 POPEL 384     117.690  33.090  31.905  1.00  0.00           C
ATOM   7000  C23 POPEL 384     119.490  28.920  30.985  1.00  0.00           C
ATOM   7003  C24 POPEL 384     120.350  27.650  31.005  1.00  0.00           C
ATOM   7006  C25 POPEL 384     120.770  27.200  32.405  1.00  0.00           C
ATOM   7009  C26 POPEL 384     121.550  25.880  32.315  1.00  0.00           C
ATOM   7012  C27 POPEL 384     122.470  25.570  33.505  1.00  0.00           C
ATOM   7015  C28 POPEL 384     121.840  25.760  34.895  1.00  0.00           C
ATOM   7018  C29 POPEL 384     120.710  24.790  35.145  1.00  0.00           C
ATOM   7020 0C21 POPEL 384     120.490  24.090  36.275  1.00  0.00           C
ATOM   7022 1C21 POPEL 384     121.310  24.140  37.535  1.00  0.00           C
ATOM   7025 2C21 POPEL 384     120.820  25.250  38.465  1.00  0.00           C
ATOM   7028 3C21 POPEL 384     121.430  25.180  39.875  1.00  0.00           C
ATOM   7031 4C21 POPEL 384     120.890  26.270  40.805  1.00  0.00           C
ATOM   7034 5C21 POPEL 384     121.280  27.680  40.365  1.00  0.00           C
ATOM   7037 6C21 POPEL 384     120.810  28.740  41.355  1.00  0.00           C
ATOM   7040 7C21 POPEL 384     121.020  30.180  40.895  1.00  0.00           C
ATOM   7043 8C21 POPEL 384     120.700  31.190  41.985  1.00  0.00           C
ATOM   7047  C33 POPEL 384     118.330  32.950  33.305  1.00  0.00           C
ATOM   7050  C34 POPEL 384     117.600  31.950  34.205  1.00  0.00           C
ATOM   7053  C35 POPEL 384     118.290  30.580  34.335  1.00  0.00           C
ATOM   7056  C36 POPEL 384     117.900  29.950  35.665  1.00  0.00           C
ATOM   7059  C37 POPEL 384     118.420  28.520  35.895  1.00  0.00           C
ATOM   7062  C38 POPEL 384     118.410  28.140  37.385  1.00  0.00           C
ATOM   7065  C39 POPEL 384     117.020  28.220  38.045  1.00  0.00           C
ATOM   7068 0C31 POPEL 384     117.080  28.650  39.515  1.00  0.00           C
ATOM   7071 1C31 POPEL 384     115.680  28.950  40.075  1.00  0.00           C
ATOM   7074 2C31 POPEL 384     115.680  29.480  41.515  1.00  0.00           C
ATOM   7077 3C31 POPEL 384     116.300  28.480  42.495  1.00  0.00           C
ATOM   7080 4C31 POPEL 384     116.130  28.860  43.965  1.00  0.00           C
ATOM   7083 5C31 POPEL 384     116.900  27.900  44.865  1.00  0.00           C
ATOM   7086 6C31 POPEL 384     116.690  28.130  46.355  1.00  0.00           C
ATOM   7090  NH3 POPEM 385      40.260  82.750  18.395  1.00  0.00           N
ATOM   7094  C12 POPEM 385      40.240  81.490  17.585  1.00  0.00           C
ATOM   7097  C11 POPEM 385      39.780  80.270  18.435  1.00  0.00           C
ATOM   7100  P   POPEM 385      37.340  81.120  18.935  1.00  0.00           P
ATOM   7101  O13 POPEM 385      37.550  82.570  18.735  1.00  0.00           O
ATOM   7102  O14 POPEM 385      36.900  80.330  17.785  1.00  0.00           O
ATOM   7103  O11 POPEM 385      36.430  80.820  20.195  1.00  0.00           O
ATOM   7104  O12 POPEM 385      38.740  80.530  19.395  1.00  0.00           O
ATOM   7105  C1  POPEM 385      35.860  81.860  21.025  1.00  0.00           C
ATOM   7108  C2  POPEM 385      36.530  81.880  22.425  1.00  0.00           C
ATOM   7110  O21 POPEM 385      35.770  82.660  23.365  1.00  0.00           O
ATOM   7111  C21 POPEM 385      35.960  83.950  23.515  1.00  0.00           C
ATOM   7112  O22 POPEM 385      36.530  84.710  22.735  1.00  0.00           O
ATOM   7113  C22 POPEM 385      35.360  84.390  24.855  1.00  0.00           C
ATOM   7116  C3  POPEM 385      38.030  82.270  22.265  1.00  0.00           C
ATOM   7119  O31 POPEM 385      38.720  82.670  23.485  1.00  0.00           O
ATOM   7120  C31 POPEM 385      39.980  82.990  23.155  1.00  0.00           C
ATOM   7121  O32 POPEM 385      40.440  82.860  22.035  1.00  0.00           O
ATOM   7122  C32 POPEM 385      40.770  83.610  24.295  1.00  0.00           C
ATOM   7125  C23 POPEM 385      36.300  85.370  25.605  1.00  0.00           C
ATOM   7128  C24 POPEM 385      35.710  85.860  26.935  1.00  0.00           C
ATOM   7131  C25 POPEM 385      35.570  84.750  27.985  1.00  0.00           C
ATOM   7134  C26 POPEM 385      35.250  85.300  29.375  1.00  0.00           C
ATOM   7137  C27 POPEM 385      35.250  84.230  30.475  1.00  0.00           C
ATOM   7140  C28 POPEM 385      34.860  84.850  31.835  1.00  0.00           C
ATOM   7143  C29 POPEM 385      34.920  83.950  33.035  1.00  0.00           C
ATOM   7145 0C21 POPEM 385      35.460  84.220  34.245  1.00  0.00           C
ATOM   7147 1C21 POPEM 385      36.150  85.490  34.685  1.00  0.00           C
ATOM   7150 2C21 POPEM 385      35.730  85.970  36.095  1.00  0.00           C
ATOM   7153 3C21 POPEM 385      36.170  85.020  37.225  1.00  0.00           C
ATOM   7156 4C21 POPEM 385      36.880  85.730  38.385  1.00  0.00           C
ATOM   7159 5C21 POPEM 385      35.970  86.620  39.245  1.00  0.00           C
ATOM   7162 6C21 POPEM 385      35.100  85.810  40.215  1.00  0.00           C
ATOM   7165 7C21 POPEM 385      34.380  86.680  41.255  1.00  0.00           C
ATOM   7168 8C21 POPEM 385      33.990  85.900  42.515  1.00  0.00           C
ATOM   7172  C33 POPEM 385      40.250  83.510  25.755  1.00  0.00           C
ATOM   7175  C34 POPEM 385      41.130  84.430  26.605  1.00  0.00           C
ATOM   7178  C35 POPEM 385      40.860  84.420  28.115  1.00  0.00           C
ATOM   7181  C36 POPEM 385      41.780  85.450  28.785  1.00  0.00           C
ATOM   7184  C37 POPEM 385      41.470  85.780  30.255  1.00  0.00           C
ATOM   7187  C38 POPEM 385      41.910  87.210  30.565  1.00  0.00           C
ATOM   7190  C39 POPEM 385      41.890  87.580  32.045  1.00  0.00           C
ATOM   7193 0C31 POPEM 385      40.500  87.640  32.695  1.00  0.00           C
ATOM   7196 1C31 POPEM 385      40.600  88.120  34.155  1.00  0.00           C
ATOM   7199 2C31 POPEM 385      39.300  87.970  34.945  1.00  0.00           C
ATOM   7202 3C31 POPEM 385      39.470  88.320  36.435  1.00  0.00           C
ATOM   7205 4C31 POPEM 385      40.350  87.330  37.205  1.00  0.00           C
ATOM   7208 5C31 POPEM 385      40.410  87.620  38.715  1.00  0.00           C
ATOM   7211 6C31 POPEM 385      40.640  86.360  39.555  1.00  0.00           C
ATOM   7215  NH3 POPEN 386      39.630  98.010  64.585  1.00  0.00           N
ATOM   7219  C12 POPEN 386      39.430  96.520  64.615  1.00  0.00           C
ATOM   7222  C11 POPEN 386      39.280  95.960  63.185  1.00  0.00           C
ATOM   7225  P   POPEN 386      41.590  95.190  62.265  1.00  0.00           P
ATOM   7226  O13 POPEN 386      42.060  94.970  63.635  1.00  0.00           O
ATOM   7227  O14 POPEN 386      42.620  95.610  61.295  1.00  0.00           O
ATOM   7228  O11 POPEN 386      40.850  93.870  61.785  1.00  0.00           O
ATOM   7229  O12 POPEN 386      40.420  96.270  62.365  1.00  0.00           O
ATOM   7230  C1  POPEN 386      41.660  92.690  61.615  1.00  0.00           C
ATOM   7233  C2  POPEN 386      42.010  92.540  60.115  1.00  0.00           C
ATOM   7235  O21 POPEN 386      40.950  91.910  59.375  1.00  0.00           O
ATOM   7236  C21 POPEN 386      40.760  90.620  59.545  1.00  0.00           C
ATOM   7237  O22 POPEN 386      41.320  89.910  60.355  1.00  0.00           O
ATOM   7238  C22 POPEN 386      39.750  90.140  58.505  1.00  0.00           C
ATOM   7241  C3  POPEN 386      43.430  91.970  59.805  1.00  0.00           C
ATOM   7244  O31 POPEN 386      43.740  92.350  58.455  1.00  0.00           O
ATOM   7245  C31 POPEN 386      44.230  91.550  57.505  1.00  0.00           C
ATOM   7246  O32 POPEN 386      44.180  91.820  56.315  1.00  0.00           O
ATOM   7247  C32 POPEN 386      44.890  90.290  58.055  1.00  0.00           C
ATOM   7250  C23 POPEN 386      40.360  90.200  57.095  1.00  0.00           C
ATOM   7253  C24 POPEN 386      41.460  89.140  56.905  1.00  0.00           C
ATOM   7256  C25 POPEN 386      40.960  87.790  56.395  1.00  0.00           C
ATOM   7259  C26 POPEN 386      40.740  87.730  54.875  1.00  0.00           C
ATOM   7262  C27 POPEN 386      40.290  86.330  54.415  1.00  0.00           C
ATOM   7265  C28 POPEN 386      40.300  86.110  52.895  1.00  0.00           C
ATOM   7268  C29 POPEN 386      41.700  86.150  52.315  1.00  0.00           C
ATOM   7270 0C21 POPEN 386      42.040  85.830  51.045  1.00  0.00           C
ATOM   7272 1C21 POPEN 386      41.100  85.330  49.975  1.00  0.00           C
ATOM   7275 2C21 POPEN 386      40.710  86.400  48.925  1.00  0.00           C
ATOM   7278 3C21 POPEN 386      41.880  87.050  48.175  1.00  0.00           C
ATOM   7281 4C21 POPEN 386      41.430  87.680  46.845  1.00  0.00           C
ATOM   7284 5C21 POPEN 386      41.890  89.130  46.625  1.00  0.00           C
ATOM   7287 6C21 POPEN 386      41.150  89.780  45.445  1.00  0.00           C
ATOM   7290 7C21 POPEN 386      41.310  91.300  45.365  1.00  0.00           C
ATOM   7293 8C21 POPEN 386      42.670  91.770  44.835  1.00  0.00           C
ATOM   7297  C33 POPEN 386      45.850  89.610  57.035  1.00  0.00           C
ATOM   7300  C34 POPEN 386      45.440  88.170  56.675  1.00  0.00           C
ATOM   7303  C35 POPEN 386      46.000  87.720  55.315  1.00  0.00           C
ATOM   7306  C36 POPEN 386      45.200  88.330  54.145  1.00  0.00           C
ATOM   7309  C37 POPEN 386      45.870  88.220  52.765  1.00  0.00           C
ATOM   7312  C38 POPEN 386      45.060  88.950  51.685  1.00  0.00           C
ATOM   7315  C39 POPEN 386      45.840  89.160  50.375  1.00  0.00           C
ATOM   7318 0C31 POPEN 386      46.470  90.560  50.245  1.00  0.00           C
ATOM   7321 1C31 POPEN 386      47.410  90.670  49.035  1.00  0.00           C
ATOM   7324 2C31 POPEN 386      47.580  92.100  48.485  1.00  0.00           C
ATOM   7327 3C31 POPEN 386      48.030  93.150  49.515  1.00  0.00           C
ATOM   7330 4C31 POPEN 386      48.210  94.530  48.865  1.00  0.00           C
ATOM   7333 5C31 POPEN 386      48.060  95.690  49.855  1.00  0.00           C
ATOM   7336 6C31 POPEN 386      48.150  97.060  49.185  1.00  0.00           C
ATOM   7340  NH3 POPEO 387      88.920  60.030  65.235  1.00  0.00           N
ATOM   7344  C12 POPEO 387      89.230  58.670  64.695  1.00  0.00           C
ATOM   7347  C11 POPEO 387      90.420  58.030  65.425  1.00  0.00           C
ATOM   7350  P   POPEO 387      90.660  55.750  64.405  1.00  0.00           P
ATOM   7351  O13 POPEO 387      90.850  55.130  65.725  1.00  0.00           O
ATOM   7352  O14 POPEO 387      89.260  55.810  63.955  1.00  0.00           O
ATOM   7353  O11 POPEO 387      91.540  55.020  63.315  1.00  0.00           O
ATOM   7354  O12 POPEO 387      91.180  57.230  64.505  1.00  0.00           O
ATOM   7355  C1  POPEO 387      91.450  55.370  61.945  1.00  0.00           C
ATOM   7358  C2  POPEO 387      91.770  54.140  61.025  1.00  0.00           C
ATOM   7360  O21 POPEO 387      91.290  54.400  59.705  1.00  0.00           O
ATOM   7361  C21 POPEO 387      91.910  55.390  59.095  1.00  0.00           C
ATOM   7362  O22 POPEO 387      92.920  55.950  59.485  1.00  0.00           O
ATOM   7363  C22 POPEO 387      91.070  55.760  57.875  1.00  0.00           C
ATOM   7366  C3  POPEO 387      91.090  52.830  61.555  1.00  0.00           C
ATOM   7369  O31 POPEO 387      90.650  51.950  60.495  1.00  0.00           O
ATOM   7370  C31 POPEO 387      91.620  51.370  59.795  1.00  0.00           C
ATOM   7371  O32 POPEO 387      92.780  51.260  60.145  1.00  0.00           O
ATOM   7372  C32 POPEO 387      91.070  50.960  58.425  1.00  0.00           C
ATOM   7375  C23 POPEO 387      91.960  56.160  56.705  1.00  0.00           C
ATOM   7378  C24 POPEO 387      91.240  56.740  55.485  1.00  0.00           C
ATOM   7381  C25 POPEO 387      90.870  58.210  55.675  1.00  0.00           C
ATOM   7384  C26 POPEO 387      90.160  58.780  54.455  1.00  0.00           C
ATOM   7387  C27 POPEO 387      89.970  60.290  54.585  1.00  0.00           C
ATOM   7390  C28 POPEO 387      88.830  60.770  53.675  1.00  0.00           C
ATOM   7393  C29 POPEO 387      89.040  62.150  53.135  1.00  0.00           C
ATOM   7395 0C21 POPEO 387      88.080  62.920  52.615  1.00  0.00           C
ATOM   7397 1C21 POPEO 387      86.620  62.560  52.455  1.00  0.00           C
ATOM   7400 2C21 POPEO 387      86.320  62.320  50.965  1.00  0.00           C
ATOM   7403 3C21 POPEO 387      84.830  62.170  50.645  1.00  0.00           C
ATOM   7406 4C21 POPEO 387      84.550  61.890  49.155  1.00  0.00           C
ATOM   7409 5C21 POPEO 387      85.290  62.860  48.215  1.00  0.00           C
ATOM   7412 6C21 POPEO 387      84.950  62.660  46.735  1.00  0.00           C
ATOM   7415 7C21 POPEO 387      85.850  63.500  45.825  1.00  0.00           C
ATOM   7418 8C21 POPEO 387      85.580  63.300  44.335  1.00  0.00           C
ATOM   7422  C33 POPEO 387      92.020  50.080  57.575  1.00  0.00           C
ATOM   7425  C34 POPEO 387      91.610  50.010  56.085  1.00  0.00           C
ATOM   7428  C35 POPEO 387      90.250  49.360  55.805  1.00  0.00           C
ATOM   7431  C36 POPEO 387      90.140  47.920  56.325  1.00  0.00           C
ATOM   7434  C37 POPEO 387      88.900  47.160  55.835  1.00  0.00           C
ATOM   7437  C38 POPEO 387      89.160  46.310  54.595  1.00  0.00           C
ATOM   7440  C39 POPEO 387      89.250  47.080  53.275  1.00  0.00           C
ATOM   7443 0C31 POPEO 387      89.330  46.120  52.085  1.00  0.00           C
ATOM   7446 1C31 POPEO 387      89.420  46.830  50.725  1.00  0.00           C
ATOM   7449 2C31 POPEO 387      89.620  45.850  49.555  1.00  0.00           C
ATOM   7452 3C31 POPEO 387      88.320  45.430  48.845  1.00  0.00           C
ATOM   7455 4C31 POPEO 387      87.380  44.580  49.705  1.00  0.00           C
ATOM   7458 5C31 POPEO 387      86.140  44.090  48.945  1.00  0.00           C
ATOM   7461 6C31 POPEO 387      85.230  43.220  49.815  1.00  0.00           C
ATOM   7465  NH3 POPEP 388      38.770 117.590  23.865  1.00  0.00           N
ATOM   7469  C12 POPEP 388      38.300 118.890  23.275  1.00  0.00           C
ATOM   7472  C11 POPEP 388      39.440 119.900  23.255  1.00  0.00           C
ATOM   7475  P   POPEP 388      41.300 120.900  24.715  1.00  0.00           P
ATOM   7476  O13 POPEP 388      42.240 120.680  23.615  1.00  0.00           O
ATOM   7477  O14 POPEP 388      41.050 122.310  25.075  1.00  0.00           O
ATOM   7478  O11 POPEP 388      41.950 120.150  25.925  1.00  0.00           O
ATOM   7479  O12 POPEP 388      39.960 120.070  24.565  1.00  0.00           O
ATOM   7480  C1  POPEP 388      41.390 120.130  27.225  1.00  0.00           C
ATOM   7483  C2  POPEP 388      41.910 121.360  28.005  1.00  0.00           C
ATOM   7485  O21 POPEP 388      42.670 120.990  29.175  1.00  0.00           O
ATOM   7486  C21 POPEP 388      43.870 120.470  28.925  1.00  0.00           C
ATOM   7487  O22 POPEP 388      44.270 120.120  27.825  1.00  0.00           O
ATOM   7488  C22 POPEP 388      44.720 120.400  30.195  1.00  0.00           C
ATOM   7491  C3  POPEP 388      40.740 122.330  28.355  1.00  0.00           C
ATOM   7494  O31 POPEP 388      41.220 123.650  28.655  1.00  0.00           O
ATOM   7495  C31 POPEP 388      42.010 123.780  29.725  1.00  0.00           C
ATOM   7496  O32 POPEP 388      43.040 124.430  29.745  1.00  0.00           O
ATOM   7497  C32 POPEP 388      41.400 123.130  30.955  1.00  0.00           C
ATOM   7500  C23 POPEP 388      44.060 119.790  31.455  1.00  0.00           C
ATOM   7503  C24 POPEP 388      44.900 120.150  32.685  1.00  0.00           C
ATOM   7506  C25 POPEP 388      44.760 119.220  33.905  1.00  0.00           C
ATOM   7509  C26 POPEP 388      45.630 119.760  35.055  1.00  0.00           C
ATOM   7512  C27 POPEP 388      45.690 118.970  36.365  1.00  0.00           C
ATOM   7515  C28 POPEP 388      46.710 119.600  37.345  1.00  0.00           C
ATOM   7518  C29 POPEP 388      46.610 119.110  38.765  1.00  0.00           C
ATOM   7520 0C21 POPEP 388      47.010 119.760  39.875  1.00  0.00           C
ATOM   7522 1C21 POPEP 388      47.700 121.110  39.935  1.00  0.00           C
ATOM   7525 2C21 POPEP 388      49.040 121.080  40.715  1.00  0.00           C
ATOM   7528 3C21 POPEP 388      48.900 120.850  42.225  1.00  0.00           C
ATOM   7531 4C21 POPEP 388      50.170 121.230  43.015  1.00  0.00           C
ATOM   7534 5C21 POPEP 388      50.020 121.010  44.535  1.00  0.00           C
ATOM   7537 6C21 POPEP 388      51.230 121.510  45.345  1.00  0.00           C
ATOM   7540 7C21 POPEP 388      51.000 121.400  46.865  1.00  0.00           C
ATOM   7543 8C21 POPEP 388      52.140 121.990  47.705  1.00  0.00           C
ATOM   7547  C33 POPEP 388      42.140 123.600  32.225  1.00  0.00           C
ATOM   7550  C34 POPEP 388      41.610 122.910  33.475  1.00  0.00           C
ATOM   7553  C35 POPEP 388      40.090 122.970  33.675  1.00  0.00           C
ATOM   7556  C36 POPEP 388      39.750 122.750  35.155  1.00  0.00           C
ATOM   7559  C37 POPEP 388      38.340 122.230  35.425  1.00  0.00           C
ATOM   7562  C38 POPEP 388      38.160 121.980  36.935  1.00  0.00           C
ATOM   7565  C39 POPEP 388      37.130 120.900  37.265  1.00  0.00           C
ATOM   7568 0C31 POPEP 388      35.710 121.270  36.825  1.00  0.00           C
ATOM   7571 1C31 POPEP 388      34.690 120.970  37.925  1.00  0.00           C
ATOM   7574 2C31 POPEP 388      33.250 121.120  37.435  1.00  0.00           C
ATOM   7577 3C31 POPEP 388      32.780 119.890  36.665  1.00  0.00           C
ATOM   7580 4C31 POPEP 388      31.410 120.110  36.065  1.00  0.00           C
ATOM   7583 5C31 POPEP 388      30.830 118.840  35.465  1.00  0.00           C
ATOM   7586 6C31 POPEP 388      29.620 119.150  34.605  1.00  0.00           C
ATOM   7590  NH3 POPEQ 389      16.220  48.940  67.945  1.00  0.00           N
ATOM   7594  C12 POPEQ 389      15.640  47.570  67.895  1.00  0.00           C
ATOM   7597  C11 POPEQ 389      14.130  47.690  67.635  1.00  0.00           C
ATOM   7600  P   POPEQ 389      11.970  46.260  67.555  1.00  0.00           P
ATOM   7601  O13 POPEQ 389      11.590  45.210  68.525  1.00  0.00           O
ATOM   7602  O14 POPEQ 389      11.370  47.600  67.685  1.00  0.00           O
ATOM   7603  O11 POPEQ 389      11.650  45.750  66.105  1.00  0.00           O
ATOM   7604  O12 POPEQ 389      13.550  46.390  67.535  1.00  0.00           O
ATOM   7605  C1  POPEQ 389      12.230  46.280  64.915  1.00  0.00           C
ATOM   7608  C2  POPEQ 389      13.080  45.180  64.245  1.00  0.00           C
ATOM   7610  O21 POPEQ 389      13.800  45.650  63.085  1.00  0.00           O
ATOM   7611  C21 POPEQ 389      13.110  45.880  61.975  1.00  0.00           C
ATOM   7612  O22 POPEQ 389      11.940  46.200  61.905  1.00  0.00           O
ATOM   7613  C22 POPEQ 389      14.040  45.590  60.785  1.00  0.00           C
ATOM   7616  C3  POPEQ 389      12.240  43.910  63.955  1.00  0.00           C
ATOM   7619  O31 POPEQ 389      13.130  42.800  63.755  1.00  0.00           O
ATOM   7620  C31 POPEQ 389      12.770  41.940  62.825  1.00  0.00           C
ATOM   7621  O32 POPEQ 389      11.770  42.000  62.145  1.00  0.00           O
ATOM   7622  C32 POPEQ 389      13.800  40.820  62.725  1.00  0.00           C
ATOM   7625  C23 POPEQ 389      13.520  46.150  59.445  1.00  0.00           C
ATOM   7628  C24 POPEQ 389      14.620  46.340  58.385  1.00  0.00           C
ATOM   7631  C25 POPEQ 389      14.310  47.490  57.405  1.00  0.00           C
ATOM   7634  C26 POPEQ 389      15.470  47.820  56.455  1.00  0.00           C
ATOM   7637  C27 POPEQ 389      15.280  49.170  55.745  1.00  0.00           C
ATOM   7640  C28 POPEQ 389      16.610  49.760  55.245  1.00  0.00           C
ATOM   7643  C29 POPEQ 389      16.430  51.000  54.405  1.00  0.00           C
ATOM   7645 0C21 POPEQ 389      16.750  51.130  53.105  1.00  0.00           C
ATOM   7647 1C21 POPEQ 389      17.310  50.040  52.215  1.00  0.00           C
ATOM   7650 2C21 POPEQ 389      18.850  50.020  52.185  1.00  0.00           C
ATOM   7653 3C21 POPEQ 389      19.400  49.080  51.095  1.00  0.00           C
ATOM   7656 4C21 POPEQ 389      20.910  49.210  50.885  1.00  0.00           C
ATOM   7659 5C21 POPEQ 389      21.750  48.310  51.815  1.00  0.00           C
ATOM   7662 6C21 POPEQ 389      23.260  48.510  51.625  1.00  0.00           C
ATOM   7665 7C21 POPEQ 389      24.090  47.500  52.425  1.00  0.00           C
ATOM   7668 8C21 POPEQ 389      25.580  47.560  52.105  1.00  0.00           C
ATOM   7672  C33 POPEQ 389      15.150  41.270  62.115  1.00  0.00           C
ATOM   7675  C34 POPEQ 389      15.090  41.530  60.605  1.00  0.00           C
ATOM   7678  C35 POPEQ 389      16.420  42.040  60.045  1.00  0.00           C
ATOM   7681  C36 POPEQ 389      16.910  41.300  58.785  1.00  0.00           C
ATOM   7684  C37 POPEQ 389      18.160  41.960  58.205  1.00  0.00           C
ATOM   7687  C38 POPEQ 389      18.730  41.260  56.965  1.00  0.00           C
ATOM   7690  C39 POPEQ 389      20.060  41.890  56.555  1.00  0.00           C
ATOM   7693 0C31 POPEQ 389      20.780  41.170  55.405  1.00  0.00           C
ATOM   7696 1C31 POPEQ 389      22.240  41.630  55.325  1.00  0.00           C
ATOM   7699 2C31 POPEQ 389      23.050  40.940  54.225  1.00  0.00           C
ATOM   7702 3C31 POPEQ 389      22.830  41.550  52.825  1.00  0.00           C
ATOM   7705 4C31 POPEQ 389      23.810  40.940  51.815  1.00  0.00           C
ATOM   7708 5C31 POPEQ 389      23.650  41.500  50.405  1.00  0.00           C
ATOM   7711 6C31 POPEQ 389      24.600  40.830  49.405  1.00  0.00           C
ATOM   7715  NH3 POPER 390      73.270  33.410  72.805  1.00  0.00           N
ATOM   7719  C12 POPER 390      72.660  32.040  72.745  1.00  0.00           C
ATOM   7722  C11 POPER 390      71.130  32.120  72.495  1.00  0.00           C
ATOM   7725  P   POPER 390      70.720  29.720  73.425  1.00  0.00           P
ATOM   7726  O13 POPER 390      71.930  28.980  73.055  1.00  0.00           O
ATOM   7727  O14 POPER 390      70.680  30.370  74.755  1.00  0.00           O
ATOM   7728  O11 POPER 390      69.480  28.760  73.275  1.00  0.00           O
ATOM   7729  O12 POPER 390      70.510  30.840  72.335  1.00  0.00           O
ATOM   7730  C1  POPER 390      68.250  29.120  72.675  1.00  0.00           C
ATOM   7733  C2  POPER 390      68.250  28.870  71.145  1.00  0.00           C
ATOM   7735  O21 POPER 390      66.910  29.010  70.665  1.00  0.00           O
ATOM   7736  C21 POPER 390      66.790  29.420  69.415  1.00  0.00           C
ATOM   7737  O22 POPER 390      67.700  29.850  68.715  1.00  0.00           O
ATOM   7738  C22 POPER 390      65.340  29.320  68.965  1.00  0.00           C
ATOM   7741  C3  POPER 390      68.770  27.450  70.775  1.00  0.00           C
ATOM   7744  O31 POPER 390      69.290  27.500  69.435  1.00  0.00           O
ATOM   7745  C31 POPER 390      69.130  26.450  68.665  1.00  0.00           C
ATOM   7746  O32 POPER 390      68.650  25.380  68.965  1.00  0.00           O
ATOM   7747  C32 POPER 390      69.670  26.850  67.295  1.00  0.00           C
ATOM   7750  C23 POPER 390      65.100  29.990  67.595  1.00  0.00           C
ATOM   7753  C24 POPER 390      64.900  29.040  66.405  1.00  0.00           C
ATOM   7756  C25 POPER 390      64.990  29.830  65.085  1.00  0.00           C
ATOM   7759  C26 POPER 390      64.040  29.320  64.005  1.00  0.00           C
ATOM   7762  C27 POPER 390      64.070  30.120  62.695  1.00  0.00           C
ATOM   7765  C28 POPER 390      65.440  30.150  61.995  1.00  0.00           C
ATOM   7768  C29 POPER 390      65.400  30.920  60.695  1.00  0.00           C
ATOM   7770 0C21 POPER 390      65.140  30.410  59.485  1.00  0.00           C
ATOM   7772 1C21 POPER 390      64.810  28.970  59.165  1.00  0.00           C
ATOM   7775 2C21 POPER 390      63.420  28.820  58.535  1.00  0.00           C
ATOM   7778 3C21 POPER 390      63.260  29.550  57.195  1.00  0.00           C
ATOM   7781 4C21 POPER 390      62.060  29.070  56.365  1.00  0.00           C
ATOM   7784 5C21 POPER 390      62.250  27.640  55.835  1.00  0.00           C
ATOM   7787 6C21 POPER 390      61.060  27.130  55.015  1.00  0.00           C
ATOM   7790 7C21 POPER 390      61.090  25.610  54.855  1.00  0.00           C
ATOM   7793 8C21 POPER 390      59.880  25.060  54.115  1.00  0.00           C
ATOM   7797  C33 POPER 390      69.450  25.790  66.205  1.00  0.00           C
ATOM   7800  C34 POPER 390      70.380  26.010  65.015  1.00  0.00           C
ATOM   7803  C35 POPER 390      69.990  27.190  64.125  1.00  0.00           C
ATOM   7806  C36 POPER 390      69.170  26.750  62.915  1.00  0.00           C
ATOM   7809  C37 POPER 390      69.090  27.810  61.825  1.00  0.00           C
ATOM   7812  C38 POPER 390      68.590  27.210  60.515  1.00  0.00           C
ATOM   7815  C39 POPER 390      68.700  28.150  59.315  1.00  0.00           C
ATOM   7818 0C31 POPER 390      68.370  27.430  58.005  1.00  0.00           C
ATOM   7821 1C31 POPER 390      68.420  28.330  56.775  1.00  0.00           C
ATOM   7824 2C31 POPER 390      67.700  27.700  55.575  1.00  0.00           C
ATOM   7827 3C31 POPER 390      67.550  28.660  54.375  1.00  0.00           C
ATOM   7830 4C31 POPER 390      68.870  28.920  53.635  1.00  0.00           C
ATOM   7833 5C31 POPER 390      68.680  29.760  52.365  1.00  0.00           C
ATOM   7836 6C31 POPER 390      69.990  30.080  51.645  1.00  0.00           C
ATOM   7840  NH3 POPES 391      45.910  15.940  25.885  1.00  0.00           N
ATOM   7844  C12 POPES 391      47.270  16.560  25.925  1.00  0.00           C
ATOM   7847  C11 POPES 391      47.530  17.370  24.635  1.00  0.00           C
ATOM   7850  P   POPES 391      50.120  17.170  24.165  1.00  0.00           P
ATOM   7851  O13 POPES 391      49.730  15.760  23.945  1.00  0.00           O
ATOM   7852  O14 POPES 391      50.770  17.860  23.035  1.00  0.00           O
ATOM   7853  O11 POPES 391      51.070  17.270  25.475  1.00  0.00           O
ATOM   7854  O12 POPES 391      48.830  17.970  24.635  1.00  0.00           O
ATOM   7855  C1  POPES 391      50.440  16.940  26.715  1.00  0.00           C
ATOM   7858  C2  POPES 391      51.330  17.280  27.945  1.00  0.00           C
ATOM   7860  O21 POPES 391      50.990  16.470  29.105  1.00  0.00           O
ATOM   7861  C21 POPES 391      49.750  16.500  29.575  1.00  0.00           C
ATOM   7862  O22 POPES 391      48.760  16.960  29.025  1.00  0.00           O
ATOM   7863  C22 POPES 391      49.760  15.930  30.995  1.00  0.00           C
ATOM   7866  C3  POPES 391      51.290  18.800  28.275  1.00  0.00           C
ATOM   7869  O31 POPES 391      51.370  19.060  29.695  1.00  0.00           O
ATOM   7870  C31 POPES 391      52.600  19.040  30.195  1.00  0.00           C
ATOM   7871  O32 POPES 391      53.630  18.930  29.565  1.00  0.00           O
ATOM   7872  C32 POPES 391      52.490  19.250  31.705  1.00  0.00           C
ATOM   7875  C23 POPES 391      48.460  15.150  31.345  1.00  0.00           C
ATOM   7878  C24 POPES 391      48.250  14.930  32.855  1.00  0.00           C
ATOM   7881  C25 POPES 391      49.260  14.000  33.545  1.00  0.00           C
ATOM   7884  C26 POPES 391      48.870  13.810  35.025  1.00  0.00           C
ATOM   7887  C27 POPES 391      49.790  12.870  35.825  1.00  0.00           C
ATOM   7890  C28 POPES 391      49.140  12.320  37.125  1.00  0.00           C
ATOM   7893  C29 POPES 391      48.620  13.370  38.075  1.00  0.00           C
ATOM   7895 0C21 POPES 391      48.560  13.280  39.425  1.00  0.00           C
ATOM   7897 1C21 POPES 391      49.000  12.120  40.275  1.00  0.00           C
ATOM   7900 2C21 POPES 391      47.890  11.560  41.195  1.00  0.00           C
ATOM   7903 3C21 POPES 391      47.820  12.260  42.565  1.00  0.00           C
ATOM   7906 4C21 POPES 391      46.730  11.680  43.485  1.00  0.00           C
ATOM   7909 5C21 POPES 391      46.880  12.180  44.925  1.00  0.00           C
ATOM   7912 6C21 POPES 391      45.700  11.870  45.855  1.00  0.00           C
ATOM   7915 7C21 POPES 391      45.910  12.480  47.245  1.00  0.00           C
ATOM   7918 8C21 POPES 391      44.830  12.120  48.275  1.00  0.00           C
ATOM   7922  C33 POPES 391      53.150  18.100  32.505  1.00  0.00           C
ATOM   7925  C34 POPES 391      53.080  18.350  34.015  1.00  0.00           C
ATOM   7928  C35 POPES 391      53.590  17.170  34.855  1.00  0.00           C
ATOM   7931  C36 POPES 391      55.110  16.950  34.755  1.00  0.00           C
ATOM   7934  C37 POPES 391      55.650  15.850  35.685  1.00  0.00           C
ATOM   7937  C38 POPES 391      55.000  14.480  35.445  1.00  0.00           C
ATOM   7940  C39 POPES 391      53.790  14.140  36.335  1.00  0.00           C
ATOM   7943 0C31 POPES 391      54.090  14.010  37.835  1.00  0.00           C
ATOM   7946 1C31 POPES 391      52.880  13.580  38.665  1.00  0.00           C
ATOM   7949 2C31 POPES 391      53.280  13.000  40.035  1.00  0.00           C
ATOM   7952 3C31 POPES 391      54.150  13.950  40.875  1.00  0.00           C
ATOM   7955 4C31 POPES 391      54.540  13.340  42.225  1.00  0.00           C
ATOM   7958 5C31 POPES 391      55.270  14.340  43.125  1.00  0.00           C
ATOM   7961 6C31 POPES 391      55.610  13.770  44.505  1.00  0.00           C
ATOM   7965  NH3 POPET 392     108.630  38.930  65.735  1.00  0.00           N
ATOM   7969  C12 POPET 392     108.610  40.030  66.745  1.00  0.00           C
ATOM   7972  C11 POPET 392     108.410  41.370  66.025  1.00  0.00           C
ATOM   7975  P   POPET 392     110.550  42.810  65.635  1.00  0.00           P
ATOM   7976  O13 POPET 392     109.760  43.920  66.195  1.00  0.00           O
ATOM   7977  O14 POPET 392     111.610  42.280  66.495  1.00  0.00           O
ATOM   7978  O11 POPET 392     111.170  43.280  64.255  1.00  0.00           O
ATOM   7979  O12 POPET 392     109.550  41.650  65.205  1.00  0.00           O
ATOM   7980  C1  POPET 392     110.530  43.090  62.995  1.00  0.00           C
ATOM   7983  C2  POPET 392     111.050  41.830  62.275  1.00  0.00           C
ATOM   7985  O21 POPET 392     111.080  42.030  60.845  1.00  0.00           O
ATOM   7986  C21 POPET 392     112.250  42.440  60.365  1.00  0.00           C
ATOM   7987  O22 POPET 392     113.230  42.690  61.035  1.00  0.00           O
ATOM   7988  C22 POPET 392     112.220  42.610  58.845  1.00  0.00           C
ATOM   7991  C3  POPET 392     110.200  40.570  62.615  1.00  0.00           C
ATOM   7994  O31 POPET 392     110.420  39.530  61.635  1.00  0.00           O
ATOM   7995  C31 POPET 392     109.420  39.430  60.735  1.00  0.00           C
ATOM   7996  O32 POPET 392     108.380  40.040  60.785  1.00  0.00           O
ATOM   7997  C32 POPET 392     109.810  38.440  59.635  1.00  0.00           C
ATOM   8000  C23 POPET 392     111.900  41.360  58.005  1.00  0.00           C
ATOM   8003  C24 POPET 392     111.830  41.740  56.515  1.00  0.00           C
ATOM   8006  C25 POPET 392     111.580  40.560  55.575  1.00  0.00           C
ATOM   8009  C26 POPET 392     111.340  41.000  54.125  1.00  0.00           C
ATOM   8012  C27 POPET 392     110.550  39.950  53.325  1.00  0.00           C
ATOM   8015  C28 POPET 392     110.590  40.140  51.795  1.00  0.00           C
ATOM   8018  C29 POPET 392     110.030  41.460  51.315  1.00  0.00           C
ATOM   8020 0C21 POPET 392     108.920  41.650  50.575  1.00  0.00           C
ATOM   8022 1C21 POPET 392     107.970  40.580  50.085  1.00  0.00           C
ATOM   8025 2C21 POPET 392     106.490  41.020  50.065  1.00  0.00           C
ATOM   8028 3C21 POPET 392     105.590  39.930  49.465  1.00  0.00           C
ATOM   8031 4C21 POPET 392     104.080  40.180  49.635  1.00  0.00           C
ATOM   8034 5C21 POPET 392     103.590  39.840  51.055  1.00  0.00           C
ATOM   8037 6C21 POPET 392     102.060  39.850  51.175  1.00  0.00           C
ATOM   8040 7C21 POPET 392     101.550  39.290  52.515  1.00  0.00           C
ATOM   8043 8C21 POPET 392     100.040  39.060  52.555  1.00  0.00           C
ATOM   8047  C33 POPET 392     108.820  38.440  58.445  1.00  0.00           C
ATOM   8050  C34 POPET 392     109.180  37.320  57.465  1.00  0.00           C
ATOM   8053  C35 POPET 392     108.450  37.380  56.115  1.00  0.00           C
ATOM   8056  C36 POPET 392     108.910  36.250  55.185  1.00  0.00           C
ATOM   8059  C37 POPET 392     108.770  36.540  53.685  1.00  0.00           C
ATOM   8062  C38 POPET 392     109.350  35.390  52.855  1.00  0.00           C
ATOM   8065  C39 POPET 392     109.750  35.750  51.415  1.00  0.00           C
ATOM   8068 0C31 POPET 392     108.610  36.260  50.515  1.00  0.00           C
ATOM   8071 1C31 POPET 392     109.000  36.190  49.025  1.00  0.00           C
ATOM   8074 2C31 POPET 392     108.250  37.190  48.125  1.00  0.00           C
ATOM   8077 3C31 POPET 392     106.770  36.830  47.865  1.00  0.00           C
ATOM   8080 4C31 POPET 392     106.560  35.820  46.735  1.00  0.00           C
ATOM   8083 5C31 POPET 392     105.800  36.430  45.545  1.00  0.00           C
ATOM   8086 6C31 POPET 392     105.590  35.460  44.385  1.00  0.00           C
ATOM   8090  NH3 POPEU 393      10.910  37.030  27.285  1.00  0.00           N
ATOM   8094  C12 POPEU 393       9.840  36.970  26.215  1.00  0.00           C
ATOM   8097  C11 POPEU 393       9.430  38.380  25.715  1.00  0.00           C
ATOM   8100  P   POPEU 393       9.410  40.250  27.565  1.00  0.00           P
ATOM   8101  O13 POPEU 393      10.760  39.730  27.895  1.00  0.00           O
ATOM   8102  O14 POPEU 393       9.340  41.550  26.875  1.00  0.00           O
ATOM   8103  O11 POPEU 393       8.530  40.240  28.885  1.00  0.00           O
ATOM   8104  O12 POPEU 393       8.720  39.120  26.705  1.00  0.00           O
ATOM   8105  C1  POPEU 393       7.530  41.220  29.145  1.00  0.00           C
ATOM   8108  C2  POPEU 393       7.240  41.280  30.675  1.00  0.00           C
ATOM   8110  O21 POPEU 393       6.870  42.590  31.125  1.00  0.00           O
ATOM   8111  C21 POPEU 393       5.830  43.170  30.585  1.00  0.00           C
ATOM   8112  O22 POPEU 393       5.160  42.730  29.655  1.00  0.00           O
ATOM   8113  C22 POPEU 393       5.560  44.450  31.365  1.00  0.00           C
ATOM   8116  C3  POPEU 393       8.490  40.810  31.465  1.00  0.00           C
ATOM   8119  O31 POPEU 393       8.380  40.970  32.895  1.00  0.00           O
ATOM   8120  C31 POPEU 393       9.120  41.930  33.425  1.00  0.00           C
ATOM   8121  O32 POPEU 393       9.760  42.770  32.815  1.00  0.00           O
ATOM   8122  C32 POPEU 393       9.120  41.840  34.955  1.00  0.00           C
ATOM   8125  C23 POPEU 393       4.890  44.240  32.745  1.00  0.00           C
ATOM   8128  C24 POPEU 393       4.810  45.530  33.565  1.00  0.00           C
ATOM   8131  C25 POPEU 393       4.150  45.330  34.935  1.00  0.00           C
ATOM   8134  C26 POPEU 393       4.330  46.520  35.895  1.00  0.00           C
ATOM   8137  C27 POPEU 393       3.570  46.310  37.225  1.00  0.00           C
ATOM   8140  C28 POPEU 393       3.960  47.280  38.355  1.00  0.00           C
ATOM   8143  C29 POPEU 393       3.330  46.850  39.655  1.00  0.00           C
ATOM   8145 0C21 POPEU 393       3.610  47.330  40.875  1.00  0.00           C
ATOM   8147 1C21 POPEU 393       4.560  48.460  41.195  1.00  0.00           C
ATOM   8150 2C21 POPEU 393       4.150  49.290  42.425  1.00  0.00           C
ATOM   8153 3C21 POPEU 393       4.260  48.510  43.745  1.00  0.00           C
ATOM   8156 4C21 POPEU 393       4.030  49.350  45.015  1.00  0.00           C
ATOM   8159 5C21 POPEU 393       4.930  50.590  45.105  1.00  0.00           C
ATOM   8162 6C21 POPEU 393       5.020  51.190  46.515  1.00  0.00           C
ATOM   8165 7C21 POPEU 393       3.660  51.510  47.145  1.00  0.00           C
ATOM   8168 8C21 POPEU 393       3.770  52.200  48.505  1.00  0.00           C
ATOM   8172  C33 POPEU 393       8.730  43.170  35.615  1.00  0.00           C
ATOM   8175  C34 POPEU 393       8.850  43.140  37.145  1.00  0.00           C
ATOM   8178  C35 POPEU 393       8.120  44.320  37.785  1.00  0.00           C
ATOM   8181  C36 POPEU 393       8.200  44.370  39.315  1.00  0.00           C
ATOM   8184  C37 POPEU 393       7.120  45.310  39.885  1.00  0.00           C
ATOM   8187  C38 POPEU 393       7.410  45.810  41.305  1.00  0.00           C
ATOM   8190  C39 POPEU 393       8.220  47.120  41.295  1.00  0.00           C
ATOM   8193 0C31 POPEU 393       8.470  47.680  42.705  1.00  0.00           C
ATOM   8196 1C31 POPEU 393       9.160  49.050  42.715  1.00  0.00           C
ATOM   8199 2C31 POPEU 393       9.720  49.390  44.105  1.00  0.00           C
ATOM   8202 3C31 POPEU 393      10.500  50.710  44.145  1.00  0.00           C
ATOM   8205 4C31 POPEU 393      11.180  50.940  45.505  1.00  0.00           C
ATOM   8208 5C31 POPEU 393      11.950  52.260  45.585  1.00  0.00           C
ATOM   8211 6C31 POPEU 393      12.610  52.500  46.945  1.00  0.00           C
ATOM   8215  NH3 POPEV 394      63.190 103.390  65.095  1.00  0.00           N
ATOM   8219  C12 POPEV 394      62.820 102.860  63.735  1.00  0.00           C
ATOM   8222  C11 POPEV 394      63.200 101.370  63.575  1.00  0.00           C
ATOM   8225  P   POPEV 394      62.590  99.290  62.115  1.00  0.00           P
ATOM   8226  O13 POPEV 394      63.930  98.980  61.625  1.00  0.00           O
ATOM   8227  O14 POPEV 394      62.060  98.480  63.225  1.00  0.00           O
ATOM   8228  O11 POPEV 394      61.550  99.190  60.925  1.00  0.00           O
ATOM   8229  O12 POPEV 394      62.480 100.830  62.465  1.00  0.00           O
ATOM   8230  C1  POPEV 394      60.200  99.530  61.275  1.00  0.00           C
ATOM   8233  C2  POPEV 394      59.280  99.300  60.075  1.00  0.00           C
ATOM   8235  O21 POPEV 394      58.050 100.010  60.365  1.00  0.00           O
ATOM   8236  C21 POPEV 394      57.960 101.180  59.745  1.00  0.00           C
ATOM   8237  O22 POPEV 394      58.650 101.540  58.805  1.00  0.00           O
ATOM   8238  C22 POPEV 394      56.840 101.990  60.415  1.00  0.00           C
ATOM   8241  C3  POPEV 394      59.020  97.800  59.835  1.00  0.00           C
ATOM   8244  O31 POPEV 394      58.540  97.600  58.495  1.00  0.00           O
ATOM   8245  C31 POPEV 394      57.230  97.600  58.375  1.00  0.00           C
ATOM   8246  O32 POPEV 394      56.430  97.810  59.265  1.00  0.00           O
ATOM   8247  C32 POPEV 394      56.860  97.310  56.915  1.00  0.00           C
ATOM   8250  C23 POPEV 394      56.700 103.450  59.925  1.00  0.00           C
ATOM   8253  C24 POPEV 394      55.820 103.620  58.675  1.00  0.00           C
ATOM   8256  C25 POPEV 394      56.510 103.320  57.325  1.00  0.00           C
ATOM   8259  C26 POPEV 394      57.630 104.310  56.985  1.00  0.00           C
ATOM   8262  C27 POPEV 394      58.480 103.970  55.755  1.00  0.00           C
ATOM   8265  C28 POPEV 394      57.670 103.980  54.445  1.00  0.00           C
ATOM   8268  C29 POPEV 394      58.570 103.850  53.235  1.00  0.00           C
ATOM   8270 0C21 POPEV 394      58.940 102.690  52.645  1.00  0.00           C
ATOM   8272 1C21 POPEV 394      58.580 101.310  53.115  1.00  0.00           C
ATOM   8275 2C21 POPEV 394      57.620 100.530  52.185  1.00  0.00           C
ATOM   8278 3C21 POPEV 394      57.530  99.070  52.635  1.00  0.00           C
ATOM   8281 4C21 POPEV 394      56.300  98.300  52.155  1.00  0.00           C
ATOM   8284 5C21 POPEV 394      56.400  97.730  50.735  1.00  0.00           C
ATOM   8287 6C21 POPEV 394      55.160  96.880  50.435  1.00  0.00           C
ATOM   8290 7C21 POPEV 394      55.260  96.070  49.135  1.00  0.00           C
ATOM   8293 8C21 POPEV 394      53.990  95.250  48.885  1.00  0.00           C
ATOM   8297  C33 POPEV 394      55.340  97.210  56.655  1.00  0.00           C
ATOM   8300  C34 POPEV 394      54.610  98.560  56.635  1.00  0.00           C
ATOM   8303  C35 POPEV 394      54.970  99.470  55.455  1.00  0.00           C
ATOM   8306  C36 POPEV 394      54.140 100.770  55.425  1.00  0.00           C
ATOM   8309  C37 POPEV 394      54.270 101.480  54.075  1.00  0.00           C
ATOM   8312  C38 POPEV 394      53.630 102.870  54.015  1.00  0.00           C
ATOM   8315  C39 POPEV 394      53.360 103.350  52.565  1.00  0.00           C
ATOM   8318 0C31 POPEV 394      54.450 102.930  51.575  1.00  0.00           C
ATOM   8321 1C31 POPEV 394      54.280 103.520  50.175  1.00  0.00           C
ATOM   8324 2C31 POPEV 394      55.150 102.780  49.155  1.00  0.00           C
ATOM   8327 3C31 POPEV 394      55.220 103.450  47.775  1.00  0.00           C
ATOM   8330 4C31 POPEV 394      53.850 103.770  47.155  1.00  0.00           C
ATOM   8333 5C31 POPEV 394      53.980 104.420  45.775  1.00  0.00           C
ATOM   8336 6C31 POPEV 394      52.640 104.880  45.195  1.00  0.00           C
ATOM   8340  NH3 POPEW 395      22.700  19.820  70.995  1.00  0.00           N
ATOM   8344  C12 POPEW 395      22.400  21.300  70.995  1.00  0.00           C
ATOM   8347  C11 POPEW 395      23.700  22.120  71.095  1.00  0.00           C
ATOM   8350  P   POPEW 395      24.880  21.170  68.885  1.00  0.00           P
ATOM   8351  O13 POPEW 395      26.050  21.720  68.195  1.00  0.00           O
ATOM   8352  O14 POPEW 395      25.010  19.910  69.665  1.00  0.00           O
ATOM   8353  O11 POPEW 395      23.640  21.080  67.925  1.00  0.00           O
ATOM   8354  O12 POPEW 395      24.360  22.280  69.855  1.00  0.00           O
ATOM   8355  C1  POPEW 395      23.800  21.230  66.515  1.00  0.00           C
ATOM   8358  C2  POPEW 395      22.410  21.400  65.835  1.00  0.00           C
ATOM   8360  O21 POPEW 395      22.410  20.850  64.505  1.00  0.00           O
ATOM   8361  C21 POPEW 395      23.300  21.320  63.645  1.00  0.00           C
ATOM   8362  O22 POPEW 395      24.050  22.260  63.815  1.00  0.00           O
ATOM   8363  C22 POPEW 395      23.230  20.480  62.375  1.00  0.00           C
ATOM   8366  C3  POPEW 395      21.880  22.870  65.875  1.00  0.00           C
ATOM   8369  O31 POPEW 395      20.530  23.000  65.355  1.00  0.00           O
ATOM   8370  C31 POPEW 395      20.450  23.450  64.095  1.00  0.00           C
ATOM   8371  O32 POPEW 395      21.400  23.800  63.415  1.00  0.00           O
ATOM   8372  C32 POPEW 395      19.000  23.440  63.605  1.00  0.00           C
ATOM   8375  C23 POPEW 395      23.670  21.240  61.105  1.00  0.00           C
ATOM   8378  C24 POPEW 395      24.650  20.410  60.255  1.00  0.00           C
ATOM   8381  C25 POPEW 395      26.030  20.290  60.915  1.00  0.00           C
ATOM   8384  C26 POPEW 395      26.980  19.430  60.075  1.00  0.00           C
ATOM   8387  C27 POPEW 395      28.420  19.470  60.615  1.00  0.00           C
ATOM   8390  C28 POPEW 395      29.300  18.270  60.225  1.00  0.00           C
ATOM   8393  C29 POPEW 395      29.050  17.680  58.865  1.00  0.00           C
ATOM   8395 0C21 POPEW 395      29.280  18.260  57.675  1.00  0.00           C
ATOM   8397 1C21 POPEW 395      29.920  19.600  57.425  1.00  0.00           C
ATOM   8400 2C21 POPEW 395      31.150  19.490  56.505  1.00  0.00           C
ATOM   8403 3C21 POPEW 395      30.810  19.180  55.035  1.00  0.00           C
ATOM   8406 4C21 POPEW 395      32.030  18.730  54.215  1.00  0.00           C
ATOM   8409 5C21 POPEW 395      33.200  19.710  54.245  1.00  0.00           C
ATOM   8412 6C21 POPEW 395      34.400  19.220  53.425  1.00  0.00           C
ATOM   8415 7C21 POPEW 395      35.510  20.270  53.335  1.00  0.00           C
ATOM   8418 8C21 POPEW 395      36.670  19.880  52.415  1.00  0.00           C
ATOM   8422  C33 POPEW 395      18.710  24.500  62.515  1.00  0.00           C
ATOM   8425  C34 POPEW 395      17.910  23.960  61.325  1.00  0.00           C
ATOM   8428  C35 POPEW 395      18.700  22.940  60.505  1.00  0.00           C
ATOM   8431  C36 POPEW 395      18.000  22.510  59.215  1.00  0.00           C
ATOM   8434  C37 POPEW 395      18.950  22.150  58.065  1.00  0.00           C
ATOM   8437  C38 POPEW 395      18.240  22.240  56.705  1.00  0.00           C
ATOM   8440  C39 POPEW 395      19.190  22.230  55.495  1.00  0.00           C
ATOM   8443 0C31 POPEW 395      20.110  23.460  55.475  1.00  0.00           C
ATOM   8446 1C31 POPEW 395      20.520  23.950  54.085  1.00  0.00           C
ATOM   8449 2C31 POPEW 395      21.260  25.290  54.195  1.00  0.00           C
ATOM   8452 3C31 POPEW 395      21.730  25.900  52.875  1.00  0.00           C
ATOM   8455 4C31 POPEW 395      22.380  27.270  53.115  1.00  0.00           C
ATOM   8458 5C31 POPEW 395      23.070  27.850  51.865  1.00  0.00           C
ATOM   8461 6C31 POPEW 395      23.790  29.170  52.155  1.00  0.00           C
ATOM   8465  NH3 POPEX 396      36.500   6.070  73.365  1.00  0.00           N
ATOM   8469  C12 POPEX 396      37.390   4.920  72.975  1.00  0.00           C
ATOM   8472  C11 POPEX 396      38.530   4.690  73.985  1.00  0.00           C
ATOM   8475  P   POPEX 396      39.700   7.060  73.405  1.00  0.00           P
ATOM   8476  O13 POPEX 396      38.470   7.880  73.355  1.00  0.00           O
ATOM   8477  O14 POPEX 396      40.930   7.700  73.915  1.00  0.00           O
ATOM   8478  O11 POPEX 396      39.980   6.500  71.945  1.00  0.00           O
ATOM   8479  O12 POPEX 396      39.400   5.780  74.225  1.00  0.00           O
ATOM   8480  C1  POPEX 396      40.400   7.430  70.925  1.00  0.00           C
ATOM   8483  C2  POPEX 396      40.310   6.780  69.515  1.00  0.00           C
ATOM   8485  O21 POPEX 396      41.010   7.550  68.505  1.00  0.00           O
ATOM   8486  C21 POPEX 396      40.470   8.690  68.115  1.00  0.00           C
ATOM   8487  O22 POPEX 396      39.550   9.270  68.675  1.00  0.00           O
ATOM   8488  C22 POPEX 396      41.260   9.270  66.935  1.00  0.00           C
ATOM   8491  C3  POPEX 396      38.830   6.460  69.135  1.00  0.00           C
ATOM   8494  O31 POPEX 396      38.730   6.130  67.735  1.00  0.00           O
ATOM   8495  C31 POPEX 396      38.000   5.070  67.415  1.00  0.00           C
ATOM   8496  O32 POPEX 396      37.100   4.590  68.095  1.00  0.00           O
ATOM   8497  C32 POPEX 396      38.550   4.470  66.115  1.00  0.00           C
ATOM   8500  C23 POPEX 396      40.880   8.650  65.565  1.00  0.00           C
ATOM   8503  C24 POPEX 396      41.840   9.090  64.445  1.00  0.00           C
ATOM   8506  C25 POPEX 396      41.440   8.520  63.065  1.00  0.00           C
ATOM   8509  C26 POPEX 396      42.320   8.970  61.885  1.00  0.00           C
ATOM   8512  C27 POPEX 396      42.210  10.450  61.445  1.00  0.00           C
ATOM   8515  C28 POPEX 396      43.150  10.830  60.275  1.00  0.00           C
ATOM   8518  C29 POPEX 396      43.140   9.850  59.125  1.00  0.00           C
ATOM   8520 0C21 POPEX 396      43.000  10.090  57.805  1.00  0.00           C
ATOM   8522 1C21 POPEX 396      42.830  11.420  57.115  1.00  0.00           C
ATOM   8525 2C21 POPEX 396      42.550  11.260  55.595  1.00  0.00           C
ATOM   8528 3C21 POPEX 396      43.640  10.460  54.855  1.00  0.00           C
ATOM   8531 4C21 POPEX 396      43.800  10.740  53.355  1.00  0.00           C
ATOM   8534 5C21 POPEX 396      42.670  10.250  52.425  1.00  0.00           C
ATOM   8537 6C21 POPEX 396      43.200   9.930  51.015  1.00  0.00           C
ATOM   8540 7C21 POPEX 396      42.120   9.950  49.915  1.00  0.00           C
ATOM   8543 8C21 POPEX 396      42.470   9.200  48.635  1.00  0.00           C
ATOM   8547  C33 POPEX 396      38.420   5.380  64.875  1.00  0.00           C
ATOM   8550  C34 POPEX 396      39.720   5.440  64.055  1.00  0.00           C
ATOM   8553  C35 POPEX 396      40.070   4.180  63.235  1.00  0.00           C
ATOM   8556  C36 POPEX 396      40.090   4.450  61.715  1.00  0.00           C
ATOM   8559  C37 POPEX 396      40.490   3.230  60.865  1.00  0.00           C
ATOM   8562  C38 POPEX 396      40.690   3.510  59.355  1.00  0.00           C
ATOM   8565  C39 POPEX 396      39.470   3.150  58.485  1.00  0.00           C
ATOM   8568 0C31 POPEX 396      39.740   3.160  56.975  1.00  0.00           C
ATOM   8571 1C31 POPEX 396      38.460   2.890  56.165  1.00  0.00           C
ATOM   8574 2C31 POPEX 396      38.670   2.840  54.645  1.00  0.00           C
ATOM   8577 3C31 POPEX 396      39.050   4.180  54.005  1.00  0.00           C
ATOM   8580 4C31 POPEX 396      37.980   5.270  54.185  1.00  0.00           C
ATOM   8583 5C31 POPEX 396      38.050   6.360  53.105  1.00  0.00           C
ATOM   8586 6C31 POPEX 396      36.950   7.410  53.225  1.00  0.00           C
ATOM   8590  NH3 POPEY 397      46.140   1.060  25.275  1.00  0.00           N
ATOM   8594  C12 POPEY 397      46.820   2.150  24.515  1.00  0.00           C
ATOM   8597  C11 POPEY 397      46.760   3.510  25.255  1.00  0.00           C
ATOM   8600  P   POPEY 397      48.730   5.280  25.425  1.00  0.00           P
ATOM   8601  O13 POPEY 397      49.990   4.500  25.455  1.00  0.00           O
ATOM   8602  O14 POPEY 397      48.920   6.630  24.865  1.00  0.00           O
ATOM   8603  O11 POPEY 397      48.170   5.400  26.915  1.00  0.00           O
ATOM   8604  O12 POPEY 397      47.650   4.440  24.635  1.00  0.00           O
ATOM   8605  C1  POPEY 397      47.880   6.700  27.475  1.00  0.00           C
ATOM   8608  C2  POPEY 397      47.000   6.700  28.795  1.00  0.00           C
ATOM   8610  O21 POPEY 397      47.480   7.670  29.765  1.00  0.00           O
ATOM   8611  C21 POPEY 397      48.680   7.480  30.285  1.00  0.00           C
ATOM   8612  O22 POPEY 397      49.460   6.580  29.975  1.00  0.00           O
ATOM   8613  C22 POPEY 397      49.060   8.550  31.315  1.00  0.00           C
ATOM   8616  C3  POPEY 397      46.710   5.310  29.455  1.00  0.00           C
ATOM   8619  O31 POPEY 397      45.480   5.330  30.205  1.00  0.00           O
ATOM   8620  C31 POPEY 397      45.530   5.330  31.515  1.00  0.00           C
ATOM   8621  O32 POPEY 397      46.550   5.320  32.195  1.00  0.00           O
ATOM   8622  C32 POPEY 397      44.120   5.460  32.065  1.00  0.00           C
ATOM   8625  C23 POPEY 397      49.560   7.930  32.645  1.00  0.00           C
ATOM   8628  C24 POPEY 397      49.190   8.730  33.905  1.00  0.00           C
ATOM   8631  C25 POPEY 397      49.470   7.930  35.185  1.00  0.00           C
ATOM   8634  C26 POPEY 397      48.930   8.560  36.475  1.00  0.00           C
ATOM   8637  C27 POPEY 397      49.120   7.640  37.695  1.00  0.00           C
ATOM   8640  C28 POPEY 397      48.520   8.170  39.005  1.00  0.00           C
ATOM   8643  C29 POPEY 397      47.030   8.300  38.935  1.00  0.00           C
ATOM   8645 0C21 POPEY 397      46.110   7.420  39.365  1.00  0.00           C
ATOM   8647 1C21 POPEY 397      46.350   6.090  40.025  1.00  0.00           C
ATOM   8650 2C21 POPEY 397      46.160   6.140  41.555  1.00  0.00           C
ATOM   8653 3C21 POPEY 397      44.730   6.500  42.015  1.00  0.00           C
ATOM   8656 4C21 POPEY 397      44.680   6.850  43.515  1.00  0.00           C
ATOM   8659 5C21 POPEY 397      43.300   7.340  43.965  1.00  0.00           C
ATOM   8662 6C21 POPEY 397      42.540   6.320  44.835  1.00  0.00           C
ATOM   8665 7C21 POPEY 397      41.120   6.770  45.185  1.00  0.00           C
ATOM   8668 8C21 POPEY 397      40.410   5.790  46.125  1.00  0.00           C
ATOM   8672  C33 POPEY 397      44.120   5.870  33.555  1.00  0.00           C
ATOM   8675  C34 POPEY 397      42.850   6.630  33.935  1.00  0.00           C
ATOM   8678  C35 POPEY 397      42.890   7.020  35.415  1.00  0.00           C
ATOM   8681  C36 POPEY 397      42.560   5.830  36.315  1.00  0.00           C
ATOM   8684  C37 POPEY 397      43.030   6.040  37.755  1.00  0.00           C
ATOM   8687  C38 POPEY 397      42.230   5.190  38.745  1.00  0.00           C
ATOM   8690  C39 POPEY 397      40.910   5.870  39.125  1.00  0.00           C
ATOM   8693 0C31 POPEY 397      40.160   5.090  40.195  1.00  0.00           C
ATOM   8696 1C31 POPEY 397      39.060   5.930  40.855  1.00  0.00           C
ATOM   8699 2C31 POPEY 397      38.090   5.060  41.665  1.00  0.00           C
ATOM   8702 3C31 POPEY 397      38.820   4.120  42.625  1.00  0.00           C
ATOM   8705 4C31 POPEY 397      37.880   3.600  43.705  1.00  0.00           C
ATOM   8708 5C31 POPEY 397      38.480   2.480  44.555  1.00  0.00           C
ATOM   8711 6C31 POPEY 397      37.460   1.930  45.555  1.00  0.00           C
ATOM   8715  NH3 POPEZ 398      72.050  44.460  28.605  1.00  0.00           N
ATOM   8719  C12 POPEZ 398      72.430  45.900  28.795  1.00  0.00           C
ATOM   8722  C11 POPEZ 398      71.420  46.890  28.225  1.00  0.00           C
ATOM   8725  P   POPEZ 398      71.570  49.290  29.345  1.00  0.00           P
ATOM   8726  O13 POPEZ 398      72.410  50.490  29.205  1.00  0.00           O
ATOM   8727  O14 POPEZ 398      70.120  49.540  29.175  1.00  0.00           O
ATOM   8728  O11 POPEZ 398      71.740  48.640  30.775  1.00  0.00           O
ATOM   8729  O12 POPEZ 398      72.020  48.180  28.335  1.00  0.00           O
ATOM   8730  C1  POPEZ 398      72.970  48.450  31.445  1.00  0.00           C
ATOM   8733  C2  POPEZ 398      72.740  48.270  32.975  1.00  0.00           C
ATOM   8735  O21 POPEZ 398      73.860  47.650  33.615  1.00  0.00           O
ATOM   8736  C21 POPEZ 398      75.030  48.260  33.845  1.00  0.00           C
ATOM   8737  O22 POPEZ 398      76.020  47.670  34.235  1.00  0.00           O
ATOM   8738  C22 POPEZ 398      75.020  49.780  33.615  1.00  0.00           C
ATOM   8741  C3  POPEZ 398      71.480  47.360  33.195  1.00  0.00           C
ATOM   8744  O31 POPEZ 398      71.180  47.100  34.595  1.00  0.00           O
ATOM   8745  C31 POPEZ 398      70.900  45.840  34.935  1.00  0.00           C
ATOM   8746  O32 POPEZ 398      70.940  44.870  34.205  1.00  0.00           O
ATOM   8747  C32 POPEZ 398      70.380  45.830  36.375  1.00  0.00           C
ATOM   8750  C23 POPEZ 398      76.310  50.470  34.125  1.00  0.00           C
ATOM   8753  C24 POPEZ 398      76.390  50.600  35.645  1.00  0.00           C
ATOM   8756  C25 POPEZ 398      75.380  51.580  36.255  1.00  0.00           C
ATOM   8759  C26 POPEZ 398      75.590  51.710  37.775  1.00  0.00           C
ATOM   8762  C27 POPEZ 398      74.550  52.630  38.425  1.00  0.00           C
ATOM   8765  C28 POPEZ 398      74.510  52.530  39.955  1.00  0.00           C
ATOM   8768  C29 POPEZ 398      75.650  53.260  40.625  1.00  0.00           C
ATOM   8770 0C21 POPEZ 398      75.540  53.960  41.775  1.00  0.00           C
ATOM   8772 1C21 POPEZ 398      74.270  54.090  42.585  1.00  0.00           C
ATOM   8775 2C21 POPEZ 398      73.980  52.810  43.395  1.00  0.00           C
ATOM   8778 3C21 POPEZ 398      72.590  52.840  44.035  1.00  0.00           C
ATOM   8781 4C21 POPEZ 398      72.290  51.580  44.855  1.00  0.00           C
ATOM   8784 5C21 POPEZ 398      70.950  51.670  45.595  1.00  0.00           C
ATOM   8787 6C21 POPEZ 398      70.750  50.540  46.605  1.00  0.00           C
ATOM   8790 7C21 POPEZ 398      69.620  50.820  47.605  1.00  0.00           C
ATOM   8793 8C21 POPEZ 398      69.500  49.740  48.685  1.00  0.00           C
ATOM   8797  C33 POPEZ 398      70.940  44.660  37.215  1.00  0.00           C
ATOM   8800  C34 POPEZ 398      70.580  44.820  38.695  1.00  0.00           C
ATOM   8803  C35 POPEZ 398      71.400  43.930  39.645  1.00  0.00           C
ATOM   8806  C36 POPEZ 398      71.120  44.260  41.115  1.00  0.00           C
ATOM   8809  C37 POPEZ 398      71.920  43.350  42.065  1.00  0.00           C
ATOM   8812  C38 POPEZ 398      71.900  43.830  43.525  1.00  0.00           C
ATOM   8815  C39 POPEZ 398      72.460  42.740  44.455  1.00  0.00           C
ATOM   8818 0C31 POPEZ 398      72.710  43.200  45.895  1.00  0.00           C
ATOM   8821 1C31 POPEZ 398      73.020  42.000  46.795  1.00  0.00           C
ATOM   8824 2C31 POPEZ 398      73.460  42.370  48.225  1.00  0.00           C
ATOM   8827 3C31 POPEZ 398      74.840  43.050  48.325  1.00  0.00           C
ATOM   8830 4C31 POPEZ 398      75.980  42.240  47.685  1.00  0.00           C
ATOM   8833 5C31 POPEZ 398      77.370  42.770  48.055  1.00  0.00           C
ATOM   8836 6C31 POPEZ 398      78.160  41.820  48.965  1.00  0.00           C
ATOM   8840  NH3 POPEa 399     121.490  97.350  62.335  1.00  0.00           N
ATOM   8844  C12 POPEa 399     122.070  97.500  63.715  1.00  0.00           C
ATOM   8847  C11 POPEa 399     123.600  97.530  63.685  1.00  0.00           C
ATOM   8850  P   POPEa 399     125.380  98.560  62.075  1.00  0.00           P
ATOM   8851  O13 POPEa 399     126.530  98.500  63.015  1.00  0.00           O
ATOM   8852  O14 POPEa 399     125.170  97.440  61.135  1.00  0.00           O
ATOM   8853  O11 POPEa 399     125.330  99.940  61.275  1.00  0.00           O
ATOM   8854  O12 POPEa 399     124.050  98.650  62.925  1.00  0.00           O
ATOM   8855  C1  POPEa 399     124.540 100.090  60.075  1.00  0.00           C
ATOM   8858  C2  POPEa 399     123.450 101.190  60.235  1.00  0.00           C
ATOM   8860  O21 POPEa 399     122.230 100.920  59.515  1.00  0.00           O
ATOM   8861  C21 POPEa 399     122.050 100.870  58.195  1.00  0.00           C
ATOM   8862  O22 POPEa 399     120.950 101.020  57.685  1.00  0.00           O
ATOM   8863  C22 POPEa 399     123.290 100.620  57.335  1.00  0.00           C
ATOM   8866  C3  POPEa 399     123.990 102.650  60.025  1.00  0.00           C
ATOM   8869  O31 POPEa 399     123.110 103.670  60.525  1.00  0.00           O
ATOM   8870  C31 POPEa 399     122.410 104.550  59.765  1.00  0.00           C
ATOM   8871  O32 POPEa 399     122.110 105.660  60.155  1.00  0.00           O
ATOM   8872  C32 POPEa 399     121.940 104.010  58.405  1.00  0.00           C
ATOM   8875  C23 POPEa 399     122.930 100.490  55.835  1.00  0.00           C
ATOM   8878  C24 POPEa 399     124.140 100.240  54.935  1.00  0.00           C
ATOM   8881  C25 POPEa 399     123.710  99.930  53.495  1.00  0.00           C
ATOM   8884  C26 POPEa 399     124.860  99.440  52.615  1.00  0.00           C
ATOM   8887  C27 POPEa 399     124.400  99.120  51.185  1.00  0.00           C
ATOM   8890  C28 POPEa 399     125.460  98.360  50.355  1.00  0.00           C
ATOM   8893  C29 POPEa 399     126.760  99.090  50.185  1.00  0.00           C
ATOM   8895 0C21 POPEa 399     127.230  99.660  49.065  1.00  0.00           C
ATOM   8897 1C21 POPEa 399     126.530  99.770  47.735  1.00  0.00           C
ATOM   8900 2C21 POPEa 399     125.810 101.120  47.605  1.00  0.00           C
ATOM   8903 3C21 POPEa 399     126.750 102.350  47.545  1.00  0.00           C
ATOM   8906 4C21 POPEa 399     127.130 102.920  48.925  1.00  0.00           C
ATOM   8909 5C21 POPEa 399     127.830 104.280  48.835  1.00  0.00           C
ATOM   8912 6C21 POPEa 399     129.250 104.210  48.265  1.00  0.00           C
ATOM   8915 7C21 POPEa 399     129.920 105.590  48.285  1.00  0.00           C
ATOM   8918 8C21 POPEa 399     131.370 105.600  47.805  1.00  0.00           C
ATOM   8922  C33 POPEa 399     121.560 105.090  57.355  1.00  0.00           C
ATOM   8925  C34 POPEa 399     120.430 104.610  56.425  1.00  0.00           C
ATOM   8928  C35 POPEa 399     120.590 105.010  54.955  1.00  0.00           C
ATOM   8931  C36 POPEa 399     121.450 104.000  54.175  1.00  0.00           C
ATOM   8934  C37 POPEa 399     121.580 104.350  52.685  1.00  0.00           C
ATOM   8937  C38 POPEa 399     122.620 103.460  51.985  1.00  0.00           C
ATOM   8940  C39 POPEa 399     123.770 104.240  51.355  1.00  0.00           C
ATOM   8943 0C31 POPEa 399     123.400 105.110  50.145  1.00  0.00           C
ATOM   8946 1C31 POPEa 399     124.590 106.020  49.825  1.00  0.00           C
ATOM   8949 2C31 POPEa 399     124.370 107.050  48.705  1.00  0.00           C
ATOM   8952 3C31 POPEa 399     125.630 107.890  48.455  1.00  0.00           C
ATOM   8955 4C31 POPEa 399     126.070 108.750  49.655  1.00  0.00           C
ATOM   8958 5C31 POPEa 399     127.440 109.400  49.425  1.00  0.00           C
ATOM   8961 6C31 POPEa 399     128.020 110.070  50.665  1.00  0.00           C
ATOM   8965  NH3 POPEb 400      92.890  73.330  63.195  1.00  0.00           N
ATOM   8969  C12 POPEb 400      92.100  74.470  63.795  1.00  0.00           C
ATOM   8972  C11 POPEb 400      90.910  73.950  64.605  1.00  0.00           C
ATOM   8975  P   POPEb 400      88.510  74.890  64.935  1.00  0.00           P
ATOM   8976  O13 POPEb 400      87.780  76.080  65.435  1.00  0.00           O
ATOM   8977  O14 POPEb 400      88.160  73.620  65.575  1.00  0.00           O
ATOM   8978  O11 POPEb 400      88.280  74.690  63.385  1.00  0.00           O
ATOM   8979  O12 POPEb 400      90.090  75.060  65.005  1.00  0.00           O
ATOM   8980  C1  POPEb 400      88.460  75.790  62.495  1.00  0.00           C
ATOM   8983  C2  POPEb 400      88.190  75.320  61.045  1.00  0.00           C
ATOM   8985  O21 POPEb 400      89.260  74.450  60.595  1.00  0.00           O
ATOM   8986  C21 POPEb 400      88.820  73.590  59.695  1.00  0.00           C
ATOM   8987  O22 POPEb 400      87.660  73.210  59.595  1.00  0.00           O
ATOM   8988  C22 POPEb 400      89.910  73.230  58.705  1.00  0.00           C
ATOM   8991  C3  POPEb 400      88.090  76.510  60.035  1.00  0.00           C
ATOM   8994  O31 POPEb 400      87.620  76.070  58.745  1.00  0.00           O
ATOM   8995  C31 POPEb 400      86.290  75.980  58.665  1.00  0.00           C
ATOM   8996  O32 POPEb 400      85.510  76.380  59.515  1.00  0.00           O
ATOM   8997  C32 POPEb 400      85.840  75.300  57.375  1.00  0.00           C
ATOM   9000  C23 POPEb 400      89.350  73.470  57.285  1.00  0.00           C
ATOM   9003  C24 POPEb 400      90.380  73.330  56.165  1.00  0.00           C
ATOM   9006  C25 POPEb 400      89.910  74.080  54.915  1.00  0.00           C
ATOM   9009  C26 POPEb 400      90.850  73.900  53.725  1.00  0.00           C
ATOM   9012  C27 POPEb 400      90.440  74.800  52.545  1.00  0.00           C
ATOM   9015  C28 POPEb 400      91.490  74.790  51.425  1.00  0.00           C
ATOM   9018  C29 POPEb 400      91.170  75.830  50.375  1.00  0.00           C
ATOM   9020 0C21 POPEb 400      91.900  76.900  50.035  1.00  0.00           C
ATOM   9022 1C21 POPEb 400      93.220  77.340  50.625  1.00  0.00           C
ATOM   9025 2C21 POPEb 400      94.400  77.290  49.625  1.00  0.00           C
ATOM   9028 3C21 POPEb 400      95.550  78.210  50.065  1.00  0.00           C
ATOM   9031 4C21 POPEb 400      96.650  78.410  49.015  1.00  0.00           C
ATOM   9034 5C21 POPEb 400      97.690  79.430  49.485  1.00  0.00           C
ATOM   9037 6C21 POPEb 400      98.750  79.800  48.435  1.00  0.00           C
ATOM   9040 7C21 POPEb 400      99.820  80.740  49.015  1.00  0.00           C
ATOM   9043 8C21 POPEb 400     100.820  81.270  47.985  1.00  0.00           C
ATOM   9047  C33 POPEb 400      86.330  75.960  56.075  1.00  0.00           C
ATOM   9050  C34 POPEb 400      85.640  75.350  54.855  1.00  0.00           C
ATOM   9053  C35 POPEb 400      86.030  76.050  53.535  1.00  0.00           C
ATOM   9056  C36 POPEb 400      85.240  75.550  52.325  1.00  0.00           C
ATOM   9059  C37 POPEb 400      85.400  76.470  51.105  1.00  0.00           C
ATOM   9062  C38 POPEb 400      84.620  75.990  49.875  1.00  0.00           C
ATOM   9065  C39 POPEb 400      84.730  76.950  48.675  1.00  0.00           C
ATOM   9068 0C31 POPEb 400      83.420  77.690  48.355  1.00  0.00           C
ATOM   9071 1C31 POPEb 400      83.550  78.600  47.125  1.00  0.00           C
ATOM   9074 2C31 POPEb 400      82.330  79.520  46.895  1.00  0.00           C
ATOM   9077 3C31 POPEb 400      81.030  78.800  46.515  1.00  0.00           C
ATOM   9080 4C31 POPEb 400      81.170  77.900  45.275  1.00  0.00           C
ATOM   9083 5C31 POPEb 400      79.830  77.460  44.685  1.00  0.00           C
ATOM   9086 6C31 POPEb 400      79.980  76.790  43.315  1.00  0.00           C
ATOM   9090  NH3 POPEc 401      80.690  26.010  26.715  1.00  0.00           N
ATOM   9094  C12 POPEc 401      81.420  26.380  25.455  1.00  0.00           C
ATOM   9097  C11 POPEc 401      82.850  25.790  25.395  1.00  0.00           C
ATOM   9100  P   POPEc 401      84.320  27.620  24.135  1.00  0.00           P
ATOM   9101  O13 POPEc 401      85.720  27.490  24.605  1.00  0.00           O
ATOM   9102  O14 POPEc 401      84.110  28.180  22.785  1.00  0.00           O
ATOM   9103  O11 POPEc 401      83.480  28.460  25.145  1.00  0.00           O
ATOM   9104  O12 POPEc 401      83.580  26.220  24.225  1.00  0.00           O
ATOM   9105  C1  POPEc 401      83.820  29.690  25.765  1.00  0.00           C
ATOM   9108  C2  POPEc 401      83.370  29.590  27.225  1.00  0.00           C
ATOM   9110  O21 POPEc 401      83.290  30.880  27.835  1.00  0.00           O
ATOM   9111  C21 POPEc 401      84.340  31.340  28.495  1.00  0.00           C
ATOM   9112  O22 POPEc 401      85.500  30.990  28.365  1.00  0.00           O
ATOM   9113  C22 POPEc 401      83.850  32.390  29.495  1.00  0.00           C
ATOM   9116  C3  POPEc 401      84.220  28.520  27.985  1.00  0.00           C
ATOM   9119  O31 POPEc 401      83.900  28.440  29.385  1.00  0.00           O
ATOM   9120  C31 POPEc 401      82.870  27.650  29.635  1.00  0.00           C
ATOM   9121  O32 POPEc 401      82.110  27.200  28.795  1.00  0.00           O
ATOM   9122  C32 POPEc 401      82.770  27.350  31.135  1.00  0.00           C
ATOM   9125  C23 POPEc 401      84.560  32.300  30.865  1.00  0.00           C
ATOM   9128  C24 POPEc 401      84.120  33.450  31.775  1.00  0.00           C
ATOM   9131  C25 POPEc 401      84.660  33.310  33.195  1.00  0.00           C
ATOM   9134  C26 POPEc 401      84.270  34.460  34.135  1.00  0.00           C
ATOM   9137  C27 POPEc 401      84.770  34.140  35.555  1.00  0.00           C
ATOM   9140  C28 POPEc 401      84.850  35.330  36.525  1.00  0.00           C
ATOM   9143  C29 POPEc 401      85.290  34.760  37.845  1.00  0.00           C
ATOM   9145 0C21 POPEc 401      86.260  35.190  38.675  1.00  0.00           C
ATOM   9147 1C21 POPEc 401      87.120  36.420  38.555  1.00  0.00           C
ATOM   9150 2C21 POPEc 401      86.580  37.550  39.455  1.00  0.00           C
ATOM   9153 3C21 POPEc 401      86.460  37.150  40.935  1.00  0.00           C
ATOM   9156 4C21 POPEc 401      86.020  38.310  41.835  1.00  0.00           C
ATOM   9159 5C21 POPEc 401      86.030  37.950  43.325  1.00  0.00           C
ATOM   9162 6C21 POPEc 401      85.000  36.870  43.705  1.00  0.00           C
ATOM   9165 7C21 POPEc 401      85.010  36.590  45.215  1.00  0.00           C
ATOM   9168 8C21 POPEc 401      83.790  35.780  45.655  1.00  0.00           C
ATOM   9172  C33 POPEc 401      83.680  28.220  32.035  1.00  0.00           C
ATOM   9175  C34 POPEc 401      83.800  27.660  33.455  1.00  0.00           C
ATOM   9178  C35 POPEc 401      85.090  28.130  34.135  1.00  0.00           C
ATOM   9181  C36 POPEc 401      85.150  27.860  35.645  1.00  0.00           C
ATOM   9184  C37 POPEc 401      86.600  27.810  36.155  1.00  0.00           C
ATOM   9187  C38 POPEc 401      86.780  28.400  37.555  1.00  0.00           C
ATOM   9190  C39 POPEc 401      88.110  27.960  38.185  1.00  0.00           C
ATOM   9193 0C31 POPEc 401      88.550  28.840  39.365  1.00  0.00           C
ATOM   9196 1C31 POPEc 401      89.800  28.280  40.055  1.00  0.00           C
ATOM   9199 2C31 POPEc 401      89.510  27.150  41.055  1.00  0.00           C
ATOM   9202 3C31 POPEc 401      88.640  27.550  42.265  1.00  0.00           C
ATOM   9205 4C31 POPEc 401      89.210  28.760  43.015  1.00  0.00           C
ATOM   9208 5C31 POPEc 401      88.450  29.120  44.295  1.00  0.00           C
ATOM   9211 6C31 POPEc 401      88.850  30.500  44.805  1.00  0.00           C
ATOM   9215  NH3 POPEd 402      95.430 109.220  19.635  1.00  0.00           N
ATOM   9219  C12 POPEd 402      95.870 110.270  20.605  1.00  0.00           C
ATOM   9222  C11 POPEd 402      96.980 111.130  19.995  1.00  0.00           C
ATOM   9225  P   POPEd 402      99.540 110.790  19.535  1.00  0.00           P
ATOM   9226  O13 POPEd 402     100.170 110.310  18.285  1.00  0.00           O
ATOM   9227  O14 POPEd 402      99.560 112.240  19.815  1.00  0.00           O
ATOM   9228  O11 POPEd 402     100.260 110.090  20.765  1.00  0.00           O
ATOM   9229  O12 POPEd 402      98.040 110.280  19.595  1.00  0.00           O
ATOM   9230  C1  POPEd 402      99.530 109.560  21.865  1.00  0.00           C
ATOM   9233  C2  POPEd 402     100.480 109.270  23.075  1.00  0.00           C
ATOM   9235  O21 POPEd 402      99.890 108.850  24.325  1.00  0.00           O
ATOM   9236  C21 POPEd 402      98.670 108.400  24.455  1.00  0.00           C
ATOM   9237  O22 POPEd 402      97.810 108.320  23.595  1.00  0.00           O
ATOM   9238  C22 POPEd 402      98.420 107.930  25.885  1.00  0.00           C
ATOM   9241  C3  POPEd 402     101.390 110.490  23.375  1.00  0.00           C
ATOM   9244  O31 POPEd 402     102.400 110.150  24.345  1.00  0.00           O
ATOM   9245  C31 POPEd 402     103.610 110.660  24.105  1.00  0.00           C
ATOM   9246  O32 POPEd 402     103.900 111.420  23.205  1.00  0.00           O
ATOM   9247  C32 POPEd 402     104.590 110.090  25.135  1.00  0.00           C
ATOM   9250  C23 POPEd 402      99.300 108.600  26.965  1.00  0.00           C
ATOM   9253  C24 POPEd 402      98.570 108.750  28.315  1.00  0.00           C
ATOM   9256  C25 POPEd 402      97.410 109.760  28.245  1.00  0.00           C
ATOM   9259  C26 POPEd 402      96.740 110.040  29.595  1.00  0.00           C
ATOM   9262  C27 POPEd 402      96.260 108.750  30.275  1.00  0.00           C
ATOM   9265  C28 POPEd 402      95.360 109.020  31.485  1.00  0.00           C
ATOM   9268  C29 POPEd 402      94.830 107.700  32.005  1.00  0.00           C
ATOM   9270 0C21 POPEd 402      94.490 107.440  33.275  1.00  0.00           C
ATOM   9272 1C21 POPEd 402      94.510 108.420  34.415  1.00  0.00           C
ATOM   9275 2C21 POPEd 402      94.890 107.730  35.735  1.00  0.00           C
ATOM   9278 3C21 POPEd 402      94.470 108.550  36.965  1.00  0.00           C
ATOM   9281 4C21 POPEd 402      94.490 107.690  38.235  1.00  0.00           C
ATOM   9284 5C21 POPEd 402      93.830 108.400  39.425  1.00  0.00           C
ATOM   9287 6C21 POPEd 402      93.640 107.460  40.625  1.00  0.00           C
ATOM   9290 7C21 POPEd 402      92.860 108.130  41.765  1.00  0.00           C
ATOM   9293 8C21 POPEd 402      91.740 107.260  42.335  1.00  0.00           C
ATOM   9297  C33 POPEd 402     104.550 110.800  26.505  1.00  0.00           C
ATOM   9300  C34 POPEd 402     105.500 110.120  27.505  1.00  0.00           C
ATOM   9303  C35 POPEd 402     105.640 110.850  28.855  1.00  0.00           C
ATOM   9306  C36 POPEd 402     106.980 110.510  29.535  1.00  0.00           C
ATOM   9309  C37 POPEd 402     107.170 111.130  30.925  1.00  0.00           C
ATOM   9312  C38 POPEd 402     108.550 110.810  31.525  1.00  0.00           C
ATOM   9315  C39 POPEd 402     108.570 110.760  33.055  1.00  0.00           C
ATOM   9318 0C31 POPEd 402     108.130 109.410  33.635  1.00  0.00           C
ATOM   9321 1C31 POPEd 402     108.350 109.350  35.155  1.00  0.00           C
ATOM   9324 2C31 POPEd 402     107.860 108.050  35.785  1.00  0.00           C
ATOM   9327 3C31 POPEd 402     108.160 107.920  37.295  1.00  0.00           C
ATOM   9330 4C31 POPEd 402     107.850 109.200  38.095  1.00  0.00           C
ATOM   9333 5C31 POPEd 402     108.030 109.010  39.615  1.00  0.00           C
ATOM   9336 6C31 POPEd 402     107.890 110.330  40.395  1.00  0.00           C
ATOM   9340  NH3 POPEe 403      85.290  51.890  23.565  1.00  0.00           N
ATOM   9344  C12 POPEe 403      84.790  53.120  24.265  1.00  0.00           C
ATOM   9347  C11 POPEe 403      85.490  54.380  23.715  1.00  0.00           C
ATOM   9350  P   POPEe 403      83.800  56.190  24.425  1.00  0.00           P
ATOM   9351  O13 POPEe 403      83.560  56.480  23.005  1.00  0.00           O
ATOM   9352  O14 POPEe 403      82.810  55.390  25.185  1.00  0.00           O
ATOM   9353  O11 POPEe 403      83.980  57.590  25.115  1.00  0.00           O
ATOM   9354  O12 POPEe 403      85.230  55.510  24.545  1.00  0.00           O
ATOM   9355  C1  POPEe 403      85.140  58.000  25.815  1.00  0.00           C
ATOM   9358  C2  POPEe 403      85.190  57.350  27.215  1.00  0.00           C
ATOM   9360  O21 POPEe 403      85.430  58.290  28.255  1.00  0.00           O
ATOM   9361  C21 POPEe 403      84.500  59.210  28.505  1.00  0.00           C
ATOM   9362  O22 POPEe 403      83.540  59.500  27.825  1.00  0.00           O
ATOM   9363  C22 POPEe 403      84.790  59.710  29.925  1.00  0.00           C
ATOM   9366  C3  POPEe 403      86.270  56.220  27.265  1.00  0.00           C
ATOM   9369  O31 POPEe 403      86.560  55.810  28.615  1.00  0.00           O
ATOM   9370  C31 POPEe 403      87.410  54.820  28.705  1.00  0.00           C
ATOM   9371  O32 POPEe 403      88.000  54.280  27.775  1.00  0.00           O
ATOM   9372  C32 POPEe 403      87.560  54.430  30.175  1.00  0.00           C
ATOM   9375  C23 POPEe 403      84.150  61.070  30.295  1.00  0.00           C
ATOM   9378  C24 POPEe 403      84.870  62.260  29.655  1.00  0.00           C
ATOM   9381  C25 POPEe 403      84.540  63.640  30.255  1.00  0.00           C
ATOM   9384  C26 POPEe 403      84.910  63.780  31.735  1.00  0.00           C
ATOM   9387  C27 POPEe 403      84.890  65.230  32.245  1.00  0.00           C
ATOM   9390  C28 POPEe 403      85.350  65.320  33.715  1.00  0.00           C
ATOM   9393  C29 POPEe 403      85.070  66.620  34.435  1.00  0.00           C
ATOM   9395 0C21 POPEe 403      83.910  67.070  34.935  1.00  0.00           C
ATOM   9397 1C21 POPEe 403      82.550  66.430  34.855  1.00  0.00           C
ATOM   9400 2C21 POPEe 403      81.990  65.950  36.225  1.00  0.00           C
ATOM   9403 3C21 POPEe 403      81.450  67.080  37.125  1.00  0.00           C
ATOM   9406 4C21 POPEe 403      80.820  66.510  38.415  1.00  0.00           C
ATOM   9409 5C21 POPEe 403      80.200  67.590  39.325  1.00  0.00           C
ATOM   9412 6C21 POPEe 403      78.690  67.780  39.095  1.00  0.00           C
ATOM   9415 7C21 POPEe 403      78.060  68.770  40.085  1.00  0.00           C
ATOM   9418 8C21 POPEe 403      76.550  68.970  39.905  1.00  0.00           C
ATOM   9422  C33 POPEe 403      88.890  53.710  30.485  1.00  0.00           C
ATOM   9425  C34 POPEe 403      89.600  54.250  31.715  1.00  0.00           C
ATOM   9428  C35 POPEe 403      88.890  53.830  32.995  1.00  0.00           C
ATOM   9431  C36 POPEe 403      89.750  54.150  34.205  1.00  0.00           C
ATOM   9434  C37 POPEe 403      89.180  53.500  35.455  1.00  0.00           C
ATOM   9437  C38 POPEe 403      90.040  53.810  36.665  1.00  0.00           C
ATOM   9440  C39 POPEe 403      89.360  53.360  37.945  1.00  0.00           C
ATOM   9443 0C31 POPEe 403      90.190  53.730  39.165  1.00  0.00           C
ATOM   9446 1C31 POPEe 403      89.530  53.260  40.455  1.00  0.00           C
ATOM   9449 2C31 POPEe 403      90.370  53.620  41.675  1.00  0.00           C
ATOM   9452 3C31 POPEe 403      90.050  52.730  42.885  1.00  0.00           C
ATOM   9455 4C31 POPEe 403      88.550  52.490  43.065  1.00  0.00           C
ATOM   9458 5C31 POPEe 403      88.210  51.830  44.395  1.00  0.00           C
ATOM   9461 6C31 POPEe 403      86.720  51.560  44.545  1.00  0.00           C
ATOM   9465  NH3 POPEf 404      41.210  63.300  24.935  1.00  0.00           N
ATOM   9469  C12 POPEf 404      39.990  62.780  24.205  1.00  0.00           C
ATOM   9472  C11 POPEf 404      39.290  61.670  25.035  1.00  0.00           C
ATOM   9475  P   POPEf 404      41.100  59.840  24.885  1.00  0.00           P
ATOM   9476  O13 POPEf 404      40.260  59.310  23.805  1.00  0.00           O
ATOM   9477  O14 POPEf 404      42.290  60.590  24.465  1.00  0.00           O
ATOM   9478  O11 POPEf 404      41.490  58.720  25.905  1.00  0.00           O
ATOM   9479  O12 POPEf 404      40.210  60.820  25.745  1.00  0.00           O
ATOM   9480  C1  POPEf 404      42.200  58.970  27.125  1.00  0.00           C
ATOM   9483  C2  POPEf 404      41.260  59.130  28.345  1.00  0.00           C
ATOM   9485  O21 POPEf 404      42.090  59.160  29.515  1.00  0.00           O
ATOM   9486  C21 POPEf 404      42.570  60.330  29.875  1.00  0.00           C
ATOM   9487  O22 POPEf 404      42.220  61.420  29.445  1.00  0.00           O
ATOM   9488  C22 POPEf 404      43.590  60.100  30.975  1.00  0.00           C
ATOM   9491  C3  POPEf 404      40.270  57.950  28.505  1.00  0.00           C
ATOM   9494  O31 POPEf 404      39.330  58.190  29.585  1.00  0.00           O
ATOM   9495  C31 POPEf 404      39.530  57.580  30.735  1.00  0.00           C
ATOM   9496  O32 POPEf 404      40.440  56.810  30.995  1.00  0.00           O
ATOM   9497  C32 POPEf 404      38.440  57.970  31.725  1.00  0.00           C
ATOM   9500  C23 POPEf 404      44.190  61.380  31.585  1.00  0.00           C
ATOM   9503  C24 POPEf 404      45.300  61.010  32.575  1.00  0.00           C
ATOM   9506  C25 POPEf 404      46.160  62.200  33.015  1.00  0.00           C
ATOM   9509  C26 POPEf 404      45.510  63.070  34.105  1.00  0.00           C
ATOM   9512  C27 POPEf 404      46.510  64.110  34.635  1.00  0.00           C
ATOM   9515  C28 POPEf 404      45.900  65.120  35.635  1.00  0.00           C
ATOM   9518  C29 POPEf 404      46.890  66.160  36.075  1.00  0.00           C
ATOM   9520 0C21 POPEf 404      47.300  66.440  37.335  1.00  0.00           C
ATOM   9522 1C21 POPEf 404      46.880  65.750  38.605  1.00  0.00           C
ATOM   9525 2C21 POPEf 404      46.380  66.690  39.725  1.00  0.00           C
ATOM   9528 3C21 POPEf 404      47.420  67.740  40.155  1.00  0.00           C
ATOM   9531 4C21 POPEf 404      47.280  68.230  41.605  1.00  0.00           C
ATOM   9534 5C21 POPEf 404      46.130  69.210  41.855  1.00  0.00           C
ATOM   9537 6C21 POPEf 404      46.330  69.990  43.175  1.00  0.00           C
ATOM   9540 7C21 POPEf 404      45.330  71.140  43.375  1.00  0.00           C
ATOM   9543 8C21 POPEf 404      44.150  70.790  44.275  1.00  0.00           C
ATOM   9547  C33 POPEf 404      38.770  57.480  33.165  1.00  0.00           C
ATOM   9550  C34 POPEf 404      37.960  58.190  34.255  1.00  0.00           C
ATOM   9553  C35 POPEf 404      36.450  57.970  34.125  1.00  0.00           C
ATOM   9556  C36 POPEf 404      35.610  58.690  35.195  1.00  0.00           C
ATOM   9559  C37 POPEf 404      35.930  58.290  36.645  1.00  0.00           C
ATOM   9562  C38 POPEf 404      34.820  58.750  37.605  1.00  0.00           C
ATOM   9565  C39 POPEf 404      34.940  58.240  39.045  1.00  0.00           C
ATOM   9568 0C31 POPEf 404      36.060  58.910  39.855  1.00  0.00           C
ATOM   9571 1C31 POPEf 404      35.570  59.360  41.235  1.00  0.00           C
ATOM   9574 2C31 POPEf 404      36.640  60.070  42.085  1.00  0.00           C
ATOM   9577 3C31 POPEf 404      36.030  61.140  43.005  1.00  0.00           C
ATOM   9580 4C31 POPEf 404      36.730  61.300  44.355  1.00  0.00           C
ATOM   9583 5C31 POPEf 404      36.320  62.600  45.065  1.00  0.00           C
ATOM   9586 6C31 POPEf 404      36.300  62.520  46.595  1.00  0.00           C
ATOM   9590  NH3 POPEg 405      40.660  79.280  61.745  1.00  0.00           N
ATOM   9594  C12 POPEg 405      41.830  78.820  60.925  1.00  0.00           C
ATOM   9597  C11 POPEg 405      42.650  77.840  61.765  1.00  0.00           C
ATOM   9600  P   POPEg 405      42.400  75.850  63.375  1.00  0.00           P
ATOM   9601  O13 POPEg 405      42.490  76.610  64.635  1.00  0.00           O
ATOM   9602  O14 POPEg 405      41.580  74.620  63.395  1.00  0.00           O
ATOM   9603  O11 POPEg 405      43.830  75.590  62.805  1.00  0.00           O
ATOM   9604  O12 POPEg 405      41.770  76.830  62.295  1.00  0.00           O
ATOM   9605  C1  POPEg 405      44.070  74.430  62.035  1.00  0.00           C
ATOM   9608  C2  POPEg 405      45.590  74.270  61.815  1.00  0.00           C
ATOM   9610  O21 POPEg 405      45.840  73.790  60.485  1.00  0.00           O
ATOM   9611  C21 POPEg 405      45.700  74.710  59.545  1.00  0.00           C
ATOM   9612  O22 POPEg 405      45.360  75.860  59.715  1.00  0.00           O
ATOM   9613  C22 POPEg 405      45.980  74.040  58.195  1.00  0.00           C
ATOM   9616  C3  POPEg 405      46.240  73.340  62.885  1.00  0.00           C
ATOM   9619  O31 POPEg 405      47.640  73.120  62.575  1.00  0.00           O
ATOM   9620  C31 POPEg 405      47.890  72.000  61.915  1.00  0.00           C
ATOM   9621  O32 POPEg 405      47.150  71.050  61.765  1.00  0.00           O
ATOM   9622  C32 POPEg 405      49.300  72.080  61.355  1.00  0.00           C
ATOM   9625  C23 POPEg 405      46.570  75.020  57.155  1.00  0.00           C
ATOM   9628  C24 POPEg 405      46.610  74.430  55.735  1.00  0.00           C
ATOM   9631  C25 POPEg 405      47.780  73.470  55.485  1.00  0.00           C
ATOM   9634  C26 POPEg 405      47.930  73.110  53.995  1.00  0.00           C
ATOM   9637  C27 POPEg 405      48.080  71.600  53.745  1.00  0.00           C
ATOM   9640  C28 POPEg 405      48.290  71.200  52.265  1.00  0.00           C
ATOM   9643  C29 POPEg 405      47.300  71.850  51.335  1.00  0.00           C
ATOM   9645 0C21 POPEg 405      47.590  72.550  50.215  1.00  0.00           C
ATOM   9647 1C21 POPEg 405      48.970  72.810  49.665  1.00  0.00           C
ATOM   9650 2C21 POPEg 405      49.120  74.090  48.825  1.00  0.00           C
ATOM   9653 3C21 POPEg 405      50.450  74.050  48.055  1.00  0.00           C
ATOM   9656 4C21 POPEg 405      50.670  75.210  47.075  1.00  0.00           C
ATOM   9659 5C21 POPEg 405      52.110  75.260  46.525  1.00  0.00           C
ATOM   9662 6C21 POPEg 405      52.640  73.900  46.055  1.00  0.00           C
ATOM   9665 7C21 POPEg 405      54.100  73.940  45.585  1.00  0.00           C
ATOM   9668 8C21 POPEg 405      54.740  72.550  45.585  1.00  0.00           C
ATOM   9672  C33 POPEg 405      49.310  72.680  59.935  1.00  0.00           C
ATOM   9675  C34 POPEg 405      50.720  72.660  59.325  1.00  0.00           C
ATOM   9678  C35 POPEg 405      50.700  73.190  57.895  1.00  0.00           C
ATOM   9681  C36 POPEg 405      51.940  72.810  57.075  1.00  0.00           C
ATOM   9684  C37 POPEg 405      51.600  72.820  55.585  1.00  0.00           C
ATOM   9687  C38 POPEg 405      52.680  72.230  54.675  1.00  0.00           C
ATOM   9690  C39 POPEg 405      52.240  72.320  53.205  1.00  0.00           C
ATOM   9693 0C31 POPEg 405      53.180  71.630  52.215  1.00  0.00           C
ATOM   9696 1C31 POPEg 405      52.770  71.950  50.775  1.00  0.00           C
ATOM   9699 2C31 POPEg 405      53.750  71.420  49.715  1.00  0.00           C
ATOM   9702 3C31 POPEg 405      53.850  69.890  49.675  1.00  0.00           C
ATOM   9705 4C31 POPEg 405      54.760  69.420  48.525  1.00  0.00           C
ATOM   9708 5C31 POPEg 405      55.040  67.920  48.575  1.00  0.00           C
ATOM   9711 6C31 POPEg 405      55.900  67.400  47.425  1.00  0.00           C
ATOM   9715  NH3 POPEh 406      90.000 107.620  64.525  1.00  0.00           N
ATOM   9719  C12 POPEh 406      91.360 107.250  63.955  1.00  0.00           C
ATOM   9722  C11 POPEh 406      92.240 108.450  63.565  1.00  0.00           C
ATOM   9725  P   POPEh 406      94.780 109.040  63.265  1.00  0.00           P
ATOM   9726  O13 POPEh 406      94.310 110.320  63.825  1.00  0.00           O
ATOM   9727  O14 POPEh 406      96.000 108.460  63.875  1.00  0.00           O
ATOM   9728  O11 POPEh 406      95.050 109.280  61.725  1.00  0.00           O
ATOM   9729  O12 POPEh 406      93.570 108.000  63.285  1.00  0.00           O
ATOM   9730  C1  POPEh 406      95.560 110.550  61.275  1.00  0.00           C
ATOM   9733  C2  POPEh 406      94.460 111.400  60.585  1.00  0.00           C
ATOM   9735  O21 POPEh 406      93.840 110.620  59.545  1.00  0.00           O
ATOM   9736  C21 POPEh 406      93.820 110.820  58.265  1.00  0.00           C
ATOM   9737  O22 POPEh 406      94.370 111.660  57.585  1.00  0.00           O
ATOM   9738  C22 POPEh 406      92.990 109.650  57.705  1.00  0.00           C
ATOM   9741  C3  POPEh 406      94.910 112.840  60.225  1.00  0.00           C
ATOM   9744  O31 POPEh 406      93.740 113.640  60.005  1.00  0.00           O
ATOM   9745  C31 POPEh 406      93.940 114.820  59.465  1.00  0.00           C
ATOM   9746  O32 POPEh 406      94.970 115.230  58.985  1.00  0.00           O
ATOM   9747  C32 POPEh 406      92.650 115.620  59.525  1.00  0.00           C
ATOM   9750  C23 POPEh 406      92.890 109.600  56.165  1.00  0.00           C
ATOM   9753  C24 POPEh 406      91.770 108.680  55.665  1.00  0.00           C
ATOM   9756  C25 POPEh 406      91.650 108.590  54.135  1.00  0.00           C
ATOM   9759  C26 POPEh 406      91.160 109.890  53.475  1.00  0.00           C
ATOM   9762  C27 POPEh 406      90.940 109.760  51.965  1.00  0.00           C
ATOM   9765  C28 POPEh 406      90.720 111.120  51.265  1.00  0.00           C
ATOM   9768  C29 POPEh 406      92.010 111.880  51.065  1.00  0.00           C
ATOM   9770 0C21 POPEh 406      92.200 112.860  50.155  1.00  0.00           C
ATOM   9772 1C21 POPEh 406      91.170 113.370  49.185  1.00  0.00           C
ATOM   9775 2C21 POPEh 406      91.720 114.440  48.215  1.00  0.00           C
ATOM   9778 3C21 POPEh 406      91.040 114.380  46.835  1.00  0.00           C
ATOM   9781 4C21 POPEh 406      91.700 115.290  45.785  1.00  0.00           C
ATOM   9784 5C21 POPEh 406      92.980 114.690  45.175  1.00  0.00           C
ATOM   9787 6C21 POPEh 406      93.630 115.630  44.145  1.00  0.00           C
ATOM   9790 7C21 POPEh 406      94.890 115.030  43.495  1.00  0.00           C
ATOM   9793 8C21 POPEh 406      95.710 116.050  42.705  1.00  0.00           C
ATOM   9797  C33 POPEh 406      92.280 116.170  58.125  1.00  0.00           C
ATOM   9800  C34 POPEh 406      91.940 115.050  57.135  1.00  0.00           C
ATOM   9803  C35 POPEh 406      91.290 115.580  55.845  1.00  0.00           C
ATOM   9806  C36 POPEh 406      89.760 115.430  55.805  1.00  0.00           C
ATOM   9809  C37 POPEh 406      89.200 116.010  54.495  1.00  0.00           C
ATOM   9812  C38 POPEh 406      87.670 115.980  54.405  1.00  0.00           C
ATOM   9815  C39 POPEh 406      87.180 116.400  53.005  1.00  0.00           C
ATOM   9818 0C31 POPEh 406      85.760 116.960  52.995  1.00  0.00           C
ATOM   9821 1C31 POPEh 406      85.300 117.360  51.585  1.00  0.00           C
ATOM   9824 2C31 POPEh 406      84.200 118.430  51.585  1.00  0.00           C
ATOM   9827 3C31 POPEh 406      83.770 118.870  50.175  1.00  0.00           C
ATOM   9830 4C31 POPEh 406      82.910 117.820  49.465  1.00  0.00           C
ATOM   9833 5C31 POPEh 406      82.460 118.260  48.065  1.00  0.00           C
ATOM   9836 6C31 POPEh 406      81.430 117.290  47.455  1.00  0.00           C
ATOM   9840  NH3 POPEi 407      99.790 118.680  22.935  1.00  0.00           N
ATOM   9844  C12 POPEi 407      99.730 119.220  21.535  1.00  0.00           C
ATOM   9847  C11 POPEi 407      98.250 119.370  21.135  1.00  0.00           C
ATOM   9850  P   POPEi 407      96.560 117.570  21.985  1.00  0.00           P
ATOM   9851  O13 POPEi 407      95.800 118.720  22.525  1.00  0.00           O
ATOM   9852  O14 POPEi 407      95.770 116.450  21.425  1.00  0.00           O
ATOM   9853  O11 POPEi 407      97.510 116.990  23.105  1.00  0.00           O
ATOM   9854  O12 POPEi 407      97.650 118.080  20.955  1.00  0.00           O
ATOM   9855  C1  POPEi 407      97.090 115.750  23.685  1.00  0.00           C
ATOM   9858  C2  POPEi 407      98.050 115.390  24.835  1.00  0.00           C
ATOM   9860  O21 POPEi 407      98.070 113.960  25.025  1.00  0.00           O
ATOM   9861  C21 POPEi 407      98.340 113.520  26.235  1.00  0.00           C
ATOM   9862  O22 POPEi 407      97.700 113.770  27.245  1.00  0.00           O
ATOM   9863  C22 POPEi 407      99.630 112.690  26.185  1.00  0.00           C
ATOM   9866  C3  POPEi 407      97.800 116.280  26.075  1.00  0.00           C
ATOM   9869  O31 POPEi 407      99.000 116.290  26.865  1.00  0.00           O
ATOM   9870  C31 POPEi 407      98.850 116.860  28.055  1.00  0.00           C
ATOM   9871  O32 POPEi 407      97.790 117.250  28.525  1.00  0.00           O
ATOM   9872  C32 POPEi 407     100.250 117.030  28.635  1.00  0.00           C
ATOM   9875  C23 POPEi 407     100.710 113.130  27.205  1.00  0.00           C
ATOM   9878  C24 POPEi 407     100.700 112.380  28.535  1.00  0.00           C
ATOM   9881  C25 POPEi 407      99.600 112.810  29.525  1.00  0.00           C
ATOM   9884  C26 POPEi 407      99.820 112.220  30.925  1.00  0.00           C
ATOM   9887  C27 POPEi 407      98.840 112.750  31.975  1.00  0.00           C
ATOM   9890  C28 POPEi 407      99.310 112.440  33.415  1.00  0.00           C
ATOM   9893  C29 POPEi 407      98.450 113.130  34.445  1.00  0.00           C
ATOM   9895 0C21 POPEi 407      98.280 112.740  35.725  1.00  0.00           C
ATOM   9897 1C21 POPEi 407      98.980 111.570  36.355  1.00  0.00           C
ATOM   9900 2C21 POPEi 407      98.890 111.580  37.895  1.00  0.00           C
ATOM   9903 3C21 POPEi 407     100.050 110.790  38.525  1.00  0.00           C
ATOM   9906 4C21 POPEi 407     100.070 110.830  40.055  1.00  0.00           C
ATOM   9909 5C21 POPEi 407     101.350 110.200  40.605  1.00  0.00           C
ATOM   9912 6C21 POPEi 407     101.540 110.440  42.115  1.00  0.00           C
ATOM   9915 7C21 POPEi 407     102.740 109.690  42.685  1.00  0.00           C
ATOM   9918 8C21 POPEi 407     102.960 109.970  44.175  1.00  0.00           C
ATOM   9922  C33 POPEi 407     100.270 117.700  30.025  1.00  0.00           C
ATOM   9925  C34 POPEi 407      99.750 116.760  31.115  1.00  0.00           C
ATOM   9928  C35 POPEi 407      99.900 117.380  32.505  1.00  0.00           C
ATOM   9931  C36 POPEi 407      98.820 116.860  33.455  1.00  0.00           C
ATOM   9934  C37 POPEi 407      98.970 117.400  34.875  1.00  0.00           C
ATOM   9937  C38 POPEi 407      97.870 116.880  35.795  1.00  0.00           C
ATOM   9940  C39 POPEi 407      98.080 117.290  37.255  1.00  0.00           C
ATOM   9943 0C31 POPEi 407      97.720 118.750  37.565  1.00  0.00           C
ATOM   9946 1C31 POPEi 407      97.740 119.000  39.085  1.00  0.00           C
ATOM   9949 2C31 POPEi 407      97.140 120.340  39.495  1.00  0.00           C
ATOM   9952 3C31 POPEi 407      96.710 120.380  40.975  1.00  0.00           C
ATOM   9955 4C31 POPEi 407      97.850 120.080  41.965  1.00  0.00           C
ATOM   9958 5C31 POPEi 407      97.380 120.150  43.425  1.00  0.00           C
ATOM   9961 6C31 POPEi 407      98.460 119.750  44.445  1.00  0.00           C
ATOM   9965  NH3 POPEj 408      58.470 110.230  24.815  1.00  0.00           N
ATOM   9969  C12 POPEj 408      57.140 110.280  24.125  1.00  0.00           C
ATOM   9972  C11 POPEj 408      56.860 109.000  23.325  1.00  0.00           C
ATOM   9975  P   POPEj 408      55.100 108.880  21.345  1.00  0.00           P
ATOM   9976  O13 POPEj 408      54.820 109.810  20.235  1.00  0.00           O
ATOM   9977  O14 POPEj 408      55.280 107.450  21.015  1.00  0.00           O
ATOM   9978  O11 POPEj 408      53.930 109.010  22.385  1.00  0.00           O
ATOM   9979  O12 POPEj 408      56.410 109.370  22.035  1.00  0.00           O
ATOM   9980  C1  POPEj 408      53.400 107.980  23.205  1.00  0.00           C
ATOM   9983  C2  POPEj 408      52.990 108.630  24.545  1.00  0.00           C
ATOM   9985  O21 POPEj 408      53.750 108.110  25.645  1.00  0.00           O
ATOM   9986  C21 POPEj 408      53.370 107.020  26.275  1.00  0.00           C
ATOM   9987  O22 POPEj 408      52.510 106.220  25.925  1.00  0.00           O
ATOM   9988  C22 POPEj 408      54.220 106.920  27.535  1.00  0.00           C
ATOM   9991  C3  POPEj 408      51.460 108.770  24.775  1.00  0.00           C
ATOM   9994  O31 POPEj 408      51.110 110.130  25.115  1.00  0.00           O
ATOM   9995  C31 POPEj 408      51.420 110.500  26.355  1.00  0.00           C
ATOM   9996  O32 POPEj 408      51.900 109.790  27.215  1.00  0.00           O
ATOM   9997  C32 POPEj 408      51.040 111.980  26.475  1.00  0.00           C
ATOM  10000  C23 POPEj 408      53.760 105.850  28.545  1.00  0.00           C
ATOM  10003  C24 POPEj 408      54.510 105.940  29.885  1.00  0.00           C
ATOM  10006  C25 POPEj 408      54.150 107.190  30.705  1.00  0.00           C
ATOM  10009  C26 POPEj 408      54.840 107.230  32.085  1.00  0.00           C
ATOM  10012  C27 POPEj 408      54.360 108.430  32.915  1.00  0.00           C
ATOM  10015  C28 POPEj 408      55.050 108.590  34.285  1.00  0.00           C
ATOM  10018  C29 POPEj 408      54.720 107.480  35.255  1.00  0.00           C
ATOM  10020 0C21 POPEj 408      55.330 107.280  36.435  1.00  0.00           C
ATOM  10022 1C21 POPEj 408      56.450 108.120  37.015  1.00  0.00           C
ATOM  10025 2C21 POPEj 408      57.650 107.280  37.495  1.00  0.00           C
ATOM  10028 3C21 POPEj 408      58.290 106.430  36.385  1.00  0.00           C
ATOM  10031 4C21 POPEj 408      59.550 105.680  36.855  1.00  0.00           C
ATOM  10034 5C21 POPEj 408      60.160 104.850  35.725  1.00  0.00           C
ATOM  10037 6C21 POPEj 408      61.400 104.050  36.145  1.00  0.00           C
ATOM  10040 7C21 POPEj 408      62.100 103.460  34.905  1.00  0.00           C
ATOM  10043 8C21 POPEj 408      63.220 102.470  35.195  1.00  0.00           C
ATOM  10047  C33 POPEj 408      50.730 112.440  27.905  1.00  0.00           C
ATOM  10050  C34 POPEj 408      52.000 112.590  28.735  1.00  0.00           C
ATOM  10053  C35 POPEj 408      51.750 113.030  30.185  1.00  0.00           C
ATOM  10056  C36 POPEj 408      50.970 111.990  30.985  1.00  0.00           C
ATOM  10059  C37 POPEj 408      51.210 112.100  32.495  1.00  0.00           C
ATOM  10062  C38 POPEj 408      50.520 110.980  33.275  1.00  0.00           C
ATOM  10065  C39 POPEj 408      51.410 110.310  34.325  1.00  0.00           C
ATOM  10068 0C31 POPEj 408      51.350 110.960  35.705  1.00  0.00           C
ATOM  10071 1C31 POPEj 408      51.840 109.990  36.795  1.00  0.00           C
ATOM  10074 2C31 POPEj 408      51.690 110.540  38.215  1.00  0.00           C
ATOM  10077 3C31 POPEj 408      51.540 109.450  39.275  1.00  0.00           C
ATOM  10080 4C31 POPEj 408      52.740 108.500  39.395  1.00  0.00           C
ATOM  10083 5C31 POPEj 408      52.500 107.410  40.445  1.00  0.00           C
ATOM  10086 6C31 POPEj 408      53.540 106.280  40.415  1.00  0.00           C
ATOM  10090  NH3 POPEk 409     118.830  52.050  67.575  1.00  0.00           N
ATOM  10094  C12 POPEk 409     117.780  52.990  67.075  1.00  0.00           C
ATOM  10097  C11 POPEk 409     117.430  54.110  68.065  1.00  0.00           C
ATOM  10100  P   POPEk 409     115.510  55.260  66.665  1.00  0.00           P
ATOM  10101  O13 POPEk 409     116.590  56.100  66.105  1.00  0.00           O
ATOM  10102  O14 POPEk 409     114.240  55.930  67.035  1.00  0.00           O
ATOM  10103  O11 POPEk 409     115.150  54.040  65.705  1.00  0.00           O
ATOM  10104  O12 POPEk 409     116.050  54.460  67.925  1.00  0.00           O
ATOM  10105  C1  POPEk 409     115.870  53.690  64.525  1.00  0.00           C
ATOM  10108  C2  POPEk 409     114.960  53.450  63.275  1.00  0.00           C
ATOM  10110  O21 POPEk 409     115.690  53.630  62.045  1.00  0.00           O
ATOM  10111  C21 POPEk 409     116.070  54.870  61.775  1.00  0.00           C
ATOM  10112  O22 POPEk 409     115.910  55.850  62.475  1.00  0.00           O
ATOM  10113  C22 POPEk 409     116.800  54.920  60.445  1.00  0.00           C
ATOM  10116  C3  POPEk 409     113.600  54.220  63.255  1.00  0.00           C
ATOM  10119  O31 POPEk 409     112.830  53.840  62.095  1.00  0.00           O
ATOM  10120  C31 POPEk 409     112.400  54.770  61.245  1.00  0.00           C
ATOM  10121  O32 POPEk 409     112.450  55.970  61.415  1.00  0.00           O
ATOM  10122  C32 POPEk 409     111.710  54.060  60.065  1.00  0.00           C
ATOM  10125  C23 POPEk 409     115.920  54.460  59.265  1.00  0.00           C
ATOM  10128  C24 POPEk 409     116.730  54.520  57.965  1.00  0.00           C
ATOM  10131  C25 POPEk 409     115.930  54.110  56.735  1.00  0.00           C
ATOM  10134  C26 POPEk 409     116.810  54.130  55.485  1.00  0.00           C
ATOM  10137  C27 POPEk 409     116.040  53.830  54.185  1.00  0.00           C
ATOM  10140  C28 POPEk 409     116.980  53.530  53.005  1.00  0.00           C
ATOM  10143  C29 POPEk 409     117.820  54.720  52.585  1.00  0.00           C
ATOM  10145 0C21 POPEk 409     118.130  55.050  51.325  1.00  0.00           C
ATOM  10147 1C21 POPEk 409     117.710  54.280  50.105  1.00  0.00           C
ATOM  10150 2C21 POPEk 409     116.350  54.740  49.555  1.00  0.00           C
ATOM  10153 3C21 POPEk 409     116.390  56.120  48.885  1.00  0.00           C
ATOM  10156 4C21 POPEk 409     115.020  56.510  48.325  1.00  0.00           C
ATOM  10159 5C21 POPEk 409     115.020  57.930  47.745  1.00  0.00           C
ATOM  10162 6C21 POPEk 409     113.600  58.390  47.365  1.00  0.00           C
ATOM  10165 7C21 POPEk 409     113.550  59.880  47.025  1.00  0.00           C
ATOM  10168 8C21 POPEk 409     112.140  60.370  46.695  1.00  0.00           C
ATOM  10172  C33 POPEk 409     111.820  54.780  58.695  1.00  0.00           C
ATOM  10175  C34 POPEk 409     110.590  54.510  57.825  1.00  0.00           C
ATOM  10178  C35 POPEk 409     110.640  55.190  56.435  1.00  0.00           C
ATOM  10181  C36 POPEk 409     111.360  54.350  55.375  1.00  0.00           C
ATOM  10184  C37 POPEk 409     111.310  54.990  53.975  1.00  0.00           C
ATOM  10187  C38 POPEk 409     111.910  54.100  52.875  1.00  0.00           C
ATOM  10190  C39 POPEk 409     111.740  54.720  51.485  1.00  0.00           C
ATOM  10193 0C31 POPEk 409     112.220  53.830  50.335  1.00  0.00           C
ATOM  10196 1C31 POPEk 409     111.810  54.430  48.975  1.00  0.00           C
ATOM  10199 2C31 POPEk 409     112.290  53.650  47.745  1.00  0.00           C
ATOM  10202 3C31 POPEk 409     112.040  54.480  46.475  1.00  0.00           C
ATOM  10205 4C31 POPEk 409     112.300  53.740  45.165  1.00  0.00           C
ATOM  10208 5C31 POPEk 409     112.090  54.650  43.945  1.00  0.00           C
ATOM  10211 6C31 POPEk 409     112.630  54.090  42.635  1.00  0.00           C
ATOM  10215  NH3 POPEl 410      69.360  61.250  25.665  1.00  0.00           N
ATOM  10219  C12 POPEl 410      70.710  60.760  25.185  1.00  0.00           C
ATOM  10222  C11 POPEl 410      71.520  60.030  26.285  1.00  0.00           C
ATOM  10225  P   POPEl 410      74.040  59.500  26.775  1.00  0.00           P
ATOM  10226  O13 POPEl 410      73.510  59.400  28.145  1.00  0.00           O
ATOM  10227  O14 POPEl 410      75.020  58.470  26.355  1.00  0.00           O
ATOM  10228  O11 POPEl 410      74.630  60.950  26.525  1.00  0.00           O
ATOM  10229  O12 POPEl 410      72.780  59.540  25.775  1.00  0.00           O
ATOM  10230  C1  POPEl 410      75.760  61.440  27.255  1.00  0.00           C
ATOM  10233  C2  POPEl 410      75.360  62.410  28.405  1.00  0.00           C
ATOM  10235  O21 POPEl 410      74.760  61.700  29.505  1.00  0.00           O
ATOM  10236  C21 POPEl 410      75.640  60.950  30.155  1.00  0.00           C
ATOM  10237  O22 POPEl 410      76.840  61.140  30.175  1.00  0.00           O
ATOM  10238  C22 POPEl 410      74.940  59.850  30.925  1.00  0.00           C
ATOM  10241  C3  POPEl 410      74.350  63.410  27.795  1.00  0.00           C
ATOM  10244  O31 POPEl 410      73.940  64.440  28.715  1.00  0.00           O
ATOM  10245  C31 POPEl 410      72.640  64.460  28.995  1.00  0.00           C
ATOM  10246  O32 POPEl 410      71.790  63.740  28.485  1.00  0.00           O
ATOM  10247  C32 POPEl 410      72.390  65.430  30.125  1.00  0.00           C
ATOM  10250  C23 POPEl 410      74.780  60.200  32.415  1.00  0.00           C
ATOM  10253  C24 POPEl 410      74.780  58.930  33.255  1.00  0.00           C
ATOM  10256  C25 POPEl 410      74.170  59.160  34.635  1.00  0.00           C
ATOM  10259  C26 POPEl 410      73.940  57.850  35.395  1.00  0.00           C
ATOM  10262  C27 POPEl 410      72.880  58.030  36.485  1.00  0.00           C
ATOM  10265  C28 POPEl 410      72.440  56.740  37.185  1.00  0.00           C
ATOM  10268  C29 POPEl 410      73.500  56.220  38.125  1.00  0.00           C
ATOM  10270 0C21 POPEl 410      73.510  56.360  39.465  1.00  0.00           C
ATOM  10272 1C21 POPEl 410      72.500  57.120  40.285  1.00  0.00           C
ATOM  10275 2C21 POPEl 410      73.180  57.830  41.475  1.00  0.00           C
ATOM  10278 3C21 POPEl 410      72.260  58.860  42.145  1.00  0.00           C
ATOM  10281 4C21 POPEl 410      72.980  59.690  43.215  1.00  0.00           C
ATOM  10284 5C21 POPEl 410      72.980  59.010  44.595  1.00  0.00           C
ATOM  10287 6C21 POPEl 410      73.930  59.700  45.575  1.00  0.00           C
ATOM  10290 7C21 POPEl 410      73.930  59.040  46.955  1.00  0.00           C
ATOM  10293 8C21 POPEl 410      74.750  59.830  47.995  1.00  0.00           C
ATOM  10297  C33 POPEl 410      73.230  64.990  31.325  1.00  0.00           C
ATOM  10300  C34 POPEl 410      72.640  65.380  32.675  1.00  0.00           C
ATOM  10303  C35 POPEl 410      73.740  65.240  33.715  1.00  0.00           C
ATOM  10306  C36 POPEl 410      73.260  65.070  35.145  1.00  0.00           C
ATOM  10309  C37 POPEl 410      73.830  66.150  36.055  1.00  0.00           C
ATOM  10312  C38 POPEl 410      73.160  66.080  37.415  1.00  0.00           C
ATOM  10315  C39 POPEl 410      73.880  66.870  38.515  1.00  0.00           C
ATOM  10318 0C31 POPEl 410      72.940  67.170  39.685  1.00  0.00           C
ATOM  10321 1C31 POPEl 410      72.250  65.920  40.245  1.00  0.00           C
ATOM  10324 2C31 POPEl 410      71.060  66.220  41.165  1.00  0.00           C
ATOM  10327 3C31 POPEl 410      71.440  67.040  42.395  1.00  0.00           C
ATOM  10330 4C31 POPEl 410      70.400  66.880  43.505  1.00  0.00           C
ATOM  10333 5C31 POPEl 410      70.750  67.660  44.785  1.00  0.00           C
ATOM  10336 6C31 POPEl 410      69.720  67.470  45.895  1.00  0.00           C
ATOM  10340  NH3 POPEm 411     124.970  77.900  63.855  1.00  0.00           N
ATOM  10344  C12 POPEm 411     124.080  76.750  63.435  1.00  0.00           C
ATOM  10347  C11 POPEm 411     123.010  76.460  64.515  1.00  0.00           C
ATOM  10350  P   POPEm 411     120.600  76.000  63.565  1.00  0.00           P
ATOM  10351  O13 POPEm 411     119.650  74.900  63.305  1.00  0.00           O
ATOM  10352  O14 POPEm 411     120.110  77.070  64.445  1.00  0.00           O
ATOM  10353  O11 POPEm 411     121.050  76.580  62.205  1.00  0.00           O
ATOM  10354  O12 POPEm 411     122.010  75.510  64.095  1.00  0.00           O
ATOM  10355  C1  POPEm 411     121.190  75.730  61.065  1.00  0.00           C
ATOM  10358  C2  POPEm 411     121.450  76.660  59.855  1.00  0.00           C
ATOM  10360  O21 POPEm 411     120.640  76.330  58.715  1.00  0.00           O
ATOM  10361  C21 POPEm 411     119.360  76.660  58.845  1.00  0.00           C
ATOM  10362  O22 POPEm 411     118.850  77.100  59.875  1.00  0.00           O
ATOM  10363  C22 POPEm 411     118.690  76.520  57.475  1.00  0.00           C
ATOM  10366  C3  POPEm 411     122.950  76.720  59.475  1.00  0.00           C
ATOM  10369  O31 POPEm 411     123.190  77.820  58.565  1.00  0.00           O
ATOM  10370  C31 POPEm 411     123.270  77.470  57.295  1.00  0.00           C
ATOM  10371  O32 POPEm 411     123.240  76.330  56.875  1.00  0.00           O
ATOM  10372  C32 POPEm 411     123.450  78.700  56.415  1.00  0.00           C
ATOM  10375  C23 POPEm 411     117.810  75.250  57.335  1.00  0.00           C
ATOM  10378  C24 POPEm 411     116.770  75.370  56.205  1.00  0.00           C
ATOM  10381  C25 POPEm 411     117.300  75.350  54.755  1.00  0.00           C
ATOM  10384  C26 POPEm 411     116.160  75.390  53.715  1.00  0.00           C
ATOM  10387  C27 POPEm 411     116.640  75.420  52.255  1.00  0.00           C
ATOM  10390  C28 POPEm 411     115.510  75.340  51.195  1.00  0.00           C
ATOM  10393  C29 POPEm 411     114.620  76.560  51.155  1.00  0.00           C
ATOM  10395 0C21 POPEm 411     114.090  77.180  50.085  1.00  0.00           C
ATOM  10397 1C21 POPEm 411     114.240  76.800  48.625  1.00  0.00           C
ATOM  10400 2C21 POPEm 411     112.910  76.410  47.945  1.00  0.00           C
ATOM  10403 3C21 POPEm 411     113.070  76.260  46.425  1.00  0.00           C
ATOM  10406 4C21 POPEm 411     111.750  75.990  45.685  1.00  0.00           C
ATOM  10409 5C21 POPEm 411     111.850  76.230  44.175  1.00  0.00           C
ATOM  10412 6C21 POPEm 411     112.780  75.260  43.435  1.00  0.00           C
ATOM  10415 7C21 POPEm 411     112.840  75.530  41.925  1.00  0.00           C
ATOM  10418 8C21 POPEm 411     113.760  74.570  41.165  1.00  0.00           C
ATOM  10422  C33 POPEm 411     123.930  78.270  55.015  1.00  0.00           C
ATOM  10425  C34 POPEm 411     124.890  79.240  54.335  1.00  0.00           C
ATOM  10428  C35 POPEm 411     125.490  78.560  53.095  1.00  0.00           C
ATOM  10431  C36 POPEm 411     126.640  79.340  52.465  1.00  0.00           C
ATOM  10434  C37 POPEm 411     127.500  78.440  51.555  1.00  0.00           C
ATOM  10437  C38 POPEm 411     126.820  78.120  50.215  1.00  0.00           C
ATOM  10440  C39 POPEm 411     126.960  79.300  49.255  1.00  0.00           C
ATOM  10443 0C31 POPEm 411     126.170  79.130  47.955  1.00  0.00           C
ATOM  10446 1C31 POPEm 411     126.210  80.410  47.115  1.00  0.00           C
ATOM  10449 2C31 POPEm 411     125.310  80.330  45.875  1.00  0.00           C
ATOM  10452 3C31 POPEm 411     125.880  79.430  44.775  1.00  0.00           C
ATOM  10455 4C31 POPEm 411     127.080  80.070  44.075  1.00  0.00           C
ATOM  10458 5C31 POPEm 411     127.740  79.130  43.075  1.00  0.00           C
ATOM  10461 6C31 POPEm 411     128.870  79.840  42.365  1.00  0.00           C
ATOM  10465  NH3 POPEn 412       3.440 102.990  22.225  1.00  0.00           N
ATOM  10469  C12 POPEn 412       4.780 103.620  22.495  1.00  0.00           C
ATOM  10472  C11 POPEn 412       5.050 104.760  21.505  1.00  0.00           C
ATOM  10475  P   POPEn 412       4.900 107.330  21.665  1.00  0.00           P
ATOM  10476  O13 POPEn 412       5.670 107.400  20.405  1.00  0.00           O
ATOM  10477  O14 POPEn 412       3.940 108.420  21.915  1.00  0.00           O
ATOM  10478  O11 POPEn 412       5.930 107.380  22.875  1.00  0.00           O
ATOM  10479  O12 POPEn 412       4.240 105.900  21.795  1.00  0.00           O
ATOM  10480  C1  POPEn 412       5.470 107.760  24.185  1.00  0.00           C
ATOM  10483  C2  POPEn 412       5.120 106.500  25.025  1.00  0.00           C
ATOM  10485  O21 POPEn 412       4.280 106.660  26.195  1.00  0.00           O
ATOM  10486  C21 POPEn 412       3.850 107.850  26.545  1.00  0.00           C
ATOM  10487  O22 POPEn 412       4.440 108.900  26.425  1.00  0.00           O
ATOM  10488  C22 POPEn 412       2.420 107.740  27.085  1.00  0.00           C
ATOM  10491  C3  POPEn 412       6.420 105.700  25.335  1.00  0.00           C
ATOM  10494  O31 POPEn 412       6.120 104.340  25.675  1.00  0.00           O
ATOM  10495  C31 POPEn 412       6.160 103.880  26.935  1.00  0.00           C
ATOM  10496  O32 POPEn 412       5.480 102.930  27.285  1.00  0.00           O
ATOM  10497  C32 POPEn 412       7.090 104.650  27.865  1.00  0.00           C
ATOM  10500  C23 POPEn 412       2.270 107.010  28.425  1.00  0.00           C
ATOM  10503  C24 POPEn 412       0.820 107.170  28.915  1.00  0.00           C
ATOM  10506  C25 POPEn 412       0.410 106.140  29.965  1.00  0.00           C
ATOM  10509  C26 POPEn 412       1.160 106.260  31.295  1.00  0.00           C
ATOM  10512  C27 POPEn 412       0.750 105.140  32.255  1.00  0.00           C
ATOM  10515  C28 POPEn 412       1.250 105.350  33.695  1.00  0.00           C
ATOM  10518  C29 POPEn 412       0.710 104.230  34.545  1.00  0.00           C
ATOM  10520 0C21 POPEn 412      -0.060 104.330  35.635  1.00  0.00           C
ATOM  10522 1C21 POPEn 412      -0.500 105.580  36.355  1.00  0.00           C
ATOM  10525 2C21 POPEn 412      -0.320 105.360  37.865  1.00  0.00           C
ATOM  10528 3C21 POPEn 412      -0.690 106.570  38.735  1.00  0.00           C
ATOM  10531 4C21 POPEn 412      -0.760 106.230  40.235  1.00  0.00           C
ATOM  10534 5C21 POPEn 412       0.510 105.490  40.705  1.00  0.00           C
ATOM  10537 6C21 POPEn 412       0.600 105.250  42.225  1.00  0.00           C
ATOM  10540 7C21 POPEn 412       1.950 104.590  42.575  1.00  0.00           C
ATOM  10543 8C21 POPEn 412       2.150 104.180  44.035  1.00  0.00           C
ATOM  10547  C33 POPEn 412       7.460 103.820  29.115  1.00  0.00           C
ATOM  10550  C34 POPEn 412       8.090 104.650  30.235  1.00  0.00           C
ATOM  10553  C35 POPEn 412       8.520 103.770  31.415  1.00  0.00           C
ATOM  10556  C36 POPEn 412       9.830 103.040  31.145  1.00  0.00           C
ATOM  10559  C37 POPEn 412      10.110 101.930  32.155  1.00  0.00           C
ATOM  10562  C38 POPEn 412      11.310 101.080  31.745  1.00  0.00           C
ATOM  10565  C39 POPEn 412      11.840 100.180  32.865  1.00  0.00           C
ATOM  10568 0C31 POPEn 412      10.830  99.150  33.405  1.00  0.00           C
ATOM  10571 1C31 POPEn 412      11.550  98.220  34.385  1.00  0.00           C
ATOM  10574 2C31 POPEn 412      10.640  97.220  35.115  1.00  0.00           C
ATOM  10577 3C31 POPEn 412       9.870  97.840  36.285  1.00  0.00           C
ATOM  10580 4C31 POPEn 412       9.550  96.780  37.355  1.00  0.00           C
ATOM  10583 5C31 POPEn 412       8.950  97.340  38.635  1.00  0.00           C
ATOM  10586 6C31 POPEn 412       8.750  96.250  39.695  1.00  0.00           C
ATOM  10590  NH3 POPEo 413     105.110  65.870  20.675  1.00  0.00           N
ATOM  10594  C12 POPEo 413     106.240  65.450  19.795  1.00  0.00           C
ATOM  10597  C11 POPEo 413     107.530  65.330  20.615  1.00  0.00           C
ATOM  10600  P   POPEo 413     109.920  65.670  19.615  1.00  0.00           P
ATOM  10601  O13 POPEo 413     110.890  64.740  18.995  1.00  0.00           O
ATOM  10602  O14 POPEo 413     109.670  66.960  18.945  1.00  0.00           O
ATOM  10603  O11 POPEo 413     110.260  65.940  21.115  1.00  0.00           O
ATOM  10604  O12 POPEo 413     108.560  64.880  19.735  1.00  0.00           O
ATOM  10605  C1  POPEo 413     111.570  66.170  21.625  1.00  0.00           C
ATOM  10608  C2  POPEo 413     111.690  65.430  22.975  1.00  0.00           C
ATOM  10610  O21 POPEo 413     112.970  65.720  23.585  1.00  0.00           O
ATOM  10611  C21 POPEo 413     112.930  65.670  24.935  1.00  0.00           C
ATOM  10612  O22 POPEo 413     112.010  65.200  25.585  1.00  0.00           O
ATOM  10613  C22 POPEo 413     114.110  66.460  25.495  1.00  0.00           C
ATOM  10616  C3  POPEo 413     111.460  63.900  22.715  1.00  0.00           C
ATOM  10619  O31 POPEo 413     111.080  63.130  23.865  1.00  0.00           O
ATOM  10620  C31 POPEo 413     109.870  63.430  24.365  1.00  0.00           C
ATOM  10621  O32 POPEo 413     109.050  64.170  23.865  1.00  0.00           O
ATOM  10622  C32 POPEo 413     109.670  62.630  25.645  1.00  0.00           C
ATOM  10625  C23 POPEo 413     114.690  65.870  26.795  1.00  0.00           C
ATOM  10628  C24 POPEo 413     115.850  66.710  27.365  1.00  0.00           C
ATOM  10631  C25 POPEo 413     116.710  65.940  28.385  1.00  0.00           C
ATOM  10634  C26 POPEo 413     116.010  65.560  29.695  1.00  0.00           C
ATOM  10637  C27 POPEo 413     116.990  64.910  30.675  1.00  0.00           C
ATOM  10640  C28 POPEo 413     116.380  64.530  32.035  1.00  0.00           C
ATOM  10643  C29 POPEo 413     116.120  65.710  32.935  1.00  0.00           C
ATOM  10645 0C21 POPEo 413     116.730  66.020  34.095  1.00  0.00           C
ATOM  10647 1C21 POPEo 413     117.870  65.280  34.755  1.00  0.00           C
ATOM  10650 2C21 POPEo 413     119.180  66.100  34.655  1.00  0.00           C
ATOM  10653 3C21 POPEo 413     119.210  67.310  35.605  1.00  0.00           C
ATOM  10656 4C21 POPEo 413     119.990  68.510  35.065  1.00  0.00           C
ATOM  10659 5C21 POPEo 413     121.500  68.280  34.895  1.00  0.00           C
ATOM  10662 6C21 POPEo 413     122.240  69.610  34.655  1.00  0.00           C
ATOM  10665 7C21 POPEo 413     123.690  69.440  34.195  1.00  0.00           C
ATOM  10668 8C21 POPEo 413     124.450  70.770  34.095  1.00  0.00           C
ATOM  10672  C33 POPEo 413     108.550  63.170  26.555  1.00  0.00           C
ATOM  10675  C34 POPEo 413     107.640  62.040  27.055  1.00  0.00           C
ATOM  10678  C35 POPEo 413     106.820  62.430  28.285  1.00  0.00           C
ATOM  10681  C36 POPEo 413     107.270  61.650  29.525  1.00  0.00           C
ATOM  10684  C37 POPEo 413     106.450  61.930  30.795  1.00  0.00           C
ATOM  10687  C38 POPEo 413     106.820  60.940  31.905  1.00  0.00           C
ATOM  10690  C39 POPEo 413     105.820  60.840  33.045  1.00  0.00           C
ATOM  10693 0C31 POPEo 413     105.770  62.070  33.965  1.00  0.00           C
ATOM  10696 1C31 POPEo 413     104.720  61.870  35.055  1.00  0.00           C
ATOM  10699 2C31 POPEo 413     104.630  63.030  36.045  1.00  0.00           C
ATOM  10702 3C31 POPEo 413     105.390  62.780  37.355  1.00  0.00           C
ATOM  10705 4C31 POPEo 413     104.960  63.770  38.435  1.00  0.00           C
ATOM  10708 5C31 POPEo 413     105.690  63.600  39.765  1.00  0.00           C
ATOM  10711 6C31 POPEo 413     105.280  64.660  40.785  1.00  0.00           C
ATOM  10715  NH3 POPEp 414      57.880  52.840  27.605  1.00  0.00           N
ATOM  10719  C12 POPEp 414      57.770  51.340  27.505  1.00  0.00           C
ATOM  10722  C11 POPEp 414      56.350  50.810  27.835  1.00  0.00           C
ATOM  10725  P   POPEp 414      54.680  50.040  29.665  1.00  0.00           P
ATOM  10726  O13 POPEp 414      53.830  49.840  28.465  1.00  0.00           O
ATOM  10727  O14 POPEp 414      55.080  48.820  30.385  1.00  0.00           O
ATOM  10728  O11 POPEp 414      53.850  50.970  30.655  1.00  0.00           O
ATOM  10729  O12 POPEp 414      55.980  50.890  29.225  1.00  0.00           O
ATOM  10730  C1  POPEp 414      54.060  52.370  30.725  1.00  0.00           C
ATOM  10733  C2  POPEp 414      55.250  52.700  31.665  1.00  0.00           C
ATOM  10735  O21 POPEp 414      54.810  53.160  32.955  1.00  0.00           O
ATOM  10736  C21 POPEp 414      54.280  54.360  33.005  1.00  0.00           C
ATOM  10737  O22 POPEp 414      54.010  55.080  32.065  1.00  0.00           O
ATOM  10738  C22 POPEp 414      54.030  54.730  34.465  1.00  0.00           C
ATOM  10741  C3  POPEp 414      56.320  53.630  31.015  1.00  0.00           C
ATOM  10744  O31 POPEp 414      57.490  53.650  31.865  1.00  0.00           O
ATOM  10745  C31 POPEp 414      58.580  53.100  31.365  1.00  0.00           C
ATOM  10746  O32 POPEp 414      58.730  52.720  30.215  1.00  0.00           O
ATOM  10747  C32 POPEp 414      59.640  52.970  32.475  1.00  0.00           C
ATOM  10750  C23 POPEp 414      55.270  55.310  35.175  1.00  0.00           C
ATOM  10753  C24 POPEp 414      55.350  54.830  36.625  1.00  0.00           C
ATOM  10756  C25 POPEp 414      56.270  55.640  37.545  1.00  0.00           C
ATOM  10759  C26 POPEp 414      56.270  55.000  38.945  1.00  0.00           C
ATOM  10762  C27 POPEp 414      56.590  55.970  40.095  1.00  0.00           C
ATOM  10765  C28 POPEp 414      56.280  55.380  41.495  1.00  0.00           C
ATOM  10768  C29 POPEp 414      54.820  55.000  41.625  1.00  0.00           C
ATOM  10770 0C21 POPEp 414      54.320  53.840  42.075  1.00  0.00           C
ATOM  10772 1C21 POPEp 414      55.090  52.690  42.675  1.00  0.00           C
ATOM  10775 2C21 POPEp 414      54.470  52.230  44.005  1.00  0.00           C
ATOM  10778 3C21 POPEp 414      54.490  53.320  45.095  1.00  0.00           C
ATOM  10781 4C21 POPEp 414      53.910  52.830  46.425  1.00  0.00           C
ATOM  10784 5C21 POPEp 414      52.690  53.650  46.885  1.00  0.00           C
ATOM  10787 6C21 POPEp 414      52.100  53.130  48.195  1.00  0.00           C
ATOM  10790 7C21 POPEp 414      51.160  54.130  48.875  1.00  0.00           C
ATOM  10793 8C21 POPEp 414      50.610  53.630  50.215  1.00  0.00           C
ATOM  10797  C33 POPEp 414      59.590  51.610  33.195  1.00  0.00           C
ATOM  10800  C34 POPEp 414      58.890  51.670  34.565  1.00  0.00           C
ATOM  10803  C35 POPEp 414      58.750  50.280  35.215  1.00  0.00           C
ATOM  10806  C36 POPEp 414      59.780  49.950  36.295  1.00  0.00           C
ATOM  10809  C37 POPEp 414      59.370  48.710  37.105  1.00  0.00           C
ATOM  10812  C38 POPEp 414      60.510  48.140  37.965  1.00  0.00           C
ATOM  10815  C39 POPEp 414      61.280  49.210  38.755  1.00  0.00           C
ATOM  10818 0C31 POPEp 414      62.290  48.600  39.725  1.00  0.00           C
ATOM  10821 1C31 POPEp 414      63.140  49.650  40.435  1.00  0.00           C
ATOM  10824 2C31 POPEp 414      64.070  49.030  41.475  1.00  0.00           C
ATOM  10827 3C31 POPEp 414      63.380  48.780  42.825  1.00  0.00           C
ATOM  10830 4C31 POPEp 414      63.440  50.000  43.745  1.00  0.00           C
ATOM  10833 5C31 POPEp 414      62.750  49.770  45.095  1.00  0.00           C
ATOM  10836 6C31 POPEp 414      62.930  50.970  46.025  1.00  0.00           C
ATOM  10840  NH3 POPEq 415      72.100  15.700  27.015  1.00  0.00           N
ATOM  10844  C12 POPEq 415      73.490  15.620  27.585  1.00  0.00           C
ATOM  10847  C11 POPEq 415      74.390  14.740  26.705  1.00  0.00           C
ATOM  10850  P   POPEq 415      76.120  13.660  28.355  1.00  0.00           P
ATOM  10851  O13 POPEq 415      74.960  12.820  28.755  1.00  0.00           O
ATOM  10852  O14 POPEq 415      77.230  12.920  27.715  1.00  0.00           O
ATOM  10853  O11 POPEq 415      76.640  14.620  29.495  1.00  0.00           O
ATOM  10854  O12 POPEq 415      75.690  14.710  27.255  1.00  0.00           O
ATOM  10855  C1  POPEq 415      77.330  14.230  30.685  1.00  0.00           C
ATOM  10858  C2  POPEq 415      77.290  15.340  31.785  1.00  0.00           C
ATOM  10860  O21 POPEq 415      77.730  14.820  33.065  1.00  0.00           O
ATOM  10861  C21 POPEq 415      78.700  15.550  33.635  1.00  0.00           C
ATOM  10862  O22 POPEq 415      79.570  16.140  33.035  1.00  0.00           O
ATOM  10863  C22 POPEq 415      78.450  15.650  35.145  1.00  0.00           C
ATOM  10866  C3  POPEq 415      75.830  15.870  31.935  1.00  0.00           C
ATOM  10869  O31 POPEq 415      75.650  16.650  33.135  1.00  0.00           O
ATOM  10870  C31 POPEq 415      75.570  17.960  33.005  1.00  0.00           C
ATOM  10871  O32 POPEq 415      75.990  18.630  32.065  1.00  0.00           O
ATOM  10872  C32 POPEq 415      74.840  18.540  34.225  1.00  0.00           C
ATOM  10875  C23 POPEq 415      79.010  14.500  36.015  1.00  0.00           C
ATOM  10878  C24 POPEq 415      78.080  14.210  37.215  1.00  0.00           C
ATOM  10881  C25 POPEq 415      76.990  13.190  36.875  1.00  0.00           C
ATOM  10884  C26 POPEq 415      77.440  11.740  37.145  1.00  0.00           C
ATOM  10887  C27 POPEq 415      76.710  10.700  36.275  1.00  0.00           C
ATOM  10890  C28 POPEq 415      76.200   9.480  37.065  1.00  0.00           C
ATOM  10893  C29 POPEq 415      75.270   8.610  36.235  1.00  0.00           C
ATOM  10895 0C21 POPEq 415      75.490   7.350  35.825  1.00  0.00           C
ATOM  10897 1C21 POPEq 415      76.710   6.510  36.065  1.00  0.00           C
ATOM  10900 2C21 POPEq 415      76.470   5.440  37.155  1.00  0.00           C
ATOM  10903 3C21 POPEq 415      75.370   4.420  36.815  1.00  0.00           C
ATOM  10906 4C21 POPEq 415      75.260   3.340  37.895  1.00  0.00           C
ATOM  10909 5C21 POPEq 415      74.370   2.150  37.525  1.00  0.00           C
ATOM  10912 6C21 POPEq 415      72.900   2.510  37.285  1.00  0.00           C
ATOM  10915 7C21 POPEq 415      72.010   1.260  37.235  1.00  0.00           C
ATOM  10918 8C21 POPEq 415      70.540   1.560  36.915  1.00  0.00           C
ATOM  10922  C33 POPEq 415      75.420  18.090  35.595  1.00  0.00           C
ATOM  10925  C34 POPEq 415      74.410  18.340  36.735  1.00  0.00           C
ATOM  10928  C35 POPEq 415      75.010  18.440  38.145  1.00  0.00           C
ATOM  10931  C36 POPEq 415      75.480  17.110  38.765  1.00  0.00           C
ATOM  10934  C37 POPEq 415      75.570  17.200  40.295  1.00  0.00           C
ATOM  10937  C38 POPEq 415      76.210  15.960  40.945  1.00  0.00           C
ATOM  10940  C39 POPEq 415      76.300  16.060  42.475  1.00  0.00           C
ATOM  10943 0C31 POPEq 415      77.200  14.980  43.085  1.00  0.00           C
ATOM  10946 1C31 POPEq 415      77.170  14.940  44.615  1.00  0.00           C
ATOM  10949 2C31 POPEq 415      78.030  13.820  45.205  1.00  0.00           C
ATOM  10952 3C31 POPEq 415      78.020  13.770  46.745  1.00  0.00           C
ATOM  10955 4C31 POPEq 415      78.660  15.000  47.395  1.00  0.00           C
ATOM  10958 5C31 POPEq 415      78.760  14.860  48.915  1.00  0.00           C
ATOM  10961 6C31 POPEq 415      79.450  16.050  49.585  1.00  0.00           C
ATOM  10965  NH3 POPEr 416       6.430  58.620  24.575  1.00  0.00           N
ATOM  10969  C12 POPEr 416       6.200  59.910  25.305  1.00  0.00           C
ATOM  10972  C11 POPEr 416       5.310  60.900  24.565  1.00  0.00           C
ATOM  10975  P   POPEr 416       4.080  63.050  25.465  1.00  0.00           P
ATOM  10976  O13 POPEr 416       4.500  64.430  25.185  1.00  0.00           O
ATOM  10977  O14 POPEr 416       2.980  62.500  24.645  1.00  0.00           O
ATOM  10978  O11 POPEr 416       3.730  62.950  27.005  1.00  0.00           O
ATOM  10979  O12 POPEr 416       5.350  62.140  25.285  1.00  0.00           O
ATOM  10980  C1  POPEr 416       4.640  63.510  27.975  1.00  0.00           C
ATOM  10983  C2  POPEr 416       4.570  62.770  29.335  1.00  0.00           C
ATOM  10985  O21 POPEr 416       5.680  63.220  30.125  1.00  0.00           O
ATOM  10986  C21 POPEr 416       5.800  62.770  31.355  1.00  0.00           C
ATOM  10987  O22 POPEr 416       4.920  62.230  32.005  1.00  0.00           O
ATOM  10988  C22 POPEr 416       7.220  63.040  31.885  1.00  0.00           C
ATOM  10991  C3  POPEr 416       4.620  61.240  29.115  1.00  0.00           C
ATOM  10994  O31 POPEr 416       3.690  60.590  29.995  1.00  0.00           O
ATOM  10995  C31 POPEr 416       3.670  59.280  29.825  1.00  0.00           C
ATOM  10996  O32 POPEr 416       4.410  58.660  29.085  1.00  0.00           O
ATOM  10997  C32 POPEr 416       2.460  58.720  30.575  1.00  0.00           C
ATOM  11000  C23 POPEr 416       7.280  64.090  33.015  1.00  0.00           C
ATOM  11003  C24 POPEr 416       8.140  63.650  34.205  1.00  0.00           C
ATOM  11006  C25 POPEr 416       7.440  62.580  35.055  1.00  0.00           C
ATOM  11009  C26 POPEr 416       7.990  62.460  36.485  1.00  0.00           C
ATOM  11012  C27 POPEr 416       9.410  61.880  36.535  1.00  0.00           C
ATOM  11015  C28 POPEr 416       9.820  61.460  37.955  1.00  0.00           C
ATOM  11018  C29 POPEr 416      11.050  60.590  37.935  1.00  0.00           C
ATOM  11020 0C21 POPEr 416      12.070  60.600  38.805  1.00  0.00           C
ATOM  11022 1C21 POPEr 416      12.240  61.490  40.015  1.00  0.00           C
ATOM  11025 2C21 POPEr 416      12.060  60.760  41.365  1.00  0.00           C
ATOM  11028 3C21 POPEr 416      12.600  61.620  42.515  1.00  0.00           C
ATOM  11031 4C21 POPEr 416      12.230  61.120  43.925  1.00  0.00           C
ATOM  11034 5C21 POPEr 416      12.860  62.050  44.985  1.00  0.00           C
ATOM  11037 6C21 POPEr 416      12.800  61.520  46.425  1.00  0.00           C
ATOM  11040 7C21 POPEr 416      13.690  62.360  47.355  1.00  0.00           C
ATOM  11043 8C21 POPEr 416      13.860  61.780  48.765  1.00  0.00           C
ATOM  11047  C33 POPEr 416       2.800  57.640  31.635  1.00  0.00           C
ATOM  11050  C34 POPEr 416       1.990  57.820  32.925  1.00  0.00           C
ATOM  11053  C35 POPEr 416       2.480  58.990  33.785  1.00  0.00           C
ATOM  11056  C36 POPEr 416       1.760  59.090  35.135  1.00  0.00           C
ATOM  11059  C37 POPEr 416       2.070  60.410  35.855  1.00  0.00           C
ATOM  11062  C38 POPEr 416       1.940  60.330  37.385  1.00  0.00           C
ATOM  11065  C39 POPEr 416       0.520  60.080  37.925  1.00  0.00           C
ATOM  11068 0C31 POPEr 416      -0.490  61.190  37.605  1.00  0.00           C
ATOM  11071 1C31 POPEr 416      -1.670  61.210  38.585  1.00  0.00           C
ATOM  11074 2C31 POPEr 416      -2.720  62.270  38.235  1.00  0.00           C
ATOM  11077 3C31 POPEr 416      -3.790  62.450  39.335  1.00  0.00           C
ATOM  11080 4C31 POPEr 416      -3.260  63.180  40.585  1.00  0.00           C
ATOM  11083 5C31 POPEr 416      -3.240  62.320  41.845  1.00  0.00           C
ATOM  11086 6C31 POPEr 416      -2.750  63.080  43.085  1.00  0.00           C
ATOM  11090  NH3 POPEs 417      84.800  64.750  63.565  1.00  0.00           N
ATOM  11094  C12 POPEs 417      83.630  65.620  63.185  1.00  0.00           C
ATOM  11097  C11 POPEs 417      82.510  65.630  64.265  1.00  0.00           C
ATOM  11100  P   POPEs 417      82.170  63.050  64.495  1.00  0.00           P
ATOM  11101  O13 POPEs 417      83.400  63.210  65.305  1.00  0.00           O
ATOM  11102  O14 POPEs 417      81.150  62.150  65.035  1.00  0.00           O
ATOM  11103  O11 POPEs 417      82.630  62.580  63.055  1.00  0.00           O
ATOM  11104  O12 POPEs 417      81.630  64.500  64.175  1.00  0.00           O
ATOM  11105  C1  POPEs 417      82.320  61.320  62.425  1.00  0.00           C
ATOM  11108  C2  POPEs 417      80.820  61.080  62.085  1.00  0.00           C
ATOM  11110  O21 POPEs 417      80.810  60.250  60.915  1.00  0.00           O
ATOM  11111  C21 POPEs 417      79.720  59.500  60.755  1.00  0.00           C
ATOM  11112  O22 POPEs 417      78.810  59.400  61.555  1.00  0.00           O
ATOM  11113  C22 POPEs 417      79.870  58.810  59.395  1.00  0.00           C
ATOM  11116  C3  POPEs 417      80.080  62.420  61.805  1.00  0.00           C
ATOM  11119  O31 POPEs 417      79.080  62.320  60.775  1.00  0.00           O
ATOM  11120  C31 POPEs 417      79.250  62.770  59.535  1.00  0.00           C
ATOM  11121  O32 POPEs 417      78.610  62.370  58.585  1.00  0.00           O
ATOM  11122  C32 POPEs 417      80.180  63.960  59.385  1.00  0.00           C
ATOM  11125  C23 POPEs 417      78.730  57.850  59.015  1.00  0.00           C
ATOM  11128  C24 POPEs 417      77.500  58.520  58.395  1.00  0.00           C
ATOM  11131  C25 POPEs 417      77.550  58.650  56.855  1.00  0.00           C
ATOM  11134  C26 POPEs 417      78.660  59.590  56.395  1.00  0.00           C
ATOM  11137  C27 POPEs 417      78.700  59.850  54.885  1.00  0.00           C
ATOM  11140  C28 POPEs 417      80.030  60.510  54.455  1.00  0.00           C
ATOM  11143  C29 POPEs 417      80.230  61.870  55.075  1.00  0.00           C
ATOM  11145 0C21 POPEs 417      80.750  62.940  54.465  1.00  0.00           C
ATOM  11147 1C21 POPEs 417      81.270  62.980  53.055  1.00  0.00           C
ATOM  11150 2C21 POPEs 417      80.160  63.400  52.085  1.00  0.00           C
ATOM  11153 3C21 POPEs 417      80.600  63.270  50.625  1.00  0.00           C
ATOM  11156 4C21 POPEs 417      79.460  63.630  49.675  1.00  0.00           C
ATOM  11159 5C21 POPEs 417      79.880  63.640  48.195  1.00  0.00           C
ATOM  11162 6C21 POPEs 417      78.670  63.850  47.295  1.00  0.00           C
ATOM  11165 7C21 POPEs 417      79.020  63.970  45.815  1.00  0.00           C
ATOM  11168 8C21 POPEs 417      77.760  64.010  44.955  1.00  0.00           C
ATOM  11172  C33 POPEs 417      81.430  63.560  58.585  1.00  0.00           C
ATOM  11175  C34 POPEs 417      82.280  64.770  58.225  1.00  0.00           C
ATOM  11178  C35 POPEs 417      83.200  64.480  57.045  1.00  0.00           C
ATOM  11181  C36 POPEs 417      84.160  65.630  56.745  1.00  0.00           C
ATOM  11184  C37 POPEs 417      85.180  65.260  55.665  1.00  0.00           C
ATOM  11187  C38 POPEs 417      86.050  66.470  55.315  1.00  0.00           C
ATOM  11190  C39 POPEs 417      87.030  66.260  54.155  1.00  0.00           C
ATOM  11193 0C31 POPEs 417      86.380  66.550  52.795  1.00  0.00           C
ATOM  11196 1C31 POPEs 417      87.380  66.620  51.635  1.00  0.00           C
ATOM  11199 2C31 POPEs 417      86.710  67.040  50.325  1.00  0.00           C
ATOM  11202 3C31 POPEs 417      87.650  66.930  49.115  1.00  0.00           C
ATOM  11205 4C31 POPEs 417      86.960  67.350  47.815  1.00  0.00           C
ATOM  11208 5C31 POPEs 417      87.940  67.490  46.645  1.00  0.00           C
ATOM  11211 6C31 POPEs 417      87.280  68.020  45.365  1.00  0.00           C
ATOM  11215  NH3 POPEt 418     103.520  95.040  21.515  1.00  0.00           N
ATOM  11219  C12 POPEt 418     104.970  94.890  21.855  1.00  0.00           C
ATOM  11222  C11 POPEt 418     105.780  94.650  20.575  1.00  0.00           C
ATOM  11225  P   POPEt 418     108.270  93.910  21.135  1.00  0.00           P
ATOM  11226  O13 POPEt 418     107.840  92.510  20.875  1.00  0.00           O
ATOM  11227  O14 POPEt 418     109.530  94.300  20.465  1.00  0.00           O
ATOM  11228  O11 POPEt 418     108.440  94.020  22.705  1.00  0.00           O
ATOM  11229  O12 POPEt 418     107.150  94.940  20.785  1.00  0.00           O
ATOM  11230  C1  POPEt 418     109.760  93.980  23.275  1.00  0.00           C
ATOM  11233  C2  POPEt 418     109.870  94.670  24.665  1.00  0.00           C
ATOM  11235  O21 POPEt 418     109.600  93.720  25.705  1.00  0.00           O
ATOM  11236  C21 POPEt 418     110.100  94.090  26.885  1.00  0.00           C
ATOM  11237  O22 POPEt 418     110.710  95.120  27.085  1.00  0.00           O
ATOM  11238  C22 POPEt 418     109.840  93.010  27.935  1.00  0.00           C
ATOM  11241  C3  POPEt 418     108.990  95.950  24.745  1.00  0.00           C
ATOM  11244  O31 POPEt 418     108.110  96.010  25.885  1.00  0.00           O
ATOM  11245  C31 POPEt 418     106.880  95.570  25.695  1.00  0.00           C
ATOM  11246  O32 POPEt 418     106.480  94.930  24.735  1.00  0.00           O
ATOM  11247  C32 POPEt 418     105.990  96.130  26.805  1.00  0.00           C
ATOM  11250  C23 POPEt 418     110.540  93.270  29.295  1.00  0.00           C
ATOM  11253  C24 POPEt 418     109.620  93.080  30.505  1.00  0.00           C
ATOM  11256  C25 POPEt 418     110.270  93.490  31.835  1.00  0.00           C
ATOM  11259  C26 POPEt 418     109.270  93.650  32.985  1.00  0.00           C
ATOM  11262  C27 POPEt 418     109.950  94.120  34.285  1.00  0.00           C
ATOM  11265  C28 POPEt 418     108.980  94.630  35.375  1.00  0.00           C
ATOM  11268  C29 POPEt 418     108.450  96.020  35.105  1.00  0.00           C
ATOM  11270 0C21 POPEt 418     108.540  97.100  35.905  1.00  0.00           C
ATOM  11272 1C21 POPEt 418     109.150  97.190  37.285  1.00  0.00           C
ATOM  11275 2C21 POPEt 418     108.200  97.850  38.315  1.00  0.00           C
ATOM  11278 3C21 POPEt 418     106.930  97.040  38.615  1.00  0.00           C
ATOM  11281 4C21 POPEt 418     106.080  97.710  39.705  1.00  0.00           C
ATOM  11284 5C21 POPEt 418     104.750  96.980  39.975  1.00  0.00           C
ATOM  11287 6C21 POPEt 418     103.960  97.660  41.105  1.00  0.00           C
ATOM  11290 7C21 POPEt 418     102.540  97.130  41.255  1.00  0.00           C
ATOM  11293 8C21 POPEt 418     101.760  97.810  42.385  1.00  0.00           C
ATOM  11297  C33 POPEt 418     106.220  95.470  28.185  1.00  0.00           C
ATOM  11300  C34 POPEt 418     106.340  96.480  29.315  1.00  0.00           C
ATOM  11303  C35 POPEt 418     106.160  95.800  30.675  1.00  0.00           C
ATOM  11306  C36 POPEt 418     105.880  96.800  31.805  1.00  0.00           C
[truncated: 1,860,304 more chars]
