# Supplementary material for: Characterizing Membrane Association and Periplasmic Transfer of Bacterial Lipoproteins through Molecular Dynamics Simulations
Source: Structure. 2020 Apr 7;28(4):475–487.e3. doi: 10.1016/j.str.2020.01.012 (PMC7139219; doi:10.1016/j.str.2020.01.012)
Supplement: Data S2. Final Coordinates from Simulations (A–L), Related to Figure 3 [file mmc4.zip › A-L/BAMB-2-atomistic.pdb]

TITLE     Protein
REMARK    THIS IS A SIMULATION BOX
CRYST1  129.112  129.112  132.522  90.00  90.00  90.00 P 1           1
MODEL        1
ATOM      1  N   CYSTA   1      59.656  65.861  64.050  1.00  0.00           N
ATOM      3  CA  CYSTA   1      58.756  66.621  64.900  1.00  0.00           C
ATOM      5  C   CYSTA   1      57.386  66.031  65.100  1.00  0.00           C
ATOM      6  O   CYSTA   1      56.396  66.431  64.480  1.00  0.00           O
ATOM      7  CB  CYSTA   1      58.736  68.141  64.610  1.00  0.00           C
ATOM     10  SG  CYSTA   1      60.366  68.881  64.950  1.00  0.00           S
ATOM     11  C1  CYSTA   1      61.006  69.001  63.250  1.00  0.00           C
ATOM     14  CA1 CYSTA   1      59.506  65.281  62.860  1.00  0.00           C
ATOM     15  OA1 CYSTA   1      60.506  64.731  62.420  1.00  0.00           O
ATOM     16  CA2 CYSTA   1      58.256  65.201  62.050  1.00  0.00           C
ATOM     19  C11 CYSTA   1      62.496  68.601  63.000  1.00  0.00           C
ATOM     21  O11 CYSTA   1      62.596  67.261  62.480  1.00  0.00           O
ATOM     22  CX1 CYSTA   1      62.256  67.141  61.200  1.00  0.00           C
ATOM     23  OX1 CYSTA   1      61.676  67.981  60.530  1.00  0.00           O
ATOM     24  CX2 CYSTA   1      62.786  65.831  60.640  1.00  0.00           C
ATOM     27  C12 CYSTA   1      63.416  68.711  64.260  1.00  0.00           C
ATOM     30  O12 CYSTA   1      64.756  68.271  63.970  1.00  0.00           O
ATOM     31  CD1 CYSTA   1      65.876  68.981  64.110  1.00  0.00           C
ATOM     32  OD1 CYSTA   1      66.986  68.571  63.780  1.00  0.00           O
ATOM     33  CD2 CYSTA   1      65.736  70.391  64.660  1.00  0.00           C
ATOM     36  CA3 CYSTA   1      57.876  66.531  61.360  1.00  0.00           C
ATOM     39  CA4 CYSTA   1      56.946  66.261  60.170  1.00  0.00           C
ATOM     42  CA5 CYSTA   1      55.966  67.391  59.830  1.00  0.00           C
ATOM     45  CA6 CYSTA   1      56.586  68.761  59.560  1.00  0.00           C
ATOM     48  CA7 CYSTA   1      57.696  68.801  58.500  1.00  0.00           C
ATOM     51  CA8 CYSTA   1      57.956  70.241  58.030  1.00  0.00           C
ATOM     54  CA9 CYSTA   1      59.306  70.501  57.360  1.00  0.00           C
ATOM     57 0CA1 CYSTA   1      59.506  69.771  56.030  1.00  0.00           C
ATOM     60 1CA1 CYSTA   1      60.646  70.391  55.220  1.00  0.00           C
ATOM     63 2CA1 CYSTA   1      60.966  69.651  53.920  1.00  0.00           C
ATOM     66 3CA1 CYSTA   1      61.886  70.491  53.040  1.00  0.00           C
ATOM     69 4CA1 CYSTA   1      62.446  69.711  51.840  1.00  0.00           C
ATOM     72 5CA1 CYSTA   1      63.396  70.581  51.010  1.00  0.00           C
ATOM     75 6CA1 CYSTA   1      64.006  69.811  49.840  1.00  0.00           C
ATOM     79  CD3 CYSTA   1      65.456  71.411  63.530  1.00  0.00           C
ATOM     82  CD4 CYSTA   1      66.536  71.391  62.440  1.00  0.00           C
ATOM     85  CD5 CYSTA   1      66.286  72.391  61.320  1.00  0.00           C
ATOM     88  CD6 CYSTA   1      66.526  73.831  61.740  1.00  0.00           C
ATOM     91  CD7 CYSTA   1      66.896  74.731  60.570  1.00  0.00           C
ATOM     94  CD8 CYSTA   1      67.496  76.031  61.090  1.00  0.00           C
ATOM     97  CD9 CYSTA   1      68.156  76.881  59.990  1.00  0.00           C
ATOM    100 0CD1 CYSTA   1      67.286  77.321  58.800  1.00  0.00           C
ATOM    103 1CD1 CYSTA   1      68.126  78.211  57.880  1.00  0.00           C
ATOM    106 2CD1 CYSTA   1      67.336  78.851  56.730  1.00  0.00           C
ATOM    109 3CD1 CYSTA   1      68.226  79.721  55.830  1.00  0.00           C
ATOM    112 4CD1 CYSTA   1      69.206  78.901  54.990  1.00  0.00           C
ATOM    115 5CD1 CYSTA   1      70.076  79.771  54.080  1.00  0.00           C
ATOM    118 6CD1 CYSTA   1      70.986  78.941  53.170  1.00  0.00           C
ATOM    122  CX3 CYSTA   1      63.386  66.071  59.240  1.00  0.00           C
ATOM    125  CX4 CYSTA   1      64.176  64.841  58.760  1.00  0.00           C
ATOM    128  CX5 CYSTA   1      64.866  65.061  57.420  1.00  0.00           C
ATOM    131  CX6 CYSTA   1      63.896  65.141  56.230  1.00  0.00           C
ATOM    134  CX7 CYSTA   1      64.586  65.451  54.900  1.00  0.00           C
ATOM    137  CX8 CYSTA   1      63.676  65.121  53.710  1.00  0.00           C
ATOM    140  CX9 CYSTA   1      64.426  65.071  52.410  1.00  0.00           C
ATOM    142 0CX1 CYSTA   1      63.876  65.061  51.180  1.00  0.00           C
ATOM    144 1CX1 CYSTA   1      62.396  65.161  50.890  1.00  0.00           C
ATOM    147 2CX1 CYSTA   1      62.156  66.261  49.850  1.00  0.00           C
ATOM    150 3CX1 CYSTA   1      60.676  66.611  49.720  1.00  0.00           C
ATOM    153 4CX1 CYSTA   1      60.416  67.591  48.570  1.00  0.00           C
ATOM    156 5CX1 CYSTA   1      58.996  68.151  48.600  1.00  0.00           C
ATOM    159 6CX1 CYSTA   1      58.946  69.541  49.230  1.00  0.00           C
ATOM    162 7CX1 CYSTA   1      57.546  70.161  49.130  1.00  0.00           C
ATOM    165 8CX1 CYSTA   1      57.536  71.641  49.510  1.00  0.00           C
ATOM    169  N   SER A   2      57.286  65.041  66.010  1.00  0.00           N
ATOM    171  CA  SER A   2      56.866  63.681  65.690  1.00  0.00           C
ATOM    173  CB  SER A   2      57.406  62.801  66.840  1.00  0.00           C
ATOM    176  OG  SER A   2      57.506  61.421  66.520  1.00  0.00           O
ATOM    178  C   SER A   2      55.346  63.461  65.580  1.00  0.00           C
ATOM    179  O   SER A   2      54.856  62.361  65.400  1.00  0.00           O
ATOM    180  N   LEU A   3      54.606  64.581  65.630  1.00  0.00           N
ATOM    182  CA  LEU A   3      53.166  64.761  65.670  1.00  0.00           C
ATOM    184  CB  LEU A   3      52.556  65.301  64.330  1.00  0.00           C
ATOM    187  CG  LEU A   3      53.046  64.751  62.960  1.00  0.00           C
ATOM    189  CD1 LEU A   3      52.736  65.791  61.860  1.00  0.00           C
ATOM    193  CD2 LEU A   3      52.416  63.411  62.580  1.00  0.00           C
ATOM    197  C   LEU A   3      52.246  63.851  66.510  1.00  0.00           C
ATOM    198  O   LEU A   3      52.546  62.731  66.880  1.00  0.00           O
ATOM    199  N   PHE A   4      51.046  64.401  66.830  1.00  0.00           N
ATOM    201  CA  PHE A   4      49.786  63.701  67.090  1.00  0.00           C
ATOM    203  CB  PHE A   4      49.186  63.051  65.800  1.00  0.00           C
ATOM    206  CG  PHE A   4      49.616  61.641  65.440  1.00  0.00           C
ATOM    207  CD1 PHE A   4      48.696  60.571  65.530  1.00  0.00           C
ATOM    209  CE1 PHE A   4      49.036  59.291  65.070  1.00  0.00           C
ATOM    211  CZ  PHE A   4      50.306  59.051  64.530  1.00  0.00           C
ATOM    213  CD2 PHE A   4      50.866  61.371  64.850  1.00  0.00           C
ATOM    215  CE2 PHE A   4      51.226  60.091  64.430  1.00  0.00           C
ATOM    217  C   PHE A   4      49.666  62.821  68.340  1.00  0.00           C
ATOM    218  O   PHE A   4      50.546  62.041  68.680  1.00  0.00           O
ATOM    219  N   ASN A   5      48.506  62.931  69.030  1.00  0.00           N
ATOM    221  CA  ASN A   5      48.136  62.261  70.280  1.00  0.00           C
ATOM    223  CB  ASN A   5      48.776  60.891  70.730  1.00  0.00           C
ATOM    226  CG  ASN A   5      48.416  59.701  69.840  1.00  0.00           C
ATOM    227  OD1 ASN A   5      47.736  58.761  70.230  1.00  0.00           O
ATOM    228  ND2 ASN A   5      48.886  59.721  68.580  1.00  0.00           N
ATOM    231  C   ASN A   5      48.246  63.251  71.430  1.00  0.00           C
ATOM    232  O   ASN A   5      49.266  63.871  71.680  1.00  0.00           O
ATOM    233  N   SER A   6      47.166  63.361  72.210  1.00  0.00           N
ATOM    235  CA  SER A   6      47.316  63.871  73.560  1.00  0.00           C
ATOM    237  CB  SER A   6      47.466  65.431  73.660  1.00  0.00           C
ATOM    240  OG  SER A   6      48.346  65.841  74.710  1.00  0.00           O
ATOM    242  C   SER A   6      46.066  63.351  74.220  1.00  0.00           C
ATOM    243  O   SER A   6      45.056  64.041  74.360  1.00  0.00           O
ATOM    244  N   GLU A   7      46.086  62.051  74.560  1.00  0.00           N
ATOM    246  CA  GLU A   7      44.966  61.261  75.050  1.00  0.00           C
ATOM    248  CB  GLU A   7      44.596  60.121  74.040  1.00  0.00           C
ATOM    251  CG  GLU A   7      44.396  58.651  74.550  1.00  0.00           C
ATOM    254  CD  GLU A   7      45.626  57.761  74.430  1.00  0.00           C
ATOM    255  OE1 GLU A   7      45.476  56.521  74.250  1.00  0.00           O
ATOM    256  OE2 GLU A   7      46.756  58.281  74.560  1.00  0.00           O
ATOM    257  C   GLU A   7      45.346  60.801  76.440  1.00  0.00           C
ATOM    258  O   GLU A   7      46.416  60.261  76.660  1.00  0.00           O
ATOM    259  N   GLU A   8      44.566  61.001  77.510  1.00  0.00           N
ATOM    261  CA  GLU A   8      43.796  62.161  77.930  1.00  0.00           C
ATOM    263  CB  GLU A   8      43.846  63.501  77.160  1.00  0.00           C
ATOM    266  CG  GLU A   8      42.956  64.591  77.830  1.00  0.00           C
ATOM    269  CD  GLU A   8      43.176  66.001  77.330  1.00  0.00           C
ATOM    270  OE1 GLU A   8      42.316  66.851  77.660  1.00  0.00           O
ATOM    271  OE2 GLU A   8      44.206  66.291  76.670  1.00  0.00           O
ATOM    272  C   GLU A   8      42.376  61.781  78.200  1.00  0.00           C
ATOM    273  O   GLU A   8      41.616  61.521  77.280  1.00  0.00           O
ATOM    274  N   ASP A   9      41.916  61.761  79.450  1.00  0.00           N
ATOM    276  CA  ASP A   9      42.736  61.651  80.610  1.00  0.00           C
ATOM    278  CB  ASP A   9      42.906  62.961  81.460  1.00  0.00           C
ATOM    281  CG  ASP A   9      41.826  64.041  81.520  1.00  0.00           C
ATOM    282  OD1 ASP A   9      42.126  65.021  82.260  1.00  0.00           O
ATOM    283  OD2 ASP A   9      40.726  63.961  80.910  1.00  0.00           O
ATOM    284  C   ASP A   9      42.336  60.431  81.390  1.00  0.00           C
ATOM    285  O   ASP A   9      41.216  59.921  81.310  1.00  0.00           O
ATOM    286  N   VAL A  10      43.286  59.901  82.170  1.00  0.00           N
ATOM    288  CA  VAL A  10      43.036  58.781  83.040  1.00  0.00           C
ATOM    290  CB  VAL A  10      44.296  57.951  83.260  1.00  0.00           C
ATOM    292  CG1 VAL A  10      43.926  56.561  83.800  1.00  0.00           C
ATOM    296  CG2 VAL A  10      45.066  57.801  81.940  1.00  0.00           C
ATOM    300  C   VAL A  10      42.476  59.421  84.290  1.00  0.00           C
ATOM    301  O   VAL A  10      43.186  59.911  85.160  1.00  0.00           O
ATOM    302  N   VAL A  11      41.146  59.621  84.310  1.00  0.00           N
ATOM    304  CA  VAL A  11      40.536  60.581  85.240  1.00  0.00           C
ATOM    306  CB  VAL A  11      39.466  61.411  84.520  1.00  0.00           C
ATOM    308  CG1 VAL A  11      38.546  62.231  85.430  1.00  0.00           C
ATOM    312  CG2 VAL A  11      40.226  62.401  83.640  1.00  0.00           C
ATOM    316  C   VAL A  11      39.946  59.871  86.420  1.00  0.00           C
ATOM    317  O   VAL A  11      39.586  60.451  87.450  1.00  0.00           O
ATOM    318  N   LYS A  12      39.866  58.541  86.350  1.00  0.00           N
ATOM    320  CA  LYS A  12      38.966  57.761  87.140  1.00  0.00           C
ATOM    322  CB  LYS A  12      38.646  56.431  86.380  1.00  0.00           C
ATOM    325  CG  LYS A  12      38.626  56.671  84.860  1.00  0.00           C
ATOM    328  CD  LYS A  12      38.006  55.561  84.000  1.00  0.00           C
ATOM    331  CE  LYS A  12      37.766  56.111  82.590  1.00  0.00           C
ATOM    334  NZ  LYS A  12      37.686  55.031  81.600  1.00  0.00           N
ATOM    338  C   LYS A  12      39.646  57.611  88.500  1.00  0.00           C
ATOM    339  O   LYS A  12      40.806  57.221  88.600  1.00  0.00           O
ATOM    340  N   MET A  13      38.966  58.001  89.600  1.00  0.00           N
ATOM    342  CA  MET A  13      39.656  58.141  90.870  1.00  0.00           C
ATOM    344  CB  MET A  13      39.126  59.321  91.690  1.00  0.00           C
ATOM    347  CG  MET A  13      40.206  59.891  92.620  1.00  0.00           C
ATOM    350  SD  MET A  13      41.506  60.821  91.720  1.00  0.00           S
ATOM    351  CE  MET A  13      42.726  60.801  93.070  1.00  0.00           C
ATOM    355  C   MET A  13      39.526  56.811  91.590  1.00  0.00           C
ATOM    356  O   MET A  13      38.846  56.631  92.600  1.00  0.00           O
ATOM    357  N   SER A  14      40.206  55.861  90.970  1.00  0.00           N
ATOM    359  CA  SER A  14      40.256  54.461  91.240  1.00  0.00           C
ATOM    361  CB  SER A  14      39.196  53.851  90.280  1.00  0.00           C
ATOM    364  OG  SER A  14      38.816  52.501  90.560  1.00  0.00           O
ATOM    366  C   SER A  14      41.696  53.991  90.920  1.00  0.00           C
ATOM    367  O   SER A  14      41.836  52.931  90.310  1.00  0.00           O
ATOM    368  N   PRO A  15      42.816  54.691  91.280  1.00  0.00           N
ATOM    369  CD  PRO A  15      42.876  55.841  92.200  1.00  0.00           C
ATOM    372  CA  PRO A  15      44.166  54.211  90.980  1.00  0.00           C
ATOM    374  CB  PRO A  15      45.006  55.471  91.230  1.00  0.00           C
ATOM    377  CG  PRO A  15      44.356  56.121  92.450  1.00  0.00           C
ATOM    380  C   PRO A  15      44.566  53.161  91.990  1.00  0.00           C
ATOM    381  O   PRO A  15      45.676  52.641  91.960  1.00  0.00           O
ATOM    382  N   LEU A  16      43.686  52.871  92.950  1.00  0.00           N
ATOM    384  CA  LEU A  16      43.996  52.061  94.090  1.00  0.00           C
ATOM    386  CB  LEU A  16      43.966  52.871  95.410  1.00  0.00           C
ATOM    389  CG  LEU A  16      42.906  52.691  96.530  1.00  0.00           C
ATOM    391  CD1 LEU A  16      43.436  53.531  97.690  1.00  0.00           C
ATOM    395  CD2 LEU A  16      42.636  51.291  97.090  1.00  0.00           C
ATOM    399  C   LEU A  16      43.086  50.861  93.960  1.00  0.00           C
ATOM    400  O   LEU A  16      41.876  50.981  94.150  1.00  0.00           O
ATOM    401  N   PRO A  17      43.586  49.681  93.620  1.00  0.00           N
ATOM    402  CD  PRO A  17      43.336  48.631  94.600  1.00  0.00           C
ATOM    405  CA  PRO A  17      44.926  49.501  93.060  1.00  0.00           C
ATOM    407  CB  PRO A  17      45.666  48.621  94.090  1.00  0.00           C
ATOM    410  CG  PRO A  17      44.706  48.551  95.280  1.00  0.00           C
ATOM    413  C   PRO A  17      44.866  48.901  91.680  1.00  0.00           C
ATOM    414  O   PRO A  17      45.936  48.681  91.120  1.00  0.00           O
ATOM    415  N   THR A  18      43.666  48.561  91.160  1.00  0.00           N
ATOM    417  CA  THR A  18      43.426  48.021  89.810  1.00  0.00           C
ATOM    419  CB  THR A  18      43.886  48.941  88.660  1.00  0.00           C
ATOM    421  OG1 THR A  18      42.936  48.901  87.610  1.00  0.00           O
ATOM    423  CG2 THR A  18      45.266  48.651  88.040  1.00  0.00           C
ATOM    427  C   THR A  18      43.816  46.561  89.670  1.00  0.00           C
ATOM    428  O   THR A  18      43.716  45.941  88.620  1.00  0.00           O
ATOM    429  N   VAL A  19      44.246  45.991  90.800  1.00  0.00           N
ATOM    431  CA  VAL A  19      45.076  44.821  91.030  1.00  0.00           C
ATOM    433  CB  VAL A  19      44.656  44.041  92.250  1.00  0.00           C
ATOM    435  CG1 VAL A  19      45.476  42.761  92.480  1.00  0.00           C
ATOM    439  CG2 VAL A  19      44.796  44.921  93.510  1.00  0.00           C
ATOM    443  C   VAL A  19      45.556  43.931  89.890  1.00  0.00           C
ATOM    444  O   VAL A  19      44.816  43.121  89.330  1.00  0.00           O
ATOM    445  N   GLU A  20      46.866  43.961  89.530  1.00  0.00           N
ATOM    447  CA  GLU A  20      47.896  44.921  89.910  1.00  0.00           C
ATOM    449  CB  GLU A  20      47.686  46.301  89.250  1.00  0.00           C
ATOM    452  CG  GLU A  20      48.466  46.631  87.930  1.00  0.00           C
ATOM    455  CD  GLU A  20      48.626  45.611  86.790  1.00  0.00           C
ATOM    456  OE1 GLU A  20      49.106  46.071  85.710  1.00  0.00           O
ATOM    457  OE2 GLU A  20      48.346  44.391  86.940  1.00  0.00           O
ATOM    458  C   GLU A  20      48.446  44.991  91.380  1.00  0.00           C
ATOM    459  O   GLU A  20      47.776  45.091  92.390  1.00  0.00           O
ATOM    460  N   ASN A  21      49.746  44.931  91.600  1.00  0.00           N
ATOM    462  CA  ASN A  21      50.736  45.301  90.640  1.00  0.00           C
ATOM    464  CB  ASN A  21      51.496  46.601  90.980  1.00  0.00           C
ATOM    467  CG  ASN A  21      50.596  47.651  91.620  1.00  0.00           C
ATOM    468  OD1 ASN A  21      50.066  48.581  91.010  1.00  0.00           O
ATOM    469  ND2 ASN A  21      50.476  47.581  92.960  1.00  0.00           N
ATOM    472  C   ASN A  21      51.646  44.111  90.520  1.00  0.00           C
ATOM    473  O   ASN A  21      52.146  43.571  91.500  1.00  0.00           O
ATOM    474  N   GLN A  22      51.826  43.631  89.290  1.00  0.00           N
ATOM    476  CA  GLN A  22      52.866  42.691  89.010  1.00  0.00           C
ATOM    478  CB  GLN A  22      52.386  41.481  88.180  1.00  0.00           C
ATOM    481  CG  GLN A  22      53.526  40.461  87.930  1.00  0.00           C
ATOM    484  CD  GLN A  22      53.256  39.471  86.790  1.00  0.00           C
ATOM    485  OE1 GLN A  22      53.946  39.531  85.770  1.00  0.00           O
ATOM    486  NE2 GLN A  22      52.306  38.531  86.980  1.00  0.00           N
ATOM    489  C   GLN A  22      53.856  43.521  88.230  1.00  0.00           C
ATOM    490  O   GLN A  22      53.526  44.081  87.190  1.00  0.00           O
ATOM    491  N   PHE A  23      55.106  43.661  88.670  1.00  0.00           N
ATOM    493  CA  PHE A  23      55.716  43.271  89.930  1.00  0.00           C
ATOM    495  CB  PHE A  23      57.256  43.421  89.820  1.00  0.00           C
ATOM    498  CG  PHE A  23      57.566  44.821  89.340  1.00  0.00           C
ATOM    499  CD1 PHE A  23      57.716  45.871  90.260  1.00  0.00           C
ATOM    501  CE1 PHE A  23      57.866  47.191  89.820  1.00  0.00           C
ATOM    503  CZ  PHE A  23      57.846  47.471  88.450  1.00  0.00           C
ATOM    505  CD2 PHE A  23      57.626  45.111  87.970  1.00  0.00           C
ATOM    507  CE2 PHE A  23      57.706  46.431  87.530  1.00  0.00           C
ATOM    509  C   PHE A  23      55.196  44.041  91.170  1.00  0.00           C
ATOM    510  O   PHE A  23      54.796  45.191  91.070  1.00  0.00           O
ATOM    511  N   THR A  24      55.246  43.421  92.370  1.00  0.00           N
ATOM    513  CA  THR A  24      55.026  44.161  93.610  1.00  0.00           C
ATOM    515  CB  THR A  24      54.406  43.351  94.740  1.00  0.00           C
ATOM    517  OG1 THR A  24      53.106  42.931  94.370  1.00  0.00           O
ATOM    519  CG2 THR A  24      54.236  44.211  96.000  1.00  0.00           C
ATOM    523  C   THR A  24      56.376  44.681  94.090  1.00  0.00           C
ATOM    524  O   THR A  24      57.226  43.851  94.440  1.00  0.00           O
ATOM    525  N   PRO A  25      56.686  45.971  94.110  1.00  0.00           N
ATOM    526  CD  PRO A  25      55.786  47.061  93.740  1.00  0.00           C
ATOM    529  CA  PRO A  25      57.906  46.481  94.730  1.00  0.00           C
ATOM    531  CB  PRO A  25      57.956  47.971  94.360  1.00  0.00           C
ATOM    534  CG  PRO A  25      56.686  48.271  93.550  1.00  0.00           C
ATOM    537  C   PRO A  25      57.966  46.271  96.230  1.00  0.00           C
ATOM    538  O   PRO A  25      56.966  46.411  96.940  1.00  0.00           O
ATOM    539  N   THR A  26      59.156  45.941  96.760  1.00  0.00           N
ATOM    541  CA  THR A  26      59.346  45.831  98.200  1.00  0.00           C
ATOM    543  CB  THR A  26      59.606  44.401  98.680  1.00  0.00           C
ATOM    545  OG1 THR A  26      59.576  44.351 100.100  1.00  0.00           O
ATOM    547  CG2 THR A  26      60.946  43.851  98.190  1.00  0.00           C
ATOM    551  C   THR A  26      60.456  46.771  98.590  1.00  0.00           C
ATOM    552  O   THR A  26      61.356  47.041  97.800  1.00  0.00           O
ATOM    553  N   THR A  27      60.426  47.341  99.820  1.00  0.00           N
ATOM    555  CA  THR A  27      61.606  48.031 100.350  1.00  0.00           C
ATOM    557  CB  THR A  27      61.306  49.051 101.450  1.00  0.00           C
ATOM    559  OG1 THR A  27      62.416  49.911 101.660  1.00  0.00           O
ATOM    561  CG2 THR A  27      60.996  48.401 102.800  1.00  0.00           C
ATOM    565  C   THR A  27      62.646  47.011 100.780  1.00  0.00           C
ATOM    566  O   THR A  27      62.326  45.931 101.290  1.00  0.00           O
ATOM    567  N   ALA A  28      63.936  47.291 100.570  1.00  0.00           N
ATOM    569  CA  ALA A  28      64.956  46.351 100.980  1.00  0.00           C
ATOM    571  CB  ALA A  28      66.106  46.341  99.960  1.00  0.00           C
ATOM    575  C   ALA A  28      65.456  46.671 102.370  1.00  0.00           C
ATOM    576  O   ALA A  28      65.706  45.771 103.170  1.00  0.00           O
ATOM    577  N   TRP A  29      65.556  47.971 102.700  1.00  0.00           N
ATOM    579  CA  TRP A  29      65.856  48.391 104.050  1.00  0.00           C
ATOM    581  CB  TRP A  29      67.356  48.261 104.440  1.00  0.00           C
ATOM    584  CG  TRP A  29      68.336  48.841 103.460  1.00  0.00           C
ATOM    585  CD1 TRP A  29      69.086  48.181 102.530  1.00  0.00           C
ATOM    587  NE1 TRP A  29      69.816  49.081 101.800  1.00  0.00           N
ATOM    589  CE2 TRP A  29      69.526  50.341 102.210  1.00  0.00           C
ATOM    590  CD2 TRP A  29      68.626  50.241 103.280  1.00  0.00           C
ATOM    591  CE3 TRP A  29      68.246  51.391 103.960  1.00  0.00           C
ATOM    593  CZ3 TRP A  29      68.646  52.621 103.460  1.00  0.00           C
ATOM    595  CZ2 TRP A  29      69.936  51.561 101.700  1.00  0.00           C
ATOM    597  CH2 TRP A  29      69.446  52.721 102.320  1.00  0.00           C
ATOM    599  C   TRP A  29      65.376  49.811 104.220  1.00  0.00           C
ATOM    600  O   TRP A  29      65.146  50.551 103.260  1.00  0.00           O
ATOM    601  N   SER A  30      65.216  50.211 105.490  1.00  0.00           N
ATOM    603  CA  SER A  30      64.816  51.551 105.880  1.00  0.00           C
ATOM    605  CB  SER A  30      63.456  51.571 106.640  1.00  0.00           C
ATOM    608  OG  SER A  30      62.546  50.611 106.100  1.00  0.00           O
ATOM    610  C   SER A  30      65.866  52.051 106.850  1.00  0.00           C
ATOM    611  O   SER A  30      66.316  51.301 107.720  1.00  0.00           O
ATOM    612  N   THR A  31      66.276  53.331 106.730  1.00  0.00           N
ATOM    614  CA  THR A  31      67.206  53.951 107.680  1.00  0.00           C
ATOM    616  CB  THR A  31      68.646  54.051 107.190  1.00  0.00           C
ATOM    618  OG1 THR A  31      69.046  52.751 106.830  1.00  0.00           O
ATOM    620  CG2 THR A  31      69.596  54.541 108.290  1.00  0.00           C
ATOM    624  C   THR A  31      66.746  55.341 108.060  1.00  0.00           C
ATOM    625  O   THR A  31      66.516  56.181 107.210  1.00  0.00           O
ATOM    626  N   SER A  32      66.606  55.601 109.380  1.00  0.00           N
ATOM    628  CA  SER A  32      66.266  56.901 109.950  1.00  0.00           C
ATOM    630  CB  SER A  32      65.826  56.751 111.440  1.00  0.00           C
ATOM    633  OG  SER A  32      65.596  57.981 112.150  1.00  0.00           O
ATOM    635  C   SER A  32      67.436  57.871 109.840  1.00  0.00           C
ATOM    636  O   SER A  32      68.516  57.621 110.390  1.00  0.00           O
ATOM    637  N   VAL A  33      67.246  59.001 109.150  1.00  0.00           N
ATOM    639  CA  VAL A  33      68.136  60.121 109.170  1.00  0.00           C
ATOM    641  CB  VAL A  33      68.566  60.541 107.760  1.00  0.00           C
ATOM    643  CG1 VAL A  33      69.656  61.621 107.820  1.00  0.00           C
ATOM    647  CG2 VAL A  33      69.076  59.321 106.960  1.00  0.00           C
ATOM    651  C   VAL A  33      67.306  61.211 109.840  1.00  0.00           C
ATOM    652  O   VAL A  33      66.256  61.581 109.340  1.00  0.00           O
ATOM    653  N   GLY A  34      67.736  61.721 111.010  1.00  0.00           N
ATOM    655  CA  GLY A  34      67.146  62.871 111.700  1.00  0.00           C
ATOM    658  C   GLY A  34      65.636  63.061 111.760  1.00  0.00           C
ATOM    659  O   GLY A  34      64.866  62.131 111.970  1.00  0.00           O
ATOM    660  N   SER A  35      65.206  64.331 111.620  1.00  0.00           N
ATOM    662  CA  SER A  35      63.816  64.731 111.450  1.00  0.00           C
ATOM    664  CB  SER A  35      63.206  65.531 112.640  1.00  0.00           C
ATOM    667  OG  SER A  35      61.916  66.071 112.330  1.00  0.00           O
ATOM    669  C   SER A  35      63.806  65.641 110.270  1.00  0.00           C
ATOM    670  O   SER A  35      63.936  66.861 110.420  1.00  0.00           O
ATOM    671  N   GLY A  36      63.646  65.021 109.090  1.00  0.00           N
ATOM    673  CA  GLY A  36      64.076  65.511 107.790  1.00  0.00           C
ATOM    676  C   GLY A  36      63.536  66.791 107.270  1.00  0.00           C
ATOM    677  O   GLY A  36      63.266  67.771 107.970  1.00  0.00           O
ATOM    678  N   ILE A  37      63.406  66.861 105.940  1.00  0.00           N
ATOM    680  CA  ILE A  37      63.156  68.101 105.250  1.00  0.00           C
ATOM    682  CB  ILE A  37      63.356  67.951 103.750  1.00  0.00           C
ATOM    684  CG2 ILE A  37      64.816  67.531 103.470  1.00  0.00           C
ATOM    688  CG1 ILE A  37      62.316  67.001 103.110  1.00  0.00           C
ATOM    691  CD  ILE A  37      62.146  67.331 101.630  1.00  0.00           C
ATOM    695  C   ILE A  37      61.766  68.691 105.480  1.00  0.00           C
ATOM    696  O   ILE A  37      61.476  69.821 105.080  1.00  0.00           O
ATOM    697  N   GLY A  38      60.846  67.911 106.090  1.00  0.00           N
ATOM    699  CA  GLY A  38      59.476  68.291 106.370  1.00  0.00           C
ATOM    702  C   GLY A  38      58.736  69.011 105.270  1.00  0.00           C
ATOM    703  O   GLY A  38      58.696  68.621 104.100  1.00  0.00           O
ATOM    704  N   ASN A  39      58.116  70.131 105.630  1.00  0.00           N
ATOM    706  CA  ASN A  39      57.406  70.961 104.690  1.00  0.00           C
ATOM    708  CB  ASN A  39      56.236  71.681 105.420  1.00  0.00           C
ATOM    711  CG  ASN A  39      55.096  70.731 105.750  1.00  0.00           C
ATOM    712  OD1 ASN A  39      54.546  70.771 106.850  1.00  0.00           O
ATOM    713  ND2 ASN A  39      54.716  69.891 104.760  1.00  0.00           N
ATOM    716  C   ASN A  39      58.276  72.021 104.050  1.00  0.00           C
ATOM    717  O   ASN A  39      57.746  72.921 103.400  1.00  0.00           O
ATOM    718  N   PHE A  40      59.606  72.041 104.230  1.00  0.00           N
ATOM    720  CA  PHE A  40      60.326  73.271 103.970  1.00  0.00           C
ATOM    722  CB  PHE A  40      61.626  73.281 104.800  1.00  0.00           C
ATOM    725  CG  PHE A  40      61.216  73.611 106.200  1.00  0.00           C
ATOM    726  CD1 PHE A  40      60.896  74.941 106.480  1.00  0.00           C
ATOM    728  CE1 PHE A  40      60.346  75.301 107.710  1.00  0.00           C
ATOM    730  CZ  PHE A  40      60.146  74.331 108.690  1.00  0.00           C
ATOM    732  CD2 PHE A  40      61.046  72.631 107.200  1.00  0.00           C
ATOM    734  CE2 PHE A  40      60.506  72.991 108.440  1.00  0.00           C
ATOM    736  C   PHE A  40      60.596  73.561 102.510  1.00  0.00           C
ATOM    737  O   PHE A  40      60.736  74.711 102.120  1.00  0.00           O
ATOM    738  N   TYR A  41      60.626  72.501 101.700  1.00  0.00           N
ATOM    740  CA  TYR A  41      61.206  72.511 100.370  1.00  0.00           C
ATOM    742  CB  TYR A  41      60.686  73.581  99.370  1.00  0.00           C
ATOM    745  CG  TYR A  41      61.006  73.151  97.960  1.00  0.00           C
ATOM    746  CD1 TYR A  41      60.156  72.251  97.300  1.00  0.00           C
ATOM    748  CE1 TYR A  41      60.446  71.781  96.010  1.00  0.00           C
ATOM    750  CZ  TYR A  41      61.606  72.221  95.350  1.00  0.00           C
ATOM    751  OH  TYR A  41      61.916  71.701  94.070  1.00  0.00           O
ATOM    753  CD2 TYR A  41      62.156  73.601  97.280  1.00  0.00           C
ATOM    755  CE2 TYR A  41      62.446  73.151  95.980  1.00  0.00           C
ATOM    757  C   TYR A  41      62.716  72.491 100.510  1.00  0.00           C
ATOM    758  O   TYR A  41      63.346  73.401 101.050  1.00  0.00           O
ATOM    759  N   SER A  42      63.316  71.391 100.040  1.00  0.00           N
ATOM    761  CA  SER A  42      64.736  71.151 100.010  1.00  0.00           C
ATOM    763  CB  SER A  42      65.256  70.251 101.160  1.00  0.00           C
ATOM    766  OG  SER A  42      65.446  70.971 102.370  1.00  0.00           O
ATOM    768  C   SER A  42      64.986  70.371  98.760  1.00  0.00           C
ATOM    769  O   SER A  42      64.146  69.591  98.330  1.00  0.00           O
ATOM    770  N   ASN A  43      66.176  70.491  98.180  1.00  0.00           N
ATOM    772  CA  ASN A  43      66.596  69.611  97.120  1.00  0.00           C
ATOM    774  CB  ASN A  43      67.386  70.481  96.110  1.00  0.00           C
ATOM    777  CG  ASN A  43      67.706  69.791  94.790  1.00  0.00           C
ATOM    778  OD1 ASN A  43      66.976  69.971  93.810  1.00  0.00           O
ATOM    779  ND2 ASN A  43      68.836  69.071  94.730  1.00  0.00           N
ATOM    782  C   ASN A  43      67.406  68.471  97.710  1.00  0.00           C
ATOM    783  O   ASN A  43      68.076  67.741  97.000  1.00  0.00           O
ATOM    784  N   LEU A  44      67.406  68.281  99.040  1.00  0.00           N
ATOM    786  CA  LEU A  44      68.266  67.341  99.710  1.00  0.00           C
ATOM    788  CB  LEU A  44      68.296  67.631 101.220  1.00  0.00           C
ATOM    791  CG  LEU A  44      69.286  66.751 102.000  1.00  0.00           C
ATOM    793  CD1 LEU A  44      70.736  67.201 101.730  1.00  0.00           C
ATOM    797  CD2 LEU A  44      68.846  66.781 103.460  1.00  0.00           C
ATOM    801  C   LEU A  44      67.936  65.861  99.480  1.00  0.00           C
ATOM    802  O   LEU A  44      67.086  65.281 100.170  1.00  0.00           O
ATOM    803  N   HIS A  45      68.636  65.191  98.560  1.00  0.00           N
ATOM    805  CA  HIS A  45      68.466  63.781  98.270  1.00  0.00           C
ATOM    807  CB  HIS A  45      68.306  63.561  96.760  1.00  0.00           C
ATOM    810  ND1 HIS A  45      70.556  63.871  95.710  1.00  0.00           N
ATOM    811  CG  HIS A  45      69.296  64.351  96.000  1.00  0.00           C
ATOM    812  CE1 HIS A  45      71.066  64.761  94.900  1.00  0.00           C
ATOM    814  NE2 HIS A  45      70.206  65.771  94.640  1.00  0.00           N
ATOM    816  CD2 HIS A  45      69.066  65.511  95.350  1.00  0.00           C
ATOM    818  C   HIS A  45      69.626  62.941  98.760  1.00  0.00           C
ATOM    819  O   HIS A  45      70.686  63.481  99.080  1.00  0.00           O
ATOM    820  N   PRO A  46      69.466  61.631  98.890  1.00  0.00           N
ATOM    821  CD  PRO A  46      68.166  60.951  98.900  1.00  0.00           C
ATOM    824  CA  PRO A  46      70.556  60.671  98.980  1.00  0.00           C
ATOM    826  CB  PRO A  46      69.876  59.301  99.120  1.00  0.00           C
ATOM    829  CG  PRO A  46      68.466  59.641  99.610  1.00  0.00           C
ATOM    832  C   PRO A  46      71.526  60.661  97.810  1.00  0.00           C
ATOM    833  O   PRO A  46      71.146  60.931  96.680  1.00  0.00           O
ATOM    834  N   ALA A  47      72.786  60.241  98.020  1.00  0.00           N
ATOM    836  CA  ALA A  47      73.676  60.041  96.900  1.00  0.00           C
ATOM    838  CB  ALA A  47      74.636  61.231  96.740  1.00  0.00           C
ATOM    842  C   ALA A  47      74.476  58.781  97.050  1.00  0.00           C
ATOM    843  O   ALA A  47      75.046  58.521  98.110  1.00  0.00           O
ATOM    844  N   LEU A  48      74.566  57.971  95.960  1.00  0.00           N
ATOM    846  CA  LEU A  48      75.266  56.701  95.980  1.00  0.00           C
ATOM    848  CB  LEU A  48      74.306  55.551  95.630  1.00  0.00           C
ATOM    851  CG  LEU A  48      74.936  54.141  95.580  1.00  0.00           C
ATOM    853  CD1 LEU A  48      75.606  53.761  96.910  1.00  0.00           C
ATOM    857  CD2 LEU A  48      73.886  53.091  95.200  1.00  0.00           C
ATOM    861  C   LEU A  48      76.436  56.721  95.020  1.00  0.00           C
ATOM    862  O   LEU A  48      76.316  57.071  93.840  1.00  0.00           O
ATOM    863  N   ALA A  49      77.636  56.421  95.550  1.00  0.00           N
ATOM    865  CA  ALA A  49      78.776  56.021  94.770  1.00  0.00           C
ATOM    867  CB  ALA A  49      79.596  57.231  94.300  1.00  0.00           C
ATOM    871  C   ALA A  49      79.626  55.141  95.660  1.00  0.00           C
ATOM    872  O   ALA A  49      79.816  55.461  96.840  1.00  0.00           O
ATOM    873  N   ASP A  50      80.136  54.021  95.120  1.00  0.00           N
ATOM    875  CA  ASP A  50      81.046  53.121  95.820  1.00  0.00           C
ATOM    877  CB  ASP A  50      82.376  53.821  96.220  1.00  0.00           C
ATOM    880  CG  ASP A  50      83.466  52.811  96.530  1.00  0.00           C
ATOM    881  OD1 ASP A  50      83.666  51.891  95.700  1.00  0.00           O
ATOM    882  OD2 ASP A  50      84.196  53.001  97.540  1.00  0.00           O
ATOM    883  C   ASP A  50      80.376  52.381  96.990  1.00  0.00           C
ATOM    884  O   ASP A  50      80.996  52.051  98.010  1.00  0.00           O
ATOM    885  N   ASN A  51      79.056  52.141  96.860  1.00  0.00           N
ATOM    887  CA  ASN A  51      78.296  51.311  97.780  1.00  0.00           C
ATOM    889  CB  ASN A  51      78.916  49.881  97.860  1.00  0.00           C
ATOM    892  CG  ASN A  51      77.976  48.831  98.440  1.00  0.00           C
ATOM    893  OD1 ASN A  51      76.846  49.101  98.850  1.00  0.00           O
ATOM    894  ND2 ASN A  51      78.476  47.591  98.540  1.00  0.00           N
ATOM    897  C   ASN A  51      78.046  52.031  99.120  1.00  0.00           C
ATOM    898  O   ASN A  51      77.656  51.441 100.140  1.00  0.00           O
ATOM    899  N   VAL A  52      78.206  53.371  99.160  1.00  0.00           N
ATOM    901  CA  VAL A  52      77.816  54.171 100.300  1.00  0.00           C
ATOM    903  CB  VAL A  52      78.966  54.921 100.940  1.00  0.00           C
ATOM    905  CG1 VAL A  52      78.486  55.561 102.270  1.00  0.00           C
ATOM    909  CG2 VAL A  52      80.116  53.951 101.230  1.00  0.00           C
ATOM    913  C   VAL A  52      76.776  55.181  99.850  1.00  0.00           C
ATOM    914  O   VAL A  52      77.016  56.011  98.970  1.00  0.00           O
ATOM    915  N   VAL A  53      75.586  55.131 100.480  1.00  0.00           N
ATOM    917  CA  VAL A  53      74.546  56.121 100.380  1.00  0.00           C
ATOM    919  CB  VAL A  53      73.166  55.541 100.700  1.00  0.00           C
ATOM    921  CG1 VAL A  53      72.086  56.641 100.640  1.00  0.00           C
ATOM    925  CG2 VAL A  53      72.826  54.401  99.710  1.00  0.00           C
ATOM    929  C   VAL A  53      74.866  57.231 101.370  1.00  0.00           C
ATOM    930  O   VAL A  53      75.046  56.991 102.560  1.00  0.00           O
ATOM    931  N   TYR A  54      74.956  58.491 100.920  1.00  0.00           N
ATOM    933  CA  TYR A  54      75.046  59.611 101.840  1.00  0.00           C
ATOM    935  CB  TYR A  54      76.106  60.651 101.390  1.00  0.00           C
ATOM    938  CG  TYR A  54      77.426  59.971 101.280  1.00  0.00           C
ATOM    939  CD1 TYR A  54      78.196  59.711 102.430  1.00  0.00           C
ATOM    941  CE1 TYR A  54      79.386  58.981 102.330  1.00  0.00           C
ATOM    943  CZ  TYR A  54      79.806  58.501 101.090  1.00  0.00           C
ATOM    944  OH  TYR A  54      80.926  57.651 101.000  1.00  0.00           O
ATOM    946  CD2 TYR A  54      77.896  59.511 100.030  1.00  0.00           C
ATOM    948  CE2 TYR A  54      79.076  58.781  99.930  1.00  0.00           C
ATOM    950  C   TYR A  54      73.686  60.261 101.910  1.00  0.00           C
ATOM    951  O   TYR A  54      73.066  60.431 100.870  1.00  0.00           O
ATOM    952  N   ALA A  55      73.196  60.621 103.110  1.00  0.00           N
ATOM    954  CA  ALA A  55      71.936  61.351 103.250  1.00  0.00           C
ATOM    956  CB  ALA A  55      70.686  60.451 103.200  1.00  0.00           C
ATOM    960  C   ALA A  55      71.996  62.121 104.560  1.00  0.00           C
ATOM    961  O   ALA A  55      72.906  61.921 105.370  1.00  0.00           O
ATOM    962  N   ALA A  56      71.086  63.081 104.780  1.00  0.00           N
ATOM    964  CA  ALA A  56      71.326  64.161 105.710  1.00  0.00           C
ATOM    966  CB  ALA A  56      72.166  65.211 104.970  1.00  0.00           C
ATOM    970  C   ALA A  56      70.016  64.771 106.180  1.00  0.00           C
ATOM    971  O   ALA A  56      68.986  64.581 105.560  1.00  0.00           O
ATOM    972  N   ASP A  57      70.056  65.511 107.310  1.00  0.00           N
ATOM    974  CA  ASP A  57      68.896  66.031 108.020  1.00  0.00           C
ATOM    976  CB  ASP A  57      68.966  65.531 109.500  1.00  0.00           C
ATOM    979  CG  ASP A  57      67.806  66.021 110.340  1.00  0.00           C
ATOM    980  OD1 ASP A  57      66.726  66.211 109.750  1.00  0.00           O
ATOM    981  OD2 ASP A  57      67.936  66.091 111.580  1.00  0.00           O
ATOM    982  C   ASP A  57      68.916  67.541 108.120  1.00  0.00           C
ATOM    983  O   ASP A  57      69.966  68.041 108.520  1.00  0.00           O
ATOM    984  N   ARG A  58      67.786  68.271 107.890  1.00  0.00           N
ATOM    986  CA  ARG A  58      67.686  69.731 107.980  1.00  0.00           C
ATOM    988  CB  ARG A  58      66.356  70.381 107.500  1.00  0.00           C
ATOM    991  CG  ARG A  58      66.356  71.931 107.600  1.00  0.00           C
ATOM    994  CD  ARG A  58      65.336  72.621 106.680  1.00  0.00           C
ATOM    997  NE  ARG A  58      65.186  74.061 107.040  1.00  0.00           N
ATOM    999  CZ  ARG A  58      64.846  74.991 106.160  1.00  0.00           C
ATOM   1000  NH1 ARG A  58      64.676  74.711 104.890  1.00  0.00           N
ATOM   1003  NH2 ARG A  58      64.746  76.251 106.510  1.00  0.00           N
ATOM   1006  C   ARG A  58      68.256  70.391 109.260  1.00  0.00           C
ATOM   1007  O   ARG A  58      68.736  71.531 109.270  1.00  0.00           O
ATOM   1008  N   ALA A  59      68.246  69.661 110.380  1.00  0.00           N
ATOM   1010  CA  ALA A  59      68.846  70.081 111.620  1.00  0.00           C
ATOM   1012  CB  ALA A  59      68.196  69.291 112.750  1.00  0.00           C
ATOM   1016  C   ALA A  59      70.376  69.971 111.710  1.00  0.00           C
ATOM   1017  O   ALA A  59      70.976  70.621 112.570  1.00  0.00           O
ATOM   1018  N   GLY A  60      71.056  69.221 110.820  1.00  0.00           N
ATOM   1020  CA  GLY A  60      72.516  69.151 110.790  1.00  0.00           C
ATOM   1023  C   GLY A  60      73.146  67.821 111.040  1.00  0.00           C
ATOM   1024  O   GLY A  60      74.316  67.741 111.400  1.00  0.00           O
ATOM   1025  N   LEU A  61      72.416  66.721 110.820  1.00  0.00           N
ATOM   1027  CA  LEU A  61      72.886  65.361 111.010  1.00  0.00           C
ATOM   1029  CB  LEU A  61      71.856  64.531 111.810  1.00  0.00           C
ATOM   1032  CG  LEU A  61      71.986  62.991 111.930  1.00  0.00           C
ATOM   1034  CD1 LEU A  61      71.656  62.241 110.620  1.00  0.00           C
ATOM   1038  CD2 LEU A  61      73.316  62.551 112.550  1.00  0.00           C
ATOM   1042  C   LEU A  61      73.166  64.741 109.670  1.00  0.00           C
ATOM   1043  O   LEU A  61      72.366  64.851 108.740  1.00  0.00           O
ATOM   1044  N   VAL A  62      74.326  64.081 109.500  1.00  0.00           N
ATOM   1046  CA  VAL A  62      74.656  63.311 108.320  1.00  0.00           C
ATOM   1048  CB  VAL A  62      75.896  63.731 107.560  1.00  0.00           C
ATOM   1050  CG1 VAL A  62      75.396  64.471 106.310  1.00  0.00           C
ATOM   1054  CG2 VAL A  62      76.856  64.451 108.530  1.00  0.00           C
ATOM   1058  C   VAL A  62      74.906  61.901 108.680  1.00  0.00           C
ATOM   1059  O   VAL A  62      75.556  61.591 109.680  1.00  0.00           O
ATOM   1060  N   LYS A  63      74.436  61.031 107.780  1.00  0.00           N
ATOM   1062  CA  LYS A  63      74.746  59.641 107.780  1.00  0.00           C
ATOM   1064  CB  LYS A  63      73.516  58.821 108.220  1.00  0.00           C
ATOM   1067  CG  LYS A  63      73.366  58.941 109.740  1.00  0.00           C
ATOM   1070  CD  LYS A  63      72.086  58.341 110.330  1.00  0.00           C
ATOM   1073  CE  LYS A  63      72.026  58.611 111.840  1.00  0.00           C
ATOM   1076  NZ  LYS A  63      71.336  57.521 112.520  1.00  0.00           N
ATOM   1080  C   LYS A  63      75.336  59.201 106.470  1.00  0.00           C
ATOM   1081  O   LYS A  63      75.006  59.691 105.390  1.00  0.00           O
ATOM   1082  N   ALA A  64      76.296  58.271 106.580  1.00  0.00           N
ATOM   1084  CA  ALA A  64      76.816  57.521 105.480  1.00  0.00           C
ATOM   1086  CB  ALA A  64      78.326  57.671 105.400  1.00  0.00           C
ATOM   1090  C   ALA A  64      76.506  56.091 105.770  1.00  0.00           C
ATOM   1091  O   ALA A  64      76.666  55.591 106.880  1.00  0.00           O
ATOM   1092  N   LEU A  65      75.946  55.421 104.770  1.00  0.00           N
ATOM   1094  CA  LEU A  65      75.026  54.351 105.000  1.00  0.00           C
ATOM   1096  CB  LEU A  65      73.626  55.021 104.840  1.00  0.00           C
ATOM   1099  CG  LEU A  65      72.386  54.201 105.160  1.00  0.00           C
ATOM   1101  CD1 LEU A  65      72.136  53.101 104.130  1.00  0.00           C
ATOM   1105  CD2 LEU A  65      72.516  53.621 106.570  1.00  0.00           C
ATOM   1109  C   LEU A  65      75.346  53.331 103.940  1.00  0.00           C
ATOM   1110  O   LEU A  65      75.346  53.651 102.750  1.00  0.00           O
ATOM   1111  N   ASN A  66      75.696  52.081 104.290  1.00  0.00           N
ATOM   1113  CA  ASN A  66      76.056  51.141 103.240  1.00  0.00           C
ATOM   1115  CB  ASN A  66      76.966  50.001 103.760  1.00  0.00           C
ATOM   1118  CG  ASN A  66      76.256  48.911 104.540  1.00  0.00           C
ATOM   1119  OD1 ASN A  66      75.316  49.141 105.290  1.00  0.00           O
ATOM   1120  ND2 ASN A  66      76.706  47.651 104.330  1.00  0.00           N
ATOM   1123  C   ASN A  66      74.856  50.651 102.430  1.00  0.00           C
ATOM   1124  O   ASN A  66      73.846  50.201 102.980  1.00  0.00           O
ATOM   1125  N   ALA A  67      74.906  50.771 101.090  1.00  0.00           N
ATOM   1127  CA  ALA A  67      73.736  50.561 100.250  1.00  0.00           C
ATOM   1129  CB  ALA A  67      74.066  50.931  98.790  1.00  0.00           C
ATOM   1133  C   ALA A  67      73.176  49.141 100.330  1.00  0.00           C
ATOM   1134  O   ALA A  67      71.976  48.891 100.180  1.00  0.00           O
ATOM   1135  N   ASP A  68      74.046  48.151 100.530  1.00  0.00           N
ATOM   1137  CA  ASP A  68      73.696  46.761 100.770  1.00  0.00           C
ATOM   1139  CB  ASP A  68      74.906  45.901 100.340  1.00  0.00           C
ATOM   1142  CG  ASP A  68      75.196  46.121  98.860  1.00  0.00           C
ATOM   1143  OD1 ASP A  68      74.236  46.481  98.120  1.00  0.00           O
ATOM   1144  OD2 ASP A  68      76.326  45.841  98.400  1.00  0.00           O
ATOM   1145  C   ASP A  68      72.986  46.351 102.080  1.00  0.00           C
ATOM   1146  O   ASP A  68      72.016  45.601 102.020  1.00  0.00           O
ATOM   1147  N   ASP A  69      73.396  46.821 103.280  1.00  0.00           N
ATOM   1149  CA  ASP A  69      72.816  46.371 104.550  1.00  0.00           C
ATOM   1151  CB  ASP A  69      74.016  46.021 105.470  1.00  0.00           C
ATOM   1154  CG  ASP A  69      73.716  45.291 106.760  1.00  0.00           C
ATOM   1155  OD1 ASP A  69      72.536  44.991 107.080  1.00  0.00           O
ATOM   1156  OD2 ASP A  69      74.716  45.011 107.480  1.00  0.00           O
ATOM   1157  C   ASP A  69      71.936  47.451 105.180  1.00  0.00           C
ATOM   1158  O   ASP A  69      71.126  47.241 106.090  1.00  0.00           O
ATOM   1159  N   GLY A  70      72.046  48.691 104.670  1.00  0.00           N
ATOM   1161  CA  GLY A  70      71.296  49.801 105.220  1.00  0.00           C
ATOM   1164  C   GLY A  70      71.806  50.281 106.550  1.00  0.00           C
ATOM   1165  O   GLY A  70      71.056  50.821 107.370  1.00  0.00           O
ATOM   1166  N   LYS A  71      73.116  50.111 106.820  1.00  0.00           N
ATOM   1168  CA  LYS A  71      73.696  50.381 108.120  1.00  0.00           C
ATOM   1170  CB  LYS A  71      74.246  49.081 108.740  1.00  0.00           C
ATOM   1173  CG  LYS A  71      73.126  48.161 109.250  1.00  0.00           C
ATOM   1176  CD  LYS A  71      73.676  46.971 110.060  1.00  0.00           C
ATOM   1179  CE  LYS A  71      72.806  46.521 111.230  1.00  0.00           C
ATOM   1182  NZ  LYS A  71      72.856  47.531 112.290  1.00  0.00           N
ATOM   1186  C   LYS A  71      74.776  51.451 108.100  1.00  0.00           C
ATOM   1187  O   LYS A  71      75.636  51.481 107.220  1.00  0.00           O
ATOM   1188  N   GLU A  72      74.696  52.421 109.040  1.00  0.00           N
ATOM   1190  CA  GLU A  72      75.606  53.551 109.070  1.00  0.00           C
ATOM   1192  CB  GLU A  72      75.106  54.711 109.990  1.00  0.00           C
ATOM   1195  CG  GLU A  72      75.176  54.451 111.520  1.00  0.00           C
ATOM   1198  CD  GLU A  72      74.776  55.681 112.350  1.00  0.00           C
ATOM   1199  OE1 GLU A  72      73.596  56.101 112.270  1.00  0.00           O
ATOM   1200  OE2 GLU A  72      75.656  56.201 113.090  1.00  0.00           O
ATOM   1201  C   GLU A  72      77.086  53.201 109.340  1.00  0.00           C
ATOM   1202  O   GLU A  72      77.436  52.491 110.280  1.00  0.00           O
ATOM   1203  N   ILE A  73      77.996  53.721 108.490  1.00  0.00           N
ATOM   1205  CA  ILE A  73      79.446  53.551 108.580  1.00  0.00           C
ATOM   1207  CB  ILE A  73      80.096  53.431 107.190  1.00  0.00           C
ATOM   1209  CG2 ILE A  73      79.556  52.141 106.520  1.00  0.00           C
ATOM   1213  CG1 ILE A  73      79.886  54.671 106.280  1.00  0.00           C
ATOM   1216  CD  ILE A  73      80.826  54.711 105.070  1.00  0.00           C
ATOM   1220  C   ILE A  73      80.096  54.691 109.350  1.00  0.00           C
ATOM   1221  O   ILE A  73      81.116  54.521 110.040  1.00  0.00           O
ATOM   1222  N   TRP A  74      79.486  55.891 109.270  1.00  0.00           N
ATOM   1224  CA  TRP A  74      79.866  57.061 110.030  1.00  0.00           C
ATOM   1226  CB  TRP A  74      81.136  57.801 109.510  1.00  0.00           C
ATOM   1229  CG  TRP A  74      81.096  58.391 108.130  1.00  0.00           C
ATOM   1230  CD1 TRP A  74      81.736  57.921 107.010  1.00  0.00           C
ATOM   1232  NE1 TRP A  74      81.416  58.721 105.940  1.00  0.00           N
ATOM   1234  CE2 TRP A  74      80.596  59.731 106.330  1.00  0.00           C
ATOM   1235  CD2 TRP A  74      80.376  59.561 107.710  1.00  0.00           C
ATOM   1236  CE3 TRP A  74      79.596  60.491 108.380  1.00  0.00           C
ATOM   1238  CZ3 TRP A  74      78.886  61.441 107.650  1.00  0.00           C
ATOM   1240  CZ2 TRP A  74      79.956  60.721 105.600  1.00  0.00           C
ATOM   1242  CH2 TRP A  74      79.026  61.511 106.260  1.00  0.00           C
ATOM   1244  C   TRP A  74      78.636  57.951 110.110  1.00  0.00           C
ATOM   1245  O   TRP A  74      77.736  57.911 109.260  1.00  0.00           O
ATOM   1246  N   SER A  75      78.556  58.791 111.160  1.00  0.00           N
ATOM   1248  CA  SER A  75      77.476  59.761 111.320  1.00  0.00           C
ATOM   1250  CB  SER A  75      76.196  59.191 111.990  1.00  0.00           C
ATOM   1253  OG  SER A  75      76.376  58.731 113.340  1.00  0.00           O
ATOM   1255  C   SER A  75      77.996  60.921 112.130  1.00  0.00           C
ATOM   1256  O   SER A  75      78.626  60.721 113.170  1.00  0.00           O
ATOM   1257  N   VAL A  76      77.716  62.161 111.710  1.00  0.00           N
ATOM   1259  CA  VAL A  76      78.306  63.351 112.320  1.00  0.00           C
ATOM   1261  CB  VAL A  76      79.426  63.991 111.500  1.00  0.00           C
ATOM   1263  CG1 VAL A  76      80.256  65.011 112.310  1.00  0.00           C
ATOM   1267  CG2 VAL A  76      80.406  62.911 111.030  1.00  0.00           C
ATOM   1271  C   VAL A  76      77.176  64.321 112.530  1.00  0.00           C
ATOM   1272  O   VAL A  76      76.196  64.341 111.770  1.00  0.00           O
ATOM   1273  N   SER A  77      77.276  65.171 113.560  1.00  0.00           N
ATOM   1275  CA  SER A  77      76.376  66.311 113.700  1.00  0.00           C
ATOM   1277  CB  SER A  77      75.456  66.351 114.940  1.00  0.00           C
ATOM   1280  OG  SER A  77      74.316  65.531 114.760  1.00  0.00           O
ATOM   1282  C   SER A  77      77.156  67.581 113.680  1.00  0.00           C
ATOM   1283  O   SER A  77      78.186  67.721 114.340  1.00  0.00           O
ATOM   1284  N   LEU A  78      76.636  68.501 112.870  1.00  0.00           N
ATOM   1286  CA  LEU A  78      77.256  69.681 112.360  1.00  0.00           C
ATOM   1288  CB  LEU A  78      77.526  69.491 110.850  1.00  0.00           C
ATOM   1291  CG  LEU A  78      78.846  68.831 110.370  1.00  0.00           C
ATOM   1293  CD1 LEU A  78      80.086  69.381 111.070  1.00  0.00           C
ATOM   1297  CD2 LEU A  78      78.846  67.311 110.380  1.00  0.00           C
ATOM   1301  C   LEU A  78      76.186  70.751 112.520  1.00  0.00           C
ATOM   1302  O   LEU A  78      75.436  71.081 111.610  1.00  0.00           O
ATOM   1303  N   ALA A  79      76.086  71.311 113.730  1.00  0.00           N
ATOM   1305  CA  ALA A  79      75.066  72.251 114.090  1.00  0.00           C
ATOM   1307  CB  ALA A  79      74.146  71.621 115.150  1.00  0.00           C
ATOM   1311  C   ALA A  79      75.786  73.501 114.550  1.00  0.00           C
ATOM   1312  O   ALA A  79      76.986  73.501 114.800  1.00  0.00           O
ATOM   1313  N   GLU A  80      75.136  74.671 114.520  1.00  0.00           N
ATOM   1315  CA  GLU A  80      74.116  75.041 115.480  1.00  0.00           C
ATOM   1317  CB  GLU A  80      74.516  76.481 115.830  1.00  0.00           C
ATOM   1320  CG  GLU A  80      73.866  76.981 117.132  1.00  0.00           C
ATOM   1323  CD  GLU A  80      73.606  78.481 117.172  1.00  0.00           C
ATOM   1324  OE1 GLU A  80      73.796  79.221 116.180  1.00  0.00           O
ATOM   1325  OE2 GLU A  80      73.196  78.911 118.292  1.00  0.00           O
ATOM   1326  C   GLU A  80      72.696  75.051 114.900  1.00  0.00           C
ATOM   1327  O   GLU A  80      71.706  75.131 115.630  1.00  0.00           O
ATOM   1328  N   LYS A  81      72.596  74.911 113.570  1.00  0.00           N
ATOM   1330  CA  LYS A  81      71.456  75.121 112.680  1.00  0.00           C
ATOM   1332  CB  LYS A  81      70.036  74.861 113.260  1.00  0.00           C
ATOM   1335  CG  LYS A  81      69.286  76.061 113.880  1.00  0.00           C
ATOM   1338  CD  LYS A  81      67.986  76.391 113.130  1.00  0.00           C
ATOM   1341  CE  LYS A  81      67.396  77.751 113.510  1.00  0.00           C
ATOM   1344  NZ  LYS A  81      65.976  77.901 113.100  1.00  0.00           N
ATOM   1348  C   LYS A  81      71.656  76.401 111.860  1.00  0.00           C
ATOM   1349  O   LYS A  81      70.706  77.041 111.410  1.00  0.00           O
ATOM   1350  N   ASP A  82      72.926  76.821 111.580  1.00  0.00           N
ATOM   1352  CA  ASP A  82      73.246  78.111 111.000  1.00  0.00           C
ATOM   1354  CB  ASP A  82      73.896  78.971 112.110  1.00  0.00           C
ATOM   1357  CG  ASP A  82      73.346  80.381 112.000  1.00  0.00           C
ATOM   1358  OD1 ASP A  82      74.076  81.341 111.680  1.00  0.00           O
ATOM   1359  OD2 ASP A  82      72.106  80.491 112.190  1.00  0.00           O
ATOM   1360  C   ASP A  82      74.116  78.161 109.730  1.00  0.00           C
ATOM   1361  O   ASP A  82      74.286  79.221 109.150  1.00  0.00           O
ATOM   1362  N   GLY A  83      74.656  77.041 109.210  1.00  0.00           N
ATOM   1364  CA  GLY A  83      75.616  77.081 108.090  1.00  0.00           C
ATOM   1367  C   GLY A  83      75.046  76.831 106.710  1.00  0.00           C
ATOM   1368  O   GLY A  83      73.896  77.061 106.400  1.00  0.00           O
ATOM   1369  N   TRP A  84      75.886  76.251 105.810  1.00  0.00           N
ATOM   1371  CA  TRP A  84      75.446  75.691 104.540  1.00  0.00           C
ATOM   1373  CB  TRP A  84      76.436  76.011 103.410  1.00  0.00           C
ATOM   1376  CG  TRP A  84      76.046  75.851 101.960  1.00  0.00           C
ATOM   1377  CD1 TRP A  84      76.516  74.761 101.290  1.00  0.00           C
ATOM   1379  NE1 TRP A  84      76.736  75.071  99.980  1.00  0.00           N
ATOM   1381  CE2 TRP A  84      76.356  76.341  99.740  1.00  0.00           C
ATOM   1382  CD2 TRP A  84      75.806  76.851 100.940  1.00  0.00           C
ATOM   1383  CE3 TRP A  84      75.266  78.131 100.920  1.00  0.00           C
ATOM   1385  CZ3 TRP A  84      75.376  78.901  99.760  1.00  0.00           C
ATOM   1387  CZ2 TRP A  84      76.546  77.131  98.620  1.00  0.00           C
ATOM   1389  CH2 TRP A  84      76.036  78.421  98.640  1.00  0.00           C
ATOM   1391  C   TRP A  84      75.166  74.181 104.600  1.00  0.00           C
ATOM   1392  O   TRP A  84      75.176  73.501 103.580  1.00  0.00           O
ATOM   1393  N   PHE A  85      74.946  73.611 105.810  1.00  0.00           N
ATOM   1395  CA  PHE A  85      75.076  72.181 106.100  1.00  0.00           C
ATOM   1397  CB  PHE A  85      74.236  71.491 107.190  1.00  0.00           C
ATOM   1400  CG  PHE A  85      74.426  70.021 107.480  1.00  0.00           C
ATOM   1401  CD1 PHE A  85      73.396  69.161 107.150  1.00  0.00           C
ATOM   1403  CE1 PHE A  85      73.396  67.811 107.460  1.00  0.00           C
ATOM   1405  CZ  PHE A  85      74.526  67.291 108.070  1.00  0.00           C
ATOM   1407  CD2 PHE A  85      75.516  69.481 108.160  1.00  0.00           C
ATOM   1409  CE2 PHE A  85      75.576  68.111 108.420  1.00  0.00           C
ATOM   1411  C   PHE A  85      75.566  71.251 105.070  1.00  0.00           C
ATOM   1412  O   PHE A  85      76.766  71.321 104.930  1.00  0.00           O
ATOM   1413  N   SER A  86      74.776  70.361 104.430  1.00  0.00           N
ATOM   1415  CA  SER A  86      74.956  68.901 104.290  1.00  0.00           C
ATOM   1417  CB  SER A  86      74.406  68.321 102.940  1.00  0.00           C
ATOM   1420  OG  SER A  86      73.876  69.331 102.070  1.00  0.00           O
ATOM   1422  C   SER A  86      76.246  68.171 104.780  1.00  0.00           C
ATOM   1423  O   SER A  86      76.316  66.951 104.650  1.00  0.00           O
ATOM   1424  N   LYS A  87      77.246  68.911 105.330  1.00  0.00           N
ATOM   1426  CA  LYS A  87      78.226  68.751 106.390  1.00  0.00           C
ATOM   1428  CB  LYS A  87      79.176  67.581 106.050  1.00  0.00           C
ATOM   1431  CG  LYS A  87      78.656  66.221 106.510  1.00  0.00           C
ATOM   1434  CD  LYS A  87      79.236  64.971 105.800  1.00  0.00           C
ATOM   1437  CE  LYS A  87      79.066  64.831 104.280  1.00  0.00           C
ATOM   1440  NZ  LYS A  87      77.696  64.441 103.920  1.00  0.00           N
ATOM   1444  C   LYS A  87      79.006  70.021 106.940  1.00  0.00           C
ATOM   1445  O   LYS A  87      80.216  69.981 107.040  1.00  0.00           O
ATOM   1446  N   GLU A  88      78.376  71.141 107.430  1.00  0.00           N
ATOM   1448  CA  GLU A  88      78.856  71.941 108.600  1.00  0.00           C
ATOM   1450  CB  GLU A  88      80.256  72.631 108.490  1.00  0.00           C
ATOM   1453  CG  GLU A  88      80.986  72.931 109.840  1.00  0.00           C
ATOM   1456  CD  GLU A  88      82.406  72.401 109.940  1.00  0.00           C
ATOM   1457  OE1 GLU A  88      83.126  72.511 108.940  1.00  0.00           O
ATOM   1458  OE2 GLU A  88      82.786  71.951 111.060  1.00  0.00           O
ATOM   1459  C   GLU A  88      77.676  72.831 109.110  1.00  0.00           C
ATOM   1460  O   GLU A  88      76.596  72.361 108.800  1.00  0.00           O
ATOM   1461  N   PRO A  89      77.506  73.991 109.810  1.00  0.00           N
ATOM   1462  CD  PRO A  89      78.606  74.851 110.220  1.00  0.00           C
ATOM   1465  CA  PRO A  89      76.446  74.091 110.840  1.00  0.00           C
ATOM   1467  CB  PRO A  89      76.826  75.361 111.650  1.00  0.00           C
ATOM   1470  CG  PRO A  89      77.926  76.051 110.860  1.00  0.00           C
ATOM   1473  C   PRO A  89      74.916  74.161 110.590  1.00  0.00           C
ATOM   1474  O   PRO A  89      74.266  74.491 111.560  1.00  0.00           O
ATOM   1475  N   ALA A  90      74.296  73.851 109.440  1.00  0.00           N
ATOM   1477  CA  ALA A  90      72.836  73.571 109.300  1.00  0.00           C
ATOM   1479  CB  ALA A  90      72.226  72.611 110.350  1.00  0.00           C
ATOM   1483  C   ALA A  90      71.916  74.461 108.460  1.00  0.00           C
ATOM   1484  O   ALA A  90      72.366  75.421 107.870  1.00  0.00           O
ATOM   1485  N   LEU A  91      70.626  74.061 108.250  1.00  0.00           N
ATOM   1487  CA  LEU A  91      69.606  74.701 107.390  1.00  0.00           C
ATOM   1489  CB  LEU A  91      69.416  76.231 107.540  1.00  0.00           C
ATOM   1492  CG  LEU A  91      68.586  76.741 108.740  1.00  0.00           C
ATOM   1494  CD1 LEU A  91      67.886  78.041 108.320  1.00  0.00           C
ATOM   1498  CD2 LEU A  91      67.536  75.751 109.260  1.00  0.00           C
ATOM   1502  C   LEU A  91      69.576  74.291 105.910  1.00  0.00           C
ATOM   1503  O   LEU A  91      69.126  75.011 105.010  1.00  0.00           O
ATOM   1504  N   LEU A  92      70.056  73.091 105.630  1.00  0.00           N
ATOM   1506  CA  LEU A  92      70.336  72.501 104.340  1.00  0.00           C
ATOM   1508  CB  LEU A  92      71.106  71.171 104.460  1.00  0.00           C
ATOM   1511  CG  LEU A  92      70.396  70.161 105.370  1.00  0.00           C
ATOM   1513  CD1 LEU A  92      70.866  68.741 105.030  1.00  0.00           C
ATOM   1517  CD2 LEU A  92      70.556  70.601 106.830  1.00  0.00           C
ATOM   1521  C   LEU A  92      69.186  72.351 103.390  1.00  0.00           C
ATOM   1522  O   LEU A  92      68.016  72.211 103.750  1.00  0.00           O
ATOM   1523  N   SER A  93      69.536  72.441 102.110  1.00  0.00           N
ATOM   1525  CA  SER A  93      68.526  72.601 101.090  1.00  0.00           C
ATOM   1527  CB  SER A  93      67.916  74.031 101.130  1.00  0.00           C
ATOM   1530  OG  SER A  93      66.786  74.111 100.270  1.00  0.00           O
ATOM   1532  C   SER A  93      69.066  72.281  99.720  1.00  0.00           C
ATOM   1533  O   SER A  93      68.286  72.061  98.800  1.00  0.00           O
ATOM   1534  N   GLY A  94      70.406  72.121  99.550  1.00  0.00           N
ATOM   1536  CA  GLY A  94      70.956  71.511  98.340  1.00  0.00           C
ATOM   1539  C   GLY A  94      71.406  70.111  98.610  1.00  0.00           C
ATOM   1540  O   GLY A  94      71.426  69.661  99.750  1.00  0.00           O
ATOM   1541  N   GLY A  95      71.866  69.381  97.570  1.00  0.00           N
ATOM   1543  CA  GLY A  95      72.566  68.101  97.740  1.00  0.00           C
ATOM   1546  C   GLY A  95      71.746  66.861  97.850  1.00  0.00           C
ATOM   1547  O   GLY A  95      70.566  66.881  97.600  1.00  0.00           O
ATOM   1548  N   VAL A  96      72.356  65.721  98.220  1.00  0.00           N
ATOM   1550  CA  VAL A  96      73.806  65.571  98.350  1.00  0.00           C
ATOM   1552  CB  VAL A  96      74.286  64.631  99.460  1.00  0.00           C
ATOM   1554  CG1 VAL A  96      73.896  65.211 100.840  1.00  0.00           C
ATOM   1558  CG2 VAL A  96      73.706  63.221  99.310  1.00  0.00           C
ATOM   1562  C   VAL A  96      74.476  65.281  97.020  1.00  0.00           C
ATOM   1563  O   VAL A  96      73.936  64.671  96.090  1.00  0.00           O
ATOM   1564  N   THR A  97      75.706  65.771  96.890  1.00  0.00           N
ATOM   1566  CA  THR A  97      76.536  65.581  95.710  1.00  0.00           C
ATOM   1568  CB  THR A  97      76.996  66.901  95.120  1.00  0.00           C
ATOM   1570  OG1 THR A  97      75.886  67.691  94.780  1.00  0.00           O
ATOM   1572  CG2 THR A  97      77.856  66.731  93.870  1.00  0.00           C
ATOM   1576  C   THR A  97      77.726  64.831  96.210  1.00  0.00           C
ATOM   1577  O   THR A  97      78.086  64.971  97.370  1.00  0.00           O
ATOM   1578  N   VAL A  98      78.356  63.971  95.390  1.00  0.00           N
ATOM   1580  CA  VAL A  98      79.586  63.281  95.750  1.00  0.00           C
ATOM   1582  CB  VAL A  98      79.346  61.781  96.050  1.00  0.00           C
ATOM   1584  CG1 VAL A  98      80.536  61.021  96.680  1.00  0.00           C
ATOM   1588  CG2 VAL A  98      78.196  61.651  97.070  1.00  0.00           C
ATOM   1592  C   VAL A  98      80.496  63.561  94.560  1.00  0.00           C
ATOM   1593  O   VAL A  98      80.386  64.621  93.960  1.00  0.00           O
ATOM   1594  N   SER A  99      81.396  62.631  94.200  1.00  0.00           N
ATOM   1596  CA  SER A  99      82.496  62.781  93.260  1.00  0.00           C
ATOM   1598  CB  SER A  99      82.406  63.871  92.150  1.00  0.00           C
ATOM   1601  OG  SER A  99      82.926  65.131  92.550  1.00  0.00           O
ATOM   1603  C   SER A  99      83.776  62.881  94.070  1.00  0.00           C
ATOM   1604  O   SER A  99      83.796  63.391  95.190  1.00  0.00           O
ATOM   1605  N   GLY A 100      84.876  62.301  93.530  1.00  0.00           N
ATOM   1607  CA  GLY A 100      86.236  62.421  94.050  1.00  0.00           C
ATOM   1610  C   GLY A 100      86.496  62.181  95.520  1.00  0.00           C
ATOM   1611  O   GLY A 100      87.406  62.771  96.090  1.00  0.00           O
ATOM   1612  N   GLY A 101      85.726  61.311  96.190  1.00  0.00           N
ATOM   1614  CA  GLY A 101      85.916  61.051  97.620  1.00  0.00           C
ATOM   1617  C   GLY A 101      85.416  62.161  98.530  1.00  0.00           C
ATOM   1618  O   GLY A 101      85.646  62.151  99.740  1.00  0.00           O
ATOM   1619  N   HIS A 102      84.646  63.091  97.960  1.00  0.00           N
ATOM   1621  CA  HIS A 102      84.056  64.191  98.680  1.00  0.00           C
ATOM   1623  CB  HIS A 102      84.436  65.571  98.080  1.00  0.00           C
ATOM   1626  ND1 HIS A 102      86.816  65.251  98.720  1.00  0.00           N
ATOM   1627  CG  HIS A 102      85.766  66.101  98.490  1.00  0.00           C
ATOM   1628  CE1 HIS A 102      87.846  66.031  98.950  1.00  0.00           C
ATOM   1630  NE2 HIS A 102      87.516  67.341  98.870  1.00  0.00           N
ATOM   1632  CD2 HIS A 102      86.176  67.391  98.590  1.00  0.00           C
ATOM   1634  C   HIS A 102      82.556  64.061  98.590  1.00  0.00           C
ATOM   1635  O   HIS A 102      82.006  63.521  97.640  1.00  0.00           O
ATOM   1636  N   VAL A 103      81.856  64.601  99.590  1.00  0.00           N
ATOM   1638  CA  VAL A 103      80.426  64.831  99.570  1.00  0.00           C
ATOM   1640  CB  VAL A 103      79.736  64.191 100.770  1.00  0.00           C
ATOM   1642  CG1 VAL A 103      78.206  64.331 100.640  1.00  0.00           C
ATOM   1646  CG2 VAL A 103      80.116  62.701 100.850  1.00  0.00           C
ATOM   1650  C   VAL A 103      80.236  66.341  99.600  1.00  0.00           C
ATOM   1651  O   VAL A 103      80.786  66.981 100.490  1.00  0.00           O
ATOM   1652  N   TYR A 104      79.496  66.931  98.640  1.00  0.00           N
ATOM   1654  CA  TYR A 104      79.306  68.361  98.460  1.00  0.00           C
ATOM   1656  CB  TYR A 104      79.746  68.951  97.110  1.00  0.00           C
ATOM   1659  CG  TYR A 104      81.146  68.541  96.800  1.00  0.00           C
ATOM   1660  CD1 TYR A 104      81.406  67.391  96.050  1.00  0.00           C
ATOM   1662  CE1 TYR A 104      82.706  67.081  95.660  1.00  0.00           C
ATOM   1664  CZ  TYR A 104      83.756  67.941  95.980  1.00  0.00           C
ATOM   1665  OH  TYR A 104      85.066  67.661  95.570  1.00  0.00           O
ATOM   1667  CD2 TYR A 104      82.206  69.371  97.180  1.00  0.00           C
ATOM   1669  CE2 TYR A 104      83.506  69.081  96.750  1.00  0.00           C
ATOM   1671  C   TYR A 104      77.836  68.691  98.620  1.00  0.00           C
ATOM   1672  O   TYR A 104      76.956  67.831  98.570  1.00  0.00           O
ATOM   1673  N   ILE A 105      77.586  69.961  98.960  1.00  0.00           N
ATOM   1675  CA  ILE A 105      76.796  70.251 100.140  1.00  0.00           C
ATOM   1677  CB  ILE A 105      77.816  70.181 101.250  1.00  0.00           C
ATOM   1679  CG2 ILE A 105      77.596  71.251 102.300  1.00  0.00           C
ATOM   1683  CG1 ILE A 105      77.966  68.761 101.830  1.00  0.00           C
ATOM   1686  CD  ILE A 105      79.306  68.601 102.560  1.00  0.00           C
ATOM   1690  C   ILE A 105      76.076  71.601  99.970  1.00  0.00           C
ATOM   1691  O   ILE A 105      76.596  72.441  99.240  1.00  0.00           O
ATOM   1692  N   GLY A 106      74.866  71.821 100.580  1.00  0.00           N
ATOM   1694  CA  GLY A 106      73.996  72.991 100.310  1.00  0.00           C
ATOM   1697  C   GLY A 106      73.046  73.431 101.430  1.00  0.00           C
ATOM   1698  O   GLY A 106      72.296  72.601 101.930  1.00  0.00           O
ATOM   1699  N   SER A 107      72.966  74.751 101.790  1.00  0.00           N
ATOM   1701  CA  SER A 107      71.886  75.341 102.620  1.00  0.00           C
ATOM   1703  CB  SER A 107      72.086  75.661 104.170  1.00  0.00           C
ATOM   1706  OG  SER A 107      72.426  74.601 105.020  1.00  0.00           O
ATOM   1708  C   SER A 107      71.586  76.771 102.240  1.00  0.00           C
ATOM   1709  O   SER A 107      72.446  77.541 101.820  1.00  0.00           O
ATOM   1710  N   GLU A 108      70.406  77.181 102.700  1.00  0.00           N
ATOM   1712  CA  GLU A 108      70.016  78.501 103.130  1.00  0.00           C
ATOM   1714  CB  GLU A 108      68.626  78.291 103.770  1.00  0.00           C
ATOM   1717  CG  GLU A 108      67.576  77.741 102.780  1.00  0.00           C
ATOM   1720  CD  GLU A 108      66.336  77.241 103.490  1.00  0.00           C
ATOM   1721  OE1 GLU A 108      65.956  77.791 104.560  1.00  0.00           O
ATOM   1722  OE2 GLU A 108      65.726  76.271 102.990  1.00  0.00           O
ATOM   1723  C   GLU A 108      70.836  79.361 104.130  1.00  0.00           C
ATOM   1724  O   GLU A 108      70.426  80.481 104.400  1.00  0.00           O
ATOM   1725  N   LYS A 109      72.016  78.991 104.690  1.00  0.00           N
ATOM   1727  CA  LYS A 109      72.856  80.041 105.300  1.00  0.00           C
ATOM   1729  CB  LYS A 109      72.386  80.661 106.650  1.00  0.00           C
ATOM   1732  CG  LYS A 109      71.536  79.851 107.640  1.00  0.00           C
ATOM   1735  CD  LYS A 109      71.316  80.761 108.870  1.00  0.00           C
ATOM   1738  CE  LYS A 109      70.016  80.641 109.670  1.00  0.00           C
ATOM   1741  NZ  LYS A 109      70.116  79.631 110.730  1.00  0.00           N
ATOM   1745  C   LYS A 109      74.366  79.951 105.110  1.00  0.00           C
ATOM   1746  O   LYS A 109      75.186  80.151 106.000  1.00  0.00           O
ATOM   1747  N   ALA A 110      74.746  79.801 103.830  1.00  0.00           N
ATOM   1749  CA  ALA A 110      75.586  80.781 103.160  1.00  0.00           C
ATOM   1751  CB  ALA A 110      75.216  82.231 103.540  1.00  0.00           C
ATOM   1755  C   ALA A 110      77.086  80.541 103.200  1.00  0.00           C
ATOM   1756  O   ALA A 110      77.916  81.421 103.020  1.00  0.00           O
ATOM   1757  N   GLN A 111      77.456  79.271 103.380  1.00  0.00           N
ATOM   1759  CA  GLN A 111      78.806  78.771 103.330  1.00  0.00           C
ATOM   1761  CB  GLN A 111      79.146  78.181 104.720  1.00  0.00           C
ATOM   1764  CG  GLN A 111      79.036  79.211 105.880  1.00  0.00           C
ATOM   1767  CD  GLN A 111      80.226  80.171 105.950  1.00  0.00           C
ATOM   1768  OE1 GLN A 111      81.386  79.861 105.670  1.00  0.00           O
ATOM   1769  NE2 GLN A 111      79.946  81.411 106.430  1.00  0.00           N
ATOM   1772  C   GLN A 111      78.956  77.801 102.150  1.00  0.00           C
ATOM   1773  O   GLN A 111      78.266  77.981 101.170  1.00  0.00           O
ATOM   1774  N   VAL A 112      79.846  76.791 102.180  1.00  0.00           N
ATOM   1776  CA  VAL A 112      79.816  75.541 101.420  1.00  0.00           C
ATOM   1778  CB  VAL A 112      80.416  75.431 100.000  1.00  0.00           C
ATOM   1780  CG1 VAL A 112      80.156  74.071  99.300  1.00  0.00           C
ATOM   1784  CG2 VAL A 112      79.886  76.511  99.080  1.00  0.00           C
ATOM   1788  C   VAL A 112      80.716  74.711 102.260  1.00  0.00           C
ATOM   1789  O   VAL A 112      81.596  75.251 102.920  1.00  0.00           O
ATOM   1790  N   TYR A 113      80.526  73.381 102.230  1.00  0.00           N
ATOM   1792  CA  TYR A 113      81.456  72.481 102.850  1.00  0.00           C
ATOM   1794  CB  TYR A 113      80.926  71.941 104.200  1.00  0.00           C
ATOM   1797  CG  TYR A 113      80.376  73.101 104.980  1.00  0.00           C
ATOM   1798  CD1 TYR A 113      81.216  74.071 105.530  1.00  0.00           C
ATOM   1800  CE1 TYR A 113      80.686  75.201 106.170  1.00  0.00           C
ATOM   1802  CZ  TYR A 113      79.306  75.271 106.400  1.00  0.00           C
ATOM   1803  OH  TYR A 113      78.726  76.181 107.280  1.00  0.00           O
ATOM   1805  CD2 TYR A 113      79.006  73.291 105.070  1.00  0.00           C
ATOM   1807  CE2 TYR A 113      78.466  74.301 105.860  1.00  0.00           C
ATOM   1809  C   TYR A 113      81.706  71.351 101.890  1.00  0.00           C
ATOM   1810  O   TYR A 113      80.966  71.141 100.930  1.00  0.00           O
ATOM   1811  N   ALA A 114      82.766  70.581 102.120  1.00  0.00           N
ATOM   1813  CA  ALA A 114      82.966  69.351 101.400  1.00  0.00           C
ATOM   1815  CB  ALA A 114      83.896  69.551 100.220  1.00  0.00           C
ATOM   1819  C   ALA A 114      83.556  68.351 102.350  1.00  0.00           C
ATOM   1820  O   ALA A 114      84.476  68.681 103.100  1.00  0.00           O
ATOM   1821  N   LEU A 115      83.016  67.131 102.390  1.00  0.00           N
ATOM   1823  CA  LEU A 115      83.416  66.191 103.420  1.00  0.00           C
ATOM   1825  CB  LEU A 115      82.366  66.041 104.550  1.00  0.00           C
ATOM   1828  CG  LEU A 115      82.636  67.061 105.670  1.00  0.00           C
ATOM   1830  CD1 LEU A 115      82.246  68.511 105.370  1.00  0.00           C
ATOM   1834  CD2 LEU A 115      82.246  66.621 107.090  1.00  0.00           C
ATOM   1838  C   LEU A 115      83.856  64.871 102.880  1.00  0.00           C
ATOM   1839  O   LEU A 115      83.226  64.281 102.000  1.00  0.00           O
ATOM   1840  N   ASN A 116      84.986  64.401 103.450  1.00  0.00           N
ATOM   1842  CA  ASN A 116      85.676  63.171 103.120  1.00  0.00           C
ATOM   1844  CB  ASN A 116      86.936  63.001 104.020  1.00  0.00           C
ATOM   1847  CG  ASN A 116      87.926  64.141 103.830  1.00  0.00           C
ATOM   1848  OD1 ASN A 116      88.036  64.761 102.770  1.00  0.00           O
ATOM   1849  ND2 ASN A 116      88.666  64.501 104.900  1.00  0.00           N
ATOM   1852  C   ASN A 116      84.776  61.961 103.330  1.00  0.00           C
ATOM   1853  O   ASN A 116      84.146  61.781 104.370  1.00  0.00           O
ATOM   1854  N   THR A 117      84.676  61.101 102.310  1.00  0.00           N
ATOM   1856  CA  THR A 117      83.846  59.901 102.310  1.00  0.00           C
ATOM   1858  CB  THR A 117      83.916  59.151 100.980  1.00  0.00           C
ATOM   1860  OG1 THR A 117      85.246  59.101 100.460  1.00  0.00           O
ATOM   1862  CG2 THR A 117      83.076  59.951  99.970  1.00  0.00           C
ATOM   1866  C   THR A 117      84.156  58.911 103.420  1.00  0.00           C
ATOM   1867  O   THR A 117      83.246  58.291 103.960  1.00  0.00           O
ATOM   1868  N   SER A 118      85.446  58.721 103.730  1.00  0.00           N
ATOM   1870  CA  SER A 118      85.986  57.781 104.710  1.00  0.00           C
ATOM   1872  CB  SER A 118      87.526  57.821 104.640  1.00  0.00           C
ATOM   1875  OG  SER A 118      87.936  57.571 103.300  1.00  0.00           O
ATOM   1877  C   SER A 118      85.616  57.991 106.170  1.00  0.00           C
ATOM   1878  O   SER A 118      85.226  57.061 106.870  1.00  0.00           O
ATOM   1879  N   ASP A 119      85.766  59.221 106.680  1.00  0.00           N
ATOM   1881  CA  ASP A 119      85.596  59.501 108.090  1.00  0.00           C
ATOM   1883  CB  ASP A 119      86.906  60.021 108.760  1.00  0.00           C
ATOM   1886  CG  ASP A 119      87.676  61.061 107.960  1.00  0.00           C
ATOM   1887  OD1 ASP A 119      87.256  61.461 106.840  1.00  0.00           O
ATOM   1888  OD2 ASP A 119      88.796  61.411 108.410  1.00  0.00           O
ATOM   1889  C   ASP A 119      84.446  60.451 108.350  1.00  0.00           C
ATOM   1890  O   ASP A 119      84.036  60.681 109.490  1.00  0.00           O
ATOM   1891  N   GLY A 120      83.866  61.021 107.290  1.00  0.00           N
ATOM   1893  CA  GLY A 120      82.866  62.081 107.410  1.00  0.00           C
ATOM   1896  C   GLY A 120      83.406  63.321 108.070  1.00  0.00           C
ATOM   1897  O   GLY A 120      82.676  64.001 108.790  1.00  0.00           O
ATOM   1898  N   THR A 121      84.696  63.631 107.850  1.00  0.00           N
ATOM   1900  CA  THR A 121      85.366  64.781 108.440  1.00  0.00           C
ATOM   1902  CB  THR A 121      86.736  64.451 109.020  1.00  0.00           C
ATOM   1904  OG1 THR A 121      87.176  65.391 109.980  1.00  0.00           O
ATOM   1906  CG2 THR A 121      87.826  64.411 107.940  1.00  0.00           C
ATOM   1910  C   THR A 121      85.516  65.901 107.430  1.00  0.00           C
ATOM   1911  O   THR A 121      85.546  65.671 106.220  1.00  0.00           O
ATOM   1912  N   VAL A 122      85.566  67.161 107.950  1.00  0.00           N
ATOM   1914  CA  VAL A 122      85.566  68.391 107.170  1.00  0.00           C
ATOM   1916  CB  VAL A 122      85.266  69.641 107.980  1.00  0.00           C
ATOM   1918  CG1 VAL A 122      85.036  70.811 107.000  1.00  0.00           C
ATOM   1922  CG2 VAL A 122      83.986  69.421 108.830  1.00  0.00           C
ATOM   1926  C   VAL A 122      86.806  68.561 106.320  1.00  0.00           C
ATOM   1927  O   VAL A 122      87.896  68.881 106.800  1.00  0.00           O
ATOM   1928  N   ALA A 123      86.676  68.361 104.990  1.00  0.00           N
ATOM   1930  CA  ALA A 123      87.696  68.711 104.040  1.00  0.00           C
ATOM   1932  CB  ALA A 123      87.446  68.061 102.670  1.00  0.00           C
ATOM   1936  C   ALA A 123      87.836  70.211 103.930  1.00  0.00           C
ATOM   1937  O   ALA A 123      88.946  70.731 104.020  1.00  0.00           O
ATOM   1938  N   TRP A 124      86.726  70.971 103.810  1.00  0.00           N
ATOM   1940  CA  TRP A 124      86.826  72.421 103.760  1.00  0.00           C
ATOM   1942  CB  TRP A 124      87.406  72.911 102.410  1.00  0.00           C
ATOM   1945  CG  TRP A 124      86.846  72.301 101.160  1.00  0.00           C
ATOM   1946  CD1 TRP A 124      87.426  71.301 100.430  1.00  0.00           C
ATOM   1948  NE1 TRP A 124      86.766  71.171  99.240  1.00  0.00           N
ATOM   1950  CE2 TRP A 124      85.736  72.041  99.180  1.00  0.00           C
ATOM   1951  CD2 TRP A 124      85.716  72.751 100.410  1.00  0.00           C
ATOM   1952  CE3 TRP A 124      84.736  73.711 100.620  1.00  0.00           C
ATOM   1954  CZ3 TRP A 124      83.836  73.961  99.590  1.00  0.00           C
ATOM   1956  CZ2 TRP A 124      84.826  72.301  98.160  1.00  0.00           C
ATOM   1958  CH2 TRP A 124      83.856  73.271  98.390  1.00  0.00           C
ATOM   1960  C   TRP A 124      85.526  73.131 104.030  1.00  0.00           C
ATOM   1961  O   TRP A 124      84.446  72.561 103.870  1.00  0.00           O
ATOM   1962  N   GLN A 125      85.616  74.421 104.440  1.00  0.00           N
ATOM   1964  CA  GLN A 125      84.516  75.351 104.570  1.00  0.00           C
ATOM   1966  CB  GLN A 125      84.356  75.831 106.040  1.00  0.00           C
ATOM   1969  CG  GLN A 125      84.266  74.751 107.150  1.00  0.00           C
ATOM   1972  CD  GLN A 125      84.316  75.391 108.540  1.00  0.00           C
ATOM   1973  OE1 GLN A 125      84.966  74.951 109.480  1.00  0.00           O
ATOM   1974  NE2 GLN A 125      83.636  76.561 108.660  1.00  0.00           N
ATOM   1977  C   GLN A 125      84.726  76.651 103.780  1.00  0.00           C
ATOM   1978  O   GLN A 125      85.706  77.361 103.970  1.00  0.00           O
ATOM   1979  N   THR A 126      83.756  77.031 102.940  1.00  0.00           N
ATOM   1981  CA  THR A 126      83.796  78.251 102.120  1.00  0.00           C
ATOM   1983  CB  THR A 126      83.516  77.941 100.660  1.00  0.00           C
ATOM   1985  OG1 THR A 126      84.426  76.951 100.240  1.00  0.00           O
ATOM   1987  CG2 THR A 126      83.706  79.151  99.730  1.00  0.00           C
ATOM   1991  C   THR A 126      82.686  79.171 102.560  1.00  0.00           C
ATOM   1992  O   THR A 126      81.646  78.701 102.950  1.00  0.00           O
ATOM   1993  N   LYS A 127      82.826  80.521 102.530  1.00  0.00           N
ATOM   1995  CA  LYS A 127      81.676  81.431 102.640  1.00  0.00           C
ATOM   1997  CB  LYS A 127      82.056  82.741 103.390  1.00  0.00           C
ATOM   2000  CG  LYS A 127      80.856  83.601 103.870  1.00  0.00           C
ATOM   2003  CD  LYS A 127      80.196  84.541 102.850  1.00  0.00           C
ATOM   2006  CE  LYS A 127      80.936  85.851 102.590  1.00  0.00           C
ATOM   2009  NZ  LYS A 127      80.216  86.581 101.520  1.00  0.00           N
ATOM   2013  C   LYS A 127      81.146  81.791 101.260  1.00  0.00           C
ATOM   2014  O   LYS A 127      81.916  82.171 100.370  1.00  0.00           O
ATOM   2015  N   VAL A 128      79.816  81.731 101.040  1.00  0.00           N
ATOM   2017  CA  VAL A 128      79.196  82.061  99.760  1.00  0.00           C
ATOM   2019  CB  VAL A 128      78.496  80.851  99.150  1.00  0.00           C
ATOM   2021  CG1 VAL A 128      78.026  81.031  97.690  1.00  0.00           C
ATOM   2025  CG2 VAL A 128      79.546  79.741  99.060  1.00  0.00           C
ATOM   2029  C   VAL A 128      78.266  83.261  99.890  1.00  0.00           C
ATOM   2030  O   VAL A 128      77.936  83.771 100.960  1.00  0.00           O
ATOM   2031  N   ALA A 129      77.866  83.831  98.750  1.00  0.00           N
ATOM   2033  CA  ALA A 129      77.036  85.011  98.680  1.00  0.00           C
ATOM   2035  CB  ALA A 129      76.926  85.421  97.190  1.00  0.00           C
ATOM   2039  C   ALA A 129      75.656  84.941  99.360  1.00  0.00           C
ATOM   2040  O   ALA A 129      75.196  85.971  99.860  1.00  0.00           O
ATOM   2041  N   GLY A 130      74.936  83.781  99.350  1.00  0.00           N
ATOM   2043  CA  GLY A 130      73.536  83.701  99.830  1.00  0.00           C
ATOM   2046  C   GLY A 130      73.046  82.311 100.220  1.00  0.00           C
ATOM   2047  O   GLY A 130      73.806  81.561 100.800  1.00  0.00           O
ATOM   2048  N   GLU A 131      71.786  81.931  99.900  1.00  0.00           N
ATOM   2050  CA  GLU A 131      71.226  80.591 100.130  1.00  0.00           C
ATOM   2052  CB  GLU A 131      69.656  80.621 100.190  1.00  0.00           C
ATOM   2055  CG  GLU A 131      68.946  81.501 101.260  1.00  0.00           C
ATOM   2058  CD  GLU A 131      67.426  81.411 101.150  1.00  0.00           C
ATOM   2059  OE1 GLU A 131      66.886  81.821 100.080  1.00  0.00           O
ATOM   2060  OE2 GLU A 131      66.746  80.901 102.080  1.00  0.00           O
ATOM   2061  C   GLU A 131      71.526  79.591  98.990  1.00  0.00           C
ATOM   2062  O   GLU A 131      71.046  79.781  97.870  1.00  0.00           O
ATOM   2063  N   ALA A 132      72.216  78.441  99.220  1.00  0.00           N
ATOM   2065  CA  ALA A 132      72.186  77.341  98.250  1.00  0.00           C
ATOM   2067  CB  ALA A 132      73.426  76.451  98.200  1.00  0.00           C
ATOM   2071  C   ALA A 132      71.046  76.381  98.440  1.00  0.00           C
ATOM   2072  O   ALA A 132      70.926  75.641  99.430  1.00  0.00           O
ATOM   2073  N   LEU A 133      70.196  76.361  97.420  1.00  0.00           N
ATOM   2075  CA  LEU A 133      69.076  75.501  97.300  1.00  0.00           C
ATOM   2077  CB  LEU A 133      67.886  76.431  96.960  1.00  0.00           C
ATOM   2080  CG  LEU A 133      67.806  77.751  97.760  1.00  0.00           C
ATOM   2082  CD1 LEU A 133      66.766  78.681  97.140  1.00  0.00           C
ATOM   2086  CD2 LEU A 133      67.516  77.511  99.250  1.00  0.00           C
ATOM   2090  C   LEU A 133      69.366  74.491  96.180  1.00  0.00           C
ATOM   2091  O   LEU A 133      68.826  73.391  96.130  1.00  0.00           O
ATOM   2092  N   SER A 134      70.316  74.821  95.270  1.00  0.00           N
ATOM   2094  CA  SER A 134      70.816  73.871  94.280  1.00  0.00           C
ATOM   2096  CB  SER A 134      71.856  74.451  93.290  1.00  0.00           C
ATOM   2099  OG  SER A 134      71.316  75.551  92.580  1.00  0.00           O
ATOM   2101  C   SER A 134      71.546  72.681  94.870  1.00  0.00           C
ATOM   2102  O   SER A 134      72.306  72.811  95.820  1.00  0.00           O
ATOM   2103  N   ARG A 135      71.426  71.491  94.260  1.00  0.00           N
ATOM   2105  CA  ARG A 135      72.506  70.521  94.210  1.00  0.00           C
ATOM   2107  CB  ARG A 135      72.056  69.181  93.570  1.00  0.00           C
ATOM   2110  CG  ARG A 135      73.166  68.131  93.410  1.00  0.00           C
ATOM   2113  CD  ARG A 135      72.756  66.861  92.650  1.00  0.00           C
ATOM   2116  NE  ARG A 135      73.946  65.941  92.570  1.00  0.00           N
ATOM   2118  CZ  ARG A 135      74.796  65.991  91.570  1.00  0.00           C
ATOM   2119  NH1 ARG A 135      74.816  66.991  90.720  1.00  0.00           N
ATOM   2122  NH2 ARG A 135      75.636  65.001  91.350  1.00  0.00           N
ATOM   2125  C   ARG A 135      73.736  71.061  93.470  1.00  0.00           C
ATOM   2126  O   ARG A 135      73.656  71.231  92.250  1.00  0.00           O
ATOM   2127  N   PRO A 136      74.876  71.341  94.120  1.00  0.00           N
ATOM   2128  CD  PRO A 136      75.056  71.131  95.550  1.00  0.00           C
ATOM   2131  CA  PRO A 136      76.166  71.521  93.480  1.00  0.00           C
ATOM   2133  CB  PRO A 136      77.186  71.451  94.650  1.00  0.00           C
ATOM   2136  CG  PRO A 136      76.376  71.791  95.890  1.00  0.00           C
ATOM   2139  C   PRO A 136      76.486  70.501  92.410  1.00  0.00           C
ATOM   2140  O   PRO A 136      76.416  69.301  92.690  1.00  0.00           O
ATOM   2141  N   VAL A 137      76.906  70.881  91.200  1.00  0.00           N
ATOM   2143  CA  VAL A 137      77.346  69.911  90.200  1.00  0.00           C
ATOM   2145  CB  VAL A 137      76.786  70.171  88.810  1.00  0.00           C
ATOM   2147  CG1 VAL A 137      75.276  70.011  88.930  1.00  0.00           C
ATOM   2151  CG2 VAL A 137      77.146  71.581  88.320  1.00  0.00           C
ATOM   2155  C   VAL A 137      78.846  69.871  90.160  1.00  0.00           C
ATOM   2156  O   VAL A 137      79.486  70.911  90.200  1.00  0.00           O
ATOM   2157  N   VAL A 138      79.466  68.661  90.170  1.00  0.00           N
ATOM   2159  CA  VAL A 138      80.916  68.561  90.050  1.00  0.00           C
ATOM   2161  CB  VAL A 138      81.606  67.561  90.970  1.00  0.00           C
ATOM   2163  CG1 VAL A 138      83.126  67.661  90.740  1.00  0.00           C
ATOM   2167  CG2 VAL A 138      81.326  67.931  92.430  1.00  0.00           C
ATOM   2171  C   VAL A 138      81.286  68.221  88.640  1.00  0.00           C
ATOM   2172  O   VAL A 138      80.906  67.181  88.100  1.00  0.00           O
ATOM   2173  N   SER A 139      82.106  69.081  88.040  1.00  0.00           N
ATOM   2175  CA  SER A 139      82.716  68.841  86.760  1.00  0.00           C
ATOM   2177  CB  SER A 139      81.906  69.411  85.570  1.00  0.00           C
ATOM   2180  OG  SER A 139      81.586  70.801  85.710  1.00  0.00           O
ATOM   2182  C   SER A 139      84.076  69.481  86.840  1.00  0.00           C
ATOM   2183  O   SER A 139      84.246  70.421  87.600  1.00  0.00           O
ATOM   2184  N   ASP A 140      85.076  68.941  86.120  1.00  0.00           N
ATOM   2186  CA  ASP A 140      86.376  69.541  85.840  1.00  0.00           C
ATOM   2188  CB  ASP A 140      86.446  70.091  84.390  1.00  0.00           C
ATOM   2191  CG  ASP A 140      85.376  71.111  84.020  1.00  0.00           C
ATOM   2192  OD1 ASP A 140      85.566  72.321  84.300  1.00  0.00           O
ATOM   2193  OD2 ASP A 140      84.376  70.681  83.390  1.00  0.00           O
ATOM   2194  C   ASP A 140      87.096  70.361  86.920  1.00  0.00           C
ATOM   2195  O   ASP A 140      87.706  71.401  86.680  1.00  0.00           O
ATOM   2196  N   GLY A 141      87.106  69.851  88.170  1.00  0.00           N
ATOM   2198  CA  GLY A 141      87.826  70.411  89.300  1.00  0.00           C
ATOM   2201  C   GLY A 141      86.956  71.301  90.130  1.00  0.00           C
ATOM   2202  O   GLY A 141      87.406  71.851  91.140  1.00  0.00           O
ATOM   2203  N   LEU A 142      85.706  71.501  89.700  1.00  0.00           N
ATOM   2205  CA  LEU A 142      84.846  72.551  90.200  1.00  0.00           C
ATOM   2207  CB  LEU A 142      84.556  73.621  89.110  1.00  0.00           C
ATOM   2210  CG  LEU A 142      85.826  74.221  88.470  1.00  0.00           C
ATOM   2212  CD1 LEU A 142      85.466  75.281  87.410  1.00  0.00           C
ATOM   2216  CD2 LEU A 142      86.766  74.831  89.520  1.00  0.00           C
ATOM   2220  C   LEU A 142      83.526  72.041  90.720  1.00  0.00           C
ATOM   2221  O   LEU A 142      82.766  71.321  90.070  1.00  0.00           O
ATOM   2222  N   VAL A 143      83.156  72.511  91.920  1.00  0.00           N
ATOM   2224  CA  VAL A 143      81.766  72.521  92.330  1.00  0.00           C
ATOM   2226  CB  VAL A 143      81.566  72.401  93.830  1.00  0.00           C
ATOM   2228  CG1 VAL A 143      82.156  71.081  94.330  1.00  0.00           C
ATOM   2232  CG2 VAL A 143      82.266  73.521  94.600  1.00  0.00           C
ATOM   2236  C   VAL A 143      81.116  73.791  91.810  1.00  0.00           C
ATOM   2237  O   VAL A 143      81.626  74.891  91.980  1.00  0.00           O
ATOM   2238  N   LEU A 144      79.966  73.671  91.120  1.00  0.00           N
ATOM   2240  CA  LEU A 144      79.196  74.821  90.690  1.00  0.00           C
ATOM   2242  CB  LEU A 144      78.786  74.771  89.200  1.00  0.00           C
ATOM   2245  CG  LEU A 144      79.926  74.771  88.150  1.00  0.00           C
ATOM   2247  CD1 LEU A 144      80.696  73.451  87.990  1.00  0.00           C
ATOM   2251  CD2 LEU A 144      79.296  75.181  86.810  1.00  0.00           C
ATOM   2255  C   LEU A 144      77.926  74.941  91.510  1.00  0.00           C
ATOM   2256  O   LEU A 144      77.126  74.001  91.560  1.00  0.00           O
ATOM   2257  N   ILE A 145      77.726  76.101  92.170  1.00  0.00           N
ATOM   2259  CA  ILE A 145      76.566  76.361  93.010  1.00  0.00           C
ATOM   2261  CB  ILE A 145      76.906  76.521  94.490  1.00  0.00           C
ATOM   2263  CG2 ILE A 145      75.576  76.791  95.250  1.00  0.00           C
ATOM   2267  CG1 ILE A 145      77.596  75.271  95.090  1.00  0.00           C
ATOM   2270  CD  ILE A 145      79.116  75.181  94.880  1.00  0.00           C
ATOM   2274  C   ILE A 145      75.796  77.601  92.560  1.00  0.00           C
ATOM   2275  O   ILE A 145      76.366  78.671  92.320  1.00  0.00           O
ATOM   2276  N   HIS A 146      74.456  77.491  92.470  1.00  0.00           N
ATOM   2278  CA  HIS A 146      73.566  78.591  92.210  1.00  0.00           C
ATOM   2280  CB  HIS A 146      72.596  78.241  91.050  1.00  0.00           C
ATOM   2283  ND1 HIS A 146      70.876  79.121  89.460  1.00  0.00           N
ATOM   2285  CG  HIS A 146      71.716  79.331  90.530  1.00  0.00           C
ATOM   2286  CE1 HIS A 146      70.196  80.291  89.270  1.00  0.00           C
ATOM   2288  NE2 HIS A 146      70.556  81.211  90.140  1.00  0.00           N
ATOM   2289  CD2 HIS A 146      71.516  80.611  90.930  1.00  0.00           C
ATOM   2291  C   HIS A 146      72.866  78.951  93.510  1.00  0.00           C
ATOM   2292  O   HIS A 146      72.346  78.101  94.250  1.00  0.00           O
ATOM   2293  N   THR A 147      72.916  80.231  93.890  1.00  0.00           N
ATOM   2295  CA  THR A 147      72.316  80.731  95.110  1.00  0.00           C
ATOM   2297  CB  THR A 147      73.276  81.581  95.950  1.00  0.00           C
ATOM   2299  OG1 THR A 147      72.676  82.211  97.060  1.00  0.00           O
ATOM   2301  CG2 THR A 147      73.856  82.741  95.140  1.00  0.00           C
ATOM   2305  C   THR A 147      71.056  81.501  94.790  1.00  0.00           C
ATOM   2306  O   THR A 147      70.946  82.101  93.730  1.00  0.00           O
ATOM   2307  N   SER A 148      70.106  81.561  95.760  1.00  0.00           N
ATOM   2309  CA  SER A 148      68.886  82.371  95.760  1.00  0.00           C
ATOM   2311  CB  SER A 148      68.216  82.201  97.160  1.00  0.00           C
ATOM   2314  OG  SER A 148      66.876  82.691  97.270  1.00  0.00           O
ATOM   2316  C   SER A 148      69.076  83.861  95.520  1.00  0.00           C
ATOM   2317  O   SER A 148      68.126  84.611  95.350  1.00  0.00           O
ATOM   2318  N   ASN A 149      70.326  84.361  95.460  1.00  0.00           N
ATOM   2320  CA  ASN A 149      70.636  85.741  95.130  1.00  0.00           C
ATOM   2322  CB  ASN A 149      71.996  86.171  95.740  1.00  0.00           C
ATOM   2325  CG  ASN A 149      72.136  85.911  97.230  1.00  0.00           C
ATOM   2326  OD1 ASN A 149      71.286  85.451  97.990  1.00  0.00           O
ATOM   2327  ND2 ASN A 149      73.356  86.281  97.690  1.00  0.00           N
ATOM   2330  C   ASN A 149      70.846  85.981  93.640  1.00  0.00           C
ATOM   2331  O   ASN A 149      71.086  87.111  93.210  1.00  0.00           O
ATOM   2332  N   GLY A 150      70.836  84.901  92.820  1.00  0.00           N
ATOM   2334  CA  GLY A 150      71.126  84.951  91.400  1.00  0.00           C
ATOM   2337  C   GLY A 150      72.586  84.791  91.090  1.00  0.00           C
ATOM   2338  O   GLY A 150      73.026  84.941  89.950  1.00  0.00           O
ATOM   2339  N   GLN A 151      73.426  84.451  92.080  1.00  0.00           N
ATOM   2341  CA  GLN A 151      74.826  84.131  91.790  1.00  0.00           C
ATOM   2343  CB  GLN A 151      75.856  84.541  92.890  1.00  0.00           C
ATOM   2346  CG  GLN A 151      76.296  86.021  92.840  1.00  0.00           C
ATOM   2349  CD  GLN A 151      75.176  87.011  93.210  1.00  0.00           C
ATOM   2350  OE1 GLN A 151      74.396  87.441  92.380  1.00  0.00           O
ATOM   2351  NE2 GLN A 151      75.186  87.471  94.480  1.00  0.00           N
ATOM   2354  C   GLN A 151      75.046  82.681  91.390  1.00  0.00           C
ATOM   2355  O   GLN A 151      74.626  81.751  92.080  1.00  0.00           O
ATOM   2356  N   LEU A 152      75.806  82.481  90.310  1.00  0.00           N
ATOM   2358  CA  LEU A 152      76.426  81.211  89.990  1.00  0.00           C
ATOM   2360  CB  LEU A 152      76.216  80.911  88.490  1.00  0.00           C
ATOM   2363  CG  LEU A 152      76.966  79.711  87.890  1.00  0.00           C
ATOM   2365  CD1 LEU A 152      76.306  78.401  88.330  1.00  0.00           C
ATOM   2369  CD2 LEU A 152      77.016  79.791  86.360  1.00  0.00           C
ATOM   2373  C   LEU A 152      77.906  81.291  90.400  1.00  0.00           C
ATOM   2374  O   LEU A 152      78.596  82.251  90.060  1.00  0.00           O
ATOM   2375  N   GLN A 153      78.396  80.321  91.200  1.00  0.00           N
ATOM   2377  CA  GLN A 153      79.776  80.301  91.700  1.00  0.00           C
ATOM   2379  CB  GLN A 153      79.856  80.521  93.230  1.00  0.00           C
ATOM   2382  CG  GLN A 153      79.496  81.971  93.550  1.00  0.00           C
ATOM   2385  CD  GLN A 153      79.846  82.421  94.970  1.00  0.00           C
ATOM   2386  OE1 GLN A 153      80.826  82.011  95.590  1.00  0.00           O
ATOM   2387  NE2 GLN A 153      79.056  83.381  95.480  1.00  0.00           N
ATOM   2390  C   GLN A 153      80.486  79.021  91.410  1.00  0.00           C
ATOM   2391  O   GLN A 153      79.866  77.961  91.400  1.00  0.00           O
ATOM   2392  N   ALA A 154      81.806  79.071  91.190  1.00  0.00           N
ATOM   2394  CA  ALA A 154      82.646  77.891  91.080  1.00  0.00           C
ATOM   2396  CB  ALA A 154      83.426  77.861  89.760  1.00  0.00           C
ATOM   2400  C   ALA A 154      83.666  77.831  92.190  1.00  0.00           C
ATOM   2401  O   ALA A 154      84.366  78.821  92.430  1.00  0.00           O
ATOM   2402  N   LEU A 155      83.786  76.671  92.860  1.00  0.00           N
ATOM   2404  CA  LEU A 155      84.786  76.441  93.900  1.00  0.00           C
ATOM   2406  CB  LEU A 155      84.186  76.241  95.320  1.00  0.00           C
ATOM   2409  CG  LEU A 155      82.946  77.071  95.680  1.00  0.00           C
ATOM   2411  CD1 LEU A 155      82.486  76.661  97.080  1.00  0.00           C
ATOM   2415  CD2 LEU A 155      83.206  78.581  95.700  1.00  0.00           C
ATOM   2419  C   LEU A 155      85.686  75.241  93.590  1.00  0.00           C
ATOM   2420  O   LEU A 155      85.266  74.261  92.970  1.00  0.00           O
ATOM   2421  N   ASN A 156      86.956  75.291  94.040  1.00  0.00           N
ATOM   2423  CA  ASN A 156      87.916  74.221  93.910  1.00  0.00           C
ATOM   2425  CB  ASN A 156      89.326  74.771  94.240  1.00  0.00           C
ATOM   2428  CG  ASN A 156      90.446  73.721  94.180  1.00  0.00           C
ATOM   2429  OD1 ASN A 156      90.656  73.001  95.160  1.00  0.00           O
ATOM   2430  ND2 ASN A 156      91.206  73.671  93.070  1.00  0.00           N
ATOM   2433  C   ASN A 156      87.526  72.981  94.730  1.00  0.00           C
ATOM   2434  O   ASN A 156      87.086  73.111  95.860  1.00  0.00           O
ATOM   2435  N   GLU A 157      87.736  71.771  94.170  1.00  0.00           N
ATOM   2437  CA  GLU A 157      87.386  70.501  94.810  1.00  0.00           C
ATOM   2439  CB  GLU A 157      87.616  69.281  93.860  1.00  0.00           C
ATOM   2442  CG  GLU A 157      86.496  69.061  92.800  1.00  0.00           C
ATOM   2445  CD  GLU A 157      86.906  68.181  91.610  1.00  0.00           C
ATOM   2446  OE1 GLU A 157      88.026  67.621  91.580  1.00  0.00           O
ATOM   2447  OE2 GLU A 157      86.116  68.121  90.620  1.00  0.00           O
ATOM   2448  C   GLU A 157      88.026  70.271  96.180  1.00  0.00           C
ATOM   2449  O   GLU A 157      87.386  69.711  97.060  1.00  0.00           O
ATOM   2450  N   ALA A 158      89.296  70.701  96.400  1.00  0.00           N
ATOM   2452  CA  ALA A 158      90.096  70.411  97.580  1.00  0.00           C
ATOM   2454  CB  ALA A 158      91.516  70.071  97.090  1.00  0.00           C
ATOM   2458  C   ALA A 158      90.246  71.571  98.540  1.00  0.00           C
ATOM   2459  O   ALA A 158      90.506  71.421  99.750  1.00  0.00           O
ATOM   2460  N   ASP A 159      90.126  72.801  98.020  1.00  0.00           N
ATOM   2462  CA  ASP A 159      90.296  74.021  98.770  1.00  0.00           C
ATOM   2464  CB  ASP A 159      91.146  74.991  97.900  1.00  0.00           C
ATOM   2467  CG  ASP A 159      91.586  76.261  98.600  1.00  0.00           C
ATOM   2468  OD1 ASP A 159      90.786  76.881  99.330  1.00  0.00           O
ATOM   2469  OD2 ASP A 159      92.736  76.701  98.340  1.00  0.00           O
ATOM   2470  C   ASP A 159      88.936  74.581  99.160  1.00  0.00           C
ATOM   2471  O   ASP A 159      88.696  74.931 100.310  1.00  0.00           O
ATOM   2472  N   GLY A 160      87.996  74.671  98.200  1.00  0.00           N
ATOM   2474  CA  GLY A 160      86.726  75.341  98.410  1.00  0.00           C
ATOM   2477  C   GLY A 160      86.786  76.791  98.070  1.00  0.00           C
ATOM   2478  O   GLY A 160      85.766  77.471  98.000  1.00  0.00           O
ATOM   2479  N   ALA A 161      87.986  77.331  97.790  1.00  0.00           N
ATOM   2481  CA  ALA A 161      88.096  78.691  97.320  1.00  0.00           C
ATOM   2483  CB  ALA A 161      89.566  79.111  97.150  1.00  0.00           C
ATOM   2487  C   ALA A 161      87.346  78.961  96.010  1.00  0.00           C
ATOM   2488  O   ALA A 161      87.416  78.191  95.040  1.00  0.00           O
ATOM   2489  N   VAL A 162      86.616  80.091  95.940  1.00  0.00           N
ATOM   2491  CA  VAL A 162      85.936  80.541  94.740  1.00  0.00           C
ATOM   2493  CB  VAL A 162      84.866  81.601  95.060  1.00  0.00           C
ATOM   2495  CG1 VAL A 162      85.446  82.971  95.430  1.00  0.00           C
ATOM   2499  CG2 VAL A 162      83.846  81.771  93.920  1.00  0.00           C
ATOM   2503  C   VAL A 162      86.936  80.921  93.640  1.00  0.00           C
ATOM   2504  O   VAL A 162      87.966  81.541  93.890  1.00  0.00           O
ATOM   2505  N   LYS A 163      86.706  80.511  92.370  1.00  0.00           N
ATOM   2507  CA  LYS A 163      87.526  80.971  91.240  1.00  0.00           C
ATOM   2509  CB  LYS A 163      87.706  79.891  90.120  1.00  0.00           C
ATOM   2512  CG  LYS A 163      88.936  78.971  90.230  1.00  0.00           C
ATOM   2515  CD  LYS A 163      88.896  77.871  89.160  1.00  0.00           C
ATOM   2518  CE  LYS A 163      90.056  76.861  89.220  1.00  0.00           C
ATOM   2521  NZ  LYS A 163      90.056  75.901  88.090  1.00  0.00           N
ATOM   2525  C   LYS A 163      86.876  82.191  90.590  1.00  0.00           C
ATOM   2526  O   LYS A 163      87.526  83.121  90.110  1.00  0.00           O
ATOM   2527  N   TRP A 164      85.546  82.171  90.570  1.00  0.00           N
ATOM   2529  CA  TRP A 164      84.766  83.191  89.920  1.00  0.00           C
ATOM   2531  CB  TRP A 164      84.796  83.041  88.380  1.00  0.00           C
ATOM   2534  CG  TRP A 164      84.356  81.701  87.870  1.00  0.00           C
ATOM   2535  CD1 TRP A 164      85.156  80.641  87.570  1.00  0.00           C
ATOM   2537  NE1 TRP A 164      84.396  79.621  87.080  1.00  0.00           N
ATOM   2539  CE2 TRP A 164      83.096  79.991  87.030  1.00  0.00           C
ATOM   2540  CD2 TRP A 164      83.016  81.301  87.550  1.00  0.00           C
ATOM   2541  CE3 TRP A 164      81.776  81.931  87.600  1.00  0.00           C
ATOM   2543  CZ3 TRP A 164      80.656  81.261  87.110  1.00  0.00           C
ATOM   2545  CZ2 TRP A 164      81.986  79.331  86.530  1.00  0.00           C
ATOM   2547  CH2 TRP A 164      80.766  79.991  86.570  1.00  0.00           C
ATOM   2549  C   TRP A 164      83.356  83.101  90.450  1.00  0.00           C
ATOM   2550  O   TRP A 164      82.916  82.111  91.020  1.00  0.00           O
ATOM   2551  N   THR A 165      82.596  84.171  90.230  1.00  0.00           N
ATOM   2553  CA  THR A 165      81.176  84.211  90.490  1.00  0.00           C
ATOM   2555  CB  THR A 165      80.846  84.901  91.810  1.00  0.00           C
ATOM   2557  OG1 THR A 165      79.466  84.821  92.160  1.00  0.00           O
ATOM   2559  CG2 THR A 165      81.196  86.381  91.800  1.00  0.00           C
ATOM   2563  C   THR A 165      80.666  84.971  89.300  1.00  0.00           C
ATOM   2564  O   THR A 165      81.426  85.661  88.620  1.00  0.00           O
ATOM   2565  N   VAL A 166      79.386  84.811  88.970  1.00  0.00           N
ATOM   2567  CA  VAL A 166      78.746  85.591  87.940  1.00  0.00           C
ATOM   2569  CB  VAL A 166      78.736  84.891  86.570  1.00  0.00           C
ATOM   2571  CG1 VAL A 166      77.796  83.671  86.550  1.00  0.00           C
ATOM   2575  CG2 VAL A 166      78.316  85.881  85.470  1.00  0.00           C
ATOM   2579  C   VAL A 166      77.356  85.801  88.480  1.00  0.00           C
ATOM   2580  O   VAL A 166      76.776  84.911  89.100  1.00  0.00           O
ATOM   2581  N   ASN A 167      76.786  87.001  88.310  1.00  0.00           N
ATOM   2583  CA  ASN A 167      75.416  87.241  88.670  1.00  0.00           C
ATOM   2585  CB  ASN A 167      75.296  88.661  89.260  1.00  0.00           C
ATOM   2588  CG  ASN A 167      73.906  88.961  89.810  1.00  0.00           C
ATOM   2589  OD1 ASN A 167      72.946  88.211  89.660  1.00  0.00           O
ATOM   2590  ND2 ASN A 167      73.796  90.121  90.470  1.00  0.00           N
ATOM   2593  C   ASN A 167      74.526  86.981  87.460  1.00  0.00           C
ATOM   2594  O   ASN A 167      74.756  87.531  86.380  1.00  0.00           O
ATOM   2595  N   LEU A 168      73.506  86.131  87.610  1.00  0.00           N
ATOM   2597  CA  LEU A 168      72.526  85.781  86.600  1.00  0.00           C
ATOM   2599  CB  LEU A 168      72.016  84.331  86.850  1.00  0.00           C
ATOM   2602  CG  LEU A 168      73.106  83.231  86.940  1.00  0.00           C
ATOM   2604  CD1 LEU A 168      72.426  81.871  87.160  1.00  0.00           C
ATOM   2608  CD2 LEU A 168      73.996  83.151  85.690  1.00  0.00           C
ATOM   2612  C   LEU A 168      71.316  86.731  86.570  1.00  0.00           C
ATOM   2613  O   LEU A 168      70.586  86.741  85.590  1.00  0.00           O
ATOM   2614  N   ASP A 169      71.126  87.551  87.630  1.00  0.00           N
ATOM   2616  CA  ASP A 169      69.986  88.431  87.890  1.00  0.00           C
ATOM   2618  CB  ASP A 169      69.786  89.511  86.780  1.00  0.00           C
ATOM   2621  CG  ASP A 169      68.596  90.461  86.910  1.00  0.00           C
ATOM   2622  OD1 ASP A 169      68.186  90.861  88.030  1.00  0.00           O
ATOM   2623  OD2 ASP A 169      68.146  90.931  85.840  1.00  0.00           O
ATOM   2624  C   ASP A 169      68.736  87.671  88.310  1.00  0.00           C
ATOM   2625  O   ASP A 169      68.486  86.541  87.900  1.00  0.00           O
ATOM   2626  N   MET A 170      67.906  88.291  89.180  1.00  0.00           N
ATOM   2628  CA  MET A 170      66.736  87.651  89.740  1.00  0.00           C
ATOM   2630  CB  MET A 170      67.006  86.801  91.020  1.00  0.00           C
ATOM   2633  CG  MET A 170      67.556  85.391  90.720  1.00  0.00           C
ATOM   2636  SD  MET A 170      67.606  84.271  92.140  1.00  0.00           S
ATOM   2637  CE  MET A 170      65.816  84.101  92.350  1.00  0.00           C
ATOM   2641  C   MET A 170      65.616  88.641  90.010  1.00  0.00           C
ATOM   2642  O   MET A 170      65.856  89.801  90.360  1.00  0.00           O
ATOM   2643  N   PRO A 171      64.356  88.221  89.880  1.00  0.00           N
ATOM   2644  CD  PRO A 171      63.956  86.991  89.200  1.00  0.00           C
ATOM   2647  CA  PRO A 171      63.236  89.131  90.080  1.00  0.00           C
ATOM   2649  CB  PRO A 171      62.136  88.531  89.190  1.00  0.00           C
ATOM   2652  CG  PRO A 171      62.436  87.051  89.130  1.00  0.00           C
ATOM   2655  C   PRO A 171      62.816  89.151  91.530  1.00  0.00           C
ATOM   2656  O   PRO A 171      63.416  88.511  92.390  1.00  0.00           O
ATOM   2657  N   SER A 172      61.756  89.931  91.830  1.00  0.00           N
ATOM   2659  CA  SER A 172      61.126  89.961  93.140  1.00  0.00           C
ATOM   2661  CB  SER A 172      60.066  91.101  93.210  1.00  0.00           C
ATOM   2664  OG  SER A 172      59.446  91.201  94.490  1.00  0.00           O
ATOM   2666  C   SER A 172      60.506  88.631  93.560  1.00  0.00           C
ATOM   2667  O   SER A 172      60.706  88.171  94.680  1.00  0.00           O
ATOM   2668  N   LEU A 173      59.786  87.971  92.630  1.00  0.00           N
ATOM   2670  CA  LEU A 173      59.096  86.731  92.920  1.00  0.00           C
ATOM   2672  CB  LEU A 173      57.556  86.831  92.870  1.00  0.00           C
ATOM   2675  CG  LEU A 173      56.936  87.771  93.910  1.00  0.00           C
ATOM   2677  CD1 LEU A 173      55.406  87.791  93.760  1.00  0.00           C
ATOM   2681  CD2 LEU A 173      57.316  87.381  95.340  1.00  0.00           C
ATOM   2685  C   LEU A 173      59.496  85.601  92.010  1.00  0.00           C
ATOM   2686  O   LEU A 173      59.486  85.691  90.780  1.00  0.00           O
ATOM   2687  N   SER A 174      59.866  84.491  92.670  1.00  0.00           N
ATOM   2689  CA  SER A 174      60.916  83.621  92.190  1.00  0.00           C
ATOM   2691  CB  SER A 174      62.296  84.101  92.700  1.00  0.00           C
ATOM   2694  OG  SER A 174      62.536  85.441  92.270  1.00  0.00           O
ATOM   2696  C   SER A 174      60.676  82.211  92.670  1.00  0.00           C
ATOM   2697  O   SER A 174      59.726  81.921  93.400  1.00  0.00           O
ATOM   2698  N   LEU A 175      61.516  81.271  92.200  1.00  0.00           N
ATOM   2700  CA  LEU A 175      61.556  79.861  92.550  1.00  0.00           C
ATOM   2702  CB  LEU A 175      62.696  79.231  91.700  1.00  0.00           C
ATOM   2705  CG  LEU A 175      62.736  77.701  91.460  1.00  0.00           C
ATOM   2707  CD1 LEU A 175      61.416  77.121  90.970  1.00  0.00           C
ATOM   2711  CD2 LEU A 175      63.856  77.371  90.460  1.00  0.00           C
ATOM   2715  C   LEU A 175      61.716  79.611  94.060  1.00  0.00           C
ATOM   2716  O   LEU A 175      61.866  80.531  94.870  1.00  0.00           O
ATOM   2717  N   ARG A 176      61.706  78.341  94.500  1.00  0.00           N
ATOM   2719  CA  ARG A 176      62.256  77.981  95.810  1.00  0.00           C
ATOM   2721  CB  ARG A 176      61.306  77.071  96.620  1.00  0.00           C
ATOM   2724  CG  ARG A 176      61.346  77.291  98.160  1.00  0.00           C
ATOM   2727  CD  ARG A 176      62.696  77.211  98.910  1.00  0.00           C
ATOM   2730  NE  ARG A 176      63.526  78.441  98.620  1.00  0.00           N
ATOM   2732  CZ  ARG A 176      64.136  79.191  99.530  1.00  0.00           C
ATOM   2733  NH1 ARG A 176      64.206  78.791 100.780  1.00  0.00           N
ATOM   2736  NH2 ARG A 176      64.716  80.331  99.200  1.00  0.00           N
ATOM   2739  C   ARG A 176      63.616  77.311  95.600  1.00  0.00           C
ATOM   2740  O   ARG A 176      64.126  76.571  96.440  1.00  0.00           O
ATOM   2741  N   GLY A 177      64.206  77.611  94.450  1.00  0.00           N
ATOM   2743  CA  GLY A 177      65.526  77.291  93.940  1.00  0.00           C
ATOM   2746  C   GLY A 177      66.206  75.951  94.090  1.00  0.00           C
ATOM   2747  O   GLY A 177      65.746  75.001  94.710  1.00  0.00           O
ATOM   2748  N   GLU A 178      67.416  75.841  93.510  1.00  0.00           N
ATOM   2750  CA  GLU A 178      67.896  76.661  92.410  1.00  0.00           C
ATOM   2752  CB  GLU A 178      69.016  77.711  92.730  1.00  0.00           C
ATOM   2755  CG  GLU A 178      68.536  79.081  93.270  1.00  0.00           C
ATOM   2758  CD  GLU A 178      67.296  79.591  92.560  1.00  0.00           C
ATOM   2759  OE1 GLU A 178      67.156  79.351  91.330  1.00  0.00           O
ATOM   2760  OE2 GLU A 178      66.426  80.141  93.300  1.00  0.00           O
ATOM   2761  C   GLU A 178      68.346  75.741  91.310  1.00  0.00           C
ATOM   2762  O   GLU A 178      68.716  74.591  91.540  1.00  0.00           O
ATOM   2763  N   SER A 179      68.296  76.211  90.050  1.00  0.00           N
ATOM   2765  CA  SER A 179      68.696  75.421  88.900  1.00  0.00           C
ATOM   2767  CB  SER A 179      68.466  76.221  87.600  1.00  0.00           C
ATOM   2770  OG  SER A 179      68.746  75.501  86.400  1.00  0.00           O
ATOM   2772  C   SER A 179      70.146  74.991  88.980  1.00  0.00           C
ATOM   2773  O   SER A 179      71.046  75.821  89.090  1.00  0.00           O
ATOM   2774  N   ALA A 180      70.436  73.671  88.990  1.00  0.00           N
ATOM   2776  CA  ALA A 180      71.796  73.221  88.840  1.00  0.00           C
ATOM   2778  CB  ALA A 180      71.986  71.781  89.310  1.00  0.00           C
ATOM   2782  C   ALA A 180      72.286  73.321  87.390  1.00  0.00           C
ATOM   2783  O   ALA A 180      71.466  73.231  86.490  1.00  0.00           O
ATOM   2784  N   PRO A 181      73.576  73.501  87.130  1.00  0.00           N
ATOM   2785  CD  PRO A 181      74.446  74.201  88.050  1.00  0.00           C
ATOM   2788  CA  PRO A 181      74.116  73.531  85.780  1.00  0.00           C
ATOM   2790  CB  PRO A 181      75.436  74.341  85.880  1.00  0.00           C
ATOM   2793  CG  PRO A 181      75.326  75.101  87.190  1.00  0.00           C
ATOM   2796  C   PRO A 181      74.476  72.161  85.270  1.00  0.00           C
ATOM   2797  O   PRO A 181      74.776  71.261  86.040  1.00  0.00           O
ATOM   2798  N   THR A 182      74.526  72.001  83.960  1.00  0.00           N
ATOM   2800  CA  THR A 182      75.096  70.861  83.290  1.00  0.00           C
ATOM   2802  CB  THR A 182      74.246  70.291  82.170  1.00  0.00           C
ATOM   2804  OG1 THR A 182      73.406  71.291  81.610  1.00  0.00           O
ATOM   2806  CG2 THR A 182      73.346  69.221  82.800  1.00  0.00           C
ATOM   2810  C   THR A 182      76.406  71.291  82.730  1.00  0.00           C
ATOM   2811  O   THR A 182      76.546  72.401  82.210  1.00  0.00           O
ATOM   2812  N   THR A 183      77.416  70.421  82.800  1.00  0.00           N
ATOM   2814  CA  THR A 183      78.636  70.661  82.060  1.00  0.00           C
ATOM   2816  CB  THR A 183      79.926  70.151  82.700  1.00  0.00           C
ATOM   2818  OG1 THR A 183      81.076  70.531  81.960  1.00  0.00           O
ATOM   2820  CG2 THR A 183      79.916  68.621  82.820  1.00  0.00           C
ATOM   2824  C   THR A 183      78.466  70.141  80.650  1.00  0.00           C
ATOM   2825  O   THR A 183      77.986  69.031  80.390  1.00  0.00           O
ATOM   2826  N   ALA A 184      78.866  70.981  79.690  1.00  0.00           N
ATOM   2828  CA  ALA A 184      79.116  70.561  78.350  1.00  0.00           C
ATOM   2830  CB  ALA A 184      77.966  71.061  77.460  1.00  0.00           C
ATOM   2834  C   ALA A 184      80.476  71.091  77.950  1.00  0.00           C
ATOM   2835  O   ALA A 184      80.736  72.291  77.970  1.00  0.00           O
ATOM   2836  N   PHE A 185      81.416  70.171  77.630  1.00  0.00           N
ATOM   2838  CA  PHE A 185      82.856  70.431  77.480  1.00  0.00           C
ATOM   2840  CB  PHE A 185      83.356  70.881  76.070  1.00  0.00           C
ATOM   2843  CG  PHE A 185      82.296  71.511  75.220  1.00  0.00           C
ATOM   2844  CD1 PHE A 185      82.266  72.891  74.960  1.00  0.00           C
ATOM   2846  CE1 PHE A 185      81.286  73.421  74.110  1.00  0.00           C
ATOM   2848  CZ  PHE A 185      80.336  72.561  73.530  1.00  0.00           C
ATOM   2850  CD2 PHE A 185      81.346  70.671  74.620  1.00  0.00           C
ATOM   2852  CE2 PHE A 185      80.366  71.191  73.790  1.00  0.00           C
ATOM   2854  C   PHE A 185      83.556  71.211  78.580  1.00  0.00           C
ATOM   2855  O   PHE A 185      84.206  70.631  79.450  1.00  0.00           O
ATOM   2856  N   GLY A 186      83.496  72.551  78.490  1.00  0.00           N
ATOM   2858  CA  GLY A 186      84.056  73.501  79.450  1.00  0.00           C
ATOM   2861  C   GLY A 186      83.126  74.671  79.600  1.00  0.00           C
ATOM   2862  O   GLY A 186      83.516  75.791  79.920  1.00  0.00           O
ATOM   2863  N   ALA A 187      81.836  74.441  79.310  1.00  0.00           N
ATOM   2865  CA  ALA A 187      80.776  75.391  79.490  1.00  0.00           C
ATOM   2867  CB  ALA A 187      80.086  75.721  78.150  1.00  0.00           C
ATOM   2871  C   ALA A 187      79.766  74.841  80.470  1.00  0.00           C
ATOM   2872  O   ALA A 187      79.336  73.691  80.400  1.00  0.00           O
ATOM   2873  N   ALA A 188      79.346  75.691  81.410  1.00  0.00           N
ATOM   2875  CA  ALA A 188      78.266  75.401  82.320  1.00  0.00           C
ATOM   2877  CB  ALA A 188      78.596  75.991  83.700  1.00  0.00           C
ATOM   2881  C   ALA A 188      76.996  76.031  81.800  1.00  0.00           C
ATOM   2882  O   ALA A 188      76.926  77.241  81.580  1.00  0.00           O
ATOM   2883  N   VAL A 189      75.946  75.221  81.610  1.00  0.00           N
ATOM   2885  CA  VAL A 189      74.656  75.701  81.170  1.00  0.00           C
ATOM   2887  CB  VAL A 189      74.056  74.831  80.080  1.00  0.00           C
ATOM   2889  CG1 VAL A 189      72.846  75.561  79.480  1.00  0.00           C
ATOM   2893  CG2 VAL A 189      75.096  74.571  78.980  1.00  0.00           C
ATOM   2897  C   VAL A 189      73.736  75.701  82.370  1.00  0.00           C
ATOM   2898  O   VAL A 189      73.446  74.661  82.930  1.00  0.00           O
ATOM   2899  N   VAL A 190      73.256  76.881  82.800  1.00  0.00           N
ATOM   2901  CA  VAL A 190      72.356  76.981  83.930  1.00  0.00           C
ATOM   2903  CB  VAL A 190      73.036  77.541  85.180  1.00  0.00           C
ATOM   2905  CG1 VAL A 190      73.386  79.031  85.060  1.00  0.00           C
ATOM   2909  CG2 VAL A 190      72.156  77.291  86.420  1.00  0.00           C
ATOM   2913  C   VAL A 190      71.226  77.851  83.480  1.00  0.00           C
ATOM   2914  O   VAL A 190      71.396  78.811  82.740  1.00  0.00           O
ATOM   2915  N   GLY A 191      69.986  77.521  83.850  1.00  0.00           N
ATOM   2917  CA  GLY A 191      68.866  78.391  83.590  1.00  0.00           C
ATOM   2920  C   GLY A 191      68.136  78.401  84.860  1.00  0.00           C
ATOM   2921  O   GLY A 191      67.446  77.441  85.160  1.00  0.00           O
ATOM   2922  N   GLY A 192      68.296  79.451  85.670  1.00  0.00           N
ATOM   2924  CA  GLY A 192      67.606  79.591  86.940  1.00  0.00           C
ATOM   2927  C   GLY A 192      67.356  81.041  87.100  1.00  0.00           C
ATOM   2928  O   GLY A 192      68.286  81.831  87.150  1.00  0.00           O
ATOM   2929  N   ASP A 193      66.066  81.381  87.120  1.00  0.00           N
ATOM   2931  CA  ASP A 193      65.486  82.681  87.320  1.00  0.00           C
ATOM   2933  CB  ASP A 193      65.326  82.951  88.850  1.00  0.00           C
ATOM   2936  CG  ASP A 193      64.286  82.001  89.450  1.00  0.00           C
ATOM   2937  OD1 ASP A 193      63.896  81.041  88.740  1.00  0.00           O
ATOM   2938  OD2 ASP A 193      63.786  82.251  90.580  1.00  0.00           O
ATOM   2939  C   ASP A 193      65.906  83.831  86.380  1.00  0.00           C
ATOM   2940  O   ASP A 193      66.896  83.801  85.640  1.00  0.00           O
ATOM   2941  N   ASN A 194      64.976  84.811  86.230  1.00  0.00           N
ATOM   2943  CA  ASN A 194      64.846  85.721  85.100  1.00  0.00           C
ATOM   2945  CB  ASN A 194      66.186  86.491  84.810  1.00  0.00           C
ATOM   2948  CG  ASN A 194      66.126  87.721  83.910  1.00  0.00           C
ATOM   2949  OD1 ASN A 194      65.196  88.061  83.180  1.00  0.00           O
ATOM   2950  ND2 ASN A 194      67.256  88.471  83.910  1.00  0.00           N
ATOM   2953  C   ASN A 194      64.246  85.001  83.880  1.00  0.00           C
ATOM   2954  O   ASN A 194      63.926  85.621  82.860  1.00  0.00           O
ATOM   2955  N   GLY A 195      64.026  83.671  83.970  1.00  0.00           N
ATOM   2957  CA  GLY A 195      63.406  82.821  82.950  1.00  0.00           C
ATOM   2960  C   GLY A 195      64.236  82.591  81.720  1.00  0.00           C
ATOM   2961  O   GLY A 195      63.746  82.651  80.590  1.00  0.00           O
ATOM   2962  N   ARG A 196      65.546  82.371  81.910  1.00  0.00           N
ATOM   2964  CA  ARG A 196      66.526  82.401  80.840  1.00  0.00           C
ATOM   2966  CB  ARG A 196      67.336  83.721  80.840  1.00  0.00           C
ATOM   2969  CG  ARG A 196      66.436  84.961  80.810  1.00  0.00           C
ATOM   2972  CD  ARG A 196      67.166  86.281  80.980  1.00  0.00           C
ATOM   2975  NE  ARG A 196      67.896  86.641  79.730  1.00  0.00           N
ATOM   2977  CZ  ARG A 196      68.636  87.741  79.660  1.00  0.00           C
ATOM   2978  NH1 ARG A 196      68.706  88.541  80.720  1.00  0.00           N
ATOM   2981  NH2 ARG A 196      69.286  88.031  78.560  1.00  0.00           N
ATOM   2984  C   ARG A 196      67.546  81.331  81.100  1.00  0.00           C
ATOM   2985  O   ARG A 196      68.056  81.241  82.210  1.00  0.00           O
ATOM   2986  N   VAL A 197      67.936  80.581  80.050  1.00  0.00           N
ATOM   2988  CA  VAL A 197      69.146  79.801  80.120  1.00  0.00           C
ATOM   2990  CB  VAL A 197      69.136  78.541  79.270  1.00  0.00           C
ATOM   2992  CG1 VAL A 197      70.366  77.671  79.590  1.00  0.00           C
ATOM   2996  CG2 VAL A 197      67.856  77.741  79.580  1.00  0.00           C
ATOM   3000  C   VAL A 197      70.326  80.671  79.730  1.00  0.00           C
ATOM   3001  O   VAL A 197      70.366  81.311  78.670  1.00  0.00           O
ATOM   3002  N   SER A 198      71.326  80.681  80.610  1.00  0.00           N
ATOM   3004  CA  SER A 198      72.626  81.271  80.440  1.00  0.00           C
ATOM   3006  CB  SER A 198      72.986  82.131  81.690  1.00  0.00           C
ATOM   3009  OG  SER A 198      72.726  81.431  82.910  1.00  0.00           O
ATOM   3011  C   SER A 198      73.656  80.161  80.250  1.00  0.00           C
ATOM   3012  O   SER A 198      73.696  79.171  80.980  1.00  0.00           O
ATOM   3013  N   ALA A 199      74.536  80.281  79.230  1.00  0.00           N
ATOM   3015  CA  ALA A 199      75.646  79.361  79.110  1.00  0.00           C
ATOM   3017  CB  ALA A 199      75.616  78.541  77.810  1.00  0.00           C
ATOM   3021  C   ALA A 199      76.946  80.131  79.240  1.00  0.00           C
ATOM   3022  O   ALA A 199      77.206  81.151  78.590  1.00  0.00           O
ATOM   3023  N   VAL A 200      77.776  79.651  80.180  1.00  0.00           N
ATOM   3025  CA  VAL A 200      78.876  80.381  80.770  1.00  0.00           C
ATOM   3027  CB  VAL A 200      78.596  80.591  82.260  1.00  0.00           C
ATOM   3029  CG1 VAL A 200      79.676  81.501  82.850  1.00  0.00           C
ATOM   3033  CG2 VAL A 200      77.216  81.251  82.460  1.00  0.00           C
ATOM   3037  C   VAL A 200      80.136  79.541  80.610  1.00  0.00           C
ATOM   3038  O   VAL A 200      80.126  78.351  80.940  1.00  0.00           O
ATOM   3039  N   LEU A 201      81.266  80.071  80.090  1.00  0.00           N
ATOM   3041  CA  LEU A 201      82.496  79.291  80.110  1.00  0.00           C
ATOM   3043  CB  LEU A 201      83.646  79.791  79.200  1.00  0.00           C
ATOM   3046  CG  LEU A 201      83.286  79.991  77.720  1.00  0.00           C
ATOM   3048  CD1 LEU A 201      84.546  80.391  76.930  1.00  0.00           C
ATOM   3052  CD2 LEU A 201      82.626  78.771  77.070  1.00  0.00           C
ATOM   3056  C   LEU A 201      83.066  79.091  81.510  1.00  0.00           C
ATOM   3057  O   LEU A 201      82.986  79.961  82.380  1.00  0.00           O
ATOM   3058  N   MET A 202      83.666  77.901  81.720  1.00  0.00           N
ATOM   3060  CA  MET A 202      84.136  77.421  83.000  1.00  0.00           C
ATOM   3062  CB  MET A 202      84.586  75.931  82.960  1.00  0.00           C
ATOM   3065  CG  MET A 202      83.446  74.881  82.970  1.00  0.00           C
ATOM   3068  SD  MET A 202      82.856  74.281  84.590  1.00  0.00           S
ATOM   3069  CE  MET A 202      82.516  75.851  85.420  1.00  0.00           C
ATOM   3073  C   MET A 202      85.186  78.231  83.730  1.00  0.00           C
ATOM   3074  O   MET A 202      85.096  78.311  84.940  1.00  0.00           O
ATOM   3075  N   GLU A 203      86.226  78.821  83.110  1.00  0.00           N
ATOM   3077  CA  GLU A 203      87.326  79.331  83.950  1.00  0.00           C
ATOM   3079  CB  GLU A 203      88.706  79.091  83.300  1.00  0.00           C
ATOM   3082  CG  GLU A 203      89.256  77.681  83.640  1.00  0.00           C
ATOM   3085  CD  GLU A 203      89.666  77.491  85.110  1.00  0.00           C
ATOM   3086  OE1 GLU A 203      89.846  78.471  85.870  1.00  0.00           O
ATOM   3087  OE2 GLU A 203      89.826  76.321  85.520  1.00  0.00           O
ATOM   3088  C   GLU A 203      87.196  80.741  84.510  1.00  0.00           C
ATOM   3089  O   GLU A 203      87.866  81.111  85.470  1.00  0.00           O
ATOM   3090  N   GLN A 204      86.326  81.621  83.970  1.00  0.00           N
ATOM   3092  CA  GLN A 204      86.186  82.951  84.540  1.00  0.00           C
ATOM   3094  CB  GLN A 204      86.806  84.071  83.640  1.00  0.00           C
ATOM   3097  CG  GLN A 204      88.306  83.921  83.280  1.00  0.00           C
ATOM   3100  CD  GLN A 204      88.736  84.821  82.120  1.00  0.00           C
ATOM   3101  OE1 GLN A 204      88.016  85.001  81.140  1.00  0.00           O
ATOM   3102  NE2 GLN A 204      89.976  85.391  82.200  1.00  0.00           N
ATOM   3105  C   GLN A 204      84.736  83.311  84.760  1.00  0.00           C
ATOM   3106  O   GLN A 204      84.446  84.391  85.270  1.00  0.00           O
ATOM   3107  N   GLY A 205      83.776  82.431  84.400  1.00  0.00           N
ATOM   3109  CA  GLY A 205      82.376  82.801  84.500  1.00  0.00           C
ATOM   3112  C   GLY A 205      81.936  83.771  83.430  1.00  0.00           C
ATOM   3113  O   GLY A 205      81.146  84.681  83.670  1.00  0.00           O
ATOM   3114  N   GLN A 206      82.466  83.611  82.210  1.00  0.00           N
ATOM   3116  CA  GLN A 206      82.176  84.521  81.120  1.00  0.00           C
ATOM   3118  CB  GLN A 206      83.296  84.611  80.050  1.00  0.00           C
ATOM   3121  CG  GLN A 206      84.736  84.561  80.610  1.00  0.00           C
ATOM   3124  CD  GLN A 206      85.256  83.121  80.660  1.00  0.00           C
ATOM   3125  OE1 GLN A 206      84.696  82.211  81.270  1.00  0.00           O
ATOM   3126  NE2 GLN A 206      86.426  82.891  80.040  1.00  0.00           N
ATOM   3129  C   GLN A 206      80.926  84.081  80.400  1.00  0.00           C
ATOM   3130  O   GLN A 206      80.836  82.991  79.850  1.00  0.00           O
ATOM   3131  N   MET A 207      79.946  84.991  80.380  1.00  0.00           N
ATOM   3133  CA  MET A 207      78.766  84.861  79.570  1.00  0.00           C
ATOM   3135  CB  MET A 207      77.836  86.061  79.840  1.00  0.00           C
ATOM   3138  CG  MET A 207      77.116  85.991  81.190  1.00  0.00           C
ATOM   3141  SD  MET A 207      76.056  84.531  81.410  1.00  0.00           S
ATOM   3142  CE  MET A 207      75.546  84.111  79.720  1.00  0.00           C
ATOM   3146  C   MET A 207      79.006  84.751  78.080  1.00  0.00           C
ATOM   3147  O   MET A 207      79.566  85.671  77.470  1.00  0.00           O
ATOM   3148  N   ILE A 208      78.546  83.651  77.470  1.00  0.00           N
ATOM   3150  CA  ILE A 208      78.506  83.541  76.020  1.00  0.00           C
ATOM   3152  CB  ILE A 208      78.756  82.101  75.590  1.00  0.00           C
ATOM   3154  CG2 ILE A 208      78.736  82.011  74.050  1.00  0.00           C
ATOM   3158  CG1 ILE A 208      80.096  81.541  76.140  1.00  0.00           C
ATOM   3161  CD  ILE A 208      81.336  82.261  75.590  1.00  0.00           C
ATOM   3165  C   ILE A 208      77.146  84.031  75.560  1.00  0.00           C
ATOM   3166  O   ILE A 208      77.006  85.041  74.860  1.00  0.00           O
ATOM   3167  N   TRP A 209      76.066  83.361  75.980  1.00  0.00           N
ATOM   3169  CA  TRP A 209      74.756  83.681  75.490  1.00  0.00           C
ATOM   3171  CB  TRP A 209      74.386  82.861  74.200  1.00  0.00           C
ATOM   3174  CG  TRP A 209      74.476  81.371  74.300  1.00  0.00           C
ATOM   3175  CD1 TRP A 209      75.456  80.581  73.760  1.00  0.00           C
ATOM   3177  NE1 TRP A 209      75.226  79.271  74.060  1.00  0.00           N
ATOM   3179  CE2 TRP A 209      74.076  79.161  74.770  1.00  0.00           C
ATOM   3180  CD2 TRP A 209      73.556  80.461  74.950  1.00  0.00           C
ATOM   3181  CE3 TRP A 209      72.346  80.621  75.630  1.00  0.00           C
ATOM   3183  CZ3 TRP A 209      71.736  79.491  76.190  1.00  0.00           C
ATOM   3185  CZ2 TRP A 209      73.436  78.041  75.280  1.00  0.00           C
ATOM   3187  CH2 TRP A 209      72.266  78.221  76.010  1.00  0.00           C
ATOM   3189  C   TRP A 209      73.746  83.491  76.590  1.00  0.00           C
ATOM   3190  O   TRP A 209      73.846  82.621  77.450  1.00  0.00           O
ATOM   3191  N   GLN A 210      72.716  84.351  76.570  1.00  0.00           N
ATOM   3193  CA  GLN A 210      71.516  84.181  77.340  1.00  0.00           C
ATOM   3195  CB  GLN A 210      71.276  85.281  78.400  1.00  0.00           C
ATOM   3198  CG  GLN A 210      72.236  85.241  79.590  1.00  0.00           C
ATOM   3201  CD  GLN A 210      71.856  86.311  80.600  1.00  0.00           C
ATOM   3202  OE1 GLN A 210      72.046  87.511  80.350  1.00  0.00           O
ATOM   3203  NE2 GLN A 210      71.266  85.931  81.750  1.00  0.00           N
ATOM   3206  C   GLN A 210      70.386  84.261  76.370  1.00  0.00           C
ATOM   3207  O   GLN A 210      70.236  85.271  75.680  1.00  0.00           O
ATOM   3208  N   GLN A 211      69.526  83.251  76.320  1.00  0.00           N
ATOM   3210  CA  GLN A 211      68.326  83.311  75.540  1.00  0.00           C
ATOM   3212  CB  GLN A 211      68.286  82.231  74.420  1.00  0.00           C
ATOM   3215  CG  GLN A 211      68.416  80.761  74.890  1.00  0.00           C
ATOM   3218  CD  GLN A 211      67.186  80.311  75.650  1.00  0.00           C
ATOM   3219  OE1 GLN A 211      66.056  80.471  75.190  1.00  0.00           O
ATOM   3220  NE2 GLN A 211      67.376  79.761  76.860  1.00  0.00           N
ATOM   3223  C   GLN A 211      67.186  83.241  76.530  1.00  0.00           C
ATOM   3224  O   GLN A 211      67.296  82.651  77.600  1.00  0.00           O
ATOM   3225  N   ARG A 212      66.056  83.901  76.230  1.00  0.00           N
ATOM   3227  CA  ARG A 212      64.906  83.791  77.100  1.00  0.00           C
ATOM   3229  CB  ARG A 212      64.036  85.061  77.090  1.00  0.00           C
ATOM   3232  CG  ARG A 212      64.816  86.311  77.510  1.00  0.00           C
ATOM   3235  CD  ARG A 212      63.856  87.471  77.760  1.00  0.00           C
ATOM   3238  NE  ARG A 212      64.656  88.611  78.310  1.00  0.00           N
ATOM   3240  CZ  ARG A 212      64.776  88.881  79.600  1.00  0.00           C
ATOM   3241  NH1 ARG A 212      64.156  88.221  80.560  1.00  0.00           N
ATOM   3244  NH2 ARG A 212      65.506  89.901  79.980  1.00  0.00           N
ATOM   3247  C   ARG A 212      64.066  82.631  76.630  1.00  0.00           C
ATOM   3248  O   ARG A 212      63.546  82.661  75.510  1.00  0.00           O
ATOM   3249  N   ILE A 213      63.896  81.591  77.470  1.00  0.00           N
ATOM   3251  CA  ILE A 213      62.886  80.591  77.180  1.00  0.00           C
ATOM   3253  CB  ILE A 213      63.036  79.331  78.030  1.00  0.00           C
ATOM   3255  CG2 ILE A 213      64.366  78.661  77.610  1.00  0.00           C
ATOM   3259  CG1 ILE A 213      63.046  79.581  79.560  1.00  0.00           C
ATOM   3262  CD  ILE A 213      63.016  78.281  80.360  1.00  0.00           C
ATOM   3266  C   ILE A 213      61.516  81.211  77.280  1.00  0.00           C
ATOM   3267  O   ILE A 213      60.756  81.221  76.320  1.00  0.00           O
ATOM   3268  N   SER A 214      61.226  81.901  78.410  1.00  0.00           N
ATOM   3270  CA  SER A 214      59.906  82.401  78.710  1.00  0.00           C
ATOM   3272  CB  SER A 214      59.786  83.071  80.110  1.00  0.00           C
ATOM   3275  OG  SER A 214      60.596  84.241  80.210  1.00  0.00           O
ATOM   3277  C   SER A 214      59.396  83.361  77.660  1.00  0.00           C
ATOM   3278  O   SER A 214      60.146  84.131  77.040  1.00  0.00           O
ATOM   3279  N   GLN A 215      58.076  83.311  77.390  1.00  0.00           N
ATOM   3281  CA  GLN A 215      57.426  84.231  76.490  1.00  0.00           C
ATOM   3283  CB  GLN A 215      55.926  83.841  76.380  1.00  0.00           C
ATOM   3286  CG  GLN A 215      55.176  84.331  75.110  1.00  0.00           C
ATOM   3289  CD  GLN A 215      55.936  84.081  73.810  1.00  0.00           C
ATOM   3290  OE1 GLN A 215      56.426  82.981  73.530  1.00  0.00           O
ATOM   3291  NE2 GLN A 215      56.056  85.121  72.960  1.00  0.00           N
ATOM   3294  C   GLN A 215      57.616  85.641  77.050  1.00  0.00           C
ATOM   3295  O   GLN A 215      57.736  85.831  78.260  1.00  0.00           O
ATOM   3296  N   ALA A 216      57.716  86.701  76.220  1.00  0.00           N
ATOM   3298  CA  ALA A 216      57.556  88.021  76.800  1.00  0.00           C
ATOM   3300  CB  ALA A 216      57.886  89.181  75.830  1.00  0.00           C
ATOM   3304  C   ALA A 216      56.156  88.181  77.360  1.00  0.00           C
ATOM   3305  O   ALA A 216      55.176  87.741  76.740  1.00  0.00           O
ATOM   3306  N   THR A 217      56.036  88.801  78.530  1.00  0.00           N
ATOM   3308  CA  THR A 217      54.786  89.161  79.140  1.00  0.00           C
ATOM   3310  CB  THR A 217      55.016  89.921  80.440  1.00  0.00           C
ATOM   3312  OG1 THR A 217      55.886  91.021  80.200  1.00  0.00           O
ATOM   3314  CG2 THR A 217      55.746  89.041  81.450  1.00  0.00           C
ATOM   3318  C   THR A 217      53.956  90.071  78.240  1.00  0.00           C
ATOM   3319  O   THR A 217      54.476  90.881  77.470  1.00  0.00           O
ATOM   3320  N   GLY A 218      52.636  90.001  78.330  1.00  0.00           N
ATOM   3322  CA  GLY A 218      51.816  90.991  77.670  1.00  0.00           C
ATOM   3325  C   GLY A 218      50.546  91.241  78.410  1.00  0.00           C
ATOM   3326  O   GLY A 218      50.456  91.211  79.640  1.00  0.00           O
ATOM   3327  N   SER A 219      49.506  91.541  77.640  1.00  0.00           N
ATOM   3329  CA  SER A 219      48.156  91.611  78.160  1.00  0.00           C
ATOM   3331  CB  SER A 219      47.486  92.991  77.920  1.00  0.00           C
ATOM   3334  OG  SER A 219      48.006  93.961  78.840  1.00  0.00           O
ATOM   3336  C   SER A 219      47.376  90.491  77.530  1.00  0.00           C
ATOM   3337  O   SER A 219      46.376  90.711  76.870  1.00  0.00           O
ATOM   3338  N   THR A 220      47.816  89.241  77.710  1.00  0.00           N
ATOM   3340  CA  THR A 220      47.346  88.071  76.970  1.00  0.00           C
ATOM   3342  CB  THR A 220      48.396  86.961  76.900  1.00  0.00           C
ATOM   3344  OG1 THR A 220      48.626  86.391  78.190  1.00  0.00           O
ATOM   3346  CG2 THR A 220      49.706  87.531  76.340  1.00  0.00           C
ATOM   3350  C   THR A 220      46.086  87.461  77.550  1.00  0.00           C
ATOM   3351  O   THR A 220      45.526  87.921  78.550  1.00  0.00           O
ATOM   3352  N   GLU A 221      45.626  86.351  76.950  1.00  0.00           N
ATOM   3354  CA  GLU A 221      44.676  85.471  77.570  1.00  0.00           C
ATOM   3356  CB  GLU A 221      44.346  84.321  76.590  1.00  0.00           C
ATOM   3359  CG  GLU A 221      43.756  84.861  75.260  1.00  0.00           C
ATOM   3362  CD  GLU A 221      42.976  83.801  74.530  1.00  0.00           C
ATOM   3363  OE1 GLU A 221      43.566  82.821  74.040  1.00  0.00           O
ATOM   3364  OE2 GLU A 221      41.716  83.941  74.500  1.00  0.00           O
ATOM   3365  C   GLU A 221      45.106  84.881  78.910  1.00  0.00           C
ATOM   3366  O   GLU A 221      44.276  84.761  79.820  1.00  0.00           O
ATOM   3367  N   ILE A 222      46.396  84.501  79.060  1.00  0.00           N
ATOM   3369  CA  ILE A 222      46.886  83.881  80.280  1.00  0.00           C
ATOM   3371  CB  ILE A 222      46.346  82.461  80.490  1.00  0.00           C
ATOM   3373  CG2 ILE A 222      46.806  81.481  79.400  1.00  0.00           C
ATOM   3377  CG1 ILE A 222      46.676  81.911  81.900  1.00  0.00           C
ATOM   3380  CD  ILE A 222      45.746  82.521  82.940  1.00  0.00           C
ATOM   3384  C   ILE A 222      48.416  83.951  80.400  1.00  0.00           C
ATOM   3385  O   ILE A 222      49.186  83.231  79.780  1.00  0.00           O
ATOM   3386  N   ASP A 223      48.886  84.871  81.270  1.00  0.00           N
ATOM   3388  CA  ASP A 223      50.306  85.081  81.540  1.00  0.00           C
ATOM   3390  CB  ASP A 223      50.736  86.531  81.180  1.00  0.00           C
ATOM   3393  CG  ASP A 223      51.116  86.741  79.720  1.00  0.00           C
ATOM   3394  OD1 ASP A 223      51.126  85.771  78.910  1.00  0.00           O
ATOM   3395  OD2 ASP A 223      51.376  87.921  79.380  1.00  0.00           O
ATOM   3396  C   ASP A 223      50.556  84.821  83.020  1.00  0.00           C
ATOM   3397  O   ASP A 223      49.686  85.001  83.870  1.00  0.00           O
ATOM   3398  N   ARG A 224      51.766  84.351  83.360  1.00  0.00           N
ATOM   3400  CA  ARG A 224      52.126  83.931  84.710  1.00  0.00           C
ATOM   3402  CB  ARG A 224      52.406  82.411  84.710  1.00  0.00           C
ATOM   3405  CG  ARG A 224      51.206  81.461  84.460  1.00  0.00           C
ATOM   3408  CD  ARG A 224      50.526  81.001  85.770  1.00  0.00           C
ATOM   3411  NE  ARG A 224      49.196  80.391  85.460  1.00  0.00           N
ATOM   3413  CZ  ARG A 224      48.996  79.181  84.950  1.00  0.00           C
ATOM   3414  NH1 ARG A 224      49.956  78.291  84.860  1.00  0.00           N
ATOM   3417  NH2 ARG A 224      47.806  78.841  84.500  1.00  0.00           N
ATOM   3420  C   ARG A 224      53.396  84.651  85.160  1.00  0.00           C
ATOM   3421  O   ARG A 224      54.326  84.861  84.400  1.00  0.00           O
ATOM   3422  N   LEU A 225      53.496  85.081  86.430  1.00  0.00           N
ATOM   3424  CA  LEU A 225      54.546  86.011  86.830  1.00  0.00           C
ATOM   3426  CB  LEU A 225      54.146  86.761  88.130  1.00  0.00           C
ATOM   3429  CG  LEU A 225      52.896  87.661  88.150  1.00  0.00           C
ATOM   3431  CD1 LEU A 225      51.546  86.981  87.840  1.00  0.00           C
ATOM   3435  CD2 LEU A 225      52.786  88.171  89.580  1.00  0.00           C
ATOM   3439  C   LEU A 225      55.886  85.331  87.090  1.00  0.00           C
ATOM   3440  O   LEU A 225      56.936  85.971  87.220  1.00  0.00           O
ATOM   3441  N   SER A 226      55.866  84.001  87.230  1.00  0.00           N
ATOM   3443  CA  SER A 226      57.006  83.201  87.610  1.00  0.00           C
ATOM   3445  CB  SER A 226      56.586  82.021  88.520  1.00  0.00           C
ATOM   3448  OG  SER A 226      57.646  81.121  88.810  1.00  0.00           O
ATOM   3450  C   SER A 226      57.686  82.681  86.380  1.00  0.00           C
ATOM   3451  O   SER A 226      57.396  81.581  85.920  1.00  0.00           O
ATOM   3452  N   ASP A 227      58.626  83.461  85.820  1.00  0.00           N
ATOM   3454  CA  ASP A 227      59.526  82.971  84.800  1.00  0.00           C
ATOM   3456  CB  ASP A 227      60.036  84.131  83.900  1.00  0.00           C
ATOM   3459  CG  ASP A 227      58.956  85.101  83.460  1.00  0.00           C
ATOM   3460  OD1 ASP A 227      57.806  84.701  83.160  1.00  0.00           O
ATOM   3461  OD2 ASP A 227      59.336  86.291  83.280  1.00  0.00           O
ATOM   3462  C   ASP A 227      60.706  82.281  85.490  1.00  0.00           C
ATOM   3463  O   ASP A 227      61.776  82.861  85.660  1.00  0.00           O
ATOM   3464  N   VAL A 228      60.556  81.041  85.970  1.00  0.00           N
ATOM   3466  CA  VAL A 228      61.576  80.411  86.790  1.00  0.00           C
ATOM   3468  CB  VAL A 228      61.106  80.081  88.210  1.00  0.00           C
ATOM   3470  CG1 VAL A 228      60.726  81.371  88.960  1.00  0.00           C
ATOM   3474  CG2 VAL A 228      59.926  79.111  88.210  1.00  0.00           C
ATOM   3478  C   VAL A 228      62.026  79.171  86.080  1.00  0.00           C
ATOM   3479  O   VAL A 228      61.186  78.481  85.510  1.00  0.00           O
ATOM   3480  N   ASP A 229      63.336  78.891  86.010  1.00  0.00           N
ATOM   3482  CA  ASP A 229      63.936  77.941  85.080  1.00  0.00           C
ATOM   3484  CB  ASP A 229      64.736  78.741  83.980  1.00  0.00           C
ATOM   3487  CG  ASP A 229      65.346  78.011  82.780  1.00  0.00           C
ATOM   3488  OD1 ASP A 229      65.476  76.771  82.760  1.00  0.00           O
ATOM   3489  OD2 ASP A 229      65.726  78.771  81.830  1.00  0.00           O
ATOM   3490  C   ASP A 229      64.686  76.901  85.920  1.00  0.00           C
ATOM   3491  O   ASP A 229      64.986  77.131  87.090  1.00  0.00           O
ATOM   3492  N   THR A 230      64.876  75.681  85.380  1.00  0.00           N
ATOM   3494  CA  THR A 230      65.096  74.471  86.180  1.00  0.00           C
ATOM   3496  CB  THR A 230      63.796  73.721  86.480  1.00  0.00           C
ATOM   3498  OG1 THR A 230      63.946  72.801  87.550  1.00  0.00           O
ATOM   3500  CG2 THR A 230      63.226  72.931  85.290  1.00  0.00           C
ATOM   3504  C   THR A 230      66.056  73.611  85.390  1.00  0.00           C
ATOM   3505  O   THR A 230      66.056  73.691  84.160  1.00  0.00           O
ATOM   3506  N   THR A 231      66.956  72.821  86.050  1.00  0.00           N
ATOM   3508  CA  THR A 231      68.196  72.251  85.470  1.00  0.00           C
ATOM   3510  CB  THR A 231      68.836  71.091  86.260  1.00  0.00           C
ATOM   3512  OG1 THR A 231      70.126  70.741  85.800  1.00  0.00           O
ATOM   3514  CG2 THR A 231      68.056  69.781  86.200  1.00  0.00           C
ATOM   3518  C   THR A 231      68.156  71.891  83.990  1.00  0.00           C
ATOM   3519  O   THR A 231      67.436  70.981  83.580  1.00  0.00           O
ATOM   3520  N   PRO A 232      68.896  72.561  83.110  1.00  0.00           N
ATOM   3521  CD  PRO A 232      69.316  73.951  83.290  1.00  0.00           C
ATOM   3524  CA  PRO A 232      69.046  72.101  81.740  1.00  0.00           C
ATOM   3526  CB  PRO A 232      69.906  73.201  81.100  1.00  0.00           C
ATOM   3529  CG  PRO A 232      69.566  74.481  81.880  1.00  0.00           C
ATOM   3532  C   PRO A 232      69.636  70.691  81.560  1.00  0.00           C
ATOM   3533  O   PRO A 232      70.506  70.281  82.330  1.00  0.00           O
ATOM   3534  N   VAL A 233      69.226  69.901  80.550  1.00  0.00           N
ATOM   3536  CA  VAL A 233      69.856  68.631  80.210  1.00  0.00           C
ATOM   3538  CB  VAL A 233      68.906  67.441  80.010  1.00  0.00           C
ATOM   3540  CG1 VAL A 233      69.656  66.201  79.460  1.00  0.00           C
ATOM   3544  CG2 VAL A 233      68.266  67.051  81.360  1.00  0.00           C
ATOM   3548  C   VAL A 233      70.596  68.831  78.910  1.00  0.00           C
ATOM   3549  O   VAL A 233      70.006  69.261  77.920  1.00  0.00           O
ATOM   3550  N   VAL A 234      71.916  68.531  78.860  1.00  0.00           N
ATOM   3552  CA  VAL A 234      72.656  68.551  77.620  1.00  0.00           C
ATOM   3554  CB  VAL A 234      74.006  69.241  77.720  1.00  0.00           C
ATOM   3556  CG1 VAL A 234      74.656  69.341  76.330  1.00  0.00           C
ATOM   3560  CG2 VAL A 234      73.806  70.641  78.310  1.00  0.00           C
ATOM   3564  C   VAL A 234      72.826  67.131  77.120  1.00  0.00           C
ATOM   3565  O   VAL A 234      73.706  66.371  77.520  1.00  0.00           O
ATOM   3566  N   VAL A 235      71.996  66.741  76.130  1.00  0.00           N
ATOM   3568  CA  VAL A 235      72.356  65.651  75.240  1.00  0.00           C
ATOM   3570  CB  VAL A 235      71.256  64.611  75.050  1.00  0.00           C
ATOM   3572  CG1 VAL A 235      69.976  65.191  74.420  1.00  0.00           C
ATOM   3576  CG2 VAL A 235      71.796  63.421  74.240  1.00  0.00           C
ATOM   3580  C   VAL A 235      73.036  66.231  73.990  1.00  0.00           C
ATOM   3581  O   VAL A 235      72.446  66.701  73.020  1.00  0.00           O
ATOM   3582  N   ASN A 236      74.386  66.251  74.080  1.00  0.00           N
ATOM   3584  CA  ASN A 236      75.376  66.691  73.120  1.00  0.00           C
ATOM   3586  CB  ASN A 236      75.566  65.671  71.960  1.00  0.00           C
ATOM   3589  CG  ASN A 236      76.166  64.341  72.420  1.00  0.00           C
ATOM   3590  OD1 ASN A 236      75.986  63.341  71.720  1.00  0.00           O
ATOM   3591  ND2 ASN A 236      76.906  64.321  73.560  1.00  0.00           N
ATOM   3594  C   ASN A 236      75.316  68.131  72.680  1.00  0.00           C
ATOM   3595  O   ASN A 236      75.696  69.021  73.440  1.00  0.00           O
ATOM   3596  N   GLY A 237      74.936  68.431  71.420  1.00  0.00           N
ATOM   3598  CA  GLY A 237      74.926  69.801  70.920  1.00  0.00           C
ATOM   3601  C   GLY A 237      73.726  70.581  71.360  1.00  0.00           C
ATOM   3602  O   GLY A 237      73.676  71.801  71.170  1.00  0.00           O
ATOM   3603  N   VAL A 238      72.716  69.901  71.920  1.00  0.00           N
ATOM   3605  CA  VAL A 238      71.436  70.471  72.270  1.00  0.00           C
ATOM   3607  CB  VAL A 238      70.266  69.601  71.790  1.00  0.00           C
ATOM   3609  CG1 VAL A 238      68.896  70.301  71.960  1.00  0.00           C
ATOM   3613  CG2 VAL A 238      70.486  69.291  70.300  1.00  0.00           C
ATOM   3617  C   VAL A 238      71.316  70.651  73.770  1.00  0.00           C
ATOM   3618  O   VAL A 238      71.766  69.821  74.570  1.00  0.00           O
ATOM   3619  N   VAL A 239      70.676  71.741  74.200  1.00  0.00           N
ATOM   3621  CA  VAL A 239      70.306  71.941  75.580  1.00  0.00           C
ATOM   3623  CB  VAL A 239      70.746  73.291  76.130  1.00  0.00           C
ATOM   3625  CG1 VAL A 239      70.396  73.401  77.610  1.00  0.00           C
ATOM   3629  CG2 VAL A 239      72.256  73.481  75.880  1.00  0.00           C
ATOM   3633  C   VAL A 239      68.796  71.861  75.670  1.00  0.00           C
ATOM   3634  O   VAL A 239      68.086  72.551  74.950  1.00  0.00           O
ATOM   3635  N   PHE A 240      68.276  71.041  76.590  1.00  0.00           N
ATOM   3637  CA  PHE A 240      66.876  71.051  76.950  1.00  0.00           C
ATOM   3639  CB  PHE A 240      66.316  69.621  77.140  1.00  0.00           C
ATOM   3642  CG  PHE A 240      66.406  68.941  75.820  1.00  0.00           C
ATOM   3643  CD1 PHE A 240      65.366  69.091  74.880  1.00  0.00           C
ATOM   3645  CE1 PHE A 240      65.526  68.611  73.580  1.00  0.00           C
ATOM   3647  CZ  PHE A 240      66.726  68.001  73.200  1.00  0.00           C
ATOM   3649  CD2 PHE A 240      67.576  68.251  75.460  1.00  0.00           C
ATOM   3651  CE2 PHE A 240      67.746  67.821  74.140  1.00  0.00           C
ATOM   3653  C   PHE A 240      66.726  71.821  78.220  1.00  0.00           C
ATOM   3654  O   PHE A 240      67.576  71.711  79.100  1.00  0.00           O
ATOM   3655  N   ALA A 241      65.676  72.641  78.360  1.00  0.00           N
ATOM   3657  CA  ALA A 241      65.456  73.421  79.560  1.00  0.00           C
ATOM   3659  CB  ALA A 241      66.016  74.841  79.410  1.00  0.00           C
ATOM   3663  C   ALA A 241      63.976  73.501  79.830  1.00  0.00           C
ATOM   3664  O   ALA A 241      63.166  73.441  78.910  1.00  0.00           O
ATOM   3665  N   LEU A 242      63.606  73.661  81.110  1.00  0.00           N
ATOM   3667  CA  LEU A 242      62.226  73.811  81.520  1.00  0.00           C
ATOM   3669  CB  LEU A 242      61.706  72.551  82.260  1.00  0.00           C
ATOM   3672  CG  LEU A 242      61.056  71.471  81.350  1.00  0.00           C
ATOM   3674  CD1 LEU A 242      62.076  70.401  80.980  1.00  0.00           C
ATOM   3678  CD2 LEU A 242      59.896  70.731  82.050  1.00  0.00           C
ATOM   3682  C   LEU A 242      62.106  75.081  82.360  1.00  0.00           C
ATOM   3683  O   LEU A 242      62.976  75.411  83.150  1.00  0.00           O
ATOM   3684  N   ALA A 243      61.006  75.841  82.210  1.00  0.00           N
ATOM   3686  CA  ALA A 243      60.586  76.821  83.180  1.00  0.00           C
ATOM   3688  CB  ALA A 243      60.436  78.231  82.570  1.00  0.00           C
ATOM   3692  C   ALA A 243      59.266  76.411  83.790  1.00  0.00           C
ATOM   3693  O   ALA A 243      58.506  75.631  83.220  1.00  0.00           O
ATOM   3694  N   TYR A 244      58.896  76.981  84.950  1.00  0.00           N
ATOM   3696  CA  TYR A 244      57.496  77.011  85.350  1.00  0.00           C
ATOM   3698  CB  TYR A 244      57.356  77.731  86.710  1.00  0.00           C
ATOM   3701  CG  TYR A 244      56.076  77.481  87.470  1.00  0.00           C
ATOM   3702  CD1 TYR A 244      55.806  76.231  88.060  1.00  0.00           C
ATOM   3704  CE1 TYR A 244      54.706  76.061  88.920  1.00  0.00           C
ATOM   3706  CZ  TYR A 244      53.856  77.141  89.180  1.00  0.00           C
ATOM   3707  OH  TYR A 244      52.766  77.031  90.080  1.00  0.00           O
ATOM   3709  CD2 TYR A 244      55.196  78.541  87.730  1.00  0.00           C
ATOM   3711  CE2 TYR A 244      54.096  78.371  88.570  1.00  0.00           C
ATOM   3713  C   TYR A 244      56.666  77.701  84.280  1.00  0.00           C
ATOM   3714  O   TYR A 244      57.106  78.661  83.640  1.00  0.00           O
ATOM   3715  N   ASN A 245      55.466  77.171  84.000  1.00  0.00           N
ATOM   3717  CA  ASN A 245      54.486  77.671  83.070  1.00  0.00           C
ATOM   3719  CB  ASN A 245      53.726  78.971  83.480  1.00  0.00           C
ATOM   3722  CG  ASN A 245      54.576  80.131  83.980  1.00  0.00           C
ATOM   3723  OD1 ASN A 245      54.586  80.431  85.180  1.00  0.00           O
ATOM   3724  ND2 ASN A 245      55.166  80.931  83.050  1.00  0.00           N
ATOM   3727  C   ASN A 245      54.806  77.581  81.590  1.00  0.00           C
ATOM   3728  O   ASN A 245      54.136  76.851  80.860  1.00  0.00           O
ATOM   3729  N   GLY A 246      55.746  78.411  81.110  1.00  0.00           N
ATOM   3731  CA  GLY A 246      55.776  78.821  79.700  1.00  0.00           C
ATOM   3734  C   GLY A 246      56.316  77.871  78.670  1.00  0.00           C
ATOM   3735  O   GLY A 246      55.726  77.741  77.600  1.00  0.00           O
ATOM   3736  N   ASN A 247      57.456  77.201  78.900  1.00  0.00           N
ATOM   3738  CA  ASN A 247      57.976  76.301  77.880  1.00  0.00           C
ATOM   3740  CB  ASN A 247      59.006  76.851  76.830  1.00  0.00           C
ATOM   3743  CG  ASN A 247      59.046  78.321  76.420  1.00  0.00           C
ATOM   3744  OD1 ASN A 247      60.166  78.751  76.160  1.00  0.00           O
ATOM   3745  ND2 ASN A 247      57.946  79.071  76.300  1.00  0.00           N
ATOM   3748  C   ASN A 247      58.736  75.141  78.440  1.00  0.00           C
ATOM   3749  O   ASN A 247      59.446  75.271  79.430  1.00  0.00           O
ATOM   3750  N   LEU A 248      58.726  74.041  77.670  1.00  0.00           N
ATOM   3752  CA  LEU A 248      59.876  73.191  77.440  1.00  0.00           C
ATOM   3754  CB  LEU A 248      59.446  71.711  77.290  1.00  0.00           C
ATOM   3757  CG  LEU A 248      60.426  70.701  76.670  1.00  0.00           C
ATOM   3759  CD1 LEU A 248      61.696  70.501  77.500  1.00  0.00           C
ATOM   3763  CD2 LEU A 248      59.706  69.351  76.490  1.00  0.00           C
ATOM   3767  C   LEU A 248      60.516  73.671  76.150  1.00  0.00           C
ATOM   3768  O   LEU A 248      59.796  74.051  75.220  1.00  0.00           O
ATOM   3769  N   THR A 249      61.856  73.711  76.080  1.00  0.00           N
ATOM   3771  CA  THR A 249      62.586  74.301  74.960  1.00  0.00           C
ATOM   3773  CB  THR A 249      63.196  75.671  75.290  1.00  0.00           C
ATOM   3775  OG1 THR A 249      62.166  76.581  75.600  1.00  0.00           O
ATOM   3777  CG2 THR A 249      63.936  76.301  74.110  1.00  0.00           C
ATOM   3781  C   THR A 249      63.726  73.401  74.630  1.00  0.00           C
ATOM   3782  O   THR A 249      64.306  72.791  75.530  1.00  0.00           O
ATOM   3783  N   ALA A 250      64.116  73.321  73.340  1.00  0.00           N
ATOM   3785  CA  ALA A 250      65.386  72.781  72.910  1.00  0.00           C
ATOM   3787  CB  ALA A 250      65.186  71.671  71.870  1.00  0.00           C
ATOM   3791  C   ALA A 250      66.216  73.881  72.260  1.00  0.00           C
ATOM   3792  O   ALA A 250      65.716  74.691  71.470  1.00  0.00           O
ATOM   3793  N   LEU A 251      67.496  73.951  72.610  1.00  0.00           N
ATOM   3795  CA  LEU A 251      68.386  75.041  72.260  1.00  0.00           C
ATOM   3797  CB  LEU A 251      68.896  75.811  73.500  1.00  0.00           C
ATOM   3800  CG  LEU A 251      67.806  76.301  74.460  1.00  0.00           C
ATOM   3802  CD1 LEU A 251      68.406  76.761  75.790  1.00  0.00           C
ATOM   3806  CD2 LEU A 251      67.036  77.421  73.770  1.00  0.00           C
ATOM   3810  C   LEU A 251      69.616  74.501  71.580  1.00  0.00           C
ATOM   3811  O   LEU A 251      70.066  73.411  71.890  1.00  0.00           O
ATOM   3812  N   ASP A 252      70.236  75.291  70.690  1.00  0.00           N
ATOM   3814  CA  ASP A 252      71.606  75.081  70.280  1.00  0.00           C
ATOM   3816  CB  ASP A 252      71.826  75.861  68.950  1.00  0.00           C
ATOM   3819  CG  ASP A 252      73.176  75.721  68.260  1.00  0.00           C
ATOM   3820  OD1 ASP A 252      74.056  74.971  68.730  1.00  0.00           O
ATOM   3821  OD2 ASP A 252      73.316  76.421  67.220  1.00  0.00           O
ATOM   3822  C   ASP A 252      72.546  75.511  71.410  1.00  0.00           C
ATOM   3823  O   ASP A 252      72.466  76.641  71.900  1.00  0.00           O
ATOM   3824  N   LEU A 253      73.426  74.611  71.870  1.00  0.00           N
ATOM   3826  CA  LEU A 253      74.386  74.851  72.920  1.00  0.00           C
ATOM   3828  CB  LEU A 253      75.076  73.521  73.300  1.00  0.00           C
ATOM   3831  CG  LEU A 253      76.216  73.611  74.340  1.00  0.00           C
ATOM   3833  CD1 LEU A 253      75.716  74.071  75.720  1.00  0.00           C
ATOM   3837  CD2 LEU A 253      76.906  72.261  74.450  1.00  0.00           C
ATOM   3841  C   LEU A 253      75.416  75.901  72.570  1.00  0.00           C
ATOM   3842  O   LEU A 253      75.856  76.681  73.410  1.00  0.00           O
ATOM   3843  N   ARG A 254      75.866  75.951  71.300  1.00  0.00           N
ATOM   3845  CA  ARG A 254      76.936  76.871  70.950  1.00  0.00           C
ATOM   3847  CB  ARG A 254      77.656  76.451  69.650  1.00  0.00           C
ATOM   3850  CG  ARG A 254      78.896  77.311  69.340  1.00  0.00           C
ATOM   3853  CD  ARG A 254      79.736  76.811  68.150  1.00  0.00           C
ATOM   3856  NE  ARG A 254      80.626  75.691  68.590  1.00  0.00           N
ATOM   3858  CZ  ARG A 254      81.906  75.881  68.900  1.00  0.00           C
ATOM   3859  NH1 ARG A 254      82.386  77.061  69.230  1.00  0.00           N
ATOM   3862  NH2 ARG A 254      82.776  74.901  68.930  1.00  0.00           N
ATOM   3865  C   ARG A 254      76.416  78.271  70.790  1.00  0.00           C
ATOM   3866  O   ARG A 254      77.056  79.241  71.190  1.00  0.00           O
ATOM   3867  N   SER A 255      75.216  78.401  70.180  1.00  0.00           N
ATOM   3869  CA  SER A 255      74.776  79.701  69.730  1.00  0.00           C
ATOM   3871  CB  SER A 255      74.236  79.601  68.270  1.00  0.00           C
ATOM   3874  OG  SER A 255      72.996  78.891  68.190  1.00  0.00           O
ATOM   3876  C   SER A 255      73.726  80.241  70.680  1.00  0.00           C
ATOM   3877  O   SER A 255      73.596  81.451  70.860  1.00  0.00           O
ATOM   3878  N   GLY A 256      72.936  79.351  71.320  1.00  0.00           N
ATOM   3880  CA  GLY A 256      71.806  79.741  72.150  1.00  0.00           C
ATOM   3883  C   GLY A 256      70.516  79.921  71.400  1.00  0.00           C
ATOM   3884  O   GLY A 256      69.596  80.561  71.900  1.00  0.00           O
ATOM   3885  N   GLN A 257      70.386  79.381  70.170  1.00  0.00           N
ATOM   3887  CA  GLN A 257      69.176  79.571  69.380  1.00  0.00           C
ATOM   3889  CB  GLN A 257      69.326  79.501  67.820  1.00  0.00           C
ATOM   3892  CG  GLN A 257      69.706  78.131  67.210  1.00  0.00           C
ATOM   3895  CD  GLN A 257      69.646  78.171  65.680  1.00  0.00           C
ATOM   3896  OE1 GLN A 257      70.336  78.921  65.000  1.00  0.00           O
ATOM   3897  NE2 GLN A 257      68.776  77.321  65.080  1.00  0.00           N
ATOM   3900  C   GLN A 257      68.116  78.571  69.780  1.00  0.00           C
ATOM   3901  O   GLN A 257      68.386  77.431  70.160  1.00  0.00           O
ATOM   3902  N   ILE A 258      66.846  78.971  69.670  1.00  0.00           N
ATOM   3904  CA  ILE A 258      65.716  78.091  69.860  1.00  0.00           C
ATOM   3906  CB  ILE A 258      64.406  78.871  70.000  1.00  0.00           C
ATOM   3908  CG2 ILE A 258      63.296  77.911  70.440  1.00  0.00           C
ATOM   3912  CG1 ILE A 258      64.506  80.101  70.950  1.00  0.00           C
ATOM   3915  CD  ILE A 258      65.096  79.811  72.330  1.00  0.00           C
ATOM   3919  C   ILE A 258      65.586  77.161  68.670  1.00  0.00           C
ATOM   3920  O   ILE A 258      65.456  77.601  67.530  1.00  0.00           O
ATOM   3921  N   MET A 259      65.606  75.831  68.870  1.00  0.00           N
ATOM   3923  CA  MET A 259      65.196  74.931  67.810  1.00  0.00           C
ATOM   3925  CB  MET A 259      66.106  73.681  67.760  1.00  0.00           C
ATOM   3928  CG  MET A 259      67.486  74.051  67.150  1.00  0.00           C
ATOM   3931  SD  MET A 259      68.636  72.671  66.860  1.00  0.00           S
ATOM   3932  CE  MET A 259      69.206  72.501  68.570  1.00  0.00           C
ATOM   3936  C   MET A 259      63.696  74.651  67.820  1.00  0.00           C
ATOM   3937  O   MET A 259      63.026  74.721  66.790  1.00  0.00           O
ATOM   3938  N   TRP A 260      63.086  74.461  69.020  1.00  0.00           N
ATOM   3940  CA  TRP A 260      61.646  74.281  69.120  1.00  0.00           C
ATOM   3942  CB  TRP A 260      61.206  72.841  68.730  1.00  0.00           C
ATOM   3945  CG  TRP A 260      61.826  71.721  69.510  1.00  0.00           C
ATOM   3946  CD1 TRP A 260      62.916  70.981  69.140  1.00  0.00           C
ATOM   3948  NE1 TRP A 260      63.176  70.041  70.100  1.00  0.00           N
ATOM   3950  CE2 TRP A 260      62.256  70.121  71.090  1.00  0.00           C
ATOM   3951  CD2 TRP A 260      61.406  71.201  70.790  1.00  0.00           C
ATOM   3952  CE3 TRP A 260      60.396  71.541  71.690  1.00  0.00           C
ATOM   3954  CZ3 TRP A 260      60.326  70.851  72.900  1.00  0.00           C
ATOM   3956  CZ2 TRP A 260      62.116  69.371  72.240  1.00  0.00           C
ATOM   3958  CH2 TRP A 260      61.156  69.771  73.160  1.00  0.00           C
ATOM   3960  C   TRP A 260      61.126  74.661  70.500  1.00  0.00           C
ATOM   3961  O   TRP A 260      61.896  74.801  71.450  1.00  0.00           O
ATOM   3962  N   LYS A 261      59.796  74.891  70.630  1.00  0.00           N
ATOM   3964  CA  LYS A 261      59.136  75.311  71.850  1.00  0.00           C
ATOM   3966  CB  LYS A 261      58.706  76.801  71.790  1.00  0.00           C
ATOM   3969  CG  LYS A 261      59.846  77.821  71.840  1.00  0.00           C
ATOM   3972  CD  LYS A 261      60.626  77.751  73.160  1.00  0.00           C
ATOM   3975  CE  LYS A 261      61.556  78.941  73.460  1.00  0.00           C
ATOM   3978  NZ  LYS A 261      60.786  80.151  73.790  1.00  0.00           N
ATOM   3982  C   LYS A 261      57.886  74.481  72.120  1.00  0.00           C
ATOM   3983  O   LYS A 261      57.406  73.731  71.270  1.00  0.00           O
ATOM   3984  N   ARG A 262      57.376  74.591  73.360  1.00  0.00           N
ATOM   3986  CA  ARG A 262      56.156  73.981  73.840  1.00  0.00           C
ATOM   3988  CB  ARG A 262      56.426  72.631  74.560  1.00  0.00           C
ATOM   3991  CG  ARG A 262      56.956  71.481  73.690  1.00  0.00           C
ATOM   3994  CD  ARG A 262      55.926  70.801  72.800  1.00  0.00           C
ATOM   3997  NE  ARG A 262      54.756  70.261  73.570  1.00  0.00           N
ATOM   3999  CZ  ARG A 262      54.736  69.531  74.680  1.00  0.00           C
ATOM   4000  NH1 ARG A 262      55.796  68.951  75.190  1.00  0.00           N
ATOM   4003  NH2 ARG A 262      53.586  69.361  75.300  1.00  0.00           N
ATOM   4006  C   ARG A 262      55.556  74.901  74.890  1.00  0.00           C
ATOM   4007  O   ARG A 262      56.246  75.811  75.330  1.00  0.00           O
ATOM   4008  N   GLU A 263      54.296  74.671  75.320  1.00  0.00           N
ATOM   4010  CA  GLU A 263      53.566  75.491  76.280  1.00  0.00           C
ATOM   4012  CB  GLU A 263      52.136  75.801  75.720  1.00  0.00           C
ATOM   4015  CG  GLU A 263      52.146  76.651  74.410  1.00  0.00           C
ATOM   4018  CD  GLU A 263      50.786  76.821  73.730  1.00  0.00           C
ATOM   4019  OE1 GLU A 263      49.746  76.281  74.220  1.00  0.00           O
ATOM   4020  OE2 GLU A 263      50.766  77.481  72.670  1.00  0.00           O
ATOM   4021  C   GLU A 263      53.426  74.851  77.670  1.00  0.00           C
ATOM   4022  O   GLU A 263      52.646  75.291  78.510  1.00  0.00           O
ATOM   4023  N   LEU A 264      54.186  73.761  77.960  1.00  0.00           N
ATOM   4025  CA  LEU A 264      54.116  73.051  79.240  1.00  0.00           C
ATOM   4027  CB  LEU A 264      54.066  71.501  79.100  1.00  0.00           C
ATOM   4030  CG  LEU A 264      55.396  70.761  78.830  1.00  0.00           C
ATOM   4032  CD1 LEU A 264      55.166  69.251  78.730  1.00  0.00           C
ATOM   4036  CD2 LEU A 264      56.056  71.231  77.540  1.00  0.00           C
ATOM   4040  C   LEU A 264      55.316  73.381  80.100  1.00  0.00           C
ATOM   4041  O   LEU A 264      56.326  73.911  79.640  1.00  0.00           O
ATOM   4042  N   GLY A 265      55.286  73.031  81.400  1.00  0.00           N
ATOM   4044  CA  GLY A 265      56.536  73.121  82.130  1.00  0.00           C
ATOM   4047  C   GLY A 265      56.516  72.741  83.560  1.00  0.00           C
ATOM   4048  O   GLY A 265      55.456  72.451  84.090  1.00  0.00           O
ATOM   4049  N   SER A 266      57.676  72.761  84.230  1.00  0.00           N
ATOM   4051  CA  SER A 266      57.696  72.661  85.670  1.00  0.00           C
ATOM   4053  CB  SER A 266      57.336  71.271  86.240  1.00  0.00           C
ATOM   4056  OG  SER A 266      56.806  71.411  87.570  1.00  0.00           O
ATOM   4058  C   SER A 266      59.046  73.051  86.240  1.00  0.00           C
ATOM   4059  O   SER A 266      59.966  73.441  85.550  1.00  0.00           O
ATOM   4060  N   VAL A 267      59.126  72.951  87.580  1.00  0.00           N
ATOM   4062  CA  VAL A 267      60.216  73.331  88.460  1.00  0.00           C
ATOM   4064  CB  VAL A 267      59.696  74.101  89.650  1.00  0.00           C
ATOM   4066  CG1 VAL A 267      59.166  75.451  89.150  1.00  0.00           C
ATOM   4070  CG2 VAL A 267      58.596  73.301  90.400  1.00  0.00           C
ATOM   4074  C   VAL A 267      60.926  72.091  88.970  1.00  0.00           C
ATOM   4075  O   VAL A 267      61.526  72.061  90.040  1.00  0.00           O
ATOM   4076  N   ASN A 268      60.836  70.991  88.210  1.00  0.00           N
ATOM   4078  CA  ASN A 268      61.466  69.761  88.600  1.00  0.00           C
ATOM   4080  CB  ASN A 268      60.446  68.791  89.240  1.00  0.00           C
ATOM   4083  CG  ASN A 268      59.506  68.161  88.220  1.00  0.00           C
ATOM   4084  OD1 ASN A 268      59.786  67.091  87.690  1.00  0.00           O
ATOM   4085  ND2 ASN A 268      58.306  68.761  88.040  1.00  0.00           N
ATOM   4088  C   ASN A 268      62.146  69.181  87.390  1.00  0.00           C
ATOM   4089  O   ASN A 268      61.786  69.471  86.240  1.00  0.00           O
ATOM   4090  N   ASP A 269      63.166  68.371  87.650  1.00  0.00           N
ATOM   4092  CA  ASP A 269      63.986  67.651  86.730  1.00  0.00           C
ATOM   4094  CB  ASP A 269      65.156  66.951  87.490  1.00  0.00           C
ATOM   4097  CG  ASP A 269      65.936  67.871  88.450  1.00  0.00           C
ATOM   4098  OD1 ASP A 269      65.326  68.621  89.260  1.00  0.00           O
ATOM   4099  OD2 ASP A 269      67.186  67.721  88.490  1.00  0.00           O
ATOM   4100  C   ASP A 269      63.226  66.801  85.710  1.00  0.00           C
ATOM   4101  O   ASP A 269      62.056  66.451  85.820  1.00  0.00           O
ATOM   4102  N   PHE A 270      63.876  66.501  84.580  1.00  0.00           N
ATOM   4104  CA  PHE A 270      63.336  65.691  83.530  1.00  0.00           C
ATOM   4106  CB  PHE A 270      62.796  66.521  82.330  1.00  0.00           C
ATOM   4109  CG  PHE A 270      63.866  67.391  81.720  1.00  0.00           C
ATOM   4110  CD1 PHE A 270      64.276  68.571  82.360  1.00  0.00           C
ATOM   4112  CE1 PHE A 270      65.186  69.431  81.740  1.00  0.00           C
ATOM   4114  CZ  PHE A 270      65.736  69.091  80.510  1.00  0.00           C
ATOM   4116  CD2 PHE A 270      64.456  67.031  80.500  1.00  0.00           C
ATOM   4118  CE2 PHE A 270      65.386  67.881  79.890  1.00  0.00           C
ATOM   4120  C   PHE A 270      64.466  64.801  83.080  1.00  0.00           C
ATOM   4121  O   PHE A 270      65.646  65.071  83.340  1.00  0.00           O
ATOM   4122  N   ILE A 271      64.166  63.711  82.390  1.00  0.00           N
ATOM   4124  CA  ILE A 271      65.196  62.791  81.960  1.00  0.00           C
ATOM   4126  CB  ILE A 271      64.956  61.371  82.430  1.00  0.00           C
ATOM   4128  CG2 ILE A 271      66.166  60.471  82.080  1.00  0.00           C
ATOM   4132  CG1 ILE A 271      64.666  61.341  83.940  1.00  0.00           C
ATOM   4135  CD  ILE A 271      64.006  60.011  84.280  1.00  0.00           C
ATOM   4139  C   ILE A 271      65.196  62.801  80.460  1.00  0.00           C
ATOM   4140  O   ILE A 271      64.146  62.831  79.830  1.00  0.00           O
ATOM   4141  N   VAL A 272      66.396  62.721  79.860  1.00  0.00           N
ATOM   4143  CA  VAL A 272      66.516  62.381  78.460  1.00  0.00           C
ATOM   4145  CB  VAL A 272      67.326  63.421  77.710  1.00  0.00           C
ATOM   4147  CG1 VAL A 272      67.386  62.991  76.240  1.00  0.00           C
ATOM   4151  CG2 VAL A 272      66.636  64.791  77.850  1.00  0.00           C
ATOM   4155  C   VAL A 272      67.116  60.981  78.360  1.00  0.00           C
ATOM   4156  O   VAL A 272      68.316  60.781  78.570  1.00  0.00           O
ATOM   4157  N   ASP A 273      66.276  59.981  78.030  1.00  0.00           N
ATOM   4159  CA  ASP A 273      66.716  58.611  77.820  1.00  0.00           C
ATOM   4161  CB  ASP A 273      66.346  57.661  79.000  1.00  0.00           C
ATOM   4164  CG  ASP A 273      67.176  56.391  78.960  1.00  0.00           C
ATOM   4165  OD1 ASP A 273      67.146  55.671  77.940  1.00  0.00           O
ATOM   4166  OD2 ASP A 273      67.926  56.151  79.950  1.00  0.00           O
ATOM   4167  C   ASP A 273      66.176  58.161  76.470  1.00  0.00           C
ATOM   4168  O   ASP A 273      65.066  58.511  76.070  1.00  0.00           O
ATOM   4169  N   GLY A 274      67.006  57.401  75.720  1.00  0.00           N
ATOM   4171  CA  GLY A 274      66.806  57.061  74.320  1.00  0.00           C
ATOM   4174  C   GLY A 274      66.646  58.291  73.470  1.00  0.00           C
ATOM   4175  O   GLY A 274      67.446  59.221  73.550  1.00  0.00           O
ATOM   4176  N   ASN A 275      65.576  58.341  72.660  1.00  0.00           N
ATOM   4178  CA  ASN A 275      65.186  59.581  72.030  1.00  0.00           C
ATOM   4180  CB  ASN A 275      65.106  59.441  70.490  1.00  0.00           C
ATOM   4183  CG  ASN A 275      65.086  60.791  69.790  1.00  0.00           C
ATOM   4184  OD1 ASN A 275      66.076  61.521  69.710  1.00  0.00           O
ATOM   4185  ND2 ASN A 275      63.916  61.151  69.220  1.00  0.00           N
ATOM   4188  C   ASN A 275      63.836  59.971  72.590  1.00  0.00           C
ATOM   4189  O   ASN A 275      62.886  60.241  71.860  1.00  0.00           O
ATOM   4190  N   ARG A 276      63.726  60.081  73.920  1.00  0.00           N
ATOM   4192  CA  ARG A 276      62.536  60.661  74.470  1.00  0.00           C
ATOM   4194  CB  ARG A 276      61.486  59.581  74.870  1.00  0.00           C
ATOM   4197  CG  ARG A 276      61.236  58.361  73.950  1.00  0.00           C
ATOM   4200  CD  ARG A 276      60.146  57.461  74.570  1.00  0.00           C
ATOM   4203  NE  ARG A 276      59.986  56.191  73.780  1.00  0.00           N
ATOM   4205  CZ  ARG A 276      58.976  55.331  73.890  1.00  0.00           C
ATOM   4206  NH1 ARG A 276      57.916  55.571  74.620  1.00  0.00           N
ATOM   4209  NH2 ARG A 276      59.026  54.171  73.270  1.00  0.00           N
ATOM   4212  C   ARG A 276      62.876  61.501  75.700  1.00  0.00           C
ATOM   4213  O   ARG A 276      63.916  61.371  76.340  1.00  0.00           O
ATOM   4214  N   ILE A 277      61.946  62.401  76.050  1.00  0.00           N
ATOM   4216  CA  ILE A 277      62.006  63.211  77.240  1.00  0.00           C
ATOM   4218  CB  ILE A 277      61.716  64.681  76.950  1.00  0.00           C
ATOM   4220  CG2 ILE A 277      61.776  65.511  78.250  1.00  0.00           C
ATOM   4224  CG1 ILE A 277      62.686  65.231  75.870  1.00  0.00           C
ATOM   4227  CD  ILE A 277      62.326  66.621  75.330  1.00  0.00           C
ATOM   4231  C   ILE A 277      60.946  62.631  78.150  1.00  0.00           C
ATOM   4232  O   ILE A 277      59.796  62.441  77.740  1.00  0.00           O
ATOM   4233  N   TYR A 278      61.286  62.351  79.420  1.00  0.00           N
ATOM   4235  CA  TYR A 278      60.326  61.961  80.440  1.00  0.00           C
ATOM   4237  CB  TYR A 278      60.686  60.641  81.190  1.00  0.00           C
ATOM   4240  CG  TYR A 278      60.876  59.511  80.220  1.00  0.00           C
ATOM   4241  CD1 TYR A 278      62.116  59.301  79.600  1.00  0.00           C
ATOM   4243  CE1 TYR A 278      62.306  58.231  78.720  1.00  0.00           C
ATOM   4245  CZ  TYR A 278      61.266  57.341  78.470  1.00  0.00           C
ATOM   4246  OH  TYR A 278      61.506  56.261  77.600  1.00  0.00           O
ATOM   4248  CD2 TYR A 278      59.826  58.601  79.960  1.00  0.00           C
ATOM   4250  CE2 TYR A 278      60.016  57.531  79.070  1.00  0.00           C
ATOM   4252  C   TYR A 278      60.316  63.081  81.450  1.00  0.00           C
ATOM   4253  O   TYR A 278      61.346  63.421  82.020  1.00  0.00           O
ATOM   4254  N   LEU A 279      59.136  63.701  81.670  1.00  0.00           N
ATOM   4256  CA  LEU A 279      59.026  64.871  82.530  1.00  0.00           C
ATOM   4258  CB  LEU A 279      58.956  66.201  81.740  1.00  0.00           C
ATOM   4261  CG  LEU A 279      57.896  66.341  80.630  1.00  0.00           C
ATOM   4263  CD1 LEU A 279      56.466  66.521  81.160  1.00  0.00           C
ATOM   4267  CD2 LEU A 279      58.256  67.561  79.760  1.00  0.00           C
ATOM   4271  C   LEU A 279      57.846  64.741  83.470  1.00  0.00           C
ATOM   4272  O   LEU A 279      56.956  63.911  83.270  1.00  0.00           O
ATOM   4273  N   VAL A 280      57.826  65.591  84.520  1.00  0.00           N
ATOM   4275  CA  VAL A 280      56.646  65.841  85.330  1.00  0.00           C
ATOM   4277  CB  VAL A 280      56.846  65.461  86.800  1.00  0.00           C
ATOM   4279  CG1 VAL A 280      55.696  65.961  87.690  1.00  0.00           C
ATOM   4283  CG2 VAL A 280      56.946  63.921  86.940  1.00  0.00           C
ATOM   4287  C   VAL A 280      56.276  67.321  85.190  1.00  0.00           C
ATOM   4288  O   VAL A 280      57.056  68.201  85.540  1.00  0.00           O
ATOM   4289  N   ASP A 281      55.066  67.611  84.660  1.00  0.00           N
ATOM   4291  CA  ASP A 281      54.456  68.931  84.570  1.00  0.00           C
ATOM   4293  CB  ASP A 281      53.096  68.781  83.800  1.00  0.00           C
ATOM   4296  CG  ASP A 281      52.246  70.021  83.560  1.00  0.00           C
ATOM   4297  OD1 ASP A 281      52.586  70.791  82.630  1.00  0.00           O
ATOM   4298  OD2 ASP A 281      51.246  70.251  84.300  1.00  0.00           O
ATOM   4299  C   ASP A 281      54.236  69.651  85.910  1.00  0.00           C
ATOM   4300  O   ASP A 281      54.356  69.101  87.000  1.00  0.00           O
ATOM   4301  N   GLN A 282      53.846  70.941  85.830  1.00  0.00           N
ATOM   4303  CA  GLN A 282      53.336  71.771  86.900  1.00  0.00           C
ATOM   4305  CB  GLN A 282      52.696  73.041  86.300  1.00  0.00           C
ATOM   4308  CG  GLN A 282      53.646  74.221  86.050  1.00  0.00           C
ATOM   4311  CD  GLN A 282      52.896  75.521  85.830  1.00  0.00           C
ATOM   4312  OE1 GLN A 282      53.496  76.601  85.900  1.00  0.00           O
ATOM   4313  NE2 GLN A 282      51.576  75.481  85.570  1.00  0.00           N
ATOM   4316  C   GLN A 282      52.266  71.171  87.780  1.00  0.00           C
ATOM   4317  O   GLN A 282      52.236  71.441  88.980  1.00  0.00           O
ATOM   4318  N   ASN A 283      51.316  70.411  87.220  1.00  0.00           N
ATOM   4320  CA  ASN A 283      50.206  69.881  88.000  1.00  0.00           C
ATOM   4322  CB  ASN A 283      48.836  70.161  87.320  1.00  0.00           C
ATOM   4325  CG  ASN A 283      48.426  71.621  87.510  1.00  0.00           C
ATOM   4326  OD1 ASN A 283      49.006  72.411  88.250  1.00  0.00           O
ATOM   4327  ND2 ASN A 283      47.396  72.081  86.770  1.00  0.00           N
ATOM   4330  C   ASN A 283      50.396  68.391  88.240  1.00  0.00           C
ATOM   4331  O   ASN A 283      49.416  67.681  88.470  1.00  0.00           O
ATOM   4332  N   ASP A 284      51.636  67.851  88.150  1.00  0.00           N
ATOM   4334  CA  ASP A 284      51.946  66.461  88.450  1.00  0.00           C
ATOM   4336  CB  ASP A 284      51.476  66.031  89.870  1.00  0.00           C
ATOM   4339  CG  ASP A 284      51.966  67.001  90.930  1.00  0.00           C
ATOM   4340  OD1 ASP A 284      53.206  67.241  91.020  1.00  0.00           O
ATOM   4341  OD2 ASP A 284      51.096  67.491  91.690  1.00  0.00           O
ATOM   4342  C   ASP A 284      51.506  65.491  87.340  1.00  0.00           C
ATOM   4343  O   ASP A 284      51.456  64.271  87.500  1.00  0.00           O
ATOM   4344  N   ARG A 285      51.206  66.021  86.130  1.00  0.00           N
ATOM   4346  CA  ARG A 285      51.136  65.261  84.890  1.00  0.00           C
ATOM   4348  CB  ARG A 285      50.626  66.031  83.650  1.00  0.00           C
ATOM   4351  CG  ARG A 285      49.166  66.431  83.780  1.00  0.00           C
ATOM   4354  CD  ARG A 285      48.516  67.021  82.520  1.00  0.00           C
ATOM   4357  NE  ARG A 285      48.616  68.511  82.620  1.00  0.00           N
ATOM   4359  CZ  ARG A 285      47.686  69.311  83.130  1.00  0.00           C
ATOM   4360  NH1 ARG A 285      46.456  68.961  83.400  1.00  0.00           N
ATOM   4363  NH2 ARG A 285      48.076  70.541  83.390  1.00  0.00           N
ATOM   4366  C   ARG A 285      52.456  64.641  84.500  1.00  0.00           C
ATOM   4367  O   ARG A 285      53.486  65.301  84.490  1.00  0.00           O
ATOM   4368  N   VAL A 286      52.416  63.371  84.080  1.00  0.00           N
ATOM   4370  CA  VAL A 286      53.586  62.691  83.560  1.00  0.00           C
ATOM   4372  CB  VAL A 286      53.756  61.301  84.170  1.00  0.00           C
ATOM   4374  CG1 VAL A 286      55.096  60.691  83.720  1.00  0.00           C
ATOM   4378  CG2 VAL A 286      53.716  61.441  85.700  1.00  0.00           C
ATOM   4382  C   VAL A 286      53.376  62.571  82.070  1.00  0.00           C
ATOM   4383  O   VAL A 286      52.296  62.181  81.630  1.00  0.00           O
ATOM   4384  N   MET A 287      54.386  62.921  81.260  1.00  0.00           N
ATOM   4386  CA  MET A 287      54.286  62.911  79.820  1.00  0.00           C
ATOM   4388  CB  MET A 287      54.176  64.341  79.230  1.00  0.00           C
ATOM   4391  CG  MET A 287      52.916  65.101  79.680  1.00  0.00           C
ATOM   4394  SD  MET A 287      52.836  66.881  79.350  1.00  0.00           S
ATOM   4395  CE  MET A 287      52.436  66.751  77.580  1.00  0.00           C
ATOM   4399  C   MET A 287      55.536  62.281  79.250  1.00  0.00           C
ATOM   4400  O   MET A 287      56.626  62.421  79.800  1.00  0.00           O
ATOM   4401  N   ALA A 288      55.396  61.621  78.080  1.00  0.00           N
ATOM   4403  CA  ALA A 288      56.496  61.221  77.240  1.00  0.00           C
ATOM   4405  CB  ALA A 288      56.376  59.751  76.850  1.00  0.00           C
ATOM   4409  C   ALA A 288      56.486  62.031  75.970  1.00  0.00           C
ATOM   4410  O   ALA A 288      55.476  62.131  75.290  1.00  0.00           O
ATOM   4411  N   LEU A 289      57.636  62.651  75.640  1.00  0.00           N
ATOM   4413  CA  LEU A 289      57.746  63.551  74.510  1.00  0.00           C
ATOM   4415  CB  LEU A 289      58.006  65.031  74.920  1.00  0.00           C
ATOM   4418  CG  LEU A 289      56.946  65.771  75.780  1.00  0.00           C
ATOM   4420  CD1 LEU A 289      55.556  65.691  75.150  1.00  0.00           C
ATOM   4424  CD2 LEU A 289      56.836  65.311  77.240  1.00  0.00           C
ATOM   4428  C   LEU A 289      58.916  63.071  73.690  1.00  0.00           C
ATOM   4429  O   LEU A 289      59.876  62.531  74.240  1.00  0.00           O
ATOM   4430  N   THR A 290      58.906  63.231  72.350  1.00  0.00           N
ATOM   4432  CA  THR A 290      60.106  63.051  71.540  1.00  0.00           C
ATOM   4434  CB  THR A 290      59.836  62.831  70.060  1.00  0.00           C
ATOM   4436  OG1 THR A 290      59.446  64.011  69.370  1.00  0.00           O
ATOM   4438  CG2 THR A 290      58.706  61.821  69.910  1.00  0.00           C
ATOM   4442  C   THR A 290      61.136  64.161  71.710  1.00  0.00           C
ATOM   4443  O   THR A 290      60.806  65.291  72.080  1.00  0.00           O
ATOM   4444  N   ILE A 291      62.426  63.861  71.460  1.00  0.00           N
ATOM   4446  CA  ILE A 291      63.486  64.871  71.390  1.00  0.00           C
ATOM   4448  CB  ILE A 291      64.836  64.201  71.130  1.00  0.00           C
ATOM   4450  CG2 ILE A 291      66.006  65.211  71.000  1.00  0.00           C
ATOM   4454  CG1 ILE A 291      65.176  63.161  72.210  1.00  0.00           C
ATOM   4457  CD  ILE A 291      65.276  63.711  73.630  1.00  0.00           C
ATOM   4461  C   ILE A 291      63.266  65.901  70.290  1.00  0.00           C
ATOM   4462  O   ILE A 291      63.446  67.101  70.480  1.00  0.00           O
ATOM   4463  N   ASP A 292      62.906  65.431  69.080  1.00  0.00           N
ATOM   4465  CA  ASP A 292      62.876  66.191  67.850  1.00  0.00           C
ATOM   4467  CB  ASP A 292      62.586  65.241  66.650  1.00  0.00           C
ATOM   4470  CG  ASP A 292      61.496  64.281  67.070  1.00  0.00           C
ATOM   4471  OD1 ASP A 292      61.856  63.301  67.780  1.00  0.00           O
ATOM   4472  OD2 ASP A 292      60.306  64.661  66.960  1.00  0.00           O
ATOM   4473  C   ASP A 292      61.896  67.371  67.850  1.00  0.00           C
ATOM   4474  O   ASP A 292      62.276  68.461  67.430  1.00  0.00           O
ATOM   4475  N   GLY A 293      60.656  67.151  68.320  1.00  0.00           N
ATOM   4477  CA  GLY A 293      59.576  68.141  68.270  1.00  0.00           C
ATOM   4480  C   GLY A 293      58.866  68.331  69.570  1.00  0.00           C
ATOM   4481  O   GLY A 293      57.966  69.171  69.680  1.00  0.00           O
ATOM   4482  N   GLY A 294      59.196  67.521  70.590  1.00  0.00           N
ATOM   4484  CA  GLY A 294      58.616  67.641  71.910  1.00  0.00           C
ATOM   4487  C   GLY A 294      57.156  67.321  71.980  1.00  0.00           C
ATOM   4488  O   GLY A 294      56.476  67.781  72.890  1.00  0.00           O
ATOM   4489  N   VAL A 295      56.616  66.521  71.040  1.00  0.00           N
ATOM   4491  CA  VAL A 295      55.186  66.241  70.950  1.00  0.00           C
ATOM   4493  CB  VAL A 295      54.646  66.081  69.510  1.00  0.00           C
ATOM   4495  CG1 VAL A 295      54.406  64.601  69.140  1.00  0.00           C
ATOM   4499  CG2 VAL A 295      55.576  66.771  68.490  1.00  0.00           C
ATOM   4503  C   VAL A 295      54.846  65.041  71.800  1.00  0.00           C
ATOM   4504  O   VAL A 295      55.626  64.111  71.990  1.00  0.00           O
ATOM   4505  N   THR A 296      53.636  65.051  72.380  1.00  0.00           N
ATOM   4507  CA  THR A 296      53.156  64.011  73.270  1.00  0.00           C
ATOM   4509  CB  THR A 296      51.866  64.421  73.940  1.00  0.00           C
ATOM   4511  OG1 THR A 296      51.916  65.791  74.330  1.00  0.00           O
ATOM   4513  CG2 THR A 296      51.636  63.601  75.210  1.00  0.00           C
ATOM   4517  C   THR A 296      53.006  62.651  72.620  1.00  0.00           C
ATOM   4518  O   THR A 296      52.266  62.481  71.640  1.00  0.00           O
ATOM   4519  N   LEU A 297      53.726  61.641  73.160  1.00  0.00           N
ATOM   4521  CA  LEU A 297      53.546  60.251  72.840  1.00  0.00           C
ATOM   4523  CB  LEU A 297      54.826  59.461  73.210  1.00  0.00           C
ATOM   4526  CG  LEU A 297      56.096  59.931  72.480  1.00  0.00           C
ATOM   4528  CD1 LEU A 297      57.276  59.021  72.840  1.00  0.00           C
ATOM   4532  CD2 LEU A 297      55.856  59.951  70.970  1.00  0.00           C
ATOM   4536  C   LEU A 297      52.406  59.631  73.640  1.00  0.00           C
ATOM   4537  O   LEU A 297      51.606  58.871  73.120  1.00  0.00           O
ATOM   4538  N   TRP A 298      52.356  59.991  74.930  1.00  0.00           N
ATOM   4540  CA  TRP A 298      51.376  59.521  75.870  1.00  0.00           C
ATOM   4542  CB  TRP A 298      51.636  58.081  76.410  1.00  0.00           C
ATOM   4545  CG  TRP A 298      52.936  57.791  77.100  1.00  0.00           C
ATOM   4546  CD1 TRP A 298      53.926  57.071  76.510  1.00  0.00           C
ATOM   4548  NE1 TRP A 298      54.976  56.961  77.370  1.00  0.00           N
ATOM   4550  CE2 TRP A 298      54.696  57.591  78.530  1.00  0.00           C
ATOM   4551  CD2 TRP A 298      53.396  58.131  78.420  1.00  0.00           C
ATOM   4552  CE3 TRP A 298      52.846  58.791  79.520  1.00  0.00           C
ATOM   4554  CZ3 TRP A 298      53.616  58.951  80.680  1.00  0.00           C
ATOM   4556  CZ2 TRP A 298      55.486  57.801  79.650  1.00  0.00           C
ATOM   4558  CH2 TRP A 298      54.936  58.501  80.730  1.00  0.00           C
ATOM   4560  C   TRP A 298      51.416  60.501  77.000  1.00  0.00           C
ATOM   4561  O   TRP A 298      52.396  61.231  77.170  1.00  0.00           O
ATOM   4562  N   THR A 299      50.366  60.521  77.820  1.00  0.00           N
ATOM   4564  CA  THR A 299      50.366  61.381  78.990  1.00  0.00           C
ATOM   4566  CB  THR A 299      49.846  62.781  78.690  1.00  0.00           C
ATOM   4568  OG1 THR A 299      50.096  63.631  79.790  1.00  0.00           O
ATOM   4570  CG2 THR A 299      48.346  62.781  78.400  1.00  0.00           C
ATOM   4574  C   THR A 299      49.556  60.681  80.060  1.00  0.00           C
ATOM   4575  O   THR A 299      48.776  59.781  79.770  1.00  0.00           O
ATOM   4576  N   GLN A 300      49.756  61.031  81.330  1.00  0.00           N
ATOM   4578  CA  GLN A 300      49.116  60.351  82.430  1.00  0.00           C
ATOM   4580  CB  GLN A 300      50.116  59.281  82.950  1.00  0.00           C
ATOM   4583  CG  GLN A 300      49.666  58.461  84.170  1.00  0.00           C
ATOM   4586  CD  GLN A 300      48.226  57.971  84.020  1.00  0.00           C
ATOM   4587  OE1 GLN A 300      47.336  58.651  84.510  1.00  0.00           O
ATOM   4588  NE2 GLN A 300      48.016  56.811  83.360  1.00  0.00           N
ATOM   4591  C   GLN A 300      48.736  61.381  83.480  1.00  0.00           C
ATOM   4592  O   GLN A 300      49.536  62.271  83.790  1.00  0.00           O
ATOM   4593  N   SER A 301      47.486  61.371  84.000  1.00  0.00           N
ATOM   4595  CA  SER A 301      46.946  62.391  84.900  1.00  0.00           C
ATOM   4597  CB  SER A 301      46.316  63.631  84.220  1.00  0.00           C
ATOM   4600  OG  SER A 301      45.266  63.281  83.330  1.00  0.00           O
ATOM   4602  C   SER A 301      45.926  61.841  85.870  1.00  0.00           C
ATOM   4603  O   SER A 301      45.116  62.581  86.410  1.00  0.00           O
ATOM   4604  N   ASP A 302      46.046  60.551  86.240  1.00  0.00           N
ATOM   4606  CA  ASP A 302      45.546  60.041  87.510  1.00  0.00           C
ATOM   4608  CB  ASP A 302      45.986  58.561  87.700  1.00  0.00           C
ATOM   4611  CG  ASP A 302      45.046  57.561  87.030  1.00  0.00           C
ATOM   4612  OD1 ASP A 302      43.816  57.771  87.070  1.00  0.00           O
ATOM   4613  OD2 ASP A 302      45.556  56.471  86.660  1.00  0.00           O
ATOM   4614  C   ASP A 302      46.116  60.851  88.680  1.00  0.00           C
ATOM   4615  O   ASP A 302      45.486  61.051  89.720  1.00  0.00           O
ATOM   4616  N   LEU A 303      47.346  61.361  88.490  1.00  0.00           N
ATOM   4618  CA  LEU A 303      48.196  61.941  89.480  1.00  0.00           C
ATOM   4620  CB  LEU A 303      49.686  61.651  89.120  1.00  0.00           C
ATOM   4623  CG  LEU A 303      50.026  60.191  88.750  1.00  0.00           C
ATOM   4625  CD1 LEU A 303      51.516  60.041  88.420  1.00  0.00           C
ATOM   4629  CD2 LEU A 303      49.646  59.201  89.850  1.00  0.00           C
ATOM   4633  C   LEU A 303      48.076  63.451  89.630  1.00  0.00           C
ATOM   4634  O   LEU A 303      48.946  64.061  90.230  1.00  0.00           O
ATOM   4635  N   LEU A 304      47.016  64.111  89.120  1.00  0.00           N
ATOM   4637  CA  LEU A 304      46.926  65.571  89.240  1.00  0.00           C
ATOM   4639  CB  LEU A 304      45.756  66.231  88.480  1.00  0.00           C
ATOM   4642  CG  LEU A 304      45.796  66.001  86.980  1.00  0.00           C
ATOM   4644  CD1 LEU A 304      44.736  66.811  86.250  1.00  0.00           C
ATOM   4648  CD2 LEU A 304      47.166  66.341  86.380  1.00  0.00           C
ATOM   4652  C   LEU A 304      46.906  66.111  90.660  1.00  0.00           C
ATOM   4653  O   LEU A 304      46.096  65.701  91.490  1.00  0.00           O
ATOM   4654  N   HIS A 305      47.806  67.071  90.920  1.00  0.00           N
ATOM   4656  CA  HIS A 305      47.876  67.821  92.160  1.00  0.00           C
ATOM   4658  CB  HIS A 305      46.606  68.671  92.430  1.00  0.00           C
ATOM   4661  ND1 HIS A 305      46.726  70.581  90.770  1.00  0.00           N
ATOM   4662  CG  HIS A 305      46.106  69.431  91.230  1.00  0.00           C
ATOM   4663  CE1 HIS A 305      45.936  71.041  89.820  1.00  0.00           C
ATOM   4665  NE2 HIS A 305      44.846  70.261  89.630  1.00  0.00           N
ATOM   4667  CD2 HIS A 305      44.946  69.221  90.540  1.00  0.00           C
ATOM   4669  C   HIS A 305      48.216  66.941  93.360  1.00  0.00           C
ATOM   4670  O   HIS A 305      47.806  67.221  94.490  1.00  0.00           O
ATOM   4671  N   ARG A 306      49.006  65.851  93.160  1.00  0.00           N
ATOM   4673  CA  ARG A 306      49.436  65.021  94.270  1.00  0.00           C
ATOM   4675  CB  ARG A 306      49.406  63.531  93.920  1.00  0.00           C
ATOM   4678  CG  ARG A 306      50.516  63.001  92.980  1.00  0.00           C
ATOM   4681  CD  ARG A 306      50.466  61.481  92.810  1.00  0.00           C
ATOM   4684  NE  ARG A 306      49.036  61.091  92.600  1.00  0.00           N
ATOM   4686  CZ  ARG A 306      48.336  60.271  93.370  1.00  0.00           C
ATOM   4687  NH1 ARG A 306      48.796  59.611  94.410  1.00  0.00           N
ATOM   4690  NH2 ARG A 306      47.086  60.061  93.050  1.00  0.00           N
ATOM   4693  C   ARG A 306      50.816  65.401  94.800  1.00  0.00           C
ATOM   4694  O   ARG A 306      51.266  64.861  95.810  1.00  0.00           O
ATOM   4695  N   LEU A 307      51.476  66.381  94.150  1.00  0.00           N
ATOM   4697  CA  LEU A 307      52.776  66.931  94.490  1.00  0.00           C
ATOM   4699  CB  LEU A 307      52.816  67.651  95.870  1.00  0.00           C
ATOM   4702  CG  LEU A 307      52.066  69.011  95.960  1.00  0.00           C
ATOM   4704  CD1 LEU A 307      50.536  68.891  95.850  1.00  0.00           C
ATOM   4708  CD2 LEU A 307      52.406  69.691  97.290  1.00  0.00           C
ATOM   4712  C   LEU A 307      53.866  65.881  94.330  1.00  0.00           C
ATOM   4713  O   LEU A 307      54.376  65.311  95.300  1.00  0.00           O
ATOM   4714  N   LEU A 308      54.186  65.561  93.060  1.00  0.00           N
ATOM   4716  CA  LEU A 308      55.136  64.531  92.680  1.00  0.00           C
ATOM   4718  CB  LEU A 308      54.926  64.031  91.220  1.00  0.00           C
ATOM   4721  CG  LEU A 308      53.756  63.051  91.070  1.00  0.00           C
ATOM   4723  CD1 LEU A 308      53.516  62.741  89.590  1.00  0.00           C
ATOM   4727  CD2 LEU A 308      54.016  61.751  91.840  1.00  0.00           C
ATOM   4731  C   LEU A 308      56.576  64.971  92.820  1.00  0.00           C
ATOM   4732  O   LEU A 308      56.896  66.151  92.840  1.00  0.00           O
ATOM   4733  N   THR A 309      57.486  64.001  92.900  1.00  0.00           N
ATOM   4735  CA  THR A 309      58.926  64.161  92.820  1.00  0.00           C
ATOM   4737  CB  THR A 309      59.646  63.091  93.610  1.00  0.00           C
ATOM   4739  OG1 THR A 309      59.336  61.771  93.150  1.00  0.00           O
ATOM   4741  CG2 THR A 309      59.206  63.151  95.070  1.00  0.00           C
ATOM   4745  C   THR A 309      59.416  64.111  91.390  1.00  0.00           C
ATOM   4746  O   THR A 309      58.656  63.811  90.460  1.00  0.00           O
ATOM   4747  N   SER A 310      60.706  64.441  91.150  1.00  0.00           N
ATOM   4749  CA  SER A 310      61.336  64.341  89.840  1.00  0.00           C
ATOM   4751  CB  SER A 310      62.846  64.731  89.850  1.00  0.00           C
ATOM   4754  OG  SER A 310      63.056  65.981  90.520  1.00  0.00           O
ATOM   4756  C   SER A 310      61.256  62.931  89.230  1.00  0.00           C
ATOM   4757  O   SER A 310      61.386  61.961  89.970  1.00  0.00           O
ATOM   4758  N   PRO A 311      61.026  62.731  87.950  1.00  0.00           N
ATOM   4759  CD  PRO A 311      60.746  63.811  87.010  1.00  0.00           C
ATOM   4762  CA  PRO A 311      61.166  61.431  87.290  1.00  0.00           C
ATOM   4764  CB  PRO A 311      60.736  61.731  85.840  1.00  0.00           C
ATOM   4767  CG  PRO A 311      60.946  63.231  85.620  1.00  0.00           C
ATOM   4770  C   PRO A 311      62.536  60.761  87.440  1.00  0.00           C
ATOM   4771  O   PRO A 311      63.536  61.441  87.220  1.00  0.00           O
ATOM   4772  N   VAL A 312      62.606  59.421  87.710  1.00  0.00           N
ATOM   4774  CA  VAL A 312      63.796  58.581  87.430  1.00  0.00           C
ATOM   4776  CB  VAL A 312      64.776  58.341  88.580  1.00  0.00           C
ATOM   4778  CG1 VAL A 312      65.436  59.681  88.960  1.00  0.00           C
ATOM   4782  CG2 VAL A 312      64.096  57.631  89.770  1.00  0.00           C
ATOM   4786  C   VAL A 312      63.406  57.221  86.850  1.00  0.00           C
ATOM   4787  O   VAL A 312      62.406  56.621  87.230  1.00  0.00           O
ATOM   4788  N   LEU A 313      64.186  56.681  85.890  1.00  0.00           N
ATOM   4790  CA  LEU A 313      63.976  55.351  85.340  1.00  0.00           C
ATOM   4792  CB  LEU A 313      64.436  55.121  83.870  1.00  0.00           C
ATOM   4795  CG  LEU A 313      63.596  55.721  82.730  1.00  0.00           C
ATOM   4797  CD1 LEU A 313      63.546  57.241  82.760  1.00  0.00           C
ATOM   4801  CD2 LEU A 313      64.166  55.281  81.380  1.00  0.00           C
ATOM   4805  C   LEU A 313      64.706  54.301  86.160  1.00  0.00           C
ATOM   4806  O   LEU A 313      65.916  54.411  86.380  1.00  0.00           O
ATOM   4807  N   TYR A 314      63.976  53.261  86.580  1.00  0.00           N
ATOM   4809  CA  TYR A 314      64.486  52.081  87.250  1.00  0.00           C
ATOM   4811  CB  TYR A 314      64.136  52.131  88.770  1.00  0.00           C
ATOM   4814  CG  TYR A 314      64.456  50.861  89.530  1.00  0.00           C
ATOM   4815  CD1 TYR A 314      65.646  50.691  90.260  1.00  0.00           C
ATOM   4817  CE1 TYR A 314      65.866  49.521  91.010  1.00  0.00           C
ATOM   4819  CZ  TYR A 314      64.886  48.521  91.050  1.00  0.00           C
ATOM   4820  OH  TYR A 314      65.076  47.361  91.820  1.00  0.00           O
ATOM   4822  CD2 TYR A 314      63.506  49.841  89.570  1.00  0.00           C
ATOM   4824  CE2 TYR A 314      63.706  48.681  90.330  1.00  0.00           C
ATOM   4826  C   TYR A 314      64.006  50.821  86.510  1.00  0.00           C
ATOM   4827  O   TYR A 314      62.806  50.521  86.410  1.00  0.00           O
ATOM   4828  N   ASN A 315      64.956  50.071  85.930  1.00  0.00           N
ATOM   4830  CA  ASN A 315      64.746  48.761  85.310  1.00  0.00           C
ATOM   4832  CB  ASN A 315      64.146  47.691  86.280  1.00  0.00           C
ATOM   4835  CG  ASN A 315      65.076  47.291  87.410  1.00  0.00           C
ATOM   4836  OD1 ASN A 315      66.076  47.931  87.750  1.00  0.00           O
ATOM   4837  ND2 ASN A 315      64.726  46.131  88.020  1.00  0.00           N
ATOM   4840  C   ASN A 315      63.916  48.841  84.030  1.00  0.00           C
ATOM   4841  O   ASN A 315      63.336  47.861  83.590  1.00  0.00           O
ATOM   4842  N   GLY A 316      63.806  50.051  83.430  1.00  0.00           N
ATOM   4844  CA  GLY A 316      62.986  50.341  82.240  1.00  0.00           C
ATOM   4847  C   GLY A 316      61.626  50.941  82.540  1.00  0.00           C
ATOM   4848  O   GLY A 316      60.876  51.291  81.630  1.00  0.00           O
ATOM   4849  N   ASN A 317      61.286  51.131  83.830  1.00  0.00           N
ATOM   4851  CA  ASN A 317      60.056  51.781  84.250  1.00  0.00           C
ATOM   4853  CB  ASN A 317      59.196  50.941  85.240  1.00  0.00           C
ATOM   4856  CG  ASN A 317      58.446  49.871  84.470  1.00  0.00           C
ATOM   4857  OD1 ASN A 317      57.936  50.091  83.370  1.00  0.00           O
ATOM   4858  ND2 ASN A 317      58.326  48.671  85.070  1.00  0.00           N
ATOM   4861  C   ASN A 317      60.396  53.061  84.960  1.00  0.00           C
ATOM   4862  O   ASN A 317      61.416  53.181  85.630  1.00  0.00           O
ATOM   4863  N   LEU A 318      59.516  54.051  84.800  1.00  0.00           N
ATOM   4865  CA  LEU A 318      59.656  55.351  85.390  1.00  0.00           C
ATOM   4867  CB  LEU A 318      58.876  56.341  84.510  1.00  0.00           C
ATOM   4870  CG  LEU A 318      58.866  57.791  85.010  1.00  0.00           C
ATOM   4872  CD1 LEU A 318      60.296  58.321  85.030  1.00  0.00           C
ATOM   4876  CD2 LEU A 318      57.966  58.671  84.130  1.00  0.00           C
ATOM   4880  C   LEU A 318      59.096  55.331  86.800  1.00  0.00           C
ATOM   4881  O   LEU A 318      57.966  54.921  87.010  1.00  0.00           O
ATOM   4882  N   VAL A 319      59.876  55.741  87.810  1.00  0.00           N
ATOM   4884  CA  VAL A 319      59.426  55.731  89.190  1.00  0.00           C
ATOM   4886  CB  VAL A 319      60.236  54.781  90.070  1.00  0.00           C
ATOM   4888  CG1 VAL A 319      59.586  54.681  91.470  1.00  0.00           C
ATOM   4892  CG2 VAL A 319      60.236  53.391  89.410  1.00  0.00           C
ATOM   4896  C   VAL A 319      59.476  57.141  89.730  1.00  0.00           C
ATOM   4897  O   VAL A 319      60.486  57.831  89.590  1.00  0.00           O
ATOM   4898  N   VAL A 320      58.366  57.591  90.330  1.00  0.00           N
ATOM   4900  CA  VAL A 320      58.226  58.861  91.030  1.00  0.00           C
ATOM   4902  CB  VAL A 320      57.436  59.921  90.250  1.00  0.00           C
ATOM   4904  CG1 VAL A 320      58.236  60.311  89.010  1.00  0.00           C
ATOM   4908  CG2 VAL A 320      56.016  59.421  89.880  1.00  0.00           C
ATOM   4912  C   VAL A 320      57.476  58.581  92.300  1.00  0.00           C
ATOM   4913  O   VAL A 320      56.866  57.521  92.440  1.00  0.00           O
ATOM   4914  N   GLY A 321      57.476  59.491  93.290  1.00  0.00           N
ATOM   4916  CA  GLY A 321      56.606  59.371  94.460  1.00  0.00           C
ATOM   4919  C   GLY A 321      55.996  60.691  94.760  1.00  0.00           C
ATOM   4920  O   GLY A 321      56.266  61.681  94.080  1.00  0.00           O
ATOM   4921  N   ASP A 322      55.136  60.741  95.780  1.00  0.00           N
ATOM   4923  CA  ASP A 322      54.256  61.861  96.060  1.00  0.00           C
ATOM   4925  CB  ASP A 322      52.816  61.551  95.570  1.00  0.00           C
ATOM   4928  CG  ASP A 322      52.216  60.271  96.130  1.00  0.00           C
ATOM   4929  OD1 ASP A 322      52.906  59.511  96.860  1.00  0.00           O
ATOM   4930  OD2 ASP A 322      51.046  59.981  95.790  1.00  0.00           O
ATOM   4931  C   ASP A 322      54.216  62.201  97.530  1.00  0.00           C
ATOM   4932  O   ASP A 322      54.746  61.501  98.400  1.00  0.00           O
ATOM   4933  N   SER A 323      53.536  63.321  97.860  1.00  0.00           N
ATOM   4935  CA  SER A 323      53.236  63.761  99.210  1.00  0.00           C
ATOM   4937  CB  SER A 323      52.586  65.171  99.260  1.00  0.00           C
ATOM   4940  OG  SER A 323      53.466  66.151  98.700  1.00  0.00           O
ATOM   4942  C   SER A 323      52.406  62.761 100.010  1.00  0.00           C
ATOM   4943  O   SER A 323      52.546  62.671 101.220  1.00  0.00           O
ATOM   4944  N   GLU A 324      51.576  61.921  99.330  1.00  0.00           N
ATOM   4946  CA  GLU A 324      50.776  60.871  99.950  1.00  0.00           C
ATOM   4948  CB  GLU A 324      49.746  60.291  98.940  1.00  0.00           C
ATOM   4951  CG  GLU A 324      48.836  61.311  98.220  1.00  0.00           C
ATOM   4954  CD  GLU A 324      47.836  60.691  97.240  1.00  0.00           C
ATOM   4955  OE1 GLU A 324      47.496  59.481  97.300  1.00  0.00           O
ATOM   4956  OE2 GLU A 324      47.376  61.441  96.350  1.00  0.00           O
ATOM   4957  C   GLU A 324      51.616  59.691 100.440  1.00  0.00           C
ATOM   4958  O   GLU A 324      51.156  58.831 101.210  1.00  0.00           O
ATOM   4959  N   GLY A 325      52.896  59.611 100.000  1.00  0.00           N
ATOM   4961  CA  GLY A 325      53.806  58.581 100.450  1.00  0.00           C
ATOM   4964  C   GLY A 325      53.756  57.311  99.670  1.00  0.00           C
ATOM   4965  O   GLY A 325      54.126  56.231 100.160  1.00  0.00           O
ATOM   4966  N   TYR A 326      53.306  57.391  98.410  1.00  0.00           N
ATOM   4968  CA  TYR A 326      53.336  56.301  97.470  1.00  0.00           C
ATOM   4970  CB  TYR A 326      52.016  56.151  96.670  1.00  0.00           C
ATOM   4973  CG  TYR A 326      50.876  55.731  97.580  1.00  0.00           C
ATOM   4974  CD1 TYR A 326      50.426  54.401  97.660  1.00  0.00           C
ATOM   4976  CE1 TYR A 326      49.376  54.041  98.520  1.00  0.00           C
ATOM   4978  CZ  TYR A 326      48.766  55.021  99.310  1.00  0.00           C
ATOM   4979  OH  TYR A 326      47.766  54.621 100.240  1.00  0.00           O
ATOM   4981  CD2 TYR A 326      50.206  56.701  98.330  1.00  0.00           C
ATOM   4983  CE2 TYR A 326      49.156  56.351  99.200  1.00  0.00           C
ATOM   4985  C   TYR A 326      54.546  56.471  96.560  1.00  0.00           C
ATOM   4986  O   TYR A 326      55.226  57.501  96.530  1.00  0.00           O
ATOM   4987  N   LEU A 327      54.886  55.411  95.810  1.00  0.00           N
ATOM   4989  CA  LEU A 327      55.766  55.531  94.670  1.00  0.00           C
ATOM   4991  CB  LEU A 327      57.146  54.831  94.770  1.00  0.00           C
ATOM   4994  CG  LEU A 327      58.166  55.391  95.780  1.00  0.00           C
ATOM   4996  CD1 LEU A 327      57.826  55.081  97.240  1.00  0.00           C
ATOM   5000  CD2 LEU A 327      59.546  54.791  95.490  1.00  0.00           C
ATOM   5004  C   LEU A 327      55.016  54.891  93.540  1.00  0.00           C
ATOM   5005  O   LEU A 327      54.576  53.751  93.640  1.00  0.00           O
ATOM   5006  N   HIS A 328      54.856  55.631  92.430  1.00  0.00           N
ATOM   5008  CA  HIS A 328      54.116  55.191  91.270  1.00  0.00           C
ATOM   5010  CB  HIS A 328      53.136  56.271  90.780  1.00  0.00           C
ATOM   5013  ND1 HIS A 328      51.416  55.971  92.550  1.00  0.00           N
ATOM   5014  CG  HIS A 328      52.326  56.801  91.910  1.00  0.00           C
ATOM   5015  CE1 HIS A 328      50.936  56.701  93.540  1.00  0.00           C
ATOM   5017  NE2 HIS A 328      51.486  57.941  93.580  1.00  0.00           N
ATOM   5019  CD2 HIS A 328      52.366  58.021  92.520  1.00  0.00           C
ATOM   5021  C   HIS A 328      55.106  54.861  90.170  1.00  0.00           C
ATOM   5022  O   HIS A 328      56.046  55.611  89.910  1.00  0.00           O
ATOM   5023  N   TRP A 329      54.896  53.701  89.540  1.00  0.00           N
ATOM   5025  CA  TRP A 329      55.786  53.091  88.590  1.00  0.00           C
ATOM   5027  CB  TRP A 329      56.126  51.641  88.980  1.00  0.00           C
ATOM   5030  CG  TRP A 329      56.776  51.491  90.320  1.00  0.00           C
ATOM   5031  CD1 TRP A 329      56.276  51.761  91.570  1.00  0.00           C
ATOM   5033  NE1 TRP A 329      57.216  51.471  92.520  1.00  0.00           N
ATOM   5035  CE2 TRP A 329      58.316  50.951  91.920  1.00  0.00           C
ATOM   5036  CD2 TRP A 329      58.076  50.921  90.530  1.00  0.00           C
ATOM   5037  CE3 TRP A 329      59.036  50.381  89.680  1.00  0.00           C
ATOM   5039  CZ3 TRP A 329      60.166  49.781  90.250  1.00  0.00           C
ATOM   5041  CZ2 TRP A 329      59.486  50.471  92.460  1.00  0.00           C
ATOM   5043  CH2 TRP A 329      60.406  49.841  91.620  1.00  0.00           C
ATOM   5045  C   TRP A 329      55.066  53.081  87.260  1.00  0.00           C
ATOM   5046  O   TRP A 329      54.016  52.451  87.110  1.00  0.00           O
ATOM   5047  N   ILE A 330      55.576  53.831  86.280  1.00  0.00           N
ATOM   5049  CA  ILE A 330      54.856  54.121  85.060  1.00  0.00           C
ATOM   5051  CB  ILE A 330      54.726  55.621  84.810  1.00  0.00           C
ATOM   5053  CG2 ILE A 330      53.896  55.871  83.530  1.00  0.00           C
ATOM   5057  CG1 ILE A 330      54.026  56.301  86.010  1.00  0.00           C
ATOM   5060  CD  ILE A 330      54.016  57.831  85.940  1.00  0.00           C
ATOM   5064  C   ILE A 330      55.616  53.461  83.930  1.00  0.00           C
ATOM   5065  O   ILE A 330      56.836  53.651  83.800  1.00  0.00           O
ATOM   5066  N   ASN A 331      54.936  52.661  83.080  1.00  0.00           N
ATOM   5068  CA  ASN A 331      55.576  52.171  81.870  1.00  0.00           C
ATOM   5070  CB  ASN A 331      54.816  50.991  81.230  1.00  0.00           C
ATOM   5073  CG  ASN A 331      55.446  50.501  79.930  1.00  0.00           C
ATOM   5074  OD1 ASN A 331      56.666  50.531  79.740  1.00  0.00           O
ATOM   5075  ND2 ASN A 331      54.616  50.091  78.950  1.00  0.00           N
ATOM   5078  C   ASN A 331      55.926  53.311  80.910  1.00  0.00           C
ATOM   5079  O   ASN A 331      55.206  54.301  80.750  1.00  0.00           O
ATOM   5080  N   VAL A 332      57.086  53.191  80.260  1.00  0.00           N
ATOM   5082  CA  VAL A 332      57.546  54.111  79.260  1.00  0.00           C
ATOM   5084  CB  VAL A 332      59.046  53.981  79.050  1.00  0.00           C
ATOM   5086  CG1 VAL A 332      59.756  54.321  80.380  1.00  0.00           C
ATOM   5090  CG2 VAL A 332      59.436  52.571  78.570  1.00  0.00           C
ATOM   5094  C   VAL A 332      56.826  54.001  77.930  1.00  0.00           C
ATOM   5095  O   VAL A 332      56.786  54.981  77.190  1.00  0.00           O
ATOM   5096  N   GLU A 333      56.256  52.831  77.540  1.00  0.00           N
ATOM   5098  CA  GLU A 333      55.586  52.721  76.240  1.00  0.00           C
ATOM   5100  CB  GLU A 333      55.386  51.241  75.820  1.00  0.00           C
ATOM   5103  CG  GLU A 333      55.026  51.061  74.310  1.00  0.00           C
ATOM   5106  CD  GLU A 333      56.246  51.201  73.390  1.00  0.00           C
ATOM   5107  OE1 GLU A 333      56.896  52.291  73.400  1.00  0.00           O
ATOM   5108  OE2 GLU A 333      56.566  50.211  72.690  1.00  0.00           O
ATOM   5109  C   GLU A 333      54.246  53.471  76.120  1.00  0.00           C
ATOM   5110  O   GLU A 333      53.926  54.031  75.070  1.00  0.00           O
ATOM   5111  N   ASP A 334      53.426  53.481  77.180  1.00  0.00           N
ATOM   5113  CA  ASP A 334      51.996  53.751  77.100  1.00  0.00           C
ATOM   5115  CB  ASP A 334      51.266  52.371  77.210  1.00  0.00           C
ATOM   5118  CG  ASP A 334      51.716  51.531  78.400  1.00  0.00           C
ATOM   5119  OD1 ASP A 334      52.416  52.051  79.300  1.00  0.00           O
ATOM   5120  OD2 ASP A 334      51.316  50.341  78.490  1.00  0.00           O
ATOM   5121  C   ASP A 334      51.506  54.691  78.200  1.00  0.00           C
ATOM   5122  O   ASP A 334      50.376  55.171  78.180  1.00  0.00           O
ATOM   5123  N   GLY A 335      52.336  54.971  79.220  1.00  0.00           N
ATOM   5125  CA  GLY A 335      51.976  55.841  80.330  1.00  0.00           C
ATOM   5128  C   GLY A 335      51.086  55.221  81.360  1.00  0.00           C
ATOM   5129  O   GLY A 335      50.556  55.911  82.230  1.00  0.00           O
ATOM   5130  N   ARG A 336      50.906  53.891  81.320  1.00  0.00           N
ATOM   5132  CA  ARG A 336      50.106  53.201  82.320  1.00  0.00           C
ATOM   5134  CB  ARG A 336      49.586  51.851  81.810  1.00  0.00           C
ATOM   5137  CG  ARG A 336      48.606  51.861  80.640  1.00  0.00           C
ATOM   5140  CD  ARG A 336      48.086  50.431  80.420  1.00  0.00           C
ATOM   5143  NE  ARG A 336      47.746  50.271  78.960  1.00  0.00           N
ATOM   5145  CZ  ARG A 336      48.276  49.341  78.170  1.00  0.00           C
ATOM   5146  NH1 ARG A 336      49.246  48.551  78.560  1.00  0.00           N
ATOM   5149  NH2 ARG A 336      47.766  49.111  76.980  1.00  0.00           N
ATOM   5152  C   ARG A 336      50.936  52.901  83.550  1.00  0.00           C
ATOM   5153  O   ARG A 336      52.126  52.611  83.480  1.00  0.00           O
ATOM   5154  N   PHE A 337      50.296  52.881  84.730  1.00  0.00           N
ATOM   5156  CA  PHE A 337      50.936  52.341  85.910  1.00  0.00           C
ATOM   5158  CB  PHE A 337      50.176  52.691  87.210  1.00  0.00           C
ATOM   5161  CG  PHE A 337      50.066  54.171  87.260  1.00  0.00           C
ATOM   5162  CD1 PHE A 337      51.126  54.931  87.760  1.00  0.00           C
ATOM   5164  CE1 PHE A 337      51.076  56.331  87.680  1.00  0.00           C
ATOM   5166  CZ  PHE A 337      49.966  56.951  87.090  1.00  0.00           C
ATOM   5168  CD2 PHE A 337      48.936  54.801  86.730  1.00  0.00           C
ATOM   5170  CE2 PHE A 337      48.896  56.191  86.630  1.00  0.00           C
ATOM   5172  C   PHE A 337      51.136  50.841  85.820  1.00  0.00           C
ATOM   5173  O   PHE A 337      50.186  50.081  85.610  1.00  0.00           O
ATOM   5174  N   VAL A 338      52.386  50.371  86.010  1.00  0.00           N
ATOM   5176  CA  VAL A 338      52.696  48.961  86.160  1.00  0.00           C
ATOM   5178  CB  VAL A 338      54.016  48.571  85.500  1.00  0.00           C
ATOM   5180  CG1 VAL A 338      53.886  48.661  83.980  1.00  0.00           C
ATOM   5184  CG2 VAL A 338      55.166  49.471  85.990  1.00  0.00           C
ATOM   5188  C   VAL A 338      52.856  48.621  87.610  1.00  0.00           C
ATOM   5189  O   VAL A 338      52.836  47.441  87.950  1.00  0.00           O
ATOM   5190  N   ALA A 339      53.016  49.631  88.490  1.00  0.00           N
ATOM   5192  CA  ALA A 339      53.046  49.421  89.910  1.00  0.00           C
ATOM   5194  CB  ALA A 339      54.306  48.661  90.410  1.00  0.00           C
ATOM   5198  C   ALA A 339      52.826  50.681  90.710  1.00  0.00           C
ATOM   5199  O   ALA A 339      53.106  51.791  90.270  1.00  0.00           O
ATOM   5200  N   GLN A 340      52.356  50.511  91.950  1.00  0.00           N
ATOM   5202  CA  GLN A 340      52.366  51.531  92.960  1.00  0.00           C
ATOM   5204  CB  GLN A 340      50.986  52.241  93.120  1.00  0.00           C
ATOM   5207  CG  GLN A 340      49.896  51.341  93.760  1.00  0.00           C
ATOM   5210  CD  GLN A 340      48.626  52.081  94.150  1.00  0.00           C
ATOM   5211  OE1 GLN A 340      47.966  51.651  95.100  1.00  0.00           O
ATOM   5212  NE2 GLN A 340      48.296  53.191  93.450  1.00  0.00           N
ATOM   5215  C   GLN A 340      52.726  50.821  94.240  1.00  0.00           C
ATOM   5216  O   GLN A 340      52.586  49.601  94.350  1.00  0.00           O
ATOM   5217  N   GLN A 341      53.176  51.561  95.260  1.00  0.00           N
ATOM   5219  CA  GLN A 341      53.496  51.011  96.550  1.00  0.00           C
ATOM   5221  CB  GLN A 341      54.966  50.501  96.580  1.00  0.00           C
ATOM   5224  CG  GLN A 341      55.966  51.641  96.280  1.00  0.00           C
ATOM   5227  CD  GLN A 341      57.406  51.191  96.160  1.00  0.00           C
ATOM   5228  OE1 GLN A 341      58.086  51.481  95.170  1.00  0.00           O
ATOM   5229  NE2 GLN A 341      57.926  50.511  97.200  1.00  0.00           N
ATOM   5232  C   GLN A 341      53.356  52.121  97.560  1.00  0.00           C
ATOM   5233  O   GLN A 341      53.386  53.291  97.180  1.00  0.00           O
ATOM   5234  N   LYS A 342      53.216  51.801  98.860  1.00  0.00           N
ATOM   5236  CA  LYS A 342      53.156  52.761  99.950  1.00  0.00           C
ATOM   5238  CB  LYS A 342      51.846  52.571 100.770  1.00  0.00           C
ATOM   5241  CG  LYS A 342      51.736  53.281 102.140  1.00  0.00           C
ATOM   5244  CD  LYS A 342      51.326  54.761 102.010  1.00  0.00           C
ATOM   5247  CE  LYS A 342      51.046  55.421 103.360  1.00  0.00           C
ATOM   5250  NZ  LYS A 342      50.396  56.751 103.190  1.00  0.00           N
ATOM   5254  C   LYS A 342      54.316  52.491 100.890  1.00  0.00           C
ATOM   5255  O   LYS A 342      54.326  51.441 101.520  1.00  0.00           O
ATOM   5256  N   VAL A 343      55.306  53.381 101.010  1.00  0.00           N
ATOM   5258  CA  VAL A 343      56.496  53.061 101.800  1.00  0.00           C
ATOM   5260  CB  VAL A 343      57.806  53.271 101.050  1.00  0.00           C
ATOM   5262  CG1 VAL A 343      57.906  52.281  99.880  1.00  0.00           C
ATOM   5266  CG2 VAL A 343      57.906  54.701 100.520  1.00  0.00           C
ATOM   5270  C   VAL A 343      56.496  53.831 103.100  1.00  0.00           C
ATOM   5271  O   VAL A 343      56.816  53.301 104.150  1.00  0.00           O
ATOM   5272  N   ASP A 344      56.086  55.121 103.060  1.00  0.00           N
ATOM   5274  CA  ASP A 344      56.046  55.921 104.240  1.00  0.00           C
ATOM   5276  CB  ASP A 344      57.416  56.621 104.430  1.00  0.00           C
ATOM   5279  CG  ASP A 344      57.586  56.961 105.890  1.00  0.00           C
ATOM   5280  OD1 ASP A 344      56.626  57.511 106.490  1.00  0.00           O
ATOM   5281  OD2 ASP A 344      58.666  56.621 106.440  1.00  0.00           O
ATOM   5282  C   ASP A 344      54.936  56.921 104.070  1.00  0.00           C
ATOM   5283  O   ASP A 344      54.796  57.521 103.010  1.00  0.00           O
ATOM   5284  N   SER A 345      54.106  57.161 105.100  1.00  0.00           N
ATOM   5286  CA  SER A 345      53.056  58.171 105.080  1.00  0.00           C
ATOM   5288  CB  SER A 345      52.046  58.011 106.250  1.00  0.00           C
ATOM   5291  OG  SER A 345      51.346  56.771 106.150  1.00  0.00           O
ATOM   5293  C   SER A 345      53.596  59.571 105.190  1.00  0.00           C
ATOM   5294  O   SER A 345      52.856  60.551 105.010  1.00  0.00           O
ATOM   5295  N   SER A 346      54.886  59.741 105.540  1.00  0.00           N
ATOM   5297  CA  SER A 346      55.476  61.041 105.760  1.00  0.00           C
ATOM   5299  CB  SER A 346      56.876  60.991 106.420  1.00  0.00           C
ATOM   5302  OG  SER A 346      57.856  60.431 105.560  1.00  0.00           O
ATOM   5304  C   SER A 346      55.486  61.961 104.560  1.00  0.00           C
ATOM   5305  O   SER A 346      55.236  63.141 104.720  1.00  0.00           O
ATOM   5306  N   GLY A 347      55.716  61.431 103.330  1.00  0.00           N
ATOM   5308  CA  GLY A 347      55.596  62.111 102.030  1.00  0.00           C
ATOM   5311  C   GLY A 347      56.896  62.361 101.290  1.00  0.00           C
ATOM   5312  O   GLY A 347      57.946  62.591 101.890  1.00  0.00           O
ATOM   5313  N   PHE A 348      56.866  62.381  99.950  1.00  0.00           N
ATOM   5315  CA  PHE A 348      58.046  62.521  99.110  1.00  0.00           C
ATOM   5317  CB  PHE A 348      58.126  61.351  98.100  1.00  0.00           C
ATOM   5320  CG  PHE A 348      58.406  60.111  98.870  1.00  0.00           C
ATOM   5321  CD1 PHE A 348      59.616  59.981  99.560  1.00  0.00           C
ATOM   5323  CE1 PHE A 348      59.916  58.821 100.260  1.00  0.00           C
ATOM   5325  CZ  PHE A 348      58.986  57.791 100.330  1.00  0.00           C
ATOM   5327  CD2 PHE A 348      57.476  59.061  98.920  1.00  0.00           C
ATOM   5329  CE2 PHE A 348      57.756  57.911  99.660  1.00  0.00           C
ATOM   5331  C   PHE A 348      58.036  63.811  98.320  1.00  0.00           C
ATOM   5332  O   PHE A 348      57.156  64.001  97.480  1.00  0.00           O
ATOM   5333  N   GLN A 349      58.976  64.741  98.560  1.00  0.00           N
ATOM   5335  CA  GLN A 349      59.066  65.981  97.810  1.00  0.00           C
ATOM   5337  CB  GLN A 349      58.876  67.201  98.750  1.00  0.00           C
ATOM   5340  CG  GLN A 349      59.216  68.591  98.150  1.00  0.00           C
ATOM   5343  CD  GLN A 349      60.646  69.011  98.480  1.00  0.00           C
ATOM   5344  OE1 GLN A 349      60.916  69.361  99.630  1.00  0.00           O
ATOM   5345  NE2 GLN A 349      61.546  69.021  97.490  1.00  0.00           N
ATOM   5348  C   GLN A 349      60.346  66.071  96.990  1.00  0.00           C
ATOM   5349  O   GLN A 349      60.396  66.641  95.910  1.00  0.00           O
ATOM   5350  N   THR A 350      61.416  65.441  97.520  1.00  0.00           N
ATOM   5352  CA  THR A 350      62.786  65.341  97.020  1.00  0.00           C
ATOM   5354  CB  THR A 350      63.656  64.791  98.140  1.00  0.00           C
ATOM   5356  OG1 THR A 350      63.656  65.691  99.230  1.00  0.00           O
ATOM   5358  CG2 THR A 350      65.116  64.571  97.770  1.00  0.00           C
ATOM   5362  C   THR A 350      62.936  64.401  95.830  1.00  0.00           C
ATOM   5363  O   THR A 350      62.176  63.441  95.730  1.00  0.00           O
ATOM   5364  N   GLU A 351      63.926  64.621  94.930  1.00  0.00           N
ATOM   5366  CA  GLU A 351      64.166  63.731  93.800  1.00  0.00           C
ATOM   5368  CB  GLU A 351      65.246  64.271  92.820  1.00  0.00           C
ATOM   5371  CG  GLU A 351      66.716  64.331  93.350  1.00  0.00           C
ATOM   5374  CD  GLU A 351      67.626  65.201  92.490  1.00  0.00           C
ATOM   5375  OE1 GLU A 351      67.786  66.411  92.820  1.00  0.00           O
ATOM   5376  OE2 GLU A 351      68.186  64.681  91.490  1.00  0.00           O
ATOM   5377  C   GLU A 351      64.476  62.271  94.190  1.00  0.00           C
ATOM   5378  O   GLU A 351      65.266  62.021  95.100  1.00  0.00           O
ATOM   5379  N   PRO A 352      63.856  61.261  93.570  1.00  0.00           N
ATOM   5380  CD  PRO A 352      62.726  61.411  92.660  1.00  0.00           C
ATOM   5383  CA  PRO A 352      64.306  59.891  93.600  1.00  0.00           C
ATOM   5385  CB  PRO A 352      63.186  59.101  92.910  1.00  0.00           C
ATOM   5388  CG  PRO A 352      62.596  60.081  91.920  1.00  0.00           C
ATOM   5391  C   PRO A 352      65.626  59.721  92.920  1.00  0.00           C
ATOM   5392  O   PRO A 352      65.906  60.371  91.920  1.00  0.00           O
ATOM   5393  N   VAL A 353      66.446  58.831  93.450  1.00  0.00           N
ATOM   5395  CA  VAL A 353      67.786  58.661  92.960  1.00  0.00           C
ATOM   5397  CB  VAL A 353      68.806  58.961  94.040  1.00  0.00           C
ATOM   5399  CG1 VAL A 353      70.236  58.721  93.510  1.00  0.00           C
ATOM   5403  CG2 VAL A 353      68.596  60.431  94.460  1.00  0.00           C
ATOM   5407  C   VAL A 353      67.886  57.241  92.480  1.00  0.00           C
ATOM   5408  O   VAL A 353      67.866  56.301  93.260  1.00  0.00           O
ATOM   5409  N   ALA A 354      68.006  57.041  91.160  1.00  0.00           N
ATOM   5411  CA  ALA A 354      68.306  55.741  90.620  1.00  0.00           C
ATOM   5413  CB  ALA A 354      67.486  55.451  89.350  1.00  0.00           C
ATOM   5417  C   ALA A 354      69.786  55.701  90.350  1.00  0.00           C
ATOM   5418  O   ALA A 354      70.316  56.511  89.590  1.00  0.00           O
ATOM   5419  N   ALA A 355      70.506  54.801  91.020  1.00  0.00           N
ATOM   5421  CA  ALA A 355      71.886  54.571  90.680  1.00  0.00           C
ATOM   5423  CB  ALA A 355      72.836  55.531  91.410  1.00  0.00           C
ATOM   5427  C   ALA A 355      72.266  53.161  91.010  1.00  0.00           C
ATOM   5428  O   ALA A 355      71.696  52.521  91.880  1.00  0.00           O
ATOM   5429  N   ASP A 356      73.216  52.641  90.220  1.00  0.00           N
ATOM   5431  CA  ASP A 356      73.906  51.401  90.450  1.00  0.00           C
ATOM   5433  CB  ASP A 356      74.876  51.501  91.650  1.00  0.00           C
ATOM   5436  CG  ASP A 356      75.836  52.651  91.480  1.00  0.00           C
ATOM   5437  OD1 ASP A 356      76.116  53.051  90.320  1.00  0.00           O
ATOM   5438  OD2 ASP A 356      76.396  53.111  92.510  1.00  0.00           O
ATOM   5439  C   ASP A 356      73.006  50.201  90.560  1.00  0.00           C
ATOM   5440  O   ASP A 356      73.366  49.211  91.180  1.00  0.00           O
ATOM   5441  N   GLY A 357      71.786  50.221  89.970  1.00  0.00           N
ATOM   5443  CA  GLY A 357      70.866  49.091  90.060  1.00  0.00           C
ATOM   5446  C   GLY A 357      70.266  48.921  91.420  1.00  0.00           C
ATOM   5447  O   GLY A 357      69.946  47.811  91.840  1.00  0.00           O
ATOM   5448  N   LYS A 358      70.116  50.071  92.100  1.00  0.00           N
ATOM   5450  CA  LYS A 358      69.276  50.311  93.240  1.00  0.00           C
ATOM   5452  CB  LYS A 358      70.066  50.361  94.570  1.00  0.00           C
ATOM   5455  CG  LYS A 358      70.396  48.931  95.040  1.00  0.00           C
ATOM   5458  CD  LYS A 358      71.026  48.781  96.440  1.00  0.00           C
ATOM   5461  CE  LYS A 358      71.046  47.291  96.830  1.00  0.00           C
ATOM   5464  NZ  LYS A 358      71.656  47.011  98.130  1.00  0.00           N
ATOM   5468  C   LYS A 358      68.486  51.581  93.000  1.00  0.00           C
ATOM   5469  O   LYS A 358      68.866  52.451  92.210  1.00  0.00           O
ATOM   5470  N   LEU A 359      67.326  51.721  93.670  1.00  0.00           N
ATOM   5472  CA  LEU A 359      66.556  52.951  93.670  1.00  0.00           C
ATOM   5474  CB  LEU A 359      65.126  52.721  93.130  1.00  0.00           C
ATOM   5477  CG  LEU A 359      64.166  53.921  93.170  1.00  0.00           C
ATOM   5479  CD1 LEU A 359      64.506  54.981  92.120  1.00  0.00           C
ATOM   5483  CD2 LEU A 359      62.726  53.431  92.960  1.00  0.00           C
ATOM   5487  C   LEU A 359      66.506  53.441  95.100  1.00  0.00           C
ATOM   5488  O   LEU A 359      66.276  52.641  96.020  1.00  0.00           O
ATOM   5489  N   LEU A 360      66.756  54.741  95.320  1.00  0.00           N
ATOM   5491  CA  LEU A 360      66.796  55.341  96.630  1.00  0.00           C
ATOM   5493  CB  LEU A 360      68.206  55.871  97.010  1.00  0.00           C
ATOM   5496  CG  LEU A 360      69.366  54.871  96.790  1.00  0.00           C
ATOM   5498  CD1 LEU A 360      70.716  55.601  96.900  1.00  0.00           C
ATOM   5502  CD2 LEU A 360      69.286  53.701  97.780  1.00  0.00           C
ATOM   5506  C   LEU A 360      65.836  56.521  96.680  1.00  0.00           C
ATOM   5507  O   LEU A 360      65.666  57.261  95.710  1.00  0.00           O
ATOM   5508  N   ILE A 361      65.186  56.731  97.840  1.00  0.00           N
ATOM   5510  CA  ILE A 361      64.346  57.891  98.030  1.00  0.00           C
ATOM   5512  CB  ILE A 361      62.906  57.621  97.590  1.00  0.00           C
ATOM   5514  CG2 ILE A 361      62.276  56.471  98.420  1.00  0.00           C
ATOM   5518  CG1 ILE A 361      62.026  58.881  97.630  1.00  0.00           C
ATOM   5521  CD  ILE A 361      62.446  59.951  96.620  1.00  0.00           C
ATOM   5525  C   ILE A 361      64.416  58.331  99.480  1.00  0.00           C
ATOM   5526  O   ILE A 361      64.506  57.501 100.380  1.00  0.00           O
ATOM   5527  N   GLN A 362      64.366  59.651  99.750  1.00  0.00           N
ATOM   5529  CA  GLN A 362      64.306  60.161 101.120  1.00  0.00           C
ATOM   5531  CB  GLN A 362      65.486  61.101 101.440  1.00  0.00           C
ATOM   5534  CG  GLN A 362      65.496  61.691 102.880  1.00  0.00           C
ATOM   5537  CD  GLN A 362      66.816  62.391 103.240  1.00  0.00           C
ATOM   5538  OE1 GLN A 362      67.376  62.201 104.320  1.00  0.00           O
ATOM   5539  NE2 GLN A 362      67.356  63.221 102.330  1.00  0.00           N
ATOM   5542  C   GLN A 362      62.986  60.861 101.340  1.00  0.00           C
ATOM   5543  O   GLN A 362      62.516  61.661 100.540  1.00  0.00           O
ATOM   5544  N   ALA A 363      62.306  60.511 102.450  1.00  0.00           N
ATOM   5546  CA  ALA A 363      61.006  61.041 102.780  1.00  0.00           C
ATOM   5548  CB  ALA A 363      60.196  59.941 103.470  1.00  0.00           C
ATOM   5552  C   ALA A 363      61.076  62.311 103.620  1.00  0.00           C
ATOM   5553  O   ALA A 363      62.126  62.741 104.080  1.00  0.00           O
ATOM   5554  N   LYS A 364      59.926  62.981 103.820  1.00  0.00           N
ATOM   5556  CA  LYS A 364      59.816  64.191 104.620  1.00  0.00           C
ATOM   5558  CB  LYS A 364      58.376  64.741 104.650  1.00  0.00           C
ATOM   5561  CG  LYS A 364      57.926  65.511 103.420  1.00  0.00           C
ATOM   5564  CD  LYS A 364      56.476  65.961 103.660  1.00  0.00           C
ATOM   5567  CE  LYS A 364      55.886  66.821 102.570  1.00  0.00           C
ATOM   5570  NZ  LYS A 364      56.366  68.201 102.650  1.00  0.00           N
ATOM   5574  C   LYS A 364      60.206  64.071 106.070  1.00  0.00           C
ATOM   5575  O   LYS A 364      60.586  65.051 106.710  1.00  0.00           O
ATOM   5576  N   ASP A 365      60.056  62.861 106.640  1.00  0.00           N
ATOM   5578  CA  ASP A 365      60.496  62.581 107.980  1.00  0.00           C
ATOM   5580  CB  ASP A 365      59.706  61.371 108.540  1.00  0.00           C
ATOM   5583  CG  ASP A 365      60.116  60.031 107.970  1.00  0.00           C
ATOM   5584  OD1 ASP A 365      60.416  59.971 106.750  1.00  0.00           O
ATOM   5585  OD2 ASP A 365      60.056  59.041 108.730  1.00  0.00           O
ATOM   5586  C   ASP A 365      62.006  62.371 108.030  1.00  0.00           C
ATOM   5587  O   ASP A 365      62.616  62.421 109.090  1.00  0.00           O
ATOM   5588  N   GLY A 366      62.656  62.151 106.870  1.00  0.00           N
ATOM   5590  CA  GLY A 366      64.086  61.891 106.780  1.00  0.00           C
ATOM   5593  C   GLY A 366      64.386  60.431 106.850  1.00  0.00           C
ATOM   5594  O   GLY A 366      65.536  60.001 106.900  1.00  0.00           O
ATOM   5595  N   THR A 367      63.346  59.571 106.820  1.00  0.00           N
ATOM   5597  CA  THR A 367      63.566  58.151 106.610  1.00  0.00           C
ATOM   5599  CB  THR A 367      62.406  57.231 106.970  1.00  0.00           C
ATOM   5601  OG1 THR A 367      62.056  57.401 108.340  1.00  0.00           O
ATOM   5603  CG2 THR A 367      62.846  55.761 106.830  1.00  0.00           C
ATOM   5607  C   THR A 367      63.976  57.951 105.170  1.00  0.00           C
ATOM   5608  O   THR A 367      63.336  58.411 104.230  1.00  0.00           O
ATOM   5609  N   VAL A 368      65.116  57.281 104.960  1.00  0.00           N
ATOM   5611  CA  VAL A 368      65.616  56.971 103.640  1.00  0.00           C
ATOM   5613  CB  VAL A 368      67.086  57.351 103.450  1.00  0.00           C
ATOM   5615  CG1 VAL A 368      68.056  56.321 104.050  1.00  0.00           C
ATOM   5619  CG2 VAL A 368      67.386  57.501 101.950  1.00  0.00           C
ATOM   5623  C   VAL A 368      65.326  55.511 103.390  1.00  0.00           C
ATOM   5624  O   VAL A 368      65.466  54.671 104.280  1.00  0.00           O
ATOM   5625  N   TYR A 369      64.886  55.201 102.170  1.00  0.00           N
ATOM   5627  CA  TYR A 369      64.536  53.861 101.760  1.00  0.00           C
ATOM   5629  CB  TYR A 369      63.036  53.741 101.390  1.00  0.00           C
ATOM   5632  CG  TYR A 369      62.186  53.941 102.610  1.00  0.00           C
ATOM   5633  CD1 TYR A 369      61.886  52.841 103.420  1.00  0.00           C
ATOM   5635  CE1 TYR A 369      61.026  52.981 104.520  1.00  0.00           C
ATOM   5637  CZ  TYR A 369      60.526  54.231 104.860  1.00  0.00           C
ATOM   5638  OH  TYR A 369      59.746  54.321 106.020  1.00  0.00           O
ATOM   5640  CD2 TYR A 369      61.646  55.201 102.940  1.00  0.00           C
ATOM   5642  CE2 TYR A 369      60.846  55.351 104.070  1.00  0.00           C
ATOM   5644  C   TYR A 369      65.316  53.451 100.540  1.00  0.00           C
ATOM   5645  O   TYR A 369      65.556  54.251  99.630  1.00  0.00           O
ATOM   5646  N   SER A 370      65.676  52.161 100.460  1.00  0.00           N
ATOM   5648  CA  SER A 370      66.066  51.571  99.190  1.00  0.00           C
ATOM   5650  CB  SER A 370      67.426  50.831  99.220  1.00  0.00           C
ATOM   5653  OG  SER A 370      67.406  49.671 100.050  1.00  0.00           O
ATOM   5655  C   SER A 370      64.986  50.621  98.750  1.00  0.00           C
ATOM   5656  O   SER A 370      64.476  49.801  99.510  1.00  0.00           O
ATOM   5657  N   ILE A 371      64.586  50.701  97.480  1.00  0.00           N
ATOM   5659  CA  ILE A 371      63.526  49.871  96.930  1.00  0.00           C
ATOM   5661  CB  ILE A 371      62.496  50.681  96.140  1.00  0.00           C
ATOM   5663  CG2 ILE A 371      61.336  49.791  95.670  1.00  0.00           C
ATOM   5667  CG1 ILE A 371      61.946  51.861  96.980  1.00  0.00           C
ATOM   5670  CD  ILE A 371      61.326  51.451  98.320  1.00  0.00           C
ATOM   5674  C   ILE A 371      64.176  48.811  96.090  1.00  0.00           C
ATOM   5675  O   ILE A 371      65.246  49.011  95.510  1.00  0.00           O
ATOM   5676  N   THR A 372      63.576  47.611  96.020  1.00  0.00           N
ATOM   5678  CA  THR A 372      64.056  46.571  95.140  1.00  0.00           C
ATOM   5680  CB  THR A 372      64.916  45.521  95.840  1.00  0.00           C
ATOM   5682  OG1 THR A 372      65.556  44.661  94.910  1.00  0.00           O
ATOM   5684  CG2 THR A 372      64.116  44.671  96.840  1.00  0.00           C
ATOM   5688  C   THR A 372      62.886  45.931  94.430  1.00  0.00           C
ATOM   5689  O   THR A 372      61.726  46.021  94.850  1.00  0.00           O
ATOM   5690  N   ARG A 373      63.196  45.271  93.300  1.00  0.00           N
ATOM   5692  CA  ARG A 373      62.346  44.311  92.670  1.00  0.00           C
ATOM   5694  CB  ARG A 373      61.556  44.911  91.490  1.00  0.00           C
ATOM   5697  CG  ARG A 373      60.616  43.881  90.820  1.00  0.00           C
ATOM   5700  CD  ARG A 373      60.956  43.481  89.380  1.00  0.00           C
ATOM   5703  NE  ARG A 373      61.736  42.211  89.390  1.00  0.00           N
ATOM   5705  CZ  ARG A 373      62.956  42.081  88.880  1.00  0.00           C
ATOM   5706  NH1 ARG A 373      63.666  43.141  88.550  1.00  0.00           N
ATOM   5709  NH2 ARG A 373      63.526  40.911  88.720  1.00  0.00           N
ATOM   5712  C   ARG A 373      63.296  43.231  92.130  1.00  0.00           C
ATOM   5713  OT1 ARG A 373      64.236  43.601  91.360  1.00  0.00           O
ATOM   5714  OT2 ARG A 373      63.106  42.041  92.460  1.00  0.00           O
ATOM   5715  NH3 POPEB 374      29.846  22.201  68.080  1.00  0.00           N
ATOM   5719  C12 POPEB 374      31.246  21.811  68.480  1.00  0.00           C
ATOM   5722  C11 POPEB 374      32.306  22.751  67.910  1.00  0.00           C
ATOM   5725  P   POPEB 374      34.896  22.331  67.670  1.00  0.00           P
ATOM   5726  O13 POPEB 374      35.306  23.701  67.330  1.00  0.00           O
ATOM   5727  O14 POPEB 374      35.876  21.521  68.440  1.00  0.00           O
ATOM   5728  O11 POPEB 374      34.456  21.571  66.360  1.00  0.00           O
ATOM   5729  O12 POPEB 374      33.556  22.421  68.510  1.00  0.00           O
ATOM   5730  C1  POPEB 374      34.596  22.261  65.110  1.00  0.00           C
ATOM   5733  C2  POPEB 374      34.176  21.341  63.950  1.00  0.00           C
ATOM   5735  O21 POPEB 374      33.916  22.121  62.780  1.00  0.00           O
ATOM   5736  C21 POPEB 374      35.016  22.371  62.110  1.00  0.00           C
ATOM   5737  O22 POPEB 374      36.156  22.091  62.440  1.00  0.00           O
ATOM   5738  C22 POPEB 374      34.576  22.941  60.750  1.00  0.00           C
ATOM   5741  C3  POPEB 374      32.906  20.561  64.320  1.00  0.00           C
ATOM   5744  O31 POPEB 374      32.426  19.731  63.250  1.00  0.00           O
ATOM   5745  C31 POPEB 374      31.126  19.671  63.090  1.00  0.00           C
ATOM   5746  O32 POPEB 374      30.276  20.321  63.670  1.00  0.00           O
ATOM   5747  C32 POPEB 374      30.816  18.631  62.020  1.00  0.00           C
ATOM   5750  C23 POPEB 374      35.506  22.501  59.610  1.00  0.00           C
ATOM   5753  C24 POPEB 374      35.206  21.121  59.020  1.00  0.00           C
ATOM   5756  C25 POPEB 374      33.946  21.091  58.130  1.00  0.00           C
ATOM   5759  C26 POPEB 374      34.176  20.311  56.820  1.00  0.00           C
ATOM   5762  C27 POPEB 374      33.026  20.451  55.820  1.00  0.00           C
ATOM   5765  C28 POPEB 374      33.476  20.291  54.350  1.00  0.00           C
ATOM   5768  C29 POPEB 374      33.986  18.911  54.000  1.00  0.00           C
ATOM   5770 0C21 POPEB 374      34.016  18.411  52.750  1.00  0.00           C
ATOM   5772 1C21 POPEB 374      33.556  19.161  51.530  1.00  0.00           C
ATOM   5775 2C21 POPEB 374      34.456  19.021  50.280  1.00  0.00           C
ATOM   5778 3C21 POPEB 374      35.866  19.601  50.450  1.00  0.00           C
ATOM   5781 4C21 POPEB 374      36.486  20.071  49.120  1.00  0.00           C
ATOM   5784 5C21 POPEB 374      36.506  18.961  48.050  1.00  0.00           C
ATOM   5787 6C21 POPEB 374      37.456  19.271  46.890  1.00  0.00           C
ATOM   5790 7C21 POPEB 374      37.566  18.111  45.890  1.00  0.00           C
ATOM   5793 8C21 POPEB 374      38.176  18.521  44.550  1.00  0.00           C
ATOM   5797  C33 POPEB 374      30.986  19.191  60.590  1.00  0.00           C
ATOM   5800  C34 POPEB 374      30.326  18.281  59.550  1.00  0.00           C
ATOM   5803  C35 POPEB 374      30.246  18.871  58.140  1.00  0.00           C
ATOM   5806  C36 POPEB 374      28.956  19.641  57.830  1.00  0.00           C
ATOM   5809  C37 POPEB 374      28.476  19.371  56.390  1.00  0.00           C
ATOM   5812  C38 POPEB 374      27.186  20.101  56.000  1.00  0.00           C
ATOM   5815  C39 POPEB 374      26.516  19.481  54.770  1.00  0.00           C
ATOM   5818 0C31 POPEB 374      27.286  19.721  53.470  1.00  0.00           C
ATOM   5821 1C31 POPEB 374      26.686  18.941  52.280  1.00  0.00           C
ATOM   5824 2C31 POPEB 374      27.316  19.311  50.930  1.00  0.00           C
ATOM   5827 3C31 POPEB 374      27.006  20.751  50.490  1.00  0.00           C
ATOM   5830 4C31 POPEB 374      27.546  21.031  49.090  1.00  0.00           C
ATOM   5833 5C31 POPEB 374      27.116  22.381  48.500  1.00  0.00           C
ATOM   5836 6C31 POPEB 374      27.536  22.571  47.040  1.00  0.00           C
ATOM   5840  NH3 POPEC 375      68.696  79.761  24.970  1.00  0.00           N
ATOM   5844  C12 POPEC 375      69.096  81.161  24.530  1.00  0.00           C
ATOM   5847  C11 POPEC 375      70.376  81.701  25.220  1.00  0.00           C
ATOM   5850  P   POPEC 375      71.086  84.131  24.360  1.00  0.00           P
ATOM   5851  O13 POPEC 375      71.996  83.341  23.500  1.00  0.00           O
ATOM   5852  O14 POPEC 375      70.086  84.971  23.650  1.00  0.00           O
ATOM   5853  O11 POPEC 375      71.976  85.031  25.250  1.00  0.00           O
ATOM   5854  O12 POPEC 375      70.356  83.131  25.350  1.00  0.00           O
ATOM   5855  C1  POPEC 375      71.556  85.671  26.440  1.00  0.00           C
ATOM   5858  C2  POPEC 375      72.816  85.981  27.270  1.00  0.00           C
ATOM   5860  O21 POPEC 375      72.996  84.901  28.210  1.00  0.00           O
ATOM   5861  C21 POPEC 375      74.206  84.851  28.730  1.00  0.00           C
ATOM   5862  O22 POPEC 375      75.136  85.581  28.450  1.00  0.00           O
ATOM   5863  C22 POPEC 375      74.236  83.721  29.760  1.00  0.00           C
ATOM   5866  C3  POPEC 375      72.696  87.351  27.980  1.00  0.00           C
ATOM   5869  O31 POPEC 375      71.596  87.331  28.910  1.00  0.00           O
ATOM   5870  C31 POPEC 375      71.876  87.421  30.200  1.00  0.00           C
ATOM   5871  O32 POPEC 375      72.966  87.671  30.680  1.00  0.00           O
ATOM   5872  C32 POPEC 375      70.576  87.191  30.970  1.00  0.00           C
ATOM   5875  C23 POPEC 375      73.776  84.141  31.180  1.00  0.00           C
ATOM   5878  C24 POPEC 375      74.876  83.821  32.200  1.00  0.00           C
ATOM   5881  C25 POPEC 375      74.566  84.281  33.630  1.00  0.00           C
ATOM   5884  C26 POPEC 375      75.626  83.781  34.620  1.00  0.00           C
ATOM   5887  C27 POPEC 375      75.266  84.091  36.070  1.00  0.00           C
ATOM   5890  C28 POPEC 375      76.056  83.241  37.090  1.00  0.00           C
ATOM   5893  C29 POPEC 375      77.446  83.771  37.350  1.00  0.00           C
ATOM   5895 0C21 POPEC 375      77.896  84.291  38.510  1.00  0.00           C
ATOM   5897 1C21 POPEC 375      77.136  84.461  39.800  1.00  0.00           C
ATOM   5900 2C21 POPEC 375      77.696  83.571  40.920  1.00  0.00           C
ATOM   5903 3C21 POPEC 375      76.796  83.591  42.170  1.00  0.00           C
ATOM   5906 4C21 POPEC 375      77.316  82.731  43.330  1.00  0.00           C
ATOM   5909 5C21 POPEC 375      78.546  83.301  44.060  1.00  0.00           C
ATOM   5912 6C21 POPEC 375      78.326  84.731  44.600  1.00  0.00           C
ATOM   5915 7C21 POPEC 375      79.456  85.211  45.510  1.00  0.00           C
ATOM   5918 8C21 POPEC 375      79.356  86.701  45.840  1.00  0.00           C
ATOM   5922  C33 POPEC 375      70.636  87.661  32.440  1.00  0.00           C
ATOM   5925  C34 POPEC 375      71.426  86.741  33.370  1.00  0.00           C
ATOM   5928  C35 POPEC 375      71.086  86.981  34.850  1.00  0.00           C
ATOM   5931  C36 POPEC 375      71.476  85.811  35.760  1.00  0.00           C
ATOM   5934  C37 POPEC 375      71.156  86.121  37.230  1.00  0.00           C
ATOM   5937  C38 POPEC 375      70.936  84.881  38.120  1.00  0.00           C
ATOM   5940  C39 POPEC 375      72.056  83.841  38.080  1.00  0.00           C
ATOM   5943 0C31 POPEC 375      71.986  82.841  39.250  1.00  0.00           C
ATOM   5946 1C31 POPEC 375      72.916  81.641  39.040  1.00  0.00           C
ATOM   5949 2C31 POPEC 375      73.656  81.161  40.290  1.00  0.00           C
ATOM   5952 3C31 POPEC 375      74.546  79.951  39.990  1.00  0.00           C
ATOM   5955 4C31 POPEC 375      75.256  79.401  41.230  1.00  0.00           C
ATOM   5958 5C31 POPEC 375      76.266  78.291  40.890  1.00  0.00           C
ATOM   5961 6C31 POPEC 375      76.986  77.721  42.110  1.00  0.00           C
ATOM   5965  NH3 POPED 376      27.406  51.051  25.070  1.00  0.00           N
ATOM   5969  C12 POPED 376      28.856  50.671  25.210  1.00  0.00           C
ATOM   5972  C11 POPED 376      29.606  51.681  26.100  1.00  0.00           C
ATOM   5975  P   POPED 376      31.906  52.341  27.060  1.00  0.00           P
ATOM   5976  O13 POPED 376      33.256  51.741  27.030  1.00  0.00           O
ATOM   5977  O14 POPED 376      31.776  53.801  26.920  1.00  0.00           O
ATOM   5978  O11 POPED 376      31.216  51.831  28.380  1.00  0.00           O
ATOM   5979  O12 POPED 376      31.026  51.611  25.940  1.00  0.00           O
ATOM   5980  C1  POPED 376      31.146  52.621  29.560  1.00  0.00           C
ATOM   5983  C2  POPED 376      32.236  52.201  30.590  1.00  0.00           C
ATOM   5985  O21 POPED 376      31.766  52.371  31.940  1.00  0.00           O
ATOM   5986  C21 POPED 376      31.426  53.581  32.320  1.00  0.00           C
ATOM   5987  O22 POPED 376      31.366  54.591  31.640  1.00  0.00           O
ATOM   5988  C22 POPED 376      31.126  53.521  33.820  1.00  0.00           C
ATOM   5991  C3  POPED 376      33.606  52.901  30.350  1.00  0.00           C
ATOM   5994  O31 POPED 376      34.316  53.221  31.590  1.00  0.00           O
ATOM   5995  C31 POPED 376      35.396  52.521  31.880  1.00  0.00           C
ATOM   5996  O32 POPED 376      35.936  51.711  31.140  1.00  0.00           O
ATOM   5997  C32 POPED 376      35.886  52.871  33.290  1.00  0.00           C
ATOM   6000  C23 POPED 376      30.016  54.521  34.200  1.00  0.00           C
ATOM   6003  C24 POPED 376      29.436  54.221  35.580  1.00  0.00           C
ATOM   6006  C25 POPED 376      30.366  54.511  36.760  1.00  0.00           C
ATOM   6009  C26 POPED 376      29.656  54.111  38.060  1.00  0.00           C
ATOM   6012  C27 POPED 376      30.446  54.381  39.350  1.00  0.00           C
ATOM   6015  C28 POPED 376      29.776  53.771  40.600  1.00  0.00           C
ATOM   6018  C29 POPED 376      28.396  54.301  40.880  1.00  0.00           C
ATOM   6020 0C21 POPED 376      27.806  54.471  42.080  1.00  0.00           C
ATOM   6022 1C21 POPED 376      28.386  54.151  43.430  1.00  0.00           C
ATOM   6025 2C21 POPED 376      27.726  52.931  44.090  1.00  0.00           C
ATOM   6028 3C21 POPED 376      28.136  51.601  43.420  1.00  0.00           C
ATOM   6031 4C21 POPED 376      27.356  50.391  43.960  1.00  0.00           C
ATOM   6034 5C21 POPED 376      27.696  50.031  45.410  1.00  0.00           C
ATOM   6037 6C21 POPED 376      26.916  48.801  45.900  1.00  0.00           C
ATOM   6040 7C21 POPED 376      27.186  48.481  47.370  1.00  0.00           C
ATOM   6043 8C21 POPED 376      26.356  47.311  47.910  1.00  0.00           C
ATOM   6047  C33 POPED 376      35.016  52.311  34.440  1.00  0.00           C
ATOM   6050  C34 POPED 376      35.706  52.461  35.820  1.00  0.00           C
ATOM   6053  C35 POPED 376      34.856  52.011  37.020  1.00  0.00           C
ATOM   6056  C36 POPED 376      35.616  52.121  38.360  1.00  0.00           C
ATOM   6059  C37 POPED 376      34.816  51.631  39.580  1.00  0.00           C
ATOM   6062  C38 POPED 376      35.666  50.921  40.650  1.00  0.00           C
ATOM   6065  C39 POPED 376      36.526  51.851  41.520  1.00  0.00           C
ATOM   6068 0C31 POPED 376      37.226  51.091  42.650  1.00  0.00           C
ATOM   6071 1C31 POPED 376      37.846  52.001  43.720  1.00  0.00           C
ATOM   6074 2C31 POPED 376      38.486  51.221  44.890  1.00  0.00           C
ATOM   6077 3C31 POPED 376      37.476  50.591  45.860  1.00  0.00           C
ATOM   6080 4C31 POPED 376      36.796  51.591  46.810  1.00  0.00           C
ATOM   6083 5C31 POPED 376      36.016  50.871  47.920  1.00  0.00           C
ATOM   6086 6C31 POPED 376      35.376  51.791  48.960  1.00  0.00           C
ATOM   6090  NH3 POPEE 377      83.556 121.671  24.410  1.00  0.00           N
ATOM   6094  C12 POPEE 377      82.666 120.481  24.160  1.00  0.00           C
ATOM   6097  C11 POPEE 377      82.956 119.381  25.190  1.00  0.00           C
ATOM   6100  P   POPEE 377      83.346 117.121  23.900  1.00  0.00           P
ATOM   6101  O13 POPEE 377      82.986 115.711  24.150  1.00  0.00           O
ATOM   6102  O14 POPEE 377      83.296 117.541  22.490  1.00  0.00           O
ATOM   6103  O11 POPEE 377      84.786 117.411  24.420  1.00  0.00           O
ATOM   6104  O12 POPEE 377      82.456 118.111  24.760  1.00  0.00           O
ATOM   6105  C1  POPEE 377      85.446 116.541  25.350  1.00  0.00           C
ATOM   6108  C2  POPEE 377      84.996 116.731  26.830  1.00  0.00           C
ATOM   6110  O21 POPEE 377      86.186 116.611  27.630  1.00  0.00           O
ATOM   6111  C21 POPEE 377      86.326 117.501  28.610  1.00  0.00           C
ATOM   6112  O22 POPEE 377      85.546 118.401  28.860  1.00  0.00           O
ATOM   6113  C22 POPEE 377      87.596 117.171  29.400  1.00  0.00           C
ATOM   6116  C3  POPEE 377      83.906 115.681  27.240  1.00  0.00           C
ATOM   6119  O31 POPEE 377      83.616 115.621  28.650  1.00  0.00           O
ATOM   6120  C31 POPEE 377      82.706 116.451  29.150  1.00  0.00           C
ATOM   6121  O32 POPEE 377      81.966 117.181  28.530  1.00  0.00           O
ATOM   6122  C32 POPEE 377      82.716 116.311  30.670  1.00  0.00           C
ATOM   6125  C23 POPEE 377      87.706 117.961  30.730  1.00  0.00           C
ATOM   6128  C24 POPEE 377      88.786 117.401  31.670  1.00  0.00           C
ATOM   6131  C25 POPEE 377      88.956 118.281  32.920  1.00  0.00           C
ATOM   6134  C26 POPEE 377      89.896 117.711  34.000  1.00  0.00           C
ATOM   6137  C27 POPEE 377      89.256 116.611  34.860  1.00  0.00           C
ATOM   6140  C28 POPEE 377      90.056 116.311  36.150  1.00  0.00           C
ATOM   6143  C29 POPEE 377      89.446 116.921  37.390  1.00  0.00           C
ATOM   6145 0C21 POPEE 377      89.986 116.891  38.620  1.00  0.00           C
ATOM   6147 1C21 POPEE 377      91.326 116.321  38.990  1.00  0.00           C
ATOM   6150 2C21 POPEE 377      92.076 117.141  40.060  1.00  0.00           C
ATOM   6153 3C21 POPEE 377      91.396 117.191  41.430  1.00  0.00           C
ATOM   6156 4C21 POPEE 377      92.256 117.941  42.470  1.00  0.00           C
ATOM   6159 5C21 POPEE 377      91.646 117.941  43.870  1.00  0.00           C
ATOM   6162 6C21 POPEE 377      90.616 119.061  44.100  1.00  0.00           C
ATOM   6165 7C21 POPEE 377      89.986 118.971  45.490  1.00  0.00           C
ATOM   6168 8C21 POPEE 377      89.096 120.161  45.850  1.00  0.00           C
ATOM   6172  C33 POPEE 377      84.146 116.331  31.220  1.00  0.00           C
ATOM   6175  C34 POPEE 377      84.186 116.221  32.740  1.00  0.00           C
ATOM   6178  C35 POPEE 377      85.616 116.261  33.280  1.00  0.00           C
ATOM   6181  C36 POPEE 377      85.756 115.441  34.560  1.00  0.00           C
ATOM   6184  C37 POPEE 377      84.996 116.031  35.750  1.00  0.00           C
ATOM   6187  C38 POPEE 377      85.936 116.421  36.890  1.00  0.00           C
ATOM   6190  C39 POPEE 377      85.216 116.561  38.240  1.00  0.00           C
ATOM   6193 0C31 POPEE 377      86.056 117.321  39.260  1.00  0.00           C
ATOM   6196 1C31 POPEE 377      85.296 117.521  40.570  1.00  0.00           C
ATOM   6199 2C31 POPEE 377      86.036 118.411  41.570  1.00  0.00           C
ATOM   6202 3C31 POPEE 377      85.146 118.691  42.780  1.00  0.00           C
ATOM   6205 4C31 POPEE 377      85.796 119.571  43.840  1.00  0.00           C
ATOM   6208 5C31 POPEE 377      84.816 119.851  44.980  1.00  0.00           C
ATOM   6211 6C31 POPEE 377      85.396 120.711  46.100  1.00  0.00           C
ATOM   6215  NH3 POPEF 378     118.166  72.831  24.490  1.00  0.00           N
ATOM   6219  C12 POPEF 378     118.436  72.081  23.210  1.00  0.00           C
ATOM   6222  C11 POPEF 378     119.706  71.231  23.340  1.00  0.00           C
ATOM   6225  P   POPEF 378     121.496  70.001  21.880  1.00  0.00           P
ATOM   6226  O13 POPEF 378     122.406  70.751  21.000  1.00  0.00           O
ATOM   6227  O14 POPEF 378     121.216  68.591  21.500  1.00  0.00           O
ATOM   6228  O11 POPEF 378     122.116  70.031  23.330  1.00  0.00           O
ATOM   6229  O12 POPEF 378     120.126  70.791  22.050  1.00  0.00           O
ATOM   6230  C1  POPEF 378     122.676  68.891  23.960  1.00  0.00           C
ATOM   6233  C2  POPEF 378     123.076  69.351  25.380  1.00  0.00           C
ATOM   6235  O21 POPEF 378     123.716  68.311  26.140  1.00  0.00           O
ATOM   6236  C21 POPEF 378     124.986  68.061  25.900  1.00  0.00           C
ATOM   6237  O22 POPEF 378     125.656  68.471  24.960  1.00  0.00           O
ATOM   6238  C22 POPEF 378     125.536  67.271  27.090  1.00  0.00           C
ATOM   6241  C3  POPEF 378     121.836  69.831  26.170  1.00  0.00           C
ATOM   6244  O31 POPEF 378     122.226  70.901  27.040  1.00  0.00           O
ATOM   6245  C31 POPEF 378     122.506  70.581  28.290  1.00  0.00           C
ATOM   6246  O32 POPEF 378     122.126  69.581  28.880  1.00  0.00           O
ATOM   6247  C32 POPEF 378     123.466  71.641  28.830  1.00  0.00           C
ATOM   6250  C23 POPEF 378     126.296  68.181  28.080  1.00  0.00           C
ATOM   6253  C24 POPEF 378     126.476  67.531  29.450  1.00  0.00           C
ATOM   6256  C25 POPEF 378     127.626  66.511  29.510  1.00  0.00           C
ATOM   6259  C26 POPEF 378     127.606  65.711  30.820  1.00  0.00           C
ATOM   6262  C27 POPEF 378     128.846  64.811  31.000  1.00  0.00           C
ATOM   6265  C28 POPEF 378     128.766  63.911  32.250  1.00  0.00           C
ATOM   6268  C29 POPEF 378     128.866  64.691  33.540  1.00  0.00           C
ATOM   6270 0C21 POPEF 378     129.206  64.191  34.740  1.00  0.00           C
ATOM   6272 1C21 POPEF 378     129.566  62.761  35.040  1.00  0.00           C
ATOM   6275 2C21 POPEF 378     130.438  62.661  36.310  1.00  0.00           C
ATOM   6278 3C21 POPEF 378     131.108  61.281  36.450  1.00  0.00           C
ATOM   6281 4C21 POPEF 378     132.198  61.261  37.530  1.00  0.00           C
ATOM   6284 5C21 POPEF 378     132.958  59.931  37.550  1.00  0.00           C
ATOM   6287 6C21 POPEF 378     133.978  59.851  38.700  1.00  0.00           C
ATOM   6290 7C21 POPEF 378     134.688  58.491  38.760  1.00  0.00           C
ATOM   6293 8C21 POPEF 378     135.668  58.371  39.930  1.00  0.00           C
ATOM   6297  C33 POPEF 378     124.066  71.291  30.210  1.00  0.00           C
ATOM   6300  C34 POPEF 378     124.756  72.511  30.800  1.00  0.00           C
ATOM   6303  C35 POPEF 378     125.426  72.231  32.150  1.00  0.00           C
ATOM   6306  C36 POPEF 378     126.056  73.501  32.730  1.00  0.00           C
ATOM   6309  C37 POPEF 378     126.556  73.321  34.170  1.00  0.00           C
ATOM   6312  C38 POPEF 378     127.266  74.571  34.670  1.00  0.00           C
ATOM   6315  C39 POPEF 378     127.466  74.571  36.190  1.00  0.00           C
ATOM   6318 0C31 POPEF 378     128.226  75.811  36.670  1.00  0.00           C
ATOM   6321 1C31 POPEF 378     128.316  75.871  38.210  1.00  0.00           C
ATOM   6324 2C31 POPEF 378     128.756  77.251  38.710  1.00  0.00           C
ATOM   6327 3C31 POPEF 378     127.596  78.261  38.730  1.00  0.00           C
ATOM   6330 4C31 POPEF 378     128.076  79.701  38.980  1.00  0.00           C
ATOM   6333 5C31 POPEF 378     126.946  80.721  38.780  1.00  0.00           C
ATOM   6336 6C31 POPEF 378     127.456  82.141  38.570  1.00  0.00           C
ATOM   6340  NH3 POPEG 379      81.476 102.901  29.180  1.00  0.00           N
ATOM   6344  C12 POPEG 379      81.496 104.211  29.910  1.00  0.00           C
ATOM   6347  C11 POPEG 379      82.796 104.981  29.600  1.00  0.00           C
ATOM   6350  P   POPEG 379      84.466 104.041  27.860  1.00  0.00           P
ATOM   6351  O13 POPEG 379      84.726 104.181  26.410  1.00  0.00           O
ATOM   6352  O14 POPEG 379      85.556 104.451  28.750  1.00  0.00           O
ATOM   6353  O11 POPEG 379      83.976 102.581  28.180  1.00  0.00           O
ATOM   6354  O12 POPEG 379      83.176 104.881  28.220  1.00  0.00           O
ATOM   6355  C1  POPEG 379      84.906 101.521  28.440  1.00  0.00           C
ATOM   6358  C2  POPEG 379      85.036 101.101  29.940  1.00  0.00           C
ATOM   6360  O21 POPEG 379      83.896 101.551  30.710  1.00  0.00           O
ATOM   6361  C21 POPEG 379      83.676 100.801  31.780  1.00  0.00           C
ATOM   6362  O22 POPEG 379      83.876  99.611  31.880  1.00  0.00           O
ATOM   6363  C22 POPEG 379      83.186 101.671  32.920  1.00  0.00           C
ATOM   6366  C3  POPEG 379      86.346 101.661  30.590  1.00  0.00           C
ATOM   6369  O31 POPEG 379      86.726 100.901  31.770  1.00  0.00           O
ATOM   6370  C31 POPEG 379      87.786 100.101  31.620  1.00  0.00           C
ATOM   6371  O32 POPEG 379      88.586 100.151  30.710  1.00  0.00           O
ATOM   6372  C32 POPEG 379      87.916  99.141  32.810  1.00  0.00           C
ATOM   6375  C23 POPEG 379      84.176 102.781  33.290  1.00  0.00           C
ATOM   6378  C24 POPEG 379      83.516 103.881  34.130  1.00  0.00           C
ATOM   6381  C25 POPEG 379      83.136 103.471  35.550  1.00  0.00           C
ATOM   6384  C26 POPEG 379      84.316 103.471  36.520  1.00  0.00           C
ATOM   6387  C27 POPEG 379      84.456 104.801  37.270  1.00  0.00           C
ATOM   6390  C28 POPEG 379      85.676 104.831  38.210  1.00  0.00           C
ATOM   6393  C29 POPEG 379      85.546 103.871  39.380  1.00  0.00           C
ATOM   6395 0C21 POPEG 379      85.736 104.171  40.670  1.00  0.00           C
ATOM   6397 1C21 POPEG 379      86.126 105.531  41.190  1.00  0.00           C
ATOM   6400 2C21 POPEG 379      87.606 105.871  40.930  1.00  0.00           C
ATOM   6403 3C21 POPEG 379      87.856 107.381  41.090  1.00  0.00           C
ATOM   6406 4C21 POPEG 379      89.316 107.821  40.860  1.00  0.00           C
ATOM   6409 5C21 POPEG 379      89.896 107.461  39.480  1.00  0.00           C
ATOM   6412 6C21 POPEG 379      89.146 108.081  38.280  1.00  0.00           C
ATOM   6415 7C21 POPEG 379      89.866 107.761  36.960  1.00  0.00           C
ATOM   6418 8C21 POPEG 379      89.156 108.291  35.710  1.00  0.00           C
ATOM   6422  C33 POPEG 379      86.596  98.621  33.410  1.00  0.00           C
ATOM   6425  C34 POPEG 379      86.796  98.091  34.840  1.00  0.00           C
ATOM   6428  C35 POPEG 379      86.166  98.981  35.920  1.00  0.00           C
ATOM   6431  C36 POPEG 379      84.666  98.761  36.080  1.00  0.00           C
ATOM   6434  C37 POPEG 379      84.056  99.411  37.330  1.00  0.00           C
ATOM   6437  C38 POPEG 379      82.626  98.921  37.620  1.00  0.00           C
ATOM   6440  C39 POPEG 379      82.576  97.511  38.220  1.00  0.00           C
ATOM   6443 0C31 POPEG 379      82.916  97.461  39.710  1.00  0.00           C
ATOM   6446 1C31 POPEG 379      83.516  96.111  40.110  1.00  0.00           C
ATOM   6449 2C31 POPEG 379      83.856  95.991  41.600  1.00  0.00           C
ATOM   6452 3C31 POPEG 379      82.616  95.841  42.480  1.00  0.00           C
ATOM   6455 4C31 POPEG 379      82.976  95.421  43.910  1.00  0.00           C
ATOM   6458 5C31 POPEG 379      81.746  95.031  44.740  1.00  0.00           C
ATOM   6461 6C31 POPEG 379      82.106  94.371  46.060  1.00  0.00           C
ATOM   6465  NH3 POPEH 380      59.636 114.751  26.950  1.00  0.00           N
ATOM   6469  C12 POPEH 380      60.186 115.091  25.590  1.00  0.00           C
ATOM   6472  C11 POPEH 380      60.706 113.831  24.860  1.00  0.00           C
ATOM   6475  P   POPEH 380      61.836 111.741  26.040  1.00  0.00           P
ATOM   6476  O13 POPEH 380      60.766 111.001  25.340  1.00  0.00           O
ATOM   6477  O14 POPEH 380      63.176 111.111  26.020  1.00  0.00           O
ATOM   6478  O11 POPEH 380      61.306 111.941  27.520  1.00  0.00           O
ATOM   6479  O12 POPEH 380      61.836 113.241  25.510  1.00  0.00           O
ATOM   6480  C1  POPEH 380      62.176 112.041  28.660  1.00  0.00           C
ATOM   6483  C2  POPEH 380      61.496 112.851  29.800  1.00  0.00           C
ATOM   6485  O21 POPEH 380      62.486 113.591  30.520  1.00  0.00           O
ATOM   6486  C21 POPEH 380      63.146 113.091  31.560  1.00  0.00           C
ATOM   6487  O22 POPEH 380      62.876 112.081  32.180  1.00  0.00           O
ATOM   6488  C22 POPEH 380      64.346 114.001  31.830  1.00  0.00           C
ATOM   6491  C3  POPEH 380      60.426 112.021  30.610  1.00  0.00           C
ATOM   6494  O31 POPEH 380      59.576 112.831  31.470  1.00  0.00           O
ATOM   6495  C31 POPEH 380      58.586 113.471  30.830  1.00  0.00           C
ATOM   6496  O32 POPEH 380      58.446 113.521  29.620  1.00  0.00           O
ATOM   6497  C32 POPEH 380      57.706 114.231  31.840  1.00  0.00           C
ATOM   6500  C23 POPEH 380      64.436 114.551  33.270  1.00  0.00           C
ATOM   6503  C24 POPEH 380      64.956 113.511  34.270  1.00  0.00           C
ATOM   6506  C25 POPEH 380      65.236 114.101  35.660  1.00  0.00           C
ATOM   6509  C26 POPEH 380      66.576 114.851  35.750  1.00  0.00           C
ATOM   6512  C27 POPEH 380      66.806 115.411  37.150  1.00  0.00           C
ATOM   6515  C28 POPEH 380      68.276 115.801  37.420  1.00  0.00           C
ATOM   6518  C29 POPEH 380      68.526 116.011  38.890  1.00  0.00           C
ATOM   6520 0C21 POPEH 380      68.696 115.021  39.790  1.00  0.00           C
ATOM   6522 1C21 POPEH 380      68.726 113.551  39.450  1.00  0.00           C
ATOM   6525 2C21 POPEH 380      69.596 112.711  40.400  1.00  0.00           C
ATOM   6528 3C21 POPEH 380      69.526 111.201  40.090  1.00  0.00           C
ATOM   6531 4C21 POPEH 380      70.366 110.381  41.070  1.00  0.00           C
ATOM   6534 5C21 POPEH 380      70.436 108.891  40.730  1.00  0.00           C
ATOM   6537 6C21 POPEH 380      71.446 108.161  41.630  1.00  0.00           C
ATOM   6540 7C21 POPEH 380      72.016 106.891  41.000  1.00  0.00           C
ATOM   6543 8C21 POPEH 380      73.256 106.361  41.720  1.00  0.00           C
ATOM   6547  C33 POPEH 380      56.406 113.481  32.230  1.00  0.00           C
ATOM   6550  C34 POPEH 380      56.486 112.771  33.590  1.00  0.00           C
ATOM   6553  C35 POPEH 380      56.456 113.741  34.780  1.00  0.00           C
ATOM   6556  C36 POPEH 380      56.756 113.051  36.120  1.00  0.00           C
ATOM   6559  C37 POPEH 380      56.946 114.051  37.280  1.00  0.00           C
ATOM   6562  C38 POPEH 380      57.126 113.381  38.650  1.00  0.00           C
ATOM   6565  C39 POPEH 380      57.366 114.371  39.800  1.00  0.00           C
ATOM   6568 0C31 POPEH 380      57.006 113.781  41.170  1.00  0.00           C
ATOM   6571 1C31 POPEH 380      57.166 114.771  42.330  1.00  0.00           C
ATOM   6574 2C31 POPEH 380      56.596 114.191  43.640  1.00  0.00           C
ATOM   6577 3C31 POPEH 380      56.646 115.131  44.850  1.00  0.00           C
ATOM   6580 4C31 POPEH 380      55.976 114.481  46.070  1.00  0.00           C
ATOM   6583 5C31 POPEH 380      56.076 115.291  47.360  1.00  0.00           C
ATOM   6586 6C31 POPEH 380      55.436 114.561  48.550  1.00  0.00           C
ATOM   6590  NH3 POPEI 381      27.496  59.141  24.100  1.00  0.00           N
ATOM   6594  C12 POPEI 381      26.746  58.351  25.120  1.00  0.00           C
ATOM   6597  C11 POPEI 381      27.426  57.001  25.370  1.00  0.00           C
ATOM   6600  P   POPEI 381      27.066  54.491  25.760  1.00  0.00           P
ATOM   6601  O13 POPEI 381      27.186  53.641  24.550  1.00  0.00           O
ATOM   6602  O14 POPEI 381      28.296  54.701  26.540  1.00  0.00           O
ATOM   6603  O11 POPEI 381      26.026  53.811  26.730  1.00  0.00           O
ATOM   6604  O12 POPEI 381      26.486  55.921  25.380  1.00  0.00           O
ATOM   6605  C1  POPEI 381      24.776  54.341  27.170  1.00  0.00           C
ATOM   6608  C2  POPEI 381      24.866  54.821  28.650  1.00  0.00           C
ATOM   6610  O21 POPEI 381      23.606  55.391  29.080  1.00  0.00           O
ATOM   6611  C21 POPEI 381      22.666  54.511  29.420  1.00  0.00           C
ATOM   6612  O22 POPEI 381      22.746  53.301  29.330  1.00  0.00           O
ATOM   6613  C22 POPEI 381      21.516  55.241  30.110  1.00  0.00           C
ATOM   6616  C3  POPEI 381      26.016  55.871  28.830  1.00  0.00           C
ATOM   6619  O31 POPEI 381      25.946  56.691  30.030  1.00  0.00           O
ATOM   6620  C31 POPEI 381      26.536  56.151  31.100  1.00  0.00           C
ATOM   6621  O32 POPEI 381      26.926  55.001  31.170  1.00  0.00           O
ATOM   6622  C32 POPEI 381      26.576  57.151  32.250  1.00  0.00           C
ATOM   6625  C23 POPEI 381      20.846  54.401  31.210  1.00  0.00           C
ATOM   6628  C24 POPEI 381      19.976  55.281  32.120  1.00  0.00           C
ATOM   6631  C25 POPEI 381      19.086  54.451  33.040  1.00  0.00           C
ATOM   6634  C26 POPEI 381      18.316  55.311  34.040  1.00  0.00           C
ATOM   6637  C27 POPEI 381      17.056  54.621  34.560  1.00  0.00           C
ATOM   6640  C28 POPEI 381      16.336  55.411  35.660  1.00  0.00           C
ATOM   6643  C29 POPEI 381      16.986  55.231  37.010  1.00  0.00           C
ATOM   6645 0C21 POPEI 381      16.536  54.421  37.990  1.00  0.00           C
ATOM   6647 1C21 POPEI 381      15.326  53.531  37.880  1.00  0.00           C
ATOM   6650 2C21 POPEI 381      13.996  54.261  38.130  1.00  0.00           C
ATOM   6653 3C21 POPEI 381      13.666  54.481  39.610  1.00  0.00           C
ATOM   6656 4C21 POPEI 381      12.226  54.961  39.820  1.00  0.00           C
ATOM   6659 5C21 POPEI 381      12.016  56.431  39.420  1.00  0.00           C
ATOM   6662 6C21 POPEI 381      10.526  56.791  39.260  1.00  0.00           C
ATOM   6665 7C21 POPEI 381      10.316  58.191  38.680  1.00  0.00           C
ATOM   6668 8C21 POPEI 381      10.776  59.311  39.610  1.00  0.00           C
ATOM   6672  C33 POPEI 381      26.506  56.461  33.620  1.00  0.00           C
ATOM   6675  C34 POPEI 381      26.316  57.461  34.770  1.00  0.00           C
ATOM   6678  C35 POPEI 381      26.026  56.731  36.080  1.00  0.00           C
ATOM   6681  C36 POPEI 381      25.726  57.661  37.260  1.00  0.00           C
ATOM   6684  C37 POPEI 381      25.526  56.811  38.520  1.00  0.00           C
ATOM   6687  C38 POPEI 381      25.166  57.591  39.780  1.00  0.00           C
ATOM   6690  C39 POPEI 381      24.656  56.611  40.840  1.00  0.00           C
ATOM   6693 0C31 POPEI 381      24.566  57.191  42.250  1.00  0.00           C
ATOM   6696 1C31 POPEI 381      23.976  56.161  43.210  1.00  0.00           C
ATOM   6699 2C31 POPEI 381      24.036  56.561  44.690  1.00  0.00           C
ATOM   6702 3C31 POPEI 381      25.456  56.661  45.240  1.00  0.00           C
ATOM   6705 4C31 POPEI 381      25.486  56.551  46.760  1.00  0.00           C
ATOM   6708 5C31 POPEI 381      26.856  56.851  47.370  1.00  0.00           C
ATOM   6711 6C31 POPEI 381      26.896  56.591  48.880  1.00  0.00           C
ATOM   6715  NH3 POPEJ 382     112.136  85.481  68.560  1.00  0.00           N
ATOM   6719  C12 POPEJ 382     111.816  86.821  69.140  1.00  0.00           C
ATOM   6722  C11 POPEJ 382     112.606  87.861  68.330  1.00  0.00           C
ATOM   6725  P   POPEJ 382     112.946  90.351  67.900  1.00  0.00           P
ATOM   6726  O13 POPEJ 382     114.406  90.211  67.830  1.00  0.00           O
ATOM   6727  O14 POPEJ 382     112.436  91.681  68.320  1.00  0.00           O
ATOM   6728  O11 POPEJ 382     112.306  90.111  66.490  1.00  0.00           O
ATOM   6729  O12 POPEJ 382     112.306  89.191  68.770  1.00  0.00           O
ATOM   6730  C1  POPEJ 382     112.956  89.471  65.390  1.00  0.00           C
ATOM   6733  C2  POPEJ 382     113.136  90.511  64.280  1.00  0.00           C
ATOM   6735  O21 POPEJ 382     113.306  89.821  63.030  1.00  0.00           O
ATOM   6736  C21 POPEJ 382     112.556  90.301  62.050  1.00  0.00           C
ATOM   6737  O22 POPEJ 382     111.606  91.051  62.180  1.00  0.00           O
ATOM   6738  C22 POPEJ 382     113.166  89.851  60.730  1.00  0.00           C
ATOM   6741  C3  POPEJ 382     114.346  91.441  64.530  1.00  0.00           C
ATOM   6744  O31 POPEJ 382     114.486  92.441  63.510  1.00  0.00           O
ATOM   6745  C31 POPEJ 382     113.666  93.481  63.640  1.00  0.00           C
ATOM   6746  O32 POPEJ 382     112.866  93.631  64.550  1.00  0.00           O
ATOM   6747  C32 POPEJ 382     113.876  94.461  62.470  1.00  0.00           C
ATOM   6750  C23 POPEJ 382     112.266  90.191  59.530  1.00  0.00           C
ATOM   6753  C24 POPEJ 382     113.026  90.171  58.200  1.00  0.00           C
ATOM   6756  C25 POPEJ 382     112.096  90.471  57.020  1.00  0.00           C
ATOM   6759  C26 POPEJ 382     112.816  90.451  55.670  1.00  0.00           C
ATOM   6762  C27 POPEJ 382     111.836  90.331  54.500  1.00  0.00           C
ATOM   6765  C28 POPEJ 382     112.476  90.531  53.120  1.00  0.00           C
ATOM   6768  C29 POPEJ 382     112.846  91.971  52.880  1.00  0.00           C
ATOM   6770 0C21 POPEJ 382     112.266  92.821  52.010  1.00  0.00           C
ATOM   6772 1C21 POPEJ 382     111.146  92.501  51.060  1.00  0.00           C
ATOM   6775 2C21 POPEJ 382     109.746  92.931  51.560  1.00  0.00           C
ATOM   6778 3C21 POPEJ 382     109.346  92.291  52.900  1.00  0.00           C
ATOM   6781 4C21 POPEJ 382     107.836  92.331  53.180  1.00  0.00           C
ATOM   6784 5C21 POPEJ 382     107.516  91.891  54.620  1.00  0.00           C
ATOM   6787 6C21 POPEJ 382     106.076  91.391  54.780  1.00  0.00           C
ATOM   6790 7C21 POPEJ 382     105.726  91.091  56.250  1.00  0.00           C
ATOM   6793 8C21 POPEJ 382     104.376  90.381  56.410  1.00  0.00           C
ATOM   6797  C33 POPEJ 382     113.636  95.941  62.840  1.00  0.00           C
ATOM   6800  C34 POPEJ 382     114.116  96.931  61.770  1.00  0.00           C
ATOM   6803  C35 POPEJ 382     114.226  98.371  62.300  1.00  0.00           C
ATOM   6806  C36 POPEJ 382     112.886  99.051  62.590  1.00  0.00           C
ATOM   6809  C37 POPEJ 382     112.986 100.231  63.570  1.00  0.00           C
ATOM   6812  C38 POPEJ 382     111.626 100.641  64.150  1.00  0.00           C
ATOM   6815  C39 POPEJ 382     110.556 101.021  63.120  1.00  0.00           C
ATOM   6818 0C31 POPEJ 382     110.966 102.201  62.220  1.00  0.00           C
ATOM   6821 1C31 POPEJ 382     109.886 102.611  61.220  1.00  0.00           C
ATOM   6824 2C31 POPEJ 382     110.276 103.831  60.380  1.00  0.00           C
ATOM   6827 3C31 POPEJ 382     109.286 104.161  59.250  1.00  0.00           C
ATOM   6830 4C31 POPEJ 382     108.046 104.911  59.740  1.00  0.00           C
ATOM   6833 5C31 POPEJ 382     107.646 106.061  58.810  1.00  0.00           C
ATOM   6836 6C31 POPEJ 382     106.536 106.951  59.380  1.00  0.00           C
ATOM   6840  NH3 POPEK 383      57.266 130.163  28.120  1.00  0.00           N
ATOM   6844  C12 POPEK 383      56.066 129.781  28.950  1.00  0.00           C
ATOM   6847  C11 POPEK 383      54.856 129.511  28.050  1.00  0.00           C
ATOM   6850  P   POPEK 383      52.296 129.451  28.360  1.00  0.00           P
ATOM   6851  O13 POPEK 383      52.226 130.913  28.460  1.00  0.00           O
ATOM   6852  O14 POPEK 383      52.116 128.871  27.000  1.00  0.00           O
ATOM   6853  O11 POPEK 383      51.276 128.771  29.330  1.00  0.00           O
ATOM   6854  O12 POPEK 383      53.756 129.041  28.850  1.00  0.00           O
ATOM   6855  C1  POPEK 383      51.666 128.261  30.600  1.00  0.00           C
ATOM   6858  C2  POPEK 383      50.396 127.951  31.420  1.00  0.00           C
ATOM   6860  O21 POPEK 383      50.736 126.971  32.400  1.00  0.00           O
ATOM   6861  C21 POPEK 383      51.336 127.351  33.500  1.00  0.00           C
ATOM   6862  O22 POPEK 383      52.366 126.861  33.960  1.00  0.00           O
ATOM   6863  C22 POPEK 383      50.456 128.221  34.390  1.00  0.00           C
ATOM   6866  C3  POPEK 383      49.256 127.401  30.510  1.00  0.00           C
ATOM   6869  O31 POPEK 383      48.176 126.921  31.330  1.00  0.00           O
ATOM   6870  C31 POPEK 383      47.826 125.661  31.270  1.00  0.00           C
ATOM   6871  O32 POPEK 383      48.226 124.831  30.440  1.00  0.00           O
ATOM   6872  C32 POPEK 383      46.916 125.351  32.470  1.00  0.00           C
ATOM   6875  C23 POPEK 383      50.306 127.421  35.710  1.00  0.00           C
ATOM   6878  C24 POPEK 383      49.236 127.951  36.670  1.00  0.00           C
ATOM   6881  C25 POPEK 383      49.696 129.191  37.440  1.00  0.00           C
ATOM   6884  C26 POPEK 383      50.056 128.911  38.900  1.00  0.00           C
ATOM   6887  C27 POPEK 383      49.976 130.183  39.750  1.00  0.00           C
ATOM   6890  C28 POPEK 383      49.946 129.873  41.260  1.00  0.00           C
ATOM   6893  C29 POPEK 383      49.606 131.103  42.060  1.00  0.00           C
ATOM   6895 0C21 POPEK 383      50.266 131.563  43.140  1.00  0.00           C
ATOM   6897 1C21 POPEK 383      51.456 130.933  43.800  1.00  0.00           C
ATOM   6900 2C21 POPEK 383      51.056 130.033  44.990  1.00  0.00           C
ATOM   6903 3C21 POPEK 383      51.756 130.423  46.300  1.00  0.00           C
ATOM   6906 4C21 POPEK 383      51.256 131.753  46.890  1.00  0.00           C
ATOM   6909 5C21 POPEK 383      51.976 132.063  48.210  1.00  0.00           C
ATOM   6912 6C21 POPEK 383      51.546 133.393  48.850  1.00  0.00           C
ATOM   6915 7C21 POPEK 383      52.396 133.713  50.080  1.00  0.00           C
ATOM   6918 8C21 POPEK 383      52.006 135.003  50.800  1.00  0.00           C
ATOM   6922  C33 POPEK 383      46.826 126.531  33.480  1.00  0.00           C
ATOM   6925  C34 POPEK 383      46.196 126.211  34.840  1.00  0.00           C
ATOM   6928  C35 POPEK 383      46.986 125.191  35.680  1.00  0.00           C
ATOM   6931  C36 POPEK 383      46.656 125.341  37.170  1.00  0.00           C
ATOM   6934  C37 POPEK 383      47.356 124.301  38.060  1.00  0.00           C
ATOM   6937  C38 POPEK 383      47.286 124.701  39.540  1.00  0.00           C
ATOM   6940  C39 POPEK 383      47.766 123.611  40.510  1.00  0.00           C
ATOM   6943 0C31 POPEK 383      46.676 122.591  40.860  1.00  0.00           C
ATOM   6946 1C31 POPEK 383      47.056 121.701  42.060  1.00  0.00           C
ATOM   6949 2C31 POPEK 383      45.936 120.711  42.440  1.00  0.00           C
ATOM   6952 3C31 POPEK 383      45.666 120.651  43.960  1.00  0.00           C
ATOM   6955 4C31 POPEK 383      44.966 121.911  44.490  1.00  0.00           C
ATOM   6958 5C31 POPEK 383      44.566 121.801  45.970  1.00  0.00           C
ATOM   6961 6C31 POPEK 383      43.796 123.011  46.490  1.00  0.00           C
ATOM   6965  NH3 POPEL 384      20.196  48.201  22.010  1.00  0.00           N
ATOM   6969  C12 POPEL 384      21.316  49.191  22.260  1.00  0.00           C
ATOM   6972  C11 POPEL 384      22.276  48.741  23.370  1.00  0.00           C
ATOM   6975  P   POPEL 384      24.916  48.931  23.510  1.00  0.00           P
ATOM   6976  O13 POPEL 384      25.046  47.671  22.770  1.00  0.00           O
ATOM   6977  O14 POPEL 384      25.846  50.011  23.120  1.00  0.00           O
ATOM   6978  O11 POPEL 384      24.976  48.841  25.080  1.00  0.00           O
ATOM   6979  O12 POPEL 384      23.476  49.501  23.230  1.00  0.00           O
ATOM   6980  C1  POPEL 384      24.676  47.661  25.810  1.00  0.00           C
ATOM   6983  C2  POPEL 384      25.126  47.801  27.290  1.00  0.00           C
ATOM   6985  O21 POPEL 384      24.346  48.841  27.920  1.00  0.00           O
ATOM   6986  C21 POPEL 384      24.266  48.801  29.230  1.00  0.00           C
ATOM   6987  O22 POPEL 384      24.566  47.861  29.960  1.00  0.00           O
ATOM   6988  C22 POPEL 384      23.646  50.121  29.690  1.00  0.00           C
ATOM   6991  C3  POPEL 384      26.646  48.171  27.330  1.00  0.00           C
ATOM   6994  O31 POPEL 384      27.366  47.401  28.310  1.00  0.00           O
ATOM   6995  C31 POPEL 384      28.086  48.061  29.210  1.00  0.00           C
ATOM   6996  O32 POPEL 384      28.096  49.261  29.360  1.00  0.00           O
ATOM   6997  C32 POPEL 384      29.006  47.051  29.910  1.00  0.00           C
ATOM   7000  C23 POPEL 384      24.246  50.641  31.020  1.00  0.00           C
ATOM   7003  C24 POPEL 384      25.766  50.841  30.920  1.00  0.00           C
ATOM   7006  C25 POPEL 384      26.376  51.761  31.990  1.00  0.00           C
ATOM   7009  C26 POPEL 384      25.926  51.441  33.420  1.00  0.00           C
ATOM   7012  C27 POPEL 384      26.316  52.551  34.430  1.00  0.00           C
ATOM   7015  C28 POPEL 384      25.546  52.451  35.760  1.00  0.00           C
ATOM   7018  C29 POPEL 384      25.716  51.091  36.380  1.00  0.00           C
ATOM   7020 0C21 POPEL 384      26.196  50.791  37.600  1.00  0.00           C
ATOM   7022 1C21 POPEL 384      26.576  51.771  38.680  1.00  0.00           C
ATOM   7025 2C21 POPEL 384      26.146  51.271  40.070  1.00  0.00           C
ATOM   7028 3C21 POPEL 384      24.696  50.761  40.120  1.00  0.00           C
ATOM   7031 4C21 POPEL 384      24.146  50.591  41.530  1.00  0.00           C
ATOM   7034 5C21 POPEL 384      23.816  51.931  42.210  1.00  0.00           C
ATOM   7037 6C21 POPEL 384      22.826  51.761  43.370  1.00  0.00           C
ATOM   7040 7C21 POPEL 384      22.316  53.101  43.910  1.00  0.00           C
ATOM   7043 8C21 POPEL 384      21.176  52.941  44.910  1.00  0.00           C
ATOM   7047  C33 POPEL 384      28.816  46.931  31.440  1.00  0.00           C
ATOM   7050  C34 POPEL 384      29.426  48.101  32.210  1.00  0.00           C
ATOM   7053  C35 POPEL 384      29.406  47.911  33.730  1.00  0.00           C
ATOM   7056  C36 POPEL 384      30.216  49.011  34.440  1.00  0.00           C
ATOM   7059  C37 POPEL 384      30.136  48.961  35.970  1.00  0.00           C
ATOM   7062  C38 POPEL 384      31.096  49.971  36.610  1.00  0.00           C
ATOM   7065  C39 POPEL 384      30.836  50.211  38.110  1.00  0.00           C
ATOM   7068 0C31 POPEL 384      31.006  48.961  38.980  1.00  0.00           C
ATOM   7071 1C31 POPEL 384      30.846  49.261  40.480  1.00  0.00           C
ATOM   7074 2C31 POPEL 384      31.116  48.021  41.340  1.00  0.00           C
ATOM   7077 3C31 POPEL 384      30.886  48.241  42.840  1.00  0.00           C
ATOM   7080 4C31 POPEL 384      32.096  48.861  43.550  1.00  0.00           C
ATOM   7083 5C31 POPEL 384      31.836  49.101  45.040  1.00  0.00           C
ATOM   7086 6C31 POPEL 384      33.066  49.611  45.800  1.00  0.00           C
ATOM   7090  NH3 POPEM 385      75.696  72.031  24.680  1.00  0.00           N
ATOM   7094  C12 POPEM 385      74.596  72.871  25.280  1.00  0.00           C
ATOM   7097  C11 POPEM 385      73.226  72.571  24.650  1.00  0.00           C
ATOM   7100  P   POPEM 385      70.676  73.051  25.020  1.00  0.00           P
ATOM   7101  O13 POPEM 385      69.816  74.161  25.480  1.00  0.00           O
ATOM   7102  O14 POPEM 385      70.436  72.591  23.630  1.00  0.00           O
ATOM   7103  O11 POPEM 385      70.496  71.821  25.990  1.00  0.00           O
ATOM   7104  O12 POPEM 385      72.206  73.401  25.220  1.00  0.00           O
ATOM   7105  C1  POPEM 385      70.506  72.011  27.400  1.00  0.00           C
ATOM   7108  C2  POPEM 385      69.826  70.801  28.060  1.00  0.00           C
ATOM   7110  O21 POPEM 385      69.606  71.051  29.470  1.00  0.00           O
ATOM   7111  C21 POPEM 385      68.576  71.861  29.700  1.00  0.00           C
ATOM   7112  O22 POPEM 385      67.776  72.231  28.860  1.00  0.00           O
ATOM   7113  C22 POPEM 385      68.566  72.321  31.150  1.00  0.00           C
ATOM   7116  C3  POPEM 385      70.696  69.541  27.840  1.00  0.00           C
ATOM   7119  O31 POPEM 385      70.066  68.411  28.460  1.00  0.00           O
ATOM   7120  C31 POPEM 385      70.536  68.081  29.650  1.00  0.00           C
ATOM   7121  O32 POPEM 385      71.596  68.451  30.130  1.00  0.00           O
ATOM   7122  C32 POPEM 385      69.526  67.171  30.320  1.00  0.00           C
ATOM   7125  C23 POPEM 385      67.186  72.321  31.850  1.00  0.00           C
ATOM   7128  C24 POPEM 385      67.156  71.351  33.030  1.00  0.00           C
ATOM   7131  C25 POPEM 385      67.966  71.831  34.250  1.00  0.00           C
ATOM   7134  C26 POPEM 385      68.286  70.691  35.230  1.00  0.00           C
ATOM   7137  C27 POPEM 385      68.826  71.151  36.590  1.00  0.00           C
ATOM   7140  C28 POPEM 385      69.126  69.961  37.520  1.00  0.00           C
ATOM   7143  C29 POPEM 385      69.516  70.391  38.910  1.00  0.00           C
ATOM   7145 0C21 POPEM 385      70.566  69.951  39.640  1.00  0.00           C
ATOM   7147 1C21 POPEM 385      71.586  68.911  39.260  1.00  0.00           C
ATOM   7150 2C21 POPEM 385      71.516  67.681  40.200  1.00  0.00           C
ATOM   7153 3C21 POPEM 385      72.466  66.551  39.770  1.00  0.00           C
ATOM   7156 4C21 POPEM 385      72.166  65.231  40.500  1.00  0.00           C
ATOM   7159 5C21 POPEM 385      72.746  64.001  39.770  1.00  0.00           C
ATOM   7162 6C21 POPEM 385      72.136  62.671  40.250  1.00  0.00           C
ATOM   7165 7C21 POPEM 385      72.096  61.621  39.140  1.00  0.00           C
ATOM   7168 8C21 POPEM 385      71.486  60.281  39.550  1.00  0.00           C
ATOM   7172  C33 POPEM 385      69.046  67.781  31.650  1.00  0.00           C
ATOM   7175  C34 POPEM 385      67.816  67.061  32.200  1.00  0.00           C
ATOM   7178  C35 POPEM 385      67.696  67.281  33.700  1.00  0.00           C
ATOM   7181  C36 POPEM 385      68.596  66.321  34.480  1.00  0.00           C
ATOM   7184  C37 POPEM 385      69.076  66.911  35.810  1.00  0.00           C
ATOM   7187  C38 POPEM 385      69.966  65.951  36.600  1.00  0.00           C
ATOM   7190  C39 POPEM 385      69.196  64.881  37.400  1.00  0.00           C
ATOM   7193 0C31 POPEM 385      68.246  65.491  38.450  1.00  0.00           C
ATOM   7196 1C31 POPEM 385      68.086  64.611  39.690  1.00  0.00           C
ATOM   7199 2C31 POPEM 385      67.266  65.291  40.800  1.00  0.00           C
ATOM   7202 3C31 POPEM 385      67.476  64.671  42.190  1.00  0.00           C
ATOM   7205 4C31 POPEM 385      68.786  65.081  42.880  1.00  0.00           C
ATOM   7208 5C31 POPEM 385      68.866  66.581  43.220  1.00  0.00           C
ATOM   7211 6C31 POPEM 385      70.096  66.941  44.040  1.00  0.00           C
ATOM   7215  NH3 POPEN 386      73.656  52.101  70.930  1.00  0.00           N
ATOM   7219  C12 POPEN 386      73.456  50.601  70.890  1.00  0.00           C
ATOM   7222  C11 POPEN 386      74.706  49.831  71.340  1.00  0.00           C
ATOM   7225  P   POPEN 386      74.006  47.301  70.880  1.00  0.00           P
ATOM   7226  O13 POPEN 386      74.496  46.131  71.630  1.00  0.00           O
ATOM   7227  O14 POPEN 386      72.556  47.351  70.600  1.00  0.00           O
ATOM   7228  O11 POPEN 386      74.886  47.541  69.600  1.00  0.00           O
ATOM   7229  O12 POPEN 386      74.366  48.521  71.790  1.00  0.00           O
ATOM   7230  C1  POPEN 386      76.256  47.111  69.490  1.00  0.00           C
ATOM   7233  C2  POPEN 386      76.516  46.311  68.170  1.00  0.00           C
ATOM   7235  O21 POPEN 386      76.786  47.141  67.040  1.00  0.00           O
ATOM   7236  C21 POPEN 386      77.936  47.731  66.880  1.00  0.00           C
ATOM   7237  O22 POPEN 386      78.766  47.991  67.740  1.00  0.00           O
ATOM   7238  C22 POPEN 386      78.036  48.061  65.380  1.00  0.00           C
ATOM   7241  C3  POPEN 386      75.296  45.431  67.760  1.00  0.00           C
ATOM   7244  O31 POPEN 386      75.516  44.841  66.450  1.00  0.00           O
ATOM   7245  C31 POPEN 386      75.076  45.561  65.420  1.00  0.00           C
ATOM   7246  O32 POPEN 386      74.366  46.551  65.500  1.00  0.00           O
ATOM   7247  C32 POPEN 386      75.676  45.001  64.120  1.00  0.00           C
ATOM   7250  C23 POPEN 386      79.356  48.721  64.970  1.00  0.00           C
ATOM   7253  C24 POPEN 386      79.196  49.501  63.670  1.00  0.00           C
ATOM   7256  C25 POPEN 386      80.396  50.381  63.310  1.00  0.00           C
ATOM   7259  C26 POPEN 386      81.326  49.761  62.250  1.00  0.00           C
ATOM   7262  C27 POPEN 386      82.266  50.821  61.670  1.00  0.00           C
ATOM   7265  C28 POPEN 386      83.206  50.241  60.590  1.00  0.00           C
ATOM   7268  C29 POPEN 386      84.066  51.311  59.970  1.00  0.00           C
ATOM   7270 0C21 POPEN 386      85.256  51.721  60.430  1.00  0.00           C
ATOM   7272 1C21 POPEN 386      85.936  51.211  61.680  1.00  0.00           C
ATOM   7275 2C21 POPEN 386      86.896  50.041  61.440  1.00  0.00           C
ATOM   7278 3C21 POPEN 386      87.796  49.841  62.670  1.00  0.00           C
ATOM   7281 4C21 POPEN 386      88.806  48.711  62.440  1.00  0.00           C
ATOM   7284 5C21 POPEN 386      89.976  48.761  63.430  1.00  0.00           C
ATOM   7287 6C21 POPEN 386      90.986  49.891  63.170  1.00  0.00           C
ATOM   7290 7C21 POPEN 386      91.936  49.601  62.010  1.00  0.00           C
ATOM   7293 8C21 POPEN 386      92.796  50.811  61.610  1.00  0.00           C
ATOM   7297  C33 POPEN 386      75.456  45.901  62.880  1.00  0.00           C
ATOM   7300  C34 POPEN 386      75.576  45.101  61.580  1.00  0.00           C
ATOM   7303  C35 POPEN 386      75.746  45.921  60.290  1.00  0.00           C
ATOM   7306  C36 POPEN 386      77.196  46.361  60.080  1.00  0.00           C
ATOM   7309  C37 POPEN 386      77.516  46.781  58.640  1.00  0.00           C
ATOM   7312  C38 POPEN 386      79.006  47.091  58.480  1.00  0.00           C
ATOM   7315  C39 POPEN 386      79.386  47.511  57.050  1.00  0.00           C
ATOM   7318 0C31 POPEN 386      80.786  48.121  56.980  1.00  0.00           C
ATOM   7321 1C31 POPEN 386      81.126  48.741  55.620  1.00  0.00           C
ATOM   7324 2C31 POPEN 386      82.486  49.461  55.650  1.00  0.00           C
ATOM   7327 3C31 POPEN 386      82.666  50.491  54.530  1.00  0.00           C
ATOM   7330 4C31 POPEN 386      82.876  49.901  53.120  1.00  0.00           C
ATOM   7333 5C31 POPEN 386      83.226  51.001  52.110  1.00  0.00           C
ATOM   7336 6C31 POPEN 386      83.136  50.581  50.650  1.00  0.00           C
ATOM   7340  NH3 POPEO 387     119.026  36.841  64.730  1.00  0.00           N
ATOM   7344  C12 POPEO 387     120.386  37.121  65.300  1.00  0.00           C
ATOM   7347  C11 POPEO 387     120.976  38.481  64.880  1.00  0.00           C
ATOM   7350  P   POPEO 387     123.136  39.941  65.440  1.00  0.00           P
ATOM   7351  O13 POPEO 387     123.706  40.301  66.750  1.00  0.00           O
ATOM   7352  O14 POPEO 387     124.116  39.571  64.400  1.00  0.00           O
ATOM   7353  O11 POPEO 387     122.256  41.151  64.940  1.00  0.00           O
ATOM   7354  O12 POPEO 387     122.146  38.731  65.650  1.00  0.00           O
ATOM   7355  C1  POPEO 387     121.796  41.301  63.590  1.00  0.00           C
ATOM   7358  C2  POPEO 387     122.516  42.451  62.840  1.00  0.00           C
ATOM   7360  O21 POPEO 387     121.696  42.911  61.750  1.00  0.00           O
ATOM   7361  C21 POPEO 387     121.816  42.401  60.540  1.00  0.00           C
ATOM   7362  O22 POPEO 387     122.426  41.391  60.230  1.00  0.00           O
ATOM   7363  C22 POPEO 387     120.976  43.261  59.590  1.00  0.00           C
ATOM   7366  C3  POPEO 387     123.976  42.061  62.490  1.00  0.00           C
ATOM   7369  O31 POPEO 387     124.646  43.031  61.650  1.00  0.00           O
ATOM   7370  C31 POPEO 387     125.946  42.731  61.580  1.00  0.00           C
ATOM   7371  O32 POPEO 387     126.456  41.801  62.180  1.00  0.00           O
ATOM   7372  C32 POPEO 387     126.716  43.651  60.640  1.00  0.00           C
ATOM   7375  C23 POPEO 387     121.296  43.031  58.090  1.00  0.00           C
ATOM   7378  C24 POPEO 387     120.566  44.011  57.160  1.00  0.00           C
ATOM   7381  C25 POPEO 387     121.106  45.451  57.270  1.00  0.00           C
ATOM   7384  C26 POPEO 387     120.286  46.471  56.460  1.00  0.00           C
ATOM   7387  C27 POPEO 387     120.866  47.891  56.590  1.00  0.00           C
ATOM   7390  C28 POPEO 387     119.986  48.971  55.920  1.00  0.00           C
ATOM   7393  C29 POPEO 387     118.766  49.301  56.750  1.00  0.00           C
ATOM   7395 0C21 POPEO 387     117.476  49.131  56.420  1.00  0.00           C
ATOM   7397 1C21 POPEO 387     116.936  48.541  55.130  1.00  0.00           C
ATOM   7400 2C21 POPEO 387     116.306  49.551  54.150  1.00  0.00           C
ATOM   7403 3C21 POPEO 387     114.776  49.701  54.320  1.00  0.00           C
ATOM   7406 4C21 POPEO 387     114.326  50.391  55.620  1.00  0.00           C
ATOM   7409 5C21 POPEO 387     114.886  51.811  55.790  1.00  0.00           C
ATOM   7412 6C21 POPEO 387     114.446  52.461  57.100  1.00  0.00           C
ATOM   7415 7C21 POPEO 387     115.346  53.641  57.480  1.00  0.00           C
ATOM   7418 8C21 POPEO 387     114.936  54.331  58.780  1.00  0.00           C
ATOM   7422  C33 POPEO 387     126.006  43.891  59.290  1.00  0.00           C
ATOM   7425  C34 POPEO 387     126.996  44.451  58.250  1.00  0.00           C
ATOM   7428  C35 POPEO 387     126.316  45.271  57.160  1.00  0.00           C
ATOM   7431  C36 POPEO 387     125.416  44.381  56.320  1.00  0.00           C
ATOM   7434  C37 POPEO 387     124.966  44.991  55.000  1.00  0.00           C
ATOM   7437  C38 POPEO 387     124.126  43.971  54.230  1.00  0.00           C
ATOM   7440  C39 POPEO 387     123.916  44.381  52.770  1.00  0.00           C
ATOM   7443 0C31 POPEO 387     122.806  43.571  52.110  1.00  0.00           C
ATOM   7446 1C31 POPEO 387     122.656  43.901  50.620  1.00  0.00           C
ATOM   7449 2C31 POPEO 387     121.236  43.641  50.100  1.00  0.00           C
ATOM   7452 3C31 POPEO 387     120.246  44.731  50.550  1.00  0.00           C
ATOM   7455 4C31 POPEO 387     118.786  44.341  50.320  1.00  0.00           C
ATOM   7458 5C31 POPEO 387     117.796  45.381  50.860  1.00  0.00           C
ATOM   7461 6C31 POPEO 387     116.346  44.891  50.860  1.00  0.00           C
ATOM   7465  NH3 POPEP 388      13.016  49.531  22.220  1.00  0.00           N
ATOM   7469  C12 POPEP 388      13.246  48.491  21.160  1.00  0.00           C
ATOM   7472  C11 POPEP 388      14.576  47.741  21.340  1.00  0.00           C
ATOM   7475  P   POPEP 388      16.336  49.331  22.540  1.00  0.00           P
ATOM   7476  O13 POPEP 388      17.776  49.021  22.710  1.00  0.00           O
ATOM   7477  O14 POPEP 388      15.976  50.751  22.420  1.00  0.00           O
ATOM   7478  O11 POPEP 388      15.496  48.791  23.750  1.00  0.00           O
ATOM   7479  O12 POPEP 388      15.726  48.591  21.290  1.00  0.00           O
ATOM   7480  C1  POPEP 388      16.066  48.821  25.060  1.00  0.00           C
ATOM   7483  C2  POPEP 388      15.326  49.741  26.080  1.00  0.00           C
ATOM   7485  O21 POPEP 388      14.156  49.081  26.580  1.00  0.00           O
ATOM   7486  C21 POPEP 388      12.976  49.251  26.040  1.00  0.00           C
ATOM   7487  O22 POPEP 388      12.696  49.811  24.980  1.00  0.00           O
ATOM   7488  C22 POPEP 388      12.006  48.661  27.070  1.00  0.00           C
ATOM   7491  C3  POPEP 388      15.126  51.241  25.660  1.00  0.00           C
ATOM   7494  O31 POPEP 388      14.296  51.971  26.600  1.00  0.00           O
ATOM   7495  C31 POPEP 388      14.816  52.161  27.810  1.00  0.00           C
ATOM   7496  O32 POPEP 388      15.946  51.891  28.140  1.00  0.00           O
ATOM   7497  C32 POPEP 388      13.746  52.671  28.760  1.00  0.00           C
ATOM   7500  C23 POPEP 388      10.606  49.291  27.090  1.00  0.00           C
ATOM   7503  C24 POPEP 388       9.696  48.601  28.120  1.00  0.00           C
ATOM   7506  C25 POPEP 388      10.106  48.861  29.580  1.00  0.00           C
ATOM   7509  C26 POPEP 388       9.076  48.351  30.590  1.00  0.00           C
ATOM   7512  C27 POPEP 388       9.266  49.021  31.960  1.00  0.00           C
ATOM   7515  C28 POPEP 388       8.226  48.611  33.020  1.00  0.00           C
ATOM   7518  C29 POPEP 388       8.406  47.171  33.410  1.00  0.00           C
ATOM   7520 0C21 POPEP 388       8.796  46.701  34.610  1.00  0.00           C
ATOM   7522 1C21 POPEP 388       9.086  47.511  35.840  1.00  0.00           C
ATOM   7525 2C21 POPEP 388       9.196  46.641  37.110  1.00  0.00           C
ATOM   7528 3C21 POPEP 388      10.526  45.881  37.210  1.00  0.00           C
ATOM   7531 4C21 POPEP 388      10.526  44.741  38.230  1.00  0.00           C
ATOM   7534 5C21 POPEP 388      10.066  45.121  39.640  1.00  0.00           C
ATOM   7537 6C21 POPEP 388      10.206  43.931  40.610  1.00  0.00           C
ATOM   7540 7C21 POPEP 388       9.766  44.301  42.020  1.00  0.00           C
ATOM   7543 8C21 POPEP 388       9.656  43.121  42.990  1.00  0.00           C
ATOM   7547  C33 POPEP 388      13.696  51.791  30.030  1.00  0.00           C
ATOM   7550  C34 POPEP 388      12.656  52.221  31.060  1.00  0.00           C
ATOM   7553  C35 POPEP 388      12.886  51.521  32.410  1.00  0.00           C
ATOM   7556  C36 POPEP 388      11.866  51.911  33.490  1.00  0.00           C
ATOM   7559  C37 POPEP 388      12.116  51.161  34.820  1.00  0.00           C
ATOM   7562  C38 POPEP 388      11.146  51.611  35.920  1.00  0.00           C
ATOM   7565  C39 POPEP 388      11.076  50.661  37.130  1.00  0.00           C
ATOM   7568 0C31 POPEP 388      12.406  50.441  37.860  1.00  0.00           C
ATOM   7571 1C31 POPEP 388      12.246  50.591  39.380  1.00  0.00           C
ATOM   7574 2C31 POPEP 388      13.446  50.031  40.160  1.00  0.00           C
ATOM   7577 3C31 POPEP 388      13.366  50.311  41.670  1.00  0.00           C
ATOM   7580 4C31 POPEP 388      12.266  49.521  42.390  1.00  0.00           C
ATOM   7583 5C31 POPEP 388      12.286  49.841  43.890  1.00  0.00           C
ATOM   7586 6C31 POPEP 388      11.266  49.111  44.760  1.00  0.00           C
ATOM   7590  NH3 POPEQ 389      30.236  84.951  63.040  1.00  0.00           N
ATOM   7594  C12 POPEQ 389      31.576  85.081  63.710  1.00  0.00           C
ATOM   7597  C11 POPEQ 389      32.126  86.531  63.640  1.00  0.00           C
ATOM   7600  P   POPEQ 389      30.136  88.191  64.010  1.00  0.00           P
ATOM   7601  O13 POPEQ 389      29.446  87.121  64.750  1.00  0.00           O
ATOM   7602  O14 POPEQ 389      30.716  89.291  64.810  1.00  0.00           O
ATOM   7603  O11 POPEQ 389      29.106  88.731  62.960  1.00  0.00           O
ATOM   7604  O12 POPEQ 389      31.236  87.511  63.080  1.00  0.00           O
ATOM   7605  C1  POPEQ 389      29.336  89.871  62.130  1.00  0.00           C
ATOM   7608  C2  POPEQ 389      28.346  91.031  62.480  1.00  0.00           C
ATOM   7610  O21 POPEQ 389      28.016  91.821  61.310  1.00  0.00           O
ATOM   7611  C21 POPEQ 389      27.176  91.231  60.460  1.00  0.00           C
ATOM   7612  O22 POPEQ 389      26.756  90.101  60.570  1.00  0.00           O
ATOM   7613  C22 POPEQ 389      26.736  92.251  59.390  1.00  0.00           C
ATOM   7616  C3  POPEQ 389      28.906  91.941  63.610  1.00  0.00           C
ATOM   7619  O31 POPEQ 389      28.096  93.121  63.830  1.00  0.00           O
ATOM   7620  C31 POPEQ 389      28.356  94.311  63.270  1.00  0.00           C
ATOM   7621  O32 POPEQ 389      27.646  95.291  63.400  1.00  0.00           O
ATOM   7622  C32 POPEQ 389      29.666  94.371  62.480  1.00  0.00           C
ATOM   7625  C23 POPEQ 389      26.256  91.591  58.080  1.00  0.00           C
ATOM   7628  C24 POPEQ 389      25.976  92.551  56.900  1.00  0.00           C
ATOM   7631  C25 POPEQ 389      27.236  93.211  56.330  1.00  0.00           C
ATOM   7634  C26 POPEQ 389      27.126  93.691  54.880  1.00  0.00           C
ATOM   7637  C27 POPEQ 389      28.446  94.321  54.410  1.00  0.00           C
ATOM   7640  C28 POPEQ 389      28.506  94.721  52.920  1.00  0.00           C
ATOM   7643  C29 POPEQ 389      29.926  95.081  52.530  1.00  0.00           C
ATOM   7645 0C21 POPEQ 389      30.326  95.881  51.530  1.00  0.00           C
ATOM   7647 1C21 POPEQ 389      29.446  96.521  50.490  1.00  0.00           C
ATOM   7650 2C21 POPEQ 389      29.586  95.681  49.200  1.00  0.00           C
ATOM   7653 3C21 POPEQ 389      28.726  96.191  48.030  1.00  0.00           C
ATOM   7656 4C21 POPEQ 389      28.866  95.241  46.840  1.00  0.00           C
ATOM   7659 5C21 POPEQ 389      27.866  95.491  45.700  1.00  0.00           C
ATOM   7662 6C21 POPEQ 389      28.166  94.571  44.510  1.00  0.00           C
ATOM   7665 7C21 POPEQ 389      27.056  94.521  43.470  1.00  0.00           C
ATOM   7668 8C21 POPEQ 389      27.326  93.501  42.350  1.00  0.00           C
ATOM   7672  C33 POPEQ 389      29.876  95.741  61.790  1.00  0.00           C
ATOM   7675  C34 POPEQ 389      31.156  95.721  60.950  1.00  0.00           C
ATOM   7678  C35 POPEQ 389      31.236  96.871  59.950  1.00  0.00           C
ATOM   7681  C36 POPEQ 389      32.366  96.651  58.930  1.00  0.00           C
ATOM   7684  C37 POPEQ 389      32.216  97.541  57.690  1.00  0.00           C
ATOM   7687  C38 POPEQ 389      33.216  97.211  56.560  1.00  0.00           C
ATOM   7690  C39 POPEQ 389      34.676  97.501  56.920  1.00  0.00           C
ATOM   7693 0C31 POPEQ 389      35.486  96.241  57.270  1.00  0.00           C
ATOM   7696 1C31 POPEQ 389      36.986  96.501  57.450  1.00  0.00           C
ATOM   7699 2C31 POPEQ 389      37.816  96.221  56.190  1.00  0.00           C
ATOM   7702 3C31 POPEQ 389      37.736  97.311  55.110  1.00  0.00           C
ATOM   7705 4C31 POPEQ 389      38.656  97.001  53.920  1.00  0.00           C
ATOM   7708 5C31 POPEQ 389      38.706  98.121  52.890  1.00  0.00           C
ATOM   7711 6C31 POPEQ 389      39.666  97.851  51.730  1.00  0.00           C
ATOM   7715  NH3 POPER 390       7.766  87.821  63.600  1.00  0.00           N
ATOM   7719  C12 POPER 390       6.946  87.771  64.850  1.00  0.00           C
ATOM   7722  C11 POPER 390       6.856  89.161  65.530  1.00  0.00           C
ATOM   7725  P   POPER 390       9.216  90.441  65.410  1.00  0.00           P
ATOM   7726  O13 POPER 390       8.966  91.891  65.580  1.00  0.00           O
ATOM   7727  O14 POPER 390      10.536  89.961  65.840  1.00  0.00           O
ATOM   7728  O11 POPER 390       9.036  90.091  63.870  1.00  0.00           O
ATOM   7729  O12 POPER 390       8.076  89.601  66.130  1.00  0.00           O
ATOM   7730  C1  POPER 390       8.516  91.111  63.000  1.00  0.00           C
ATOM   7733  C2  POPER 390       8.366  90.631  61.530  1.00  0.00           C
ATOM   7735  O21 POPER 390       7.446  89.531  61.490  1.00  0.00           O
ATOM   7736  C21 POPER 390       6.816  89.321  60.340  1.00  0.00           C
ATOM   7737  O22 POPER 390       6.716  90.121  59.430  1.00  0.00           O
ATOM   7738  C22 POPER 390       6.306  87.881  60.360  1.00  0.00           C
ATOM   7741  C3  POPER 390       9.736  90.181  60.960  1.00  0.00           C
ATOM   7744  O31 POPER 390       9.726  90.161  59.520  1.00  0.00           O
ATOM   7745  C31 POPER 390       9.666  88.991  58.910  1.00  0.00           C
ATOM   7746  O32 POPER 390       9.696  87.901  59.470  1.00  0.00           O
ATOM   7747  C32 POPER 390       9.466  89.211  57.410  1.00  0.00           C
ATOM   7750  C23 POPER 390       5.176  87.611  59.350  1.00  0.00           C
ATOM   7753  C24 POPER 390       4.646  86.181  59.530  1.00  0.00           C
ATOM   7756  C25 POPER 390       3.316  85.921  58.810  1.00  0.00           C
ATOM   7759  C26 POPER 390       3.416  86.131  57.300  1.00  0.00           C
ATOM   7762  C27 POPER 390       2.156  85.681  56.550  1.00  0.00           C
ATOM   7765  C28 POPER 390       2.346  85.621  55.020  1.00  0.00           C
ATOM   7768  C29 POPER 390       3.286  84.491  54.670  1.00  0.00           C
ATOM   7770 0C21 POPER 390       3.426  83.861  53.490  1.00  0.00           C
ATOM   7772 1C21 POPER 390       2.716  84.181  52.200  1.00  0.00           C
ATOM   7775 2C21 POPER 390       2.876  85.631  51.710  1.00  0.00           C
ATOM   7778 3C21 POPER 390       2.796  85.771  50.180  1.00  0.00           C
ATOM   7781 4C21 POPER 390       1.526  85.161  49.570  1.00  0.00           C
ATOM   7784 5C21 POPER 390       1.426  85.351  48.050  1.00  0.00           C
ATOM   7787 6C21 POPER 390       2.666  84.841  47.290  1.00  0.00           C
ATOM   7790 7C21 POPER 390       2.446  84.781  45.770  1.00  0.00           C
ATOM   7793 8C21 POPER 390       3.556  84.011  45.040  1.00  0.00           C
ATOM   7797  C33 POPER 390       8.606  88.141  56.710  1.00  0.00           C
ATOM   7800  C34 POPER 390       7.566  88.751  55.770  1.00  0.00           C
ATOM   7803  C35 POPER 390       8.216  89.491  54.590  1.00  0.00           C
ATOM   7806  C36 POPER 390       7.436  90.761  54.240  1.00  0.00           C
ATOM   7809  C37 POPER 390       8.036  91.541  53.070  1.00  0.00           C
ATOM   7812  C38 POPER 390       7.166  92.761  52.710  1.00  0.00           C
ATOM   7815  C39 POPER 390       7.916  93.791  51.850  1.00  0.00           C
ATOM   7818 0C31 POPER 390       8.866  94.681  52.680  1.00  0.00           C
ATOM   7821 1C31 POPER 390       8.216  95.991  53.170  1.00  0.00           C
ATOM   7824 2C31 POPER 390       9.216  96.871  53.930  1.00  0.00           C
ATOM   7827 3C31 POPER 390       8.636  98.201  54.440  1.00  0.00           C
ATOM   7830 4C31 POPER 390       8.296  99.231  53.350  1.00  0.00           C
ATOM   7833 5C31 POPER 390       7.956 100.601  53.950  1.00  0.00           C
ATOM   7836 6C31 POPER 390       7.716 101.701  52.920  1.00  0.00           C
ATOM   7840  NH3 POPES 391     116.476  65.691  29.610  1.00  0.00           N
ATOM   7844  C12 POPES 391     115.586  66.661  28.880  1.00  0.00           C
ATOM   7847  C11 POPES 391     116.056  66.941  27.440  1.00  0.00           C
ATOM   7850  P   POPES 391     116.926  69.011  26.080  1.00  0.00           P
ATOM   7851  O13 POPES 391     118.186  68.241  25.920  1.00  0.00           O
ATOM   7852  O14 POPES 391     116.086  69.251  24.880  1.00  0.00           O
ATOM   7853  O11 POPES 391     117.266  70.441  26.650  1.00  0.00           O
ATOM   7854  O12 POPES 391     116.056  68.351  27.230  1.00  0.00           O
ATOM   7855  C1  POPES 391     118.286  70.781  27.580  1.00  0.00           C
ATOM   7858  C2  POPES 391     117.896  70.551  29.070  1.00  0.00           C
ATOM   7860  O21 POPES 391     118.316  71.701  29.820  1.00  0.00           O
ATOM   7861  C21 POPES 391     117.886  71.821  31.070  1.00  0.00           C
ATOM   7862  O22 POPES 391     116.966  71.201  31.570  1.00  0.00           O
ATOM   7863  C22 POPES 391     118.716  72.881  31.810  1.00  0.00           C
ATOM   7866  C3  POPES 391     118.516  69.231  29.630  1.00  0.00           C
ATOM   7869  O31 POPES 391     117.586  68.521  30.460  1.00  0.00           O
ATOM   7870  C31 POPES 391     117.856  67.901  31.620  1.00  0.00           C
ATOM   7871  O32 POPES 391     117.196  66.931  31.990  1.00  0.00           O
ATOM   7872  C32 POPES 391     118.966  68.521  32.480  1.00  0.00           C
ATOM   7875  C23 POPES 391     118.446  72.911  33.340  1.00  0.00           C
ATOM   7878  C24 POPES 391     119.186  74.031  34.090  1.00  0.00           C
ATOM   7881  C25 POPES 391     119.016  73.991  35.630  1.00  0.00           C
ATOM   7884  C26 POPES 391     119.766  72.831  36.320  1.00  0.00           C
ATOM   7887  C27 POPES 391     119.796  72.941  37.850  1.00  0.00           C
ATOM   7890  C28 POPES 391     120.716  71.861  38.480  1.00  0.00           C
ATOM   7893  C29 POPES 391     121.056  72.131  39.930  1.00  0.00           C
ATOM   7895 0C21 POPES 391     121.096  71.211  40.910  1.00  0.00           C
ATOM   7897 1C21 POPES 391     120.846  69.741  40.730  1.00  0.00           C
ATOM   7900 2C21 POPES 391     121.226  68.851  41.930  1.00  0.00           C
ATOM   7903 3C21 POPES 391     120.226  68.851  43.100  1.00  0.00           C
ATOM   7906 4C21 POPES 391     120.396  70.021  44.080  1.00  0.00           C
ATOM   7909 5C21 POPES 391     119.476  69.901  45.300  1.00  0.00           C
ATOM   7912 6C21 POPES 391     119.976  68.931  46.380  1.00  0.00           C
ATOM   7915 7C21 POPES 391     119.276  69.151  47.730  1.00  0.00           C
ATOM   7918 8C21 POPES 391     119.576  68.061  48.760  1.00  0.00           C
ATOM   7922  C33 POPES 391     118.486  68.631  33.950  1.00  0.00           C
ATOM   7925  C34 POPES 391     119.556  69.041  34.970  1.00  0.00           C
ATOM   7928  C35 POPES 391     120.646  67.981  35.190  1.00  0.00           C
ATOM   7931  C36 POPES 391     121.296  68.001  36.580  1.00  0.00           C
ATOM   7934  C37 POPES 391     122.176  66.761  36.810  1.00  0.00           C
ATOM   7937  C38 POPES 391     122.596  66.521  38.270  1.00  0.00           C
ATOM   7940  C39 POPES 391     123.946  67.141  38.640  1.00  0.00           C
ATOM   7943 0C31 POPES 391     124.386  66.751  40.060  1.00  0.00           C
ATOM   7946 1C31 POPES 391     125.736  67.381  40.440  1.00  0.00           C
ATOM   7949 2C31 POPES 391     126.156  67.141  41.900  1.00  0.00           C
ATOM   7952 3C31 POPES 391     127.346  68.031  42.280  1.00  0.00           C
ATOM   7955 4C31 POPES 391     127.906  67.791  43.700  1.00  0.00           C
ATOM   7958 5C31 POPES 391     128.626  66.441  43.850  1.00  0.00           C
ATOM   7961 6C31 POPES 391     129.446  66.351  45.140  1.00  0.00           C
ATOM   7965  NH3 POPET 392      29.616  51.861  66.320  1.00  0.00           N
ATOM   7969  C12 POPET 392      30.176  53.191  66.760  1.00  0.00           C
ATOM   7972  C11 POPET 392      29.556  54.371  65.970  1.00  0.00           C
ATOM   7975  P   POPET 392      27.076  55.311  66.040  1.00  0.00           P
ATOM   7976  O13 POPET 392      26.106  54.831  67.040  1.00  0.00           O
ATOM   7977  O14 POPET 392      27.806  56.541  66.400  1.00  0.00           O
ATOM   7978  O11 POPET 392      26.276  55.531  64.680  1.00  0.00           O
ATOM   7979  O12 POPET 392      28.146  54.191  65.730  1.00  0.00           O
ATOM   7980  C1  POPET 392      26.756  55.251  63.370  1.00  0.00           C
ATOM   7983  C2  POPET 392      26.016  56.141  62.330  1.00  0.00           C
ATOM   7985  O21 POPET 392      26.626  56.021  61.030  1.00  0.00           O
ATOM   7986  C21 POPET 392      26.336  54.921  60.350  1.00  0.00           C
ATOM   7987  O22 POPET 392      25.526  54.071  60.680  1.00  0.00           O
ATOM   7988  C22 POPET 392      27.196  54.801  59.090  1.00  0.00           C
ATOM   7991  C3  POPET 392      26.046  57.631  62.770  1.00  0.00           C
ATOM   7994  O31 POPET 392      25.126  58.441  62.000  1.00  0.00           O
ATOM   7995  C31 POPET 392      25.646  59.161  61.020  1.00  0.00           C
ATOM   7996  O32 POPET 392      26.826  59.281  60.770  1.00  0.00           O
ATOM   7997  C32 POPET 392      24.476  59.691  60.180  1.00  0.00           C
ATOM   8000  C23 POPET 392      27.256  56.071  58.220  1.00  0.00           C
ATOM   8003  C24 POPET 392      28.476  56.081  57.290  1.00  0.00           C
ATOM   8006  C25 POPET 392      28.216  55.661  55.830  1.00  0.00           C
ATOM   8009  C26 POPET 392      27.236  56.591  55.120  1.00  0.00           C
ATOM   8012  C27 POPET 392      27.496  56.741  53.610  1.00  0.00           C
ATOM   8015  C28 POPET 392      26.316  57.401  52.850  1.00  0.00           C
ATOM   8018  C29 POPET 392      25.966  58.781  53.350  1.00  0.00           C
ATOM   8020 0C21 POPET 392      25.686  59.861  52.600  1.00  0.00           C
ATOM   8022 1C21 POPET 392      25.656  59.951  51.100  1.00  0.00           C
ATOM   8025 2C21 POPET 392      24.306  59.541  50.480  1.00  0.00           C
ATOM   8028 3C21 POPET 392      24.246  59.831  48.980  1.00  0.00           C
ATOM   8031 4C21 POPET 392      22.946  59.381  48.310  1.00  0.00           C
ATOM   8034 5C21 POPET 392      22.886  59.771  46.820  1.00  0.00           C
ATOM   8037 6C21 POPET 392      21.556  59.411  46.150  1.00  0.00           C
ATOM   8040 7C21 POPET 392      21.506  59.801  44.660  1.00  0.00           C
ATOM   8043 8C21 POPET 392      20.096  59.771  44.070  1.00  0.00           C
ATOM   8047  C33 POPET 392      24.896  60.521  58.950  1.00  0.00           C
ATOM   8050  C34 POPET 392      24.006  60.281  57.730  1.00  0.00           C
ATOM   8053  C35 POPET 392      24.126  61.381  56.670  1.00  0.00           C
ATOM   8056  C36 POPET 392      25.566  61.631  56.210  1.00  0.00           C
ATOM   8059  C37 POPET 392      25.646  62.821  55.250  1.00  0.00           C
ATOM   8062  C38 POPET 392      27.076  63.111  54.770  1.00  0.00           C
ATOM   8065  C39 POPET 392      27.146  64.451  54.030  1.00  0.00           C
ATOM   8068 0C31 POPET 392      28.566  64.881  53.630  1.00  0.00           C
ATOM   8071 1C31 POPET 392      29.436  65.301  54.820  1.00  0.00           C
ATOM   8074 2C31 POPET 392      30.846  65.771  54.420  1.00  0.00           C
ATOM   8077 3C31 POPET 392      31.746  64.601  54.010  1.00  0.00           C
ATOM   8080 4C31 POPET 392      33.206  64.991  53.750  1.00  0.00           C
ATOM   8083 5C31 POPET 392      34.066  63.751  53.440  1.00  0.00           C
ATOM   8086 6C31 POPET 392      35.516  64.091  53.090  1.00  0.00           C
ATOM   8090  NH3 POPEU 393      50.006  48.981  27.750  1.00  0.00           N
ATOM   8094  C12 POPEU 393      49.616  50.251  27.040  1.00  0.00           C
ATOM   8097  C11 POPEU 393      49.306  51.401  28.010  1.00  0.00           C
ATOM   8100  P   POPEU 393      50.246  53.641  27.100  1.00  0.00           P
ATOM   8101  O13 POPEU 393      51.236  52.931  26.270  1.00  0.00           O
ATOM   8102  O14 POPEU 393      49.726  54.931  26.570  1.00  0.00           O
ATOM   8103  O11 POPEU 393      50.716  53.791  28.600  1.00  0.00           O
ATOM   8104  O12 POPEU 393      49.036  52.621  27.310  1.00  0.00           O
ATOM   8105  C1  POPEU 393      52.006  54.191  29.060  1.00  0.00           C
ATOM   8108  C2  POPEU 393      52.916  52.981  29.440  1.00  0.00           C
ATOM   8110  O21 POPEU 393      53.646  53.241  30.670  1.00  0.00           O
ATOM   8111  C21 POPEU 393      53.276  52.531  31.720  1.00  0.00           C
ATOM   8112  O22 POPEU 393      52.346  51.741  31.750  1.00  0.00           O
ATOM   8113  C22 POPEU 393      54.246  52.731  32.890  1.00  0.00           C
ATOM   8116  C3  POPEU 393      53.936  52.701  28.310  1.00  0.00           C
ATOM   8119  O31 POPEU 393      54.726  51.521  28.630  1.00  0.00           O
ATOM   8120  C31 POPEU 393      55.966  51.771  29.050  1.00  0.00           C
ATOM   8121  O32 POPEU 393      56.466  52.871  29.210  1.00  0.00           O
ATOM   8122  C32 POPEU 393      56.686  50.441  29.270  1.00  0.00           C
ATOM   8125  C23 POPEU 393      54.066  51.631  33.980  1.00  0.00           C
ATOM   8128  C24 POPEU 393      55.356  51.291  34.750  1.00  0.00           C
ATOM   8131  C25 POPEU 393      55.626  52.151  36.000  1.00  0.00           C
ATOM   8134  C26 POPEU 393      54.806  51.711  37.220  1.00  0.00           C
ATOM   8137  C27 POPEU 393      55.266  52.391  38.520  1.00  0.00           C
ATOM   8140  C28 POPEU 393      54.406  52.011  39.740  1.00  0.00           C
ATOM   8143  C29 POPEU 393      54.886  50.751  40.410  1.00  0.00           C
ATOM   8145 0C21 POPEU 393      55.146  50.591  41.720  1.00  0.00           C
ATOM   8147 1C21 POPEU 393      54.916  51.621  42.810  1.00  0.00           C
ATOM   8150 2C21 POPEU 393      54.386  50.951  44.090  1.00  0.00           C
ATOM   8153 3C21 POPEU 393      53.936  51.981  45.140  1.00  0.00           C
ATOM   8156 4C21 POPEU 393      53.716  51.341  46.510  1.00  0.00           C
ATOM   8159 5C21 POPEU 393      52.956  52.251  47.480  1.00  0.00           C
ATOM   8162 6C21 POPEU 393      52.736  51.601  48.860  1.00  0.00           C
ATOM   8165 7C21 POPEU 393      51.576  52.241  49.630  1.00  0.00           C
ATOM   8168 8C21 POPEU 393      51.336  51.611  51.010  1.00  0.00           C
ATOM   8172  C33 POPEU 393      58.236  50.551  29.250  1.00  0.00           C
ATOM   8175  C34 POPEU 393      58.886  51.161  30.510  1.00  0.00           C
ATOM   8178  C35 POPEU 393      58.436  50.521  31.830  1.00  0.00           C
ATOM   8181  C36 POPEU 393      59.486  50.601  32.950  1.00  0.00           C
ATOM   8184  C37 POPEU 393      58.856  50.431  34.330  1.00  0.00           C
ATOM   8187  C38 POPEU 393      59.846  50.251  35.490  1.00  0.00           C
ATOM   8190  C39 POPEU 393      59.176  50.621  36.820  1.00  0.00           C
ATOM   8193 0C31 POPEU 393      59.926  50.191  38.080  1.00  0.00           C
ATOM   8196 1C31 POPEU 393      60.106  48.671  38.170  1.00  0.00           C
ATOM   8199 2C31 POPEU 393      60.216  48.131  39.600  1.00  0.00           C
ATOM   8202 3C31 POPEU 393      58.846  47.941  40.270  1.00  0.00           C
ATOM   8205 4C31 POPEU 393      58.976  47.231  41.620  1.00  0.00           C
ATOM   8208 5C31 POPEU 393      57.626  46.971  42.300  1.00  0.00           C
ATOM   8211 6C31 POPEU 393      57.766  46.211  43.620  1.00  0.00           C
ATOM   8215  NH3 POPEV 394      22.676  13.321  65.810  1.00  0.00           N
ATOM   8219  C12 POPEV 394      21.386  12.671  66.220  1.00  0.00           C
ATOM   8222  C11 POPEV 394      20.516  13.571  67.110  1.00  0.00           C
ATOM   8225  P   POPEV 394      18.316  14.861  66.540  1.00  0.00           P
ATOM   8226  O13 POPEV 394      17.506  15.061  67.760  1.00  0.00           O
ATOM   8227  O14 POPEV 394      19.156  15.991  66.090  1.00  0.00           O
ATOM   8228  O11 POPEV 394      17.266  14.551  65.400  1.00  0.00           O
ATOM   8229  O12 POPEV 394      19.166  13.541  66.640  1.00  0.00           O
ATOM   8230  C1  POPEV 394      17.636  14.241  64.060  1.00  0.00           C
ATOM   8233  C2  POPEV 394      17.966  12.731  63.800  1.00  0.00           C
ATOM   8235  O21 POPEV 394      17.866  12.411  62.400  1.00  0.00           O
ATOM   8236  C21 POPEV 394      18.746  13.001  61.610  1.00  0.00           C
ATOM   8237  O22 POPEV 394      19.706  13.651  61.990  1.00  0.00           O
ATOM   8238  C22 POPEV 394      18.336  12.841  60.150  1.00  0.00           C
ATOM   8241  C3  POPEV 394      17.036  11.741  64.580  1.00  0.00           C
ATOM   8244  O31 POPEV 394      15.796  11.491  63.870  1.00  0.00           O
ATOM   8245  C31 POPEV 394      15.726  10.291  63.270  1.00  0.00           C
ATOM   8246  O32 POPEV 394      16.586   9.441  63.300  1.00  0.00           O
ATOM   8247  C32 POPEV 394      14.416  10.171  62.480  1.00  0.00           C
ATOM   8250  C23 POPEV 394      19.476  12.271  59.280  1.00  0.00           C
ATOM   8253  C24 POPEV 394      19.146  12.381  57.790  1.00  0.00           C
ATOM   8256  C25 POPEV 394      20.146  11.651  56.880  1.00  0.00           C
ATOM   8259  C26 POPEV 394      19.676  11.671  55.420  1.00  0.00           C
ATOM   8262  C27 POPEV 394      20.746  11.231  54.400  1.00  0.00           C
ATOM   8265  C28 POPEV 394      20.786   9.711  54.110  1.00  0.00           C
ATOM   8268  C29 POPEV 394      21.426   8.831  55.160  1.00  0.00           C
ATOM   8270 0C21 POPEV 394      21.796   7.531  55.040  1.00  0.00           C
ATOM   8272 1C21 POPEV 394      21.696   6.601  53.850  1.00  0.00           C
ATOM   8275 2C21 POPEV 394      22.036   7.211  52.480  1.00  0.00           C
ATOM   8278 3C21 POPEV 394      22.136   6.241  51.300  1.00  0.00           C
ATOM   8281 4C21 POPEV 394      22.626   7.001  50.060  1.00  0.00           C
ATOM   8284 5C21 POPEV 394      22.196   6.381  48.730  1.00  0.00           C
ATOM   8287 6C21 POPEV 394      22.776   4.981  48.500  1.00  0.00           C
ATOM   8290 7C21 POPEV 394      22.516   4.461  47.090  1.00  0.00           C
ATOM   8293 8C21 POPEV 394      22.926   3.001  46.890  1.00  0.00           C
ATOM   8297  C33 POPEV 394      14.466   9.111  61.350  1.00  0.00           C
ATOM   8300  C34 POPEV 394      13.166   9.061  60.530  1.00  0.00           C
ATOM   8303  C35 POPEV 394      13.226   8.181  59.260  1.00  0.00           C
ATOM   8306  C36 POPEV 394      14.026   8.831  58.120  1.00  0.00           C
ATOM   8309  C37 POPEV 394      14.066   8.011  56.820  1.00  0.00           C
ATOM   8312  C38 POPEV 394      15.196   8.481  55.880  1.00  0.00           C
ATOM   8315  C39 POPEV 394      15.266   7.661  54.580  1.00  0.00           C
ATOM   8318 0C31 POPEV 394      16.516   7.961  53.730  1.00  0.00           C
ATOM   8321 1C31 POPEV 394      16.446   7.251  52.370  1.00  0.00           C
ATOM   8324 2C31 POPEV 394      17.696   7.451  51.480  1.00  0.00           C
ATOM   8327 3C31 POPEV 394      17.996   8.921  51.170  1.00  0.00           C
ATOM   8330 4C31 POPEV 394      18.956   9.101  49.990  1.00  0.00           C
ATOM   8333 5C31 POPEV 394      19.406  10.551  49.820  1.00  0.00           C
ATOM   8336 6C31 POPEV 394      20.026  10.841  48.460  1.00  0.00           C
ATOM   8340  NH3 POPEW 395     123.926 109.671  64.840  1.00  0.00           N
ATOM   8344  C12 POPEW 395     123.456 110.751  63.920  1.00  0.00           C
ATOM   8347  C11 POPEW 395     122.726 110.121  62.740  1.00  0.00           C
ATOM   8350  P   POPEW 395     120.456 111.371  62.430  1.00  0.00           P
ATOM   8351  O13 POPEW 395     120.146 110.641  63.680  1.00  0.00           O
ATOM   8352  O14 POPEW 395     120.126 112.811  62.320  1.00  0.00           O
ATOM   8353  O11 POPEW 395     119.726 110.591  61.270  1.00  0.00           O
ATOM   8354  O12 POPEW 395     121.976 111.141  62.070  1.00  0.00           O
ATOM   8355  C1  POPEW 395     120.336 110.521  59.980  1.00  0.00           C
ATOM   8358  C2  POPEW 395     120.466 111.901  59.270  1.00  0.00           C
ATOM   8360  O21 POPEW 395     120.116 111.791  57.890  1.00  0.00           O
ATOM   8361  C21 POPEW 395     120.926 111.111  57.110  1.00  0.00           C
ATOM   8362  O22 POPEW 395     121.866 110.411  57.460  1.00  0.00           O
ATOM   8363  C22 POPEW 395     120.506 111.401  55.680  1.00  0.00           C
ATOM   8366  C3  POPEW 395     121.846 112.601  59.490  1.00  0.00           C
ATOM   8369  O31 POPEW 395     122.106 113.601  58.490  1.00  0.00           O
ATOM   8370  C31 POPEW 395     123.226 114.291  58.750  1.00  0.00           C
ATOM   8371  O32 POPEW 395     123.876 114.181  59.780  1.00  0.00           O
ATOM   8372  C32 POPEW 395     123.596 115.181  57.570  1.00  0.00           C
ATOM   8375  C23 POPEW 395     121.566 110.971  54.660  1.00  0.00           C
ATOM   8378  C24 POPEW 395     121.446 111.801  53.380  1.00  0.00           C
ATOM   8381  C25 POPEW 395     122.166 111.141  52.210  1.00  0.00           C
ATOM   8384  C26 POPEW 395     121.976 111.911  50.910  1.00  0.00           C
ATOM   8387  C27 POPEW 395     122.796 111.291  49.780  1.00  0.00           C
ATOM   8390  C28 POPEW 395     122.366 111.771  48.390  1.00  0.00           C
ATOM   8393  C29 POPEW 395     123.116 110.991  47.350  1.00  0.00           C
ATOM   8395 0C21 POPEW 395     122.616 110.431  46.230  1.00  0.00           C
ATOM   8397 1C21 POPEW 395     121.206 110.491  45.710  1.00  0.00           C
ATOM   8400 2C21 POPEW 395     120.476 109.151  45.920  1.00  0.00           C
ATOM   8403 3C21 POPEW 395     120.976 107.991  45.040  1.00  0.00           C
ATOM   8406 4C21 POPEW 395     120.956 106.621  45.740  1.00  0.00           C
ATOM   8409 5C21 POPEW 395     119.566 106.111  46.150  1.00  0.00           C
ATOM   8412 6C21 POPEW 395     119.676 104.861  47.040  1.00  0.00           C
ATOM   8415 7C21 POPEW 395     118.356 104.431  47.690  1.00  0.00           C
ATOM   8418 8C21 POPEW 395     118.526 103.201  48.590  1.00  0.00           C
ATOM   8422  C33 POPEW 395     122.996 114.671  56.240  1.00  0.00           C
ATOM   8425  C34 POPEW 395     123.586 115.341  55.000  1.00  0.00           C
ATOM   8428  C35 POPEW 395     122.946 116.691  54.640  1.00  0.00           C
ATOM   8431  C36 POPEW 395     123.486 117.881  55.430  1.00  0.00           C
ATOM   8434  C37 POPEW 395     123.146 119.231  54.770  1.00  0.00           C
ATOM   8437  C38 POPEW 395     124.056 120.381  55.250  1.00  0.00           C
ATOM   8440  C39 POPEW 395     124.036 121.571  54.290  1.00  0.00           C
ATOM   8443 0C31 POPEW 395     124.896 121.331  53.040  1.00  0.00           C
ATOM   8446 1C31 POPEW 395     124.506 122.241  51.860  1.00  0.00           C
ATOM   8449 2C31 POPEW 395     125.356 121.941  50.620  1.00  0.00           C
ATOM   8452 3C31 POPEW 395     124.826 122.591  49.340  1.00  0.00           C
ATOM   8455 4C31 POPEW 395     125.666 122.201  48.110  1.00  0.00           C
ATOM   8458 5C31 POPEW 395     125.086 122.711  46.790  1.00  0.00           C
ATOM   8461 6C31 POPEW 395     125.786 122.121  45.570  1.00  0.00           C
ATOM   8465  NH3 POPEX 396     114.016  16.241  64.520  1.00  0.00           N
ATOM   8469  C12 POPEX 396     113.116  15.831  63.390  1.00  0.00           C
ATOM   8472  C11 POPEX 396     111.656  16.171  63.730  1.00  0.00           C
ATOM   8475  P   POPEX 396     110.966  18.641  63.300  1.00  0.00           P
ATOM   8476  O13 POPEX 396     109.676  18.151  62.750  1.00  0.00           O
ATOM   8477  O14 POPEX 396     110.956  19.971  63.960  1.00  0.00           O
ATOM   8478  O11 POPEX 396     112.056  18.601  62.160  1.00  0.00           O
ATOM   8479  O12 POPEX 396     111.546  17.511  64.250  1.00  0.00           O
ATOM   8480  C1  POPEX 396     112.236  19.811  61.440  1.00  0.00           C
ATOM   8483  C2  POPEX 396     113.496  19.791  60.530  1.00  0.00           C
ATOM   8485  O21 POPEX 396     113.206  20.551  59.340  1.00  0.00           O
ATOM   8486  C21 POPEX 396     113.136  21.851  59.600  1.00  0.00           C
ATOM   8487  O22 POPEX 396     113.236  22.371  60.700  1.00  0.00           O
ATOM   8488  C22 POPEX 396     112.936  22.651  58.330  1.00  0.00           C
ATOM   8491  C3  POPEX 396     113.956  18.351  60.190  1.00  0.00           C
ATOM   8494  O31 POPEX 396     114.786  18.311  59.020  1.00  0.00           O
ATOM   8495  C31 POPEX 396     114.326  18.041  57.790  1.00  0.00           C
ATOM   8496  O32 POPEX 396     115.036  18.051  56.800  1.00  0.00           O
ATOM   8497  C32 POPEX 396     112.846  17.661  57.740  1.00  0.00           C
ATOM   8500  C23 POPEX 396     111.526  22.591  57.720  1.00  0.00           C
ATOM   8503  C24 POPEX 396     111.346  21.511  56.640  1.00  0.00           C
ATOM   8506  C25 POPEX 396     112.216  21.691  55.390  1.00  0.00           C
ATOM   8509  C26 POPEX 396     112.026  23.051  54.690  1.00  0.00           C
ATOM   8512  C27 POPEX 396     112.926  23.221  53.460  1.00  0.00           C
ATOM   8515  C28 POPEX 396     113.206  24.681  53.060  1.00  0.00           C
ATOM   8518  C29 POPEX 396     111.976  25.521  52.820  1.00  0.00           C
ATOM   8520 0C21 POPEX 396     111.736  26.301  51.750  1.00  0.00           C
ATOM   8522 1C21 POPEX 396     112.646  26.521  50.570  1.00  0.00           C
ATOM   8525 2C21 POPEX 396     112.386  25.531  49.420  1.00  0.00           C
ATOM   8528 3C21 POPEX 396     112.956  26.041  48.090  1.00  0.00           C
ATOM   8531 4C21 POPEX 396     112.836  25.041  46.930  1.00  0.00           C
ATOM   8534 5C21 POPEX 396     111.396  24.631  46.590  1.00  0.00           C
ATOM   8537 6C21 POPEX 396     111.306  23.831  45.280  1.00  0.00           C
ATOM   8540 7C21 POPEX 396     109.856  23.501  44.890  1.00  0.00           C
ATOM   8543 8C21 POPEX 396     109.676  22.811  43.530  1.00  0.00           C
ATOM   8547  C33 POPEX 396     112.346  17.471  56.290  1.00  0.00           C
ATOM   8550  C34 POPEX 396     110.906  16.971  56.280  1.00  0.00           C
ATOM   8553  C35 POPEX 396     110.106  17.461  55.070  1.00  0.00           C
ATOM   8556  C36 POPEX 396     108.656  16.951  55.080  1.00  0.00           C
ATOM   8559  C37 POPEX 396     107.856  17.551  53.920  1.00  0.00           C
ATOM   8562  C38 POPEX 396     106.516  16.861  53.670  1.00  0.00           C
ATOM   8565  C39 POPEX 396     105.656  17.581  52.630  1.00  0.00           C
ATOM   8568 0C31 POPEX 396     106.266  17.571  51.230  1.00  0.00           C
ATOM   8571 1C31 POPEX 396     105.516  18.501  50.260  1.00  0.00           C
ATOM   8574 2C31 POPEX 396     106.156  18.511  48.880  1.00  0.00           C
ATOM   8577 3C31 POPEX 396     105.566  19.571  47.930  1.00  0.00           C
ATOM   8580 4C31 POPEX 396     104.046  19.491  47.800  1.00  0.00           C
ATOM   8583 5C31 POPEX 396     103.536  20.211  46.540  1.00  0.00           C
ATOM   8586 6C31 POPEX 396     102.016  20.391  46.520  1.00  0.00           C
ATOM   8590  NH3 POPEY 397      90.836  99.701  28.810  1.00  0.00           N
ATOM   8594  C12 POPEY 397      90.366  98.281  28.770  1.00  0.00           C
ATOM   8597  C11 POPEY 397      89.786  97.911  27.400  1.00  0.00           C
ATOM   8600  P   POPEY 397      87.426  97.071  28.060  1.00  0.00           P
ATOM   8601  O13 POPEY 397      87.196  98.541  28.130  1.00  0.00           O
ATOM   8602  O14 POPEY 397      86.466  96.321  27.230  1.00  0.00           O
ATOM   8603  O11 POPEY 397      87.526  96.471  29.540  1.00  0.00           O
ATOM   8604  O12 POPEY 397      88.886  96.801  27.500  1.00  0.00           O
ATOM   8605  C1  POPEY 397      87.496  95.061  29.790  1.00  0.00           C
ATOM   8608  C2  POPEY 397      88.716  94.511  30.590  1.00  0.00           C
ATOM   8610  O21 POPEY 397      88.276  93.791  31.760  1.00  0.00           O
ATOM   8611  C21 POPEY 397      88.206  94.331  32.960  1.00  0.00           C
ATOM   8612  O22 POPEY 397      88.326  95.511  33.240  1.00  0.00           O
ATOM   8613  C22 POPEY 397      87.956  93.231  34.030  1.00  0.00           C
ATOM   8616  C3  POPEY 397      89.866  95.551  30.800  1.00  0.00           C
ATOM   8619  O31 POPEY 397      90.836  95.081  31.760  1.00  0.00           O
ATOM   8620  C31 POPEY 397      91.236  96.001  32.630  1.00  0.00           C
ATOM   8621  O32 POPEY 397      91.236  97.211  32.450  1.00  0.00           O
ATOM   8622  C32 POPEY 397      91.546  95.321  33.970  1.00  0.00           C
ATOM   8625  C23 POPEY 397      86.946  93.671  35.140  1.00  0.00           C
ATOM   8628  C24 POPEY 397      86.936  92.851  36.440  1.00  0.00           C
ATOM   8631  C25 POPEY 397      88.206  93.011  37.290  1.00  0.00           C
ATOM   8634  C26 POPEY 397      87.936  92.921  38.800  1.00  0.00           C
ATOM   8637  C27 POPEY 397      89.236  93.071  39.610  1.00  0.00           C
ATOM   8640  C28 POPEY 397      89.066  93.851  40.930  1.00  0.00           C
ATOM   8643  C29 POPEY 397      88.196  93.131  41.930  1.00  0.00           C
ATOM   8645 0C21 POPEY 397      88.286  93.201  43.270  1.00  0.00           C
ATOM   8647 1C21 POPEY 397      89.246  94.051  44.060  1.00  0.00           C
ATOM   8650 2C21 POPEY 397      88.556  95.301  44.640  1.00  0.00           C
ATOM   8653 3C21 POPEY 397      87.476  94.971  45.680  1.00  0.00           C
ATOM   8656 4C21 POPEY 397      86.726  96.221  46.180  1.00  0.00           C
ATOM   8659 5C21 POPEY 397      85.626  95.871  47.200  1.00  0.00           C
ATOM   8662 6C21 POPEY 397      86.176  95.591  48.600  1.00  0.00           C
ATOM   8665 7C21 POPEY 397      85.236  94.731  49.450  1.00  0.00           C
ATOM   8668 8C21 POPEY 397      85.796  94.431  50.840  1.00  0.00           C
ATOM   8672  C33 POPEY 397      91.146  96.271  35.120  1.00  0.00           C
ATOM   8675  C34 POPEY 397      91.316  95.671  36.530  1.00  0.00           C
ATOM   8678  C35 POPEY 397      91.996  96.651  37.500  1.00  0.00           C
ATOM   8681  C36 POPEY 397      91.606  96.491  38.970  1.00  0.00           C
ATOM   8684  C37 POPEY 397      92.466  97.421  39.830  1.00  0.00           C
ATOM   8687  C38 POPEY 397      92.056  97.381  41.300  1.00  0.00           C
ATOM   8690  C39 POPEY 397      92.916  98.311  42.160  1.00  0.00           C
ATOM   8693 0C31 POPEY 397      92.436  98.301  43.610  1.00  0.00           C
ATOM   8696 1C31 POPEY 397      93.196  99.281  44.500  1.00  0.00           C
ATOM   8699 2C31 POPEY 397      92.726  99.171  45.950  1.00  0.00           C
ATOM   8702 3C31 POPEY 397      93.546 100.041  46.920  1.00  0.00           C
ATOM   8705 4C31 POPEY 397      93.226 101.531  46.800  1.00  0.00           C
ATOM   8708 5C31 POPEY 397      93.996 102.371  47.810  1.00  0.00           C
ATOM   8711 6C31 POPEY 397      93.576 103.831  47.800  1.00  0.00           C
ATOM   8715  NH3 POPEZ 398      95.846  91.701  25.270  1.00  0.00           N
ATOM   8719  C12 POPEZ 398      96.046  93.121  24.810  1.00  0.00           C
ATOM   8722  C11 POPEZ 398      94.726  93.901  24.670  1.00  0.00           C
ATOM   8725  P   POPEZ 398      94.126  96.501  24.640  1.00  0.00           P
ATOM   8726  O13 POPEZ 398      94.756  97.701  24.050  1.00  0.00           O
ATOM   8727  O14 POPEZ 398      92.736  96.251  24.210  1.00  0.00           O
ATOM   8728  O11 POPEZ 398      94.156  96.581  26.210  1.00  0.00           O
ATOM   8729  O12 POPEZ 398      95.036  95.241  24.330  1.00  0.00           O
ATOM   8730  C1  POPEZ 398      95.246  96.151  27.010  1.00  0.00           C
ATOM   8733  C2  POPEZ 398      95.296  96.991  28.300  1.00  0.00           C
ATOM   8735  O21 POPEZ 398      96.336  96.401  29.110  1.00  0.00           O
ATOM   8736  C21 POPEZ 398      97.176  97.261  29.650  1.00  0.00           C
ATOM   8737  O22 POPEZ 398      97.076  98.471  29.640  1.00  0.00           O
ATOM   8738  C22 POPEZ 398      98.226  96.491  30.430  1.00  0.00           C
ATOM   8741  C3  POPEZ 398      93.936  96.961  29.060  1.00  0.00           C
ATOM   8744  O31 POPEZ 398      93.466  98.241  29.510  1.00  0.00           O
ATOM   8745  C31 POPEZ 398      93.396  98.661  30.760  1.00  0.00           C
ATOM   8746  O32 POPEZ 398      92.586  99.521  31.130  1.00  0.00           O
ATOM   8747  C32 POPEZ 398      94.466  98.061  31.680  1.00  0.00           C
ATOM   8750  C23 POPEZ 398      99.136  97.401  31.280  1.00  0.00           C
ATOM   8753  C24 POPEZ 398     100.006  96.561  32.230  1.00  0.00           C
ATOM   8756  C25 POPEZ 398     101.216  97.341  32.800  1.00  0.00           C
ATOM   8759  C26 POPEZ 398     100.866  98.401  33.840  1.00  0.00           C
ATOM   8762  C27 POPEZ 398     100.436  97.831  35.210  1.00  0.00           C
ATOM   8765  C28 POPEZ 398     100.046  98.951  36.190  1.00  0.00           C
ATOM   8768  C29 POPEZ 398     100.046  98.531  37.630  1.00  0.00           C
ATOM   8770 0C21 POPEZ 398     100.946  98.921  38.530  1.00  0.00           C
ATOM   8772 1C21 POPEZ 398     102.126  99.821  38.250  1.00  0.00           C
ATOM   8775 2C21 POPEZ 398     102.606 100.581  39.490  1.00  0.00           C
ATOM   8778 3C21 POPEZ 398     103.156  99.661  40.580  1.00  0.00           C
ATOM   8781 4C21 POPEZ 398     103.676 100.431  41.800  1.00  0.00           C
ATOM   8784 5C21 POPEZ 398     103.936  99.491  42.980  1.00  0.00           C
ATOM   8787 6C21 POPEZ 398     104.596 100.231  44.150  1.00  0.00           C
ATOM   8790 7C21 POPEZ 398     105.046  99.281  45.260  1.00  0.00           C
ATOM   8793 8C21 POPEZ 398     105.756  99.981  46.420  1.00  0.00           C
ATOM   8797  C33 POPEZ 398      94.216  98.391  33.170  1.00  0.00           C
ATOM   8800  C34 POPEZ 398      94.926  97.401  34.100  1.00  0.00           C
ATOM   8803  C35 POPEZ 398      94.746  97.761  35.590  1.00  0.00           C
ATOM   8806  C36 POPEZ 398      95.326  99.091  36.080  1.00  0.00           C
ATOM   8809  C37 POPEZ 398      94.736  99.521  37.430  1.00  0.00           C
ATOM   8812  C38 POPEZ 398      95.786 100.211  38.310  1.00  0.00           C
ATOM   8815  C39 POPEZ 398      95.286 100.621  39.710  1.00  0.00           C
ATOM   8818 0C31 POPEZ 398      94.576 101.991  39.750  1.00  0.00           C
ATOM   8821 1C31 POPEZ 398      93.046 101.931  39.760  1.00  0.00           C
ATOM   8824 2C31 POPEZ 398      92.406 103.321  39.930  1.00  0.00           C
ATOM   8827 3C31 POPEZ 398      92.486 103.901  41.360  1.00  0.00           C
ATOM   8830 4C31 POPEZ 398      91.586 103.171  42.350  1.00  0.00           C
ATOM   8833 5C31 POPEZ 398      91.456 103.911  43.690  1.00  0.00           C
ATOM   8836 6C31 POPEZ 398      90.466 103.251  44.650  1.00  0.00           C
ATOM   8840  NH3 POPEa 399     126.746  40.161  64.280  1.00  0.00           N
ATOM   8844  C12 POPEa 399     127.556  40.241  65.550  1.00  0.00           C
ATOM   8847  C11 POPEa 399     129.036  40.611  65.300  1.00  0.00           C
ATOM   8850  P   POPEa 399     130.218  38.361  64.630  1.00  0.00           P
ATOM   8851  O13 POPEa 399     131.588  38.201  64.130  1.00  0.00           O
ATOM   8852  O14 POPEa 399     129.968  37.991  66.040  1.00  0.00           O
ATOM   8853  O11 POPEa 399     129.316  37.421  63.750  1.00  0.00           O
ATOM   8854  O12 POPEa 399     129.646  39.811  64.290  1.00  0.00           O
ATOM   8855  C1  POPEa 399     129.086  37.881  62.420  1.00  0.00           C
ATOM   8858  C2  POPEa 399     128.616  36.751  61.480  1.00  0.00           C
ATOM   8860  O21 POPEa 399     127.936  37.401  60.400  1.00  0.00           O
ATOM   8861  C21 POPEa 399     128.806  37.981  59.550  1.00  0.00           C
ATOM   8862  O22 POPEa 399     130.018  38.011  59.680  1.00  0.00           O
ATOM   8863  C22 POPEa 399     128.066  38.551  58.370  1.00  0.00           C
ATOM   8866  C3  POPEa 399     127.656  35.711  62.160  1.00  0.00           C
ATOM   8869  O31 POPEa 399     127.126  34.741  61.210  1.00  0.00           O
ATOM   8870  C31 POPEa 399     125.806  34.581  61.170  1.00  0.00           C
ATOM   8871  O32 POPEa 399     124.996  35.161  61.870  1.00  0.00           O
ATOM   8872  C32 POPEa 399     125.416  33.681  60.000  1.00  0.00           C
ATOM   8875  C23 POPEa 399     127.276  39.811  58.770  1.00  0.00           C
ATOM   8878  C24 POPEa 399     127.286  40.821  57.630  1.00  0.00           C
ATOM   8881  C25 POPEa 399     126.436  40.461  56.410  1.00  0.00           C
ATOM   8884  C26 POPEa 399     124.956  40.851  56.560  1.00  0.00           C
ATOM   8887  C27 POPEa 399     124.096  39.891  57.400  1.00  0.00           C
ATOM   8890  C28 POPEa 399     122.736  39.631  56.720  1.00  0.00           C
ATOM   8893  C29 POPEa 399     121.846  38.731  57.540  1.00  0.00           C
ATOM   8895 0C21 POPEa 399     121.216  37.621  57.120  1.00  0.00           C
ATOM   8897 1C21 POPEa 399     121.226  37.031  55.730  1.00  0.00           C
ATOM   8900 2C21 POPEa 399     119.806  36.801  55.180  1.00  0.00           C
ATOM   8903 3C21 POPEa 399     119.836  36.241  53.750  1.00  0.00           C
ATOM   8906 4C21 POPEa 399     118.426  35.931  53.220  1.00  0.00           C
ATOM   8909 5C21 POPEa 399     118.426  35.251  51.850  1.00  0.00           C
ATOM   8912 6C21 POPEa 399     117.016  34.971  51.330  1.00  0.00           C
ATOM   8915 7C21 POPEa 399     117.006  34.041  50.110  1.00  0.00           C
ATOM   8918 8C21 POPEa 399     115.606  33.801  49.530  1.00  0.00           C
ATOM   8922  C33 POPEa 399     124.626  34.451  58.910  1.00  0.00           C
ATOM   8925  C34 POPEa 399     124.776  33.841  57.490  1.00  0.00           C
ATOM   8928  C35 POPEa 399     126.136  34.221  56.910  1.00  0.00           C
ATOM   8931  C36 POPEa 399     126.706  33.511  55.690  1.00  0.00           C
ATOM   8934  C37 POPEa 399     128.066  34.131  55.320  1.00  0.00           C
ATOM   8937  C38 POPEa 399     129.146  33.121  54.890  1.00  0.00           C
ATOM   8940  C39 POPEa 399     128.996  32.611  53.450  1.00  0.00           C
ATOM   8943 0C31 POPEa 399     129.576  33.581  52.430  1.00  0.00           C
ATOM   8946 1C31 POPEa 399     129.786  32.951  51.050  1.00  0.00           C
ATOM   8949 2C31 POPEa 399     130.598  33.871  50.130  1.00  0.00           C
ATOM   8952 3C31 POPEa 399     130.688  33.331  48.700  1.00  0.00           C
ATOM   8955 4C31 POPEa 399     131.528  34.231  47.780  1.00  0.00           C
ATOM   8958 5C31 POPEa 399     131.438  33.811  46.310  1.00  0.00           C
ATOM   8961 6C31 POPEa 399     132.258  34.721  45.400  1.00  0.00           C
ATOM   8965  NH3 POPEb 400      56.936 114.041  69.780  1.00  0.00           N
ATOM   8969  C12 POPEb 400      57.816 113.791  70.970  1.00  0.00           C
ATOM   8972  C11 POPEb 400      58.636 115.051  71.300  1.00  0.00           C
ATOM   8975  P   POPEb 400      57.466 117.371  70.890  1.00  0.00           P
ATOM   8976  O13 POPEb 400      56.186 117.931  71.330  1.00  0.00           O
ATOM   8977  O14 POPEb 400      58.646 118.261  70.810  1.00  0.00           O
ATOM   8978  O11 POPEb 400      57.266 116.651  69.500  1.00  0.00           O
ATOM   8979  O12 POPEb 400      57.796 116.101  71.790  1.00  0.00           O
ATOM   8980  C1  POPEb 400      57.356 117.371  68.280  1.00  0.00           C
ATOM   8983  C2  POPEb 400      56.606 116.541  67.220  1.00  0.00           C
ATOM   8985  O21 POPEb 400      57.086 116.711  65.870  1.00  0.00           O
ATOM   8986  C21 POPEb 400      57.106 117.921  65.370  1.00  0.00           C
ATOM   8987  O22 POPEb 400      56.896 118.961  65.980  1.00  0.00           O
ATOM   8988  C22 POPEb 400      57.306 117.861  63.870  1.00  0.00           C
ATOM   8991  C3  POPEb 400      55.056 116.711  67.390  1.00  0.00           C
ATOM   8994  O31 POPEb 400      54.296 115.821  66.560  1.00  0.00           O
ATOM   8995  C31 POPEb 400      54.256 114.551  66.940  1.00  0.00           C
ATOM   8996  O32 POPEb 400      54.796 114.081  67.940  1.00  0.00           O
ATOM   8997  C32 POPEb 400      53.546 113.751  65.880  1.00  0.00           C
ATOM   9000  C23 POPEb 400      56.736 119.121  63.180  1.00  0.00           C
ATOM   9003  C24 POPEb 400      56.256 118.861  61.750  1.00  0.00           C
ATOM   9006  C25 POPEb 400      54.876 118.171  61.700  1.00  0.00           C
ATOM   9009  C26 POPEb 400      54.386 118.041  60.250  1.00  0.00           C
ATOM   9012  C27 POPEb 400      52.866 117.861  60.170  1.00  0.00           C
ATOM   9015  C28 POPEb 400      52.376 117.721  58.720  1.00  0.00           C
ATOM   9018  C29 POPEb 400      50.866 117.701  58.640  1.00  0.00           C
ATOM   9020 0C21 POPEb 400      50.096 116.841  57.940  1.00  0.00           C
ATOM   9022 1C21 POPEb 400      50.586 115.671  57.130  1.00  0.00           C
ATOM   9025 2C21 POPEb 400      50.746 115.901  55.620  1.00  0.00           C
ATOM   9028 3C21 POPEb 400      51.396 114.651  55.000  1.00  0.00           C
ATOM   9031 4C21 POPEb 400      51.606 114.721  53.490  1.00  0.00           C
ATOM   9034 5C21 POPEb 400      52.026 113.351  52.950  1.00  0.00           C
ATOM   9037 6C21 POPEb 400      52.226 113.321  51.430  1.00  0.00           C
ATOM   9040 7C21 POPEb 400      52.456 111.891  50.920  1.00  0.00           C
ATOM   9043 8C21 POPEb 400      52.476 111.791  49.400  1.00  0.00           C
ATOM   9047  C33 POPEb 400      54.066 114.161  64.500  1.00  0.00           C
ATOM   9050  C34 POPEb 400      53.806 113.061  63.490  1.00  0.00           C
ATOM   9053  C35 POPEb 400      54.176 113.491  62.070  1.00  0.00           C
ATOM   9056  C36 POPEb 400      55.666 113.521  61.720  1.00  0.00           C
ATOM   9059  C37 POPEb 400      55.806 113.911  60.250  1.00  0.00           C
ATOM   9062  C38 POPEb 400      57.236 113.851  59.690  1.00  0.00           C
ATOM   9065  C39 POPEb 400      57.266 113.981  58.160  1.00  0.00           C
ATOM   9068 0C31 POPEb 400      56.926 115.401  57.680  1.00  0.00           C
ATOM   9071 1C31 POPEb 400      56.016 115.481  56.450  1.00  0.00           C
ATOM   9074 2C31 POPEb 400      55.946 116.931  55.960  1.00  0.00           C
ATOM   9077 3C31 POPEb 400      54.806 117.261  54.990  1.00  0.00           C
ATOM   9080 4C31 POPEb 400      55.026 116.751  53.550  1.00  0.00           C
ATOM   9083 5C31 POPEb 400      54.196 117.571  52.550  1.00  0.00           C
ATOM   9086 6C31 POPEb 400      54.286 117.051  51.110  1.00  0.00           C
ATOM   9090  NH3 POPEc 401      51.476   6.411  27.060  1.00  0.00           N
ATOM   9094  C12 POPEc 401      51.336   7.901  26.970  1.00  0.00           C
ATOM   9097  C11 POPEc 401      52.466   8.571  27.740  1.00  0.00           C
ATOM   9100  P   POPEc 401      53.776  10.761  27.290  1.00  0.00           P
ATOM   9101  O13 POPEc 401      53.516  12.221  27.270  1.00  0.00           O
ATOM   9102  O14 POPEc 401      54.486  10.181  26.150  1.00  0.00           O
ATOM   9103  O11 POPEc 401      54.586  10.421  28.610  1.00  0.00           O
ATOM   9104  O12 POPEc 401      52.406   9.981  27.530  1.00  0.00           O
ATOM   9105  C1  POPEc 401      54.046  10.911  29.840  1.00  0.00           C
ATOM   9108  C2  POPEc 401      54.416  10.031  31.070  1.00  0.00           C
ATOM   9110  O21 POPEc 401      55.376  10.681  31.920  1.00  0.00           O
ATOM   9111  C21 POPEc 401      56.636  10.741  31.520  1.00  0.00           C
ATOM   9112  O22 POPEc 401      57.076  10.321  30.460  1.00  0.00           O
ATOM   9113  C22 POPEc 401      57.446  11.471  32.600  1.00  0.00           C
ATOM   9116  C3  POPEc 401      54.756   8.561  30.730  1.00  0.00           C
ATOM   9119  O31 POPEc 401      55.116   7.861  31.950  1.00  0.00           O
ATOM   9120  C31 POPEc 401      54.386   6.821  32.280  1.00  0.00           C
ATOM   9121  O32 POPEc 401      53.436   6.381  31.660  1.00  0.00           O
ATOM   9122  C32 POPEc 401      54.936   6.201  33.560  1.00  0.00           C
ATOM   9125  C23 POPEc 401      56.756  11.471  33.970  1.00  0.00           C
ATOM   9128  C24 POPEc 401      57.616  11.941  35.150  1.00  0.00           C
ATOM   9131  C25 POPEc 401      56.896  11.571  36.450  1.00  0.00           C
ATOM   9134  C26 POPEc 401      57.646  11.811  37.750  1.00  0.00           C
ATOM   9137  C27 POPEc 401      56.896  11.151  38.920  1.00  0.00           C
ATOM   9140  C28 POPEc 401      57.566  11.401  40.280  1.00  0.00           C
ATOM   9143  C29 POPEc 401      56.866  10.601  41.350  1.00  0.00           C
ATOM   9145 0C21 POPEc 401      57.466   9.921  42.350  1.00  0.00           C
ATOM   9147 1C21 POPEc 401      58.946   9.861  42.630  1.00  0.00           C
ATOM   9150 2C21 POPEc 401      59.286  10.381  44.030  1.00  0.00           C
ATOM   9153 3C21 POPEc 401      60.786  10.231  44.330  1.00  0.00           C
ATOM   9156 4C21 POPEc 401      61.186  10.711  45.730  1.00  0.00           C
ATOM   9159 5C21 POPEc 401      62.666  10.421  45.970  1.00  0.00           C
ATOM   9162 6C21 POPEc 401      63.196  10.941  47.310  1.00  0.00           C
ATOM   9165 7C21 POPEc 401      64.716  10.741  47.420  1.00  0.00           C
ATOM   9168 8C21 POPEc 401      65.276  11.031  48.810  1.00  0.00           C
ATOM   9172  C33 POPEc 401      55.046   7.191  34.740  1.00  0.00           C
ATOM   9175  C34 POPEc 401      55.986   6.601  35.790  1.00  0.00           C
ATOM   9178  C35 POPEc 401      56.296   7.531  36.970  1.00  0.00           C
ATOM   9181  C36 POPEc 401      57.706   7.351  37.560  1.00  0.00           C
ATOM   9184  C37 POPEc 401      57.706   6.861  39.010  1.00  0.00           C
ATOM   9187  C38 POPEc 401      59.046   6.271  39.460  1.00  0.00           C
ATOM   9190  C39 POPEc 401      58.896   5.191  40.550  1.00  0.00           C
ATOM   9193 0C31 POPEc 401      59.316   5.701  41.930  1.00  0.00           C
ATOM   9196 1C31 POPEc 401      59.086   4.681  43.050  1.00  0.00           C
ATOM   9199 2C31 POPEc 401      59.706   5.101  44.390  1.00  0.00           C
ATOM   9202 3C31 POPEc 401      59.206   6.461  44.920  1.00  0.00           C
ATOM   9205 4C31 POPEc 401      57.726   6.451  45.320  1.00  0.00           C
ATOM   9208 5C31 POPEc 401      57.256   7.791  45.880  1.00  0.00           C
ATOM   9211 6C31 POPEc 401      55.986   7.661  46.700  1.00  0.00           C
ATOM   9215  NH3 POPEd 402     110.576  64.001  24.140  1.00  0.00           N
ATOM   9219  C12 POPEd 402     109.466  63.101  23.650  1.00  0.00           C
ATOM   9222  C11 POPEd 402     108.256  63.041  24.600  1.00  0.00           C
ATOM   9225  P   POPEd 402     106.226  61.461  25.060  1.00  0.00           P
ATOM   9226  O13 POPEd 402     104.936  61.301  24.320  1.00  0.00           O
ATOM   9227  O14 POPEd 402     106.736  60.301  25.810  1.00  0.00           O
ATOM   9228  O11 POPEd 402     106.076  62.651  26.080  1.00  0.00           O
ATOM   9229  O12 POPEd 402     107.356  62.041  24.120  1.00  0.00           O
ATOM   9230  C1  POPEd 402     104.856  63.091  26.660  1.00  0.00           C
ATOM   9233  C2  POPEd 402     104.876  62.821  28.190  1.00  0.00           C
ATOM   9235  O21 POPEd 402     103.956  63.671  28.900  1.00  0.00           O
ATOM   9236  C21 POPEd 402     102.766  63.831  28.350  1.00  0.00           C
ATOM   9237  O22 POPEd 402     102.096  62.931  27.870  1.00  0.00           O
ATOM   9238  C22 POPEd 402     102.486  65.321  28.260  1.00  0.00           C
ATOM   9241  C3  POPEd 402     106.306  63.151  28.720  1.00  0.00           C
ATOM   9244  O31 POPEd 402     106.466  63.151  30.160  1.00  0.00           O
ATOM   9245  C31 POPEd 402     106.656  64.341  30.760  1.00  0.00           C
ATOM   9246  O32 POPEd 402     106.536  65.431  30.230  1.00  0.00           O
ATOM   9247  C32 POPEd 402     107.376  64.091  32.100  1.00  0.00           C
ATOM   9250  C23 POPEd 402     101.416  65.841  29.240  1.00  0.00           C
ATOM   9253  C24 POPEd 402     101.736  67.291  29.620  1.00  0.00           C
ATOM   9256  C25 POPEd 402     102.726  67.391  30.780  1.00  0.00           C
ATOM   9259  C26 POPEd 402     102.016  67.361  32.140  1.00  0.00           C
ATOM   9262  C27 POPEd 402     102.976  67.101  33.300  1.00  0.00           C
ATOM   9265  C28 POPEd 402     102.406  67.471  34.680  1.00  0.00           C
ATOM   9268  C29 POPEd 402     102.296  68.971  34.780  1.00  0.00           C
ATOM   9270 0C21 POPEd 402     101.326  69.691  35.370  1.00  0.00           C
ATOM   9272 1C21 POPEd 402     100.146  69.171  36.150  1.00  0.00           C
ATOM   9275 2C21 POPEd 402     100.276  69.501  37.640  1.00  0.00           C
ATOM   9278 3C21 POPEd 402     100.236  71.011  37.940  1.00  0.00           C
ATOM   9281 4C21 POPEd 402     100.406  71.371  39.420  1.00  0.00           C
ATOM   9284 5C21 POPEd 402     101.756  70.921  40.000  1.00  0.00           C
ATOM   9287 6C21 POPEd 402     102.326  71.921  41.010  1.00  0.00           C
ATOM   9290 7C21 POPEd 402     103.396  71.301  41.920  1.00  0.00           C
ATOM   9293 8C21 POPEd 402     104.086  72.341  42.810  1.00  0.00           C
ATOM   9297  C33 POPEd 402     106.496  64.171  33.370  1.00  0.00           C
ATOM   9300  C34 POPEd 402     107.346  64.101  34.640  1.00  0.00           C
ATOM   9303  C35 POPEd 402     106.546  64.321  35.940  1.00  0.00           C
ATOM   9306  C36 POPEd 402     105.436  63.301  36.200  1.00  0.00           C
ATOM   9309  C37 POPEd 402     104.896  63.421  37.630  1.00  0.00           C
ATOM   9312  C38 POPEd 402     103.656  62.541  37.890  1.00  0.00           C
ATOM   9315  C39 POPEd 402     103.356  62.371  39.390  1.00  0.00           C
ATOM   9318 0C31 POPEd 402     104.296  61.351  40.070  1.00  0.00           C
ATOM   9321 1C31 POPEd 402     104.006  61.161  41.560  1.00  0.00           C
ATOM   9324 2C31 POPEd 402     105.296  60.981  42.380  1.00  0.00           C
ATOM   9327 3C31 POPEd 402     105.066  60.521  43.830  1.00  0.00           C
ATOM   9330 4C31 POPEd 402     104.126  61.431  44.630  1.00  0.00           C
ATOM   9333 5C31 POPEd 402     103.976  60.981  46.090  1.00  0.00           C
ATOM   9336 6C31 POPEd 402     103.116  61.941  46.920  1.00  0.00           C
ATOM   9340  NH3 POPEe 403      25.366 116.841  25.080  1.00  0.00           N
ATOM   9344  C12 POPEe 403      26.306 116.121  24.150  1.00  0.00           C
ATOM   9347  C11 POPEe 403      26.976 114.941  24.860  1.00  0.00           C
ATOM   9350  P   POPEe 403      29.316 113.961  24.070  1.00  0.00           P
ATOM   9351  O13 POPEe 403      29.596 112.561  23.730  1.00  0.00           O
ATOM   9352  O14 POPEe 403      30.046 114.981  23.290  1.00  0.00           O
ATOM   9353  O11 POPEe 403      29.616 114.161  25.630  1.00  0.00           O
ATOM   9354  O12 POPEe 403      27.756 114.211  23.920  1.00  0.00           O
ATOM   9355  C1  POPEe 403      30.966 113.871  26.020  1.00  0.00           C
ATOM   9358  C2  POPEe 403      31.386 114.591  27.330  1.00  0.00           C
ATOM   9360  O21 POPEe 403      30.716 113.951  28.440  1.00  0.00           O
ATOM   9361  C21 POPEe 403      31.476 113.791  29.520  1.00  0.00           C
ATOM   9362  O22 POPEe 403      32.456 114.461  29.800  1.00  0.00           O
ATOM   9363  C22 POPEe 403      31.016 112.531  30.260  1.00  0.00           C
ATOM   9366  C3  POPEe 403      31.106 116.111  27.240  1.00  0.00           C
ATOM   9369  O31 POPEe 403      31.706 116.851  28.310  1.00  0.00           O
ATOM   9370  C31 POPEe 403      30.986 117.041  29.390  1.00  0.00           C
ATOM   9371  O32 POPEe 403      29.796 116.771  29.520  1.00  0.00           O
ATOM   9372  C32 POPEe 403      31.876 117.671  30.450  1.00  0.00           C
ATOM   9375  C23 POPEe 403      29.756 112.721  31.140  1.00  0.00           C
ATOM   9378  C24 POPEe 403      28.856 111.471  31.190  1.00  0.00           C
ATOM   9381  C25 POPEe 403      29.126 110.471  32.340  1.00  0.00           C
ATOM   9384  C26 POPEe 403      28.736 110.991  33.730  1.00  0.00           C
ATOM   9387  C27 POPEe 403      28.736 109.891  34.810  1.00  0.00           C
ATOM   9390  C28 POPEe 403      28.266 110.391  36.190  1.00  0.00           C
ATOM   9393  C29 POPEe 403      29.326 111.201  36.900  1.00  0.00           C
ATOM   9395 0C21 POPEe 403      29.776 111.041  38.150  1.00  0.00           C
ATOM   9397 1C21 POPEe 403      29.306 110.041  39.180  1.00  0.00           C
ATOM   9400 2C21 POPEe 403      28.686 110.751  40.400  1.00  0.00           C
ATOM   9403 3C21 POPEe 403      28.076 109.751  41.400  1.00  0.00           C
ATOM   9406 4C21 POPEe 403      27.206 110.421  42.470  1.00  0.00           C
ATOM   9409 5C21 POPEe 403      27.956 111.271  43.500  1.00  0.00           C
ATOM   9412 6C21 POPEe 403      28.906 110.481  44.410  1.00  0.00           C
ATOM   9415 7C21 POPEe 403      29.266 111.261  45.690  1.00  0.00           C
ATOM   9418 8C21 POPEe 403      30.246 110.551  46.630  1.00  0.00           C
ATOM   9422  C33 POPEe 403      31.456 117.351  31.890  1.00  0.00           C
ATOM   9425  C34 POPEe 403      32.446 117.991  32.860  1.00  0.00           C
ATOM   9428  C35 POPEe 403      32.036 117.791  34.320  1.00  0.00           C
ATOM   9431  C36 POPEe 403      33.096 118.321  35.280  1.00  0.00           C
ATOM   9434  C37 POPEe 403      32.656 118.241  36.740  1.00  0.00           C
ATOM   9437  C38 POPEe 403      33.786 118.681  37.680  1.00  0.00           C
ATOM   9440  C39 POPEe 403      33.346 118.851  39.140  1.00  0.00           C
ATOM   9443 0C31 POPEe 403      32.686 117.601  39.730  1.00  0.00           C
ATOM   9446 1C31 POPEe 403      32.916 117.531  41.250  1.00  0.00           C
ATOM   9449 2C31 POPEe 403      32.256 116.321  41.930  1.00  0.00           C
ATOM   9452 3C31 POPEe 403      32.916 115.991  43.280  1.00  0.00           C
ATOM   9455 4C31 POPEe 403      33.046 117.201  44.220  1.00  0.00           C
ATOM   9458 5C31 POPEe 403      33.746 116.861  45.550  1.00  0.00           C
ATOM   9461 6C31 POPEe 403      34.066 118.111  46.380  1.00  0.00           C
ATOM   9465  NH3 POPEf 404      95.976  41.841  24.470  1.00  0.00           N
ATOM   9469  C12 POPEf 404      97.026  42.831  24.130  1.00  0.00           C
ATOM   9472  C11 POPEf 404      98.386  42.381  24.660  1.00  0.00           C
ATOM   9475  P   POPEf 404     100.106  43.791  25.990  1.00  0.00           P
ATOM   9476  O13 POPEf 404     100.636  42.481  26.430  1.00  0.00           O
ATOM   9477  O14 POPEf 404     101.106  44.851  25.740  1.00  0.00           O
ATOM   9478  O11 POPEf 404      99.096  44.281  27.110  1.00  0.00           O
ATOM   9479  O12 POPEf 404      99.196  43.541  24.730  1.00  0.00           O
ATOM   9480  C1  POPEf 404      98.196  45.371  26.900  1.00  0.00           C
ATOM   9483  C2  POPEf 404      98.106  46.231  28.180  1.00  0.00           C
ATOM   9485  O21 POPEf 404      96.796  46.851  28.220  1.00  0.00           O
ATOM   9486  C21 POPEf 404      96.356  47.251  29.430  1.00  0.00           C
ATOM   9487  O22 POPEf 404      95.846  48.341  29.630  1.00  0.00           O
ATOM   9488  C22 POPEf 404      96.416  46.131  30.470  1.00  0.00           C
ATOM   9491  C3  POPEf 404      99.266  47.281  28.260  1.00  0.00           C
ATOM   9494  O31 POPEf 404      99.106  48.271  29.310  1.00  0.00           O
ATOM   9495  C31 POPEf 404      99.426  47.811  30.520  1.00  0.00           C
ATOM   9496  O32 POPEf 404      99.826  46.681  30.740  1.00  0.00           O
ATOM   9497  C32 POPEf 404      99.086  48.861  31.570  1.00  0.00           C
ATOM   9500  C23 POPEf 404      95.386  46.211  31.610  1.00  0.00           C
ATOM   9503  C24 POPEf 404      95.316  44.841  32.290  1.00  0.00           C
ATOM   9506  C25 POPEf 404      94.656  44.821  33.670  1.00  0.00           C
ATOM   9509  C26 POPEf 404      95.516  45.451  34.770  1.00  0.00           C
ATOM   9512  C27 POPEf 404      95.126  44.961  36.170  1.00  0.00           C
ATOM   9515  C28 POPEf 404      95.876  45.691  37.300  1.00  0.00           C
ATOM   9518  C29 POPEf 404      95.546  45.091  38.640  1.00  0.00           C
ATOM   9520 0C21 POPEf 404      94.626  45.541  39.510  1.00  0.00           C
ATOM   9522 1C21 POPEf 404      93.706  46.721  39.320  1.00  0.00           C
ATOM   9525 2C21 POPEf 404      94.226  48.021  39.990  1.00  0.00           C
ATOM   9528 3C21 POPEf 404      94.706  47.831  41.440  1.00  0.00           C
ATOM   9531 4C21 POPEf 404      95.026  49.141  42.170  1.00  0.00           C
ATOM   9534 5C21 POPEf 404      95.776  48.871  43.480  1.00  0.00           C
ATOM   9537 6C21 POPEf 404      95.796  50.051  44.450  1.00  0.00           C
ATOM   9540 7C21 POPEf 404      96.346  49.641  45.830  1.00  0.00           C
ATOM   9543 8C21 POPEf 404      96.176  50.721  46.900  1.00  0.00           C
ATOM   9547  C33 POPEf 404      99.376  48.441  33.040  1.00  0.00           C
ATOM   9550  C34 POPEf 404     100.516  49.251  33.680  1.00  0.00           C
ATOM   9553  C35 POPEf 404     100.676  49.021  35.190  1.00  0.00           C
ATOM   9556  C36 POPEf 404     101.566  50.081  35.870  1.00  0.00           C
ATOM   9559  C37 POPEf 404     102.416  49.501  37.010  1.00  0.00           C
ATOM   9562  C38 POPEf 404     103.076  50.571  37.900  1.00  0.00           C
ATOM   9565  C39 POPEf 404     103.866  49.941  39.060  1.00  0.00           C
ATOM   9568 0C31 POPEf 404     104.306  50.941  40.140  1.00  0.00           C
ATOM   9571 1C31 POPEf 404     104.956  50.261  41.360  1.00  0.00           C
ATOM   9574 2C31 POPEf 404     105.156  51.231  42.530  1.00  0.00           C
ATOM   9577 3C31 POPEf 404     106.546  51.191  43.170  1.00  0.00           C
ATOM   9580 4C31 POPEf 404     106.856  49.901  43.950  1.00  0.00           C
ATOM   9583 5C31 POPEf 404     108.286  49.911  44.510  1.00  0.00           C
ATOM   9586 6C31 POPEf 404     108.786  48.541  44.980  1.00  0.00           C
ATOM   9590  NH3 POPEg 405      86.196  17.581  68.360  1.00  0.00           N
ATOM   9594  C12 POPEg 405      84.716  17.691  68.660  1.00  0.00           C
ATOM   9597  C11 POPEg 405      84.006  16.311  68.720  1.00  0.00           C
ATOM   9600  P   POPEg 405      81.606  17.421  68.820  1.00  0.00           P
ATOM   9601  O13 POPEg 405      80.276  16.811  69.020  1.00  0.00           O
ATOM   9602  O14 POPEg 405      81.906  18.711  69.500  1.00  0.00           O
ATOM   9603  O11 POPEg 405      81.846  17.691  67.300  1.00  0.00           O
ATOM   9604  O12 POPEg 405      82.686  16.371  69.260  1.00  0.00           O
ATOM   9605  C1  POPEg 405      81.826  16.671  66.300  1.00  0.00           C
ATOM   9608  C2  POPEg 405      80.746  16.961  65.210  1.00  0.00           C
ATOM   9610  O21 POPEg 405      81.306  17.021  63.890  1.00  0.00           O
ATOM   9611  C21 POPEg 405      81.896  15.951  63.410  1.00  0.00           C
ATOM   9612  O22 POPEg 405      82.036  14.891  63.990  1.00  0.00           O
ATOM   9613  C22 POPEg 405      82.436  16.311  62.010  1.00  0.00           C
ATOM   9616  C3  POPEg 405      80.026  18.321  65.480  1.00  0.00           C
ATOM   9619  O31 POPEg 405      79.326  18.831  64.330  1.00  0.00           O
ATOM   9620  C31 POPEg 405      78.146  18.281  64.090  1.00  0.00           C
ATOM   9621  O32 POPEg 405      77.606  17.451  64.800  1.00  0.00           O
ATOM   9622  C32 POPEg 405      77.566  18.881  62.810  1.00  0.00           C
ATOM   9625  C23 POPEg 405      83.296  15.231  61.300  1.00  0.00           C
ATOM   9628  C24 POPEg 405      82.566  14.381  60.250  1.00  0.00           C
ATOM   9631  C25 POPEg 405      82.066  15.191  59.030  1.00  0.00           C
ATOM   9634  C26 POPEg 405      81.176  14.381  58.070  1.00  0.00           C
ATOM   9637  C27 POPEg 405      80.326  15.301  57.170  1.00  0.00           C
ATOM   9640  C28 POPEg 405      79.316  14.551  56.280  1.00  0.00           C
ATOM   9643  C29 POPEg 405      79.936  13.821  55.130  1.00  0.00           C
ATOM   9645 0C21 POPEg 405      79.336  12.891  54.360  1.00  0.00           C
ATOM   9647 1C21 POPEg 405      77.916  12.401  54.500  1.00  0.00           C
ATOM   9650 2C21 POPEg 405      77.176  12.331  53.150  1.00  0.00           C
ATOM   9653 3C21 POPEg 405      76.856  13.711  52.540  1.00  0.00           C
ATOM   9656 4C21 POPEg 405      76.056  13.611  51.230  1.00  0.00           C
ATOM   9659 5C21 POPEg 405      75.366  14.921  50.810  1.00  0.00           C
ATOM   9662 6C21 POPEg 405      74.206  15.301  51.750  1.00  0.00           C
ATOM   9665 7C21 POPEg 405      73.466  16.571  51.300  1.00  0.00           C
ATOM   9668 8C21 POPEg 405      72.316  16.951  52.240  1.00  0.00           C
ATOM   9672  C33 POPEg 405      77.126  17.791  61.820  1.00  0.00           C
ATOM   9675  C34 POPEg 405      76.876  18.361  60.420  1.00  0.00           C
ATOM   9678  C35 POPEg 405      76.456  17.261  59.440  1.00  0.00           C
ATOM   9681  C36 POPEg 405      76.126  17.781  58.030  1.00  0.00           C
ATOM   9684  C37 POPEg 405      75.746  16.661  57.060  1.00  0.00           C
ATOM   9687  C38 POPEg 405      74.996  17.151  55.810  1.00  0.00           C
ATOM   9690  C39 POPEg 405      75.786  18.141  54.950  1.00  0.00           C
ATOM   9693 0C31 POPEg 405      76.866  17.461  54.090  1.00  0.00           C
ATOM   9696 1C31 POPEg 405      78.056  18.391  53.820  1.00  0.00           C
ATOM   9699 2C31 POPEg 405      79.156  17.761  52.970  1.00  0.00           C
ATOM   9702 3C31 POPEg 405      78.756  17.481  51.510  1.00  0.00           C
ATOM   9705 4C31 POPEg 405      78.176  18.691  50.760  1.00  0.00           C
ATOM   9708 5C31 POPEg 405      78.006  18.451  49.260  1.00  0.00           C
ATOM   9711 6C31 POPEg 405      77.386  19.631  48.510  1.00  0.00           C
ATOM   9715  NH3 POPEh 406      17.066  41.541  65.730  1.00  0.00           N
ATOM   9719  C12 POPEh 406      17.496  42.981  65.840  1.00  0.00           C
ATOM   9722  C11 POPEh 406      17.616  43.611  64.440  1.00  0.00           C
ATOM   9725  P   POPEh 406      17.246  46.201  64.710  1.00  0.00           P
ATOM   9726  O13 POPEh 406      18.016  47.371  65.190  1.00  0.00           O
ATOM   9727  O14 POPEh 406      16.036  45.831  65.460  1.00  0.00           O
ATOM   9728  O11 POPEh 406      16.786  46.511  63.220  1.00  0.00           O
ATOM   9729  O12 POPEh 406      18.186  44.921  64.500  1.00  0.00           O
ATOM   9730  C1  POPEh 406      17.716  46.391  62.130  1.00  0.00           C
ATOM   9733  C2  POPEh 406      17.596  45.041  61.390  1.00  0.00           C
ATOM   9735  O21 POPEh 406      18.316  45.211  60.180  1.00  0.00           O
ATOM   9736  C21 POPEh 406      18.606  44.111  59.510  1.00  0.00           C
ATOM   9737  O22 POPEh 406      18.366  42.971  59.870  1.00  0.00           O
ATOM   9738  C22 POPEh 406      19.446  44.521  58.290  1.00  0.00           C
ATOM   9741  C3  POPEh 406      16.126  44.521  61.190  1.00  0.00           C
ATOM   9744  O31 POPEh 406      15.506  44.951  59.950  1.00  0.00           O
ATOM   9745  C31 POPEh 406      14.406  45.681  60.040  1.00  0.00           C
ATOM   9746  O32 POPEh 406      14.096  46.371  60.990  1.00  0.00           O
ATOM   9747  C32 POPEh 406      13.636  45.591  58.720  1.00  0.00           C
ATOM   9750  C23 POPEh 406      18.886  44.081  56.930  1.00  0.00           C
ATOM   9753  C24 POPEh 406      19.796  44.571  55.790  1.00  0.00           C
ATOM   9756  C25 POPEh 406      19.676  43.751  54.500  1.00  0.00           C
ATOM   9759  C26 POPEh 406      18.266  43.691  53.920  1.00  0.00           C
ATOM   9762  C27 POPEh 406      18.256  42.991  52.550  1.00  0.00           C
ATOM   9765  C28 POPEh 406      16.846  42.801  51.970  1.00  0.00           C
ATOM   9768  C29 POPEh 406      16.106  44.111  51.880  1.00  0.00           C
ATOM   9770 0C21 POPEh 406      15.986  44.911  50.810  1.00  0.00           C
ATOM   9772 1C21 POPEh 406      16.536  44.641  49.430  1.00  0.00           C
ATOM   9775 2C21 POPEh 406      15.416  44.651  48.370  1.00  0.00           C
ATOM   9778 3C21 POPEh 406      14.276  43.671  48.680  1.00  0.00           C
ATOM   9781 4C21 POPEh 406      13.216  43.621  47.570  1.00  0.00           C
ATOM   9784 5C21 POPEh 406      12.156  42.551  47.850  1.00  0.00           C
ATOM   9787 6C21 POPEh 406      11.396  42.091  46.600  1.00  0.00           C
ATOM   9790 7C21 POPEh 406      10.536  40.841  46.860  1.00  0.00           C
ATOM   9793 8C21 POPEh 406      10.186  40.071  45.590  1.00  0.00           C
ATOM   9797  C33 POPEh 406      14.306  44.671  57.650  1.00  0.00           C
ATOM   9800  C34 POPEh 406      13.416  44.491  56.420  1.00  0.00           C
ATOM   9803  C35 POPEh 406      13.916  43.411  55.450  1.00  0.00           C
ATOM   9806  C36 POPEh 406      12.806  42.931  54.510  1.00  0.00           C
ATOM   9809  C37 POPEh 406      13.306  41.911  53.470  1.00  0.00           C
ATOM   9812  C38 POPEh 406      12.346  41.781  52.280  1.00  0.00           C
ATOM   9815  C39 POPEh 406      12.886  40.891  51.150  1.00  0.00           C
ATOM   9818 0C31 POPEh 406      12.886  39.401  51.490  1.00  0.00           C
ATOM   9821 1C31 POPEh 406      12.996  38.511  50.230  1.00  0.00           C
ATOM   9824 2C31 POPEh 406      12.106  37.261  50.280  1.00  0.00           C
ATOM   9827 3C31 POPEh 406      12.826  35.961  50.700  1.00  0.00           C
ATOM   9830 4C31 POPEh 406      13.506  36.021  52.070  1.00  0.00           C
ATOM   9833 5C31 POPEh 406      14.126  34.671  52.460  1.00  0.00           C
ATOM   9836 6C31 POPEh 406      14.736  34.641  53.860  1.00  0.00           C
ATOM   9840  NH3 POPEi 407      34.006  10.661  29.720  1.00  0.00           N
ATOM   9844  C12 POPEi 407      34.726   9.421  29.320  1.00  0.00           C
ATOM   9847  C11 POPEi 407      34.336   9.011  27.920  1.00  0.00           C
ATOM   9850  P   POPEi 407      33.976   6.651  26.940  1.00  0.00           P
ATOM   9851  O13 POPEi 407      34.456   6.681  25.540  1.00  0.00           O
ATOM   9852  O14 POPEi 407      34.016   5.331  27.610  1.00  0.00           O
ATOM   9853  O11 POPEi 407      32.486   7.171  27.030  1.00  0.00           O
ATOM   9854  O12 POPEi 407      34.806   7.681  27.780  1.00  0.00           O
ATOM   9855  C1  POPEi 407      31.366   6.321  27.290  1.00  0.00           C
ATOM   9858  C2  POPEi 407      30.906   6.191  28.780  1.00  0.00           C
ATOM   9860  O21 POPEi 407      30.296   7.411  29.220  1.00  0.00           O
ATOM   9861  C21 POPEi 407      30.856   8.161  30.120  1.00  0.00           C
ATOM   9862  O22 POPEi 407      32.036   8.431  30.250  1.00  0.00           O
ATOM   9863  C22 POPEi 407      29.796   8.681  31.100  1.00  0.00           C
ATOM   9866  C3  POPEi 407      31.876   5.491  29.790  1.00  0.00           C
ATOM   9869  O31 POPEi 407      31.306   5.341  31.120  1.00  0.00           O
ATOM   9870  C31 POPEi 407      30.866   4.151  31.520  1.00  0.00           C
ATOM   9871  O32 POPEi 407      30.886   3.121  30.860  1.00  0.00           O
ATOM   9872  C32 POPEi 407      30.426   4.231  32.990  1.00  0.00           C
ATOM   9875  C23 POPEi 407      29.876   7.991  32.490  1.00  0.00           C
ATOM   9878  C24 POPEi 407      28.886   8.591  33.500  1.00  0.00           C
ATOM   9881  C25 POPEi 407      28.596   7.681  34.720  1.00  0.00           C
ATOM   9884  C26 POPEi 407      29.686   7.671  35.800  1.00  0.00           C
ATOM   9887  C27 POPEi 407      29.156   7.111  37.130  1.00  0.00           C
ATOM   9890  C28 POPEi 407      30.086   7.361  38.340  1.00  0.00           C
ATOM   9893  C29 POPEi 407      31.366   6.561  38.270  1.00  0.00           C
ATOM   9895 0C21 POPEi 407      31.776   5.601  39.120  1.00  0.00           C
ATOM   9897 1C21 POPEi 407      31.036   5.121  40.350  1.00  0.00           C
ATOM   9900 2C21 POPEi 407      31.706   5.551  41.680  1.00  0.00           C
ATOM   9903 3C21 POPEi 407      31.956   7.061  41.800  1.00  0.00           C
ATOM   9906 4C21 POPEi 407      32.056   7.541  43.260  1.00  0.00           C
ATOM   9909 5C21 POPEi 407      30.686   7.691  43.940  1.00  0.00           C
ATOM   9912 6C21 POPEi 407      30.696   8.671  45.110  1.00  0.00           C
ATOM   9915 7C21 POPEi 407      29.296   8.911  45.690  1.00  0.00           C
ATOM   9918 8C21 POPEi 407      29.206  10.091  46.660  1.00  0.00           C
ATOM   9922  C33 POPEi 407      30.606   2.871  33.710  1.00  0.00           C
ATOM   9925  C34 POPEi 407      30.586   2.961  35.250  1.00  0.00           C
ATOM   9928  C35 POPEi 407      31.406   1.821  35.870  1.00  0.00           C
ATOM   9931  C36 POPEi 407      31.306   1.661  37.400  1.00  0.00           C
ATOM   9934  C37 POPEi 407      32.246   0.519  37.840  1.00  0.00           C
ATOM   9937  C38 POPEi 407      32.146   0.079  39.310  1.00  0.00           C
ATOM   9940  C39 POPEi 407      32.966  -1.221  39.470  1.00  0.00           C
ATOM   9943 0C31 POPEi 407      32.956  -1.891  40.850  1.00  0.00           C
ATOM   9946 1C31 POPEi 407      33.016  -3.421  40.690  1.00  0.00           C
ATOM   9949 2C31 POPEi 407      33.706  -4.191  41.820  1.00  0.00           C
ATOM   9952 3C31 POPEi 407      34.026  -5.631  41.390  1.00  0.00           C
ATOM   9955 4C31 POPEi 407      34.816  -6.421  42.440  1.00  0.00           C
ATOM   9958 5C31 POPEi 407      35.186  -7.831  41.970  1.00  0.00           C
ATOM   9961 6C31 POPEi 407      35.916  -8.651  43.030  1.00  0.00           C
ATOM   9965  NH3 POPEj 408      74.996  99.311  28.000  1.00  0.00           N
ATOM   9969  C12 POPEj 408      76.106  98.291  28.070  1.00  0.00           C
ATOM   9972  C11 POPEj 408      77.216  98.791  28.990  1.00  0.00           C
ATOM   9975  P   POPEj 408      78.946 100.681  29.330  1.00  0.00           P
ATOM   9976  O13 POPEj 408      80.226 100.291  28.690  1.00  0.00           O
ATOM   9977  O14 POPEj 408      78.726 102.131  29.480  1.00  0.00           O
ATOM   9978  O11 POPEj 408      78.876 100.011  30.740  1.00  0.00           O
ATOM   9979  O12 POPEj 408      77.766 100.021  28.510  1.00  0.00           O
ATOM   9980  C1  POPEj 408      79.496 100.651  31.860  1.00  0.00           C
ATOM   9983  C2  POPEj 408      78.546 100.511  33.060  1.00  0.00           C
ATOM   9985  O21 POPEj 408      78.856 101.491  34.060  1.00  0.00           O
ATOM   9986  C21 POPEj 408      79.916 101.291  34.800  1.00  0.00           C
ATOM   9987  O22 POPEj 408      80.816 100.491  34.590  1.00  0.00           O
ATOM   9988  C22 POPEj 408      79.806 102.241  36.000  1.00  0.00           C
ATOM   9991  C3  POPEj 408      78.446  99.031  33.570  1.00  0.00           C
ATOM   9994  O31 POPEj 408      77.166  98.731  34.170  1.00  0.00           O
ATOM   9995  C31 POPEj 408      76.976  99.181  35.400  1.00  0.00           C
ATOM   9996  O32 POPEj 408      77.766  99.831  36.060  1.00  0.00           O
ATOM   9997  C32 POPEj 408      75.586  98.791  35.840  1.00  0.00           C
ATOM  10000  C23 POPEj 408      80.416 101.621  37.280  1.00  0.00           C
ATOM  10003  C24 POPEj 408      80.166 102.481  38.520  1.00  0.00           C
ATOM  10006  C25 POPEj 408      80.926 101.961  39.740  1.00  0.00           C
ATOM  10009  C26 POPEj 408      80.986 102.981  40.880  1.00  0.00           C
ATOM  10012  C27 POPEj 408      81.966 102.581  41.990  1.00  0.00           C
ATOM  10015  C28 POPEj 408      82.296 103.741  42.960  1.00  0.00           C
ATOM  10018  C29 POPEj 408      82.796 103.181  44.260  1.00  0.00           C
ATOM  10020 0C21 POPEj 408      83.836 103.521  45.040  1.00  0.00           C
ATOM  10022 1C21 POPEj 408      84.816 104.651  44.840  1.00  0.00           C
ATOM  10025 2C21 POPEj 408      85.646 104.841  46.130  1.00  0.00           C
ATOM  10028 3C21 POPEj 408      86.696 105.971  46.040  1.00  0.00           C
ATOM  10031 4C21 POPEj 408      87.766 105.881  47.150  1.00  0.00           C
ATOM  10034 5C21 POPEj 408      87.216 105.931  48.580  1.00  0.00           C
ATOM  10037 6C21 POPEj 408      88.286 105.681  49.650  1.00  0.00           C
ATOM  10040 7C21 POPEj 408      87.716 105.671  51.070  1.00  0.00           C
ATOM  10043 8C21 POPEj 408      88.696 105.211  52.150  1.00  0.00           C
ATOM  10047  C33 POPEj 408      75.556  98.211  37.260  1.00  0.00           C
ATOM  10050  C34 POPEj 408      74.166  98.381  37.860  1.00  0.00           C
ATOM  10053  C35 POPEj 408      74.056  97.631  39.180  1.00  0.00           C
ATOM  10056  C36 POPEj 408      72.976  98.231  40.080  1.00  0.00           C
ATOM  10059  C37 POPEj 408      72.886  97.471  41.410  1.00  0.00           C
ATOM  10062  C38 POPEj 408      71.796  98.051  42.300  1.00  0.00           C
ATOM  10065  C39 POPEj 408      71.496  97.141  43.490  1.00  0.00           C
ATOM  10068 0C31 POPEj 408      72.486  97.301  44.650  1.00  0.00           C
ATOM  10071 1C31 POPEj 408      72.176  96.321  45.790  1.00  0.00           C
ATOM  10074 2C31 POPEj 408      72.666  96.781  47.160  1.00  0.00           C
ATOM  10077 3C31 POPEj 408      71.996  98.071  47.630  1.00  0.00           C
ATOM  10080 4C31 POPEj 408      72.116  98.311  49.140  1.00  0.00           C
ATOM  10083 5C31 POPEj 408      71.626  99.711  49.530  1.00  0.00           C
ATOM  10086 6C31 POPEj 408      72.766 100.731  49.660  1.00  0.00           C
ATOM  10090  NH3 POPEk 409      40.246  90.621  71.380  1.00  0.00           N
ATOM  10094  C12 POPEk 409      39.016  90.621  70.510  1.00  0.00           C
ATOM  10097  C11 POPEk 409      38.106  89.401  70.790  1.00  0.00           C
ATOM  10100  P   POPEk 409      39.856  87.491  70.160  1.00  0.00           P
ATOM  10101  O13 POPEk 409      41.126  87.771  70.850  1.00  0.00           O
ATOM  10102  O14 POPEk 409      39.466  86.091  69.930  1.00  0.00           O
ATOM  10103  O11 POPEk 409      39.836  88.311  68.790  1.00  0.00           O
ATOM  10104  O12 POPEk 409      38.776  88.171  71.060  1.00  0.00           O
ATOM  10105  C1  POPEk 409      40.486  87.691  67.660  1.00  0.00           C
ATOM  10108  C2  POPEk 409      40.696  88.681  66.480  1.00  0.00           C
ATOM  10110  O21 POPEk 409      42.036  88.531  65.940  1.00  0.00           O
ATOM  10111  C21 POPEk 409      42.086  87.751  64.860  1.00  0.00           C
ATOM  10112  O22 POPEk 409      41.156  87.111  64.420  1.00  0.00           O
ATOM  10113  C22 POPEk 409      43.456  87.871  64.180  1.00  0.00           C
ATOM  10116  C3  POPEk 409      40.466  90.171  66.880  1.00  0.00           C
ATOM  10119  O31 POPEk 409      41.106  91.061  65.950  1.00  0.00           O
ATOM  10120  C31 POPEk 409      40.386  91.741  65.090  1.00  0.00           C
ATOM  10121  O32 POPEk 409      39.176  91.841  65.070  1.00  0.00           O
ATOM  10122  C32 POPEk 409      41.356  92.331  64.060  1.00  0.00           C
ATOM  10125  C23 POPEk 409      43.386  88.281  62.690  1.00  0.00           C
ATOM  10128  C24 POPEk 409      44.756  88.701  62.130  1.00  0.00           C
ATOM  10131  C25 POPEk 409      44.826  88.781  60.600  1.00  0.00           C
ATOM  10134  C26 POPEk 409      45.076  87.421  59.940  1.00  0.00           C
ATOM  10137  C27 POPEk 409      45.226  87.531  58.410  1.00  0.00           C
ATOM  10140  C28 POPEk 409      45.206  86.151  57.710  1.00  0.00           C
ATOM  10143  C29 POPEk 409      44.476  86.051  56.390  1.00  0.00           C
ATOM  10145 0C21 POPEk 409      44.686  86.781  55.270  1.00  0.00           C
ATOM  10147 1C21 POPEk 409      45.706  87.871  55.080  1.00  0.00           C
ATOM  10150 2C21 POPEk 409      46.936  87.411  54.280  1.00  0.00           C
ATOM  10153 3C21 POPEk 409      46.656  87.211  52.780  1.00  0.00           C
ATOM  10156 4C21 POPEk 409      47.936  87.051  51.950  1.00  0.00           C
ATOM  10159 5C21 POPEk 409      47.726  87.481  50.490  1.00  0.00           C
ATOM  10162 6C21 POPEk 409      48.926  87.191  49.580  1.00  0.00           C
ATOM  10165 7C21 POPEk 409      48.586  87.431  48.100  1.00  0.00           C
ATOM  10168 8C21 POPEk 409      49.756  87.161  47.150  1.00  0.00           C
ATOM  10172  C33 POPEk 409      40.696  92.731  62.730  1.00  0.00           C
ATOM  10175  C34 POPEk 409      41.726  93.081  61.650  1.00  0.00           C
ATOM  10178  C35 POPEk 409      41.096  93.661  60.370  1.00  0.00           C
ATOM  10181  C36 POPEk 409      40.946  92.661  59.210  1.00  0.00           C
ATOM  10184  C37 POPEk 409      40.766  93.411  57.880  1.00  0.00           C
ATOM  10187  C38 POPEk 409      40.616  92.511  56.640  1.00  0.00           C
ATOM  10190  C39 POPEk 409      39.156  92.161  56.300  1.00  0.00           C
ATOM  10193 0C31 POPEk 409      38.826  92.411  54.810  1.00  0.00           C
ATOM  10196 1C31 POPEk 409      37.396  91.981  54.460  1.00  0.00           C
ATOM  10199 2C31 POPEk 409      37.106  91.971  52.950  1.00  0.00           C
ATOM  10202 3C31 POPEk 409      36.956  93.351  52.290  1.00  0.00           C
ATOM  10205 4C31 POPEk 409      35.806  94.201  52.860  1.00  0.00           C
ATOM  10208 5C31 POPEk 409      35.566  95.501  52.070  1.00  0.00           C
ATOM  10211 6C31 POPEk 409      34.516  96.421  52.690  1.00  0.00           C
ATOM  10215  NH3 POPEl 410      50.776 105.291  26.680  1.00  0.00           N
ATOM  10219  C12 POPEl 410      50.496 105.311  25.200  1.00  0.00           C
ATOM  10222  C11 POPEl 410      49.976 106.691  24.750  1.00  0.00           C
ATOM  10225  P   POPEl 410      50.196 109.151  25.630  1.00  0.00           P
ATOM  10226  O13 POPEl 410      50.206 110.101  24.470  1.00  0.00           O
ATOM  10227  O14 POPEl 410      48.886 108.901  26.250  1.00  0.00           O
ATOM  10228  O11 POPEl 410      51.146 109.701  26.800  1.00  0.00           O
ATOM  10229  O12 POPEl 410      50.826 107.741  25.260  1.00  0.00           O
ATOM  10230  C1  POPEl 410      51.176 108.871  27.980  1.00  0.00           C
ATOM  10233  C2  POPEl 410      51.946 109.491  29.190  1.00  0.00           C
ATOM  10235  O21 POPEl 410      51.756 108.801  30.450  1.00  0.00           O
ATOM  10236  C21 POPEl 410      51.676 107.491  30.550  1.00  0.00           C
ATOM  10237  O22 POPEl 410      51.586 106.681  29.650  1.00  0.00           O
ATOM  10238  C22 POPEl 410      51.816 107.111  32.030  1.00  0.00           C
ATOM  10241  C3  POPEl 410      51.626 111.001  29.420  1.00  0.00           C
ATOM  10244  O31 POPEl 410      52.436 111.581  30.460  1.00  0.00           O
ATOM  10245  C31 POPEl 410      52.056 111.721  31.750  1.00  0.00           C
ATOM  10246  O32 POPEl 410      52.806 112.181  32.610  1.00  0.00           O
ATOM  10247  C32 POPEl 410      50.616 111.321  32.060  1.00  0.00           C
ATOM  10250  C23 POPEl 410      50.566 106.401  32.600  1.00  0.00           C
ATOM  10253  C24 POPEl 410      50.906 105.461  33.760  1.00  0.00           C
ATOM  10256  C25 POPEl 410      51.606 106.161  34.930  1.00  0.00           C
ATOM  10259  C26 POPEl 410      52.316 105.201  35.890  1.00  0.00           C
ATOM  10262  C27 POPEl 410      53.246 105.931  36.860  1.00  0.00           C
ATOM  10265  C28 POPEl 410      54.216 104.991  37.600  1.00  0.00           C
ATOM  10268  C29 POPEl 410      55.206 105.791  38.410  1.00  0.00           C
ATOM  10270 0C21 POPEl 410      55.176 105.961  39.740  1.00  0.00           C
ATOM  10272 1C21 POPEl 410      54.146 105.391  40.680  1.00  0.00           C
ATOM  10275 2C21 POPEl 410      54.636 104.121  41.400  1.00  0.00           C
ATOM  10278 3C21 POPEl 410      55.886 104.361  42.260  1.00  0.00           C
ATOM  10281 4C21 POPEl 410      56.106 103.301  43.340  1.00  0.00           C
ATOM  10284 5C21 POPEl 410      55.046 103.301  44.450  1.00  0.00           C
ATOM  10287 6C21 POPEl 410      54.936 104.651  45.160  1.00  0.00           C
ATOM  10290 7C21 POPEl 410      54.066 104.611  46.410  1.00  0.00           C
ATOM  10293 8C21 POPEl 410      54.426 105.731  47.370  1.00  0.00           C
ATOM  10297  C33 POPEl 410      50.406 111.011  33.570  1.00  0.00           C
ATOM  10300  C34 POPEl 410      49.226 110.061  33.840  1.00  0.00           C
ATOM  10303  C35 POPEl 410      47.856 110.751  33.820  1.00  0.00           C
ATOM  10306  C36 POPEl 410      47.536 111.531  35.100  1.00  0.00           C
ATOM  10309  C37 POPEl 410      46.106 112.081  35.070  1.00  0.00           C
ATOM  10312  C38 POPEl 410      45.616 112.671  36.400  1.00  0.00           C
ATOM  10315  C39 POPEl 410      46.496 113.771  36.990  1.00  0.00           C
ATOM  10318 0C31 POPEl 410      45.916 114.361  38.280  1.00  0.00           C
ATOM  10321 1C31 POPEl 410      46.926 115.231  39.030  1.00  0.00           C
ATOM  10324 2C31 POPEl 410      46.296 116.071  40.150  1.00  0.00           C
ATOM  10327 3C31 POPEl 410      45.966 115.311  41.440  1.00  0.00           C
ATOM  10330 4C31 POPEl 410      45.556 116.301  42.540  1.00  0.00           C
ATOM  10333 5C31 POPEl 410      45.116 115.631  43.840  1.00  0.00           C
ATOM  10336 6C31 POPEl 410      45.026 116.611  45.010  1.00  0.00           C
ATOM  10340  NH3 POPEm 411      84.706  73.611  66.400  1.00  0.00           N
ATOM  10344  C12 POPEm 411      85.406  72.391  65.860  1.00  0.00           C
ATOM  10347  C11 POPEm 411      84.466  71.391  65.160  1.00  0.00           C
ATOM  10350  P   POPEm 411      85.816  69.201  65.700  1.00  0.00           P
ATOM  10351  O13 POPEm 411      85.106  69.341  67.000  1.00  0.00           O
ATOM  10352  O14 POPEm 411      85.886  67.841  65.130  1.00  0.00           O
ATOM  10353  O11 POPEm 411      87.276  69.771  65.830  1.00  0.00           O
ATOM  10354  O12 POPEm 411      85.186  70.241  64.690  1.00  0.00           O
ATOM  10355  C1  POPEm 411      88.176  69.881  64.710  1.00  0.00           C
ATOM  10358  C2  POPEm 411      88.476  71.371  64.370  1.00  0.00           C
ATOM  10360  O21 POPEm 411      89.576  71.511  63.440  1.00  0.00           O
ATOM  10361  C21 POPEm 411      89.276  71.931  62.210  1.00  0.00           C
ATOM  10362  O22 POPEm 411      88.146  72.141  61.800  1.00  0.00           O
ATOM  10363  C22 POPEm 411      90.526  71.961  61.340  1.00  0.00           C
ATOM  10366  C3  POPEm 411      88.826  72.171  65.670  1.00  0.00           C
ATOM  10369  O31 POPEm 411      88.206  73.481  65.650  1.00  0.00           O
ATOM  10370  C31 POPEm 411      88.856  74.391  64.940  1.00  0.00           C
ATOM  10371  O32 POPEm 411      90.006  74.301  64.560  1.00  0.00           O
ATOM  10372  C32 POPEm 411      87.856  75.471  64.510  1.00  0.00           C
ATOM  10375  C23 POPEm 411      90.166  71.911  59.840  1.00  0.00           C
ATOM  10378  C24 POPEm 411      89.856  73.281  59.210  1.00  0.00           C
ATOM  10381  C25 POPEm 411      88.876  73.161  58.040  1.00  0.00           C
ATOM  10384  C26 POPEm 411      89.166  74.111  56.870  1.00  0.00           C
ATOM  10387  C27 POPEm 411      90.396  73.691  56.060  1.00  0.00           C
ATOM  10390  C28 POPEm 411      90.556  74.471  54.740  1.00  0.00           C
ATOM  10393  C29 POPEm 411      91.046  75.881  54.970  1.00  0.00           C
ATOM  10395 0C21 POPEm 411      91.606  76.641  54.020  1.00  0.00           C
ATOM  10397 1C21 POPEm 411      91.756  76.251  52.570  1.00  0.00           C
ATOM  10400 2C21 POPEm 411      91.616  77.471  51.650  1.00  0.00           C
ATOM  10403 3C21 POPEm 411      91.576  77.101  50.160  1.00  0.00           C
ATOM  10406 4C21 POPEm 411      91.496  78.351  49.280  1.00  0.00           C
ATOM  10409 5C21 POPEm 411      91.296  78.041  47.790  1.00  0.00           C
ATOM  10412 6C21 POPEm 411      91.486  79.301  46.940  1.00  0.00           C
ATOM  10415 7C21 POPEm 411      91.346  79.071  45.430  1.00  0.00           C
ATOM  10418 8C21 POPEm 411      91.806  80.281  44.610  1.00  0.00           C
ATOM  10422  C33 POPEm 411      87.086  74.991  63.250  1.00  0.00           C
ATOM  10425  C34 POPEm 411      85.806  75.801  62.960  1.00  0.00           C
ATOM  10428  C35 POPEm 411      85.906  76.851  61.840  1.00  0.00           C
ATOM  10431  C36 POPEm 411      86.316  76.271  60.480  1.00  0.00           C
ATOM  10434  C37 POPEm 411      85.986  77.171  59.280  1.00  0.00           C
ATOM  10437  C38 POPEm 411      86.886  76.911  58.070  1.00  0.00           C
ATOM  10440  C39 POPEm 411      86.526  77.791  56.860  1.00  0.00           C
ATOM  10443 0C31 POPEm 411      87.466  77.571  55.670  1.00  0.00           C
ATOM  10446 1C31 POPEm 411      86.726  77.661  54.330  1.00  0.00           C
ATOM  10449 2C31 POPEm 411      87.626  77.551  53.100  1.00  0.00           C
ATOM  10452 3C31 POPEm 411      86.786  77.481  51.810  1.00  0.00           C
ATOM  10455 4C31 POPEm 411      87.606  77.151  50.560  1.00  0.00           C
ATOM  10458 5C31 POPEm 411      86.746  76.521  49.460  1.00  0.00           C
ATOM  10461 6C31 POPEm 411      87.546  76.091  48.230  1.00  0.00           C
ATOM  10465  NH3 POPEn 412      15.036  18.951  23.620  1.00  0.00           N
ATOM  10469  C12 POPEn 412      15.866  19.691  22.590  1.00  0.00           C
ATOM  10472  C11 POPEn 412      16.286  18.781  21.400  1.00  0.00           C
ATOM  10475  P   POPEn 412      18.656  19.691  20.620  1.00  0.00           P
ATOM  10476  O13 POPEn 412      18.766  21.061  21.180  1.00  0.00           O
ATOM  10477  O14 POPEn 412      19.346  19.451  19.330  1.00  0.00           O
ATOM  10478  O11 POPEn 412      19.066  18.611  21.710  1.00  0.00           O
ATOM  10479  O12 POPEn 412      17.106  19.481  20.450  1.00  0.00           O
ATOM  10480  C1  POPEn 412      19.466  18.961  23.030  1.00  0.00           C
ATOM  10483  C2  POPEn 412      18.956  17.911  24.040  1.00  0.00           C
ATOM  10485  O21 POPEn 412      19.156  18.411  25.380  1.00  0.00           O
ATOM  10486  C21 POPEn 412      18.046  18.651  26.030  1.00  0.00           C
ATOM  10487  O22 POPEn 412      16.926  18.721  25.530  1.00  0.00           O
ATOM  10488  C22 POPEn 412      18.256  18.801  27.530  1.00  0.00           C
ATOM  10491  C3  POPEn 412      19.656  16.541  23.940  1.00  0.00           C
ATOM  10494  O31 POPEn 412      19.016  15.661  24.880  1.00  0.00           O
ATOM  10495  C31 POPEn 412      19.366  14.391  24.800  1.00  0.00           C
ATOM  10496  O32 POPEn 412      20.156  13.911  24.010  1.00  0.00           O
ATOM  10497  C32 POPEn 412      18.676  13.691  25.980  1.00  0.00           C
ATOM  10500  C23 POPEn 412      19.656  19.131  28.080  1.00  0.00           C
ATOM  10503  C24 POPEn 412      19.576  19.591  29.540  1.00  0.00           C
ATOM  10506  C25 POPEn 412      20.876  19.451  30.340  1.00  0.00           C
ATOM  10509  C26 POPEn 412      20.676  19.691  31.840  1.00  0.00           C
ATOM  10512  C27 POPEn 412      20.326  18.421  32.630  1.00  0.00           C
ATOM  10515  C28 POPEn 412      19.786  18.711  34.040  1.00  0.00           C
ATOM  10518  C29 POPEn 412      20.696  19.551  34.900  1.00  0.00           C
ATOM  10520 0C21 POPEn 412      20.556  19.751  36.220  1.00  0.00           C
ATOM  10522 1C21 POPEn 412      19.456  19.161  37.050  1.00  0.00           C
ATOM  10525 2C21 POPEn 412      19.876  18.351  38.290  1.00  0.00           C
ATOM  10528 3C21 POPEn 412      20.386  19.171  39.470  1.00  0.00           C
ATOM  10531 4C21 POPEn 412      20.976  18.201  40.500  1.00  0.00           C
ATOM  10534 5C21 POPEn 412      21.386  18.851  41.820  1.00  0.00           C
ATOM  10537 6C21 POPEn 412      22.346  17.951  42.620  1.00  0.00           C
ATOM  10540 7C21 POPEn 412      21.736  16.591  43.010  1.00  0.00           C
ATOM  10543 8C21 POPEn 412      22.736  15.671  43.720  1.00  0.00           C
ATOM  10547  C33 POPEn 412      18.826  12.151  26.030  1.00  0.00           C
ATOM  10550  C34 POPEn 412      18.726  11.651  27.480  1.00  0.00           C
ATOM  10553  C35 POPEn 412      17.936  10.351  27.650  1.00  0.00           C
ATOM  10556  C36 POPEn 412      17.876   9.851  29.110  1.00  0.00           C
ATOM  10559  C37 POPEn 412      17.316  10.911  30.070  1.00  0.00           C
ATOM  10562  C38 POPEn 412      16.726  10.371  31.380  1.00  0.00           C
ATOM  10565  C39 POPEn 412      17.756   9.661  32.270  1.00  0.00           C
ATOM  10568 0C31 POPEn 412      17.236   9.331  33.690  1.00  0.00           C
ATOM  10571 1C31 POPEn 412      17.966  10.131  34.790  1.00  0.00           C
ATOM  10574 2C31 POPEn 412      17.946   9.461  36.170  1.00  0.00           C
ATOM  10577 3C31 POPEn 412      17.026  10.191  37.160  1.00  0.00           C
ATOM  10580 4C31 POPEn 412      17.046   9.571  38.570  1.00  0.00           C
ATOM  10583 5C31 POPEn 412      16.186  10.361  39.560  1.00  0.00           C
ATOM  10586 6C31 POPEn 412      16.186   9.781  40.970  1.00  0.00           C
ATOM  10590  NH3 POPEo 413     116.006  15.011  24.360  1.00  0.00           N
ATOM  10594  C12 POPEo 413     116.426  16.191  23.530  1.00  0.00           C
ATOM  10597  C11 POPEo 413     115.276  17.161  23.230  1.00  0.00           C
ATOM  10600  P   POPEo 413     113.576  18.731  24.340  1.00  0.00           P
ATOM  10601  O13 POPEo 413     112.656  17.851  25.100  1.00  0.00           O
ATOM  10602  O14 POPEo 413     113.126  18.931  22.930  1.00  0.00           O
ATOM  10603  O11 POPEo 413     113.636  20.111  25.100  1.00  0.00           O
ATOM  10604  O12 POPEo 413     114.996  18.011  24.360  1.00  0.00           O
ATOM  10605  C1  POPEo 413     114.566  21.181  24.890  1.00  0.00           C
ATOM  10608  C2  POPEo 413     116.026  20.831  25.280  1.00  0.00           C
ATOM  10610  O21 POPEo 413     115.966  19.981  26.420  1.00  0.00           O
ATOM  10611  C21 POPEo 413     116.926  19.141  26.620  1.00  0.00           C
ATOM  10612  O22 POPEo 413     117.926  18.971  25.940  1.00  0.00           O
ATOM  10613  C22 POPEo 413     116.686  18.451  27.950  1.00  0.00           C
ATOM  10616  C3  POPEo 413     116.936  22.091  25.570  1.00  0.00           C
ATOM  10619  O31 POPEo 413     116.506  22.841  26.730  1.00  0.00           O
ATOM  10620  C31 POPEo 413     116.956  24.091  26.850  1.00  0.00           C
ATOM  10621  O32 POPEo 413     117.576  24.701  26.000  1.00  0.00           O
ATOM  10622  C32 POPEo 413     116.576  24.621  28.240  1.00  0.00           C
ATOM  10625  C23 POPEo 413     117.496  19.191  29.020  1.00  0.00           C
ATOM  10628  C24 POPEo 413     117.636  18.401  30.310  1.00  0.00           C
ATOM  10631  C25 POPEo 413     118.526  19.171  31.290  1.00  0.00           C
ATOM  10634  C26 POPEo 413     119.026  18.301  32.430  1.00  0.00           C
ATOM  10637  C27 POPEo 413     120.096  19.031  33.260  1.00  0.00           C
ATOM  10640  C28 POPEo 413     120.956  18.071  34.100  1.00  0.00           C
ATOM  10643  C29 POPEo 413     120.096  17.281  35.050  1.00  0.00           C
ATOM  10645 0C21 POPEo 413     120.006  17.441  36.380  1.00  0.00           C
ATOM  10647 1C21 POPEo 413     120.766  18.441  37.220  1.00  0.00           C
ATOM  10650 2C21 POPEo 413     121.006  17.911  38.640  1.00  0.00           C
ATOM  10653 3C21 POPEo 413     121.486  19.031  39.570  1.00  0.00           C
ATOM  10656 4C21 POPEo 413     121.746  18.551  41.010  1.00  0.00           C
ATOM  10659 5C21 POPEo 413     122.156  19.721  41.920  1.00  0.00           C
ATOM  10662 6C21 POPEo 413     122.786  19.271  43.240  1.00  0.00           C
ATOM  10665 7C21 POPEo 413     123.276  20.461  44.070  1.00  0.00           C
ATOM  10668 8C21 POPEo 413     123.906  20.041  45.400  1.00  0.00           C
ATOM  10672  C33 POPEo 413     117.166  23.831  29.450  1.00  0.00           C
ATOM  10675  C34 POPEo 413     118.556  24.311  29.900  1.00  0.00           C
ATOM  10678  C35 POPEo 413     118.616  24.691  31.390  1.00  0.00           C
ATOM  10681  C36 POPEo 413     118.506  23.511  32.360  1.00  0.00           C
ATOM  10684  C37 POPEo 413     118.656  23.911  33.840  1.00  0.00           C
ATOM  10687  C38 POPEo 413     118.726  22.701  34.780  1.00  0.00           C
ATOM  10690  C39 POPEo 413     120.016  22.641  35.630  1.00  0.00           C
ATOM  10693 0C31 POPEo 413     119.946  23.451  36.930  1.00  0.00           C
ATOM  10696 1C31 POPEo 413     119.036  22.811  38.000  1.00  0.00           C
ATOM  10699 2C31 POPEo 413     118.916  23.641  39.290  1.00  0.00           C
ATOM  10702 3C31 POPEo 413     120.166  23.571  40.180  1.00  0.00           C
ATOM  10705 4C31 POPEo 413     119.936  24.231  41.550  1.00  0.00           C
ATOM  10708 5C31 POPEo 413     121.086  23.961  42.540  1.00  0.00           C
ATOM  10711 6C31 POPEo 413     120.846  24.541  43.940  1.00  0.00           C
ATOM  10715  NH3 POPEp 414      14.336 131.313  23.910  1.00  0.00           N
ATOM  10719  C12 POPEp 414      15.166 130.193  23.340  1.00  0.00           C
ATOM  10722  C11 POPEp 414      14.536 129.591  22.070  1.00  0.00           C
ATOM  10725  P   POPEp 414      12.766 127.661  22.480  1.00  0.00           P
ATOM  10726  O13 POPEp 414      11.796 128.751  22.670  1.00  0.00           O
ATOM  10727  O14 POPEp 414      12.506 126.731  21.360  1.00  0.00           O
ATOM  10728  O11 POPEp 414      12.916 126.801  23.800  1.00  0.00           O
ATOM  10729  O12 POPEp 414      14.236 128.221  22.300  1.00  0.00           O
ATOM  10730  C1  POPEp 414      11.926 126.691  24.830  1.00  0.00           C
ATOM  10733  C2  POPEp 414      12.596 126.861  26.230  1.00  0.00           C
ATOM  10735  O21 POPEp 414      11.876 126.231  27.310  1.00  0.00           O
ATOM  10736  C21 POPEp 414      10.826 126.831  27.820  1.00  0.00           C
ATOM  10737  O22 POPEp 414      10.116 127.651  27.270  1.00  0.00           O
ATOM  10738  C22 POPEp 414      10.646 126.391  29.290  1.00  0.00           C
ATOM  10741  C3  POPEp 414      12.936 128.361  26.490  1.00  0.00           C
ATOM  10744  O31 POPEp 414      13.786 128.561  27.640  1.00  0.00           O
ATOM  10745  C31 POPEp 414      14.686 129.541  27.530  1.00  0.00           C
ATOM  10746  O32 POPEp 414      14.996 130.123  26.510  1.00  0.00           O
ATOM  10747  C32 POPEp 414      15.276 129.853  28.900  1.00  0.00           C
ATOM  10750  C23 POPEp 414      11.846 126.821  30.170  1.00  0.00           C
ATOM  10753  C24 POPEp 414      11.906 126.241  31.600  1.00  0.00           C
ATOM  10756  C25 POPEp 414      10.766 126.691  32.530  1.00  0.00           C
ATOM  10759  C26 POPEp 414      11.166 126.841  34.010  1.00  0.00           C
ATOM  10762  C27 POPEp 414       9.936 126.791  34.950  1.00  0.00           C
ATOM  10765  C28 POPEp 414      10.136 127.391  36.360  1.00  0.00           C
ATOM  10768  C29 POPEp 414      11.506 127.211  36.960  1.00  0.00           C
ATOM  10770 0C21 POPEp 414      11.906 126.311  37.890  1.00  0.00           C
ATOM  10772 1C21 POPEp 414      11.076 125.221  38.520  1.00  0.00           C
ATOM  10775 2C21 POPEp 414      11.806 123.861  38.540  1.00  0.00           C
ATOM  10778 3C21 POPEp 414      13.006 123.801  39.500  1.00  0.00           C
ATOM  10781 4C21 POPEp 414      13.596 122.391  39.610  1.00  0.00           C
ATOM  10784 5C21 POPEp 414      15.066 122.341  40.070  1.00  0.00           C
ATOM  10787 6C21 POPEp 414      16.046 122.871  39.020  1.00  0.00           C
ATOM  10790 7C21 POPEp 414      17.516 122.671  39.410  1.00  0.00           C
ATOM  10793 8C21 POPEp 414      18.496 123.231  38.370  1.00  0.00           C
ATOM  10797  C33 POPEp 414      15.406 128.621  29.820  1.00  0.00           C
ATOM  10800  C34 POPEp 414      15.906 129.021  31.210  1.00  0.00           C
ATOM  10803  C35 POPEp 414      16.016 127.851  32.190  1.00  0.00           C
ATOM  10806  C36 POPEp 414      17.196 126.911  31.880  1.00  0.00           C
ATOM  10809  C37 POPEp 414      17.956 126.491  33.140  1.00  0.00           C
ATOM  10812  C38 POPEp 414      19.066 125.491  32.840  1.00  0.00           C
ATOM  10815  C39 POPEp 414      19.616 124.811  34.100  1.00  0.00           C
ATOM  10818 0C31 POPEp 414      20.606 123.711  33.700  1.00  0.00           C
ATOM  10821 1C31 POPEp 414      21.116 122.831  34.860  1.00  0.00           C
ATOM  10824 2C31 POPEp 414      22.446 122.121  34.540  1.00  0.00           C
ATOM  10827 3C31 POPEp 414      22.366 120.861  33.640  1.00  0.00           C
ATOM  10830 4C31 POPEp 414      21.576 121.071  32.350  1.00  0.00           C
ATOM  10833 5C31 POPEp 414      21.856 120.061  31.240  1.00  0.00           C
ATOM  10836 6C31 POPEp 414      20.856 120.241  30.090  1.00  0.00           C
ATOM  10840  NH3 POPEq 415      74.296 127.051  27.590  1.00  0.00           N
ATOM  10844  C12 POPEq 415      74.386 125.711  26.900  1.00  0.00           C
ATOM  10847  C11 POPEq 415      75.076 124.611  27.740  1.00  0.00           C
ATOM  10850  P   POPEq 415      74.706 122.181  26.700  1.00  0.00           P
ATOM  10851  O13 POPEq 415      73.436 121.621  26.180  1.00  0.00           O
ATOM  10852  O14 POPEq 415      75.706 122.631  25.700  1.00  0.00           O
ATOM  10853  O11 POPEq 415      75.376 121.141  27.710  1.00  0.00           O
ATOM  10854  O12 POPEq 415      74.336 123.401  27.640  1.00  0.00           O
ATOM  10855  C1  POPEq 415      74.636 120.371  28.660  1.00  0.00           C
ATOM  10858  C2  POPEq 415      74.456 121.061  30.050  1.00  0.00           C
ATOM  10860  O21 POPEq 415      74.336 120.031  31.060  1.00  0.00           O
ATOM  10861  C21 POPEq 415      75.286 119.941  31.980  1.00  0.00           C
ATOM  10862  O22 POPEq 415      76.266 120.661  32.060  1.00  0.00           O
ATOM  10863  C22 POPEq 415      74.956 118.781  32.940  1.00  0.00           C
ATOM  10866  C3  POPEq 415      73.196 121.971  30.080  1.00  0.00           C
ATOM  10869  O31 POPEq 415      72.796 122.331  31.410  1.00  0.00           O
ATOM  10870  C31 POPEq 415      71.756 121.661  31.870  1.00  0.00           C
ATOM  10871  O32 POPEq 415      71.216 120.721  31.290  1.00  0.00           O
ATOM  10872  C32 POPEq 415      71.296 122.221  33.200  1.00  0.00           C
ATOM  10875  C23 POPEq 415      75.626 118.931  34.330  1.00  0.00           C
ATOM  10878  C24 POPEq 415      75.486 117.701  35.240  1.00  0.00           C
ATOM  10881  C25 POPEq 415      74.056 117.501  35.770  1.00  0.00           C
ATOM  10884  C26 POPEq 415      73.956 116.341  36.790  1.00  0.00           C
ATOM  10887  C27 POPEq 415      72.596 116.291  37.490  1.00  0.00           C
ATOM  10890  C28 POPEq 415      72.366 115.031  38.340  1.00  0.00           C
ATOM  10893  C29 POPEq 415      73.336 114.891  39.490  1.00  0.00           C
ATOM  10895 0C21 POPEq 415      73.086 115.141  40.790  1.00  0.00           C
ATOM  10897 1C21 POPEq 415      71.806 115.681  41.390  1.00  0.00           C
ATOM  10900 2C21 POPEq 415      72.056 116.721  42.510  1.00  0.00           C
ATOM  10903 3C21 POPEq 415      72.616 116.121  43.810  1.00  0.00           C
ATOM  10906 4C21 POPEq 415      71.546 115.681  44.820  1.00  0.00           C
ATOM  10909 5C21 POPEq 415      71.136 116.751  45.840  1.00  0.00           C
ATOM  10912 6C21 POPEq 415      72.256 117.091  46.830  1.00  0.00           C
ATOM  10915 7C21 POPEq 415      71.856 118.071  47.940  1.00  0.00           C
ATOM  10918 8C21 POPEq 415      72.936 118.241  49.020  1.00  0.00           C
ATOM  10922  C33 POPEq 415      71.036 121.091  34.210  1.00  0.00           C
ATOM  10925  C34 POPEq 415      71.036 121.621  35.640  1.00  0.00           C
ATOM  10928  C35 POPEq 415      70.866 120.491  36.660  1.00  0.00           C
ATOM  10931  C36 POPEq 415      71.076 120.971  38.100  1.00  0.00           C
ATOM  10934  C37 POPEq 415      70.846 119.821  39.090  1.00  0.00           C
ATOM  10937  C38 POPEq 415      71.766 119.881  40.310  1.00  0.00           C
ATOM  10940  C39 POPEq 415      71.206 120.691  41.490  1.00  0.00           C
ATOM  10943 0C31 POPEq 415      72.156 120.651  42.690  1.00  0.00           C
ATOM  10946 1C31 POPEq 415      73.116 121.841  42.750  1.00  0.00           C
ATOM  10949 2C31 POPEq 415      74.486 121.481  43.340  1.00  0.00           C
ATOM  10952 3C31 POPEq 415      74.376 120.741  44.670  1.00  0.00           C
ATOM  10955 4C31 POPEq 415      75.736 120.561  45.350  1.00  0.00           C
ATOM  10958 5C31 POPEq 415      75.606 119.721  46.620  1.00  0.00           C
ATOM  10961 6C31 POPEq 415      76.926 119.481  47.330  1.00  0.00           C
ATOM  10965  NH3 POPEr 416      53.046  31.831  27.480  1.00  0.00           N
ATOM  10969  C12 POPEr 416      52.426  30.721  26.660  1.00  0.00           C
ATOM  10972  C11 POPEr 416      51.226  30.091  27.390  1.00  0.00           C
ATOM  10975  P   POPEr 416      50.266  27.621  27.470  1.00  0.00           P
ATOM  10976  O13 POPEr 416      48.866  27.341  27.080  1.00  0.00           O
ATOM  10977  O14 POPEr 416      51.296  26.601  27.190  1.00  0.00           O
ATOM  10978  O11 POPEr 416      50.366  27.971  29.010  1.00  0.00           O
ATOM  10979  O12 POPEr 416      50.726  28.941  26.720  1.00  0.00           O
ATOM  10980  C1  POPEr 416      49.266  28.561  29.720  1.00  0.00           C
ATOM  10983  C2  POPEr 416      49.726  29.111  31.110  1.00  0.00           C
ATOM  10985  O21 POPEr 416      48.706  29.241  32.100  1.00  0.00           O
ATOM  10986  C21 POPEr 416      47.456  29.541  31.840  1.00  0.00           C
ATOM  10987  O22 POPEr 416      46.886  29.511  30.760  1.00  0.00           O
ATOM  10988  C22 POPEr 416      46.776  29.921  33.160  1.00  0.00           C
ATOM  10991  C3  POPEr 416      50.516  30.451  31.040  1.00  0.00           C
ATOM  10994  O31 POPEr 416      51.676  30.451  31.910  1.00  0.00           O
ATOM  10995  C31 POPEr 416      52.856  30.301  31.300  1.00  0.00           C
ATOM  10996  O32 POPEr 416      53.026  30.091  30.120  1.00  0.00           O
ATOM  10997  C32 POPEr 416      53.956  30.451  32.340  1.00  0.00           C
ATOM  11000  C23 POPEr 416      47.586  30.861  34.090  1.00  0.00           C
ATOM  11003  C24 POPEr 416      47.046  30.881  35.540  1.00  0.00           C
ATOM  11006  C25 POPEr 416      47.836  31.821  36.470  1.00  0.00           C
ATOM  11009  C26 POPEr 416      47.566  31.611  37.970  1.00  0.00           C
ATOM  11012  C27 POPEr 416      48.526  32.431  38.850  1.00  0.00           C
ATOM  11015  C28 POPEr 416      48.416  32.151  40.370  1.00  0.00           C
ATOM  11018  C29 POPEr 416      49.466  32.911  41.140  1.00  0.00           C
ATOM  11020 0C21 POPEr 416      49.606  32.981  42.480  1.00  0.00           C
ATOM  11022 1C21 POPEr 416      48.746  32.331  43.540  1.00  0.00           C
ATOM  11025 2C21 POPEr 416      48.856  33.031  44.920  1.00  0.00           C
ATOM  11028 3C21 POPEr 416      50.226  32.861  45.600  1.00  0.00           C
ATOM  11031 4C21 POPEr 416      50.376  33.661  46.910  1.00  0.00           C
ATOM  11034 5C21 POPEr 416      51.816  33.631  47.440  1.00  0.00           C
ATOM  11037 6C21 POPEr 416      52.006  34.381  48.760  1.00  0.00           C
ATOM  11040 7C21 POPEr 416      53.486  34.601  49.100  1.00  0.00           C
ATOM  11043 8C21 POPEr 416      53.726  35.321  50.430  1.00  0.00           C
ATOM  11047  C33 POPEr 416      53.776  29.461  33.510  1.00  0.00           C
ATOM  11050  C34 POPEr 416      54.186  30.031  34.880  1.00  0.00           C
ATOM  11053  C35 POPEr 416      53.366  31.261  35.300  1.00  0.00           C
ATOM  11056  C36 POPEr 416      53.406  31.501  36.820  1.00  0.00           C
ATOM  11059  C37 POPEr 416      53.266  32.981  37.200  1.00  0.00           C
ATOM  11062  C38 POPEr 416      52.626  33.241  38.570  1.00  0.00           C
ATOM  11065  C39 POPEr 416      53.516  32.841  39.750  1.00  0.00           C
ATOM  11068 0C31 POPEr 416      53.336  33.741  40.980  1.00  0.00           C
ATOM  11071 1C31 POPEr 416      54.096  33.191  42.200  1.00  0.00           C
ATOM  11074 2C31 POPEr 416      53.956  34.041  43.480  1.00  0.00           C
ATOM  11077 3C31 POPEr 416      54.386  35.501  43.290  1.00  0.00           C
ATOM  11080 4C31 POPEr 416      54.776  36.181  44.610  1.00  0.00           C
ATOM  11083 5C31 POPEr 416      54.976  37.681  44.440  1.00  0.00           C
ATOM  11086 6C31 POPEr 416      55.556  38.351  45.690  1.00  0.00           C
ATOM  11090  NH3 POPEs 417      62.746  45.371  69.700  1.00  0.00           N
ATOM  11094  C12 POPEs 417      64.086  46.011  69.460  1.00  0.00           C
ATOM  11097  C11 POPEs 417      65.176  44.991  69.020  1.00  0.00           C
ATOM  11100  P   POPEs 417      66.526  42.871  69.730  1.00  0.00           P
ATOM  11101  O13 POPEs 417      67.816  43.591  69.760  1.00  0.00           O
ATOM  11102  O14 POPEs 417      66.296  41.741  70.670  1.00  0.00           O
ATOM  11103  O11 POPEs 417      66.206  42.321  68.270  1.00  0.00           O
ATOM  11104  O12 POPEs 417      65.346  43.911  69.960  1.00  0.00           O
ATOM  11105  C1  POPEs 417      67.296  41.701  67.580  1.00  0.00           C
ATOM  11108  C2  POPEs 417      67.146  41.891  66.060  1.00  0.00           C
ATOM  11110  O21 POPEs 417      67.866  40.861  65.390  1.00  0.00           O
ATOM  11111  C21 POPEs 417      67.356  39.651  65.460  1.00  0.00           C
ATOM  11112  O22 POPEs 417      66.326  39.341  66.050  1.00  0.00           O
ATOM  11113  C22 POPEs 417      68.196  38.731  64.590  1.00  0.00           C
ATOM  11116  C3  POPEs 417      67.696  43.301  65.680  1.00  0.00           C
ATOM  11119  O31 POPEs 417      67.746  43.531  64.250  1.00  0.00           O
ATOM  11120  C31 POPEs 417      68.926  43.951  63.790  1.00  0.00           C
ATOM  11121  O32 POPEs 417      69.956  44.051  64.420  1.00  0.00           O
ATOM  11122  C32 POPEs 417      68.776  44.391  62.320  1.00  0.00           C
ATOM  11125  C23 POPEs 417      68.166  39.081  63.080  1.00  0.00           C
ATOM  11128  C24 POPEs 417      68.636  40.481  62.650  1.00  0.00           C
ATOM  11131  C25 POPEs 417      68.726  40.621  61.110  1.00  0.00           C
ATOM  11134  C26 POPEs 417      69.996  39.991  60.510  1.00  0.00           C
ATOM  11137  C27 POPEs 417      69.756  39.241  59.190  1.00  0.00           C
ATOM  11140  C28 POPEs 417      71.046  38.691  58.530  1.00  0.00           C
ATOM  11143  C29 POPEs 417      71.776  37.721  59.420  1.00  0.00           C
ATOM  11145 0C21 POPEs 417      72.986  37.171  59.180  1.00  0.00           C
ATOM  11147 1C21 POPEs 417      73.866  37.421  57.980  1.00  0.00           C
ATOM  11150 2C21 POPEs 417      75.306  37.731  58.410  1.00  0.00           C
ATOM  11153 3C21 POPEs 417      76.246  37.961  57.220  1.00  0.00           C
ATOM  11156 4C21 POPEs 417      77.696  38.221  57.670  1.00  0.00           C
ATOM  11159 5C21 POPEs 417      78.646  38.531  56.510  1.00  0.00           C
ATOM  11162 6C21 POPEs 417      79.116  37.291  55.720  1.00  0.00           C
ATOM  11165 7C21 POPEs 417      80.036  37.691  54.550  1.00  0.00           C
ATOM  11168 8C21 POPEs 417      80.466  36.511  53.680  1.00  0.00           C
ATOM  11172  C33 POPEs 417      70.126  44.681  61.620  1.00  0.00           C
ATOM  11175  C34 POPEs 417      70.006  45.731  60.500  1.00  0.00           C
ATOM  11178  C35 POPEs 417      68.956  45.411  59.430  1.00  0.00           C
ATOM  11181  C36 POPEs 417      69.286  44.171  58.600  1.00  0.00           C
ATOM  11184  C37 POPEs 417      68.176  43.871  57.590  1.00  0.00           C
ATOM  11187  C38 POPEs 417      68.606  42.881  56.500  1.00  0.00           C
ATOM  11190  C39 POPEs 417      69.476  43.531  55.410  1.00  0.00           C
ATOM  11193 0C31 POPEs 417      70.066  42.481  54.460  1.00  0.00           C
ATOM  11196 1C31 POPEs 417      71.206  43.011  53.580  1.00  0.00           C
ATOM  11199 2C31 POPEs 417      71.986  41.851  52.930  1.00  0.00           C
ATOM  11202 3C31 POPEs 417      73.276  42.281  52.210  1.00  0.00           C
ATOM  11205 4C31 POPEs 417      73.036  42.951  50.840  1.00  0.00           C
ATOM  11208 5C31 POPEs 417      74.336  43.051  50.030  1.00  0.00           C
ATOM  11211 6C31 POPEs 417      74.156  43.451  48.560  1.00  0.00           C
ATOM  11215  NH3 POPEt 418     102.666  55.501  26.290  1.00  0.00           N
ATOM  11219  C12 POPEt 418     103.876  55.951  27.060  1.00  0.00           C
ATOM  11222  C11 POPEt 418     105.086  56.121  26.140  1.00  0.00           C
ATOM  11225  P   POPEt 418     107.686  56.091  26.450  1.00  0.00           P
ATOM  11226  O13 POPEt 418     107.716  55.731  25.020  1.00  0.00           O
ATOM  11227  O14 POPEt 418     108.686  57.111  26.840  1.00  0.00           O
ATOM  11228  O11 POPEt 418     108.036  54.781  27.270  1.00  0.00           O
ATOM  11229  O12 POPEt 418     106.226  56.491  26.910  1.00  0.00           O
ATOM  11230  C1  POPEt 418     107.086  54.081  28.060  1.00  0.00           C
ATOM  11233  C2  POPEt 418     106.666  54.851  29.350  1.00  0.00           C
ATOM  11235  O21 POPEt 418     107.746  54.861  30.280  1.00  0.00           O
ATOM  11236  C21 POPEt 418     107.976  56.001  30.920  1.00  0.00           C
ATOM  11237  O22 POPEt 418     107.346  57.041  30.780  1.00  0.00           O
ATOM  11238  C22 POPEt 418     109.206  55.791  31.810  1.00  0.00           C
ATOM  11241  C3  POPEt 418     105.416  54.191  30.000  1.00  0.00           C
ATOM  11244  O31 POPEt 418     104.476  55.211  30.420  1.00  0.00           O
ATOM  11245  C31 POPEt 418     104.686  55.661  31.650  1.00  0.00           C
ATOM  11246  O32 POPEt 418     105.366  55.111  32.500  1.00  0.00           O
ATOM  11247  C32 POPEt 418     103.966  56.981  31.830  1.00  0.00           C
ATOM  11250  C23 POPEt 418     108.986  56.181  33.300  1.00  0.00           C
ATOM  11253  C24 POPEt 418     110.176  55.761  34.170  1.00  0.00           C
ATOM  11256  C25 POPEt 418     109.906  55.981  35.670  1.00  0.00           C
ATOM  11259  C26 POPEt 418     111.156  55.721  36.520  1.00  0.00           C
ATOM  11262  C27 POPEt 418     110.936  56.051  38.010  1.00  0.00           C
ATOM  11265  C28 POPEt 418     112.166  55.761  38.900  1.00  0.00           C
ATOM  11268  C29 POPEt 418     113.396  56.471  38.370  1.00  0.00           C
ATOM  11270 0C21 POPEt 418     113.936  57.621  38.800  1.00  0.00           C
ATOM  11272 1C21 POPEt 418     113.426  58.481  39.930  1.00  0.00           C
ATOM  11275 2C21 POPEt 418     114.336  58.371  41.160  1.00  0.00           C
ATOM  11278 3C21 POPEt 418     113.776  59.191  42.330  1.00  0.00           C
ATOM  11281 4C21 POPEt 418     114.466  58.921  43.660  1.00  0.00           C
ATOM  11284 5C21 POPEt 418     115.956  59.311  43.690  1.00  0.00           C
ATOM  11287 6C21 POPEt 418     116.406  59.491  45.140  1.00  0.00           C
ATOM  11290 7C21 POPEt 418     117.816  60.051  45.340  1.00  0.00           C
ATOM  11293 8C21 POPEt 418     118.086  60.281  46.830  1.00  0.00           C
ATOM  11297  C33 POPEt 418     104.106  57.471  33.280  1.00  0.00           C
ATOM  11300  C34 POPEt 418     103.576  58.881  33.520  1.00  0.00           C
ATOM  11303  C35 POPEt 418     103.836  59.361  34.960  1.00  0.00           C
ATOM  11306  C36 POPEt 418     102.926  58.711  36.010  1.00  0.00           C
[truncated: 1,860,304 more chars]
