# Supplementary material for: Characterizing Membrane Association and Periplasmic Transfer of Bacterial Lipoproteins through Molecular Dynamics Simulations
Source: Structure. 2020 Apr 7;28(4):475–487.e3. doi: 10.1016/j.str.2020.01.012 (PMC7139219; doi:10.1016/j.str.2020.01.012)
Supplement: Data S2. Final Coordinates from Simulations (A–L), Related to Figure 3 [file mmc4.zip › A-L/BAMB-3-atomistic.pdb]

TITLE     Protein
REMARK    THIS IS A SIMULATION BOX
CRYST1  129.215  129.215  132.438  90.00  90.00  90.00 P 1           1
MODEL        1
ATOM      1  N   CYSTA   1      60.181  79.698  59.350  1.00  0.00           N
ATOM      3  CA  CYSTA   1      59.603  78.848  60.410  1.00  0.00           C
ATOM      5  C   CYSTA   1      59.272  79.568  61.690  1.00  0.00           C
ATOM      6  O   CYSTA   1      58.783  78.977  62.650  1.00  0.00           O
ATOM      7  CB  CYSTA   1      60.292  77.497  60.750  1.00  0.00           C
ATOM     10  SG  CYSTA   1      60.132  76.347  59.380  1.00  0.00           S
ATOM     11  C1  CYSTA   1      61.903  75.998  59.360  1.00  0.00           C
ATOM     14  CA1 CYSTA   1      61.501  79.937  59.170  1.00  0.00           C
ATOM     15  OA1 CYSTA   1      62.333  79.438  59.900  1.00  0.00           O
ATOM     16  CA2 CYSTA   1      62.073  80.858  58.100  1.00  0.00           C
ATOM     19  C11 CYSTA   1      62.292  75.038  58.220  1.00  0.00           C
ATOM     21  O11 CYSTA   1      61.712  75.428  56.970  1.00  0.00           O
ATOM     22  CX1 CYSTA   1      62.173  76.518  56.430  1.00  0.00           C
ATOM     23  OX1 CYSTA   1      63.011  77.258  56.910  1.00  0.00           O
ATOM     24  CX2 CYSTA   1      61.512  76.748  55.070  1.00  0.00           C
ATOM     27  C12 CYSTA   1      61.832  73.597  58.550  1.00  0.00           C
ATOM     30  O12 CYSTA   1      61.842  72.788  57.360  1.00  0.00           O
ATOM     31  CD1 CYSTA   1      63.053  72.488  56.930  1.00  0.00           C
ATOM     32  OD1 CYSTA   1      64.082  72.547  57.570  1.00  0.00           O
ATOM     33  CD2 CYSTA   1      62.952  72.027  55.490  1.00  0.00           C
ATOM     36  CA3 CYSTA   1      61.161  81.997  57.590  1.00  0.00           C
ATOM     39  CA4 CYSTA   1      60.111  81.507  56.590  1.00  0.00           C
ATOM     42  CA5 CYSTA   1      58.861  82.378  56.310  1.00  0.00           C
ATOM     45  CA6 CYSTA   1      59.072  83.886  56.420  1.00  0.00           C
ATOM     48  CA7 CYSTA   1      60.033  84.438  55.360  1.00  0.00           C
ATOM     51  CA8 CYSTA   1      59.433  84.458  53.940  1.00  0.00           C
ATOM     54  CA9 CYSTA   1      60.452  84.897  52.880  1.00  0.00           C
ATOM     57 0CA1 CYSTA   1      61.231  86.187  53.200  1.00  0.00           C
ATOM     60 1CA1 CYSTA   1      60.301  87.367  53.480  1.00  0.00           C
ATOM     63 2CA1 CYSTA   1      61.013  88.647  53.930  1.00  0.00           C
ATOM     66 3CA1 CYSTA   1      59.963  89.738  54.200  1.00  0.00           C
ATOM     69 4CA1 CYSTA   1      60.553  90.988  54.850  1.00  0.00           C
ATOM     72 5CA1 CYSTA   1      59.483  92.057  55.110  1.00  0.00           C
ATOM     75 6CA1 CYSTA   1      60.013  93.277  55.860  1.00  0.00           C
ATOM     79  CD3 CYSTA   1      64.342  71.647  54.970  1.00  0.00           C
ATOM     82  CD4 CYSTA   1      65.201  72.877  54.680  1.00  0.00           C
ATOM     85  CD5 CYSTA   1      66.643  72.428  54.550  1.00  0.00           C
ATOM     88  CD6 CYSTA   1      67.611  73.557  54.240  1.00  0.00           C
ATOM     91  CD7 CYSTA   1      69.012  72.967  54.260  1.00  0.00           C
ATOM     94  CD8 CYSTA   1      70.103  73.858  53.680  1.00  0.00           C
ATOM     97  CD9 CYSTA   1      71.393  73.057  53.650  1.00  0.00           C
ATOM    100 0CD1 CYSTA   1      72.393  73.597  52.640  1.00  0.00           C
ATOM    103 1CD1 CYSTA   1      73.433  72.538  52.290  1.00  0.00           C
ATOM    106 2CD1 CYSTA   1      74.511  73.127  51.390  1.00  0.00           C
ATOM    109 3CD1 CYSTA   1      75.441  72.107  50.740  1.00  0.00           C
ATOM    112 4CD1 CYSTA   1      76.293  71.318  51.740  1.00  0.00           C
ATOM    115 5CD1 CYSTA   1      77.323  72.177  52.490  1.00  0.00           C
ATOM    118 6CD1 CYSTA   1      78.003  71.387  53.620  1.00  0.00           C
ATOM    122  CX3 CYSTA   1      61.411  75.467  54.220  1.00  0.00           C
ATOM    125  CX4 CYSTA   1      60.823  75.697  52.830  1.00  0.00           C
ATOM    128  CX5 CYSTA   1      61.761  76.428  51.860  1.00  0.00           C
ATOM    131  CX6 CYSTA   1      63.062  75.706  51.480  1.00  0.00           C
ATOM    134  CX7 CYSTA   1      63.792  76.498  50.380  1.00  0.00           C
ATOM    137  CX8 CYSTA   1      64.753  75.658  49.510  1.00  0.00           C
ATOM    140  CX9 CYSTA   1      63.963  74.728  48.640  1.00  0.00           C
ATOM    142 0CX1 CYSTA   1      63.801  74.798  47.310  1.00  0.00           C
ATOM    144 1CX1 CYSTA   1      64.402  75.798  46.350  1.00  0.00           C
ATOM    147 2CX1 CYSTA   1      65.652  75.227  45.650  1.00  0.00           C
ATOM    150 3CX1 CYSTA   1      65.382  73.898  44.910  1.00  0.00           C
ATOM    153 4CX1 CYSTA   1      66.562  73.298  44.120  1.00  0.00           C
ATOM    156 5CX1 CYSTA   1      67.832  73.057  44.960  1.00  0.00           C
ATOM    159 6CX1 CYSTA   1      68.942  72.357  44.170  1.00  0.00           C
ATOM    162 7CX1 CYSTA   1      70.132  71.938  45.040  1.00  0.00           C
ATOM    165 8CX1 CYSTA   1      71.201  71.167  44.260  1.00  0.00           C
ATOM    169  N   SER A   2      59.472  80.887  61.660  1.00  0.00           N
ATOM    171  CA  SER A   2      58.872  81.908  62.500  1.00  0.00           C
ATOM    173  CB  SER A   2      57.902  81.507  63.620  1.00  0.00           C
ATOM    176  OG  SER A   2      56.882  82.497  63.730  1.00  0.00           O
ATOM    178  C   SER A   2      59.993  82.738  63.050  1.00  0.00           C
ATOM    179  O   SER A   2      60.653  82.417  64.030  1.00  0.00           O
ATOM    180  N   LEU A   3      60.262  83.848  62.360  1.00  0.00           N
ATOM    182  CA  LEU A   3      61.322  84.768  62.690  1.00  0.00           C
ATOM    184  CB  LEU A   3      62.341  84.878  61.510  1.00  0.00           C
ATOM    187  CG  LEU A   3      61.803  84.867  60.060  1.00  0.00           C
ATOM    189  CD1 LEU A   3      62.931  84.648  59.040  1.00  0.00           C
ATOM    193  CD2 LEU A   3      61.062  86.158  59.700  1.00  0.00           C
ATOM    197  C   LEU A   3      60.763  86.117  63.110  1.00  0.00           C
ATOM    198  O   LEU A   3      61.493  87.098  63.220  1.00  0.00           O
ATOM    199  N   PHE A   4      59.433  86.217  63.350  1.00  0.00           N
ATOM    201  CA  PHE A   4      58.771  87.487  63.580  1.00  0.00           C
ATOM    203  CB  PHE A   4      58.911  88.498  62.400  1.00  0.00           C
ATOM    206  CG  PHE A   4      58.341  88.118  61.050  1.00  0.00           C
ATOM    207  CD1 PHE A   4      58.443  89.108  60.060  1.00  0.00           C
ATOM    209  CE1 PHE A   4      58.053  88.858  58.740  1.00  0.00           C
ATOM    211  CZ  PHE A   4      57.562  87.598  58.390  1.00  0.00           C
ATOM    213  CD2 PHE A   4      57.773  86.877  60.700  1.00  0.00           C
ATOM    215  CE2 PHE A   4      57.411  86.608  59.380  1.00  0.00           C
ATOM    217  C   PHE A   4      57.292  87.357  63.910  1.00  0.00           C
ATOM    218  O   PHE A   4      56.702  86.287  63.850  1.00  0.00           O
ATOM    219  N   ASN A   5      56.611  88.477  64.210  1.00  0.00           N
ATOM    221  CA  ASN A   5      57.042  89.377  65.280  1.00  0.00           C
ATOM    223  CB  ASN A   5      57.372  90.858  64.930  1.00  0.00           C
ATOM    226  CG  ASN A   5      56.411  91.666  64.070  1.00  0.00           C
ATOM    227  OD1 ASN A   5      56.842  92.697  63.540  1.00  0.00           O
ATOM    228  ND2 ASN A   5      55.152  91.237  63.870  1.00  0.00           N
ATOM    231  C   ASN A   5      56.003  89.227  66.360  1.00  0.00           C
ATOM    232  O   ASN A   5      55.262  90.136  66.730  1.00  0.00           O
ATOM    233  N   SER A   6      55.951  87.998  66.870  1.00  0.00           N
ATOM    235  CA  SER A   6      55.452  87.688  68.190  1.00  0.00           C
ATOM    237  CB  SER A   6      55.392  86.187  68.440  1.00  0.00           C
ATOM    240  OG  SER A   6      54.423  85.688  67.540  1.00  0.00           O
ATOM    242  C   SER A   6      56.333  88.237  69.240  1.00  0.00           C
ATOM    243  O   SER A   6      57.551  88.218  69.120  1.00  0.00           O
ATOM    244  N   GLU A   7      55.722  88.787  70.280  1.00  0.00           N
ATOM    246  CA  GLU A   7      56.382  89.857  70.970  1.00  0.00           C
ATOM    248  CB  GLU A   7      55.353  90.998  71.120  1.00  0.00           C
ATOM    251  CG  GLU A   7      56.013  92.367  71.370  1.00  0.00           C
ATOM    254  CD  GLU A   7      56.652  92.938  70.120  1.00  0.00           C
ATOM    255  OE1 GLU A   7      57.792  93.448  70.210  1.00  0.00           O
ATOM    256  OE2 GLU A   7      56.003  92.887  69.040  1.00  0.00           O
ATOM    257  C   GLU A   7      56.891  89.338  72.290  1.00  0.00           C
ATOM    258  O   GLU A   7      58.103  89.277  72.500  1.00  0.00           O
ATOM    259  N   GLU A   8      55.982  89.017  73.220  1.00  0.00           N
ATOM    261  CA  GLU A   8      56.263  89.268  74.610  1.00  0.00           C
ATOM    263  CB  GLU A   8      55.301  90.387  75.120  1.00  0.00           C
ATOM    266  CG  GLU A   8      53.882  89.947  75.570  1.00  0.00           C
ATOM    269  CD  GLU A   8      52.871  90.197  74.470  1.00  0.00           C
ATOM    270  OE1 GLU A   8      51.943  91.007  74.700  1.00  0.00           O
ATOM    271  OE2 GLU A   8      53.053  89.587  73.380  1.00  0.00           O
ATOM    272  C   GLU A   8      56.152  88.027  75.490  1.00  0.00           C
ATOM    273  O   GLU A   8      55.553  87.008  75.120  1.00  0.00           O
ATOM    274  N   ASP A   9      56.761  88.048  76.700  1.00  0.00           N
ATOM    276  CA  ASP A   9      57.652  89.096  77.150  1.00  0.00           C
ATOM    278  CB  ASP A   9      57.521  89.338  78.680  1.00  0.00           C
ATOM    281  CG  ASP A   9      56.132  89.838  79.050  1.00  0.00           C
ATOM    282  OD1 ASP A   9      55.522  89.298  80.010  1.00  0.00           O
ATOM    283  OD2 ASP A   9      55.673  90.827  78.430  1.00  0.00           O
ATOM    284  C   ASP A   9      59.082  88.798  76.690  1.00  0.00           C
ATOM    285  O   ASP A   9      59.321  88.127  75.700  1.00  0.00           O
ATOM    286  N   VAL A  10      60.062  89.377  77.400  1.00  0.00           N
ATOM    288  CA  VAL A  10      61.472  89.478  77.090  1.00  0.00           C
ATOM    290  CB  VAL A  10      62.213  90.077  78.290  1.00  0.00           C
ATOM    292  CG1 VAL A  10      63.661  89.608  78.490  1.00  0.00           C
ATOM    296  CG2 VAL A  10      62.123  91.596  78.140  1.00  0.00           C
ATOM    300  C   VAL A  10      62.271  88.387  76.340  1.00  0.00           C
ATOM    301  O   VAL A  10      62.201  87.188  76.580  1.00  0.00           O
ATOM    302  N   VAL A  11      63.141  88.768  75.390  1.00  0.00           N
ATOM    304  CA  VAL A  11      63.312  90.098  74.850  1.00  0.00           C
ATOM    306  CB  VAL A  11      64.743  90.428  74.430  1.00  0.00           C
ATOM    308  CG1 VAL A  11      64.831  91.877  73.910  1.00  0.00           C
ATOM    312  CG2 VAL A  11      65.661  90.318  75.650  1.00  0.00           C
ATOM    316  C   VAL A  11      62.353  90.248  73.690  1.00  0.00           C
ATOM    317  O   VAL A  11      62.292  89.408  72.790  1.00  0.00           O
ATOM    318  N   LYS A  12      61.611  91.358  73.650  1.00  0.00           N
ATOM    320  CA  LYS A  12      61.013  91.798  72.410  1.00  0.00           C
ATOM    322  CB  LYS A  12      59.732  92.646  72.650  1.00  0.00           C
ATOM    325  CG  LYS A  12      59.163  92.587  74.090  1.00  0.00           C
ATOM    328  CD  LYS A  12      58.032  93.588  74.320  1.00  0.00           C
ATOM    331  CE  LYS A  12      57.442  93.577  75.730  1.00  0.00           C
ATOM    334  NZ  LYS A  12      56.263  94.458  75.800  1.00  0.00           N
ATOM    338  C   LYS A  12      62.112  92.618  71.780  1.00  0.00           C
ATOM    339  O   LYS A  12      62.562  93.617  72.340  1.00  0.00           O
ATOM    340  N   MET A  13      62.722  92.157  70.680  1.00  0.00           N
ATOM    342  CA  MET A  13      62.091  92.017  69.400  1.00  0.00           C
ATOM    344  CB  MET A  13      62.622  93.158  68.480  1.00  0.00           C
ATOM    347  CG  MET A  13      64.092  93.037  68.020  1.00  0.00           C
ATOM    350  SD  MET A  13      65.312  93.147  69.360  1.00  0.00           S
ATOM    351  CE  MET A  13      66.512  91.958  68.740  1.00  0.00           C
ATOM    355  C   MET A  13      62.502  90.718  68.740  1.00  0.00           C
ATOM    356  O   MET A  13      63.552  90.146  69.030  1.00  0.00           O
ATOM    357  N   SER A  14      61.702  90.257  67.780  1.00  0.00           N
ATOM    359  CA  SER A  14      62.183  89.468  66.660  1.00  0.00           C
ATOM    361  CB  SER A  14      61.642  88.007  66.780  1.00  0.00           C
ATOM    364  OG  SER A  14      62.533  87.057  66.210  1.00  0.00           O
ATOM    366  C   SER A  14      61.551  90.127  65.450  1.00  0.00           C
ATOM    367  O   SER A  14      60.322  90.068  65.360  1.00  0.00           O
ATOM    368  N   PRO A  15      62.271  90.827  64.580  1.00  0.00           N
ATOM    369  CD  PRO A  15      62.003  92.277  64.720  1.00  0.00           C
ATOM    372  CA  PRO A  15      62.103  90.537  63.160  1.00  0.00           C
ATOM    374  CB  PRO A  15      60.912  91.428  62.740  1.00  0.00           C
ATOM    377  CG  PRO A  15      61.013  92.678  63.620  1.00  0.00           C
ATOM    380  C   PRO A  15      63.353  90.977  62.400  1.00  0.00           C
ATOM    381  O   PRO A  15      63.493  92.137  62.050  1.00  0.00           O
ATOM    382  N   LEU A  16      64.312  90.108  62.080  1.00  0.00           N
ATOM    384  CA  LEU A  16      64.143  88.728  61.680  1.00  0.00           C
ATOM    386  CB  LEU A  16      63.713  88.647  60.190  1.00  0.00           C
ATOM    389  CG  LEU A  16      64.412  89.587  59.180  1.00  0.00           C
ATOM    391  CD1 LEU A  16      64.033  89.207  57.740  1.00  0.00           C
ATOM    395  CD2 LEU A  16      65.941  89.738  59.320  1.00  0.00           C
ATOM    399  C   LEU A  16      65.441  87.977  61.940  1.00  0.00           C
ATOM    400  O   LEU A  16      66.423  88.607  62.340  1.00  0.00           O
ATOM    401  N   PRO A  17      65.411  86.637  61.750  1.00  0.00           N
ATOM    402  CD  PRO A  17      66.013  86.167  60.500  1.00  0.00           C
ATOM    405  CA  PRO A  17      65.951  85.708  62.730  1.00  0.00           C
ATOM    407  CB  PRO A  17      67.451  85.798  62.410  1.00  0.00           C
ATOM    410  CG  PRO A  17      67.451  85.827  60.870  1.00  0.00           C
ATOM    413  C   PRO A  17      65.441  85.837  64.170  1.00  0.00           C
ATOM    414  O   PRO A  17      64.903  86.877  64.530  1.00  0.00           O
ATOM    415  N   THR A  18      65.511  84.768  64.990  1.00  0.00           N
ATOM    417  CA  THR A  18      66.551  83.728  64.970  1.00  0.00           C
ATOM    419  CB  THR A  18      67.463  83.768  66.190  1.00  0.00           C
ATOM    421  OG1 THR A  18      66.902  84.517  67.270  1.00  0.00           O
ATOM    423  CG2 THR A  18      68.743  84.458  65.720  1.00  0.00           C
ATOM    427  C   THR A  18      66.243  82.297  64.560  1.00  0.00           C
ATOM    428  O   THR A  18      67.021  81.396  64.870  1.00  0.00           O
ATOM    429  N   VAL A  19      65.192  82.067  63.740  1.00  0.00           N
ATOM    431  CA  VAL A  19      64.932  80.817  63.010  1.00  0.00           C
ATOM    433  CB  VAL A  19      65.511  80.777  61.590  1.00  0.00           C
ATOM    435  CG1 VAL A  19      65.283  79.408  60.920  1.00  0.00           C
ATOM    439  CG2 VAL A  19      64.841  81.887  60.770  1.00  0.00           C
ATOM    443  C   VAL A  19      65.111  79.458  63.700  1.00  0.00           C
ATOM    444  O   VAL A  19      66.182  78.848  63.720  1.00  0.00           O
ATOM    445  N   GLU A  20      63.981  78.896  64.180  1.00  0.00           N
ATOM    447  CA  GLU A  20      62.913  79.598  64.880  1.00  0.00           C
ATOM    449  CB  GLU A  20      61.812  78.617  65.360  1.00  0.00           C
ATOM    452  CG  GLU A  20      61.182  77.798  64.210  1.00  0.00           C
ATOM    455  CD  GLU A  20      61.793  76.417  63.980  1.00  0.00           C
ATOM    456  OE1 GLU A  20      61.013  75.428  63.950  1.00  0.00           O
ATOM    457  OE2 GLU A  20      63.032  76.347  63.790  1.00  0.00           O
ATOM    458  C   GLU A  20      63.451  80.557  65.950  1.00  0.00           C
ATOM    459  O   GLU A  20      64.623  80.578  66.310  1.00  0.00           O
ATOM    460  N   ASN A  21      62.673  81.488  66.510  1.00  0.00           N
ATOM    462  CA  ASN A  21      61.751  81.088  67.520  1.00  0.00           C
ATOM    464  CB  ASN A  21      62.382  81.137  68.910  1.00  0.00           C
ATOM    467  CG  ASN A  21      63.612  80.238  69.000  1.00  0.00           C
ATOM    468  OD1 ASN A  21      63.521  79.048  68.700  1.00  0.00           O
ATOM    469  ND2 ASN A  21      64.753  80.777  69.450  1.00  0.00           N
ATOM    472  C   ASN A  21      60.522  81.958  67.540  1.00  0.00           C
ATOM    473  O   ASN A  21      60.562  83.188  67.530  1.00  0.00           O
ATOM    474  N   GLN A  22      59.391  81.287  67.700  1.00  0.00           N
ATOM    476  CA  GLN A  22      58.201  81.897  68.200  1.00  0.00           C
ATOM    478  CB  GLN A  22      57.263  82.277  67.040  1.00  0.00           C
ATOM    481  CG  GLN A  22      55.853  82.668  67.500  1.00  0.00           C
ATOM    484  CD  GLN A  22      54.893  82.858  66.330  1.00  0.00           C
ATOM    485  OE1 GLN A  22      53.923  82.108  66.240  1.00  0.00           O
ATOM    486  NE2 GLN A  22      55.152  83.848  65.470  1.00  0.00           N
ATOM    489  C   GLN A  22      57.551  80.898  69.140  1.00  0.00           C
ATOM    490  O   GLN A  22      57.372  79.727  68.820  1.00  0.00           O
ATOM    491  N   PHE A  23      57.112  81.278  70.330  1.00  0.00           N
ATOM    493  CA  PHE A  23      57.432  82.417  71.170  1.00  0.00           C
ATOM    495  CB  PHE A  23      56.723  82.268  72.540  1.00  0.00           C
ATOM    498  CG  PHE A  23      56.923  80.868  73.070  1.00  0.00           C
ATOM    499  CD1 PHE A  23      58.062  80.557  73.820  1.00  0.00           C
ATOM    501  CE1 PHE A  23      58.362  79.227  74.150  1.00  0.00           C
ATOM    503  CZ  PHE A  23      57.493  78.208  73.760  1.00  0.00           C
ATOM    505  CD2 PHE A  23      56.013  79.838  72.760  1.00  0.00           C
ATOM    507  CE2 PHE A  23      56.312  78.518  73.100  1.00  0.00           C
ATOM    509  C   PHE A  23      58.911  82.688  71.410  1.00  0.00           C
ATOM    510  O   PHE A  23      59.783  81.877  71.090  1.00  0.00           O
ATOM    511  N   THR A  24      59.233  83.807  72.090  1.00  0.00           N
ATOM    513  CA  THR A  24      60.562  84.017  72.670  1.00  0.00           C
ATOM    515  CB  THR A  24      61.192  85.327  72.210  1.00  0.00           C
ATOM    517  OG1 THR A  24      61.382  85.267  70.800  1.00  0.00           O
ATOM    519  CG2 THR A  24      62.591  85.507  72.800  1.00  0.00           C
ATOM    523  C   THR A  24      60.483  83.938  74.190  1.00  0.00           C
ATOM    524  O   THR A  24      59.902  84.827  74.800  1.00  0.00           O
ATOM    525  N   PRO A  25      60.971  82.916  74.900  1.00  0.00           N
ATOM    526  CD  PRO A  25      61.621  81.737  74.360  1.00  0.00           C
ATOM    529  CA  PRO A  25      60.873  82.846  76.350  1.00  0.00           C
ATOM    531  CB  PRO A  25      61.152  81.386  76.720  1.00  0.00           C
ATOM    534  CG  PRO A  25      61.743  80.718  75.480  1.00  0.00           C
ATOM    537  C   PRO A  25      61.873  83.737  77.050  1.00  0.00           C
ATOM    538  O   PRO A  25      63.001  83.908  76.610  1.00  0.00           O
ATOM    539  N   THR A  26      61.423  84.257  78.190  1.00  0.00           N
ATOM    541  CA  THR A  26      62.173  85.158  79.050  1.00  0.00           C
ATOM    543  CB  THR A  26      61.292  86.167  79.780  1.00  0.00           C
ATOM    545  OG1 THR A  26      62.032  87.357  80.030  1.00  0.00           O
ATOM    547  CG2 THR A  26      60.062  86.507  78.950  1.00  0.00           C
ATOM    551  C   THR A  26      62.843  84.387  80.160  1.00  0.00           C
ATOM    552  O   THR A  26      62.521  83.237  80.420  1.00  0.00           O
ATOM    553  N   THR A  27      63.692  85.087  80.930  1.00  0.00           N
ATOM    555  CA  THR A  27      63.771  84.838  82.370  1.00  0.00           C
ATOM    557  CB  THR A  27      65.183  84.648  82.900  1.00  0.00           C
ATOM    559  OG1 THR A  27      65.161  84.137  84.220  1.00  0.00           O
ATOM    561  CG2 THR A  27      66.033  85.927  82.880  1.00  0.00           C
ATOM    565  C   THR A  27      63.062  85.977  83.090  1.00  0.00           C
ATOM    566  O   THR A  27      63.323  87.157  82.890  1.00  0.00           O
ATOM    567  N   ALA A  28      62.073  85.627  83.950  1.00  0.00           N
ATOM    569  CA  ALA A  28      61.292  86.617  84.660  1.00  0.00           C
ATOM    571  CB  ALA A  28      59.963  86.007  85.160  1.00  0.00           C
ATOM    575  C   ALA A  28      62.053  87.177  85.850  1.00  0.00           C
ATOM    576  O   ALA A  28      61.882  88.327  86.240  1.00  0.00           O
ATOM    577  N   TRP A  29      62.962  86.396  86.440  1.00  0.00           N
ATOM    579  CA  TRP A  29      63.861  86.887  87.450  1.00  0.00           C
ATOM    581  CB  TRP A  29      63.211  87.198  88.830  1.00  0.00           C
ATOM    584  CG  TRP A  29      62.382  86.097  89.420  1.00  0.00           C
ATOM    585  CD1 TRP A  29      61.021  86.038  89.380  1.00  0.00           C
ATOM    587  NE1 TRP A  29      60.592  84.857  89.950  1.00  0.00           N
ATOM    589  CE2 TRP A  29      61.673  84.147  90.370  1.00  0.00           C
ATOM    590  CD2 TRP A  29      62.832  84.908  90.070  1.00  0.00           C
ATOM    591  CE3 TRP A  29      64.073  84.427  90.450  1.00  0.00           C
ATOM    593  CZ3 TRP A  29      64.173  83.137  90.960  1.00  0.00           C
ATOM    595  CZ2 TRP A  29      61.761  82.878  90.920  1.00  0.00           C
ATOM    597  CH2 TRP A  29      63.043  82.347  91.150  1.00  0.00           C
ATOM    599  C   TRP A  29      64.971  85.898  87.590  1.00  0.00           C
ATOM    600  O   TRP A  29      64.923  84.777  87.060  1.00  0.00           O
ATOM    601  N   SER A  30      66.021  86.287  88.310  1.00  0.00           N
ATOM    603  CA  SER A  30      67.173  85.448  88.500  1.00  0.00           C
ATOM    605  CB  SER A  30      68.312  85.767  87.500  1.00  0.00           C
ATOM    608  OG  SER A  30      67.793  86.057  86.190  1.00  0.00           O
ATOM    610  C   SER A  30      67.643  85.737  89.910  1.00  0.00           C
ATOM    611  O   SER A  30      67.673  86.897  90.330  1.00  0.00           O
ATOM    612  N   THR A  31      67.973  84.698  90.680  1.00  0.00           N
ATOM    614  CA  THR A  31      68.463  84.827  92.040  1.00  0.00           C
ATOM    616  CB  THR A  31      67.463  84.487  93.140  1.00  0.00           C
ATOM    618  OG1 THR A  31      66.322  85.308  92.980  1.00  0.00           O
ATOM    620  CG2 THR A  31      68.021  84.788  94.540  1.00  0.00           C
ATOM    624  C   THR A  31      69.643  83.918  92.200  1.00  0.00           C
ATOM    625  O   THR A  31      69.591  82.738  91.890  1.00  0.00           O
ATOM    626  N   SER A  32      70.761  84.478  92.700  1.00  0.00           N
ATOM    628  CA  SER A  32      71.963  83.717  93.040  1.00  0.00           C
ATOM    630  CB  SER A  32      73.191  84.677  93.130  1.00  0.00           C
ATOM    633  OG  SER A  32      74.371  84.068  93.660  1.00  0.00           O
ATOM    635  C   SER A  32      71.823  82.867  94.290  1.00  0.00           C
ATOM    636  O   SER A  32      71.433  83.358  95.360  1.00  0.00           O
ATOM    637  N   VAL A  33      72.143  81.568  94.190  1.00  0.00           N
ATOM    639  CA  VAL A  33      72.271  80.697  95.340  1.00  0.00           C
ATOM    641  CB  VAL A  33      71.263  79.557  95.270  1.00  0.00           C
ATOM    643  CG1 VAL A  33      71.213  78.798  96.610  1.00  0.00           C
ATOM    647  CG2 VAL A  33      69.841  80.098  94.960  1.00  0.00           C
ATOM    651  C   VAL A  33      73.713  80.188  95.350  1.00  0.00           C
ATOM    652  O   VAL A  33      74.091  79.248  94.660  1.00  0.00           O
ATOM    653  N   GLY A  34      74.562  80.807  96.200  1.00  0.00           N
ATOM    655  CA  GLY A  34      75.963  80.428  96.450  1.00  0.00           C
ATOM    658  C   GLY A  34      76.882  80.158  95.270  1.00  0.00           C
ATOM    659  O   GLY A  34      76.902  80.927  94.310  1.00  0.00           O
ATOM    660  N   SER A  35      77.713  79.097  95.350  1.00  0.00           N
ATOM    662  CA  SER A  35      78.552  78.607  94.240  1.00  0.00           C
ATOM    664  CB  SER A  35      80.103  78.768  94.400  1.00  0.00           C
ATOM    667  OG  SER A  35      80.852  78.208  93.310  1.00  0.00           O
ATOM    669  C   SER A  35      78.243  77.148  94.090  1.00  0.00           C
ATOM    670  O   SER A  35      78.923  76.288  94.650  1.00  0.00           O
ATOM    671  N   GLY A  36      77.151  76.908  93.350  1.00  0.00           N
ATOM    673  CA  GLY A  36      76.271  75.748  93.350  1.00  0.00           C
ATOM    676  C   GLY A  36      76.863  74.387  93.090  1.00  0.00           C
ATOM    677  O   GLY A  36      77.951  74.007  93.500  1.00  0.00           O
ATOM    678  N   ILE A  37      76.081  73.538  92.400  1.00  0.00           N
ATOM    680  CA  ILE A  37      76.403  72.127  92.300  1.00  0.00           C
ATOM    682  CB  ILE A  37      75.231  71.328  91.750  1.00  0.00           C
ATOM    684  CG2 ILE A  37      74.001  71.538  92.640  1.00  0.00           C
ATOM    688  CG1 ILE A  37      74.903  71.597  90.260  1.00  0.00           C
ATOM    691  CD  ILE A  37      74.342  70.347  89.610  1.00  0.00           C
ATOM    695  C   ILE A  37      77.632  71.827  91.450  1.00  0.00           C
ATOM    696  O   ILE A  37      78.161  70.717  91.470  1.00  0.00           O
ATOM    697  N   GLY A  38      78.121  72.818  90.680  1.00  0.00           N
ATOM    699  CA  GLY A  38      79.301  72.748  89.850  1.00  0.00           C
ATOM    702  C   GLY A  38      79.353  71.597  88.900  1.00  0.00           C
ATOM    703  O   GLY A  38      78.451  71.367  88.100  1.00  0.00           O
ATOM    704  N   ASN A  39      80.452  70.837  88.970  1.00  0.00           N
ATOM    706  CA  ASN A  39      80.713  69.697  88.110  1.00  0.00           C
ATOM    708  CB  ASN A  39      82.161  69.828  87.560  1.00  0.00           C
ATOM    711  CG  ASN A  39      82.253  71.057  86.660  1.00  0.00           C
ATOM    712  OD1 ASN A  39      82.842  72.098  87.000  1.00  0.00           O
ATOM    713  ND2 ASN A  39      81.632  70.947  85.460  1.00  0.00           N
ATOM    716  C   ASN A  39      80.541  68.387  88.870  1.00  0.00           C
ATOM    717  O   ASN A  39      80.783  67.298  88.360  1.00  0.00           O
ATOM    718  N   PHE A  40      80.103  68.457  90.140  1.00  0.00           N
ATOM    720  CA  PHE A  40      80.042  67.337  91.060  1.00  0.00           C
ATOM    722  CB  PHE A  40      79.603  67.818  92.470  1.00  0.00           C
ATOM    725  CG  PHE A  40      80.793  68.457  93.110  1.00  0.00           C
ATOM    726  CD1 PHE A  40      81.782  67.608  93.630  1.00  0.00           C
ATOM    728  CE1 PHE A  40      82.971  68.118  94.140  1.00  0.00           C
ATOM    730  CZ  PHE A  40      83.193  69.498  94.140  1.00  0.00           C
ATOM    732  CD2 PHE A  40      81.003  69.847  93.160  1.00  0.00           C
ATOM    734  CE2 PHE A  40      82.191  70.367  93.670  1.00  0.00           C
ATOM    736  C   PHE A  40      79.183  66.157  90.630  1.00  0.00           C
ATOM    737  O   PHE A  40      79.573  65.007  90.830  1.00  0.00           O
ATOM    738  N   TYR A  41      78.021  66.487  90.040  1.00  0.00           N
ATOM    740  CA  TYR A  41      76.801  65.728  89.970  1.00  0.00           C
ATOM    742  CB  TYR A  41      76.951  64.248  89.540  1.00  0.00           C
ATOM    745  CG  TYR A  41      75.632  63.728  89.040  1.00  0.00           C
ATOM    746  CD1 TYR A  41      75.262  64.057  87.730  1.00  0.00           C
ATOM    748  CE1 TYR A  41      74.021  63.678  87.230  1.00  0.00           C
ATOM    750  CZ  TYR A  41      73.121  62.967  88.010  1.00  0.00           C
ATOM    751  OH  TYR A  41      71.853  62.688  87.470  1.00  0.00           O
ATOM    753  CD2 TYR A  41      74.732  62.967  89.820  1.00  0.00           C
ATOM    755  CE2 TYR A  41      73.493  62.578  89.300  1.00  0.00           C
ATOM    757  C   TYR A  41      76.052  65.857  91.280  1.00  0.00           C
ATOM    758  O   TYR A  41      76.573  65.548  92.350  1.00  0.00           O
ATOM    759  N   SER A  42      74.812  66.358  91.220  1.00  0.00           N
ATOM    761  CA  SER A  42      73.933  66.538  92.340  1.00  0.00           C
ATOM    763  CB  SER A  42      73.973  67.967  92.930  1.00  0.00           C
ATOM    766  OG  SER A  42      75.201  68.267  93.580  1.00  0.00           O
ATOM    768  C   SER A  42      72.562  66.408  91.750  1.00  0.00           C
ATOM    769  O   SER A  42      72.353  66.847  90.620  1.00  0.00           O
ATOM    770  N   ASN A  43      71.573  65.887  92.490  1.00  0.00           N
ATOM    772  CA  ASN A  43      70.192  65.907  92.030  1.00  0.00           C
ATOM    774  CB  ASN A  43      69.521  64.558  92.420  1.00  0.00           C
ATOM    777  CG  ASN A  43      68.082  64.377  91.960  1.00  0.00           C
ATOM    778  OD1 ASN A  43      67.841  63.818  90.890  1.00  0.00           O
ATOM    779  ND2 ASN A  43      67.123  64.788  92.800  1.00  0.00           N
ATOM    782  C   ASN A  43      69.493  67.127  92.590  1.00  0.00           C
ATOM    783  O   ASN A  43      68.292  67.318  92.440  1.00  0.00           O
ATOM    784  N   LEU A  44      70.231  68.027  93.250  1.00  0.00           N
ATOM    786  CA  LEU A  44      69.643  69.198  93.870  1.00  0.00           C
ATOM    788  CB  LEU A  44      70.701  69.947  94.680  1.00  0.00           C
ATOM    791  CG  LEU A  44      70.161  71.128  95.490  1.00  0.00           C
ATOM    793  CD1 LEU A  44      69.463  70.618  96.760  1.00  0.00           C
ATOM    797  CD2 LEU A  44      71.322  72.068  95.730  1.00  0.00           C
ATOM    801  C   LEU A  44      68.963  70.207  92.940  1.00  0.00           C
ATOM    802  O   LEU A  44      69.612  71.017  92.270  1.00  0.00           O
ATOM    803  N   HIS A  45      67.622  70.237  92.950  1.00  0.00           N
ATOM    805  CA  HIS A  45      66.812  71.188  92.200  1.00  0.00           C
ATOM    807  CB  HIS A  45      65.792  70.438  91.330  1.00  0.00           C
ATOM    810  ND1 HIS A  45      64.272  69.508  93.020  1.00  0.00           N
ATOM    811  CG  HIS A  45      65.243  69.298  92.070  1.00  0.00           C
ATOM    812  CE1 HIS A  45      63.931  68.298  93.420  1.00  0.00           C
ATOM    814  NE2 HIS A  45      64.632  67.337  92.780  1.00  0.00           N
ATOM    816  CD2 HIS A  45      65.481  67.978  91.920  1.00  0.00           C
ATOM    818  C   HIS A  45      66.132  72.157  93.160  1.00  0.00           C
ATOM    819  O   HIS A  45      66.122  71.887  94.350  1.00  0.00           O
ATOM    820  N   PRO A  46      65.652  73.337  92.730  1.00  0.00           N
ATOM    821  CD  PRO A  46      65.812  73.847  91.380  1.00  0.00           C
ATOM    824  CA  PRO A  46      64.661  74.117  93.470  1.00  0.00           C
ATOM    826  CB  PRO A  46      64.493  75.408  92.640  1.00  0.00           C
ATOM    829  CG  PRO A  46      65.562  75.327  91.560  1.00  0.00           C
ATOM    832  C   PRO A  46      63.333  73.407  93.630  1.00  0.00           C
ATOM    833  O   PRO A  46      63.032  72.558  92.810  1.00  0.00           O
ATOM    834  N   ALA A  47      62.451  73.797  94.570  1.00  0.00           N
ATOM    836  CA  ALA A  47      61.091  73.277  94.640  1.00  0.00           C
ATOM    838  CB  ALA A  47      60.933  72.087  95.600  1.00  0.00           C
ATOM    842  C   ALA A  47      60.132  74.358  95.080  1.00  0.00           C
ATOM    843  O   ALA A  47      60.473  75.227  95.870  1.00  0.00           O
ATOM    844  N   LEU A  48      58.902  74.298  94.540  1.00  0.00           N
ATOM    846  CA  LEU A  48      57.913  75.338  94.690  1.00  0.00           C
ATOM    848  CB  LEU A  48      57.603  75.978  93.310  1.00  0.00           C
ATOM    851  CG  LEU A  48      56.481  77.037  93.300  1.00  0.00           C
ATOM    853  CD1 LEU A  48      56.743  78.147  94.320  1.00  0.00           C
ATOM    857  CD2 LEU A  48      56.301  77.667  91.910  1.00  0.00           C
ATOM    861  C   LEU A  48      56.642  74.767  95.290  1.00  0.00           C
ATOM    862  O   LEU A  48      55.993  73.887  94.710  1.00  0.00           O
ATOM    863  N   ALA A  49      56.222  75.248  96.460  1.00  0.00           N
ATOM    865  CA  ALA A  49      54.872  75.007  96.930  1.00  0.00           C
ATOM    867  CB  ALA A  49      54.823  73.768  97.840  1.00  0.00           C
ATOM    871  C   ALA A  49      54.461  76.227  97.720  1.00  0.00           C
ATOM    872  O   ALA A  49      55.301  76.807  98.410  1.00  0.00           O
ATOM    873  N   ASP A  50      53.173  76.667  97.640  1.00  0.00           N
ATOM    875  CA  ASP A  50      52.652  77.847  98.330  1.00  0.00           C
ATOM    877  CB  ASP A  50      52.472  77.497  99.840  1.00  0.00           C
ATOM    880  CG  ASP A  50      51.681  78.438 100.740  1.00  0.00           C
ATOM    881  OD1 ASP A  50      50.592  78.928 100.350  1.00  0.00           O
ATOM    882  OD2 ASP A  50      52.042  78.498 101.950  1.00  0.00           O
ATOM    883  C   ASP A  50      53.503  79.097  98.040  1.00  0.00           C
ATOM    884  O   ASP A  50      53.812  79.917  98.910  1.00  0.00           O
ATOM    885  N   ASN A  51      53.942  79.227  96.760  1.00  0.00           N
ATOM    887  CA  ASN A  51      54.542  80.407  96.170  1.00  0.00           C
ATOM    889  CB  ASN A  51      53.513  81.558  96.180  1.00  0.00           C
ATOM    892  CG  ASN A  51      53.942  82.808  95.440  1.00  0.00           C
ATOM    893  OD1 ASN A  51      54.812  82.907  94.570  1.00  0.00           O
ATOM    894  ND2 ASN A  51      53.292  83.908  95.850  1.00  0.00           N
ATOM    897  C   ASN A  51      55.943  80.688  96.700  1.00  0.00           C
ATOM    898  O   ASN A  51      56.551  81.737  96.480  1.00  0.00           O
ATOM    899  N   VAL A  52      56.562  79.717  97.380  1.00  0.00           N
ATOM    901  CA  VAL A  52      57.941  79.817  97.780  1.00  0.00           C
ATOM    903  CB  VAL A  52      58.141  79.667  99.270  1.00  0.00           C
ATOM    905  CG1 VAL A  52      59.623  79.947  99.590  1.00  0.00           C
ATOM    909  CG2 VAL A  52      57.232  80.677 100.010  1.00  0.00           C
ATOM    913  C   VAL A  52      58.752  78.788  97.050  1.00  0.00           C
ATOM    914  O   VAL A  52      58.562  77.578  97.180  1.00  0.00           O
ATOM    915  N   VAL A  53      59.713  79.277  96.260  1.00  0.00           N
ATOM    917  CA  VAL A  53      60.763  78.488  95.670  1.00  0.00           C
ATOM    919  CB  VAL A  53      61.361  79.097  94.410  1.00  0.00           C
ATOM    921  CG1 VAL A  53      62.353  78.077  93.800  1.00  0.00           C
ATOM    925  CG2 VAL A  53      60.262  79.458  93.400  1.00  0.00           C
ATOM    929  C   VAL A  53      61.863  78.318  96.690  1.00  0.00           C
ATOM    930  O   VAL A  53      62.463  79.268  97.180  1.00  0.00           O
ATOM    931  N   TYR A  54      62.173  77.077  97.060  1.00  0.00           N
ATOM    933  CA  TYR A  54      63.303  76.788  97.910  1.00  0.00           C
ATOM    935  CB  TYR A  54      62.923  75.667  98.890  1.00  0.00           C
ATOM    938  CG  TYR A  54      61.751  76.087  99.730  1.00  0.00           C
ATOM    939  CD1 TYR A  54      61.933  76.947 100.830  1.00  0.00           C
ATOM    941  CE1 TYR A  54      60.812  77.387 101.560  1.00  0.00           C
ATOM    943  CZ  TYR A  54      59.532  76.956 101.200  1.00  0.00           C
ATOM    944  OH  TYR A  54      58.373  77.447 101.820  1.00  0.00           O
ATOM    946  CD2 TYR A  54      60.462  75.618  99.420  1.00  0.00           C
ATOM    948  CE2 TYR A  54      59.363  76.057 100.160  1.00  0.00           C
ATOM    950  C   TYR A  54      64.402  76.268  97.030  1.00  0.00           C
ATOM    951  O   TYR A  54      64.163  75.397  96.210  1.00  0.00           O
ATOM    952  N   ALA A  55      65.643  76.777  97.180  1.00  0.00           N
ATOM    954  CA  ALA A  55      66.783  76.308  96.430  1.00  0.00           C
ATOM    956  CB  ALA A  55      67.011  77.148  95.160  1.00  0.00           C
ATOM    960  C   ALA A  55      68.011  76.387  97.310  1.00  0.00           C
ATOM    961  O   ALA A  55      67.993  76.956  98.410  1.00  0.00           O
ATOM    962  N   ALA A  56      69.121  75.758  96.890  1.00  0.00           N
ATOM    964  CA  ALA A  56      70.223  75.507  97.780  1.00  0.00           C
ATOM    966  CB  ALA A  56      69.893  74.248  98.600  1.00  0.00           C
ATOM    970  C   ALA A  56      71.521  75.347  97.010  1.00  0.00           C
ATOM    971  O   ALA A  56      71.533  75.018  95.830  1.00  0.00           O
ATOM    972  N   ASP A  57      72.661  75.568  97.680  1.00  0.00           N
ATOM    974  CA  ASP A  57      74.012  75.527  97.140  1.00  0.00           C
ATOM    976  CB  ASP A  57      74.701  76.897  97.420  1.00  0.00           C
ATOM    979  CG  ASP A  57      76.221  76.917  97.530  1.00  0.00           C
ATOM    980  OD1 ASP A  57      76.902  76.107  96.860  1.00  0.00           O
ATOM    981  OD2 ASP A  57      76.743  77.798  98.260  1.00  0.00           O
ATOM    982  C   ASP A  57      74.783  74.417  97.820  1.00  0.00           C
ATOM    983  O   ASP A  57      74.701  74.327  99.050  1.00  0.00           O
ATOM    984  N   ARG A  58      75.592  73.618  97.060  1.00  0.00           N
ATOM    986  CA  ARG A  58      76.493  72.568  97.530  1.00  0.00           C
ATOM    988  CB  ARG A  58      77.253  71.807  96.410  1.00  0.00           C
ATOM    991  CG  ARG A  58      78.103  70.608  96.930  1.00  0.00           C
ATOM    994  CD  ARG A  58      78.562  69.618  95.840  1.00  0.00           C
ATOM    997  NE  ARG A  58      79.522  68.637  96.470  1.00  0.00           N
ATOM    999  CZ  ARG A  58      79.463  67.318  96.260  1.00  0.00           C
ATOM   1000  NH1 ARG A  58      78.471  66.717  95.670  1.00  0.00           N
ATOM   1003  NH2 ARG A  58      80.433  66.527  96.690  1.00  0.00           N
ATOM   1006  C   ARG A  58      77.393  72.887  98.740  1.00  0.00           C
ATOM   1007  O   ARG A  58      77.841  72.008  99.490  1.00  0.00           O
ATOM   1008  N   ALA A  59      77.683  74.178  99.020  1.00  0.00           N
ATOM   1010  CA  ALA A  59      78.493  74.568 100.150  1.00  0.00           C
ATOM   1012  CB  ALA A  59      79.173  75.907  99.840  1.00  0.00           C
ATOM   1016  C   ALA A  59      77.731  74.667 101.480  1.00  0.00           C
ATOM   1017  O   ALA A  59      78.362  74.717 102.540  1.00  0.00           O
ATOM   1018  N   GLY A  60      76.382  74.648 101.470  1.00  0.00           N
ATOM   1020  CA  GLY A  60      75.582  74.688 102.700  1.00  0.00           C
ATOM   1023  C   GLY A  60      74.771  75.917 102.890  1.00  0.00           C
ATOM   1024  O   GLY A  60      74.511  76.318 104.030  1.00  0.00           O
ATOM   1025  N   LEU A  61      74.342  76.557 101.800  1.00  0.00           N
ATOM   1027  CA  LEU A  61      73.542  77.768 101.810  1.00  0.00           C
ATOM   1029  CB  LEU A  61      74.243  78.868 100.970  1.00  0.00           C
ATOM   1032  CG  LEU A  61      73.471  80.188 100.680  1.00  0.00           C
ATOM   1034  CD1 LEU A  61      72.393  80.037  99.600  1.00  0.00           C
ATOM   1038  CD2 LEU A  61      72.911  80.827 101.950  1.00  0.00           C
ATOM   1042  C   LEU A  61      72.183  77.428 101.260  1.00  0.00           C
ATOM   1043  O   LEU A  61      72.051  76.777 100.220  1.00  0.00           O
ATOM   1044  N   VAL A  62      71.113  77.827 101.970  1.00  0.00           N
ATOM   1046  CA  VAL A  62      69.753  77.707 101.490  1.00  0.00           C
ATOM   1048  CB  VAL A  62      68.793  76.938 102.390  1.00  0.00           C
ATOM   1050  CG1 VAL A  62      68.591  75.588 101.710  1.00  0.00           C
ATOM   1054  CG2 VAL A  62      69.323  76.978 103.830  1.00  0.00           C
ATOM   1058  C   VAL A  62      69.121  79.038 101.350  1.00  0.00           C
ATOM   1059  O   VAL A  62      69.363  79.947 102.140  1.00  0.00           O
ATOM   1060  N   LYS A  63      68.222  79.117 100.370  1.00  0.00           N
ATOM   1062  CA  LYS A  63      67.353  80.238 100.190  1.00  0.00           C
ATOM   1064  CB  LYS A  63      67.871  81.147  99.060  1.00  0.00           C
ATOM   1067  CG  LYS A  63      69.021  82.008  99.600  1.00  0.00           C
ATOM   1070  CD  LYS A  63      69.743  82.878  98.580  1.00  0.00           C
ATOM   1073  CE  LYS A  63      70.901  83.607  99.270  1.00  0.00           C
ATOM   1076  NZ  LYS A  63      71.221  84.847  98.550  1.00  0.00           N
ATOM   1080  C   LYS A  63      65.941  79.777  99.990  1.00  0.00           C
ATOM   1081  O   LYS A  63      65.643  78.757  99.370  1.00  0.00           O
ATOM   1082  N   ALA A  64      65.021  80.557 100.550  1.00  0.00           N
ATOM   1084  CA  ALA A  64      63.632  80.487 100.240  1.00  0.00           C
ATOM   1086  CB  ALA A  64      62.812  80.288 101.500  1.00  0.00           C
ATOM   1090  C   ALA A  64      63.292  81.807  99.620  1.00  0.00           C
ATOM   1091  O   ALA A  64      63.752  82.867 100.030  1.00  0.00           O
ATOM   1092  N   LEU A  65      62.551  81.737  98.530  1.00  0.00           N
ATOM   1094  CA  LEU A  65      62.603  82.738  97.510  1.00  0.00           C
ATOM   1096  CB  LEU A  65      63.643  82.198  96.490  1.00  0.00           C
ATOM   1099  CG  LEU A  65      64.062  83.097  95.320  1.00  0.00           C
ATOM   1101  CD1 LEU A  65      62.931  83.287  94.320  1.00  0.00           C
ATOM   1105  CD2 LEU A  65      64.553  84.438  95.840  1.00  0.00           C
ATOM   1109  C   LEU A  65      61.201  82.818  96.990  1.00  0.00           C
ATOM   1110  O   LEU A  65      60.632  81.818  96.570  1.00  0.00           O
ATOM   1111  N   ASN A  66      60.543  83.988  97.020  1.00  0.00           N
ATOM   1113  CA  ASN A  66      59.181  84.038  96.540  1.00  0.00           C
ATOM   1115  CB  ASN A  66      58.423  85.238  97.120  1.00  0.00           C
ATOM   1118  CG  ASN A  66      58.872  86.577  96.560  1.00  0.00           C
ATOM   1119  OD1 ASN A  66      59.911  86.727  95.910  1.00  0.00           O
ATOM   1120  ND2 ASN A  66      57.993  87.577  96.750  1.00  0.00           N
ATOM   1123  C   ASN A  66      59.093  83.886  95.020  1.00  0.00           C
ATOM   1124  O   ASN A  66      59.841  84.478  94.250  1.00  0.00           O
ATOM   1125  N   ALA A  67      58.193  83.027  94.520  1.00  0.00           N
ATOM   1127  CA  ALA A  67      58.123  82.706  93.110  1.00  0.00           C
ATOM   1129  CB  ALA A  67      57.183  81.507  92.860  1.00  0.00           C
ATOM   1133  C   ALA A  67      57.751  83.886  92.210  1.00  0.00           C
ATOM   1134  O   ALA A  67      58.233  84.026  91.090  1.00  0.00           O
ATOM   1135  N   ASP A  68      56.863  84.788  92.670  1.00  0.00           N
ATOM   1137  CA  ASP A  68      56.632  86.077  92.030  1.00  0.00           C
ATOM   1139  CB  ASP A  68      55.301  86.657  92.540  1.00  0.00           C
ATOM   1142  CG  ASP A  68      54.152  85.858  91.970  1.00  0.00           C
ATOM   1143  OD1 ASP A  68      54.303  85.057  91.010  1.00  0.00           O
ATOM   1144  OD2 ASP A  68      53.022  86.117  92.440  1.00  0.00           O
ATOM   1145  C   ASP A  68      57.722  87.157  92.010  1.00  0.00           C
ATOM   1146  O   ASP A  68      58.001  87.636  90.920  1.00  0.00           O
ATOM   1147  N   ASP A  69      58.362  87.568  93.120  1.00  0.00           N
ATOM   1149  CA  ASP A  69      59.251  88.737  93.070  1.00  0.00           C
ATOM   1151  CB  ASP A  69      59.191  89.427  94.470  1.00  0.00           C
ATOM   1154  CG  ASP A  69      59.623  90.887  94.530  1.00  0.00           C
ATOM   1155  OD1 ASP A  69      60.173  91.408  93.540  1.00  0.00           O
ATOM   1156  OD2 ASP A  69      59.373  91.517  95.600  1.00  0.00           O
ATOM   1157  C   ASP A  69      60.673  88.337  92.670  1.00  0.00           C
ATOM   1158  O   ASP A  69      61.402  89.068  92.010  1.00  0.00           O
ATOM   1159  N   GLY A  70      61.073  87.098  93.050  1.00  0.00           N
ATOM   1161  CA  GLY A  70      62.451  86.657  92.940  1.00  0.00           C
ATOM   1164  C   GLY A  70      63.312  87.167  94.070  1.00  0.00           C
ATOM   1165  O   GLY A  70      64.512  87.367  93.910  1.00  0.00           O
ATOM   1166  N   LYS A  71      62.722  87.378  95.260  1.00  0.00           N
ATOM   1168  CA  LYS A  71      63.423  87.916  96.410  1.00  0.00           C
ATOM   1170  CB  LYS A  71      62.871  89.298  96.800  1.00  0.00           C
ATOM   1173  CG  LYS A  71      63.162  90.367  95.740  1.00  0.00           C
ATOM   1176  CD  LYS A  71      62.773  91.768  96.240  1.00  0.00           C
ATOM   1179  CE  LYS A  71      63.743  92.887  95.840  1.00  0.00           C
ATOM   1182  NZ  LYS A  71      65.062  92.598  96.430  1.00  0.00           N
ATOM   1186  C   LYS A  71      63.373  86.997  97.600  1.00  0.00           C
ATOM   1187  O   LYS A  71      62.382  86.307  97.840  1.00  0.00           O
ATOM   1188  N   GLU A  72      64.483  86.887  98.350  1.00  0.00           N
ATOM   1190  CA  GLU A  72      64.532  85.917  99.430  1.00  0.00           C
ATOM   1192  CB  GLU A  72      65.971  85.507  99.830  1.00  0.00           C
ATOM   1195  CG  GLU A  72      66.783  86.617 100.520  1.00  0.00           C
ATOM   1198  CD  GLU A  72      68.183  86.147 100.900  1.00  0.00           C
ATOM   1199  OE1 GLU A  72      68.951  85.677 100.020  1.00  0.00           O
ATOM   1200  OE2 GLU A  72      68.521  86.298 102.110  1.00  0.00           O
ATOM   1201  C   GLU A  72      63.701  86.318 100.640  1.00  0.00           C
ATOM   1202  O   GLU A  72      63.713  87.458 101.130  1.00  0.00           O
ATOM   1203  N   ILE A  73      62.923  85.358 101.170  1.00  0.00           N
ATOM   1205  CA  ILE A  73      62.162  85.548 102.390  1.00  0.00           C
ATOM   1207  CB  ILE A  73      60.882  84.698 102.400  1.00  0.00           C
ATOM   1209  CG2 ILE A  73      59.993  85.238 101.260  1.00  0.00           C
ATOM   1213  CG1 ILE A  73      61.143  83.188 102.210  1.00  0.00           C
ATOM   1216  CD  ILE A  73      59.942  82.277 102.500  1.00  0.00           C
ATOM   1220  C   ILE A  73      63.053  85.238 103.580  1.00  0.00           C
ATOM   1221  O   ILE A  73      62.993  85.887 104.630  1.00  0.00           O
ATOM   1222  N   TRP A  74      63.972  84.277 103.390  1.00  0.00           N
ATOM   1224  CA  TRP A  74      64.893  83.868 104.410  1.00  0.00           C
ATOM   1226  CB  TRP A  74      64.191  82.977 105.500  1.00  0.00           C
ATOM   1229  CG  TRP A  74      63.591  81.637 105.140  1.00  0.00           C
ATOM   1230  CD1 TRP A  74      62.243  81.348 105.170  1.00  0.00           C
ATOM   1232  NE1 TRP A  74      62.042  80.037 104.820  1.00  0.00           N
ATOM   1234  CE2 TRP A  74      63.243  79.438 104.570  1.00  0.00           C
ATOM   1235  CD2 TRP A  74      64.243  80.407 104.780  1.00  0.00           C
ATOM   1236  CE3 TRP A  74      65.582  80.018 104.660  1.00  0.00           C
ATOM   1238  CZ3 TRP A  74      65.873  78.747 104.190  1.00  0.00           C
ATOM   1240  CZ2 TRP A  74      63.533  78.147 104.130  1.00  0.00           C
ATOM   1242  CH2 TRP A  74      64.872  77.847 103.880  1.00  0.00           C
ATOM   1244  C   TRP A  74      66.073  83.158 103.770  1.00  0.00           C
ATOM   1245  O   TRP A  74      65.963  82.568 102.700  1.00  0.00           O
ATOM   1246  N   SER A  75      67.221  83.158 104.470  1.00  0.00           N
ATOM   1248  CA  SER A  75      68.373  82.357 104.090  1.00  0.00           C
ATOM   1250  CB  SER A  75      69.371  83.057 103.110  1.00  0.00           C
ATOM   1253  OG  SER A  75      70.341  83.896 103.740  1.00  0.00           O
ATOM   1255  C   SER A  75      69.051  81.938 105.370  1.00  0.00           C
ATOM   1256  O   SER A  75      68.911  82.598 106.410  1.00  0.00           O
ATOM   1257  N   VAL A  76      69.792  80.807 105.330  1.00  0.00           N
ATOM   1259  CA  VAL A  76      70.463  80.247 106.490  1.00  0.00           C
ATOM   1261  CB  VAL A  76      69.643  79.217 107.270  1.00  0.00           C
ATOM   1263  CG1 VAL A  76      70.271  78.837 108.620  1.00  0.00           C
ATOM   1267  CG2 VAL A  76      68.261  79.788 107.610  1.00  0.00           C
ATOM   1271  C   VAL A  76      71.723  79.577 105.960  1.00  0.00           C
ATOM   1272  O   VAL A  76      71.761  79.087 104.830  1.00  0.00           O
ATOM   1273  N   SER A  77      72.762  79.508 106.810  1.00  0.00           N
ATOM   1275  CA  SER A  77      73.933  78.708 106.530  1.00  0.00           C
ATOM   1277  CB  SER A  77      75.293  79.428 106.620  1.00  0.00           C
ATOM   1280  OG  SER A  77      75.551  80.188 105.440  1.00  0.00           O
ATOM   1282  C   SER A  77      74.001  77.558 107.490  1.00  0.00           C
ATOM   1283  O   SER A  77      73.793  77.678 108.690  1.00  0.00           O
ATOM   1284  N   LEU A  78      74.301  76.408 106.920  1.00  0.00           N
ATOM   1286  CA  LEU A  78      74.283  75.137 107.560  1.00  0.00           C
ATOM   1288  CB  LEU A  78      73.003  74.387 107.160  1.00  0.00           C
ATOM   1291  CG  LEU A  78      71.661  74.627 107.910  1.00  0.00           C
ATOM   1293  CD1 LEU A  78      71.823  74.697 109.440  1.00  0.00           C
ATOM   1297  CD2 LEU A  78      70.841  75.807 107.370  1.00  0.00           C
ATOM   1301  C   LEU A  78      75.511  74.417 107.010  1.00  0.00           C
ATOM   1302  O   LEU A  78      75.451  73.557 106.130  1.00  0.00           O
ATOM   1303  N   ALA A  79      76.683  74.837 107.510  1.00  0.00           N
ATOM   1305  CA  ALA A  79      77.963  74.298 107.150  1.00  0.00           C
ATOM   1307  CB  ALA A  79      78.872  75.428 106.630  1.00  0.00           C
ATOM   1311  C   ALA A  79      78.533  73.618 108.380  1.00  0.00           C
ATOM   1312  O   ALA A  79      78.143  73.828 109.520  1.00  0.00           O
ATOM   1313  N   GLU A  80      79.441  72.648 108.200  1.00  0.00           N
ATOM   1315  CA  GLU A  80      80.833  72.987 108.000  1.00  0.00           C
ATOM   1317  CB  GLU A  80      81.552  72.207 109.110  1.00  0.00           C
ATOM   1320  CG  GLU A  80      83.021  72.587 109.340  1.00  0.00           C
ATOM   1323  CD  GLU A  80      83.822  71.487 110.030  1.00  0.00           C
ATOM   1324  OE1 GLU A  80      83.392  70.318 110.060  1.00  0.00           O
ATOM   1325  OE2 GLU A  80      84.902  71.847 110.580  1.00  0.00           O
ATOM   1326  C   GLU A  80      81.301  72.547 106.620  1.00  0.00           C
ATOM   1327  O   GLU A  80      82.382  72.887 106.150  1.00  0.00           O
ATOM   1328  N   LYS A  81      80.401  71.827 105.940  1.00  0.00           N
ATOM   1330  CA  LYS A  81      80.471  71.148 104.660  1.00  0.00           C
ATOM   1332  CB  LYS A  81      81.412  71.807 103.600  1.00  0.00           C
ATOM   1335  CG  LYS A  81      82.873  71.358 103.580  1.00  0.00           C
ATOM   1338  CD  LYS A  81      83.232  70.667 102.260  1.00  0.00           C
ATOM   1341  CE  LYS A  81      84.562  69.917 102.320  1.00  0.00           C
ATOM   1344  NZ  LYS A  81      84.981  69.587 100.940  1.00  0.00           N
ATOM   1348  C   LYS A  81      80.551  69.627 104.900  1.00  0.00           C
ATOM   1349  O   LYS A  81      81.122  68.878 104.110  1.00  0.00           O
ATOM   1350  N   ASP A  82      79.963  69.117 106.010  1.00  0.00           N
ATOM   1352  CA  ASP A  82      80.021  67.718 106.450  1.00  0.00           C
ATOM   1354  CB  ASP A  82      80.822  67.678 107.780  1.00  0.00           C
ATOM   1357  CG  ASP A  82      81.651  66.408 107.860  1.00  0.00           C
ATOM   1358  OD1 ASP A  82      81.562  65.667 108.860  1.00  0.00           O
ATOM   1359  OD2 ASP A  82      82.441  66.197 106.910  1.00  0.00           O
ATOM   1360  C   ASP A  82      78.713  66.917 106.640  1.00  0.00           C
ATOM   1361  O   ASP A  82      78.743  65.717 106.890  1.00  0.00           O
ATOM   1362  N   GLY A  83      77.513  67.518 106.530  1.00  0.00           N
ATOM   1364  CA  GLY A  83      76.263  66.818 106.820  1.00  0.00           C
ATOM   1367  C   GLY A  83      75.473  66.387 105.610  1.00  0.00           C
ATOM   1368  O   GLY A  83      75.873  66.548 104.460  1.00  0.00           O
ATOM   1369  N   TRP A  84      74.223  65.927 105.820  1.00  0.00           N
ATOM   1371  CA  TRP A  84      73.292  65.647 104.730  1.00  0.00           C
ATOM   1373  CB  TRP A  84      72.173  64.688 105.170  1.00  0.00           C
ATOM   1376  CG  TRP A  84      71.301  63.978 104.160  1.00  0.00           C
ATOM   1377  CD1 TRP A  84      70.033  64.428 103.910  1.00  0.00           C
ATOM   1379  NE1 TRP A  84      69.213  63.368 103.620  1.00  0.00           N
ATOM   1381  CE2 TRP A  84      69.932  62.228 103.610  1.00  0.00           C
ATOM   1382  CD2 TRP A  84      71.283  62.578 103.840  1.00  0.00           C
ATOM   1383  CE3 TRP A  84      72.253  61.568 103.830  1.00  0.00           C
ATOM   1385  CZ3 TRP A  84      71.832  60.248 103.670  1.00  0.00           C
ATOM   1387  CZ2 TRP A  84      69.521  60.918 103.540  1.00  0.00           C
ATOM   1389  CH2 TRP A  84      70.493  59.917 103.570  1.00  0.00           C
ATOM   1391  C   TRP A  84      72.673  66.877 104.090  1.00  0.00           C
ATOM   1392  O   TRP A  84      71.652  66.757 103.420  1.00  0.00           O
ATOM   1393  N   PHE A  85      73.271  68.097 104.270  1.00  0.00           N
ATOM   1395  CA  PHE A  85      72.643  69.387 104.010  1.00  0.00           C
ATOM   1397  CB  PHE A  85      73.471  70.577 103.470  1.00  0.00           C
ATOM   1400  CG  PHE A  85      72.793  71.917 103.250  1.00  0.00           C
ATOM   1401  CD1 PHE A  85      72.653  72.357 101.960  1.00  0.00           C
ATOM   1403  CE1 PHE A  85      72.191  73.628 101.620  1.00  0.00           C
ATOM   1405  CZ  PHE A  85      71.753  74.447 102.640  1.00  0.00           C
ATOM   1407  CD2 PHE A  85      72.432  72.807 104.270  1.00  0.00           C
ATOM   1409  CE2 PHE A  85      71.853  74.048 103.960  1.00  0.00           C
ATOM   1411  C   PHE A  85      71.231  69.387 103.600  1.00  0.00           C
ATOM   1412  O   PHE A  85      70.451  69.158 104.480  1.00  0.00           O
ATOM   1413  N   SER A  86      70.841  69.667 102.340  1.00  0.00           N
ATOM   1415  CA  SER A  86      69.903  70.697 101.910  1.00  0.00           C
ATOM   1417  CB  SER A  86      68.973  70.288 100.700  1.00  0.00           C
ATOM   1420  OG  SER A  86      69.411  69.097 100.040  1.00  0.00           O
ATOM   1422  C   SER A  86      69.231  71.637 102.940  1.00  0.00           C
ATOM   1423  O   SER A  86      68.713  72.648 102.510  1.00  0.00           O
ATOM   1424  N   LYS A  87      69.271  71.347 104.270  1.00  0.00           N
ATOM   1426  CA  LYS A  87      69.423  72.157 105.460  1.00  0.00           C
ATOM   1428  CB  LYS A  87      68.082  72.867 105.760  1.00  0.00           C
ATOM   1431  CG  LYS A  87      67.933  74.217 105.060  1.00  0.00           C
ATOM   1434  CD  LYS A  87      66.501  74.767 104.850  1.00  0.00           C
ATOM   1437  CE  LYS A  87      65.511  73.987 103.980  1.00  0.00           C
ATOM   1440  NZ  LYS A  87      65.613  74.368 102.560  1.00  0.00           N
ATOM   1444  C   LYS A  87      70.033  71.477 106.750  1.00  0.00           C
ATOM   1445  O   LYS A  87      69.342  71.408 107.750  1.00  0.00           O
ATOM   1446  N   GLU A  88      71.322  71.038 106.830  1.00  0.00           N
ATOM   1448  CA  GLU A  88      72.201  71.068 108.040  1.00  0.00           C
ATOM   1450  CB  GLU A  88      71.701  70.327 109.300  1.00  0.00           C
ATOM   1453  CG  GLU A  88      72.292  70.827 110.640  1.00  0.00           C
ATOM   1456  CD  GLU A  88      71.301  71.477 111.580  1.00  0.00           C
ATOM   1457  OE1 GLU A  88      70.251  70.857 111.830  1.00  0.00           O
ATOM   1458  OE2 GLU A  88      71.661  72.578 112.060  1.00  0.00           O
ATOM   1459  C   GLU A  88      73.661  70.706 107.600  1.00  0.00           C
ATOM   1460  O   GLU A  88      73.822  70.927 106.410  1.00  0.00           O
ATOM   1461  N   PRO A  89      74.802  70.207 108.160  1.00  0.00           N
ATOM   1462  CD  PRO A  89      74.923  69.728 109.550  1.00  0.00           C
ATOM   1465  CA  PRO A  89      76.113  70.777 107.770  1.00  0.00           C
ATOM   1467  CB  PRO A  89      77.091  70.277 108.870  1.00  0.00           C
ATOM   1470  CG  PRO A  89      76.341  69.237 109.700  1.00  0.00           C
ATOM   1473  C   PRO A  89      76.801  70.577 106.390  1.00  0.00           C
ATOM   1474  O   PRO A  89      77.973  70.898 106.370  1.00  0.00           O
ATOM   1475  N   ALA A  90      76.201  70.137 105.270  1.00  0.00           N
ATOM   1477  CA  ALA A  90      76.723  70.268 103.880  1.00  0.00           C
ATOM   1479  CB  ALA A  90      77.051  71.728 103.500  1.00  0.00           C
ATOM   1483  C   ALA A  90      77.551  69.198 103.150  1.00  0.00           C
ATOM   1484  O   ALA A  90      78.082  68.267 103.750  1.00  0.00           O
ATOM   1485  N   LEU A  91      77.551  69.307 101.790  1.00  0.00           N
ATOM   1487  CA  LEU A  91      77.832  68.318 100.730  1.00  0.00           C
ATOM   1489  CB  LEU A  91      78.812  67.148 101.040  1.00  0.00           C
ATOM   1492  CG  LEU A  91      80.312  67.488 101.060  1.00  0.00           C
ATOM   1494  CD1 LEU A  91      81.091  66.207 100.700  1.00  0.00           C
ATOM   1498  CD2 LEU A  91      80.702  68.618 100.090  1.00  0.00           C
ATOM   1502  C   LEU A  91      76.613  67.777 100.000  1.00  0.00           C
ATOM   1503  O   LEU A  91      76.603  66.678  99.450  1.00  0.00           O
ATOM   1504  N   LEU A  92      75.533  68.548  99.950  1.00  0.00           N
ATOM   1506  CA  LEU A  92      74.253  68.197  99.380  1.00  0.00           C
ATOM   1508  CB  LEU A  92      73.201  69.307  99.580  1.00  0.00           C
ATOM   1511  CG  LEU A  92      73.653  70.658  99.030  1.00  0.00           C
ATOM   1513  CD1 LEU A  92      72.423  71.527  98.730  1.00  0.00           C
ATOM   1517  CD2 LEU A  92      74.753  71.277  99.920  1.00  0.00           C
ATOM   1521  C   LEU A  92      74.243  67.737  97.960  1.00  0.00           C
ATOM   1522  O   LEU A  92      75.103  68.077  97.140  1.00  0.00           O
ATOM   1523  N   SER A  93      73.261  66.887  97.660  1.00  0.00           N
ATOM   1525  CA  SER A  93      73.271  66.057  96.490  1.00  0.00           C
ATOM   1527  CB  SER A  93      74.342  64.957  96.710  1.00  0.00           C
ATOM   1530  OG  SER A  93      74.433  64.068  95.620  1.00  0.00           O
ATOM   1532  C   SER A  93      71.911  65.428  96.220  1.00  0.00           C
ATOM   1533  O   SER A  93      71.643  64.997  95.100  1.00  0.00           O
ATOM   1534  N   GLY A  94      70.971  65.457  97.200  1.00  0.00           N
ATOM   1536  CA  GLY A  94      69.573  65.137  96.970  1.00  0.00           C
ATOM   1539  C   GLY A  94      68.721  66.367  97.160  1.00  0.00           C
ATOM   1540  O   GLY A  94      69.223  67.488  97.270  1.00  0.00           O
ATOM   1541  N   GLY A  95      67.393  66.188  97.260  1.00  0.00           N
ATOM   1543  CA  GLY A  95      66.433  67.298  97.320  1.00  0.00           C
ATOM   1546  C   GLY A  95      66.333  68.197  96.090  1.00  0.00           C
ATOM   1547  O   GLY A  95      66.871  67.887  95.040  1.00  0.00           O
ATOM   1548  N   VAL A  96      65.613  69.338  96.170  1.00  0.00           N
ATOM   1550  CA  VAL A  96      64.763  69.667  97.290  1.00  0.00           C
ATOM   1552  CB  VAL A  96      64.753  71.118  97.770  1.00  0.00           C
ATOM   1554  CG1 VAL A  96      66.192  71.568  98.080  1.00  0.00           C
ATOM   1558  CG2 VAL A  96      64.132  72.087  96.760  1.00  0.00           C
ATOM   1562  C   VAL A  96      63.341  69.137  97.110  1.00  0.00           C
ATOM   1563  O   VAL A  96      62.762  69.027  96.030  1.00  0.00           O
ATOM   1564  N   THR A  97      62.773  68.747  98.240  1.00  0.00           N
ATOM   1566  CA  THR A  97      61.431  68.228  98.370  1.00  0.00           C
ATOM   1568  CB  THR A  97      61.493  66.838  98.950  1.00  0.00           C
ATOM   1570  OG1 THR A  97      62.162  65.998  98.040  1.00  0.00           O
ATOM   1572  CG2 THR A  97      60.122  66.218  99.250  1.00  0.00           C
ATOM   1576  C   THR A  97      60.743  69.147  99.320  1.00  0.00           C
ATOM   1577  O   THR A  97      61.372  69.637 100.250  1.00  0.00           O
ATOM   1578  N   VAL A  98      59.443  69.447  99.130  1.00  0.00           N
ATOM   1580  CA  VAL A  98      58.661  70.218 100.110  1.00  0.00           C
ATOM   1582  CB  VAL A  98      58.043  71.477  99.490  1.00  0.00           C
ATOM   1584  CG1 VAL A  98      57.372  72.407 100.530  1.00  0.00           C
ATOM   1588  CG2 VAL A  98      59.202  72.288  98.880  1.00  0.00           C
ATOM   1592  C   VAL A  98      57.692  69.257 100.790  1.00  0.00           C
ATOM   1593  O   VAL A  98      58.141  68.237 101.290  1.00  0.00           O
ATOM   1594  N   SER A  99      56.372  69.537 100.820  1.00  0.00           N
ATOM   1596  CA  SER A  99      55.312  68.867 101.580  1.00  0.00           C
ATOM   1598  CB  SER A  99      55.051  67.357 101.310  1.00  0.00           C
ATOM   1601  OG  SER A  99      56.062  66.487 101.810  1.00  0.00           O
ATOM   1603  C   SER A  99      55.251  69.198 103.060  1.00  0.00           C
ATOM   1604  O   SER A  99      56.231  69.568 103.690  1.00  0.00           O
ATOM   1605  N   GLY A 100      54.042  69.147 103.660  1.00  0.00           N
ATOM   1607  CA  GLY A 100      53.783  69.207 105.110  1.00  0.00           C
ATOM   1610  C   GLY A 100      54.152  70.448 105.870  1.00  0.00           C
ATOM   1611  O   GLY A 100      53.972  70.527 107.090  1.00  0.00           O
ATOM   1612  N   GLY A 101      54.623  71.487 105.160  1.00  0.00           N
ATOM   1614  CA  GLY A 101      55.192  72.707 105.720  1.00  0.00           C
ATOM   1617  C   GLY A 101      56.652  72.538 106.010  1.00  0.00           C
ATOM   1618  O   GLY A 101      57.271  73.318 106.730  1.00  0.00           O
ATOM   1619  N   HIS A 102      57.221  71.507 105.400  1.00  0.00           N
ATOM   1621  CA  HIS A 102      58.533  70.978 105.610  1.00  0.00           C
ATOM   1623  CB  HIS A 102      58.423  69.498 106.040  1.00  0.00           C
ATOM   1626  ND1 HIS A 102      56.972  69.857 108.110  1.00  0.00           N
ATOM   1627  CG  HIS A 102      58.071  69.268 107.480  1.00  0.00           C
ATOM   1628  CE1 HIS A 102      56.993  69.397 109.340  1.00  0.00           C
ATOM   1630  NE2 HIS A 102      58.022  68.538 109.530  1.00  0.00           N
ATOM   1632  CD2 HIS A 102      58.713  68.457 108.360  1.00  0.00           C
ATOM   1634  C   HIS A 102      59.332  71.107 104.330  1.00  0.00           C
ATOM   1635  O   HIS A 102      58.812  71.257 103.220  1.00  0.00           O
ATOM   1636  N   VAL A 103      60.653  71.087 104.470  1.00  0.00           N
ATOM   1638  CA  VAL A 103      61.582  71.008 103.360  1.00  0.00           C
ATOM   1640  CB  VAL A 103      62.463  72.248 103.220  1.00  0.00           C
ATOM   1642  CG1 VAL A 103      63.521  71.978 102.140  1.00  0.00           C
ATOM   1646  CG2 VAL A 103      61.572  73.457 102.870  1.00  0.00           C
ATOM   1650  C   VAL A 103      62.463  69.818 103.590  1.00  0.00           C
ATOM   1651  O   VAL A 103      63.062  69.707 104.660  1.00  0.00           O
ATOM   1652  N   TYR A 104      62.591  68.908 102.600  1.00  0.00           N
ATOM   1654  CA  TYR A 104      63.373  67.698 102.700  1.00  0.00           C
ATOM   1656  CB  TYR A 104      62.521  66.408 102.690  1.00  0.00           C
ATOM   1659  CG  TYR A 104      61.452  66.457 103.730  1.00  0.00           C
ATOM   1660  CD1 TYR A 104      60.173  66.838 103.340  1.00  0.00           C
ATOM   1662  CE1 TYR A 104      59.103  66.777 104.240  1.00  0.00           C
ATOM   1664  CZ  TYR A 104      59.303  66.308 105.540  1.00  0.00           C
ATOM   1665  OH  TYR A 104      58.233  66.227 106.450  1.00  0.00           O
ATOM   1667  CD2 TYR A 104      61.673  66.048 105.050  1.00  0.00           C
ATOM   1669  CE2 TYR A 104      60.592  65.957 105.950  1.00  0.00           C
ATOM   1671  C   TYR A 104      64.412  67.608 101.600  1.00  0.00           C
ATOM   1672  O   TYR A 104      64.412  68.327 100.600  1.00  0.00           O
ATOM   1673  N   ILE A 105      65.433  66.777 101.860  1.00  0.00           N
ATOM   1675  CA  ILE A 105      66.771  67.288 101.920  1.00  0.00           C
ATOM   1677  CB  ILE A 105      66.863  67.928 103.310  1.00  0.00           C
ATOM   1679  CG2 ILE A 105      68.173  67.637 104.010  1.00  0.00           C
ATOM   1683  CG1 ILE A 105      66.473  69.417 103.320  1.00  0.00           C
ATOM   1686  CD  ILE A 105      66.113  69.928 104.720  1.00  0.00           C
ATOM   1690  C   ILE A 105      67.751  66.137 101.660  1.00  0.00           C
ATOM   1691  O   ILE A 105      67.442  64.988 101.970  1.00  0.00           O
ATOM   1692  N   GLY A 106      68.963  66.358 101.080  1.00  0.00           N
ATOM   1694  CA  GLY A 106      69.872  65.257 100.720  1.00  0.00           C
ATOM   1697  C   GLY A 106      71.333  65.618 100.550  1.00  0.00           C
ATOM   1698  O   GLY A 106      71.643  66.588  99.870  1.00  0.00           O
ATOM   1699  N   SER A 107      72.271  64.777 101.050  1.00  0.00           N
ATOM   1701  CA  SER A 107      73.701  64.837 100.720  1.00  0.00           C
ATOM   1703  CB  SER A 107      74.753  65.518 101.670  1.00  0.00           C
ATOM   1706  OG  SER A 107      74.503  66.858 102.050  1.00  0.00           O
ATOM   1708  C   SER A 107      74.283  63.457 100.790  1.00  0.00           C
ATOM   1709  O   SER A 107      73.801  62.568 101.480  1.00  0.00           O
ATOM   1710  N   GLU A 108      75.503  63.407 100.270  1.00  0.00           N
ATOM   1712  CA  GLU A 108      76.621  62.558 100.590  1.00  0.00           C
ATOM   1714  CB  GLU A 108      77.751  63.097  99.680  1.00  0.00           C
ATOM   1717  CG  GLU A 108      77.372  62.948  98.170  1.00  0.00           C
ATOM   1720  CD  GLU A 108      78.132  63.847  97.220  1.00  0.00           C
ATOM   1721  OE1 GLU A 108      79.312  64.178  97.460  1.00  0.00           O
ATOM   1722  OE2 GLU A 108      77.551  64.198  96.160  1.00  0.00           O
ATOM   1723  C   GLU A 108      77.033  62.438 102.080  1.00  0.00           C
ATOM   1724  O   GLU A 108      77.403  61.358 102.530  1.00  0.00           O
ATOM   1725  N   LYS A 109      76.951  63.498 102.920  1.00  0.00           N
ATOM   1727  CA  LYS A 109      77.312  63.478 104.340  1.00  0.00           C
ATOM   1729  CB  LYS A 109      78.812  63.187 104.590  1.00  0.00           C
ATOM   1732  CG  LYS A 109      79.743  64.288 104.060  1.00  0.00           C
ATOM   1735  CD  LYS A 109      81.143  64.108 104.670  1.00  0.00           C
ATOM   1738  CE  LYS A 109      82.292  64.847 103.980  1.00  0.00           C
ATOM   1741  NZ  LYS A 109      82.262  66.288 104.280  1.00  0.00           N
ATOM   1745  C   LYS A 109      76.403  62.768 105.370  1.00  0.00           C
ATOM   1746  O   LYS A 109      76.382  63.127 106.540  1.00  0.00           O
ATOM   1747  N   ALA A 110      75.613  61.757 104.980  1.00  0.00           N
ATOM   1749  CA  ALA A 110      75.091  60.687 105.850  1.00  0.00           C
ATOM   1751  CB  ALA A 110      76.221  59.707 106.230  1.00  0.00           C
ATOM   1755  C   ALA A 110      74.183  60.988 107.050  1.00  0.00           C
ATOM   1756  O   ALA A 110      74.161  60.268 108.040  1.00  0.00           O
ATOM   1757  N   GLN A 111      73.353  62.038 106.960  1.00  0.00           N
ATOM   1759  CA  GLN A 111      72.341  62.438 107.940  1.00  0.00           C
ATOM   1761  CB  GLN A 111      72.751  63.777 108.590  1.00  0.00           C
ATOM   1764  CG  GLN A 111      74.091  63.728 109.360  1.00  0.00           C
ATOM   1767  CD  GLN A 111      73.951  63.088 110.730  1.00  0.00           C
ATOM   1768  OE1 GLN A 111      73.043  63.358 111.510  1.00  0.00           O
ATOM   1769  NE2 GLN A 111      74.942  62.248 111.090  1.00  0.00           N
ATOM   1772  C   GLN A 111      70.951  62.468 107.280  1.00  0.00           C
ATOM   1773  O   GLN A 111      70.733  61.698 106.370  1.00  0.00           O
ATOM   1774  N   VAL A 112      69.971  63.288 107.730  1.00  0.00           N
ATOM   1776  CA  VAL A 112      68.812  63.808 107.000  1.00  0.00           C
ATOM   1778  CB  VAL A 112      67.481  63.018 106.900  1.00  0.00           C
ATOM   1780  CG1 VAL A 112      66.451  63.658 105.950  1.00  0.00           C
ATOM   1784  CG2 VAL A 112      67.723  61.597 106.430  1.00  0.00           C
ATOM   1788  C   VAL A 112      68.471  64.988 107.840  1.00  0.00           C
ATOM   1789  O   VAL A 112      68.743  64.968 109.040  1.00  0.00           O
ATOM   1790  N   TYR A 113      67.841  66.017 107.250  1.00  0.00           N
ATOM   1792  CA  TYR A 113      67.331  67.118 108.030  1.00  0.00           C
ATOM   1794  CB  TYR A 113      68.261  68.348 107.990  1.00  0.00           C
ATOM   1797  CG  TYR A 113      69.651  67.867 108.240  1.00  0.00           C
ATOM   1798  CD1 TYR A 113      70.072  67.417 109.490  1.00  0.00           C
ATOM   1800  CE1 TYR A 113      71.372  66.917 109.690  1.00  0.00           C
ATOM   1802  CZ  TYR A 113      72.292  66.998 108.640  1.00  0.00           C
ATOM   1803  OH  TYR A 113      73.673  66.847 108.830  1.00  0.00           O
ATOM   1805  CD2 TYR A 113      70.543  67.768 107.180  1.00  0.00           C
ATOM   1807  CE2 TYR A 113      71.871  67.438 107.390  1.00  0.00           C
ATOM   1809  C   TYR A 113      65.993  67.468 107.460  1.00  0.00           C
ATOM   1810  O   TYR A 113      65.661  67.087 106.330  1.00  0.00           O
ATOM   1811  N   ALA A 114      65.183  68.197 108.210  1.00  0.00           N
ATOM   1813  CA  ALA A 114      63.942  68.688 107.700  1.00  0.00           C
ATOM   1815  CB  ALA A 114      62.812  67.737 108.090  1.00  0.00           C
ATOM   1819  C   ALA A 114      63.743  70.058 108.290  1.00  0.00           C
ATOM   1820  O   ALA A 114      63.792  70.248 109.500  1.00  0.00           O
ATOM   1821  N   LEU A 115      63.521  71.068 107.430  1.00  0.00           N
ATOM   1823  CA  LEU A 115      63.401  72.438 107.870  1.00  0.00           C
ATOM   1825  CB  LEU A 115      64.603  73.277 107.390  1.00  0.00           C
ATOM   1828  CG  LEU A 115      65.722  73.217 108.430  1.00  0.00           C
ATOM   1830  CD1 LEU A 115      66.473  71.887 108.500  1.00  0.00           C
ATOM   1834  CD2 LEU A 115      66.643  74.438 108.490  1.00  0.00           C
ATOM   1838  C   LEU A 115      62.103  73.097 107.550  1.00  0.00           C
ATOM   1839  O   LEU A 115      61.582  73.048 106.440  1.00  0.00           O
ATOM   1840  N   ASN A 116      61.572  73.777 108.590  1.00  0.00           N
ATOM   1842  CA  ASN A 116      60.402  74.627 108.590  1.00  0.00           C
ATOM   1844  CB  ASN A 116      60.382  75.397 109.940  1.00  0.00           C
ATOM   1847  CG  ASN A 116      60.021  74.417 111.050  1.00  0.00           C
ATOM   1848  OD1 ASN A 116      59.233  73.498 110.850  1.00  0.00           O
ATOM   1849  ND2 ASN A 116      60.592  74.568 112.270  1.00  0.00           N
ATOM   1852  C   ASN A 116      60.353  75.618 107.440  1.00  0.00           C
ATOM   1853  O   ASN A 116      61.271  76.408 107.230  1.00  0.00           O
ATOM   1854  N   THR A 117      59.251  75.618 106.660  1.00  0.00           N
ATOM   1856  CA  THR A 117      59.051  76.527 105.530  1.00  0.00           C
ATOM   1858  CB  THR A 117      57.773  76.257 104.750  1.00  0.00           C
ATOM   1860  OG1 THR A 117      56.632  76.027 105.580  1.00  0.00           O
ATOM   1862  CG2 THR A 117      58.001  74.977 103.930  1.00  0.00           C
ATOM   1866  C   THR A 117      59.072  77.987 105.920  1.00  0.00           C
ATOM   1867  O   THR A 117      59.591  78.848 105.200  1.00  0.00           O
ATOM   1868  N   SER A 118      58.451  78.267 107.070  1.00  0.00           N
ATOM   1870  CA  SER A 118      58.222  79.587 107.600  1.00  0.00           C
ATOM   1872  CB  SER A 118      57.283  79.478 108.830  1.00  0.00           C
ATOM   1875  OG  SER A 118      55.971  79.027 108.500  1.00  0.00           O
ATOM   1877  C   SER A 118      59.443  80.428 108.000  1.00  0.00           C
ATOM   1878  O   SER A 118      59.493  81.608 107.680  1.00  0.00           O
ATOM   1879  N   ASP A 119      60.431  79.857 108.740  1.00  0.00           N
ATOM   1881  CA  ASP A 119      61.572  80.607 109.250  1.00  0.00           C
ATOM   1883  CB  ASP A 119      61.533  80.868 110.790  1.00  0.00           C
ATOM   1886  CG  ASP A 119      61.621  79.628 111.690  1.00  0.00           C
ATOM   1887  OD1 ASP A 119      61.252  78.518 111.220  1.00  0.00           O
ATOM   1888  OD2 ASP A 119      61.842  79.817 112.910  1.00  0.00           O
ATOM   1889  C   ASP A 119      62.861  79.867 108.960  1.00  0.00           C
ATOM   1890  O   ASP A 119      63.893  80.188 109.540  1.00  0.00           O
ATOM   1891  N   GLY A 120      62.822  78.837 108.090  1.00  0.00           N
ATOM   1893  CA  GLY A 120      63.972  77.978 107.800  1.00  0.00           C
ATOM   1896  C   GLY A 120      64.763  77.547 109.010  1.00  0.00           C
ATOM   1897  O   GLY A 120      65.993  77.608 108.970  1.00  0.00           O
ATOM   1898  N   THR A 121      64.103  77.118 110.110  1.00  0.00           N
ATOM   1900  CA  THR A 121      64.792  76.617 111.300  1.00  0.00           C
ATOM   1902  CB  THR A 121      64.232  77.157 112.620  1.00  0.00           C
ATOM   1904  OG1 THR A 121      65.103  76.917 113.720  1.00  0.00           O
ATOM   1906  CG2 THR A 121      62.892  76.527 112.990  1.00  0.00           C
ATOM   1910  C   THR A 121      64.661  75.117 111.300  1.00  0.00           C
ATOM   1911  O   THR A 121      63.682  74.557 110.790  1.00  0.00           O
ATOM   1912  N   VAL A 122      65.683  74.417 111.840  1.00  0.00           N
ATOM   1914  CA  VAL A 122      65.733  72.967 111.950  1.00  0.00           C
ATOM   1916  CB  VAL A 122      67.073  72.468 112.450  1.00  0.00           C
ATOM   1918  CG1 VAL A 122      67.143  70.947 112.200  1.00  0.00           C
ATOM   1922  CG2 VAL A 122      68.222  73.178 111.700  1.00  0.00           C
ATOM   1926  C   VAL A 122      64.603  72.378 112.760  1.00  0.00           C
ATOM   1927  O   VAL A 122      64.583  72.447 113.990  1.00  0.00           O
ATOM   1928  N   ALA A 123      63.612  71.737 112.100  1.00  0.00           N
ATOM   1930  CA  ALA A 123      62.661  70.868 112.760  1.00  0.00           C
ATOM   1932  CB  ALA A 123      61.542  70.498 111.790  1.00  0.00           C
ATOM   1936  C   ALA A 123      63.282  69.598 113.320  1.00  0.00           C
ATOM   1937  O   ALA A 123      63.032  69.217 114.460  1.00  0.00           O
ATOM   1938  N   TRP A 124      64.143  68.928 112.520  1.00  0.00           N
ATOM   1940  CA  TRP A 124      64.812  67.737 113.000  1.00  0.00           C
ATOM   1942  CB  TRP A 124      63.882  66.498 113.050  1.00  0.00           C
ATOM   1945  CG  TRP A 124      63.082  66.188 111.810  1.00  0.00           C
ATOM   1946  CD1 TRP A 124      61.772  66.538 111.620  1.00  0.00           C
ATOM   1948  NE1 TRP A 124      61.292  65.887 110.510  1.00  0.00           N
ATOM   1950  CE2 TRP A 124      62.263  65.137 109.950  1.00  0.00           C
ATOM   1951  CD2 TRP A 124      63.443  65.338 110.710  1.00  0.00           C
ATOM   1952  CE3 TRP A 124      64.612  64.688 110.330  1.00  0.00           C
ATOM   1954  CZ3 TRP A 124      64.562  63.838 109.220  1.00  0.00           C
ATOM   1956  CZ2 TRP A 124      62.221  64.288 108.860  1.00  0.00           C
ATOM   1958  CH2 TRP A 124      63.412  63.648 108.480  1.00  0.00           C
ATOM   1960  C   TRP A 124      66.062  67.387 112.220  1.00  0.00           C
ATOM   1961  O   TRP A 124      66.271  67.838 111.090  1.00  0.00           O
ATOM   1962  N   GLN A 125      66.923  66.538 112.830  1.00  0.00           N
ATOM   1964  CA  GLN A 125      68.051  65.907 112.170  1.00  0.00           C
ATOM   1966  CB  GLN A 125      69.411  66.417 112.730  1.00  0.00           C
ATOM   1969  CG  GLN A 125      69.573  67.957 112.860  1.00  0.00           C
ATOM   1972  CD  GLN A 125      70.893  68.377 113.520  1.00  0.00           C
ATOM   1973  OE1 GLN A 125      70.971  69.298 114.330  1.00  0.00           O
ATOM   1974  NE2 GLN A 125      72.003  67.648 113.220  1.00  0.00           N
ATOM   1977  C   GLN A 125      67.993  64.397 112.400  1.00  0.00           C
ATOM   1978  O   GLN A 125      67.331  63.908 113.310  1.00  0.00           O
ATOM   1979  N   THR A 126      68.692  63.618 111.550  1.00  0.00           N
ATOM   1981  CA  THR A 126      68.682  62.146 111.570  1.00  0.00           C
ATOM   1983  CB  THR A 126      67.643  61.588 110.610  1.00  0.00           C
ATOM   1985  OG1 THR A 126      66.353  61.898 111.090  1.00  0.00           O
ATOM   1987  CG2 THR A 126      67.701  60.058 110.490  1.00  0.00           C
ATOM   1991  C   THR A 126      70.033  61.667 111.110  1.00  0.00           C
ATOM   1992  O   THR A 126      70.582  62.277 110.210  1.00  0.00           O
ATOM   1993  N   LYS A 127      70.632  60.568 111.630  1.00  0.00           N
ATOM   1995  CA  LYS A 127      71.842  59.988 111.040  1.00  0.00           C
ATOM   1997  CB  LYS A 127      72.841  59.517 112.130  1.00  0.00           C
ATOM   2000  CG  LYS A 127      74.271  59.167 111.640  1.00  0.00           C
ATOM   2003  CD  LYS A 127      74.503  57.797 110.990  1.00  0.00           C
ATOM   2006  CE  LYS A 127      74.342  56.577 111.890  1.00  0.00           C
ATOM   2009  NZ  LYS A 127      74.371  55.397 111.010  1.00  0.00           N
ATOM   2013  C   LYS A 127      71.463  58.808 110.150  1.00  0.00           C
ATOM   2014  O   LYS A 127      70.722  57.928 110.580  1.00  0.00           O
ATOM   2015  N   VAL A 128      71.941  58.738 108.890  1.00  0.00           N
ATOM   2017  CA  VAL A 128      71.573  57.688 107.930  1.00  0.00           C
ATOM   2019  CB  VAL A 128      70.862  58.257 106.700  1.00  0.00           C
ATOM   2021  CG1 VAL A 128      70.231  57.207 105.750  1.00  0.00           C
ATOM   2025  CG2 VAL A 128      69.661  59.057 107.190  1.00  0.00           C
ATOM   2029  C   VAL A 128      72.783  56.838 107.550  1.00  0.00           C
ATOM   2030  O   VAL A 128      73.933  57.098 107.900  1.00  0.00           O
ATOM   2031  N   ALA A 129      72.562  55.707 106.880  1.00  0.00           N
ATOM   2033  CA  ALA A 129      73.603  54.768 106.520  1.00  0.00           C
ATOM   2035  CB  ALA A 129      72.933  53.518 105.900  1.00  0.00           C
ATOM   2039  C   ALA A 129      74.732  55.288 105.610  1.00  0.00           C
ATOM   2040  O   ALA A 129      75.893  54.988 105.840  1.00  0.00           O
ATOM   2041  N   GLY A 130      74.441  56.078 104.550  1.00  0.00           N
ATOM   2043  CA  GLY A 130      75.463  56.417 103.550  1.00  0.00           C
ATOM   2046  C   GLY A 130      75.183  57.737 102.910  1.00  0.00           C
ATOM   2047  O   GLY A 130      74.643  58.618 103.560  1.00  0.00           O
ATOM   2048  N   GLU A 131      75.481  57.908 101.620  1.00  0.00           N
ATOM   2050  CA  GLU A 131      75.183  59.108 100.840  1.00  0.00           C
ATOM   2052  CB  GLU A 131      76.132  59.138  99.610  1.00  0.00           C
ATOM   2055  CG  GLU A 131      77.632  59.077  99.980  1.00  0.00           C
ATOM   2058  CD  GLU A 131      78.513  59.367  98.780  1.00  0.00           C
ATOM   2059  OE1 GLU A 131      78.323  58.777  97.690  1.00  0.00           O
ATOM   2060  OE2 GLU A 131      79.432  60.218  98.930  1.00  0.00           O
ATOM   2061  C   GLU A 131      73.763  59.138 100.240  1.00  0.00           C
ATOM   2062  O   GLU A 131      73.433  58.298  99.410  1.00  0.00           O
ATOM   2063  N   ALA A 132      72.911  60.137 100.560  1.00  0.00           N
ATOM   2065  CA  ALA A 132      71.731  60.397  99.750  1.00  0.00           C
ATOM   2067  CB  ALA A 132      70.592  61.078 100.490  1.00  0.00           C
ATOM   2071  C   ALA A 132      71.993  61.288  98.560  1.00  0.00           C
ATOM   2072  O   ALA A 132      72.353  62.457  98.660  1.00  0.00           O
ATOM   2073  N   LEU A 133      71.731  60.718  97.380  1.00  0.00           N
ATOM   2075  CA  LEU A 133      71.853  61.378  96.120  1.00  0.00           C
ATOM   2077  CB  LEU A 133      72.751  60.467  95.260  1.00  0.00           C
ATOM   2080  CG  LEU A 133      74.001  59.898  95.980  1.00  0.00           C
ATOM   2082  CD1 LEU A 133      74.632  58.808  95.110  1.00  0.00           C
ATOM   2086  CD2 LEU A 133      75.021  60.998  96.330  1.00  0.00           C
ATOM   2090  C   LEU A 133      70.451  61.478  95.510  1.00  0.00           C
ATOM   2091  O   LEU A 133      70.183  62.228  94.570  1.00  0.00           O
ATOM   2092  N   SER A 134      69.493  60.707  96.070  1.00  0.00           N
ATOM   2094  CA  SER A 134      68.073  60.798  95.770  1.00  0.00           C
ATOM   2096  CB  SER A 134      67.271  59.618  96.350  1.00  0.00           C
ATOM   2099  OG  SER A 134      67.611  58.418  95.680  1.00  0.00           O
ATOM   2101  C   SER A 134      67.403  62.068  96.260  1.00  0.00           C
ATOM   2102  O   SER A 134      67.673  62.578  97.350  1.00  0.00           O
ATOM   2103  N   ARG A 135      66.442  62.608  95.500  1.00  0.00           N
ATOM   2105  CA  ARG A 135      65.363  63.428  96.030  1.00  0.00           C
ATOM   2107  CB  ARG A 135      64.451  63.928  94.880  1.00  0.00           C
ATOM   2110  CG  ARG A 135      63.282  64.807  95.340  1.00  0.00           C
ATOM   2113  CD  ARG A 135      62.333  65.227  94.220  1.00  0.00           C
ATOM   2116  NE  ARG A 135      61.213  65.917  94.930  1.00  0.00           N
ATOM   2118  CZ  ARG A 135      60.062  65.327  95.220  1.00  0.00           C
ATOM   2119  NH1 ARG A 135      59.812  64.088  94.850  1.00  0.00           N
ATOM   2122  NH2 ARG A 135      59.132  65.988  95.860  1.00  0.00           N
ATOM   2125  C   ARG A 135      64.451  62.678  97.000  1.00  0.00           C
ATOM   2126  O   ARG A 135      63.822  61.717  96.550  1.00  0.00           O
ATOM   2127  N   PRO A 136      64.293  63.018  98.290  1.00  0.00           N
ATOM   2128  CD  PRO A 136      65.083  64.007  99.010  1.00  0.00           C
ATOM   2131  CA  PRO A 136      63.303  62.398  99.180  1.00  0.00           C
ATOM   2133  CB  PRO A 136      63.393  63.187 100.480  1.00  0.00           C
ATOM   2136  CG  PRO A 136      64.831  63.648 100.470  1.00  0.00           C
ATOM   2139  C   PRO A 136      61.903  62.408  98.660  1.00  0.00           C
ATOM   2140  O   PRO A 136      61.442  63.428  98.150  1.00  0.00           O
ATOM   2141  N   VAL A 137      61.173  61.297  98.800  1.00  0.00           N
ATOM   2143  CA  VAL A 137      59.802  61.268  98.360  1.00  0.00           C
ATOM   2145  CB  VAL A 137      59.483  60.207  97.330  1.00  0.00           C
ATOM   2147  CG1 VAL A 137      60.312  60.538  96.070  1.00  0.00           C
ATOM   2151  CG2 VAL A 137      59.771  58.797  97.860  1.00  0.00           C
ATOM   2155  C   VAL A 137      58.931  61.178  99.570  1.00  0.00           C
ATOM   2156  O   VAL A 137      59.132  60.347 100.450  1.00  0.00           O
ATOM   2157  N   VAL A 138      57.962  62.108  99.670  1.00  0.00           N
ATOM   2159  CA  VAL A 138      57.073  62.137 100.800  1.00  0.00           C
ATOM   2161  CB  VAL A 138      56.891  63.508 101.410  1.00  0.00           C
ATOM   2163  CG1 VAL A 138      55.963  63.396 102.640  1.00  0.00           C
ATOM   2167  CG2 VAL A 138      58.271  63.998 101.890  1.00  0.00           C
ATOM   2171  C   VAL A 138      55.753  61.527 100.430  1.00  0.00           C
ATOM   2172  O   VAL A 138      55.021  62.007  99.550  1.00  0.00           O
ATOM   2173  N   SER A 139      55.402  60.458 101.130  1.00  0.00           N
ATOM   2175  CA  SER A 139      54.111  59.838 101.030  1.00  0.00           C
ATOM   2177  CB  SER A 139      54.001  58.738  99.930  1.00  0.00           C
ATOM   2180  OG  SER A 139      55.042  57.757  99.970  1.00  0.00           O
ATOM   2182  C   SER A 139      53.743  59.358 102.390  1.00  0.00           C
ATOM   2183  O   SER A 139      54.591  58.998 103.190  1.00  0.00           O
ATOM   2184  N   ASP A 140      52.432  59.457 102.700  1.00  0.00           N
ATOM   2186  CA  ASP A 140      51.712  58.938 103.850  1.00  0.00           C
ATOM   2188  CB  ASP A 140      51.091  57.558 103.500  1.00  0.00           C
ATOM   2191  CG  ASP A 140      52.151  56.518 103.160  1.00  0.00           C
ATOM   2192  OD1 ASP A 140      52.513  55.748 104.090  1.00  0.00           O
ATOM   2193  OD2 ASP A 140      52.583  56.448 101.980  1.00  0.00           O
ATOM   2194  C   ASP A 140      52.382  59.057 105.230  1.00  0.00           C
ATOM   2195  O   ASP A 140      52.253  58.218 106.120  1.00  0.00           O
ATOM   2196  N   GLY A 141      53.062  60.198 105.480  1.00  0.00           N
ATOM   2198  CA  GLY A 141      53.652  60.528 106.770  1.00  0.00           C
ATOM   2201  C   GLY A 141      55.111  60.158 106.840  1.00  0.00           C
ATOM   2202  O   GLY A 141      55.701  60.167 107.920  1.00  0.00           O
ATOM   2203  N   LEU A 142      55.711  59.777 105.700  1.00  0.00           N
ATOM   2205  CA  LEU A 142      57.062  59.268 105.580  1.00  0.00           C
ATOM   2207  CB  LEU A 142      57.112  57.777 105.130  1.00  0.00           C
ATOM   2210  CG  LEU A 142      56.382  56.807 106.070  1.00  0.00           C
ATOM   2212  CD1 LEU A 142      56.431  55.347 105.580  1.00  0.00           C
ATOM   2216  CD2 LEU A 142      56.951  56.918 107.490  1.00  0.00           C
ATOM   2220  C   LEU A 142      57.853  60.018 104.540  1.00  0.00           C
ATOM   2221  O   LEU A 142      57.362  60.307 103.460  1.00  0.00           O
ATOM   2222  N   VAL A 143      59.163  60.248 104.790  1.00  0.00           N
ATOM   2224  CA  VAL A 143      60.132  60.467 103.730  1.00  0.00           C
ATOM   2226  CB  VAL A 143      61.283  61.438 104.060  1.00  0.00           C
ATOM   2228  CG1 VAL A 143      60.733  62.858 104.170  1.00  0.00           C
ATOM   2232  CG2 VAL A 143      62.032  61.008 105.340  1.00  0.00           C
ATOM   2236  C   VAL A 143      60.753  59.147 103.380  1.00  0.00           C
ATOM   2237  O   VAL A 143      61.152  58.396 104.270  1.00  0.00           O
ATOM   2238  N   LEU A 144      60.873  58.818 102.090  1.00  0.00           N
ATOM   2240  CA  LEU A 144      61.681  57.707 101.660  1.00  0.00           C
ATOM   2242  CB  LEU A 144      61.013  56.748 100.650  1.00  0.00           C
ATOM   2245  CG  LEU A 144      59.783  55.978 101.160  1.00  0.00           C
ATOM   2247  CD1 LEU A 144      58.533  56.858 101.320  1.00  0.00           C
ATOM   2251  CD2 LEU A 144      59.513  54.847 100.160  1.00  0.00           C
ATOM   2255  C   LEU A 144      62.973  58.207 101.060  1.00  0.00           C
ATOM   2256  O   LEU A 144      62.993  59.187 100.310  1.00  0.00           O
ATOM   2257  N   ILE A 145      64.092  57.558 101.420  1.00  0.00           N
ATOM   2259  CA  ILE A 145      65.393  57.908 100.910  1.00  0.00           C
ATOM   2261  CB  ILE A 145      66.301  58.658 101.900  1.00  0.00           C
ATOM   2263  CG2 ILE A 145      67.701  58.847 101.260  1.00  0.00           C
ATOM   2267  CG1 ILE A 145      65.713  60.038 102.320  1.00  0.00           C
ATOM   2270  CD  ILE A 145      64.732  59.988 103.490  1.00  0.00           C
ATOM   2274  C   ILE A 145      66.073  56.667 100.400  1.00  0.00           C
ATOM   2275  O   ILE A 145      66.073  55.637 101.070  1.00  0.00           O
ATOM   2276  N   HIS A 146      66.701  56.748  99.210  1.00  0.00           N
ATOM   2278  CA  HIS A 146      67.611  55.748  98.710  1.00  0.00           C
ATOM   2280  CB  HIS A 146      67.221  55.338  97.280  1.00  0.00           C
ATOM   2283  ND1 HIS A 146      67.583  53.608  95.490  1.00  0.00           N
ATOM   2285  CG  HIS A 146      67.923  54.147  96.710  1.00  0.00           C
ATOM   2286  CE1 HIS A 146      68.423  52.578  95.270  1.00  0.00           C
ATOM   2288  NE2 HIS A 146      69.261  52.417  96.260  1.00  0.00           N
ATOM   2289  CD2 HIS A 146      68.951  53.396  97.170  1.00  0.00           C
ATOM   2291  C   HIS A 146      69.043  56.308  98.800  1.00  0.00           C
ATOM   2292  O   HIS A 146      69.323  57.438  98.410  1.00  0.00           O
ATOM   2293  N   THR A 147      69.951  55.528  99.400  1.00  0.00           N
ATOM   2295  CA  THR A 147      71.341  55.907  99.660  1.00  0.00           C
ATOM   2297  CB  THR A 147      71.743  55.767 101.140  1.00  0.00           C
ATOM   2299  OG1 THR A 147      73.113  56.027 101.380  1.00  0.00           O
ATOM   2301  CG2 THR A 147      71.533  54.347 101.660  1.00  0.00           C
ATOM   2305  C   THR A 147      72.271  55.078  98.810  1.00  0.00           C
ATOM   2306  O   THR A 147      71.972  53.938  98.470  1.00  0.00           O
ATOM   2307  N   SER A 148      73.463  55.617  98.500  1.00  0.00           N
ATOM   2309  CA  SER A 148      74.562  54.957  97.780  1.00  0.00           C
ATOM   2311  CB  SER A 148      75.753  55.948  97.630  1.00  0.00           C
ATOM   2314  OG  SER A 148      76.731  55.528  96.680  1.00  0.00           O
ATOM   2316  C   SER A 148      75.091  53.667  98.420  1.00  0.00           C
ATOM   2317  O   SER A 148      75.941  52.978  97.870  1.00  0.00           O
ATOM   2318  N   ASN A 149      74.603  53.238  99.610  1.00  0.00           N
ATOM   2320  CA  ASN A 149      74.911  51.918 100.130  1.00  0.00           C
ATOM   2322  CB  ASN A 149      74.783  51.818 101.690  1.00  0.00           C
ATOM   2325  CG  ASN A 149      75.661  52.818 102.430  1.00  0.00           C
ATOM   2326  OD1 ASN A 149      76.353  53.678 101.890  1.00  0.00           O
ATOM   2327  ND2 ASN A 149      75.632  52.718 103.780  1.00  0.00           N
ATOM   2330  C   ASN A 149      73.993  50.826  99.580  1.00  0.00           C
ATOM   2331  O   ASN A 149      74.253  49.637  99.780  1.00  0.00           O
ATOM   2332  N   GLY A 150      72.871  51.228  98.940  1.00  0.00           N
ATOM   2334  CA  GLY A 150      71.801  50.358  98.500  1.00  0.00           C
ATOM   2337  C   GLY A 150      70.722  50.228  99.550  1.00  0.00           C
ATOM   2338  O   GLY A 150      69.812  49.418  99.450  1.00  0.00           O
ATOM   2339  N   GLN A 151      70.761  51.068 100.610  1.00  0.00           N
ATOM   2341  CA  GLN A 151      69.643  51.128 101.530  1.00  0.00           C
ATOM   2343  CB  GLN A 151      69.942  51.518 103.020  1.00  0.00           C
ATOM   2346  CG  GLN A 151      70.363  50.347 103.940  1.00  0.00           C
ATOM   2349  CD  GLN A 151      71.713  49.777 103.540  1.00  0.00           C
ATOM   2350  OE1 GLN A 151      71.823  48.968 102.630  1.00  0.00           O
ATOM   2351  NE2 GLN A 151      72.793  50.148 104.260  1.00  0.00           N
ATOM   2354  C   GLN A 151      68.513  51.988 101.000  1.00  0.00           C
ATOM   2355  O   GLN A 151      68.713  53.097 100.510  1.00  0.00           O
ATOM   2356  N   LEU A 152      67.292  51.498 101.190  1.00  0.00           N
ATOM   2358  CA  LEU A 152      66.081  52.277 101.080  1.00  0.00           C
ATOM   2360  CB  LEU A 152      65.072  51.617 100.110  1.00  0.00           C
ATOM   2363  CG  LEU A 152      63.661  52.248 100.060  1.00  0.00           C
ATOM   2365  CD1 LEU A 152      63.673  53.527  99.220  1.00  0.00           C
ATOM   2369  CD2 LEU A 152      62.632  51.238  99.530  1.00  0.00           C
ATOM   2373  C   LEU A 152      65.543  52.387 102.490  1.00  0.00           C
ATOM   2374  O   LEU A 152      65.473  51.408 103.230  1.00  0.00           O
ATOM   2375  N   GLN A 153      65.213  53.628 102.920  1.00  0.00           N
ATOM   2377  CA  GLN A 153      64.792  53.928 104.270  1.00  0.00           C
ATOM   2379  CB  GLN A 153      65.882  54.738 105.030  1.00  0.00           C
ATOM   2382  CG  GLN A 153      67.091  53.818 105.250  1.00  0.00           C
ATOM   2385  CD  GLN A 153      68.143  54.297 106.250  1.00  0.00           C
ATOM   2386  OE1 GLN A 153      67.893  54.957 107.260  1.00  0.00           O
ATOM   2387  NE2 GLN A 153      69.402  53.898 105.990  1.00  0.00           N
ATOM   2390  C   GLN A 153      63.513  54.716 104.280  1.00  0.00           C
ATOM   2391  O   GLN A 153      63.233  55.448 103.330  1.00  0.00           O
ATOM   2392  N   ALA A 154      62.751  54.618 105.390  1.00  0.00           N
ATOM   2394  CA  ALA A 154      61.632  55.507 105.630  1.00  0.00           C
ATOM   2396  CB  ALA A 154      60.292  54.798 105.510  1.00  0.00           C
ATOM   2400  C   ALA A 154      61.712  56.128 107.000  1.00  0.00           C
ATOM   2401  O   ALA A 154      61.983  55.448 108.000  1.00  0.00           O
ATOM   2402  N   LEU A 155      61.481  57.448 107.090  1.00  0.00           N
ATOM   2404  CA  LEU A 155      61.562  58.207 108.330  1.00  0.00           C
ATOM   2406  CB  LEU A 155      62.673  59.297 108.350  1.00  0.00           C
ATOM   2409  CG  LEU A 155      64.012  58.957 107.680  1.00  0.00           C
ATOM   2411  CD1 LEU A 155      64.932  60.178 107.740  1.00  0.00           C
ATOM   2415  CD2 LEU A 155      64.732  57.797 108.350  1.00  0.00           C
ATOM   2419  C   LEU A 155      60.251  58.917 108.600  1.00  0.00           C
ATOM   2420  O   LEU A 155      59.532  59.297 107.680  1.00  0.00           O
ATOM   2421  N   ASN A 156      59.902  59.138 109.880  1.00  0.00           N
ATOM   2423  CA  ASN A 156      58.792  59.988 110.290  1.00  0.00           C
ATOM   2425  CB  ASN A 156      58.661  59.887 111.830  1.00  0.00           C
ATOM   2428  CG  ASN A 156      57.402  60.557 112.340  1.00  0.00           C
ATOM   2429  OD1 ASN A 156      57.411  61.728 112.730  1.00  0.00           O
ATOM   2430  ND2 ASN A 156      56.292  59.798 112.360  1.00  0.00           N
ATOM   2433  C   ASN A 156      58.931  61.457 109.850  1.00  0.00           C
ATOM   2434  O   ASN A 156      60.051  61.968 109.800  1.00  0.00           O
ATOM   2435  N   GLU A 157      57.843  62.178 109.510  1.00  0.00           N
ATOM   2437  CA  GLU A 157      57.913  63.578 109.060  1.00  0.00           C
ATOM   2439  CB  GLU A 157      56.611  63.987 108.320  1.00  0.00           C
ATOM   2442  CG  GLU A 157      56.472  63.448 106.870  1.00  0.00           C
ATOM   2445  CD  GLU A 157      55.072  63.678 106.320  1.00  0.00           C
ATOM   2446  OE1 GLU A 157      54.332  64.517 106.890  1.00  0.00           O
ATOM   2447  OE2 GLU A 157      54.662  62.978 105.360  1.00  0.00           O
ATOM   2448  C   GLU A 157      58.211  64.627 110.110  1.00  0.00           C
ATOM   2449  O   GLU A 157      58.673  65.706 109.770  1.00  0.00           O
ATOM   2450  N   ALA A 158      57.983  64.348 111.410  1.00  0.00           N
ATOM   2452  CA  ALA A 158      58.153  65.327 112.460  1.00  0.00           C
ATOM   2454  CB  ALA A 158      56.873  65.288 113.280  1.00  0.00           C
ATOM   2458  C   ALA A 158      59.293  65.027 113.400  1.00  0.00           C
ATOM   2459  O   ALA A 158      59.841  65.927 114.040  1.00  0.00           O
ATOM   2460  N   ASP A 159      59.673  63.748 113.530  1.00  0.00           N
ATOM   2462  CA  ASP A 159      60.792  63.326 114.350  1.00  0.00           C
ATOM   2464  CB  ASP A 159      60.332  62.087 115.170  1.00  0.00           C
ATOM   2467  CG  ASP A 159      61.361  61.408 116.068  1.00  0.00           C
ATOM   2468  OD1 ASP A 159      62.521  61.188 115.648  1.00  0.00           O
ATOM   2469  OD2 ASP A 159      60.943  60.928 117.148  1.00  0.00           O
ATOM   2470  C   ASP A 159      62.032  63.088 113.490  1.00  0.00           C
ATOM   2471  O   ASP A 159      63.132  63.508 113.820  1.00  0.00           O
ATOM   2472  N   GLY A 160      61.863  62.408 112.330  1.00  0.00           N
ATOM   2474  CA  GLY A 160      62.993  61.947 111.530  1.00  0.00           C
ATOM   2477  C   GLY A 160      63.482  60.576 111.910  1.00  0.00           C
ATOM   2478  O   GLY A 160      64.372  60.027 111.260  1.00  0.00           O
ATOM   2479  N   ALA A 161      62.913  59.948 112.950  1.00  0.00           N
ATOM   2481  CA  ALA A 161      63.193  58.558 113.250  1.00  0.00           C
ATOM   2483  CB  ALA A 161      62.432  58.076 114.490  1.00  0.00           C
ATOM   2487  C   ALA A 161      62.892  57.597 112.110  1.00  0.00           C
ATOM   2488  O   ALA A 161      61.821  57.617 111.490  1.00  0.00           O
ATOM   2489  N   VAL A 162      63.861  56.717 111.800  1.00  0.00           N
ATOM   2491  CA  VAL A 162      63.731  55.627 110.860  1.00  0.00           C
ATOM   2493  CB  VAL A 162      65.103  55.047 110.460  1.00  0.00           C
ATOM   2495  CG1 VAL A 162      65.783  54.257 111.600  1.00  0.00           C
ATOM   2499  CG2 VAL A 162      64.971  54.187 109.190  1.00  0.00           C
ATOM   2503  C   VAL A 162      62.762  54.576 111.390  1.00  0.00           C
ATOM   2504  O   VAL A 162      62.902  54.047 112.490  1.00  0.00           O
ATOM   2505  N   LYS A 163      61.702  54.297 110.620  1.00  0.00           N
ATOM   2507  CA  LYS A 163      60.823  53.168 110.870  1.00  0.00           C
ATOM   2509  CB  LYS A 163      59.521  53.326 110.060  1.00  0.00           C
ATOM   2512  CG  LYS A 163      58.562  54.358 110.660  1.00  0.00           C
ATOM   2515  CD  LYS A 163      57.201  54.257 109.960  1.00  0.00           C
ATOM   2518  CE  LYS A 163      56.103  55.137 110.560  1.00  0.00           C
ATOM   2521  NZ  LYS A 163      54.893  54.988 109.750  1.00  0.00           N
ATOM   2525  C   LYS A 163      61.463  51.838 110.540  1.00  0.00           C
ATOM   2526  O   LYS A 163      61.512  50.896 111.330  1.00  0.00           O
ATOM   2527  N   TRP A 164      62.053  51.768 109.340  1.00  0.00           N
ATOM   2529  CA  TRP A 164      62.502  50.538 108.760  1.00  0.00           C
ATOM   2531  CB  TRP A 164      61.361  49.758 108.070  1.00  0.00           C
ATOM   2534  CG  TRP A 164      60.632  50.518 107.010  1.00  0.00           C
ATOM   2535  CD1 TRP A 164      59.493  51.238 107.210  1.00  0.00           C
ATOM   2537  NE1 TRP A 164      59.093  51.797 106.040  1.00  0.00           N
ATOM   2539  CE2 TRP A 164      59.972  51.487 105.050  1.00  0.00           C
ATOM   2540  CD2 TRP A 164      60.971  50.678 105.620  1.00  0.00           C
ATOM   2541  CE3 TRP A 164      61.983  50.188 104.790  1.00  0.00           C
ATOM   2543  CZ3 TRP A 164      61.983  50.518 103.430  1.00  0.00           C
ATOM   2545  CZ2 TRP A 164      59.942  51.788 103.700  1.00  0.00           C
ATOM   2547  CH2 TRP A 164      60.971  51.308 102.900  1.00  0.00           C
ATOM   2549  C   TRP A 164      63.573  50.887 107.770  1.00  0.00           C
ATOM   2550  O   TRP A 164      63.713  52.038 107.340  1.00  0.00           O
ATOM   2551  N   THR A 165      64.372  49.898 107.360  1.00  0.00           N
ATOM   2553  CA  THR A 165      65.312  50.058 106.290  1.00  0.00           C
ATOM   2555  CB  THR A 165      66.723  50.408 106.760  1.00  0.00           C
ATOM   2557  OG1 THR A 165      67.591  50.707 105.680  1.00  0.00           O
ATOM   2559  CG2 THR A 165      67.363  49.237 107.510  1.00  0.00           C
ATOM   2563  C   THR A 165      65.301  48.718 105.630  1.00  0.00           C
ATOM   2564  O   THR A 165      65.003  47.707 106.280  1.00  0.00           O
ATOM   2565  N   VAL A 166      65.592  48.688 104.330  1.00  0.00           N
ATOM   2567  CA  VAL A 166      65.743  47.478 103.570  1.00  0.00           C
ATOM   2569  CB  VAL A 166      64.521  47.188 102.700  1.00  0.00           C
ATOM   2571  CG1 VAL A 166      64.402  48.178 101.530  1.00  0.00           C
ATOM   2575  CG2 VAL A 166      64.553  45.738 102.190  1.00  0.00           C
ATOM   2579  C   VAL A 166      66.993  47.718 102.770  1.00  0.00           C
ATOM   2580  O   VAL A 166      67.331  48.858 102.450  1.00  0.00           O
ATOM   2581  N   ASN A 167      67.743  46.647 102.450  1.00  0.00           N
ATOM   2583  CA  ASN A 167      68.903  46.748 101.600  1.00  0.00           C
ATOM   2585  CB  ASN A 167      70.122  46.068 102.290  1.00  0.00           C
ATOM   2588  CG  ASN A 167      71.442  46.268 101.540  1.00  0.00           C
ATOM   2589  OD1 ASN A 167      71.473  46.518 100.330  1.00  0.00           O
ATOM   2590  ND2 ASN A 167      72.572  46.108 102.260  1.00  0.00           N
ATOM   2593  C   ASN A 167      68.503  46.167 100.260  1.00  0.00           C
ATOM   2594  O   ASN A 167      67.911  45.088 100.160  1.00  0.00           O
ATOM   2595  N   LEU A 168      68.783  46.947  99.200  1.00  0.00           N
ATOM   2597  CA  LEU A 168      68.423  46.678  97.840  1.00  0.00           C
ATOM   2599  CB  LEU A 168      68.033  47.978  97.090  1.00  0.00           C
ATOM   2602  CG  LEU A 168      66.863  48.797  97.680  1.00  0.00           C
ATOM   2604  CD1 LEU A 168      66.603  50.018  96.780  1.00  0.00           C
ATOM   2608  CD2 LEU A 168      65.573  47.978  97.800  1.00  0.00           C
ATOM   2612  C   LEU A 168      69.581  46.027  97.090  1.00  0.00           C
ATOM   2613  O   LEU A 168      69.332  45.487  96.020  1.00  0.00           O
ATOM   2614  N   ASP A 169      70.812  45.966  97.650  1.00  0.00           N
ATOM   2616  CA  ASP A 169      72.003  45.358  97.030  1.00  0.00           C
ATOM   2618  CB  ASP A 169      71.812  43.858  96.620  1.00  0.00           C
ATOM   2621  CG  ASP A 169      73.043  43.108  96.080  1.00  0.00           C
ATOM   2622  OD1 ASP A 169      74.213  43.527  96.290  1.00  0.00           O
ATOM   2623  OD2 ASP A 169      72.793  41.988  95.540  1.00  0.00           O
ATOM   2624  C   ASP A 169      72.603  46.198  95.910  1.00  0.00           C
ATOM   2625  O   ASP A 169      71.911  46.638  95.000  1.00  0.00           O
ATOM   2626  N   MET A 170      73.923  46.438  95.940  1.00  0.00           N
ATOM   2628  CA  MET A 170      74.581  47.248  94.940  1.00  0.00           C
ATOM   2630  CB  MET A 170      75.013  48.628  95.460  1.00  0.00           C
ATOM   2633  CG  MET A 170      73.833  49.608  95.470  1.00  0.00           C
ATOM   2636  SD  MET A 170      74.253  51.338  95.790  1.00  0.00           S
ATOM   2637  CE  MET A 170      75.341  51.588  94.370  1.00  0.00           C
ATOM   2641  C   MET A 170      75.761  46.568  94.280  1.00  0.00           C
ATOM   2642  O   MET A 170      76.493  45.826  94.930  1.00  0.00           O
ATOM   2643  N   PRO A 171      76.062  46.788  93.010  1.00  0.00           N
ATOM   2644  CD  PRO A 171      75.192  47.448  92.030  1.00  0.00           C
ATOM   2647  CA  PRO A 171      77.323  46.347  92.430  1.00  0.00           C
ATOM   2649  CB  PRO A 171      77.003  46.338  90.930  1.00  0.00           C
ATOM   2652  CG  PRO A 171      75.971  47.448  90.720  1.00  0.00           C
ATOM   2655  C   PRO A 171      78.451  47.308  92.760  1.00  0.00           C
ATOM   2656  O   PRO A 171      78.253  48.368  93.360  1.00  0.00           O
ATOM   2657  N   SER A 172      79.691  46.887  92.420  1.00  0.00           N
ATOM   2659  CA  SER A 172      80.921  47.658  92.520  1.00  0.00           C
ATOM   2661  CB  SER A 172      82.152  46.788  92.100  1.00  0.00           C
ATOM   2664  OG  SER A 172      83.382  47.518  92.000  1.00  0.00           O
ATOM   2666  C   SER A 172      80.941  48.948  91.710  1.00  0.00           C
ATOM   2667  O   SER A 172      81.393  49.988  92.190  1.00  0.00           O
ATOM   2668  N   LEU A 173      80.452  48.898  90.460  1.00  0.00           N
ATOM   2670  CA  LEU A 173      80.392  50.068  89.610  1.00  0.00           C
ATOM   2672  CB  LEU A 173      81.222  49.968  88.320  1.00  0.00           C
ATOM   2675  CG  LEU A 173      82.743  49.948  88.520  1.00  0.00           C
ATOM   2677  CD1 LEU A 173      83.372  49.887  87.140  1.00  0.00           C
ATOM   2681  CD2 LEU A 173      83.243  51.198  89.250  1.00  0.00           C
ATOM   2685  C   LEU A 173      78.981  50.327  89.180  1.00  0.00           C
ATOM   2686  O   LEU A 173      78.243  49.437  88.770  1.00  0.00           O
ATOM   2687  N   SER A 174      78.603  51.608  89.320  1.00  0.00           N
ATOM   2689  CA  SER A 174      77.243  51.957  89.560  1.00  0.00           C
ATOM   2691  CB  SER A 174      76.842  51.797  91.060  1.00  0.00           C
ATOM   2694  OG  SER A 174      77.331  50.588  91.630  1.00  0.00           O
ATOM   2696  C   SER A 174      77.051  53.396  89.160  1.00  0.00           C
ATOM   2697  O   SER A 174      77.993  54.117  88.810  1.00  0.00           O
ATOM   2698  N   LEU A 175      75.792  53.828  89.190  1.00  0.00           N
ATOM   2700  CA  LEU A 175      75.223  55.148  89.060  1.00  0.00           C
ATOM   2702  CB  LEU A 175      73.731  54.978  89.420  1.00  0.00           C
ATOM   2705  CG  LEU A 175      72.701  56.036  89.030  1.00  0.00           C
ATOM   2707  CD1 LEU A 175      72.661  56.288  87.530  1.00  0.00           C
ATOM   2711  CD2 LEU A 175      71.333  55.576  89.570  1.00  0.00           C
ATOM   2715  C   LEU A 175      75.901  56.257  89.870  1.00  0.00           C
ATOM   2716  O   LEU A 175      76.823  56.036  90.650  1.00  0.00           O
ATOM   2717  N   ARG A 176      75.463  57.527  89.700  1.00  0.00           N
ATOM   2719  CA  ARG A 176      75.753  58.597  90.640  1.00  0.00           C
ATOM   2721  CB  ARG A 176      76.333  59.847  89.940  1.00  0.00           C
ATOM   2724  CG  ARG A 176      77.331  60.678  90.770  1.00  0.00           C
ATOM   2727  CD  ARG A 176      76.993  61.068  92.220  1.00  0.00           C
ATOM   2730  NE  ARG A 176      77.221  59.887  93.130  1.00  0.00           N
ATOM   2732  CZ  ARG A 176      77.841  59.957  94.290  1.00  0.00           C
ATOM   2733  NH1 ARG A 176      78.253  61.118  94.770  1.00  0.00           N
ATOM   2736  NH2 ARG A 176      78.051  58.858  94.990  1.00  0.00           N
ATOM   2739  C   ARG A 176      74.483  58.928  91.410  1.00  0.00           C
ATOM   2740  O   ARG A 176      74.213  60.058  91.810  1.00  0.00           O
ATOM   2741  N   GLY A 177      73.692  57.888  91.600  1.00  0.00           N
ATOM   2743  CA  GLY A 177      72.451  57.768  92.330  1.00  0.00           C
ATOM   2746  C   GLY A 177      71.423  58.858  92.410  1.00  0.00           C
ATOM   2747  O   GLY A 177      71.473  59.928  91.800  1.00  0.00           O
ATOM   2748  N   GLU A 178      70.402  58.628  93.240  1.00  0.00           N
ATOM   2750  CA  GLU A 178      69.863  57.308  93.450  1.00  0.00           C
ATOM   2752  CB  GLU A 178      70.003  56.698  94.880  1.00  0.00           C
ATOM   2755  CG  GLU A 178      71.333  55.988  95.210  1.00  0.00           C
ATOM   2758  CD  GLU A 178      71.871  55.137  94.070  1.00  0.00           C
ATOM   2759  OE1 GLU A 178      71.062  54.568  93.290  1.00  0.00           O
ATOM   2760  OE2 GLU A 178      73.121  55.178  93.920  1.00  0.00           O
ATOM   2761  C   GLU A 178      68.463  57.387  92.960  1.00  0.00           C
ATOM   2762  O   GLU A 178      67.923  58.466  92.710  1.00  0.00           O
ATOM   2763  N   SER A 179      67.841  56.228  92.730  1.00  0.00           N
ATOM   2765  CA  SER A 179      66.473  56.158  92.290  1.00  0.00           C
ATOM   2767  CB  SER A 179      66.132  54.728  91.840  1.00  0.00           C
ATOM   2770  OG  SER A 179      64.783  54.528  91.420  1.00  0.00           O
ATOM   2772  C   SER A 179      65.521  56.667  93.360  1.00  0.00           C
ATOM   2773  O   SER A 179      65.441  56.148  94.470  1.00  0.00           O
ATOM   2774  N   ALA A 180      64.792  57.757  93.060  1.00  0.00           N
ATOM   2776  CA  ALA A 180      63.682  58.158  93.890  1.00  0.00           C
ATOM   2778  CB  ALA A 180      63.201  59.568  93.520  1.00  0.00           C
ATOM   2782  C   ALA A 180      62.521  57.137  93.850  1.00  0.00           C
ATOM   2783  O   ALA A 180      62.201  56.617  92.780  1.00  0.00           O
ATOM   2784  N   PRO A 181      61.853  56.788  94.930  1.00  0.00           N
ATOM   2785  CD  PRO A 181      62.472  56.737  96.260  1.00  0.00           C
ATOM   2788  CA  PRO A 181      60.733  55.868  94.830  1.00  0.00           C
ATOM   2790  CB  PRO A 181      60.623  55.277  96.250  1.00  0.00           C
ATOM   2793  CG  PRO A 181      61.993  55.448  96.890  1.00  0.00           C
ATOM   2796  C   PRO A 181      59.423  56.547  94.430  1.00  0.00           C
ATOM   2797  O   PRO A 181      59.243  57.737  94.680  1.00  0.00           O
ATOM   2798  N   THR A 182      58.482  55.808  93.830  1.00  0.00           N
ATOM   2800  CA  THR A 182      57.132  56.268  93.580  1.00  0.00           C
ATOM   2802  CB  THR A 182      56.663  56.097  92.140  1.00  0.00           C
ATOM   2804  OG1 THR A 182      57.312  54.998  91.530  1.00  0.00           O
ATOM   2806  CG2 THR A 182      57.073  57.368  91.400  1.00  0.00           C
ATOM   2810  C   THR A 182      56.173  55.528  94.450  1.00  0.00           C
ATOM   2811  O   THR A 182      56.182  54.297  94.520  1.00  0.00           O
ATOM   2812  N   THR A 183      55.312  56.257  95.200  1.00  0.00           N
ATOM   2814  CA  THR A 183      54.243  55.617  95.970  1.00  0.00           C
ATOM   2816  CB  THR A 183      53.713  56.408  97.180  1.00  0.00           C
ATOM   2818  OG1 THR A 183      52.892  55.617  98.030  1.00  0.00           O
ATOM   2820  CG2 THR A 183      52.871  57.628  96.760  1.00  0.00           C
ATOM   2824  C   THR A 183      53.113  55.268  95.030  1.00  0.00           C
ATOM   2825  O   THR A 183      52.743  55.998  94.110  1.00  0.00           O
ATOM   2826  N   ALA A 184      52.513  54.097  95.270  1.00  0.00           N
ATOM   2828  CA  ALA A 184      51.192  53.777  94.830  1.00  0.00           C
ATOM   2830  CB  ALA A 184      51.271  52.847  93.620  1.00  0.00           C
ATOM   2834  C   ALA A 184      50.532  53.076  95.980  1.00  0.00           C
ATOM   2835  O   ALA A 184      51.112  52.157  96.550  1.00  0.00           O
ATOM   2836  N   PHE A 185      49.342  53.548  96.410  1.00  0.00           N
ATOM   2838  CA  PHE A 185      48.752  53.088  97.640  1.00  0.00           C
ATOM   2840  CB  PHE A 185      47.871  51.807  97.500  1.00  0.00           C
ATOM   2843  CG  PHE A 185      48.243  50.778  96.450  1.00  0.00           C
ATOM   2844  CD1 PHE A 185      48.792  49.528  96.810  1.00  0.00           C
ATOM   2846  CE1 PHE A 185      48.981  48.518  95.850  1.00  0.00           C
ATOM   2848  CZ  PHE A 185      48.573  48.738  94.530  1.00  0.00           C
ATOM   2850  CD2 PHE A 185      47.843  50.966  95.120  1.00  0.00           C
ATOM   2852  CE2 PHE A 185      47.993  49.957  94.170  1.00  0.00           C
ATOM   2854  C   PHE A 185      49.643  53.158  98.880  1.00  0.00           C
ATOM   2855  O   PHE A 185      49.923  54.257  99.370  1.00  0.00           O
ATOM   2856  N   GLY A 186      50.091  51.988  99.390  1.00  0.00           N
ATOM   2858  CA  GLY A 186      51.103  51.858 100.430  1.00  0.00           C
ATOM   2861  C   GLY A 186      52.151  50.896  99.990  1.00  0.00           C
ATOM   2862  O   GLY A 186      52.632  50.068 100.760  1.00  0.00           O
ATOM   2863  N   ALA A 187      52.521  50.948  98.700  1.00  0.00           N
ATOM   2865  CA  ALA A 187      53.673  50.237  98.180  1.00  0.00           C
ATOM   2867  CB  ALA A 187      53.271  49.167  97.150  1.00  0.00           C
ATOM   2871  C   ALA A 187      54.603  51.257  97.550  1.00  0.00           C
ATOM   2872  O   ALA A 187      54.212  52.076  96.720  1.00  0.00           O
ATOM   2873  N   ALA A 188      55.873  51.198  97.960  1.00  0.00           N
ATOM   2875  CA  ALA A 188      56.923  52.007  97.430  1.00  0.00           C
ATOM   2877  CB  ALA A 188      57.931  52.338  98.550  1.00  0.00           C
ATOM   2881  C   ALA A 188      57.652  51.277  96.330  1.00  0.00           C
ATOM   2882  O   ALA A 188      58.282  50.248  96.550  1.00  0.00           O
ATOM   2883  N   VAL A 189      57.591  51.818  95.100  1.00  0.00           N
ATOM   2885  CA  VAL A 189      58.303  51.218  93.990  1.00  0.00           C
ATOM   2887  CB  VAL A 189      57.463  51.178  92.730  1.00  0.00           C
ATOM   2889  CG1 VAL A 189      58.141  50.248  91.720  1.00  0.00           C
ATOM   2893  CG2 VAL A 189      56.062  50.617  93.050  1.00  0.00           C
ATOM   2897  C   VAL A 189      59.583  51.988  93.740  1.00  0.00           C
ATOM   2898  O   VAL A 189      59.573  53.197  93.510  1.00  0.00           O
ATOM   2899  N   VAL A 190      60.743  51.318  93.820  1.00  0.00           N
ATOM   2901  CA  VAL A 190      62.042  51.937  93.620  1.00  0.00           C
ATOM   2903  CB  VAL A 190      62.762  52.277  94.920  1.00  0.00           C
ATOM   2905  CG1 VAL A 190      63.243  51.027  95.690  1.00  0.00           C
ATOM   2909  CG2 VAL A 190      63.952  53.218  94.640  1.00  0.00           C
ATOM   2913  C   VAL A 190      62.861  50.988  92.790  1.00  0.00           C
ATOM   2914  O   VAL A 190      62.812  49.768  92.940  1.00  0.00           O
ATOM   2915  N   GLY A 191      63.622  51.507  91.820  1.00  0.00           N
ATOM   2917  CA  GLY A 191      64.542  50.718  91.050  1.00  0.00           C
ATOM   2920  C   GLY A 191      65.801  51.498  91.000  1.00  0.00           C
ATOM   2921  O   GLY A 191      65.941  52.387  90.180  1.00  0.00           O
ATOM   2922  N   GLY A 192      66.753  51.228  91.900  1.00  0.00           N
ATOM   2924  CA  GLY A 192      68.073  51.838  91.850  1.00  0.00           C
ATOM   2927  C   GLY A 192      69.073  50.778  92.140  1.00  0.00           C
ATOM   2928  O   GLY A 192      69.143  50.307  93.260  1.00  0.00           O
ATOM   2929  N   ASP A 193      69.841  50.397  91.120  1.00  0.00           N
ATOM   2931  CA  ASP A 193      71.003  49.558  91.240  1.00  0.00           C
ATOM   2933  CB  ASP A 193      72.161  50.327  91.950  1.00  0.00           C
ATOM   2936  CG  ASP A 193      72.551  51.588  91.170  1.00  0.00           C
ATOM   2937  OD1 ASP A 193      71.853  51.978  90.190  1.00  0.00           O
ATOM   2938  OD2 ASP A 193      73.622  52.146  91.500  1.00  0.00           O
ATOM   2939  C   ASP A 193      70.783  48.068  91.610  1.00  0.00           C
ATOM   2940  O   ASP A 193      69.802  47.637  92.220  1.00  0.00           O
ATOM   2941  N   ASN A 194      71.661  47.207  91.030  1.00  0.00           N
ATOM   2943  CA  ASN A 194      71.442  45.778  90.730  1.00  0.00           C
ATOM   2945  CB  ASN A 194      70.963  44.938  91.970  1.00  0.00           C
ATOM   2948  CG  ASN A 194      71.182  43.418  91.880  1.00  0.00           C
ATOM   2949  OD1 ASN A 194      71.573  42.818  90.870  1.00  0.00           O
ATOM   2950  ND2 ASN A 194      70.923  42.707  93.000  1.00  0.00           N
ATOM   2953  C   ASN A 194      70.551  45.637  89.470  1.00  0.00           C
ATOM   2954  O   ASN A 194      70.411  44.558  88.890  1.00  0.00           O
ATOM   2955  N   GLY A 195      69.971  46.757  88.990  1.00  0.00           N
ATOM   2957  CA  GLY A 195      69.183  46.867  87.770  1.00  0.00           C
ATOM   2960  C   GLY A 195      67.853  46.158  87.820  1.00  0.00           C
ATOM   2961  O   GLY A 195      67.411  45.487  86.880  1.00  0.00           O
ATOM   2962  N   ARG A 196      67.191  46.257  88.980  1.00  0.00           N
ATOM   2964  CA  ARG A 196      65.982  45.557  89.320  1.00  0.00           C
ATOM   2966  CB  ARG A 196      66.271  44.488  90.390  1.00  0.00           C
ATOM   2969  CG  ARG A 196      67.423  43.558  90.000  1.00  0.00           C
ATOM   2972  CD  ARG A 196      67.863  42.637  91.120  1.00  0.00           C
ATOM   2975  NE  ARG A 196      66.801  41.617  91.350  1.00  0.00           N
ATOM   2977  CZ  ARG A 196      66.871  40.767  92.370  1.00  0.00           C
ATOM   2978  NH1 ARG A 196      67.911  40.767  93.160  1.00  0.00           N
ATOM   2981  NH2 ARG A 196      65.893  39.908  92.560  1.00  0.00           N
ATOM   2984  C   ARG A 196      65.003  46.498  89.980  1.00  0.00           C
ATOM   2985  O   ARG A 196      65.323  47.118  90.990  1.00  0.00           O
ATOM   2986  N   VAL A 197      63.752  46.608  89.500  1.00  0.00           N
ATOM   2988  CA  VAL A 197      62.751  47.298  90.290  1.00  0.00           C
ATOM   2990  CB  VAL A 197      61.562  47.818  89.490  1.00  0.00           C
ATOM   2992  CG1 VAL A 197      60.673  48.707  90.370  1.00  0.00           C
ATOM   2996  CG2 VAL A 197      62.073  48.648  88.300  1.00  0.00           C
ATOM   3000  C   VAL A 197      62.292  46.428  91.460  1.00  0.00           C
ATOM   3001  O   VAL A 197      61.863  45.288  91.300  1.00  0.00           O
ATOM   3002  N   SER A 198      62.372  46.988  92.680  1.00  0.00           N
ATOM   3004  CA  SER A 198      61.853  46.457  93.920  1.00  0.00           C
ATOM   3006  CB  SER A 198      62.832  46.588  95.140  1.00  0.00           C
ATOM   3009  OG  SER A 198      63.752  47.667  94.960  1.00  0.00           O
ATOM   3011  C   SER A 198      60.603  47.207  94.280  1.00  0.00           C
ATOM   3012  O   SER A 198      60.592  48.438  94.390  1.00  0.00           O
ATOM   3013  N   ALA A 199      59.503  46.487  94.520  1.00  0.00           N
ATOM   3015  CA  ALA A 199      58.353  47.087  95.150  1.00  0.00           C
ATOM   3017  CB  ALA A 199      57.062  46.877  94.360  1.00  0.00           C
ATOM   3021  C   ALA A 199      58.233  46.577  96.570  1.00  0.00           C
ATOM   3022  O   ALA A 199      58.211  45.377  96.870  1.00  0.00           O
ATOM   3023  N   VAL A 200      58.162  47.527  97.500  1.00  0.00           N
ATOM   3025  CA  VAL A 200      58.312  47.318  98.920  1.00  0.00           C
ATOM   3027  CB  VAL A 200      59.542  48.047  99.430  1.00  0.00           C
ATOM   3029  CG1 VAL A 200      59.841  47.588 100.850  1.00  0.00           C
ATOM   3033  CG2 VAL A 200      60.753  47.728  98.530  1.00  0.00           C
ATOM   3037  C   VAL A 200      57.062  47.858  99.590  1.00  0.00           C
ATOM   3038  O   VAL A 200      56.642  48.978  99.330  1.00  0.00           O
ATOM   3039  N   LEU A 201      56.393  47.087 100.480  1.00  0.00           N
ATOM   3041  CA  LEU A 201      55.312  47.658 101.280  1.00  0.00           C
ATOM   3043  CB  LEU A 201      54.483  46.627 102.070  1.00  0.00           C
ATOM   3046  CG  LEU A 201      53.861  45.507 101.220  1.00  0.00           C
ATOM   3048  CD1 LEU A 201      52.941  44.637 102.090  1.00  0.00           C
ATOM   3052  CD2 LEU A 201      53.103  46.068 100.010  1.00  0.00           C
ATOM   3056  C   LEU A 201      55.782  48.738 102.240  1.00  0.00           C
ATOM   3057  O   LEU A 201      56.912  48.698 102.730  1.00  0.00           O
ATOM   3058  N   MET A 202      54.942  49.768 102.460  1.00  0.00           N
ATOM   3060  CA  MET A 202      55.322  50.938 103.220  1.00  0.00           C
ATOM   3062  CB  MET A 202      54.272  52.076 103.150  1.00  0.00           C
ATOM   3065  CG  MET A 202      54.303  52.928 101.850  1.00  0.00           C
ATOM   3068  SD  MET A 202      55.413  54.377 101.820  1.00  0.00           S
ATOM   3069  CE  MET A 202      56.943  53.637 102.430  1.00  0.00           C
ATOM   3073  C   MET A 202      55.701  50.728 104.670  1.00  0.00           C
ATOM   3074  O   MET A 202      56.691  51.277 105.130  1.00  0.00           O
ATOM   3075  N   GLU A 203      54.942  49.948 105.460  1.00  0.00           N
ATOM   3077  CA  GLU A 203      55.143  49.978 106.900  1.00  0.00           C
ATOM   3079  CB  GLU A 203      53.801  49.637 107.610  1.00  0.00           C
ATOM   3082  CG  GLU A 203      52.913  50.887 107.840  1.00  0.00           C
ATOM   3085  CD  GLU A 203      53.542  51.838 108.850  1.00  0.00           C
ATOM   3086  OE1 GLU A 203      53.731  51.438 110.030  1.00  0.00           O
ATOM   3087  OE2 GLU A 203      53.861  52.998 108.480  1.00  0.00           O
ATOM   3088  C   GLU A 203      56.361  49.278 107.530  1.00  0.00           C
ATOM   3089  O   GLU A 203      56.933  49.786 108.490  1.00  0.00           O
ATOM   3090  N   GLN A 204      56.853  48.127 107.010  1.00  0.00           N
ATOM   3092  CA  GLN A 204      58.053  47.488 107.600  1.00  0.00           C
ATOM   3094  CB  GLN A 204      57.751  46.068 108.160  1.00  0.00           C
ATOM   3097  CG  GLN A 204      56.621  46.018 109.210  1.00  0.00           C
ATOM   3100  CD  GLN A 204      56.213  44.576 109.570  1.00  0.00           C
ATOM   3101  OE1 GLN A 204      56.122  43.678 108.730  1.00  0.00           O
ATOM   3102  NE2 GLN A 204      55.833  44.367 110.850  1.00  0.00           N
ATOM   3105  C   GLN A 204      59.181  47.358 106.590  1.00  0.00           C
ATOM   3106  O   GLN A 204      60.262  46.867 106.900  1.00  0.00           O
ATOM   3107  N   GLY A 205      58.981  47.838 105.340  1.00  0.00           N
ATOM   3109  CA  GLY A 205      59.963  47.628 104.300  1.00  0.00           C
ATOM   3112  C   GLY A 205      59.942  46.218 103.770  1.00  0.00           C
ATOM   3113  O   GLY A 205      60.971  45.637 103.420  1.00  0.00           O
ATOM   3114  N   GLN A 206      58.743  45.617 103.710  1.00  0.00           N
ATOM   3116  CA  GLN A 206      58.573  44.248 103.290  1.00  0.00           C
ATOM   3118  CB  GLN A 206      57.243  43.597 103.740  1.00  0.00           C
ATOM   3121  CG  GLN A 206      56.933  43.838 105.230  1.00  0.00           C
ATOM   3124  CD  GLN A 206      55.873  44.928 105.400  1.00  0.00           C
ATOM   3125  OE1 GLN A 206      56.091  46.108 105.120  1.00  0.00           O
ATOM   3126  NE2 GLN A 206      54.673  44.498 105.860  1.00  0.00           N
ATOM   3129  C   GLN A 206      58.603  44.117 101.780  1.00  0.00           C
ATOM   3130  O   GLN A 206      57.783  44.678 101.050  1.00  0.00           O
ATOM   3131  N   MET A 207      59.573  43.348 101.300  1.00  0.00           N
ATOM   3133  CA  MET A 207      59.693  42.998  99.910  1.00  0.00           C
ATOM   3135  CB  MET A 207      61.052  42.298  99.680  1.00  0.00           C
ATOM   3138  CG  MET A 207      62.221  43.288  99.710  1.00  0.00           C
ATOM   3141  SD  MET A 207      62.302  44.447  98.320  1.00  0.00           S
ATOM   3142  CE  MET A 207      61.243  43.738  97.030  1.00  0.00           C
ATOM   3146  C   MET A 207      58.603  42.108  99.340  1.00  0.00           C
ATOM   3147  O   MET A 207      58.423  40.978  99.780  1.00  0.00           O
ATOM   3148  N   ILE A 208      57.882  42.558  98.290  1.00  0.00           N
ATOM   3150  CA  ILE A 208      56.873  41.737  97.650  1.00  0.00           C
ATOM   3152  CB  ILE A 208      55.653  42.568  97.240  1.00  0.00           C
ATOM   3154  CG2 ILE A 208      54.603  41.687  96.530  1.00  0.00           C
ATOM   3158  CG1 ILE A 208      55.021  43.278  98.470  1.00  0.00           C
ATOM   3161  CD  ILE A 208      54.493  42.318  99.540  1.00  0.00           C
ATOM   3165  C   ILE A 208      57.472  41.036  96.440  1.00  0.00           C
ATOM   3166  O   ILE A 208      57.411  39.808  96.290  1.00  0.00           O
ATOM   3167  N   TRP A 209      58.092  41.826  95.540  1.00  0.00           N
ATOM   3169  CA  TRP A 209      58.661  41.297  94.320  1.00  0.00           C
ATOM   3171  CB  TRP A 209      57.603  41.228  93.170  1.00  0.00           C
ATOM   3174  CG  TRP A 209      56.882  42.507  92.840  1.00  0.00           C
ATOM   3175  CD1 TRP A 209      55.592  42.818  93.180  1.00  0.00           C
ATOM   3177  NE1 TRP A 209      55.273  44.047  92.680  1.00  0.00           N
ATOM   3179  CE2 TRP A 209      56.322  44.548  91.990  1.00  0.00           C
ATOM   3180  CD2 TRP A 209      57.372  43.618  92.070  1.00  0.00           C
ATOM   3181  CE3 TRP A 209      58.573  43.898  91.400  1.00  0.00           C
ATOM   3183  CZ3 TRP A 209      58.701  45.108  90.730  1.00  0.00           C
ATOM   3185  CZ2 TRP A 209      56.431  45.738  91.280  1.00  0.00           C
ATOM   3187  CH2 TRP A 209      57.652  46.018  90.670  1.00  0.00           C
ATOM   3189  C   TRP A 209      59.882  42.098  93.900  1.00  0.00           C
ATOM   3190  O   TRP A 209      60.002  43.298  94.150  1.00  0.00           O
ATOM   3191  N   GLN A 210      60.833  41.438  93.220  1.00  0.00           N
ATOM   3193  CA  GLN A 210      61.903  42.118  92.520  1.00  0.00           C
ATOM   3195  CB  GLN A 210      63.292  41.957  93.190  1.00  0.00           C
ATOM   3198  CG  GLN A 210      63.463  42.667  94.530  1.00  0.00           C
ATOM   3201  CD  GLN A 210      64.911  42.468  94.970  1.00  0.00           C
ATOM   3202  OE1 GLN A 210      65.271  41.367  95.400  1.00  0.00           O
ATOM   3203  NE2 GLN A 210      65.761  43.508  94.770  1.00  0.00           N
ATOM   3206  C   GLN A 210      62.091  41.527  91.160  1.00  0.00           C
ATOM   3207  O   GLN A 210      62.583  40.408  91.030  1.00  0.00           O
ATOM   3208  N   GLN A 211      61.812  42.286  90.100  1.00  0.00           N
ATOM   3210  CA  GLN A 211      62.103  41.807  88.760  1.00  0.00           C
ATOM   3212  CB  GLN A 211      60.901  41.978  87.800  1.00  0.00           C
ATOM   3215  CG  GLN A 211      60.353  43.407  87.620  1.00  0.00           C
ATOM   3218  CD  GLN A 211      61.283  44.278  86.790  1.00  0.00           C
ATOM   3219  OE1 GLN A 211      61.611  43.978  85.650  1.00  0.00           O
ATOM   3220  NE2 GLN A 211      61.723  45.417  87.360  1.00  0.00           N
ATOM   3223  C   GLN A 211      63.382  42.428  88.260  1.00  0.00           C
ATOM   3224  O   GLN A 211      63.783  43.508  88.680  1.00  0.00           O
ATOM   3225  N   ARG A 212      64.092  41.728  87.360  1.00  0.00           N
ATOM   3227  CA  ARG A 212      65.231  42.308  86.690  1.00  0.00           C
ATOM   3229  CB  ARG A 212      66.253  41.207  86.290  1.00  0.00           C
ATOM   3232  CG  ARG A 212      66.842  40.467  87.490  1.00  0.00           C
ATOM   3235  CD  ARG A 212      68.143  39.728  87.140  1.00  0.00           C
ATOM   3238  NE  ARG A 212      68.713  39.187  88.420  1.00  0.00           N
ATOM   3240  CZ  ARG A 212      69.511  39.887  89.220  1.00  0.00           C
ATOM   3241  NH1 ARG A 212      70.013  41.078  88.910  1.00  0.00           N
ATOM   3244  NH2 ARG A 212      69.831  39.377  90.390  1.00  0.00           N
ATOM   3247  C   ARG A 212      64.763  42.998  85.430  1.00  0.00           C
ATOM   3248  O   ARG A 212      64.332  42.318  84.490  1.00  0.00           O
ATOM   3249  N   ILE A 213      64.853  44.347  85.340  1.00  0.00           N
ATOM   3251  CA  ILE A 213      64.713  44.968  84.030  1.00  0.00           C
ATOM   3253  CB  ILE A 213      64.462  46.487  84.010  1.00  0.00           C
ATOM   3255  CG2 ILE A 213      63.113  46.757  84.690  1.00  0.00           C
ATOM   3259  CG1 ILE A 213      65.543  47.368  84.690  1.00  0.00           C
ATOM   3262  CD  ILE A 213      65.293  48.867  84.470  1.00  0.00           C
ATOM   3266  C   ILE A 213      65.911  44.568  83.180  1.00  0.00           C
ATOM   3267  O   ILE A 213      65.771  44.038  82.080  1.00  0.00           O
ATOM   3268  N   SER A 214      67.132  44.728  83.720  1.00  0.00           N
ATOM   3270  CA  SER A 214      68.323  44.598  82.900  1.00  0.00           C
ATOM   3272  CB  SER A 214      69.623  45.108  83.580  1.00  0.00           C
ATOM   3275  OG  SER A 214      70.122  44.237  84.610  1.00  0.00           O
ATOM   3277  C   SER A 214      68.513  43.228  82.300  1.00  0.00           C
ATOM   3278  O   SER A 214      68.191  42.198  82.910  1.00  0.00           O
ATOM   3279  N   GLN A 215      68.963  43.178  81.030  1.00  0.00           N
ATOM   3281  CA  GLN A 215      69.161  41.947  80.300  1.00  0.00           C
ATOM   3283  CB  GLN A 215      69.581  42.216  78.840  1.00  0.00           C
ATOM   3286  CG  GLN A 215      69.511  41.018  77.860  1.00  0.00           C
ATOM   3289  CD  GLN A 215      68.103  40.617  77.420  1.00  0.00           C
ATOM   3290  OE1 GLN A 215      67.372  41.398  76.810  1.00  0.00           O
ATOM   3291  NE2 GLN A 215      67.723  39.338  77.660  1.00  0.00           N
ATOM   3294  C   GLN A 215      70.243  41.158  81.010  1.00  0.00           C
ATOM   3295  O   GLN A 215      71.231  41.708  81.470  1.00  0.00           O
ATOM   3296  N   ALA A 216      70.072  39.847  81.140  1.00  0.00           N
ATOM   3298  CA  ALA A 216      71.081  39.018  81.730  1.00  0.00           C
ATOM   3300  CB  ALA A 216      70.493  37.617  81.970  1.00  0.00           C
ATOM   3304  C   ALA A 216      72.331  39.008  80.870  1.00  0.00           C
ATOM   3305  O   ALA A 216      72.283  38.768  79.660  1.00  0.00           O
ATOM   3306  N   THR A 217      73.493  39.288  81.490  1.00  0.00           N
ATOM   3308  CA  THR A 217      74.792  39.408  80.860  1.00  0.00           C
ATOM   3310  CB  THR A 217      75.893  39.758  81.860  1.00  0.00           C
ATOM   3312  OG1 THR A 217      76.073  38.728  82.820  1.00  0.00           O
ATOM   3314  CG2 THR A 217      75.511  41.027  82.640  1.00  0.00           C
ATOM   3318  C   THR A 217      75.213  38.137  80.150  1.00  0.00           C
ATOM   3319  O   THR A 217      74.911  37.038  80.620  1.00  0.00           O
ATOM   3320  N   GLY A 218      75.941  38.248  79.040  1.00  0.00           N
ATOM   3322  CA  GLY A 218      76.613  37.108  78.470  1.00  0.00           C
ATOM   3325  C   GLY A 218      77.871  37.558  77.820  1.00  0.00           C
ATOM   3326  O   GLY A 218      78.521  38.518  78.220  1.00  0.00           O
ATOM   3327  N   SER A 219      78.233  36.858  76.740  1.00  0.00           N
ATOM   3329  CA  SER A 219      79.253  37.288  75.830  1.00  0.00           C
ATOM   3331  CB  SER A 219      80.153  36.108  75.430  1.00  0.00           C
ATOM   3334  OG  SER A 219      81.042  35.748  76.490  1.00  0.00           O
ATOM   3336  C   SER A 219      78.591  37.797  74.580  1.00  0.00           C
ATOM   3337  O   SER A 219      78.801  37.297  73.480  1.00  0.00           O
ATOM   3338  N   THR A 220      77.731  38.808  74.660  1.00  0.00           N
ATOM   3340  CA  THR A 220      76.941  39.178  73.510  1.00  0.00           C
ATOM   3342  CB  THR A 220      75.632  39.808  73.930  1.00  0.00           C
ATOM   3344  OG1 THR A 220      75.923  40.988  74.660  1.00  0.00           O
ATOM   3346  CG2 THR A 220      74.903  38.818  74.860  1.00  0.00           C
ATOM   3350  C   THR A 220      77.723  40.097  72.580  1.00  0.00           C
ATOM   3351  O   THR A 220      78.861  40.478  72.850  1.00  0.00           O
ATOM   3352  N   GLU A 221      77.103  40.498  71.460  1.00  0.00           N
ATOM   3354  CA  GLU A 221      77.562  41.557  70.590  1.00  0.00           C
ATOM   3356  CB  GLU A 221      76.433  41.788  69.570  1.00  0.00           C
ATOM   3359  CG  GLU A 221      76.403  40.728  68.460  1.00  0.00           C
ATOM   3362  CD  GLU A 221      75.503  41.137  67.300  1.00  0.00           C
ATOM   3363  OE1 GLU A 221      75.153  42.338  67.200  1.00  0.00           O
ATOM   3364  OE2 GLU A 221      75.192  40.237  66.480  1.00  0.00           O
ATOM   3365  C   GLU A 221      77.841  42.897  71.240  1.00  0.00           C
ATOM   3366  O   GLU A 221      78.812  43.588  70.930  1.00  0.00           O
ATOM   3367  N   ILE A 222      76.963  43.318  72.150  1.00  0.00           N
ATOM   3369  CA  ILE A 222      77.213  44.437  73.000  1.00  0.00           C
ATOM   3371  CB  ILE A 222      76.771  45.767  72.370  1.00  0.00           C
ATOM   3373  CG2 ILE A 222      75.243  45.868  72.280  1.00  0.00           C
ATOM   3377  CG1 ILE A 222      77.372  47.007  73.070  1.00  0.00           C
ATOM   3380  CD  ILE A 222      78.853  47.178  72.740  1.00  0.00           C
ATOM   3384  C   ILE A 222      76.473  44.117  74.280  1.00  0.00           C
ATOM   3385  O   ILE A 222      75.312  43.728  74.280  1.00  0.00           O
ATOM   3386  N   ASP A 223      77.161  44.288  75.420  1.00  0.00           N
ATOM   3388  CA  ASP A 223      76.591  44.248  76.730  1.00  0.00           C
ATOM   3390  CB  ASP A 223      76.972  42.958  77.510  1.00  0.00           C
ATOM   3393  CG  ASP A 223      75.911  41.867  77.540  1.00  0.00           C
ATOM   3394  OD1 ASP A 223      74.753  42.128  77.150  1.00  0.00           O
ATOM   3395  OD2 ASP A 223      76.243  40.788  78.100  1.00  0.00           O
ATOM   3396  C   ASP A 223      77.263  45.417  77.420  1.00  0.00           C
ATOM   3397  O   ASP A 223      78.312  45.887  76.970  1.00  0.00           O
ATOM   3398  N   ARG A 224      76.701  45.896  78.530  1.00  0.00           N
ATOM   3400  CA  ARG A 224      77.353  46.928  79.310  1.00  0.00           C
ATOM   3402  CB  ARG A 224      76.652  48.308  79.130  1.00  0.00           C
ATOM   3405  CG  ARG A 224      76.501  48.847  77.690  1.00  0.00           C
ATOM   3408  CD  ARG A 224      77.543  49.928  77.370  1.00  0.00           C
ATOM   3411  NE  ARG A 224      77.471  50.297  75.920  1.00  0.00           N
ATOM   3413  CZ  ARG A 224      76.582  51.118  75.370  1.00  0.00           C
ATOM   3414  NH1 ARG A 224      75.603  51.708  76.000  1.00  0.00           N
ATOM   3417  NH2 ARG A 224      76.643  51.308  74.060  1.00  0.00           N
ATOM   3420  C   ARG A 224      77.312  46.487  80.770  1.00  0.00           C
ATOM   3421  O   ARG A 224      76.643  45.528  81.140  1.00  0.00           O
ATOM   3422  N   LEU A 225      78.103  47.137  81.650  1.00  0.00           N
ATOM   3424  CA  LEU A 225      78.341  46.617  82.990  1.00  0.00           C
ATOM   3426  CB  LEU A 225      79.833  46.858  83.370  1.00  0.00           C
ATOM   3429  CG  LEU A 225      80.951  46.158  82.570  1.00  0.00           C
ATOM   3431  CD1 LEU A 225      81.213  46.757  81.190  1.00  0.00           C
ATOM   3435  CD2 LEU A 225      82.262  46.238  83.380  1.00  0.00           C
ATOM   3439  C   LEU A 225      77.521  47.318  84.070  1.00  0.00           C
ATOM   3440  O   LEU A 225      77.363  46.797  85.180  1.00  0.00           O
ATOM   3441  N   SER A 226      77.011  48.527  83.790  1.00  0.00           N
ATOM   3443  CA  SER A 226      76.301  49.338  84.760  1.00  0.00           C
ATOM   3445  CB  SER A 226      76.562  50.858  84.530  1.00  0.00           C
ATOM   3448  OG  SER A 226      76.173  51.678  85.630  1.00  0.00           O
ATOM   3450  C   SER A 226      74.831  49.018  84.630  1.00  0.00           C
ATOM   3451  O   SER A 226      74.103  49.618  83.840  1.00  0.00           O
ATOM   3452  N   ASP A 227      74.363  48.038  85.420  1.00  0.00           N
ATOM   3454  CA  ASP A 227      72.951  47.768  85.610  1.00  0.00           C
ATOM   3456  CB  ASP A 227      72.692  46.277  85.990  1.00  0.00           C
ATOM   3459  CG  ASP A 227      73.533  45.288  85.190  1.00  0.00           C
ATOM   3460  OD1 ASP A 227      73.603  45.417  83.940  1.00  0.00           O
ATOM   3461  OD2 ASP A 227      74.043  44.326  85.820  1.00  0.00           O
ATOM   3462  C   ASP A 227      72.372  48.728  86.660  1.00  0.00           C
ATOM   3463  O   ASP A 227      72.263  48.438  87.850  1.00  0.00           O
ATOM   3464  N   VAL A 228      72.003  49.948  86.210  1.00  0.00           N
ATOM   3466  CA  VAL A 228      71.562  51.018  87.080  1.00  0.00           C
ATOM   3468  CB  VAL A 228      72.583  52.137  87.180  1.00  0.00           C
ATOM   3470  CG1 VAL A 228      73.893  51.557  87.730  1.00  0.00           C
ATOM   3474  CG2 VAL A 228      72.823  52.867  85.850  1.00  0.00           C
ATOM   3478  C   VAL A 228      70.251  51.568  86.600  1.00  0.00           C
ATOM   3479  O   VAL A 228      69.971  51.557  85.400  1.00  0.00           O
ATOM   3480  N   ASP A 229      69.371  52.017  87.500  1.00  0.00           N
ATOM   3482  CA  ASP A 229      67.973  52.238  87.210  1.00  0.00           C
ATOM   3484  CB  ASP A 229      67.232  50.948  87.650  1.00  0.00           C
ATOM   3487  CG  ASP A 229      65.722  50.778  87.460  1.00  0.00           C
ATOM   3488  OD1 ASP A 229      64.993  51.728  87.120  1.00  0.00           O
ATOM   3489  OD2 ASP A 229      65.301  49.608  87.730  1.00  0.00           O
ATOM   3490  C   ASP A 229      67.562  53.536  87.880  1.00  0.00           C
ATOM   3491  O   ASP A 229      68.312  54.108  88.680  1.00  0.00           O
ATOM   3492  N   THR A 230      66.423  54.097  87.480  1.00  0.00           N
ATOM   3494  CA  THR A 230      66.062  55.478  87.750  1.00  0.00           C
ATOM   3496  CB  THR A 230      66.231  56.448  86.570  1.00  0.00           C
ATOM   3498  OG1 THR A 230      66.271  57.777  87.080  1.00  0.00           O
ATOM   3500  CG2 THR A 230      65.143  56.338  85.500  1.00  0.00           C
ATOM   3504  C   THR A 230      64.632  55.458  88.210  1.00  0.00           C
ATOM   3505  O   THR A 230      63.993  54.418  88.170  1.00  0.00           O
ATOM   3506  N   THR A 231      64.121  56.577  88.750  1.00  0.00           N
ATOM   3508  CA  THR A 231      62.792  56.678  89.360  1.00  0.00           C
ATOM   3510  CB  THR A 231      62.372  58.117  89.680  1.00  0.00           C
ATOM   3512  OG1 THR A 231      61.213  58.187  90.500  1.00  0.00           O
ATOM   3514  CG2 THR A 231      62.062  58.948  88.440  1.00  0.00           C
ATOM   3518  C   THR A 231      61.691  55.988  88.570  1.00  0.00           C
ATOM   3519  O   THR A 231      61.452  56.328  87.410  1.00  0.00           O
ATOM   3520  N   PRO A 232      60.993  54.988  89.080  1.00  0.00           N
ATOM   3521  CD  PRO A 232      61.431  54.117  90.170  1.00  0.00           C
ATOM   3524  CA  PRO A 232      59.833  54.468  88.390  1.00  0.00           C
ATOM   3526  CB  PRO A 232      59.461  53.218  89.210  1.00  0.00           C
ATOM   3529  CG  PRO A 232      60.782  52.777  89.840  1.00  0.00           C
ATOM   3532  C   PRO A 232      58.731  55.507  88.240  1.00  0.00           C
ATOM   3533  O   PRO A 232      58.583  56.367  89.100  1.00  0.00           O
ATOM   3534  N   VAL A 233      57.902  55.467  87.180  1.00  0.00           N
ATOM   3536  CA  VAL A 233      56.681  56.268  87.150  1.00  0.00           C
ATOM   3538  CB  VAL A 233      56.463  57.157  85.930  1.00  0.00           C
ATOM   3540  CG1 VAL A 233      55.033  57.757  85.900  1.00  0.00           C
ATOM   3544  CG2 VAL A 233      57.463  58.326  85.980  1.00  0.00           C
ATOM   3548  C   VAL A 233      55.553  55.307  87.260  1.00  0.00           C
ATOM   3549  O   VAL A 233      55.473  54.297  86.560  1.00  0.00           O
ATOM   3550  N   VAL A 234      54.623  55.597  88.160  1.00  0.00           N
ATOM   3552  CA  VAL A 234      53.423  54.818  88.300  1.00  0.00           C
ATOM   3554  CB  VAL A 234      53.123  54.528  89.750  1.00  0.00           C
ATOM   3556  CG1 VAL A 234      51.863  53.637  89.800  1.00  0.00           C
ATOM   3560  CG2 VAL A 234      54.363  53.838  90.360  1.00  0.00           C
ATOM   3564  C   VAL A 234      52.333  55.637  87.670  1.00  0.00           C
ATOM   3565  O   VAL A 234      51.983  56.708  88.160  1.00  0.00           O
ATOM   3566  N   VAL A 235      51.772  55.148  86.550  1.00  0.00           N
ATOM   3568  CA  VAL A 235      50.483  55.637  86.120  1.00  0.00           C
ATOM   3570  CB  VAL A 235      50.493  56.338  84.770  1.00  0.00           C
ATOM   3572  CG1 VAL A 235      51.073  55.437  83.660  1.00  0.00           C
ATOM   3576  CG2 VAL A 235      49.082  56.858  84.440  1.00  0.00           C
ATOM   3580  C   VAL A 235      49.532  54.468  86.310  1.00  0.00           C
ATOM   3581  O   VAL A 235      49.532  53.448  85.610  1.00  0.00           O
ATOM   3582  N   ASN A 236      48.771  54.587  87.410  1.00  0.00           N
ATOM   3584  CA  ASN A 236      47.973  53.548  88.030  1.00  0.00           C
ATOM   3586  CB  ASN A 236      46.512  53.648  87.540  1.00  0.00           C
ATOM   3589  CG  ASN A 236      45.951  55.018  87.870  1.00  0.00           C
ATOM   3590  OD1 ASN A 236      45.493  55.738  86.980  1.00  0.00           O
ATOM   3591  ND2 ASN A 236      46.073  55.467  89.140  1.00  0.00           N
ATOM   3594  C   ASN A 236      48.552  52.137  88.120  1.00  0.00           C
ATOM   3595  O   ASN A 236      49.553  51.928  88.810  1.00  0.00           O
ATOM   3596  N   GLY A 237      47.931  51.088  87.540  1.00  0.00           N
ATOM   3598  CA  GLY A 237      48.312  49.678  87.760  1.00  0.00           C
ATOM   3601  C   GLY A 237      49.632  49.257  87.170  1.00  0.00           C
ATOM   3602  O   GLY A 237      50.051  48.117  87.310  1.00  0.00           O
ATOM   3603  N   VAL A 238      50.301  50.198  86.490  1.00  0.00           N
ATOM   3605  CA  VAL A 238      51.472  49.928  85.690  1.00  0.00           C
ATOM   3607  CB  VAL A 238      51.263  50.318  84.230  1.00  0.00           C
ATOM   3609  CG1 VAL A 238      52.402  49.777  83.350  1.00  0.00           C
ATOM   3613  CG2 VAL A 238      49.911  49.728  83.780  1.00  0.00           C
ATOM   3617  C   VAL A 238      52.632  50.707  86.250  1.00  0.00           C
ATOM   3618  O   VAL A 238      52.502  51.867  86.660  1.00  0.00           O
ATOM   3619  N   VAL A 239      53.822  50.097  86.280  1.00  0.00           N
ATOM   3621  CA  VAL A 239      55.033  50.778  86.690  1.00  0.00           C
ATOM   3623  CB  VAL A 239      55.792  50.047  87.790  1.00  0.00           C
ATOM   3625  CG1 VAL A 239      56.943  50.938  88.290  1.00  0.00           C
ATOM   3629  CG2 VAL A 239      54.853  49.698  88.960  1.00  0.00           C
ATOM   3633  C   VAL A 239      55.912  50.868  85.470  1.00  0.00           C
ATOM   3634  O   VAL A 239      56.161  49.868  84.800  1.00  0.00           O
ATOM   3635  N   PHE A 240      56.452  52.058  85.170  1.00  0.00           N
ATOM   3637  CA  PHE A 240      57.423  52.277  84.120  1.00  0.00           C
ATOM   3639  CB  PHE A 240      57.042  53.488  83.250  1.00  0.00           C
ATOM   3642  CG  PHE A 240      55.753  53.158  82.570  1.00  0.00           C
ATOM   3643  CD1 PHE A 240      55.763  52.518  81.330  1.00  0.00           C
ATOM   3645  CE1 PHE A 240      54.562  52.108  80.740  1.00  0.00           C
ATOM   3647  CZ  PHE A 240      53.353  52.328  81.400  1.00  0.00           C
ATOM   3649  CD2 PHE A 240      54.521  53.418  83.210  1.00  0.00           C
ATOM   3651  CE2 PHE A 240      53.333  52.978  82.640  1.00  0.00           C
ATOM   3653  C   PHE A 240      58.752  52.527  84.770  1.00  0.00           C
ATOM   3654  O   PHE A 240      58.801  53.187  85.800  1.00  0.00           O
ATOM   3655  N   ALA A 241      59.853  51.988  84.230  1.00  0.00           N
ATOM   3657  CA  ALA A 241      61.182  52.146  84.790  1.00  0.00           C
ATOM   3659  CB  ALA A 241      61.572  50.978  85.710  1.00  0.00           C
ATOM   3663  C   ALA A 241      62.173  52.207  83.650  1.00  0.00           C
ATOM   3664  O   ALA A 241      61.943  51.608  82.600  1.00  0.00           O
ATOM   3665  N   LEU A 242      63.292  52.917  83.830  1.00  0.00           N
ATOM   3667  CA  LEU A 242      64.363  52.937  82.850  1.00  0.00           C
ATOM   3669  CB  LEU A 242      64.612  54.278  82.130  1.00  0.00           C
ATOM   3672  CG  LEU A 242      63.612  54.646  81.030  1.00  0.00           C
ATOM   3674  CD1 LEU A 242      62.372  55.307  81.630  1.00  0.00           C
ATOM   3678  CD2 LEU A 242      64.261  55.627  80.050  1.00  0.00           C
ATOM   3682  C   LEU A 242      65.643  52.608  83.550  1.00  0.00           C
ATOM   3683  O   LEU A 242      65.873  52.967  84.700  1.00  0.00           O
ATOM   3684  N   ALA A 243      66.551  51.988  82.790  1.00  0.00           N
ATOM   3686  CA  ALA A 243      67.902  51.797  83.230  1.00  0.00           C
ATOM   3688  CB  ALA A 243      68.243  50.307  83.240  1.00  0.00           C
ATOM   3692  C   ALA A 243      68.812  52.457  82.260  1.00  0.00           C
ATOM   3693  O   ALA A 243      68.433  52.728  81.120  1.00  0.00           O
ATOM   3694  N   TYR A 244      70.072  52.667  82.640  1.00  0.00           N
ATOM   3696  CA  TYR A 244      71.113  52.967  81.690  1.00  0.00           C
ATOM   3698  CB  TYR A 244      72.432  53.207  82.450  1.00  0.00           C
ATOM   3701  CG  TYR A 244      73.451  53.908  81.600  1.00  0.00           C
ATOM   3702  CD1 TYR A 244      73.253  55.237  81.230  1.00  0.00           C
ATOM   3704  CE1 TYR A 244      74.231  55.948  80.540  1.00  0.00           C
ATOM   3706  CZ  TYR A 244      75.402  55.307  80.140  1.00  0.00           C
ATOM   3707  OH  TYR A 244      76.322  56.078  79.400  1.00  0.00           O
ATOM   3709  CD2 TYR A 244      74.643  53.267  81.220  1.00  0.00           C
ATOM   3711  CE2 TYR A 244      75.603  53.957  80.470  1.00  0.00           C
ATOM   3713  C   TYR A 244      71.253  51.826  80.670  1.00  0.00           C
ATOM   3714  O   TYR A 244      71.081  50.658  81.010  1.00  0.00           O
ATOM   3715  N   ASN A 245      71.501  52.128  79.390  1.00  0.00           N
ATOM   3717  CA  ASN A 245      71.603  51.167  78.290  1.00  0.00           C
ATOM   3719  CB  ASN A 245      72.911  50.318  78.230  1.00  0.00           C
ATOM   3722  CG  ASN A 245      73.233  49.528  79.490  1.00  0.00           C
ATOM   3723  OD1 ASN A 245      73.861  50.078  80.400  1.00  0.00           O
ATOM   3724  ND2 ASN A 245      72.882  48.228  79.570  1.00  0.00           N
ATOM   3727  C   ASN A 245      70.363  50.358  77.920  1.00  0.00           C
ATOM   3728  O   ASN A 245      69.771  50.557  76.860  1.00  0.00           O
ATOM   3729  N   GLY A 246      70.021  49.358  78.750  1.00  0.00           N
ATOM   3731  CA  GLY A 246      69.312  48.187  78.240  1.00  0.00           C
ATOM   3734  C   GLY A 246      67.823  48.248  78.140  1.00  0.00           C
ATOM   3735  O   GLY A 246      67.253  47.597  77.280  1.00  0.00           O
ATOM   3736  N   ASN A 247      67.132  48.978  79.030  1.00  0.00           N
ATOM   3738  CA  ASN A 247      65.691  48.828  79.150  1.00  0.00           C
ATOM   3740  CB  ASN A 247      65.231  47.858  80.300  1.00  0.00           C
ATOM   3743  CG  ASN A 247      65.231  46.358  79.990  1.00  0.00           C
ATOM   3744  OD1 ASN A 247      64.382  45.648  80.530  1.00  0.00           O
ATOM   3745  ND2 ASN A 247      66.113  45.837  79.120  1.00  0.00           N
ATOM   3748  C   ASN A 247      64.981  50.148  79.410  1.00  0.00           C
ATOM   3749  O   ASN A 247      65.382  50.966  80.230  1.00  0.00           O
ATOM   3750  N   LEU A 248      63.822  50.277  78.730  1.00  0.00           N
ATOM   3752  CA  LEU A 248      62.611  50.878  79.250  1.00  0.00           C
ATOM   3754  CB  LEU A 248      62.003  51.928  78.280  1.00  0.00           C
ATOM   3757  CG  LEU A 248      60.532  52.368  78.520  1.00  0.00           C
ATOM   3759  CD1 LEU A 248      60.332  53.068  79.870  1.00  0.00           C
ATOM   3763  CD2 LEU A 248      60.072  53.298  77.380  1.00  0.00           C
ATOM   3767  C   LEU A 248      61.673  49.698  79.420  1.00  0.00           C
ATOM   3768  O   LEU A 248      61.681  48.788  78.580  1.00  0.00           O
ATOM   3769  N   THR A 249      60.943  49.657  80.540  1.00  0.00           N
ATOM   3771  CA  THR A 249      60.152  48.508  80.970  1.00  0.00           C
ATOM   3773  CB  THR A 249      60.812  47.698  82.060  1.00  0.00           C
ATOM   3775  OG1 THR A 249      62.073  47.268  81.610  1.00  0.00           O
ATOM   3777  CG2 THR A 249      60.002  46.428  82.360  1.00  0.00           C
ATOM   3781  C   THR A 249      58.833  48.968  81.530  1.00  0.00           C
ATOM   3782  O   THR A 249      58.763  49.957  82.250  1.00  0.00           O
ATOM   3783  N   ALA A 250      57.731  48.248  81.200  1.00  0.00           N
ATOM   3785  CA  ALA A 250      56.431  48.418  81.790  1.00  0.00           C
ATOM   3787  CB  ALA A 250      55.361  48.667  80.720  1.00  0.00           C
ATOM   3791  C   ALA A 250      56.103  47.157  82.550  1.00  0.00           C
ATOM   3792  O   ALA A 250      56.263  46.036  82.040  1.00  0.00           O
ATOM   3793  N   LEU A 251      55.683  47.308  83.810  1.00  0.00           N
ATOM   3795  CA  LEU A 251      55.501  46.238  84.750  1.00  0.00           C
ATOM   3797  CB  LEU A 251      56.423  46.367  86.000  1.00  0.00           C
ATOM   3800  CG  LEU A 251      57.913  46.507  85.690  1.00  0.00           C
ATOM   3802  CD1 LEU A 251      58.701  46.778  86.980  1.00  0.00           C
ATOM   3806  CD2 LEU A 251      58.412  45.228  85.030  1.00  0.00           C
ATOM   3810  C   LEU A 251      54.103  46.238  85.290  1.00  0.00           C
ATOM   3811  O   LEU A 251      53.521  47.308  85.480  1.00  0.00           O
ATOM   3812  N   ASP A 252      53.533  45.058  85.640  1.00  0.00           N
ATOM   3814  CA  ASP A 252      52.442  44.968  86.600  1.00  0.00           C
ATOM   3816  CB  ASP A 252      51.793  43.536  86.640  1.00  0.00           C
ATOM   3819  CG  ASP A 252      50.711  43.318  87.700  1.00  0.00           C
ATOM   3820  OD1 ASP A 252      50.322  44.288  88.380  1.00  0.00           O
ATOM   3821  OD2 ASP A 252      50.262  42.146  87.880  1.00  0.00           O
ATOM   3822  C   ASP A 252      52.962  45.408  87.960  1.00  0.00           C
ATOM   3823  O   ASP A 252      53.963  44.878  88.450  1.00  0.00           O
ATOM   3824  N   LEU A 253      52.283  46.378  88.600  1.00  0.00           N
ATOM   3826  CA  LEU A 253      52.562  46.737  89.970  1.00  0.00           C
ATOM   3828  CB  LEU A 253      51.673  47.908  90.410  1.00  0.00           C
ATOM   3831  CG  LEU A 253      51.812  48.308  91.890  1.00  0.00           C
ATOM   3833  CD1 LEU A 253      53.271  48.618  92.270  1.00  0.00           C
ATOM   3837  CD2 LEU A 253      50.882  49.488  92.180  1.00  0.00           C
ATOM   3841  C   LEU A 253      52.393  45.627  90.990  1.00  0.00           C
ATOM   3842  O   LEU A 253      53.193  45.478  91.900  1.00  0.00           O
ATOM   3843  N   ARG A 254      51.333  44.808  90.910  1.00  0.00           N
ATOM   3845  CA  ARG A 254      51.103  43.858  91.980  1.00  0.00           C
ATOM   3847  CB  ARG A 254      49.583  43.578  92.160  1.00  0.00           C
ATOM   3850  CG  ARG A 254      49.282  42.527  93.260  1.00  0.00           C
ATOM   3853  CD  ARG A 254      47.882  41.898  93.320  1.00  0.00           C
ATOM   3856  NE  ARG A 254      46.903  42.917  93.790  1.00  0.00           N
ATOM   3858  CZ  ARG A 254      46.423  42.998  95.020  1.00  0.00           C
ATOM   3859  NH1 ARG A 254      46.891  42.198  95.950  1.00  0.00           N
ATOM   3862  NH2 ARG A 254      45.473  43.858  95.330  1.00  0.00           N
ATOM   3865  C   ARG A 254      51.943  42.597  91.800  1.00  0.00           C
ATOM   3866  O   ARG A 254      52.423  41.998  92.760  1.00  0.00           O
ATOM   3867  N   SER A 255      52.201  42.146  90.550  1.00  0.00           N
ATOM   3869  CA  SER A 255      52.902  40.868  90.370  1.00  0.00           C
ATOM   3871  CB  SER A 255      52.393  39.968  89.210  1.00  0.00           C
ATOM   3874  OG  SER A 255      52.353  40.627  87.950  1.00  0.00           O
ATOM   3876  C   SER A 255      54.363  41.078  90.120  1.00  0.00           C
ATOM   3877  O   SER A 255      55.181  40.188  90.380  1.00  0.00           O
ATOM   3878  N   GLY A 256      54.753  42.277  89.630  1.00  0.00           N
ATOM   3880  CA  GLY A 256      56.112  42.558  89.210  1.00  0.00           C
ATOM   3883  C   GLY A 256      56.431  41.988  87.870  1.00  0.00           C
ATOM   3884  O   GLY A 256      57.591  41.847  87.500  1.00  0.00           O
ATOM   3885  N   GLN A 257      55.413  41.647  87.060  1.00  0.00           N
ATOM   3887  CA  GLN A 257      55.641  40.998  85.800  1.00  0.00           C
ATOM   3889  CB  GLN A 257      54.483  40.078  85.390  1.00  0.00           C
ATOM   3892  CG  GLN A 257      53.233  40.687  84.710  1.00  0.00           C
ATOM   3895  CD  GLN A 257      52.411  39.548  84.080  1.00  0.00           C
ATOM   3896  OE1 GLN A 257      52.402  38.418  84.580  1.00  0.00           O
ATOM   3897  NE2 GLN A 257      51.751  39.818  82.940  1.00  0.00           N
ATOM   3900  C   GLN A 257      55.923  42.007  84.710  1.00  0.00           C
ATOM   3901  O   GLN A 257      55.511  43.168  84.780  1.00  0.00           O
ATOM   3902  N   ILE A 258      56.632  41.577  83.650  1.00  0.00           N
ATOM   3904  CA  ILE A 258      56.882  42.408  82.490  1.00  0.00           C
ATOM   3906  CB  ILE A 258      58.071  41.887  81.690  1.00  0.00           C
ATOM   3908  CG2 ILE A 258      58.423  42.877  80.570  1.00  0.00           C
ATOM   3912  CG1 ILE A 258      59.321  41.588  82.570  1.00  0.00           C
ATOM   3915  CD  ILE A 258      59.732  42.648  83.590  1.00  0.00           C
ATOM   3919  C   ILE A 258      55.632  42.438  81.610  1.00  0.00           C
ATOM   3920  O   ILE A 258      55.013  41.398  81.380  1.00  0.00           O
ATOM   3921  N   MET A 259      55.231  43.628  81.120  1.00  0.00           N
ATOM   3923  CA  MET A 259      54.223  43.738  80.080  1.00  0.00           C
ATOM   3925  CB  MET A 259      53.071  44.688  80.490  1.00  0.00           C
ATOM   3928  CG  MET A 259      52.103  44.018  81.490  1.00  0.00           C
ATOM   3931  SD  MET A 259      50.623  45.007  81.870  1.00  0.00           S
ATOM   3932  CE  MET A 259      51.431  46.118  83.050  1.00  0.00           C
ATOM   3936  C   MET A 259      54.763  44.108  78.710  1.00  0.00           C
ATOM   3937  O   MET A 259      54.191  43.707  77.700  1.00  0.00           O
ATOM   3938  N   TRP A 260      55.901  44.828  78.630  1.00  0.00           N
ATOM   3940  CA  TRP A 260      56.621  45.018  77.380  1.00  0.00           C
ATOM   3942  CB  TRP A 260      55.893  45.907  76.330  1.00  0.00           C
ATOM   3945  CG  TRP A 260      55.483  47.268  76.800  1.00  0.00           C
ATOM   3946  CD1 TRP A 260      54.321  47.568  77.460  1.00  0.00           C
ATOM   3948  NE1 TRP A 260      54.282  48.908  77.730  1.00  0.00           N
ATOM   3950  CE2 TRP A 260      55.402  49.507  77.260  1.00  0.00           C
ATOM   3951  CD2 TRP A 260      56.182  48.508  76.640  1.00  0.00           C
ATOM   3952  CE3 TRP A 260      57.393  48.867  76.040  1.00  0.00           C
ATOM   3954  CZ3 TRP A 260      57.783  50.207  76.100  1.00  0.00           C
ATOM   3956  CZ2 TRP A 260      55.812  50.818  77.340  1.00  0.00           C
ATOM   3958  CH2 TRP A 260      57.021  51.167  76.750  1.00  0.00           C
ATOM   3960  C   TRP A 260      58.011  45.538  77.690  1.00  0.00           C
ATOM   3961  O   TRP A 260      58.292  45.988  78.810  1.00  0.00           O
ATOM   3962  N   LYS A 261      58.923  45.478  76.700  1.00  0.00           N
ATOM   3964  CA  LYS A 261      60.312  45.878  76.850  1.00  0.00           C
ATOM   3966  CB  LYS A 261      61.263  44.657  76.960  1.00  0.00           C
ATOM   3969  CG  LYS A 261      61.201  43.867  78.270  1.00  0.00           C
ATOM   3972  CD  LYS A 261      61.611  44.748  79.470  1.00  0.00           C
ATOM   3975  CE  LYS A 261      61.882  44.007  80.790  1.00  0.00           C
ATOM   3978  NZ  LYS A 261      63.053  43.137  80.650  1.00  0.00           N
ATOM   3982  C   LYS A 261      60.792  46.728  75.700  1.00  0.00           C
ATOM   3983  O   LYS A 261      60.173  46.826  74.640  1.00  0.00           O
ATOM   3984  N   ARG A 262      61.943  47.368  75.910  1.00  0.00           N
ATOM   3986  CA  ARG A 262      62.692  48.088  74.900  1.00  0.00           C
ATOM   3988  CB  ARG A 262      62.333  49.598  74.880  1.00  0.00           C
ATOM   3991  CG  ARG A 262      60.873  49.948  74.570  1.00  0.00           C
ATOM   3994  CD  ARG A 262      60.483  49.978  73.090  1.00  0.00           C
ATOM   3997  NE  ARG A 262      61.312  50.998  72.360  1.00  0.00           N
ATOM   3999  CZ  ARG A 262      61.252  52.308  72.520  1.00  0.00           C
ATOM   4000  NH1 ARG A 262      60.501  52.877  73.440  1.00  0.00           N
ATOM   4003  NH2 ARG A 262      61.972  53.088  71.750  1.00  0.00           N
ATOM   4006  C   ARG A 262      64.182  48.007  75.180  1.00  0.00           C
ATOM   4007  O   ARG A 262      64.623  47.438  76.170  1.00  0.00           O
ATOM   4008  N   GLU A 263      64.981  48.628  74.270  1.00  0.00           N
ATOM   4010  CA  GLU A 263      66.433  48.648  74.190  1.00  0.00           C
ATOM   4012  CB  GLU A 263      66.902  48.088  72.850  1.00  0.00           C
ATOM   4015  CG  GLU A 263      66.451  46.638  72.620  1.00  0.00           C
ATOM   4018  CD  GLU A 263      67.003  46.137  71.300  1.00  0.00           C
ATOM   4019  OE1 GLU A 263      67.123  46.968  70.360  1.00  0.00           O
ATOM   4020  OE2 GLU A 263      67.271  44.917  71.190  1.00  0.00           O
ATOM   4021  C   GLU A 263      66.972  50.068  74.210  1.00  0.00           C
ATOM   4022  O   GLU A 263      67.981  50.377  73.580  1.00  0.00           O
ATOM   4023  N   LEU A 264      66.293  50.978  74.900  1.00  0.00           N
ATOM   4025  CA  LEU A 264      66.783  52.338  75.110  1.00  0.00           C
ATOM   4027  CB  LEU A 264      65.901  53.448  74.480  1.00  0.00           C
ATOM   4030  CG  LEU A 264      64.542  53.777  75.160  1.00  0.00           C
ATOM   4032  CD1 LEU A 264      63.872  54.928  74.420  1.00  0.00           C
ATOM   4036  CD2 LEU A 264      63.573  52.608  75.200  1.00  0.00           C
ATOM   4040  C   LEU A 264      66.783  52.518  76.580  1.00  0.00           C
ATOM   4041  O   LEU A 264      66.161  51.737  77.300  1.00  0.00           O
ATOM   4042  N   GLY A 265      67.451  53.536  77.100  1.00  0.00           N
ATOM   4044  CA  GLY A 265      67.423  53.718  78.530  1.00  0.00           C
ATOM   4047  C   GLY A 265      68.183  54.928  78.920  1.00  0.00           C
ATOM   4048  O   GLY A 265      68.993  55.428  78.150  1.00  0.00           O
ATOM   4049  N   SER A 266      67.973  55.448  80.140  1.00  0.00           N
ATOM   4051  CA  SER A 266      68.853  56.478  80.650  1.00  0.00           C
ATOM   4053  CB  SER A 266      68.613  57.888  80.080  1.00  0.00           C
ATOM   4056  OG  SER A 266      69.802  58.658  80.240  1.00  0.00           O
ATOM   4058  C   SER A 266      68.743  56.557  82.150  1.00  0.00           C
ATOM   4059  O   SER A 266      67.933  55.878  82.760  1.00  0.00           O
ATOM   4060  N   VAL A 267      69.603  57.398  82.760  1.00  0.00           N
ATOM   4062  CA  VAL A 267      69.701  57.608  84.190  1.00  0.00           C
ATOM   4064  CB  VAL A 267      71.161  57.818  84.620  1.00  0.00           C
ATOM   4066  CG1 VAL A 267      71.902  56.487  84.390  1.00  0.00           C
ATOM   4070  CG2 VAL A 267      71.832  58.998  83.890  1.00  0.00           C
ATOM   4074  C   VAL A 267      68.942  58.818  84.650  1.00  0.00           C
ATOM   4075  O   VAL A 267      68.933  59.158  85.830  1.00  0.00           O
ATOM   4076  N   ASN A 268      68.261  59.517  83.730  1.00  0.00           N
ATOM   4078  CA  ASN A 268      67.451  60.678  84.040  1.00  0.00           C
ATOM   4080  CB  ASN A 268      67.853  61.908  83.190  1.00  0.00           C
ATOM   4083  CG  ASN A 268      67.382  61.818  81.740  1.00  0.00           C
ATOM   4084  OD1 ASN A 268      66.333  62.368  81.400  1.00  0.00           O
ATOM   4085  ND2 ASN A 268      68.143  61.148  80.870  1.00  0.00           N
ATOM   4088  C   ASN A 268      65.993  60.277  83.930  1.00  0.00           C
ATOM   4089  O   ASN A 268      65.652  59.237  83.360  1.00  0.00           O
ATOM   4090  N   ASP A 269      65.091  61.078  84.530  1.00  0.00           N
ATOM   4092  CA  ASP A 269      63.692  60.757  84.680  1.00  0.00           C
ATOM   4094  CB  ASP A 269      63.011  61.597  85.810  1.00  0.00           C
ATOM   4097  CG  ASP A 269      63.632  61.448  87.190  1.00  0.00           C
ATOM   4098  OD1 ASP A 269      64.683  60.788  87.350  1.00  0.00           O
ATOM   4099  OD2 ASP A 269      63.043  61.998  88.160  1.00  0.00           O
ATOM   4100  C   ASP A 269      62.941  60.878  83.350  1.00  0.00           C
ATOM   4101  O   ASP A 269      63.482  61.188  82.290  1.00  0.00           O
ATOM   4102  N   PHE A 270      61.663  60.538  83.360  1.00  0.00           N
ATOM   4104  CA  PHE A 270      60.823  60.547  82.190  1.00  0.00           C
ATOM   4106  CB  PHE A 270      60.693  59.187  81.450  1.00  0.00           C
ATOM   4109  CG  PHE A 270      60.173  58.108  82.360  1.00  0.00           C
ATOM   4110  CD1 PHE A 270      60.993  57.558  83.360  1.00  0.00           C
ATOM   4112  CE1 PHE A 270      60.511  56.547  84.190  1.00  0.00           C
ATOM   4114  CZ  PHE A 270      59.212  56.078  84.030  1.00  0.00           C
ATOM   4116  CD2 PHE A 270      58.853  57.648  82.240  1.00  0.00           C
ATOM   4118  CE2 PHE A 270      58.373  56.627  83.060  1.00  0.00           C
ATOM   4120  C   PHE A 270      59.461  60.948  82.690  1.00  0.00           C
ATOM   4121  O   PHE A 270      59.132  60.757  83.860  1.00  0.00           O
ATOM   4122  N   ILE A 271      58.643  61.457  81.770  1.00  0.00           N
ATOM   4124  CA  ILE A 271      57.302  61.867  82.080  1.00  0.00           C
ATOM   4126  CB  ILE A 271      56.983  63.267  81.600  1.00  0.00           C
ATOM   4128  CG2 ILE A 271      55.592  63.678  82.100  1.00  0.00           C
ATOM   4132  CG1 ILE A 271      58.032  64.288  82.050  1.00  0.00           C
ATOM   4135  CD  ILE A 271      57.902  65.527  81.180  1.00  0.00           C
ATOM   4139  C   ILE A 271      56.333  60.938  81.400  1.00  0.00           C
ATOM   4140  O   ILE A 271      56.452  60.608  80.220  1.00  0.00           O
ATOM   4141  N   VAL A 272      55.292  60.547  82.140  1.00  0.00           N
ATOM   4143  CA  VAL A 272      54.093  60.018  81.570  1.00  0.00           C
ATOM   4145  CB  VAL A 272      53.643  58.788  82.330  1.00  0.00           C
ATOM   4147  CG1 VAL A 272      52.472  58.187  81.540  1.00  0.00           C
ATOM   4151  CG2 VAL A 272      54.833  57.807  82.400  1.00  0.00           C
ATOM   4155  C   VAL A 272      53.022  61.108  81.590  1.00  0.00           C
ATOM   4156  O   VAL A 272      52.493  61.478  82.630  1.00  0.00           O
ATOM   4157  N   ASP A 273      52.702  61.667  80.410  1.00  0.00           N
ATOM   4159  CA  ASP A 273      51.621  62.617  80.280  1.00  0.00           C
ATOM   4161  CB  ASP A 273      52.103  64.097  80.210  1.00  0.00           C
ATOM   4164  CG  ASP A 273      50.951  65.078  80.400  1.00  0.00           C
ATOM   4165  OD1 ASP A 273      50.332  65.478  79.370  1.00  0.00           O
ATOM   4166  OD2 ASP A 273      50.613  65.327  81.580  1.00  0.00           O
ATOM   4167  C   ASP A 273      50.792  62.178  79.100  1.00  0.00           C
ATOM   4168  O   ASP A 273      51.301  61.768  78.060  1.00  0.00           O
ATOM   4169  N   GLY A 274      49.451  62.168  79.280  1.00  0.00           N
ATOM   4171  CA  GLY A 274      48.493  61.408  78.480  1.00  0.00           C
ATOM   4174  C   GLY A 274      48.841  59.978  78.220  1.00  0.00           C
ATOM   4175  O   GLY A 274      49.461  59.288  79.030  1.00  0.00           O
ATOM   4176  N   ASN A 275      48.471  59.478  77.030  1.00  0.00           N
ATOM   4178  CA  ASN A 275      48.952  58.187  76.590  1.00  0.00           C
ATOM   4180  CB  ASN A 275      47.861  57.438  75.770  1.00  0.00           C
ATOM   4183  CG  ASN A 275      47.902  55.918  76.040  1.00  0.00           C
ATOM   4184  OD1 ASN A 275      47.643  55.518  77.170  1.00  0.00           O
ATOM   4185  ND2 ASN A 275      48.201  55.108  75.010  1.00  0.00           N
ATOM   4188  C   ASN A 275      50.262  58.337  75.800  1.00  0.00           C
ATOM   4189  O   ASN A 275      50.382  57.877  74.670  1.00  0.00           O
ATOM   4190  N   ARG A 276      51.312  58.978  76.400  1.00  0.00           N
ATOM   4192  CA  ARG A 276      52.652  58.898  75.840  1.00  0.00           C
ATOM   4194  CB  ARG A 276      53.043  60.068  74.890  1.00  0.00           C
ATOM   4197  CG  ARG A 276      51.972  60.487  73.870  1.00  0.00           C
ATOM   4200  CD  ARG A 276      52.463  61.638  72.970  1.00  0.00           C
ATOM   4203  NE  ARG A 276      51.301  62.277  72.270  1.00  0.00           N
ATOM   4205  CZ  ARG A 276      51.402  62.877  71.090  1.00  0.00           C
ATOM   4206  NH1 ARG A 276      52.551  63.007  70.450  1.00  0.00           N
ATOM   4209  NH2 ARG A 276      50.343  63.308  70.450  1.00  0.00           N
ATOM   4212  C   ARG A 276      53.673  58.968  76.960  1.00  0.00           C
ATOM   4213  O   ARG A 276      53.423  59.517  78.030  1.00  0.00           O
ATOM   4214  N   ILE A 277      54.872  58.448  76.680  1.00  0.00           N
ATOM   4216  CA  ILE A 277      56.052  58.618  77.500  1.00  0.00           C
ATOM   4218  CB  ILE A 277      56.812  57.298  77.660  1.00  0.00           C
ATOM   4220  CG2 ILE A 277      58.043  57.507  78.580  1.00  0.00           C
ATOM   4224  CG1 ILE A 277      55.873  56.207  78.210  1.00  0.00           C
ATOM   4227  CD  ILE A 277      56.442  54.786  78.170  1.00  0.00           C
ATOM   4231  C   ILE A 277      56.912  59.637  76.810  1.00  0.00           C
ATOM   4232  O   ILE A 277      57.123  59.538  75.600  1.00  0.00           O
ATOM   4233  N   TYR A 278      57.411  60.648  77.540  1.00  0.00           N
ATOM   4235  CA  TYR A 278      58.401  61.597  77.060  1.00  0.00           C
ATOM   4237  CB  TYR A 278      57.993  63.088  77.260  1.00  0.00           C
ATOM   4240  CG  TYR A 278      56.663  63.358  76.610  1.00  0.00           C
ATOM   4241  CD1 TYR A 278      55.483  63.207  77.350  1.00  0.00           C
ATOM   4243  CE1 TYR A 278      54.243  63.498  76.770  1.00  0.00           C
ATOM   4245  CZ  TYR A 278      54.173  63.957  75.460  1.00  0.00           C
ATOM   4246  OH  TYR A 278      52.913  64.278  74.930  1.00  0.00           O
ATOM   4248  CD2 TYR A 278      56.593  63.818  75.290  1.00  0.00           C
ATOM   4250  CE2 TYR A 278      55.343  64.108  74.710  1.00  0.00           C
ATOM   4252  C   TYR A 278      59.662  61.358  77.860  1.00  0.00           C
ATOM   4253  O   TYR A 278      59.651  61.457  79.090  1.00  0.00           O
ATOM   4254  N   LEU A 279      60.771  60.998  77.190  1.00  0.00           N
ATOM   4256  CA  LEU A 279      62.003  60.648  77.860  1.00  0.00           C
ATOM   4258  CB  LEU A 279      62.253  59.117  77.940  1.00  0.00           C
ATOM   4261  CG  LEU A 279      62.213  58.318  76.620  1.00  0.00           C
ATOM   4263  CD1 LEU A 279      63.471  58.508  75.750  1.00  0.00           C
ATOM   4267  CD2 LEU A 279      62.032  56.826  76.920  1.00  0.00           C
ATOM   4271  C   LEU A 279      63.183  61.338  77.220  1.00  0.00           C
ATOM   4272  O   LEU A 279      63.082  61.898  76.130  1.00  0.00           O
ATOM   4273  N   VAL A 280      64.322  61.338  77.930  1.00  0.00           N
ATOM   4275  CA  VAL A 280      65.621  61.647  77.370  1.00  0.00           C
ATOM   4277  CB  VAL A 280      66.283  62.847  78.040  1.00  0.00           C
ATOM   4279  CG1 VAL A 280      67.731  63.028  77.570  1.00  0.00           C
ATOM   4283  CG2 VAL A 280      65.503  64.138  77.750  1.00  0.00           C
ATOM   4287  C   VAL A 280      66.481  60.388  77.490  1.00  0.00           C
ATOM   4288  O   VAL A 280      66.603  59.786  78.550  1.00  0.00           O
ATOM   4289  N   ASP A 281      67.091  59.957  76.370  1.00  0.00           N
ATOM   4291  CA  ASP A 281      67.973  58.808  76.200  1.00  0.00           C
ATOM   4293  CB  ASP A 281      68.062  58.558  74.660  1.00  0.00           C
ATOM   4296  CG  ASP A 281      68.861  57.378  74.150  1.00  0.00           C
ATOM   4297  OD1 ASP A 281      68.882  56.318  74.820  1.00  0.00           O
ATOM   4298  OD2 ASP A 281      69.382  57.468  73.000  1.00  0.00           O
ATOM   4299  C   ASP A 281      69.363  58.987  76.860  1.00  0.00           C
ATOM   4300  O   ASP A 281      69.691  60.038  77.410  1.00  0.00           O
ATOM   4301  N   GLN A 282      70.231  57.958  76.800  1.00  0.00           N
ATOM   4303  CA  GLN A 282      71.621  58.007  77.260  1.00  0.00           C
ATOM   4305  CB  GLN A 282      72.423  56.737  76.830  1.00  0.00           C
ATOM   4308  CG  GLN A 282      72.183  55.487  77.700  1.00  0.00           C
ATOM   4311  CD  GLN A 282      73.062  54.318  77.280  1.00  0.00           C
ATOM   4312  OE1 GLN A 282      73.653  53.608  78.090  1.00  0.00           O
ATOM   4313  NE2 GLN A 282      73.051  54.018  75.970  1.00  0.00           N
ATOM   4316  C   GLN A 282      72.423  59.127  76.630  1.00  0.00           C
ATOM   4317  O   GLN A 282      73.143  59.868  77.290  1.00  0.00           O
ATOM   4318  N   ASN A 283      72.253  59.257  75.310  1.00  0.00           N
ATOM   4320  CA  ASN A 283      73.033  60.148  74.480  1.00  0.00           C
ATOM   4322  CB  ASN A 283      73.423  59.468  73.140  1.00  0.00           C
ATOM   4325  CG  ASN A 283      74.332  58.267  73.360  1.00  0.00           C
ATOM   4326  OD1 ASN A 283      74.651  57.777  74.440  1.00  0.00           O
ATOM   4327  ND2 ASN A 283      74.841  57.737  72.220  1.00  0.00           N
ATOM   4330  C   ASN A 283      72.213  61.378  74.210  1.00  0.00           C
ATOM   4331  O   ASN A 283      72.403  62.098  73.220  1.00  0.00           O
ATOM   4332  N   ASP A 284      71.231  61.617  75.110  1.00  0.00           N
ATOM   4334  CA  ASP A 284      70.473  62.827  75.210  1.00  0.00           C
ATOM   4336  CB  ASP A 284      71.393  64.077  75.330  1.00  0.00           C
ATOM   4339  CG  ASP A 284      72.583  63.957  76.260  1.00  0.00           C
ATOM   4340  OD1 ASP A 284      72.432  63.637  77.470  1.00  0.00           O
ATOM   4341  OD2 ASP A 284      73.692  64.338  75.790  1.00  0.00           O
ATOM   4342  C   ASP A 284      69.433  62.958  74.080  1.00  0.00           C
ATOM   4343  O   ASP A 284      68.822  64.007  73.900  1.00  0.00           O
ATOM   4344  N   ARG A 285      69.143  61.877  73.310  1.00  0.00           N
ATOM   4346  CA  ARG A 285      68.003  61.826  72.410  1.00  0.00           C
ATOM   4348  CB  ARG A 285      67.823  60.498  71.600  1.00  0.00           C
ATOM   4351  CG  ARG A 285      68.793  60.377  70.430  1.00  0.00           C
ATOM   4354  CD  ARG A 285      68.591  59.108  69.590  1.00  0.00           C
ATOM   4357  NE  ARG A 285      69.402  58.028  70.230  1.00  0.00           N
ATOM   4359  CZ  ARG A 285      70.603  57.617  69.850  1.00  0.00           C
ATOM   4360  NH1 ARG A 285      71.201  58.028  68.760  1.00  0.00           N
ATOM   4363  NH2 ARG A 285      71.201  56.768  70.650  1.00  0.00           N
ATOM   4366  C   ARG A 285      66.673  62.076  73.080  1.00  0.00           C
ATOM   4367  O   ARG A 285      66.433  61.588  74.180  1.00  0.00           O
ATOM   4368  N   VAL A 286      65.783  62.818  72.400  1.00  0.00           N
ATOM   4370  CA  VAL A 286      64.462  63.068  72.920  1.00  0.00           C
ATOM   4372  CB  VAL A 286      64.103  64.537  72.940  1.00  0.00           C
ATOM   4374  CG1 VAL A 286      62.743  64.728  73.640  1.00  0.00           C
ATOM   4378  CG2 VAL A 286      65.201  65.288  73.720  1.00  0.00           C
ATOM   4382  C   VAL A 286      63.471  62.308  72.060  1.00  0.00           C
ATOM   4383  O   VAL A 286      63.503  62.347  70.830  1.00  0.00           O
ATOM   4384  N   MET A 287      62.583  61.568  72.730  1.00  0.00           N
ATOM   4386  CA  MET A 287      61.743  60.576  72.110  1.00  0.00           C
ATOM   4388  CB  MET A 287      62.302  59.158  72.420  1.00  0.00           C
ATOM   4391  CG  MET A 287      63.783  58.968  72.010  1.00  0.00           C
ATOM   4394  SD  MET A 287      64.451  57.277  72.090  1.00  0.00           S
ATOM   4395  CE  MET A 287      63.393  56.328  70.960  1.00  0.00           C
ATOM   4399  C   MET A 287      60.361  60.697  72.720  1.00  0.00           C
ATOM   4400  O   MET A 287      60.222  60.878  73.930  1.00  0.00           O
ATOM   4401  N   ALA A 288      59.303  60.576  71.880  1.00  0.00           N
ATOM   4403  CA  ALA A 288      57.962  60.297  72.370  1.00  0.00           C
ATOM   4405  CB  ALA A 288      56.912  61.328  71.910  1.00  0.00           C
ATOM   4409  C   ALA A 288      57.513  58.917  71.940  1.00  0.00           C
ATOM   4410  O   ALA A 288      57.661  58.498  70.800  1.00  0.00           O
ATOM   4411  N   LEU A 289      56.983  58.178  72.920  1.00  0.00           N
ATOM   4413  CA  LEU A 289      56.673  56.778  72.810  1.00  0.00           C
ATOM   4415  CB  LEU A 289      57.562  55.896  73.750  1.00  0.00           C
ATOM   4418  CG  LEU A 289      59.082  55.837  73.470  1.00  0.00           C
ATOM   4420  CD1 LEU A 289      59.332  55.408  72.030  1.00  0.00           C
ATOM   4424  CD2 LEU A 289      59.862  57.128  73.750  1.00  0.00           C
ATOM   4428  C   LEU A 289      55.243  56.608  73.260  1.00  0.00           C
ATOM   4429  O   LEU A 289      54.783  57.298  74.170  1.00  0.00           O
ATOM   4430  N   THR A 290      54.472  55.678  72.670  1.00  0.00           N
ATOM   4432  CA  THR A 290      53.243  55.198  73.260  1.00  0.00           C
ATOM   4434  CB  THR A 290      52.423  54.307  72.340  1.00  0.00           C
ATOM   4436  OG1 THR A 290      53.092  53.097  72.020  1.00  0.00           O
ATOM   4438  CG2 THR A 290      52.162  55.047  71.030  1.00  0.00           C
ATOM   4442  C   THR A 290      53.412  54.528  74.620  1.00  0.00           C
ATOM   4443  O   THR A 290      54.483  54.027  74.980  1.00  0.00           O
ATOM   4444  N   ILE A 291      52.362  54.558  75.460  1.00  0.00           N
ATOM   4446  CA  ILE A 291      52.312  53.828  76.730  1.00  0.00           C
ATOM   4448  CB  ILE A 291      51.021  54.147  77.490  1.00  0.00           C
ATOM   4450  CG2 ILE A 291      50.841  53.288  78.750  1.00  0.00           C
ATOM   4454  CG1 ILE A 291      50.923  55.637  77.840  1.00  0.00           C
ATOM   4457  CD  ILE A 291      51.993  56.158  78.800  1.00  0.00           C
ATOM   4461  C   ILE A 291      52.323  52.328  76.570  1.00  0.00           C
ATOM   4462  O   ILE A 291      52.983  51.588  77.290  1.00  0.00           O
ATOM   4463  N   ASP A 292      51.493  51.867  75.650  1.00  0.00           N
ATOM   4465  CA  ASP A 292      51.192  50.498  75.340  1.00  0.00           C
ATOM   4467  CB  ASP A 292      49.981  50.507  74.360  1.00  0.00           C
ATOM   4470  CG  ASP A 292      50.103  51.708  73.430  1.00  0.00           C
ATOM   4471  OD1 ASP A 292      49.591  52.797  73.830  1.00  0.00           O
ATOM   4472  OD2 ASP A 292      50.951  51.617  72.510  1.00  0.00           O
ATOM   4473  C   ASP A 292      52.372  49.728  74.760  1.00  0.00           C
ATOM   4474  O   ASP A 292      52.743  48.667  75.240  1.00  0.00           O
ATOM   4475  N   GLY A 293      53.032  50.248  73.730  1.00  0.00           N
ATOM   4477  CA  GLY A 293      53.963  49.428  72.980  1.00  0.00           C
ATOM   4480  C   GLY A 293      55.353  49.858  73.200  1.00  0.00           C
ATOM   4481  O   GLY A 293      56.301  49.117  73.010  1.00  0.00           O
ATOM   4482  N   GLY A 294      55.532  51.137  73.550  1.00  0.00           N
ATOM   4484  CA  GLY A 294      56.803  51.818  73.450  1.00  0.00           C
ATOM   4487  C   GLY A 294      57.173  52.038  72.030  1.00  0.00           C
ATOM   4488  O   GLY A 294      58.341  52.007  71.690  1.00  0.00           O
ATOM   4489  N   VAL A 295      56.173  52.238  71.160  1.00  0.00           N
ATOM   4491  CA  VAL A 295      56.382  52.468  69.740  1.00  0.00           C
ATOM   4493  CB  VAL A 295      55.222  52.017  68.870  1.00  0.00           C
ATOM   4495  CG1 VAL A 295      55.592  52.108  67.380  1.00  0.00           C
ATOM   4499  CG2 VAL A 295      54.923  50.557  69.220  1.00  0.00           C
ATOM   4503  C   VAL A 295      56.691  53.928  69.550  1.00  0.00           C
ATOM   4504  O   VAL A 295      56.103  54.808  70.180  1.00  0.00           O
ATOM   4505  N   THR A 296      57.722  54.208  68.750  1.00  0.00           N
ATOM   4507  CA  THR A 296      58.222  55.568  68.580  1.00  0.00           C
ATOM   4509  CB  THR A 296      59.651  55.608  68.080  1.00  0.00           C
ATOM   4511  OG1 THR A 296      60.532  55.018  69.040  1.00  0.00           O
ATOM   4513  CG2 THR A 296      60.122  57.048  67.880  1.00  0.00           C
ATOM   4517  C   THR A 296      57.302  56.408  67.720  1.00  0.00           C
ATOM   4518  O   THR A 296      56.923  56.018  66.620  1.00  0.00           O
ATOM   4519  N   LEU A 297      56.903  57.588  68.230  1.00  0.00           N
ATOM   4521  CA  LEU A 297      56.062  58.527  67.500  1.00  0.00           C
ATOM   4523  CB  LEU A 297      55.173  59.307  68.500  1.00  0.00           C
ATOM   4526  CG  LEU A 297      54.321  58.457  69.470  1.00  0.00           C
ATOM   4528  CD1 LEU A 297      53.542  59.398  70.390  1.00  0.00           C
ATOM   4532  CD2 LEU A 297      53.382  57.518  68.720  1.00  0.00           C
ATOM   4536  C   LEU A 297      56.853  59.608  66.770  1.00  0.00           C
ATOM   4537  O   LEU A 297      56.382  60.218  65.810  1.00  0.00           O
ATOM   4538  N   TRP A 298      58.062  59.887  67.290  1.00  0.00           N
ATOM   4540  CA  TRP A 298      59.051  60.778  66.710  1.00  0.00           C
ATOM   4542  CB  TRP A 298      58.603  62.277  66.690  1.00  0.00           C
ATOM   4545  CG  TRP A 298      58.103  62.867  67.970  1.00  0.00           C
ATOM   4546  CD1 TRP A 298      56.782  63.038  68.280  1.00  0.00           C
ATOM   4548  NE1 TRP A 298      56.673  63.658  69.500  1.00  0.00           N
ATOM   4550  CE2 TRP A 298      57.923  63.908  70.000  1.00  0.00           C
ATOM   4551  CD2 TRP A 298      58.861  63.418  69.060  1.00  0.00           C
ATOM   4552  CE3 TRP A 298      60.222  63.588  69.320  1.00  0.00           C
ATOM   4554  CZ3 TRP A 298      60.623  64.228  70.490  1.00  0.00           C
ATOM   4556  CZ2 TRP A 298      58.312  64.528  71.180  1.00  0.00           C
ATOM   4558  CH2 TRP A 298      59.683  64.667  71.420  1.00  0.00           C
ATOM   4560  C   TRP A 298      60.301  60.648  67.550  1.00  0.00           C
ATOM   4561  O   TRP A 298      60.202  60.388  68.750  1.00  0.00           O
ATOM   4562  N   THR A 299      61.501  60.848  66.970  1.00  0.00           N
ATOM   4564  CA  THR A 299      62.743  61.158  67.710  1.00  0.00           C
ATOM   4566  CB  THR A 299      63.911  60.158  67.550  1.00  0.00           C
ATOM   4568  OG1 THR A 299      64.771  60.117  68.690  1.00  0.00           O
ATOM   4570  CG2 THR A 299      64.823  60.428  66.350  1.00  0.00           C
ATOM   4574  C   THR A 299      63.211  62.507  67.280  1.00  0.00           C
ATOM   4575  O   THR A 299      62.882  63.047  66.230  1.00  0.00           O
ATOM   4576  N   GLN A 300      64.033  63.127  68.140  1.00  0.00           N
ATOM   4578  CA  GLN A 300      64.792  64.288  67.810  1.00  0.00           C
ATOM   4580  CB  GLN A 300      64.182  65.548  68.460  1.00  0.00           C
ATOM   4583  CG  GLN A 300      64.911  66.868  68.140  1.00  0.00           C
ATOM   4586  CD  GLN A 300      65.293  67.027  66.670  1.00  0.00           C
ATOM   4587  OE1 GLN A 300      66.442  66.737  66.310  1.00  0.00           O
ATOM   4588  NE2 GLN A 300      64.353  67.507  65.830  1.00  0.00           N
ATOM   4591  C   GLN A 300      66.213  64.027  68.260  1.00  0.00           C
ATOM   4592  O   GLN A 300      66.481  63.678  69.410  1.00  0.00           O
ATOM   4593  N   SER A 301      67.173  64.158  67.320  1.00  0.00           N
ATOM   4595  CA  SER A 301      68.562  63.838  67.580  1.00  0.00           C
ATOM   4597  CB  SER A 301      68.973  62.417  67.090  1.00  0.00           C
ATOM   4600  OG  SER A 301      68.692  62.198  65.710  1.00  0.00           O
ATOM   4602  C   SER A 301      69.542  64.887  67.090  1.00  0.00           C
ATOM   4603  O   SER A 301      70.743  64.657  67.050  1.00  0.00           O
ATOM   4604  N   ASP A 302      69.103  66.137  66.860  1.00  0.00           N
ATOM   4606  CA  ASP A 302      70.021  67.258  66.650  1.00  0.00           C
ATOM   4608  CB  ASP A 302      69.253  68.557  66.260  1.00  0.00           C
ATOM   4611  CG  ASP A 302      68.701  68.498  64.840  1.00  0.00           C
ATOM   4612  OD1 ASP A 302      69.271  67.748  64.010  1.00  0.00           O
ATOM   4613  OD2 ASP A 302      67.771  69.298  64.540  1.00  0.00           O
ATOM   4614  C   ASP A 302      70.873  67.547  67.890  1.00  0.00           C
ATOM   4615  O   ASP A 302      71.951  68.147  67.820  1.00  0.00           O
ATOM   4616  N   LEU A 303      70.423  67.118  69.080  1.00  0.00           N
ATOM   4618  CA  LEU A 303      71.013  67.527  70.330  1.00  0.00           C
ATOM   4620  CB  LEU A 303      69.903  67.698  71.390  1.00  0.00           C
ATOM   4623  CG  LEU A 303      68.701  68.618  71.120  1.00  0.00           C
ATOM   4625  CD1 LEU A 303      67.762  68.467  72.320  1.00  0.00           C
ATOM   4629  CD2 LEU A 303      69.062  70.097  70.990  1.00  0.00           C
ATOM   4633  C   LEU A 303      72.003  66.518  70.910  1.00  0.00           C
ATOM   4634  O   LEU A 303      72.411  66.658  72.060  1.00  0.00           O
ATOM   4635  N   LEU A 304      72.403  65.448  70.190  1.00  0.00           N
ATOM   4637  CA  LEU A 304      73.323  64.428  70.710  1.00  0.00           C
ATOM   4639  CB  LEU A 304      73.793  63.396  69.640  1.00  0.00           C
ATOM   4642  CG  LEU A 304      72.661  62.628  68.940  1.00  0.00           C
ATOM   4644  CD1 LEU A 304      73.191  61.498  68.040  1.00  0.00           C
ATOM   4648  CD2 LEU A 304      71.661  62.048  69.930  1.00  0.00           C
ATOM   4652  C   LEU A 304      74.542  64.887  71.500  1.00  0.00           C
ATOM   4653  O   LEU A 304      75.301  65.758  71.090  1.00  0.00           O
ATOM   4654  N   HIS A 305      74.732  64.278  72.690  1.00  0.00           N
ATOM   4656  CA  HIS A 305      75.911  64.397  73.540  1.00  0.00           C
ATOM   4658  CB  HIS A 305      77.201  63.898  72.810  1.00  0.00           C
ATOM   4661  ND1 HIS A 305      77.081  61.378  72.950  1.00  0.00           N
ATOM   4662  CG  HIS A 305      77.091  62.527  72.180  1.00  0.00           C
ATOM   4663  CE1 HIS A 305      77.173  60.388  72.080  1.00  0.00           C
ATOM   4665  NE2 HIS A 305      77.243  60.826  70.800  1.00  0.00           N
ATOM   4667  CD2 HIS A 305      77.183  62.207  70.860  1.00  0.00           C
ATOM   4669  C   HIS A 305      76.073  65.777  74.210  1.00  0.00           C
ATOM   4670  O   HIS A 305      77.173  66.167  74.630  1.00  0.00           O
ATOM   4671  N   ARG A 306      74.971  66.557  74.350  1.00  0.00           N
ATOM   4673  CA  ARG A 306      75.043  67.917  74.890  1.00  0.00           C
ATOM   4675  CB  ARG A 306      74.051  68.887  74.190  1.00  0.00           C
ATOM   4678  CG  ARG A 306      72.551  68.747  74.550  1.00  0.00           C
ATOM   4681  CD  ARG A 306      71.621  69.868  74.050  1.00  0.00           C
ATOM   4684  NE  ARG A 306      71.941  70.248  72.630  1.00  0.00           N
ATOM   4686  CZ  ARG A 306      72.471  71.408  72.250  1.00  0.00           C
ATOM   4687  NH1 ARG A 306      72.911  72.357  73.060  1.00  0.00           N
ATOM   4690  NH2 ARG A 306      72.611  71.707  70.980  1.00  0.00           N
ATOM   4693  C   ARG A 306      74.763  67.897  76.390  1.00  0.00           C
ATOM   4694  O   ARG A 306      74.841  68.917  77.070  1.00  0.00           O
ATOM   4695  N   LEU A 307      74.472  66.707  76.950  1.00  0.00           N
ATOM   4697  CA  LEU A 307      74.301  66.468  78.360  1.00  0.00           C
ATOM   4699  CB  LEU A 307      75.521  66.897  79.230  1.00  0.00           C
ATOM   4702  CG  LEU A 307      76.793  66.027  79.110  1.00  0.00           C
ATOM   4704  CD1 LEU A 307      77.423  66.038  77.720  1.00  0.00           C
ATOM   4708  CD2 LEU A 307      77.823  66.538  80.110  1.00  0.00           C
ATOM   4712  C   LEU A 307      73.021  67.077  78.870  1.00  0.00           C
ATOM   4713  O   LEU A 307      73.011  68.077  79.590  1.00  0.00           O
ATOM   4714  N   LEU A 308      71.882  66.457  78.500  1.00  0.00           N
ATOM   4716  CA  LEU A 308      70.573  66.956  78.860  1.00  0.00           C
ATOM   4718  CB  LEU A 308      69.441  66.588  77.880  1.00  0.00           C
ATOM   4721  CG  LEU A 308      69.371  67.417  76.590  1.00  0.00           C
ATOM   4723  CD1 LEU A 308      68.161  66.947  75.790  1.00  0.00           C
ATOM   4727  CD2 LEU A 308      69.253  68.917  76.850  1.00  0.00           C
ATOM   4731  C   LEU A 308      70.122  66.557  80.240  1.00  0.00           C
ATOM   4732  O   LEU A 308      70.411  65.478  80.760  1.00  0.00           O
ATOM   4733  N   THR A 309      69.353  67.497  80.810  1.00  0.00           N
ATOM   4735  CA  THR A 309      68.552  67.378  82.000  1.00  0.00           C
ATOM   4737  CB  THR A 309      68.132  68.747  82.560  1.00  0.00           C
ATOM   4739  OG1 THR A 309      67.312  69.498  81.680  1.00  0.00           O
ATOM   4741  CG2 THR A 309      69.382  69.607  82.810  1.00  0.00           C
ATOM   4745  C   THR A 309      67.302  66.548  81.780  1.00  0.00           C
ATOM   4746  O   THR A 309      66.933  66.257  80.640  1.00  0.00           O
ATOM   4747  N   SER A 310      66.621  66.137  82.880  1.00  0.00           N
ATOM   4749  CA  SER A 310      65.341  65.448  82.830  1.00  0.00           C
ATOM   4751  CB  SER A 310      64.701  65.188  84.240  1.00  0.00           C
ATOM   4754  OG  SER A 310      65.543  64.478  85.160  1.00  0.00           O
ATOM   4756  C   SER A 310      64.283  66.238  82.050  1.00  0.00           C
ATOM   4757  O   SER A 310      64.261  67.468  82.130  1.00  0.00           O
ATOM   4758  N   PRO A 311      63.401  65.627  81.280  1.00  0.00           N
ATOM   4759  CD  PRO A 311      63.433  64.187  81.040  1.00  0.00           C
ATOM   4762  CA  PRO A 311      62.213  66.277  80.720  1.00  0.00           C
ATOM   4764  CB  PRO A 311      61.632  65.178  79.810  1.00  0.00           C
ATOM   4767  CG  PRO A 311      62.091  63.847  80.400  1.00  0.00           C
ATOM   4770  C   PRO A 311      61.182  66.847  81.710  1.00  0.00           C
ATOM   4771  O   PRO A 311      60.862  66.178  82.680  1.00  0.00           O
ATOM   4772  N   VAL A 312      60.582  68.048  81.410  1.00  0.00           N
ATOM   4774  CA  VAL A 312      59.321  68.508  82.010  1.00  0.00           C
ATOM   4776  CB  VAL A 312      59.412  69.447  83.210  1.00  0.00           C
ATOM   4778  CG1 VAL A 312      60.042  68.667  84.380  1.00  0.00           C
ATOM   4782  CG2 VAL A 312      60.181  70.728  82.860  1.00  0.00           C
ATOM   4786  C   VAL A 312      58.433  69.158  80.960  1.00  0.00           C
ATOM   4787  O   VAL A 312      58.923  69.788  80.020  1.00  0.00           O
ATOM   4788  N   LEU A 313      57.083  69.048  81.070  1.00  0.00           N
ATOM   4790  CA  LEU A 313      56.182  69.788  80.210  1.00  0.00           C
ATOM   4792  CB  LEU A 313      54.823  69.097  79.860  1.00  0.00           C
ATOM   4795  CG  LEU A 313      54.853  68.007  78.760  1.00  0.00           C
ATOM   4797  CD1 LEU A 313      55.683  66.788  79.150  1.00  0.00           C
ATOM   4801  CD2 LEU A 313      53.423  67.527  78.430  1.00  0.00           C
ATOM   4805  C   LEU A 313      55.893  71.148  80.830  1.00  0.00           C
ATOM   4806  O   LEU A 313      55.553  71.277  82.000  1.00  0.00           O
ATOM   4807  N   TYR A 314      55.971  72.197  80.000  1.00  0.00           N
ATOM   4809  CA  TYR A 314      55.511  73.527  80.360  1.00  0.00           C
ATOM   4811  CB  TYR A 314      56.691  74.417  80.870  1.00  0.00           C
ATOM   4814  CG  TYR A 314      56.322  75.868  81.030  1.00  0.00           C
ATOM   4815  CD1 TYR A 314      55.971  76.438  82.260  1.00  0.00           C
ATOM   4817  CE1 TYR A 314      55.662  77.807  82.350  1.00  0.00           C
ATOM   4819  CZ  TYR A 314      55.701  78.607  81.200  1.00  0.00           C
ATOM   4820  OH  TYR A 314      55.343  79.958  81.260  1.00  0.00           O
ATOM   4822  CD2 TYR A 314      56.353  76.688  79.900  1.00  0.00           C
ATOM   4824  CE2 TYR A 314      56.052  78.048  79.960  1.00  0.00           C
ATOM   4826  C   TYR A 314      54.753  74.127  79.180  1.00  0.00           C
ATOM   4827  O   TYR A 314      55.243  74.248  78.060  1.00  0.00           O
ATOM   4828  N   ASN A 315      53.482  74.537  79.420  1.00  0.00           N
ATOM   4830  CA  ASN A 315      52.622  75.137  78.410  1.00  0.00           C
ATOM   4832  CB  ASN A 315      53.001  76.608  78.060  1.00  0.00           C
ATOM   4835  CG  ASN A 315      52.783  77.547  79.250  1.00  0.00           C
ATOM   4836  OD1 ASN A 315      52.692  77.118  80.400  1.00  0.00           O
ATOM   4837  ND2 ASN A 315      52.661  78.868  79.000  1.00  0.00           N
ATOM   4840  C   ASN A 315      52.411  74.257  77.170  1.00  0.00           C
ATOM   4841  O   ASN A 315      52.312  74.738  76.040  1.00  0.00           O
ATOM   4842  N   GLY A 316      52.402  72.917  77.390  1.00  0.00           N
ATOM   4844  CA  GLY A 316      52.091  71.868  76.400  1.00  0.00           C
ATOM   4847  C   GLY A 316      53.312  71.398  75.700  1.00  0.00           C
ATOM   4848  O   GLY A 316      53.303  70.408  74.960  1.00  0.00           O
ATOM   4849  N   ASN A 317      54.433  72.087  75.950  1.00  0.00           N
ATOM   4851  CA  ASN A 317      55.662  71.908  75.250  1.00  0.00           C
ATOM   4853  CB  ASN A 317      56.213  73.237  74.690  1.00  0.00           C
ATOM   4856  CG  ASN A 317      55.301  73.727  73.580  1.00  0.00           C
ATOM   4857  OD1 ASN A 317      54.461  73.038  73.010  1.00  0.00           O
ATOM   4858  ND2 ASN A 317      55.532  75.018  73.250  1.00  0.00           N
ATOM   4861  C   ASN A 317      56.663  71.408  76.230  1.00  0.00           C
ATOM   4862  O   ASN A 317      56.761  71.868  77.370  1.00  0.00           O
ATOM   4863  N   LEU A 318      57.442  70.428  75.790  1.00  0.00           N
ATOM   4865  CA  LEU A 318      58.513  69.857  76.540  1.00  0.00           C
ATOM   4867  CB  LEU A 318      58.911  68.587  75.770  1.00  0.00           C
ATOM   4870  CG  LEU A 318      60.083  67.827  76.370  1.00  0.00           C
ATOM   4872  CD1 LEU A 318      59.701  67.298  77.750  1.00  0.00           C
ATOM   4876  CD2 LEU A 318      60.501  66.688  75.440  1.00  0.00           C
ATOM   4880  C   LEU A 318      59.683  70.818  76.680  1.00  0.00           C
ATOM   4881  O   LEU A 318      60.143  71.378  75.690  1.00  0.00           O
ATOM   4882  N   VAL A 319      60.202  71.048  77.900  1.00  0.00           N
ATOM   4884  CA  VAL A 319      61.341  71.917  78.120  1.00  0.00           C
ATOM   4886  CB  VAL A 319      60.993  73.217  78.850  1.00  0.00           C
ATOM   4888  CG1 VAL A 319      62.213  74.167  78.870  1.00  0.00           C
ATOM   4892  CG2 VAL A 319      59.833  73.898  78.110  1.00  0.00           C
ATOM   4896  C   VAL A 319      62.411  71.137  78.860  1.00  0.00           C
ATOM   4897  O   VAL A 319      62.123  70.397  79.790  1.00  0.00           O
ATOM   4898  N   VAL A 320      63.673  71.297  78.410  1.00  0.00           N
ATOM   4900  CA  VAL A 320      64.863  70.748  79.040  1.00  0.00           C
ATOM   4902  CB  VAL A 320      65.371  69.447  78.410  1.00  0.00           C
ATOM   4904  CG1 VAL A 320      64.342  68.337  78.630  1.00  0.00           C
ATOM   4908  CG2 VAL A 320      65.661  69.657  76.920  1.00  0.00           C
ATOM   4912  C   VAL A 320      65.951  71.788  78.920  1.00  0.00           C
ATOM   4913  O   VAL A 320      65.801  72.757  78.180  1.00  0.00           O
ATOM   4914  N   GLY A 321      67.073  71.617  79.640  1.00  0.00           N
ATOM   4916  CA  GLY A 321      68.271  72.428  79.490  1.00  0.00           C
ATOM   4919  C   GLY A 321      69.493  71.557  79.370  1.00  0.00           C
ATOM   4920  O   GLY A 321      69.451  70.358  79.610  1.00  0.00           O
ATOM   4921  N   ASP A 322      70.632  72.157  78.990  1.00  0.00           N
ATOM   4923  CA  ASP A 322      71.871  71.457  78.780  1.00  0.00           C
ATOM   4925  CB  ASP A 322      72.173  71.297  77.270  1.00  0.00           C
ATOM   4928  CG  ASP A 322      72.323  72.608  76.530  1.00  0.00           C
ATOM   4929  OD1 ASP A 322      71.493  73.527  76.700  1.00  0.00           O
ATOM   4930  OD2 ASP A 322      73.243  72.658  75.680  1.00  0.00           O
ATOM   4931  C   ASP A 322      73.062  72.157  79.430  1.00  0.00           C
ATOM   4932  O   ASP A 322      73.003  73.267  79.950  1.00  0.00           O
ATOM   4933  N   SER A 323      74.223  71.477  79.370  1.00  0.00           N
ATOM   4935  CA  SER A 323      75.493  72.008  79.830  1.00  0.00           C
ATOM   4937  CB  SER A 323      76.643  70.947  79.810  1.00  0.00           C
ATOM   4940  OG  SER A 323      76.463  69.957  80.830  1.00  0.00           O
ATOM   4942  C   SER A 323      75.951  73.287  79.150  1.00  0.00           C
ATOM   4943  O   SER A 323      76.673  74.077  79.760  1.00  0.00           O
ATOM   4944  N   GLU A 324      75.562  73.597  77.890  1.00  0.00           N
ATOM   4946  CA  GLU A 324      76.021  74.798  77.200  1.00  0.00           C
ATOM   4948  CB  GLU A 324      75.812  74.637  75.680  1.00  0.00           C
ATOM   4951  CG  GLU A 324      76.433  73.337  75.110  1.00  0.00           C
ATOM   4954  CD  GLU A 324      76.201  73.167  73.610  1.00  0.00           C
ATOM   4955  OE1 GLU A 324      75.862  74.158  72.910  1.00  0.00           O
ATOM   4956  OE2 GLU A 324      76.403  72.017  73.140  1.00  0.00           O
ATOM   4957  C   GLU A 324      75.301  76.068  77.670  1.00  0.00           C
ATOM   4958  O   GLU A 324      75.771  77.207  77.510  1.00  0.00           O
ATOM   4959  N   GLY A 325      74.132  75.887  78.320  1.00  0.00           N
ATOM   4961  CA  GLY A 325      73.411  76.947  78.980  1.00  0.00           C
ATOM   4964  C   GLY A 325      72.151  77.347  78.310  1.00  0.00           C
ATOM   4965  O   GLY A 325      71.652  78.467  78.500  1.00  0.00           O
ATOM   4966  N   TYR A 326      71.613  76.468  77.470  1.00  0.00           N
ATOM   4968  CA  TYR A 326      70.411  76.737  76.730  1.00  0.00           C
ATOM   4970  CB  TYR A 326      70.543  76.337  75.220  1.00  0.00           C
ATOM   4973  CG  TYR A 326      71.591  77.188  74.540  1.00  0.00           C
ATOM   4974  CD1 TYR A 326      71.243  78.318  73.780  1.00  0.00           C
ATOM   4976  CE1 TYR A 326      72.232  79.108  73.180  1.00  0.00           C
ATOM   4978  CZ  TYR A 326      73.591  78.778  73.310  1.00  0.00           C
ATOM   4979  OH  TYR A 326      74.591  79.637  72.810  1.00  0.00           O
ATOM   4981  CD2 TYR A 326      72.951  76.838  74.610  1.00  0.00           C
ATOM   4983  CE2 TYR A 326      73.942  77.617  74.020  1.00  0.00           C
ATOM   4985  C   TYR A 326      69.253  76.038  77.410  1.00  0.00           C
ATOM   4986  O   TYR A 326      69.411  75.158  78.250  1.00  0.00           O
ATOM   4987  N   LEU A 327      68.021  76.457  77.060  1.00  0.00           N
ATOM   4989  CA  LEU A 327      66.863  75.618  77.280  1.00  0.00           C
ATOM   4991  CB  LEU A 327      65.761  76.137  78.230  1.00  0.00           C
ATOM   4994  CG  LEU A 327      66.221  76.417  79.670  1.00  0.00           C
ATOM   4996  CD1 LEU A 327      66.893  77.788  79.750  1.00  0.00           C
ATOM   5000  CD2 LEU A 327      65.021  76.347  80.640  1.00  0.00           C
ATOM   5004  C   LEU A 327      66.253  75.387  75.940  1.00  0.00           C
ATOM   5005  O   LEU A 327      66.113  76.297  75.120  1.00  0.00           O
ATOM   5006  N   HIS A 328      65.862  74.137  75.670  1.00  0.00           N
ATOM   5008  CA  HIS A 328      65.363  73.707  74.400  1.00  0.00           C
ATOM   5010  CB  HIS A 328      66.192  72.527  73.870  1.00  0.00           C
ATOM   5013  ND1 HIS A 328      68.103  73.908  73.020  1.00  0.00           N
ATOM   5014  CG  HIS A 328      67.653  72.818  73.740  1.00  0.00           C
ATOM   5015  CE1 HIS A 328      69.402  73.928  73.210  1.00  0.00           C
ATOM   5017  NE2 HIS A 328      69.812  72.908  74.010  1.00  0.00           N
ATOM   5019  CD2 HIS A 328      68.682  72.188  74.340  1.00  0.00           C
ATOM   5021  C   HIS A 328      63.931  73.267  74.570  1.00  0.00           C
ATOM   5022  O   HIS A 328      63.603  72.507  75.480  1.00  0.00           O
ATOM   5023  N   TRP A 329      63.053  73.788  73.710  1.00  0.00           N
ATOM   5025  CA  TRP A 329      61.621  73.688  73.880  1.00  0.00           C
ATOM   5027  CB  TRP A 329      60.912  75.058  73.860  1.00  0.00           C
ATOM   5030  CG  TRP A 329      61.372  76.038  74.900  1.00  0.00           C
ATOM   5031  CD1 TRP A 329      62.611  76.617  75.050  1.00  0.00           C
ATOM   5033  NE1 TRP A 329      62.583  77.488  76.100  1.00  0.00           N
ATOM   5035  CE2 TRP A 329      61.341  77.507  76.640  1.00  0.00           C
ATOM   5036  CD2 TRP A 329      60.532  76.627  75.900  1.00  0.00           C
ATOM   5037  CE3 TRP A 329      59.191  76.487  76.240  1.00  0.00           C
ATOM   5039  CZ3 TRP A 329      58.713  77.207  77.330  1.00  0.00           C
ATOM   5041  CZ2 TRP A 329      60.841  78.258  77.680  1.00  0.00           C
ATOM   5043  CH2 TRP A 329      59.503  78.097  78.040  1.00  0.00           C
ATOM   5045  C   TRP A 329      61.122  72.887  72.710  1.00  0.00           C
ATOM   5046  O   TRP A 329      61.222  73.307  71.560  1.00  0.00           O
ATOM   5047  N   ILE A 330      60.571  71.698  72.980  1.00  0.00           N
ATOM   5049  CA  ILE A 330      60.213  70.748  71.960  1.00  0.00           C
ATOM   5051  CB  ILE A 330      60.862  69.377  72.170  1.00  0.00           C
ATOM   5053  CG2 ILE A 330      60.462  68.427  71.030  1.00  0.00           C
ATOM   5057  CG1 ILE A 330      62.402  69.498  72.220  1.00  0.00           C
ATOM   5060  CD  ILE A 330      63.082  68.178  72.580  1.00  0.00           C
ATOM   5064  C   ILE A 330      58.701  70.647  71.890  1.00  0.00           C
ATOM   5065  O   ILE A 330      58.011  70.568  72.900  1.00  0.00           O
ATOM   5066  N   ASN A 331      58.141  70.667  70.660  1.00  0.00           N
ATOM   5068  CA  ASN A 331      56.772  70.288  70.450  1.00  0.00           C
ATOM   5070  CB  ASN A 331      56.201  70.887  69.140  1.00  0.00           C
ATOM   5073  CG  ASN A 331      54.721  70.557  68.970  1.00  0.00           C
ATOM   5074  OD1 ASN A 331      53.972  70.507  69.960  1.00  0.00           O
ATOM   5075  ND2 ASN A 331      54.282  70.207  67.750  1.00  0.00           N
ATOM   5078  C   ASN A 331      56.562  68.768  70.540  1.00  0.00           C
ATOM   5079  O   ASN A 331      57.263  67.938  69.970  1.00  0.00           O
ATOM   5080  N   VAL A 332      55.511  68.398  71.290  1.00  0.00           N
ATOM   5082  CA  VAL A 332      55.143  67.037  71.600  1.00  0.00           C
ATOM   5084  CB  VAL A 332      54.191  67.087  72.790  1.00  0.00           C
ATOM   5086  CG1 VAL A 332      54.963  67.587  74.030  1.00  0.00           C
ATOM   5090  CG2 VAL A 332      53.001  68.027  72.500  1.00  0.00           C
ATOM   5094  C   VAL A 332      54.493  66.268  70.450  1.00  0.00           C
ATOM   5095  O   VAL A 332      54.513  65.038  70.440  1.00  0.00           O
ATOM   5096  N   GLU A 333      53.911  66.956  69.450  1.00  0.00           N
ATOM   5098  CA  GLU A 333      53.433  66.347  68.210  1.00  0.00           C
ATOM   5100  CB  GLU A 333      52.562  67.337  67.410  1.00  0.00           C
ATOM   5103  CG  GLU A 333      51.562  66.658  66.440  1.00  0.00           C
ATOM   5106  CD  GLU A 333      50.361  66.008  67.140  1.00  0.00           C
ATOM   5107  OE1 GLU A 333      50.332  65.868  68.400  1.00  0.00           O
ATOM   5108  OE2 GLU A 333      49.433  65.618  66.400  1.00  0.00           O
ATOM   5109  C   GLU A 333      54.521  65.777  67.300  1.00  0.00           C
ATOM   5110  O   GLU A 333      54.363  64.667  66.800  1.00  0.00           O
ATOM   5111  N   ASP A 334      55.632  66.498  67.060  1.00  0.00           N
ATOM   5113  CA  ASP A 334      56.481  66.297  65.890  1.00  0.00           C
ATOM   5115  CB  ASP A 334      56.192  67.497  64.920  1.00  0.00           C
ATOM   5118  CG  ASP A 334      56.271  68.867  65.580  1.00  0.00           C
ATOM   5119  OD1 ASP A 334      57.053  68.998  66.550  1.00  0.00           O
ATOM   5120  OD2 ASP A 334      55.641  69.847  65.110  1.00  0.00           O
ATOM   5121  C   ASP A 334      57.983  66.188  66.250  1.00  0.00           C
ATOM   5122  O   ASP A 334      58.822  65.767  65.460  1.00  0.00           O
ATOM   5123  N   GLY A 335      58.341  66.538  67.500  1.00  0.00           N
ATOM   5125  CA  GLY A 335      59.713  66.527  67.990  1.00  0.00           C
ATOM   5128  C   GLY A 335      60.511  67.737  67.590  1.00  0.00           C
ATOM   5129  O   GLY A 335      61.723  67.788  67.830  1.00  0.00           O
ATOM   5130  N   ARG A 336      59.872  68.757  66.990  1.00  0.00           N
ATOM   5132  CA  ARG A 336      60.532  69.968  66.560  1.00  0.00           C
ATOM   5134  CB  ARG A 336      59.763  70.777  65.490  1.00  0.00           C
ATOM   5137  CG  ARG A 336      59.412  70.007  64.200  1.00  0.00           C
ATOM   5140  CD  ARG A 336      58.981  70.917  63.040  1.00  0.00           C
ATOM   5143  NE  ARG A 336      58.282  70.058  62.030  1.00  0.00           N
ATOM   5145  CZ  ARG A 336      56.961  69.928  61.970  1.00  0.00           C
ATOM   5146  NH1 ARG A 336      56.152  70.748  62.580  1.00  0.00           N
ATOM   5149  NH2 ARG A 336      56.382  68.898  61.390  1.00  0.00           N
ATOM   5152  C   ARG A 336      60.833  70.907  67.690  1.00  0.00           C
ATOM   5153  O   ARG A 336      60.122  70.988  68.690  1.00  0.00           O
ATOM   5154  N   PHE A 337      61.891  71.717  67.540  1.00  0.00           N
ATOM   5156  CA  PHE A 337      62.132  72.838  68.420  1.00  0.00           C
ATOM   5158  CB  PHE A 337      63.591  73.298  68.380  1.00  0.00           C
ATOM   5161  CG  PHE A 337      64.423  72.127  68.790  1.00  0.00           C
ATOM   5162  CD1 PHE A 337      64.532  71.788  70.140  1.00  0.00           C
ATOM   5164  CE1 PHE A 337      65.213  70.637  70.530  1.00  0.00           C
ATOM   5166  CZ  PHE A 337      65.753  69.798  69.560  1.00  0.00           C
ATOM   5168  CD2 PHE A 337      65.013  71.297  67.820  1.00  0.00           C
ATOM   5170  CE2 PHE A 337      65.661  70.128  68.200  1.00  0.00           C
ATOM   5172  C   PHE A 337      61.252  74.007  68.060  1.00  0.00           C
ATOM   5173  O   PHE A 337      61.222  74.478  66.940  1.00  0.00           O
ATOM   5174  N   VAL A 338      60.483  74.478  69.050  1.00  0.00           N
ATOM   5176  CA  VAL A 338      59.623  75.637  68.850  1.00  0.00           C
ATOM   5178  CB  VAL A 338      58.263  75.438  69.510  1.00  0.00           C
ATOM   5180  CG1 VAL A 338      57.513  74.318  68.780  1.00  0.00           C
ATOM   5184  CG2 VAL A 338      58.373  75.128  71.020  1.00  0.00           C
ATOM   5188  C   VAL A 338      60.231  76.868  69.470  1.00  0.00           C
ATOM   5189  O   VAL A 338      59.833  77.998  69.190  1.00  0.00           O
ATOM   5190  N   ALA A 339      61.222  76.667  70.350  1.00  0.00           N
ATOM   5192  CA  ALA A 339      61.882  77.748  71.000  1.00  0.00           C
ATOM   5194  CB  ALA A 339      61.013  78.378  72.110  1.00  0.00           C
ATOM   5198  C   ALA A 339      63.201  77.248  71.550  1.00  0.00           C
ATOM   5199  O   ALA A 339      63.292  76.107  72.010  1.00  0.00           O
ATOM   5200  N   GLN A 340      64.232  78.097  71.570  1.00  0.00           N
ATOM   5202  CA  GLN A 340      65.463  77.847  72.270  1.00  0.00           C
ATOM   5204  CB  GLN A 340      66.591  77.298  71.350  1.00  0.00           C
ATOM   5207  CG  GLN A 340      67.312  78.287  70.400  1.00  0.00           C
ATOM   5210  CD  GLN A 340      68.533  77.688  69.690  1.00  0.00           C
ATOM   5211  OE1 GLN A 340      69.253  78.407  69.000  1.00  0.00           O
ATOM   5212  NE2 GLN A 340      68.822  76.378  69.840  1.00  0.00           N
ATOM   5215  C   GLN A 340      65.853  79.167  72.840  1.00  0.00           C
ATOM   5216  O   GLN A 340      65.423  80.227  72.370  1.00  0.00           O
ATOM   5217  N   GLN A 341      66.643  79.157  73.920  1.00  0.00           N
ATOM   5219  CA  GLN A 341      67.021  80.378  74.580  1.00  0.00           C
ATOM   5221  CB  GLN A 341      65.971  80.798  75.640  1.00  0.00           C
ATOM   5224  CG  GLN A 341      65.841  79.807  76.810  1.00  0.00           C
ATOM   5227  CD  GLN A 341      64.713  80.168  77.760  1.00  0.00           C
ATOM   5228  OE1 GLN A 341      63.801  79.368  77.940  1.00  0.00           O
ATOM   5229  NE2 GLN A 341      64.763  81.358  78.390  1.00  0.00           N
ATOM   5232  C   GLN A 341      68.323  80.118  75.290  1.00  0.00           C
ATOM   5233  O   GLN A 341      68.603  78.998  75.710  1.00  0.00           O
ATOM   5234  N   LYS A 342      69.121  81.167  75.490  1.00  0.00           N
ATOM   5236  CA  LYS A 342      70.271  81.158  76.360  1.00  0.00           C
ATOM   5238  CB  LYS A 342      71.361  82.037  75.700  1.00  0.00           C
ATOM   5241  CG  LYS A 342      72.701  82.137  76.450  1.00  0.00           C
ATOM   5244  CD  LYS A 342      73.533  80.858  76.340  1.00  0.00           C
ATOM   5247  CE  LYS A 342      74.971  81.047  76.830  1.00  0.00           C
ATOM   5250  NZ  LYS A 342      75.841  79.928  76.430  1.00  0.00           N
ATOM   5254  C   LYS A 342      69.882  81.777  77.680  1.00  0.00           C
ATOM   5255  O   LYS A 342      69.323  82.878  77.690  1.00  0.00           O
ATOM   5256  N   VAL A 343      70.153  81.147  78.840  1.00  0.00           N
ATOM   5258  CA  VAL A 343      69.932  81.838  80.110  1.00  0.00           C
ATOM   5260  CB  VAL A 343      68.923  81.128  81.010  1.00  0.00           C
ATOM   5262  CG1 VAL A 343      67.543  81.197  80.320  1.00  0.00           C
ATOM   5266  CG2 VAL A 343      69.353  79.677  81.270  1.00  0.00           C
ATOM   5270  C   VAL A 343      71.231  82.067  80.830  1.00  0.00           C
ATOM   5271  O   VAL A 343      71.493  83.158  81.320  1.00  0.00           O
ATOM   5272  N   ASP A 344      72.103  81.057  80.890  1.00  0.00           N
ATOM   5274  CA  ASP A 344      73.301  81.178  81.650  1.00  0.00           C
ATOM   5276  CB  ASP A 344      73.062  80.798  83.120  1.00  0.00           C
ATOM   5279  CG  ASP A 344      74.143  81.418  83.970  1.00  0.00           C
ATOM   5280  OD1 ASP A 344      75.283  81.617  83.470  1.00  0.00           O
ATOM   5281  OD2 ASP A 344      73.861  81.717  85.150  1.00  0.00           O
ATOM   5282  C   ASP A 344      74.323  80.298  81.020  1.00  0.00           C
ATOM   5283  O   ASP A 344      74.051  79.147  80.710  1.00  0.00           O
ATOM   5284  N   SER A 345      75.551  80.807  80.850  1.00  0.00           N
ATOM   5286  CA  SER A 345      76.652  80.098  80.250  1.00  0.00           C
ATOM   5288  CB  SER A 345      77.751  81.077  79.760  1.00  0.00           C
ATOM   5291  OG  SER A 345      77.232  82.008  78.800  1.00  0.00           O
ATOM   5293  C   SER A 345      77.243  79.087  81.210  1.00  0.00           C
ATOM   5294  O   SER A 345      78.103  78.307  80.820  1.00  0.00           O
ATOM   5295  N   SER A 346      76.871  79.077  82.510  1.00  0.00           N
ATOM   5297  CA  SER A 346      77.331  78.097  83.490  1.00  0.00           C
ATOM   5299  CB  SER A 346      76.882  78.477  84.920  1.00  0.00           C
ATOM   5302  OG  SER A 346      75.451  78.527  84.990  1.00  0.00           O
ATOM   5304  C   SER A 346      76.963  76.637  83.200  1.00  0.00           C
ATOM   5305  O   SER A 346      77.783  75.748  83.440  1.00  0.00           O
ATOM   5306  N   GLY A 347      75.733  76.378  82.690  1.00  0.00           N
ATOM   5308  CA  GLY A 347      75.262  75.047  82.310  1.00  0.00           C
ATOM   5311  C   GLY A 347      74.323  74.408  83.300  1.00  0.00           C
ATOM   5312  O   GLY A 347      74.312  74.707  84.490  1.00  0.00           O
ATOM   5313  N   PHE A 348      73.493  73.478  82.790  1.00  0.00           N
ATOM   5315  CA  PHE A 348      72.432  72.798  83.510  1.00  0.00           C
ATOM   5317  CB  PHE A 348      71.052  73.077  82.870  1.00  0.00           C
ATOM   5320  CG  PHE A 348      70.801  74.548  82.970  1.00  0.00           C
ATOM   5321  CD1 PHE A 348      70.423  75.078  84.210  1.00  0.00           C
ATOM   5323  CE1 PHE A 348      70.293  76.448  84.390  1.00  0.00           C
ATOM   5325  CZ  PHE A 348      70.603  77.328  83.350  1.00  0.00           C
ATOM   5327  CD2 PHE A 348      70.993  75.428  81.880  1.00  0.00           C
ATOM   5329  CE2 PHE A 348      70.933  76.807  82.080  1.00  0.00           C
ATOM   5331  C   PHE A 348      72.643  71.297  83.500  1.00  0.00           C
ATOM   5332  O   PHE A 348      72.841  70.697  82.450  1.00  0.00           O
ATOM   5333  N   GLN A 349      72.603  70.658  84.670  1.00  0.00           N
ATOM   5335  CA  GLN A 349      72.603  69.217  84.820  1.00  0.00           C
ATOM   5337  CB  GLN A 349      73.951  68.808  85.470  1.00  0.00           C
ATOM   5340  CG  GLN A 349      74.051  67.347  85.970  1.00  0.00           C
ATOM   5343  CD  GLN A 349      73.713  67.177  87.450  1.00  0.00           C
ATOM   5344  OE1 GLN A 349      74.503  67.628  88.290  1.00  0.00           O
ATOM   5345  NE2 GLN A 349      72.583  66.527  87.800  1.00  0.00           N
ATOM   5348  C   GLN A 349      71.403  68.718  85.610  1.00  0.00           C
ATOM   5349  O   GLN A 349      71.042  67.547  85.610  1.00  0.00           O
ATOM   5350  N   THR A 350      70.733  69.648  86.300  1.00  0.00           N
ATOM   5352  CA  THR A 350      69.683  69.408  87.290  1.00  0.00           C
ATOM   5354  CB  THR A 350      69.661  70.568  88.270  1.00  0.00           C
ATOM   5356  OG1 THR A 350      70.873  70.627  89.010  1.00  0.00           O
ATOM   5358  CG2 THR A 350      68.591  70.448  89.330  1.00  0.00           C
ATOM   5362  C   THR A 350      68.331  69.338  86.630  1.00  0.00           C
ATOM   5363  O   THR A 350      68.113  69.997  85.610  1.00  0.00           O
ATOM   5364  N   GLU A 351      67.363  68.557  87.170  1.00  0.00           N
ATOM   5366  CA  GLU A 351      66.021  68.538  86.600  1.00  0.00           C
ATOM   5368  CB  GLU A 351      65.103  67.438  87.220  1.00  0.00           C
ATOM   5371  CG  GLU A 351      64.771  67.558  88.730  1.00  0.00           C
ATOM   5374  CD  GLU A 351      63.882  66.408  89.220  1.00  0.00           C
ATOM   5375  OE1 GLU A 351      64.332  65.588  90.060  1.00  0.00           O
ATOM   5376  OE2 GLU A 351      62.731  66.337  88.700  1.00  0.00           O
ATOM   5377  C   GLU A 351      65.301  69.907  86.590  1.00  0.00           C
ATOM   5378  O   GLU A 351      65.243  70.577  87.630  1.00  0.00           O
ATOM   5379  N   PRO A 352      64.783  70.408  85.460  1.00  0.00           N
ATOM   5380  CD  PRO A 352      64.932  69.798  84.140  1.00  0.00           C
ATOM   5383  CA  PRO A 352      63.792  71.477  85.430  1.00  0.00           C
ATOM   5385  CB  PRO A 352      63.562  71.748  83.930  1.00  0.00           C
ATOM   5388  CG  PRO A 352      63.841  70.408  83.260  1.00  0.00           C
ATOM   5391  C   PRO A 352      62.521  71.078  86.150  1.00  0.00           C
ATOM   5392  O   PRO A 352      62.151  69.907  86.170  1.00  0.00           O
ATOM   5393  N   VAL A 353      61.853  72.037  86.780  1.00  0.00           N
ATOM   5395  CA  VAL A 353      60.683  71.798  87.600  1.00  0.00           C
ATOM   5397  CB  VAL A 353      60.982  72.228  89.030  1.00  0.00           C
ATOM   5399  CG1 VAL A 353      59.753  72.087  89.960  1.00  0.00           C
ATOM   5403  CG2 VAL A 353      62.162  71.387  89.570  1.00  0.00           C
ATOM   5407  C   VAL A 353      59.553  72.637  87.070  1.00  0.00           C
ATOM   5408  O   VAL A 353      59.662  73.867  87.010  1.00  0.00           O
ATOM   5409  N   ALA A 354      58.423  72.027  86.670  1.00  0.00           N
ATOM   5411  CA  ALA A 354      57.292  72.807  86.190  1.00  0.00           C
ATOM   5413  CB  ALA A 354      56.882  72.337  84.780  1.00  0.00           C
ATOM   5417  C   ALA A 354      56.161  72.688  87.200  1.00  0.00           C
ATOM   5418  O   ALA A 354      55.701  71.597  87.520  1.00  0.00           O
ATOM   5419  N   ALA A 355      55.743  73.818  87.800  1.00  0.00           N
ATOM   5421  CA  ALA A 355      54.732  73.777  88.800  1.00  0.00           C
ATOM   5423  CB  ALA A 355      55.292  73.327  90.170  1.00  0.00           C
ATOM   5427  C   ALA A 355      54.111  75.148  88.920  1.00  0.00           C
ATOM   5428  O   ALA A 355      54.732  76.157  88.590  1.00  0.00           O
ATOM   5429  N   ASP A 356      52.843  75.198  89.390  1.00  0.00           N
ATOM   5431  CA  ASP A 356      52.021  76.367  89.630  1.00  0.00           C
ATOM   5433  CB  ASP A 356      52.283  76.908  91.050  1.00  0.00           C
ATOM   5436  CG  ASP A 356      52.013  75.827  92.090  1.00  0.00           C
ATOM   5437  OD1 ASP A 356      51.182  74.917  91.810  1.00  0.00           O
ATOM   5438  OD2 ASP A 356      52.542  75.957  93.220  1.00  0.00           O
ATOM   5439  C   ASP A 356      52.062  77.447  88.550  1.00  0.00           C
ATOM   5440  O   ASP A 356      52.021  78.648  88.810  1.00  0.00           O
ATOM   5441  N   GLY A 357      52.103  77.027  87.270  1.00  0.00           N
ATOM   5443  CA  GLY A 357      52.073  77.948  86.140  1.00  0.00           C
ATOM   5446  C   GLY A 357      53.423  78.498  85.790  1.00  0.00           C
ATOM   5447  O   GLY A 357      53.513  79.338  84.900  1.00  0.00           O
ATOM   5448  N   LYS A 358      54.472  78.057  86.490  1.00  0.00           N
ATOM   5450  CA  LYS A 358      55.833  78.538  86.360  1.00  0.00           C
ATOM   5452  CB  LYS A 358      56.333  79.307  87.630  1.00  0.00           C
ATOM   5455  CG  LYS A 358      55.862  80.758  87.540  1.00  0.00           C
ATOM   5458  CD  LYS A 358      56.353  81.717  88.650  1.00  0.00           C
ATOM   5461  CE  LYS A 358      55.933  83.137  88.260  1.00  0.00           C
ATOM   5464  NZ  LYS A 358      56.152  84.188  89.260  1.00  0.00           N
ATOM   5468  C   LYS A 358      56.793  77.438  85.990  1.00  0.00           C
ATOM   5469  O   LYS A 358      56.603  76.277  86.350  1.00  0.00           O
ATOM   5470  N   LEU A 359      57.871  77.768  85.260  1.00  0.00           N
ATOM   5472  CA  LEU A 359      58.972  76.847  85.040  1.00  0.00           C
ATOM   5474  CB  LEU A 359      59.303  76.728  83.530  1.00  0.00           C
ATOM   5477  CG  LEU A 359      60.462  75.798  83.140  1.00  0.00           C
ATOM   5479  CD1 LEU A 359      60.103  74.307  83.300  1.00  0.00           C
ATOM   5483  CD2 LEU A 359      60.882  76.048  81.690  1.00  0.00           C
ATOM   5487  C   LEU A 359      60.173  77.357  85.810  1.00  0.00           C
ATOM   5488  O   LEU A 359      60.493  78.557  85.760  1.00  0.00           O
ATOM   5489  N   LEU A 360      60.853  76.468  86.560  1.00  0.00           N
ATOM   5491  CA  LEU A 360      62.021  76.818  87.340  1.00  0.00           C
ATOM   5493  CB  LEU A 360      61.743  76.757  88.860  1.00  0.00           C
ATOM   5496  CG  LEU A 360      60.522  77.547  89.360  1.00  0.00           C
ATOM   5498  CD1 LEU A 360      60.161  77.087  90.770  1.00  0.00           C
ATOM   5502  CD2 LEU A 360      60.722  79.068  89.330  1.00  0.00           C
ATOM   5506  C   LEU A 360      63.153  75.837  87.040  1.00  0.00           C
ATOM   5507  O   LEU A 360      62.941  74.688  86.670  1.00  0.00           O
ATOM   5508  N   ILE A 361      64.391  76.308  87.200  1.00  0.00           N
ATOM   5510  CA  ILE A 361      65.551  75.518  86.880  1.00  0.00           C
ATOM   5512  CB  ILE A 361      65.801  75.507  85.380  1.00  0.00           C
ATOM   5514  CG2 ILE A 361      65.882  76.967  84.880  1.00  0.00           C
ATOM   5518  CG1 ILE A 361      67.042  74.688  84.930  1.00  0.00           C
ATOM   5521  CD  ILE A 361      66.951  73.178  85.160  1.00  0.00           C
ATOM   5525  C   ILE A 361      66.723  76.107  87.640  1.00  0.00           C
ATOM   5526  O   ILE A 361      66.761  77.307  87.890  1.00  0.00           O
ATOM   5527  N   GLN A 362      67.723  75.288  88.040  1.00  0.00           N
ATOM   5529  CA  GLN A 362      68.911  75.787  88.720  1.00  0.00           C
ATOM   5531  CB  GLN A 362      68.981  75.257  90.170  1.00  0.00           C
ATOM   5534  CG  GLN A 362      70.201  75.728  91.000  1.00  0.00           C
ATOM   5537  CD  GLN A 362      70.021  75.457  92.490  1.00  0.00           C
ATOM   5538  OE1 GLN A 362      70.122  76.347  93.330  1.00  0.00           O
ATOM   5539  NE2 GLN A 362      69.691  74.198  92.860  1.00  0.00           N
ATOM   5542  C   GLN A 362      70.143  75.367  87.960  1.00  0.00           C
ATOM   5543  O   GLN A 362      70.231  74.248  87.460  1.00  0.00           O
ATOM   5544  N   ALA A 363      71.103  76.297  87.830  1.00  0.00           N
ATOM   5546  CA  ALA A 363      72.331  76.078  87.110  1.00  0.00           C
ATOM   5548  CB  ALA A 363      72.743  77.398  86.470  1.00  0.00           C
ATOM   5552  C   ALA A 363      73.482  75.507  87.930  1.00  0.00           C
ATOM   5553  O   ALA A 363      73.441  75.327  89.150  1.00  0.00           O
ATOM   5554  N   LYS A 364      74.591  75.178  87.230  1.00  0.00           N
ATOM   5556  CA  LYS A 364      75.853  74.777  87.820  1.00  0.00           C
ATOM   5558  CB  LYS A 364      76.853  74.288  86.740  1.00  0.00           C
ATOM   5561  CG  LYS A 364      76.521  72.938  86.080  1.00  0.00           C
ATOM   5564  CD  LYS A 364      77.543  72.637  84.970  1.00  0.00           C
ATOM   5567  CE  LYS A 364      77.463  71.277  84.270  1.00  0.00           C
ATOM   5570  NZ  LYS A 364      78.092  70.237  85.110  1.00  0.00           N
ATOM   5574  C   LYS A 364      76.543  75.827  88.690  1.00  0.00           C
ATOM   5575  O   LYS A 364      77.213  75.487  89.660  1.00  0.00           O
ATOM   5576  N   ASP A 365      76.411  77.137  88.370  1.00  0.00           N
ATOM   5578  CA  ASP A 365      76.941  78.197  89.230  1.00  0.00           C
ATOM   5580  CB  ASP A 365      77.091  79.548  88.470  1.00  0.00           C
ATOM   5583  CG  ASP A 365      75.761  80.207  88.120  1.00  0.00           C
ATOM   5584  OD1 ASP A 365      74.903  79.458  87.600  1.00  0.00           O
ATOM   5585  OD2 ASP A 365      75.603  81.438  88.350  1.00  0.00           O
ATOM   5586  C   ASP A 365      76.062  78.357  90.460  1.00  0.00           C
ATOM   5587  O   ASP A 365      76.501  78.807  91.510  1.00  0.00           O
ATOM   5588  N   GLY A 366      74.783  77.938  90.360  1.00  0.00           N
ATOM   5590  CA  GLY A 366      73.841  78.018  91.460  1.00  0.00           C
ATOM   5593  C   GLY A 366      72.933  79.188  91.300  1.00  0.00           C
ATOM   5594  O   GLY A 366      72.112  79.467  92.180  1.00  0.00           O
ATOM   5595  N   THR A 367      72.973  79.898  90.160  1.00  0.00           N
ATOM   5597  CA  THR A 367      71.871  80.777  89.800  1.00  0.00           C
ATOM   5599  CB  THR A 367      72.161  81.748  88.660  1.00  0.00           C
ATOM   5601  OG1 THR A 367      73.301  82.537  88.960  1.00  0.00           O
ATOM   5603  CG2 THR A 367      71.003  82.738  88.500  1.00  0.00           C
ATOM   5607  C   THR A 367      70.582  79.997  89.530  1.00  0.00           C
ATOM   5608  O   THR A 367      70.543  78.998  88.810  1.00  0.00           O
ATOM   5609  N   VAL A 368      69.472  80.457  90.130  1.00  0.00           N
ATOM   5611  CA  VAL A 368      68.161  79.908  89.880  1.00  0.00           C
ATOM   5613  CB  VAL A 368      67.471  79.458  91.170  1.00  0.00           C
ATOM   5615  CG1 VAL A 368      66.842  80.627  91.950  1.00  0.00           C
ATOM   5619  CG2 VAL A 368      66.361  78.448  90.840  1.00  0.00           C
ATOM   5623  C   VAL A 368      67.372  80.948  89.120  1.00  0.00           C
ATOM   5624  O   VAL A 368      67.451  82.148  89.370  1.00  0.00           O
ATOM   5625  N   TYR A 369      66.643  80.467  88.100  1.00  0.00           N
ATOM   5627  CA  TYR A 369      65.923  81.298  87.160  1.00  0.00           C
ATOM   5629  CB  TYR A 369      66.493  81.117  85.730  1.00  0.00           C
ATOM   5632  CG  TYR A 369      67.902  81.637  85.600  1.00  0.00           C
ATOM   5633  CD1 TYR A 369      68.103  82.987  85.300  1.00  0.00           C
ATOM   5635  CE1 TYR A 369      69.393  83.498  85.080  1.00  0.00           C
ATOM   5637  CZ  TYR A 369      70.503  82.668  85.210  1.00  0.00           C
ATOM   5638  OH  TYR A 369      71.771  83.258  85.090  1.00  0.00           O
ATOM   5640  CD2 TYR A 369      69.021  80.787  85.670  1.00  0.00           C
ATOM   5642  CE2 TYR A 369      70.323  81.307  85.500  1.00  0.00           C
ATOM   5644  C   TYR A 369      64.483  80.858  87.100  1.00  0.00           C
ATOM   5645  O   TYR A 369      64.163  79.677  87.220  1.00  0.00           O
ATOM   5646  N   SER A 370      63.562  81.798  86.840  1.00  0.00           N
ATOM   5648  CA  SER A 370      62.183  81.468  86.540  1.00  0.00           C
ATOM   5650  CB  SER A 370      61.182  82.148  87.510  1.00  0.00           C
ATOM   5653  OG  SER A 370      61.222  83.577  87.420  1.00  0.00           O
ATOM   5655  C   SER A 370      61.882  81.868  85.120  1.00  0.00           C
ATOM   5656  O   SER A 370      62.143  82.967  84.660  1.00  0.00           O
ATOM   5657  N   ILE A 371      61.353  80.938  84.320  1.00  0.00           N
ATOM   5659  CA  ILE A 371      61.173  81.147  82.900  1.00  0.00           C
ATOM   5661  CB  ILE A 371      61.663  79.937  82.130  1.00  0.00           C
ATOM   5663  CG2 ILE A 371      61.322  80.037  80.640  1.00  0.00           C
ATOM   5667  CG1 ILE A 371      63.183  79.738  82.320  1.00  0.00           C
ATOM   5670  CD  ILE A 371      64.001  80.998  81.990  1.00  0.00           C
ATOM   5674  C   ILE A 371      59.721  81.396  82.650  1.00  0.00           C
ATOM   5675  O   ILE A 371      58.861  80.688  83.160  1.00  0.00           O
ATOM   5676  N   THR A 372      59.403  82.458  81.890  1.00  0.00           N
ATOM   5678  CA  THR A 372      58.022  82.846  81.610  1.00  0.00           C
ATOM   5680  CB  THR A 372      57.533  84.117  82.330  1.00  0.00           C
ATOM   5682  OG1 THR A 372      56.161  84.377  82.070  1.00  0.00           O
ATOM   5684  CG2 THR A 372      58.323  85.367  81.910  1.00  0.00           C
ATOM   5688  C   THR A 372      57.843  82.907  80.110  1.00  0.00           C
ATOM   5689  O   THR A 372      58.783  83.057  79.330  1.00  0.00           O
ATOM   5690  N   ARG A 373      56.582  82.697  79.690  1.00  0.00           N
ATOM   5692  CA  ARG A 373      56.112  83.057  78.380  1.00  0.00           C
ATOM   5694  CB  ARG A 373      56.132  81.868  77.390  1.00  0.00           C
ATOM   5697  CG  ARG A 373      55.653  82.327  76.000  1.00  0.00           C
ATOM   5700  CD  ARG A 373      54.373  81.666  75.470  1.00  0.00           C
ATOM   5703  NE  ARG A 373      53.233  82.636  75.540  1.00  0.00           N
ATOM   5705  CZ  ARG A 373      52.173  82.507  76.320  1.00  0.00           C
ATOM   5706  NH1 ARG A 373      52.162  81.688  77.350  1.00  0.00           N
ATOM   5709  NH2 ARG A 373      51.122  83.287  76.150  1.00  0.00           N
ATOM   5712  C   ARG A 373      54.662  83.527  78.580  1.00  0.00           C
ATOM   5713  OT1 ARG A 373      53.882  82.757  79.210  1.00  0.00           O
ATOM   5714  OT2 ARG A 373      54.312  84.637  78.090  1.00  0.00           O
ATOM   5715  NH3 POPEB 374      92.533  15.978  65.320  1.00  0.00           N
ATOM   5719  C12 POPEB 374      93.271  14.678  65.060  1.00  0.00           C
ATOM   5722  C11 POPEB 374      93.293  13.768  66.290  1.00  0.00           C
ATOM   5725  P   POPEB 374      92.603  11.428  65.330  1.00  0.00           P
ATOM   5726  O13 POPEB 374      92.633  10.118  66.030  1.00  0.00           O
ATOM   5727  O14 POPEB 374      91.301  12.108  65.150  1.00  0.00           O
ATOM   5728  O11 POPEB 374      93.193  11.188  63.880  1.00  0.00           O
ATOM   5729  O12 POPEB 374      93.691  12.428  65.950  1.00  0.00           O
ATOM   5730  C1  POPEB 374      94.242  10.228  63.730  1.00  0.00           C
ATOM   5733  C2  POPEB 374      94.823  10.218  62.290  1.00  0.00           C
ATOM   5735  O21 POPEB 374      95.902   9.258  62.200  1.00  0.00           O
ATOM   5736  C21 POPEB 374      95.951   8.558  61.060  1.00  0.00           C
ATOM   5737  O22 POPEB 374      95.072   8.498  60.230  1.00  0.00           O
ATOM   5738  C22 POPEB 374      97.283   7.818  60.940  1.00  0.00           C
ATOM   5741  C3  POPEB 374      95.361  11.637  61.970  1.00  0.00           C
ATOM   5744  O31 POPEB 374      95.723  11.688  60.580  1.00  0.00           O
ATOM   5745  C31 POPEB 374      95.413  12.828  59.980  1.00  0.00           C
ATOM   5746  O32 POPEB 374      95.302  13.908  60.530  1.00  0.00           O
ATOM   5747  C32 POPEB 374      95.202  12.528  58.500  1.00  0.00           C
ATOM   5750  C23 POPEB 374      97.792   7.858  59.480  1.00  0.00           C
ATOM   5753  C24 POPEB 374      98.952   6.888  59.180  1.00  0.00           C
ATOM   5756  C25 POPEB 374     100.092   6.948  60.200  1.00  0.00           C
ATOM   5759  C26 POPEB 374     101.331   6.148  59.760  1.00  0.00           C
ATOM   5762  C27 POPEB 374     102.311   5.878  60.910  1.00  0.00           C
ATOM   5765  C28 POPEB 374     103.793   5.918  60.500  1.00  0.00           C
ATOM   5768  C29 POPEB 374     104.202   4.858  59.500  1.00  0.00           C
ATOM   5770 0C21 POPEB 374     105.471   4.548  59.180  1.00  0.00           C
ATOM   5772 1C21 POPEB 374     106.702   5.248  59.720  1.00  0.00           C
ATOM   5775 2C21 POPEB 374     107.892   5.408  58.750  1.00  0.00           C
ATOM   5778 3C21 POPEB 374     107.633   6.328  57.540  1.00  0.00           C
ATOM   5781 4C21 POPEB 374     106.973   5.598  56.360  1.00  0.00           C
ATOM   5784 5C21 POPEB 374     106.922   6.448  55.090  1.00  0.00           C
ATOM   5787 6C21 POPEB 374     106.482   5.628  53.870  1.00  0.00           C
ATOM   5790 7C21 POPEB 374     106.253   6.498  52.640  1.00  0.00           C
ATOM   5793 8C21 POPEB 374     105.702   5.718  51.450  1.00  0.00           C
ATOM   5797  C33 POPEB 374      93.713  12.258  58.170  1.00  0.00           C
ATOM   5800  C34 POPEB 374      93.062  11.148  59.020  1.00  0.00           C
ATOM   5803  C35 POPEB 374      91.592  10.888  58.640  1.00  0.00           C
ATOM   5806  C36 POPEB 374      91.452   9.988  57.400  1.00  0.00           C
ATOM   5809  C37 POPEB 374      90.012   9.548  57.080  1.00  0.00           C
ATOM   5812  C38 POPEB 374      89.002  10.698  57.110  1.00  0.00           C
ATOM   5815  C39 POPEB 374      87.662  10.318  56.470  1.00  0.00           C
ATOM   5818 0C31 POPEB 374      86.502  11.248  56.870  1.00  0.00           C
ATOM   5821 1C31 POPEB 374      85.793  11.908  55.680  1.00  0.00           C
ATOM   5824 2C31 POPEB 374      86.592  13.018  54.980  1.00  0.00           C
ATOM   5827 3C31 POPEB 374      85.812  13.658  53.820  1.00  0.00           C
ATOM   5830 4C31 POPEB 374      86.383  15.008  53.400  1.00  0.00           C
ATOM   5833 5C31 POPEB 374      85.622  15.658  52.240  1.00  0.00           C
ATOM   5836 6C31 POPEB 374      86.122  17.068  51.910  1.00  0.00           C
ATOM   5840  NH3 POPEC 375      82.382  84.096  21.500  1.00  0.00           N
ATOM   5844  C12 POPEC 375      80.902  84.397  21.410  1.00  0.00           C
ATOM   5847  C11 POPEC 375      80.603  85.708  20.670  1.00  0.00           C
ATOM   5850  P   POPEC 375      78.451  86.877  19.620  1.00  0.00           P
ATOM   5851  O13 POPEC 375      79.402  87.688  18.820  1.00  0.00           O
ATOM   5852  O14 POPEC 375      77.271  86.278  18.950  1.00  0.00           O
ATOM   5853  O11 POPEC 375      77.832  87.776  20.740  1.00  0.00           O
ATOM   5854  O12 POPEC 375      79.201  85.767  20.450  1.00  0.00           O
ATOM   5855  C1  POPEC 375      78.562  88.337  21.830  1.00  0.00           C
ATOM   5858  C2  POPEC 375      77.801  89.608  22.300  1.00  0.00           C
ATOM   5860  O21 POPEC 375      78.562  90.387  23.240  1.00  0.00           O
ATOM   5861  C21 POPEC 375      78.661  90.037  24.510  1.00  0.00           C
ATOM   5862  O22 POPEC 375      78.161  89.048  25.020  1.00  0.00           O
ATOM   5863  C22 POPEC 375      79.542  91.088  25.230  1.00  0.00           C
ATOM   5866  C3  POPEC 375      76.322  89.298  22.700  1.00  0.00           C
ATOM   5869  O31 POPEC 375      75.521  90.467  22.510  1.00  0.00           O
ATOM   5870  C31 POPEC 375      74.623  90.957  23.370  1.00  0.00           C
ATOM   5871  O32 POPEC 375      73.933  91.927  23.100  1.00  0.00           O
ATOM   5872  C32 POPEC 375      74.451  90.197  24.680  1.00  0.00           C
ATOM   5875  C23 POPEC 375      79.621  91.038  26.790  1.00  0.00           C
ATOM   5878  C24 POPEC 375      79.312  92.387  27.490  1.00  0.00           C
ATOM   5881  C25 POPEC 375      79.522  92.367  29.020  1.00  0.00           C
ATOM   5884  C26 POPEC 375      78.521  93.218  29.860  1.00  0.00           C
ATOM   5887  C27 POPEC 375      77.243  92.467  30.280  1.00  0.00           C
ATOM   5890  C28 POPEC 375      76.573  92.846  31.630  1.00  0.00           C
ATOM   5893  C29 POPEC 375      77.363  92.428  32.840  1.00  0.00           C
ATOM   5895 0C21 POPEC 375      76.963  91.628  33.850  1.00  0.00           C
ATOM   5897 1C21 POPEC 375      75.632  90.927  33.990  1.00  0.00           C
ATOM   5900 2C21 POPEC 375      75.673  89.768  35.010  1.00  0.00           C
ATOM   5903 3C21 POPEC 375      75.753  90.218  36.480  1.00  0.00           C
ATOM   5906 4C21 POPEC 375      76.021  89.038  37.430  1.00  0.00           C
ATOM   5909 5C21 POPEC 375      76.021  89.397  38.930  1.00  0.00           C
ATOM   5912 6C21 POPEC 375      74.632  89.707  39.510  1.00  0.00           C
ATOM   5915 7C21 POPEC 375      74.603  89.917  41.030  1.00  0.00           C
ATOM   5918 8C21 POPEC 375      73.213  90.308  41.540  1.00  0.00           C
ATOM   5922  C33 POPEC 375      73.591  91.018  25.670  1.00  0.00           C
ATOM   5925  C34 POPEC 375      73.493  90.378  27.060  1.00  0.00           C
ATOM   5928  C35 POPEC 375      72.911  88.968  27.070  1.00  0.00           C
ATOM   5931  C36 POPEC 375      72.493  88.507  28.470  1.00  0.00           C
ATOM   5934  C37 POPEC 375      72.021  87.048  28.490  1.00  0.00           C
ATOM   5937  C38 POPEC 375      70.933  86.777  29.540  1.00  0.00           C
ATOM   5940  C39 POPEC 375      71.283  87.108  31.000  1.00  0.00           C
ATOM   5943 0C31 POPEC 375      72.442  86.257  31.530  1.00  0.00           C
ATOM   5946 1C31 POPEC 375      72.661  86.348  33.040  1.00  0.00           C
ATOM   5949 2C31 POPEC 375      73.903  85.588  33.550  1.00  0.00           C
ATOM   5952 3C31 POPEC 375      74.001  85.697  35.080  1.00  0.00           C
ATOM   5955 4C31 POPEC 375      75.323  85.218  35.690  1.00  0.00           C
ATOM   5958 5C31 POPEC 375      75.231  85.267  37.230  1.00  0.00           C
ATOM   5961 6C31 POPEC 375      76.591  85.227  37.940  1.00  0.00           C
ATOM   5965  NH3 POPED 376       8.003 125.988  24.620  1.00  0.00           N
ATOM   5969  C12 POPED 376       9.343 125.298  24.740  1.00  0.00           C
ATOM   5972  C11 POPED 376      10.132 125.308  23.410  1.00  0.00           C
ATOM   5975  P   POPED 376      12.703 125.868  22.990  1.00  0.00           P
ATOM   5976  O13 POPED 376      14.003 125.158  23.030  1.00  0.00           O
ATOM   5977  O14 POPED 376      12.363 126.258  21.620  1.00  0.00           O
ATOM   5978  O11 POPED 376      12.892 127.207  23.800  1.00  0.00           O
ATOM   5979  O12 POPED 376      11.523 125.057  23.630  1.00  0.00           O
ATOM   5980  C1  POPED 376      11.953 127.683  24.770  1.00  0.00           C
ATOM   5983  C2  POPED 376      12.423 127.412  26.210  1.00  0.00           C
ATOM   5985  O21 POPED 376      11.813 128.413  27.040  1.00  0.00           O
ATOM   5986  C21 POPED 376      11.433 128.003  28.220  1.00  0.00           C
ATOM   5987  O22 POPED 376      11.413 126.838  28.600  1.00  0.00           O
ATOM   5988  C22 POPED 376      11.003 129.213  29.040  1.00  0.00           C
ATOM   5991  C3  POPED 376      13.943 127.673  26.200  1.00  0.00           C
ATOM   5994  O31 POPED 376      14.583 127.642  27.490  1.00  0.00           O
ATOM   5995  C31 POPED 376      15.783 128.212  27.380  1.00  0.00           C
ATOM   5996  O32 POPED 376      16.243 128.693  26.350  1.00  0.00           O
ATOM   5997  C32 POPED 376      16.523 128.152  28.700  1.00  0.00           C
ATOM   6000  C23 POPED 376      10.652 128.842  30.500  1.00  0.00           C
ATOM   6003  C24 POPED 376      11.873 128.492  31.350  1.00  0.00           C
ATOM   6006  C25 POPED 376      11.512 128.273  32.830  1.00  0.00           C
ATOM   6009  C26 POPED 376      12.743 128.112  33.730  1.00  0.00           C
ATOM   6012  C27 POPED 376      12.373 128.112  35.230  1.00  0.00           C
ATOM   6015  C28 POPED 376      13.613 128.092  36.140  1.00  0.00           C
ATOM   6018  C29 POPED 376      13.423 128.902  37.400  1.00  0.00           C
ATOM   6020 0C21 POPED 376      12.693 128.562  38.470  1.00  0.00           C
ATOM   6022 1C21 POPED 376      11.933 127.277  38.670  1.00  0.00           C
ATOM   6025 2C21 POPED 376      12.393 126.617  39.980  1.00  0.00           C
ATOM   6028 3C21 POPED 376      11.653 125.318  40.300  1.00  0.00           C
ATOM   6031 4C21 POPED 376      12.312 124.517  41.430  1.00  0.00           C
ATOM   6034 5C21 POPED 376      12.443 125.308  42.740  1.00  0.00           C
ATOM   6037 6C21 POPED 376      12.883 124.408  43.900  1.00  0.00           C
ATOM   6040 7C21 POPED 376      13.063 125.168  45.230  1.00  0.00           C
ATOM   6043 8C21 POPED 376      13.313 124.237  46.420  1.00  0.00           C
ATOM   6047  C33 POPED 376      17.183 129.483  29.080  1.00  0.00           C
ATOM   6050  C34 POPED 376      17.812 129.432  30.470  1.00  0.00           C
ATOM   6053  C35 POPED 376      16.792 129.702  31.570  1.00  0.00           C
ATOM   6056  C36 POPED 376      17.453 129.812  32.950  1.00  0.00           C
ATOM   6059  C37 POPED 376      16.542 130.452  34.000  1.00  0.00           C
ATOM   6062  C38 POPED 376      17.273 130.693  35.320  1.00  0.00           C
ATOM   6065  C39 POPED 376      17.373 129.432  36.190  1.00  0.00           C
ATOM   6068 0C31 POPED 376      18.433 129.573  37.290  1.00  0.00           C
ATOM   6071 1C31 POPED 376      18.333 128.452  38.340  1.00  0.00           C
ATOM   6074 2C31 POPED 376      17.433 128.792  39.540  1.00  0.00           C
ATOM   6077 3C31 POPED 376      18.003 129.911  40.420  1.00  0.00           C
ATOM   6080 4C31 POPED 376      17.323 130.021  41.790  1.00  0.00           C
ATOM   6083 5C31 POPED 376      17.972 131.113  42.660  1.00  0.00           C
ATOM   6086 6C31 POPED 376      17.323 131.253  44.040  1.00  0.00           C
ATOM   6090  NH3 POPEE 377      85.342  22.768  26.930  1.00  0.00           N
ATOM   6094  C12 POPEE 377      86.173  21.788  26.140  1.00  0.00           C
ATOM   6097  C11 POPEE 377      86.231  20.418  26.840  1.00  0.00           C
ATOM   6100  P   POPEE 377      88.262  18.738  26.410  1.00  0.00           P
ATOM   6101  O13 POPEE 377      88.232  17.377  25.810  1.00  0.00           O
ATOM   6102  O14 POPEE 377      89.333  19.648  25.940  1.00  0.00           O
ATOM   6103  O11 POPEE 377      88.252  18.698  27.980  1.00  0.00           O
ATOM   6104  O12 POPEE 377      86.891  19.428  26.050  1.00  0.00           O
ATOM   6105  C1  POPEE 377      89.033  19.598  28.790  1.00  0.00           C
ATOM   6108  C2  POPEE 377      88.223  20.178  29.990  1.00  0.00           C
ATOM   6110  O21 POPEE 377      89.151  20.538  31.030  1.00  0.00           O
ATOM   6111  C21 POPEE 377      89.173  20.058  32.250  1.00  0.00           C
ATOM   6112  O22 POPEE 377      88.661  19.028  32.650  1.00  0.00           O
ATOM   6113  C22 POPEE 377      90.003  20.988  33.120  1.00  0.00           C
ATOM   6116  C3  POPEE 377      87.002  19.288  30.370  1.00  0.00           C
ATOM   6119  O31 POPEE 377      86.312  19.797  31.530  1.00  0.00           O
ATOM   6120  C31 POPEE 377      85.592  18.858  32.130  1.00  0.00           C
ATOM   6121  O32 POPEE 377      85.202  17.828  31.600  1.00  0.00           O
ATOM   6122  C32 POPEE 377      85.463  19.198  33.600  1.00  0.00           C
ATOM   6125  C23 POPEE 377      91.471  21.148  32.670  1.00  0.00           C
ATOM   6128  C24 POPEE 377      92.051  22.467  33.190  1.00  0.00           C
ATOM   6131  C25 POPEE 377      92.072  22.578  34.720  1.00  0.00           C
ATOM   6134  C26 POPEE 377      92.901  21.478  35.390  1.00  0.00           C
ATOM   6137  C27 POPEE 377      93.202  21.777  36.860  1.00  0.00           C
ATOM   6140  C28 POPEE 377      94.422  20.978  37.360  1.00  0.00           C
ATOM   6143  C29 POPEE 377      95.152  21.707  38.450  1.00  0.00           C
ATOM   6145 0C21 POPEE 377      95.252  21.318  39.730  1.00  0.00           C
ATOM   6147 1C21 POPEE 377      94.632  20.078  40.300  1.00  0.00           C
ATOM   6150 2C21 POPEE 377      94.732  20.058  41.840  1.00  0.00           C
ATOM   6153 3C21 POPEE 377      96.173  19.858  42.350  1.00  0.00           C
ATOM   6156 4C21 POPEE 377      96.262  20.048  43.870  1.00  0.00           C
ATOM   6159 5C21 POPEE 377      97.283  21.108  44.320  1.00  0.00           C
ATOM   6162 6C21 POPEE 377      96.581  22.348  44.890  1.00  0.00           C
ATOM   6165 7C21 POPEE 377      97.562  23.357  45.470  1.00  0.00           C
ATOM   6168 8C21 POPEE 377      96.882  24.488  46.250  1.00  0.00           C
ATOM   6172  C33 POPEE 377      85.373  17.908  34.430  1.00  0.00           C
ATOM   6175  C34 POPEE 377      85.963  18.068  35.840  1.00  0.00           C
ATOM   6178  C35 POPEE 377      86.152  16.688  36.470  1.00  0.00           C
ATOM   6181  C36 POPEE 377      86.283  16.738  37.990  1.00  0.00           C
ATOM   6184  C37 POPEE 377      86.742  15.368  38.520  1.00  0.00           C
ATOM   6187  C38 POPEE 377      86.271  15.058  39.940  1.00  0.00           C
ATOM   6190  C39 POPEE 377      86.713  13.668  40.410  1.00  0.00           C
ATOM   6193 0C31 POPEE 377      86.132  12.508  39.580  1.00  0.00           C
ATOM   6196 1C31 POPEE 377      86.623  11.138  40.100  1.00  0.00           C
ATOM   6199 2C31 POPEE 377      85.872   9.968  39.460  1.00  0.00           C
ATOM   6202 3C31 POPEE 377      86.103   8.588  40.090  1.00  0.00           C
ATOM   6205 4C31 POPEE 377      85.632   8.498  41.540  1.00  0.00           C
ATOM   6208 5C31 POPEE 377      86.253   7.288  42.260  1.00  0.00           C
ATOM   6211 6C31 POPEE 377      86.051   7.348  43.770  1.00  0.00           C
ATOM   6215  NH3 POPEF 378      37.092   5.268  24.300  1.00  0.00           N
ATOM   6219  C12 POPEF 378      38.432   5.888  24.100  1.00  0.00           C
ATOM   6222  C11 POPEF 378      39.483   5.498  25.160  1.00  0.00           C
ATOM   6225  P   POPEF 378      38.822   3.098  26.030  1.00  0.00           P
ATOM   6226  O13 POPEF 378      37.562   2.878  25.280  1.00  0.00           O
ATOM   6227  O14 POPEF 378      39.632   1.948  26.470  1.00  0.00           O
ATOM   6228  O11 POPEF 378      38.432   4.038  27.230  1.00  0.00           O
ATOM   6229  O12 POPEF 378      39.722   4.098  25.190  1.00  0.00           O
ATOM   6230  C1  POPEF 378      39.382   4.328  28.250  1.00  0.00           C
ATOM   6233  C2  POPEF 378      38.923   5.528  29.120  1.00  0.00           C
ATOM   6235  O21 POPEF 378      39.573   5.468  30.400  1.00  0.00           O
ATOM   6236  C21 POPEF 378      40.833   5.878  30.400  1.00  0.00           C
ATOM   6237  O22 POPEF 378      41.411   6.428  29.490  1.00  0.00           O
ATOM   6238  C22 POPEF 378      41.481   5.518  31.730  1.00  0.00           C
ATOM   6241  C3  POPEF 378      37.392   5.508  29.330  1.00  0.00           C
ATOM   6244  O31 POPEF 378      36.943   6.678  30.050  1.00  0.00           O
ATOM   6245  C31 POPEF 378      36.911   6.708  31.380  1.00  0.00           C
ATOM   6246  O32 POPEF 378      37.143   7.708  32.040  1.00  0.00           O
ATOM   6247  C32 POPEF 378      36.463   5.398  32.020  1.00  0.00           C
ATOM   6250  C23 POPEF 378      40.463   5.128  32.820  1.00  0.00           C
ATOM   6253  C24 POPEF 378      41.083   4.818  34.180  1.00  0.00           C
ATOM   6256  C25 POPEF 378      40.013   4.238  35.100  1.00  0.00           C
ATOM   6259  C26 POPEF 378      40.431   4.028  36.550  1.00  0.00           C
ATOM   6262  C27 POPEF 378      39.283   3.348  37.320  1.00  0.00           C
ATOM   6265  C28 POPEF 378      39.472   3.308  38.840  1.00  0.00           C
ATOM   6268  C29 POPEF 378      39.353   4.688  39.420  1.00  0.00           C
ATOM   6270 0C21 POPEF 378      39.123   4.958  40.710  1.00  0.00           C
ATOM   6272 1C21 POPEF 378      38.972   3.928  41.790  1.00  0.00           C
ATOM   6275 2C21 POPEF 378      38.382   4.528  43.070  1.00  0.00           C
ATOM   6278 3C21 POPEF 378      36.911   4.958  42.950  1.00  0.00           C
ATOM   6281 4C21 POPEF 378      36.432   5.618  44.240  1.00  0.00           C
ATOM   6284 5C21 POPEF 378      35.091   6.338  44.110  1.00  0.00           C
ATOM   6287 6C21 POPEF 378      34.701   7.048  45.410  1.00  0.00           C
ATOM   6290 7C21 POPEF 378      33.412   7.868  45.290  1.00  0.00           C
ATOM   6293 8C21 POPEF 378      33.103   8.648  46.570  1.00  0.00           C
ATOM   6297  C33 POPEF 378      35.693   5.628  33.350  1.00  0.00           C
ATOM   6300  C34 POPEF 378      34.181   5.798  33.130  1.00  0.00           C
ATOM   6303  C35 POPEF 378      33.673   7.208  32.810  1.00  0.00           C
ATOM   6306  C36 POPEF 378      33.902   8.258  33.910  1.00  0.00           C
ATOM   6309  C37 POPEF 378      33.062   9.518  33.660  1.00  0.00           C
ATOM   6312  C38 POPEF 378      33.263  10.638  34.690  1.00  0.00           C
ATOM   6315  C39 POPEF 378      32.853  10.228  36.110  1.00  0.00           C
ATOM   6318 0C31 POPEF 378      32.522  11.418  37.020  1.00  0.00           C
ATOM   6321 1C31 POPEF 378      32.062  10.968  38.420  1.00  0.00           C
ATOM   6324 2C31 POPEF 378      30.882  11.778  38.990  1.00  0.00           C
ATOM   6327 3C31 POPEF 378      31.173  13.278  39.180  1.00  0.00           C
ATOM   6330 4C31 POPEF 378      30.222  13.918  40.220  1.00  0.00           C
ATOM   6333 5C31 POPEF 378      30.483  15.408  40.440  1.00  0.00           C
ATOM   6336 6C31 POPEF 378      30.013  16.308  39.290  1.00  0.00           C
ATOM   6340  NH3 POPEG 379      26.733 114.557  24.150  1.00  0.00           N
ATOM   6344  C12 POPEG 379      27.222 115.967  24.290  1.00  0.00           C
ATOM   6347  C11 POPEG 379      26.862 116.757  23.000  1.00  0.00           C
ATOM   6350  P   POPEG 379      28.763 118.467  22.450  1.00  0.00           P
ATOM   6351  O13 POPEG 379      28.442 119.397  21.350  1.00  0.00           O
ATOM   6352  O14 POPEG 379      29.432 117.177  22.210  1.00  0.00           O
ATOM   6353  O11 POPEG 379      29.542 119.277  23.580  1.00  0.00           O
ATOM   6354  O12 POPEG 379      27.342 118.097  23.010  1.00  0.00           O
ATOM   6355  C1  POPEG 379      28.892 120.206  24.460  1.00  0.00           C
ATOM   6358  C2  POPEG 379      28.013 119.478  25.510  1.00  0.00           C
ATOM   6360  O21 POPEG 379      27.103 120.397  26.160  1.00  0.00           O
ATOM   6361  C21 POPEG 379      25.942 119.817  26.530  1.00  0.00           C
ATOM   6362  O22 POPEG 379      25.612 118.687  26.230  1.00  0.00           O
ATOM   6363  C22 POPEG 379      25.062 120.787  27.320  1.00  0.00           C
ATOM   6366  C3  POPEG 379      28.892 118.647  26.480  1.00  0.00           C
ATOM   6369  O31 POPEG 379      28.142 117.497  26.940  1.00  0.00           O
ATOM   6370  C31 POPEG 379      28.442 117.137  28.180  1.00  0.00           C
ATOM   6371  O32 POPEG 379      29.392 117.557  28.820  1.00  0.00           O
ATOM   6372  C32 POPEG 379      27.323 116.228  28.700  1.00  0.00           C
ATOM   6375  C23 POPEG 379      24.303 120.146  28.530  1.00  0.00           C
ATOM   6378  C24 POPEG 379      24.343 120.998  29.820  1.00  0.00           C
ATOM   6381  C25 POPEG 379      23.862 120.188  31.040  1.00  0.00           C
ATOM   6384  C26 POPEG 379      24.233 120.767  32.420  1.00  0.00           C
ATOM   6387  C27 POPEG 379      23.032 121.257  33.250  1.00  0.00           C
ATOM   6390  C28 POPEG 379      23.232 121.137  34.790  1.00  0.00           C
ATOM   6393  C29 POPEG 379      21.993 121.526  35.560  1.00  0.00           C
ATOM   6395 0C21 POPEG 379      21.502 120.977  36.700  1.00  0.00           C
ATOM   6397 1C21 POPEG 379      22.092 119.878  37.550  1.00  0.00           C
ATOM   6400 2C21 POPEG 379      22.201 120.308  39.030  1.00  0.00           C
ATOM   6403 3C21 POPEG 379      22.572 119.157  39.990  1.00  0.00           C
ATOM   6406 4C21 POPEG 379      22.663 119.608  41.460  1.00  0.00           C
ATOM   6409 5C21 POPEG 379      21.302 119.698  42.190  1.00  0.00           C
ATOM   6412 6C21 POPEG 379      20.923 118.398  42.920  1.00  0.00           C
ATOM   6415 7C21 POPEG 379      19.673 118.557  43.790  1.00  0.00           C
ATOM   6418 8C21 POPEG 379      19.482 117.428  44.800  1.00  0.00           C
ATOM   6422  C33 POPEG 379      27.132 116.468  30.210  1.00  0.00           C
ATOM   6425  C34 POPEG 379      25.993 115.688  30.880  1.00  0.00           C
ATOM   6428  C35 POPEG 379      26.021 115.837  32.420  1.00  0.00           C
ATOM   6431  C36 POPEG 379      26.163 117.288  32.910  1.00  0.00           C
ATOM   6434  C37 POPEG 379      26.092 117.437  34.440  1.00  0.00           C
ATOM   6437  C38 POPEG 379      26.502 118.837  34.930  1.00  0.00           C
ATOM   6440  C39 POPEG 379      26.812 118.938  36.430  1.00  0.00           C
ATOM   6443 0C31 POPEG 379      28.093 118.208  36.820  1.00  0.00           C
ATOM   6446 1C31 POPEG 379      28.583 118.617  38.210  1.00  0.00           C
ATOM   6449 2C31 POPEG 379      29.683 117.706  38.760  1.00  0.00           C
ATOM   6452 3C31 POPEG 379      30.052 118.107  40.190  1.00  0.00           C
ATOM   6455 4C31 POPEG 379      31.103 117.188  40.830  1.00  0.00           C
ATOM   6458 5C31 POPEG 379      31.372 117.587  42.280  1.00  0.00           C
ATOM   6461 6C31 POPEG 379      32.562 116.857  42.890  1.00  0.00           C
ATOM   6465  NH3 POPEH 380     124.102  54.387  19.870  1.00  0.00           N
ATOM   6469  C12 POPEH 380     125.432  54.998  20.220  1.00  0.00           C
ATOM   6472  C11 POPEH 380     125.252  56.347  20.940  1.00  0.00           C
ATOM   6475  P   POPEH 380     125.432  58.838  20.170  1.00  0.00           P
ATOM   6476  O13 POPEH 380     126.861  58.858  20.550  1.00  0.00           O
ATOM   6477  O14 POPEH 380     125.103  59.598  18.950  1.00  0.00           O
ATOM   6478  O11 POPEH 380     124.562  59.447  21.340  1.00  0.00           O
ATOM   6479  O12 POPEH 380     124.893  57.358  20.010  1.00  0.00           O
ATOM   6480  C1  POPEH 380     124.911  59.358  22.710  1.00  0.00           C
ATOM   6483  C2  POPEH 380     123.652  59.208  23.600  1.00  0.00           C
ATOM   6485  O21 POPEH 380     123.933  59.548  24.970  1.00  0.00           O
ATOM   6486  C21 POPEH 380     123.842  60.837  25.290  1.00  0.00           C
ATOM   6487  O22 POPEH 380     123.613  61.757  24.530  1.00  0.00           O
ATOM   6488  C22 POPEH 380     123.962  60.978  26.820  1.00  0.00           C
ATOM   6491  C3  POPEH 380     123.072  57.768  23.570  1.00  0.00           C
ATOM   6494  O31 POPEH 380     121.973  57.608  24.490  1.00  0.00           O
ATOM   6495  C31 POPEH 380     120.781  57.967  24.000  1.00  0.00           C
ATOM   6496  O32 POPEH 380     120.553  58.158  22.820  1.00  0.00           O
ATOM   6497  C32 POPEH 380     119.801  58.137  25.160  1.00  0.00           C
ATOM   6500  C23 POPEH 380     124.801  62.198  27.270  1.00  0.00           C
ATOM   6503  C24 POPEH 380     124.602  62.507  28.760  1.00  0.00           C
ATOM   6506  C25 POPEH 380     125.653  63.488  29.320  1.00  0.00           C
ATOM   6509  C26 POPEH 380     125.521  63.678  30.840  1.00  0.00           C
ATOM   6512  C27 POPEH 380     126.592  64.607  31.430  1.00  0.00           C
ATOM   6515  C28 POPEH 380     126.342  64.857  32.940  1.00  0.00           C
ATOM   6518  C29 POPEH 380     127.603  64.947  33.770  1.00  0.00           C
ATOM   6520 0C21 POPEH 380     127.861  65.857  34.730  1.00  0.00           C
ATOM   6522 1C21 POPEH 380     126.952  66.978  35.170  1.00  0.00           C
ATOM   6525 2C21 POPEH 380     125.682  66.527  35.950  1.00  0.00           C
ATOM   6528 3C21 POPEH 380     125.992  65.898  37.320  1.00  0.00           C
ATOM   6531 4C21 POPEH 380     124.732  65.408  38.050  1.00  0.00           C
ATOM   6534 5C21 POPEH 380     125.062  64.898  39.460  1.00  0.00           C
ATOM   6537 6C21 POPEH 380     123.831  64.657  40.340  1.00  0.00           C
ATOM   6540 7C21 POPEH 380     124.202  64.587  41.820  1.00  0.00           C
ATOM   6543 8C21 POPEH 380     123.001  64.467  42.760  1.00  0.00           C
ATOM   6547  C33 POPEH 380     120.243  59.278  26.120  1.00  0.00           C
ATOM   6550  C34 POPEH 380     119.783  59.097  27.570  1.00  0.00           C
ATOM   6553  C35 POPEH 380     120.583  60.018  28.510  1.00  0.00           C
ATOM   6556  C36 POPEH 380     120.012  60.068  29.930  1.00  0.00           C
ATOM   6559  C37 POPEH 380     120.752  61.078  30.810  1.00  0.00           C
ATOM   6562  C38 POPEH 380     120.583  60.767  32.300  1.00  0.00           C
ATOM   6565  C39 POPEH 380     119.202  61.108  32.880  1.00  0.00           C
ATOM   6568 0C31 POPEH 380     118.941  60.318  34.170  1.00  0.00           C
ATOM   6571 1C31 POPEH 380     117.823  60.896  35.040  1.00  0.00           C
ATOM   6574 2C31 POPEH 380     117.572  60.047  36.290  1.00  0.00           C
ATOM   6577 3C31 POPEH 380     116.533  60.658  37.250  1.00  0.00           C
ATOM   6580 4C31 POPEH 380     115.092  60.277  36.880  1.00  0.00           C
ATOM   6583 5C31 POPEH 380     114.042  60.878  37.820  1.00  0.00           C
ATOM   6586 6C31 POPEH 380     112.621  60.437  37.460  1.00  0.00           C
ATOM   6590  NH3 POPEI 381     106.061  35.998  20.400  1.00  0.00           N
ATOM   6594  C12 POPEI 381     106.973  35.518  19.280  1.00  0.00           C
ATOM   6597  C11 POPEI 381     106.393  34.328  18.490  1.00  0.00           C
ATOM   6600  P   POPEI 381     107.283  32.007  19.400  1.00  0.00           P
ATOM   6601  O13 POPEI 381     107.792  31.578  18.080  1.00  0.00           O
ATOM   6602  O14 POPEI 381     106.713  30.918  20.210  1.00  0.00           O
ATOM   6603  O11 POPEI 381     108.451  32.648  20.250  1.00  0.00           O
ATOM   6604  O12 POPEI 381     106.222  33.168  19.300  1.00  0.00           O
ATOM   6605  C1  POPEI 381     108.232  33.218  21.540  1.00  0.00           C
ATOM   6608  C2  POPEI 381     108.301  32.158  22.650  1.00  0.00           C
ATOM   6610  O21 POPEI 381     108.521  32.827  23.910  1.00  0.00           O
ATOM   6611  C21 POPEI 381     107.481  32.887  24.720  1.00  0.00           C
ATOM   6612  O22 POPEI 381     106.353  32.518  24.450  1.00  0.00           O
ATOM   6613  C22 POPEI 381     107.882  33.448  26.090  1.00  0.00           C
ATOM   6616  C3  POPEI 381     109.443  31.128  22.420  1.00  0.00           C
ATOM   6619  O31 POPEI 381     109.033  29.818  22.850  1.00  0.00           O
ATOM   6620  C31 POPEI 381     109.081  29.698  24.190  1.00  0.00           C
ATOM   6621  O32 POPEI 381     109.701  30.428  24.930  1.00  0.00           O
ATOM   6622  C32 POPEI 381     108.141  28.608  24.640  1.00  0.00           C
ATOM   6625  C23 POPEI 381     107.242  32.548  27.170  1.00  0.00           C
ATOM   6628  C24 POPEI 381     107.201  33.127  28.590  1.00  0.00           C
ATOM   6631  C25 POPEI 381     106.763  32.018  29.570  1.00  0.00           C
ATOM   6634  C26 POPEI 381     106.493  32.508  31.000  1.00  0.00           C
ATOM   6637  C27 POPEI 381     105.051  32.998  31.190  1.00  0.00           C
ATOM   6640  C28 POPEI 381     104.762  33.588  32.580  1.00  0.00           C
ATOM   6643  C29 POPEI 381     105.492  34.887  32.770  1.00  0.00           C
ATOM   6645 0C21 POPEI 381     105.513  35.648  33.870  1.00  0.00           C
ATOM   6647 1C21 POPEI 381     104.792  35.338  35.160  1.00  0.00           C
ATOM   6650 2C21 POPEI 381     105.732  34.568  36.100  1.00  0.00           C
ATOM   6653 3C21 POPEI 381     105.092  34.237  37.450  1.00  0.00           C
ATOM   6656 4C21 POPEI 381     105.892  33.198  38.240  1.00  0.00           C
ATOM   6659 5C21 POPEI 381     105.221  32.797  39.550  1.00  0.00           C
ATOM   6662 6C21 POPEI 381     105.443  33.797  40.700  1.00  0.00           C
ATOM   6665 7C21 POPEI 381     104.411  33.558  41.810  1.00  0.00           C
ATOM   6668 8C21 POPEI 381     104.701  34.258  43.140  1.00  0.00           C
ATOM   6672  C33 POPEI 381     107.142  29.188  25.650  1.00  0.00           C
ATOM   6675  C34 POPEI 381     106.113  28.168  26.130  1.00  0.00           C
ATOM   6678  C35 POPEI 381     105.152  28.798  27.150  1.00  0.00           C
ATOM   6681  C36 POPEI 381     104.732  27.818  28.250  1.00  0.00           C
ATOM   6684  C37 POPEI 381     104.572  28.528  29.590  1.00  0.00           C
ATOM   6687  C38 POPEI 381     104.193  27.588  30.730  1.00  0.00           C
ATOM   6690  C39 POPEI 381     104.011  28.318  32.050  1.00  0.00           C
ATOM   6693 0C31 POPEI 381     104.193  27.418  33.270  1.00  0.00           C
ATOM   6696 1C31 POPEI 381     103.923  28.187  34.550  1.00  0.00           C
ATOM   6699 2C31 POPEI 381     104.493  27.478  35.770  1.00  0.00           C
ATOM   6702 3C31 POPEI 381     104.282  28.278  37.050  1.00  0.00           C
ATOM   6705 4C31 POPEI 381     105.062  27.638  38.200  1.00  0.00           C
ATOM   6708 5C31 POPEI 381     104.963  28.428  39.500  1.00  0.00           C
ATOM   6711 6C31 POPEI 381     105.712  27.697  40.610  1.00  0.00           C
ATOM   6715  NH3 POPEJ 382      33.763  58.418  62.790  1.00  0.00           N
ATOM   6719  C12 POPEJ 382      35.263  58.407  62.700  1.00  0.00           C
ATOM   6722  C11 POPEJ 382      35.853  59.748  63.170  1.00  0.00           C
ATOM   6725  P   POPEJ 382      38.091  60.907  62.550  1.00  0.00           P
ATOM   6726  O13 POPEJ 382      37.431  62.146  63.000  1.00  0.00           O
ATOM   6727  O14 POPEJ 382      39.532  60.707  62.880  1.00  0.00           O
ATOM   6728  O11 POPEJ 382      37.823  60.748  61.010  1.00  0.00           O
ATOM   6729  O12 POPEJ 382      37.283  59.688  63.130  1.00  0.00           O
ATOM   6730  C1  POPEJ 382      38.283  59.608  60.290  1.00  0.00           C
ATOM   6733  C2  POPEJ 382      39.322  60.047  59.230  1.00  0.00           C
ATOM   6735  O21 POPEJ 382      39.733  58.957  58.390  1.00  0.00           O
ATOM   6736  C21 POPEJ 382      40.343  57.948  58.960  1.00  0.00           C
ATOM   6737  O22 POPEJ 382      40.612  57.807  60.140  1.00  0.00           O
ATOM   6738  C22 POPEJ 382      40.662  56.918  57.900  1.00  0.00           C
ATOM   6741  C3  POPEJ 382      40.522  60.818  59.840  1.00  0.00           C
ATOM   6744  O31 POPEJ 382      41.201  61.608  58.830  1.00  0.00           O
ATOM   6745  C31 POPEJ 382      42.481  61.877  59.150  1.00  0.00           C
ATOM   6746  O32 POPEJ 382      43.053  61.438  60.130  1.00  0.00           O
ATOM   6747  C32 POPEJ 382      43.053  62.838  58.130  1.00  0.00           C
ATOM   6750  C23 POPEJ 382      39.612  55.798  57.830  1.00  0.00           C
ATOM   6753  C24 POPEJ 382      38.382  56.218  57.020  1.00  0.00           C
ATOM   6756  C25 POPEJ 382      38.652  56.158  55.520  1.00  0.00           C
ATOM   6759  C26 POPEJ 382      37.373  56.128  54.690  1.00  0.00           C
ATOM   6762  C27 POPEJ 382      37.661  56.347  53.190  1.00  0.00           C
ATOM   6765  C28 POPEJ 382      36.402  56.347  52.320  1.00  0.00           C
ATOM   6768  C29 POPEJ 382      35.772  54.978  52.290  1.00  0.00           C
ATOM   6770 0C21 POPEJ 382      34.623  54.678  51.660  1.00  0.00           C
ATOM   6772 1C21 POPEJ 382      33.802  55.658  50.850  1.00  0.00           C
ATOM   6775 2C21 POPEJ 382      32.823  54.948  49.900  1.00  0.00           C
ATOM   6778 3C21 POPEJ 382      31.752  54.127  50.630  1.00  0.00           C
ATOM   6781 4C21 POPEJ 382      31.923  52.608  50.490  1.00  0.00           C
ATOM   6784 5C21 POPEJ 382      31.472  52.068  49.130  1.00  0.00           C
ATOM   6787 6C21 POPEJ 382      31.652  50.538  49.020  1.00  0.00           C
ATOM   6790 7C21 POPEJ 382      30.951  49.938  47.790  1.00  0.00           C
ATOM   6793 8C21 POPEJ 382      31.362  48.498  47.500  1.00  0.00           C
ATOM   6797  C33 POPEJ 382      43.911  62.146  57.040  1.00  0.00           C
ATOM   6800  C34 POPEJ 382      43.071  61.527  55.920  1.00  0.00           C
ATOM   6803  C35 POPEJ 382      42.263  62.558  55.110  1.00  0.00           C
ATOM   6806  C36 POPEJ 382      41.652  61.947  53.840  1.00  0.00           C
ATOM   6809  C37 POPEJ 382      40.853  62.937  52.990  1.00  0.00           C
ATOM   6812  C38 POPEJ 382      40.451  62.318  51.650  1.00  0.00           C
ATOM   6815  C39 POPEJ 382      39.392  63.108  50.870  1.00  0.00           C
ATOM   6818 0C31 POPEJ 382      39.951  64.237  49.990  1.00  0.00           C
ATOM   6821 1C31 POPEJ 382      38.893  64.748  49.010  1.00  0.00           C
ATOM   6824 2C31 POPEJ 382      39.392  65.857  48.070  1.00  0.00           C
ATOM   6827 3C31 POPEJ 382      40.231  65.338  46.890  1.00  0.00           C
ATOM   6830 4C31 POPEJ 382      39.403  65.058  45.630  1.00  0.00           C
ATOM   6833 5C31 POPEJ 382      39.812  65.978  44.470  1.00  0.00           C
ATOM   6836 6C31 POPEJ 382      39.002  65.737  43.200  1.00  0.00           C
ATOM   6840  NH3 POPEK 383     100.641  64.318  18.050  1.00  0.00           N
ATOM   6844  C12 POPEK 383     100.641  65.818  18.160  1.00  0.00           C
ATOM   6847  C11 POPEK 383      99.382  66.417  17.510  1.00  0.00           C
ATOM   6850  P   POPEK 383      96.782  66.257  17.510  1.00  0.00           P
ATOM   6851  O13 POPEK 383      96.833  66.877  16.180  1.00  0.00           O
ATOM   6852  O14 POPEK 383      95.693  65.288  17.770  1.00  0.00           O
ATOM   6853  O11 POPEK 383      96.611  67.387  18.610  1.00  0.00           O
ATOM   6854  O12 POPEK 383      98.212  65.637  17.840  1.00  0.00           O
ATOM   6855  C1  POPEK 383      97.062  67.068  19.940  1.00  0.00           C
ATOM   6858  C2  POPEK 383      96.982  68.277  20.900  1.00  0.00           C
ATOM   6860  O21 POPEK 383      97.301  67.827  22.230  1.00  0.00           O
ATOM   6861  C21 POPEK 383      96.371  67.207  22.950  1.00  0.00           C
ATOM   6862  O22 POPEK 383      95.202  67.048  22.640  1.00  0.00           O
ATOM   6863  C22 POPEK 383      97.051  66.698  24.230  1.00  0.00           C
ATOM   6866  C3  POPEK 383      95.661  69.108  20.790  1.00  0.00           C
ATOM   6869  O31 POPEK 383      95.342  69.807  22.020  1.00  0.00           O
ATOM   6870  C31 POPEK 383      96.132  70.837  22.260  1.00  0.00           C
ATOM   6871  O32 POPEK 383      96.882  71.347  21.450  1.00  0.00           O
ATOM   6872  C32 POPEK 383      96.051  71.238  23.720  1.00  0.00           C
ATOM   6875  C23 POPEK 383      96.143  66.597  25.480  1.00  0.00           C
ATOM   6878  C24 POPEK 383      96.962  66.777  26.780  1.00  0.00           C
ATOM   6881  C25 POPEK 383      96.161  66.608  28.090  1.00  0.00           C
ATOM   6884  C26 POPEK 383      96.073  65.148  28.570  1.00  0.00           C
ATOM   6887  C27 POPEK 383      95.331  65.007  29.910  1.00  0.00           C
ATOM   6890  C28 POPEK 383      94.882  63.568  30.250  1.00  0.00           C
ATOM   6893  C29 POPEK 383      96.012  62.578  30.380  1.00  0.00           C
ATOM   6895 0C21 POPEK 383      96.231  61.728  31.410  1.00  0.00           C
ATOM   6897 1C21 POPEK 383      95.361  61.557  32.630  1.00  0.00           C
ATOM   6900 2C21 POPEK 383      95.361  62.728  33.630  1.00  0.00           C
ATOM   6903 3C21 POPEK 383      96.682  62.908  34.400  1.00  0.00           C
ATOM   6906 4C21 POPEK 383      96.493  63.917  35.540  1.00  0.00           C
ATOM   6909 5C21 POPEK 383      97.783  64.348  36.230  1.00  0.00           C
ATOM   6912 6C21 POPEK 383      97.562  65.618  37.060  1.00  0.00           C
ATOM   6915 7C21 POPEK 383      98.862  66.367  37.400  1.00  0.00           C
ATOM   6918 8C21 POPEK 383      98.603  67.748  38.000  1.00  0.00           C
ATOM   6922  C33 POPEK 383      97.253  70.667  24.500  1.00  0.00           C
ATOM   6925  C34 POPEK 383      97.223  71.027  25.990  1.00  0.00           C
ATOM   6928  C35 POPEK 383      95.921  70.637  26.700  1.00  0.00           C
ATOM   6931  C36 POPEK 383      96.033  70.887  28.210  1.00  0.00           C
ATOM   6934  C37 POPEK 383      94.723  70.637  28.960  1.00  0.00           C
ATOM   6937  C38 POPEK 383      94.832  70.917  30.460  1.00  0.00           C
ATOM   6940  C39 POPEK 383      94.972  69.648  31.320  1.00  0.00           C
ATOM   6943 0C31 POPEK 383      93.622  69.018  31.690  1.00  0.00           C
ATOM   6946 1C31 POPEK 383      93.762  67.737  32.520  1.00  0.00           C
ATOM   6949 2C31 POPEK 383      92.402  67.068  32.770  1.00  0.00           C
ATOM   6952 3C31 POPEK 383      92.562  65.818  33.650  1.00  0.00           C
ATOM   6955 4C31 POPEK 383      91.253  65.027  33.790  1.00  0.00           C
ATOM   6958 5C31 POPEK 383      91.383  63.908  34.830  1.00  0.00           C
ATOM   6961 6C31 POPEK 383      90.133  63.047  34.980  1.00  0.00           C
ATOM   6965  NH3 POPEL 384      74.201 104.318  18.870  1.00  0.00           N
ATOM   6969  C12 POPEL 384      72.841 103.697  18.640  1.00  0.00           C
ATOM   6972  C11 POPEL 384      72.112 103.467  19.970  1.00  0.00           C
ATOM   6975  P   POPEL 384      69.472 103.617  19.760  1.00  0.00           P
ATOM   6976  O13 POPEL 384      69.152 104.026  18.370  1.00  0.00           O
ATOM   6977  O14 POPEL 384      68.451 102.798  20.440  1.00  0.00           O
ATOM   6978  O11 POPEL 384      69.743 104.937  20.580  1.00  0.00           O
ATOM   6979  O12 POPEL 384      70.853 102.827  19.800  1.00  0.00           O
ATOM   6980  C1  POPEL 384      68.973 105.257  21.730  1.00  0.00           C
ATOM   6983  C2  POPEL 384      69.342 104.397  22.970  1.00  0.00           C
ATOM   6985  O21 POPEL 384      68.521 104.807  24.080  1.00  0.00           O
ATOM   6986  C21 POPEL 384      67.292 104.318  24.020  1.00  0.00           C
ATOM   6987  O22 POPEL 384      66.801 103.737  23.060  1.00  0.00           O
ATOM   6988  C22 POPEL 384      66.621 104.487  25.380  1.00  0.00           C
ATOM   6991  C3  POPEL 384      70.841 104.537  23.340  1.00  0.00           C
ATOM   6994  O31 POPEL 384      71.173 103.757  24.490  1.00  0.00           O
ATOM   6995  C31 POPEL 384      72.213 102.938  24.440  1.00  0.00           C
ATOM   6996  O32 POPEL 384      72.841 102.658  23.430  1.00  0.00           O
ATOM   6997  C32 POPEL 384      72.551 102.487  25.850  1.00  0.00           C
ATOM   7000  C23 POPEL 384      67.533 103.968  26.510  1.00  0.00           C
ATOM   7003  C24 POPEL 384      66.783 103.527  27.770  1.00  0.00           C
ATOM   7006  C25 POPEL 384      67.723 102.846  28.770  1.00  0.00           C
ATOM   7009  C26 POPEL 384      68.493 103.837  29.660  1.00  0.00           C
ATOM   7012  C27 POPEL 384      69.201 103.177  30.860  1.00  0.00           C
ATOM   7015  C28 POPEL 384      69.591 104.166  31.970  1.00  0.00           C
ATOM   7018  C29 POPEL 384      70.812 103.708  32.740  1.00  0.00           C
ATOM   7020 0C21 POPEL 384      71.021 103.717  34.060  1.00  0.00           C
ATOM   7022 1C21 POPEL 384      70.103 104.188  35.160  1.00  0.00           C
ATOM   7025 2C21 POPEL 384      70.231 103.298  36.400  1.00  0.00           C
ATOM   7028 3C21 POPEL 384      69.981 104.058  37.710  1.00  0.00           C
ATOM   7031 4C21 POPEL 384      70.153 103.147  38.930  1.00  0.00           C
ATOM   7034 5C21 POPEL 384      70.161 103.938  40.250  1.00  0.00           C
ATOM   7037 6C21 POPEL 384      71.512 104.598  40.520  1.00  0.00           C
ATOM   7040 7C21 POPEL 384      71.451 105.647  41.620  1.00  0.00           C
ATOM   7043 8C21 POPEL 384      72.832 106.178  41.980  1.00  0.00           C
ATOM   7047  C33 POPEL 384      71.322 101.917  26.590  1.00  0.00           C
ATOM   7050  C34 POPEL 384      71.433 102.017  28.110  1.00  0.00           C
ATOM   7053  C35 POPEL 384      72.533 101.137  28.710  1.00  0.00           C
ATOM   7056  C36 POPEL 384      72.292 100.907  30.200  1.00  0.00           C
ATOM   7059  C37 POPEL 384      73.243  99.908  30.860  1.00  0.00           C
ATOM   7062  C38 POPEL 384      72.551  99.108  31.980  1.00  0.00           C
ATOM   7065  C39 POPEL 384      71.863  99.967  33.040  1.00  0.00           C
ATOM   7068 0C31 POPEL 384      71.173  99.128  34.120  1.00  0.00           C
ATOM   7071 1C31 POPEL 384      70.341 100.007  35.060  1.00  0.00           C
ATOM   7074 2C31 POPEL 384      69.802  99.277  36.300  1.00  0.00           C
ATOM   7077 3C31 POPEL 384      70.753  99.368  37.510  1.00  0.00           C
ATOM   7080 4C31 POPEL 384      70.021  99.096  38.840  1.00  0.00           C
ATOM   7083 5C31 POPEL 384      70.812  99.567  40.070  1.00  0.00           C
ATOM   7086 6C31 POPEL 384      69.942  99.648  41.330  1.00  0.00           C
ATOM   7090  NH3 POPEM 385      55.431  54.187  21.900  1.00  0.00           N
ATOM   7094  C12 POPEM 385      55.213  55.668  21.810  1.00  0.00           C
ATOM   7097  C11 POPEM 385      56.152  56.378  22.790  1.00  0.00           C
ATOM   7100  P   POPEM 385      55.792  58.887  22.100  1.00  0.00           P
ATOM   7101  O13 POPEM 385      55.823  58.387  20.710  1.00  0.00           O
ATOM   7102  O14 POPEM 385      54.812  59.928  22.440  1.00  0.00           O
ATOM   7103  O11 POPEM 385      57.243  59.428  22.450  1.00  0.00           O
ATOM   7104  O12 POPEM 385      55.673  57.688  23.080  1.00  0.00           O
ATOM   7105  C1  POPEM 385      57.442  60.288  23.580  1.00  0.00           C
ATOM   7108  C2  POPEM 385      57.533  59.528  24.950  1.00  0.00           C
ATOM   7110  O21 POPEM 385      57.622  60.437  26.070  1.00  0.00           O
ATOM   7111  C21 POPEM 385      58.573  61.338  26.120  1.00  0.00           C
ATOM   7112  O22 POPEM 385      59.472  61.487  25.310  1.00  0.00           O
ATOM   7113  C22 POPEM 385      58.382  62.178  27.380  1.00  0.00           C
ATOM   7116  C3  POPEM 385      58.643  58.428  24.990  1.00  0.00           C
ATOM   7119  O31 POPEM 385      58.443  57.498  26.070  1.00  0.00           O
ATOM   7120  C31 POPEM 385      58.861  57.797  27.290  1.00  0.00           C
ATOM   7121  O32 POPEM 385      58.211  57.648  28.320  1.00  0.00           O
ATOM   7122  C32 POPEM 385      60.343  58.158  27.310  1.00  0.00           C
ATOM   7125  C23 POPEM 385      58.673  61.398  28.690  1.00  0.00           C
ATOM   7128  C24 POPEM 385      58.632  62.268  29.960  1.00  0.00           C
ATOM   7131  C25 POPEM 385      59.223  61.518  31.170  1.00  0.00           C
ATOM   7134  C26 POPEM 385      59.373  62.358  32.450  1.00  0.00           C
ATOM   7137  C27 POPEM 385      60.353  61.667  33.410  1.00  0.00           C
ATOM   7140  C28 POPEM 385      60.353  62.157  34.880  1.00  0.00           C
ATOM   7143  C29 POPEM 385      60.803  63.578  35.100  1.00  0.00           C
ATOM   7145 0C21 POPEM 385      61.853  63.968  35.850  1.00  0.00           C
ATOM   7147 1C21 POPEM 385      62.783  63.068  36.630  1.00  0.00           C
ATOM   7150 2C21 POPEM 385      63.622  63.768  37.730  1.00  0.00           C
ATOM   7153 3C21 POPEM 385      62.882  64.007  39.060  1.00  0.00           C
ATOM   7156 4C21 POPEM 385      62.021  65.288  39.110  1.00  0.00           C
ATOM   7159 5C21 POPEM 385      62.822  66.608  39.190  1.00  0.00           C
ATOM   7162 6C21 POPEM 385      63.591  66.798  40.510  1.00  0.00           C
ATOM   7165 7C21 POPEM 385      63.902  68.267  40.810  1.00  0.00           C
ATOM   7168 8C21 POPEM 385      64.812  68.498  42.020  1.00  0.00           C
ATOM   7172  C33 POPEM 385      60.963  57.937  28.720  1.00  0.00           C
ATOM   7175  C34 POPEM 385      62.411  58.428  28.780  1.00  0.00           C
ATOM   7178  C35 POPEM 385      63.113  58.238  30.130  1.00  0.00           C
ATOM   7181  C36 POPEM 385      62.513  58.978  31.320  1.00  0.00           C
ATOM   7184  C37 POPEM 385      63.282  58.618  32.590  1.00  0.00           C
ATOM   7187  C38 POPEM 385      62.822  59.367  33.840  1.00  0.00           C
ATOM   7190  C39 POPEM 385      63.443  58.847  35.140  1.00  0.00           C
ATOM   7193 0C31 POPEM 385      63.001  57.408  35.470  1.00  0.00           C
ATOM   7196 1C31 POPEM 385      63.053  57.108  36.970  1.00  0.00           C
ATOM   7199 2C31 POPEM 385      62.533  55.697  37.310  1.00  0.00           C
ATOM   7202 3C31 POPEM 385      61.733  55.668  38.620  1.00  0.00           C
ATOM   7205 4C31 POPEM 385      62.551  56.048  39.850  1.00  0.00           C
ATOM   7208 5C31 POPEM 385      61.691  56.347  41.080  1.00  0.00           C
ATOM   7211 6C31 POPEM 385      62.533  56.597  42.340  1.00  0.00           C
ATOM   7215  NH3 POPEN 386     121.243  61.658  66.860  1.00  0.00           N
ATOM   7219  C12 POPEN 386     122.612  62.157  66.540  1.00  0.00           C
ATOM   7222  C11 POPEN 386     122.901  63.488  67.220  1.00  0.00           C
ATOM   7225  P   POPEN 386     121.182  65.338  67.790  1.00  0.00           P
ATOM   7226  O13 POPEN 386     120.243  64.367  68.370  1.00  0.00           O
ATOM   7227  O14 POPEN 386     122.062  66.078  68.710  1.00  0.00           O
ATOM   7228  O11 POPEN 386     120.323  66.398  66.970  1.00  0.00           O
ATOM   7229  O12 POPEN 386     122.062  64.558  66.720  1.00  0.00           O
ATOM   7230  C1  POPEN 386     120.603  66.788  65.620  1.00  0.00           C
ATOM   7233  C2  POPEN 386     119.403  66.498  64.660  1.00  0.00           C
ATOM   7235  O21 POPEN 386     119.941  66.617  63.330  1.00  0.00           O
ATOM   7236  C21 POPEN 386     119.462  65.827  62.380  1.00  0.00           C
ATOM   7237  O22 POPEN 386     118.643  64.947  62.540  1.00  0.00           O
ATOM   7238  C22 POPEN 386     120.062  66.207  61.030  1.00  0.00           C
ATOM   7241  C3  POPEN 386     118.212  67.488  64.900  1.00  0.00           C
ATOM   7244  O31 POPEN 386     117.451  67.807  63.710  1.00  0.00           O
ATOM   7245  C31 POPEN 386     116.452  66.978  63.420  1.00  0.00           C
ATOM   7246  O32 POPEN 386     116.201  65.947  64.020  1.00  0.00           O
ATOM   7247  C32 POPEN 386     115.723  67.457  62.170  1.00  0.00           C
ATOM   7250  C23 POPEN 386     119.823  65.108  59.970  1.00  0.00           C
ATOM   7253  C24 POPEN 386     120.592  65.367  58.670  1.00  0.00           C
ATOM   7256  C25 POPEN 386     120.521  64.198  57.680  1.00  0.00           C
ATOM   7259  C26 POPEN 386     121.301  64.456  56.380  1.00  0.00           C
ATOM   7262  C27 POPEN 386     121.143  63.308  55.370  1.00  0.00           C
ATOM   7265  C28 POPEN 386     121.962  63.548  54.090  1.00  0.00           C
ATOM   7268  C29 POPEN 386     121.771  62.478  53.050  1.00  0.00           C
ATOM   7270 0C21 POPEN 386     121.012  62.547  51.940  1.00  0.00           C
ATOM   7272 1C21 POPEN 386     120.112  63.667  51.500  1.00  0.00           C
ATOM   7275 2C21 POPEN 386     119.002  63.987  52.520  1.00  0.00           C
ATOM   7278 3C21 POPEN 386     117.971  64.977  51.980  1.00  0.00           C
ATOM   7281 4C21 POPEN 386     117.051  65.538  53.070  1.00  0.00           C
ATOM   7284 5C21 POPEN 386     116.331  64.447  53.890  1.00  0.00           C
ATOM   7287 6C21 POPEN 386     115.352  65.018  54.920  1.00  0.00           C
ATOM   7290 7C21 POPEN 386     114.073  65.568  54.290  1.00  0.00           C
ATOM   7293 8C21 POPEN 386     113.122  66.227  55.290  1.00  0.00           C
ATOM   7297  C33 POPEN 386     115.833  66.457  61.010  1.00  0.00           C
ATOM   7300  C34 POPEN 386     115.121  66.956  59.740  1.00  0.00           C
ATOM   7303  C35 POPEN 386     115.842  66.597  58.430  1.00  0.00           C
ATOM   7306  C36 POPEN 386     117.092  67.468  58.210  1.00  0.00           C
ATOM   7309  C37 POPEN 386     117.691  67.328  56.810  1.00  0.00           C
ATOM   7312  C38 POPEN 386     118.893  68.258  56.600  1.00  0.00           C
ATOM   7315  C39 POPEN 386     119.521  68.108  55.210  1.00  0.00           C
ATOM   7318 0C31 POPEN 386     118.771  68.898  54.140  1.00  0.00           C
ATOM   7321 1C31 POPEN 386     119.622  69.198  52.910  1.00  0.00           C
ATOM   7324 2C31 POPEN 386     118.912  70.137  51.930  1.00  0.00           C
ATOM   7327 3C31 POPEN 386     119.872  70.798  50.930  1.00  0.00           C
ATOM   7330 4C31 POPEN 386     119.163  71.807  50.020  1.00  0.00           C
ATOM   7333 5C31 POPEN 386     120.133  72.527  49.080  1.00  0.00           C
ATOM   7336 6C31 POPEN 386     119.452  73.657  48.290  1.00  0.00           C
ATOM   7340  NH3 POPEO 387      27.822  34.167  67.740  1.00  0.00           N
ATOM   7344  C12 POPEO 387      26.402  33.847  68.140  1.00  0.00           C
ATOM   7347  C11 POPEO 387      26.183  32.328  68.180  1.00  0.00           C
ATOM   7350  P   POPEO 387      23.603  32.178  67.720  1.00  0.00           P
ATOM   7351  O13 POPEO 387      23.093  33.568  67.800  1.00  0.00           O
ATOM   7352  O14 POPEO 387      22.682  31.038  67.950  1.00  0.00           O
ATOM   7353  O11 POPEO 387      24.202  32.007  66.280  1.00  0.00           O
ATOM   7354  O12 POPEO 387      24.872  31.998  68.630  1.00  0.00           O
ATOM   7355  C1  POPEO 387      23.652  32.738  65.180  1.00  0.00           C
ATOM   7358  C2  POPEO 387      24.273  32.168  63.890  1.00  0.00           C
ATOM   7360  O21 POPEO 387      23.792  32.827  62.710  1.00  0.00           O
ATOM   7361  C21 POPEO 387      24.263  34.038  62.490  1.00  0.00           C
ATOM   7362  O22 POPEO 387      25.033  34.658  63.200  1.00  0.00           O
ATOM   7363  C22 POPEO 387      23.783  34.548  61.120  1.00  0.00           C
ATOM   7366  C3  POPEO 387      23.923  30.668  63.810  1.00  0.00           C
ATOM   7369  O31 POPEO 387      24.743  29.998  62.840  1.00  0.00           O
ATOM   7370  C31 POPEO 387      24.193  29.728  61.680  1.00  0.00           C
ATOM   7371  O32 POPEO 387      23.093  30.058  61.290  1.00  0.00           O
ATOM   7372  C32 POPEO 387      25.182  28.838  60.920  1.00  0.00           C
ATOM   7375  C23 POPEO 387      23.423  33.417  60.130  1.00  0.00           C
ATOM   7378  C24 POPEO 387      22.993  33.937  58.750  1.00  0.00           C
ATOM   7381  C25 POPEO 387      24.152  34.408  57.860  1.00  0.00           C
ATOM   7384  C26 POPEO 387      23.692  34.678  56.410  1.00  0.00           C
ATOM   7387  C27 POPEO 387      24.842  35.047  55.470  1.00  0.00           C
ATOM   7390  C28 POPEO 387      24.571  34.768  53.970  1.00  0.00           C
ATOM   7393  C29 POPEO 387      23.451  35.578  53.360  1.00  0.00           C
ATOM   7395 0C21 POPEO 387      23.382  36.068  52.110  1.00  0.00           C
ATOM   7397 1C21 POPEO 387      24.413  35.978  51.010  1.00  0.00           C
ATOM   7400 2C21 POPEO 387      24.533  37.328  50.270  1.00  0.00           C
ATOM   7403 3C21 POPEO 387      25.462  37.268  49.040  1.00  0.00           C
ATOM   7406 4C21 POPEO 387      25.443  38.558  48.220  1.00  0.00           C
ATOM   7409 5C21 POPEO 387      26.443  38.548  47.060  1.00  0.00           C
ATOM   7412 6C21 POPEO 387      26.183  39.657  46.040  1.00  0.00           C
ATOM   7415 7C21 POPEO 387      27.253  39.748  44.940  1.00  0.00           C
ATOM   7418 8C21 POPEO 387      26.693  39.887  43.520  1.00  0.00           C
ATOM   7422  C33 POPEO 387      24.513  28.027  59.780  1.00  0.00           C
ATOM   7425  C34 POPEO 387      24.571  28.738  58.420  1.00  0.00           C
ATOM   7428  C35 POPEO 387      25.772  28.328  57.550  1.00  0.00           C
ATOM   7431  C36 POPEO 387      25.792  26.828  57.230  1.00  0.00           C
ATOM   7434  C37 POPEO 387      26.752  26.458  56.090  1.00  0.00           C
ATOM   7437  C38 POPEO 387      26.782  24.938  55.840  1.00  0.00           C
ATOM   7440  C39 POPEO 387      28.013  24.467  55.040  1.00  0.00           C
ATOM   7443 0C31 POPEO 387      28.222  25.208  53.710  1.00  0.00           C
ATOM   7446 1C31 POPEO 387      29.413  24.648  52.920  1.00  0.00           C
ATOM   7449 2C31 POPEO 387      29.111  24.448  51.430  1.00  0.00           C
ATOM   7452 3C31 POPEO 387      29.202  25.748  50.610  1.00  0.00           C
ATOM   7455 4C31 POPEO 387      28.902  25.518  49.120  1.00  0.00           C
ATOM   7458 5C31 POPEO 387      29.273  26.718  48.250  1.00  0.00           C
ATOM   7461 6C31 POPEO 387      29.233  26.438  46.750  1.00  0.00           C
ATOM   7465  NH3 POPEP 388       0.163 114.438  26.020  1.00  0.00           N
ATOM   7469  C12 POPEP 388       1.673 114.338  25.980  1.00  0.00           C
ATOM   7472  C11 POPEP 388       2.403 115.697  25.810  1.00  0.00           C
ATOM   7475  P   POPEP 388       1.023 117.338  27.300  1.00  0.00           P
ATOM   7476  O13 POPEP 388       0.623 118.048  26.070  1.00  0.00           O
ATOM   7477  O14 POPEP 388       0.033 116.386  27.850  1.00  0.00           O
ATOM   7478  O11 POPEP 388       1.463 118.387  28.410  1.00  0.00           O
ATOM   7479  O12 POPEP 388       2.333 116.538  26.970  1.00  0.00           O
ATOM   7480  C1  POPEP 388       0.413 119.166  29.000  1.00  0.00           C
ATOM   7483  C2  POPEP 388       0.253 120.537  28.290  1.00  0.00           C
ATOM   7485  O21 POPEP 388       0.703 121.608  29.140  1.00  0.00           O
ATOM   7486  C21 POPEP 388       1.993 121.596  29.470  1.00  0.00           C
ATOM   7487  O22 POPEP 388       2.873 120.907  28.970  1.00  0.00           O
ATOM   7488  C22 POPEP 388       2.173 122.458  30.720  1.00  0.00           C
ATOM   7491  C3  POPEP 388      -1.232 120.767  27.880  1.00  0.00           C
ATOM   7494  O31 POPEP 388      -2.142 120.507  28.980  1.00  0.00           O
ATOM   7495  C31 POPEP 388      -3.002 121.468  29.280  1.00  0.00           C
ATOM   7496  O32 POPEP 388      -3.122 122.518  28.670  1.00  0.00           O
ATOM   7497  C32 POPEP 388      -3.802 121.137  30.530  1.00  0.00           C
ATOM   7500  C23 POPEP 388       3.463 123.287  30.810  1.00  0.00           C
ATOM   7503  C24 POPEP 388       3.283 124.497  31.750  1.00  0.00           C
ATOM   7506  C25 POPEP 388       2.783 124.157  33.170  1.00  0.00           C
ATOM   7509  C26 POPEP 388       3.793 123.457  34.100  1.00  0.00           C
ATOM   7512  C27 POPEP 388       3.593 123.947  35.550  1.00  0.00           C
ATOM   7515  C28 POPEP 388       4.153 123.037  36.670  1.00  0.00           C
ATOM   7518  C29 POPEP 388       3.263 121.838  36.840  1.00  0.00           C
ATOM   7520 0C21 POPEP 388       2.403 121.587  37.850  1.00  0.00           C
ATOM   7522 1C21 POPEP 388       2.163 122.408  39.100  1.00  0.00           C
ATOM   7525 2C21 POPEP 388       2.693 121.857  40.510  1.00  0.00           C
ATOM   7528 3C21 POPEP 388       3.353 120.477  40.970  1.00  0.00           C
ATOM   7531 4C21 POPEP 388       3.483 119.397  39.890  1.00  0.00           C
ATOM   7534 5C21 POPEP 388       3.663 117.987  40.440  1.00  0.00           C
ATOM   7537 6C21 POPEP 388       4.993 117.718  41.150  1.00  0.00           C
ATOM   7540 7C21 POPEP 388       4.913 116.408  41.930  1.00  0.00           C
ATOM   7543 8C21 POPEP 388       6.273 115.898  42.420  1.00  0.00           C
ATOM   7547  C33 POPEP 388      -3.092 120.218  31.530  1.00  0.00           C
ATOM   7550  C34 POPEP 388      -3.892 120.048  32.830  1.00  0.00           C
ATOM   7553  C35 POPEP 388      -3.582 118.717  33.520  1.00  0.00           C
ATOM   7556  C36 POPEP 388      -2.082 118.348  33.560  1.00  0.00           C
ATOM   7559  C37 POPEP 388      -1.942 116.877  33.930  1.00  0.00           C
ATOM   7562  C38 POPEP 388      -0.637 116.228  33.470  1.00  0.00           C
ATOM   7565  C39 POPEP 388      -0.742 114.717  33.620  1.00  0.00           C
ATOM   7568 0C31 POPEP 388       0.303 113.956  32.830  1.00  0.00           C
ATOM   7571 1C31 POPEP 388       0.023 112.458  32.900  1.00  0.00           C
ATOM   7574 2C31 POPEP 388       1.313 111.637  32.860  1.00  0.00           C
ATOM   7577 3C31 POPEP 388       1.813 111.257  34.260  1.00  0.00           C
ATOM   7580 4C31 POPEP 388       2.713 112.277  34.970  1.00  0.00           C
ATOM   7583 5C31 POPEP 388       3.683 111.538  35.900  1.00  0.00           C
ATOM   7586 6C31 POPEP 388       4.783 112.357  36.540  1.00  0.00           C
ATOM   7590  NH3 POPEQ 389      79.551  57.637  58.730  1.00  0.00           N
ATOM   7594  C12 POPEQ 389      79.783  57.216  60.160  1.00  0.00           C
ATOM   7597  C11 POPEQ 389      80.392  58.348  61.010  1.00  0.00           C
ATOM   7600  P   POPEQ 389      82.873  57.478  60.990  1.00  0.00           P
ATOM   7601  O13 POPEQ 389      82.823  56.027  60.760  1.00  0.00           O
ATOM   7602  O14 POPEQ 389      84.033  58.038  61.730  1.00  0.00           O
ATOM   7603  O11 POPEQ 389      82.712  58.218  59.620  1.00  0.00           O
ATOM   7604  O12 POPEQ 389      81.542  57.888  61.730  1.00  0.00           O
ATOM   7605  C1  POPEQ 389      83.473  57.987  58.440  1.00  0.00           C
ATOM   7608  C2  POPEQ 389      82.592  58.267  57.190  1.00  0.00           C
ATOM   7610  O21 POPEQ 389      83.441  58.387  56.030  1.00  0.00           O
ATOM   7611  C21 POPEQ 389      82.752  58.418  54.890  1.00  0.00           C
ATOM   7612  O22 POPEQ 389      81.651  57.928  54.720  1.00  0.00           O
ATOM   7613  C22 POPEQ 389      83.521  59.278  53.880  1.00  0.00           C
ATOM   7616  C3  POPEQ 389      81.771  59.576  57.400  1.00  0.00           C
ATOM   7619  O31 POPEQ 389      80.443  59.468  56.840  1.00  0.00           O
ATOM   7620  C31 POPEQ 389      80.163  60.338  55.860  1.00  0.00           C
ATOM   7621  O32 POPEQ 389      80.963  61.128  55.400  1.00  0.00           O
ATOM   7622  C32 POPEQ 389      78.701  60.198  55.430  1.00  0.00           C
ATOM   7625  C23 POPEQ 389      83.153  59.057  52.380  1.00  0.00           C
ATOM   7628  C24 POPEQ 389      83.122  60.377  51.590  1.00  0.00           C
ATOM   7631  C25 POPEQ 389      81.763  61.088  51.720  1.00  0.00           C
ATOM   7634  C26 POPEQ 389      81.721  62.527  51.170  1.00  0.00           C
ATOM   7637  C27 POPEQ 389      82.152  62.688  49.710  1.00  0.00           C
ATOM   7640  C28 POPEQ 389      82.161  64.158  49.250  1.00  0.00           C
ATOM   7643  C29 POPEQ 389      80.842  64.677  48.720  1.00  0.00           C
ATOM   7645 0C21 POPEQ 389      80.691  65.697  47.850  1.00  0.00           C
ATOM   7647 1C21 POPEQ 389      81.803  66.538  47.260  1.00  0.00           C
ATOM   7650 2C21 POPEQ 389      81.812  67.987  47.800  1.00  0.00           C
ATOM   7653 3C21 POPEQ 389      81.822  68.068  49.330  1.00  0.00           C
ATOM   7656 4C21 POPEQ 389      82.213  69.456  49.860  1.00  0.00           C
ATOM   7659 5C21 POPEQ 389      81.732  69.677  51.300  1.00  0.00           C
ATOM   7662 6C21 POPEQ 389      82.191  71.017  51.880  1.00  0.00           C
ATOM   7665 7C21 POPEQ 389      81.592  71.288  53.260  1.00  0.00           C
ATOM   7668 8C21 POPEQ 389      82.213  72.477  53.990  1.00  0.00           C
ATOM   7672  C33 POPEQ 389      78.301  61.288  54.410  1.00  0.00           C
ATOM   7675  C34 POPEQ 389      77.033  60.988  53.600  1.00  0.00           C
ATOM   7678  C35 POPEQ 389      77.173  59.808  52.620  1.00  0.00           C
ATOM   7681  C36 POPEQ 389      77.963  60.167  51.340  1.00  0.00           C
ATOM   7684  C37 POPEQ 389      78.292  58.917  50.510  1.00  0.00           C
ATOM   7687  C38 POPEQ 389      78.942  59.237  49.150  1.00  0.00           C
ATOM   7690  C39 POPEQ 389      79.121  57.987  48.260  1.00  0.00           C
ATOM   7693 0C31 POPEQ 389      79.243  58.337  46.770  1.00  0.00           C
ATOM   7696 1C31 POPEQ 389      79.051  57.137  45.820  1.00  0.00           C
ATOM   7699 2C31 POPEQ 389      78.833  57.588  44.370  1.00  0.00           C
ATOM   7702 3C31 POPEQ 389      78.581  56.428  43.390  1.00  0.00           C
ATOM   7705 4C31 POPEQ 389      77.841  56.867  42.110  1.00  0.00           C
ATOM   7708 5C31 POPEQ 389      77.661  55.718  41.110  1.00  0.00           C
ATOM   7711 6C31 POPEQ 389      77.091  56.178  39.750  1.00  0.00           C
ATOM   7715  NH3 POPER 390      16.943  42.378  63.400  1.00  0.00           N
ATOM   7719  C12 POPER 390      16.722  40.966  63.850  1.00  0.00           C
ATOM   7722  C11 POPER 390      15.312  40.798  64.420  1.00  0.00           C
ATOM   7725  P   POPER 390      14.812  38.187  64.360  1.00  0.00           P
ATOM   7726  O13 POPER 390      15.173  37.078  65.260  1.00  0.00           O
ATOM   7727  O14 POPER 390      13.413  38.228  63.860  1.00  0.00           O
ATOM   7728  O11 POPER 390      15.743  38.148  63.090  1.00  0.00           O
ATOM   7729  O12 POPER 390      15.163  39.548  65.100  1.00  0.00           O
ATOM   7730  C1  POPER 390      15.542  37.018  62.220  1.00  0.00           C
ATOM   7733  C2  POPER 390      16.542  36.978  61.030  1.00  0.00           C
ATOM   7735  O21 POPER 390      15.963  36.258  59.920  1.00  0.00           O
ATOM   7736  C21 POPER 390      15.793  34.957  60.090  1.00  0.00           C
ATOM   7737  O22 POPER 390      16.052  34.297  61.080  1.00  0.00           O
ATOM   7738  C22 POPER 390      15.183  34.377  58.820  1.00  0.00           C
ATOM   7741  C3  POPER 390      17.963  36.448  61.420  1.00  0.00           C
ATOM   7744  O31 POPER 390      18.652  35.858  60.290  1.00  0.00           O
ATOM   7745  C31 POPER 390      19.233  36.737  59.500  1.00  0.00           C
ATOM   7746  O32 POPER 390      19.312  37.928  59.710  1.00  0.00           O
ATOM   7747  C32 POPER 390      19.783  36.008  58.250  1.00  0.00           C
ATOM   7750  C23 POPER 390      14.112  33.318  59.130  1.00  0.00           C
ATOM   7753  C24 POPER 390      13.373  32.847  57.870  1.00  0.00           C
ATOM   7756  C25 POPER 390      12.293  31.808  58.170  1.00  0.00           C
ATOM   7759  C26 POPER 390      11.703  31.137  56.920  1.00  0.00           C
ATOM   7762  C27 POPER 390      10.163  31.128  56.980  1.00  0.00           C
ATOM   7765  C28 POPER 390       9.463  30.448  55.790  1.00  0.00           C
ATOM   7768  C29 POPER 390       9.663  31.128  54.470  1.00  0.00           C
ATOM   7770 0C21 POPER 390       8.763  31.228  53.470  1.00  0.00           C
ATOM   7772 1C21 POPER 390       7.373  30.638  53.430  1.00  0.00           C
ATOM   7775 2C21 POPER 390       6.253  31.698  53.550  1.00  0.00           C
ATOM   7778 3C21 POPER 390       6.273  32.748  52.430  1.00  0.00           C
ATOM   7781 4C21 POPER 390       5.213  33.838  52.620  1.00  0.00           C
ATOM   7784 5C21 POPER 390       5.843  35.207  52.910  1.00  0.00           C
ATOM   7787 6C21 POPER 390       4.823  36.347  52.950  1.00  0.00           C
ATOM   7790 7C21 POPER 390       5.423  37.588  53.620  1.00  0.00           C
ATOM   7793 8C21 POPER 390       4.433  38.738  53.840  1.00  0.00           C
ATOM   7797  C33 POPER 390      18.993  36.277  56.940  1.00  0.00           C
ATOM   7800  C34 POPER 390      19.632  35.627  55.700  1.00  0.00           C
ATOM   7803  C35 POPER 390      18.822  35.858  54.410  1.00  0.00           C
ATOM   7806  C36 POPER 390      19.493  35.368  53.110  1.00  0.00           C
ATOM   7809  C37 POPER 390      18.712  35.777  51.850  1.00  0.00           C
ATOM   7812  C38 POPER 390      19.472  35.578  50.520  1.00  0.00           C
ATOM   7815  C39 POPER 390      19.712  34.108  50.110  1.00  0.00           C
ATOM   7818 0C31 POPER 390      20.152  34.018  48.640  1.00  0.00           C
ATOM   7821 1C31 POPER 390      20.392  32.588  48.120  1.00  0.00           C
ATOM   7824 2C31 POPER 390      19.872  32.338  46.690  1.00  0.00           C
ATOM   7827 3C31 POPER 390      20.343  33.378  45.650  1.00  0.00           C
ATOM   7830 4C31 POPER 390      19.923  33.047  44.210  1.00  0.00           C
ATOM   7833 5C31 POPER 390      20.333  34.167  43.240  1.00  0.00           C
ATOM   7836 6C31 POPER 390      20.023  33.887  41.770  1.00  0.00           C
ATOM   7840  NH3 POPES 391      39.682  30.088  26.830  1.00  0.00           N
ATOM   7844  C12 POPES 391      40.753  30.088  27.880  1.00  0.00           C
ATOM   7847  C11 POPES 391      41.493  28.738  27.960  1.00  0.00           C
ATOM   7850  P   POPES 391      39.882  26.658  28.300  1.00  0.00           P
ATOM   7851  O13 POPES 391      39.882  26.628  26.830  1.00  0.00           O
ATOM   7852  O14 POPES 391      40.083  25.368  28.980  1.00  0.00           O
ATOM   7853  O11 POPES 391      38.483  27.178  28.750  1.00  0.00           O
ATOM   7854  O12 POPES 391      40.853  27.788  28.830  1.00  0.00           O
ATOM   7855  C1  POPES 391      38.112  27.738  30.000  1.00  0.00           C
ATOM   7858  C2  POPES 391      36.823  27.018  30.470  1.00  0.00           C
ATOM   7860  O21 POPES 391      36.521  27.288  31.840  1.00  0.00           O
ATOM   7861  C21 POPES 391      36.142  28.508  32.180  1.00  0.00           C
ATOM   7862  O22 POPES 391      36.062  29.488  31.460  1.00  0.00           O
ATOM   7863  C22 POPES 391      35.763  28.438  33.670  1.00  0.00           C
ATOM   7866  C3  POPES 391      37.013  25.478  30.280  1.00  0.00           C
ATOM   7869  O31 POPES 391      36.341  24.668  31.280  1.00  0.00           O
ATOM   7870  C31 POPES 391      36.623  23.368  31.130  1.00  0.00           C
ATOM   7871  O32 POPES 391      37.132  22.887  30.130  1.00  0.00           O
ATOM   7872  C32 POPES 391      36.353  22.588  32.420  1.00  0.00           C
ATOM   7875  C23 POPES 391      35.402  29.788  34.320  1.00  0.00           C
ATOM   7878  C24 POPES 391      35.753  29.858  35.820  1.00  0.00           C
ATOM   7881  C25 POPES 391      34.752  29.198  36.770  1.00  0.00           C
ATOM   7884  C26 POPES 391      33.932  30.228  37.570  1.00  0.00           C
ATOM   7887  C27 POPES 391      33.303  29.668  38.860  1.00  0.00           C
ATOM   7890  C28 POPES 391      32.632  30.798  39.680  1.00  0.00           C
ATOM   7893  C29 POPES 391      32.141  30.547  41.090  1.00  0.00           C
ATOM   7895 0C21 POPES 391      31.943  29.408  41.780  1.00  0.00           C
ATOM   7897 1C21 POPES 391      32.141  27.978  41.360  1.00  0.00           C
ATOM   7900 2C21 POPES 391      31.923  26.998  42.530  1.00  0.00           C
ATOM   7903 3C21 POPES 391      33.013  27.098  43.620  1.00  0.00           C
ATOM   7906 4C21 POPES 391      32.663  26.338  44.900  1.00  0.00           C
ATOM   7909 5C21 POPES 391      33.533  26.777  46.080  1.00  0.00           C
ATOM   7912 6C21 POPES 391      33.161  26.088  47.400  1.00  0.00           C
ATOM   7915 7C21 POPES 391      33.833  26.728  48.610  1.00  0.00           C
ATOM   7918 8C21 POPES 391      33.521  26.028  49.940  1.00  0.00           C
ATOM   7922  C33 POPES 391      35.603  23.398  33.490  1.00  0.00           C
ATOM   7925  C34 POPES 391      35.333  22.597  34.770  1.00  0.00           C
ATOM   7928  C35 POPES 391      36.502  22.518  35.760  1.00  0.00           C
ATOM   7931  C36 POPES 391      36.053  21.748  37.010  1.00  0.00           C
ATOM   7934  C37 POPES 391      37.083  21.668  38.150  1.00  0.00           C
ATOM   7937  C38 POPES 391      36.521  20.857  39.330  1.00  0.00           C
ATOM   7940  C39 POPES 391      36.932  21.388  40.710  1.00  0.00           C
ATOM   7943 0C31 POPES 391      36.142  20.728  41.850  1.00  0.00           C
ATOM   7946 1C31 POPES 391      36.263  21.498  43.170  1.00  0.00           C
ATOM   7949 2C31 POPES 391      35.423  20.898  44.310  1.00  0.00           C
ATOM   7952 3C31 POPES 391      35.542  21.738  45.600  1.00  0.00           C
ATOM   7955 4C31 POPES 391      34.682  21.248  46.760  1.00  0.00           C
ATOM   7958 5C31 POPES 391      34.803  22.168  47.990  1.00  0.00           C
ATOM   7961 6C31 POPES 391      34.002  21.728  49.210  1.00  0.00           C
ATOM   7965  NH3 POPET 392      56.173  45.518  68.140  1.00  0.00           N
ATOM   7969  C12 POPET 392      55.943  45.718  69.610  1.00  0.00           C
ATOM   7972  C11 POPET 392      55.152  44.558  70.210  1.00  0.00           C
ATOM   7975  P   POPET 392      53.123  44.307  71.840  1.00  0.00           P
ATOM   7976  O13 POPET 392      53.583  43.108  72.550  1.00  0.00           O
ATOM   7977  O14 POPET 392      52.271  45.237  72.610  1.00  0.00           O
ATOM   7978  O11 POPET 392      52.353  43.928  70.510  1.00  0.00           O
ATOM   7979  O12 POPET 392      54.423  45.068  71.320  1.00  0.00           O
ATOM   7980  C1  POPET 392      51.243  44.688  70.020  1.00  0.00           C
ATOM   7983  C2  POPET 392      50.951  44.398  68.510  1.00  0.00           C
ATOM   7985  O21 POPET 392      51.322  45.538  67.710  1.00  0.00           O
ATOM   7986  C21 POPET 392      52.423  45.467  67.030  1.00  0.00           C
ATOM   7987  O22 POPET 392      53.353  44.678  67.190  1.00  0.00           O
ATOM   7988  C22 POPET 392      52.341  46.438  65.860  1.00  0.00           C
ATOM   7991  C3  POPET 392      49.443  44.167  68.200  1.00  0.00           C
ATOM   7994  O31 POPET 392      49.243  43.418  66.970  1.00  0.00           O
ATOM   7995  C31 POPET 392      48.833  44.047  65.880  1.00  0.00           C
ATOM   7996  O32 POPET 392      48.692  45.248  65.750  1.00  0.00           O
ATOM   7997  C32 POPET 392      48.493  43.018  64.800  1.00  0.00           C
ATOM   8000  C23 POPET 392      52.083  45.718  64.510  1.00  0.00           C
ATOM   8003  C24 POPET 392      53.362  45.137  63.880  1.00  0.00           C
ATOM   8006  C25 POPET 392      53.162  44.478  62.500  1.00  0.00           C
ATOM   8009  C26 POPET 392      54.363  44.786  61.600  1.00  0.00           C
ATOM   8012  C27 POPET 392      54.603  43.878  60.380  1.00  0.00           C
ATOM   8015  C28 POPET 392      56.103  43.508  60.270  1.00  0.00           C
ATOM   8018  C29 POPET 392      56.472  42.877  58.950  1.00  0.00           C
ATOM   8020 0C21 POPET 392      57.173  43.466  57.950  1.00  0.00           C
ATOM   8022 1C21 POPET 392      57.692  44.887  57.920  1.00  0.00           C
ATOM   8025 2C21 POPET 392      57.143  45.648  56.700  1.00  0.00           C
ATOM   8028 3C21 POPET 392      57.923  45.347  55.410  1.00  0.00           C
ATOM   8031 4C21 POPET 392      57.091  45.487  54.130  1.00  0.00           C
ATOM   8034 5C21 POPET 392      56.442  44.158  53.720  1.00  0.00           C
ATOM   8037 6C21 POPET 392      56.021  44.138  52.240  1.00  0.00           C
ATOM   8040 7C21 POPET 392      55.402  42.797  51.830  1.00  0.00           C
ATOM   8043 8C21 POPET 392      55.103  42.688  50.330  1.00  0.00           C
ATOM   8047  C33 POPET 392      48.783  43.488  63.360  1.00  0.00           C
ATOM   8050  C34 POPET 392      48.552  42.347  62.350  1.00  0.00           C
ATOM   8053  C35 POPET 392      48.872  42.707  60.890  1.00  0.00           C
ATOM   8056  C36 POPET 392      48.123  43.938  60.380  1.00  0.00           C
ATOM   8059  C37 POPET 392      48.312  44.198  58.880  1.00  0.00           C
ATOM   8062  C38 POPET 392      47.713  45.538  58.460  1.00  0.00           C
ATOM   8065  C39 POPET 392      47.973  45.928  57.000  1.00  0.00           C
ATOM   8068 0C31 POPET 392      47.432  44.938  55.960  1.00  0.00           C
ATOM   8071 1C31 POPET 392      47.333  45.617  54.590  1.00  0.00           C
ATOM   8074 2C31 POPET 392      46.891  44.748  53.420  1.00  0.00           C
ATOM   8077 3C31 POPET 392      46.853  45.588  52.130  1.00  0.00           C
ATOM   8080 4C31 POPET 392      46.201  44.887  50.940  1.00  0.00           C
ATOM   8083 5C31 POPET 392      46.243  45.757  49.680  1.00  0.00           C
ATOM   8086 6C31 POPET 392      45.452  45.167  48.510  1.00  0.00           C
ATOM   8090  NH3 POPEU 393      73.003 131.352  26.730  1.00  0.00           N
ATOM   8094  C12 POPEU 393      73.373 130.622  25.470  1.00  0.00           C
ATOM   8097  C11 POPEU 393      72.591 129.303  25.310  1.00  0.00           C
ATOM   8100  P   POPEU 393      73.161 126.777  25.370  1.00  0.00           P
ATOM   8101  O13 POPEU 393      71.832 126.257  25.760  1.00  0.00           O
ATOM   8102  O14 POPEU 393      73.493 126.717  23.930  1.00  0.00           O
ATOM   8103  O11 POPEU 393      74.312 126.007  26.130  1.00  0.00           O
ATOM   8104  O12 POPEU 393      73.323 128.252  25.920  1.00  0.00           O
ATOM   8105  C1  POPEU 393      74.051 125.206  27.290  1.00  0.00           C
ATOM   8108  C2  POPEU 393      74.483 125.898  28.610  1.00  0.00           C
ATOM   8110  O21 POPEU 393      74.433 124.928  29.660  1.00  0.00           O
ATOM   8111  C21 POPEU 393      75.323 123.968  29.630  1.00  0.00           C
ATOM   8112  O22 POPEU 393      76.312 123.896  28.910  1.00  0.00           O
ATOM   8113  C22 POPEU 393      74.893 122.907  30.630  1.00  0.00           C
ATOM   8116  C3  POPEU 393      73.552 127.108  28.970  1.00  0.00           C
ATOM   8119  O31 POPEU 393      73.283 127.257  30.390  1.00  0.00           O
ATOM   8120  C31 POPEU 393      73.692 128.373  30.980  1.00  0.00           C
ATOM   8121  O32 POPEU 393      74.503 129.163  30.550  1.00  0.00           O
ATOM   8122  C32 POPEU 393      72.882 128.513  32.300  1.00  0.00           C
ATOM   8125  C23 POPEU 393      74.591 123.467  32.030  1.00  0.00           C
ATOM   8128  C24 POPEU 393      74.191 122.357  32.990  1.00  0.00           C
ATOM   8131  C25 POPEU 393      74.441 122.697  34.460  1.00  0.00           C
ATOM   8134  C26 POPEU 393      74.301 121.456  35.340  1.00  0.00           C
ATOM   8137  C27 POPEU 393      73.753 121.757  36.730  1.00  0.00           C
ATOM   8140  C28 POPEU 393      73.692 120.487  37.590  1.00  0.00           C
ATOM   8143  C29 POPEU 393      75.051 120.146  38.140  1.00  0.00           C
ATOM   8145 0C21 POPEU 393      75.283 119.508  39.290  1.00  0.00           C
ATOM   8147 1C21 POPEU 393      74.231 118.938  40.220  1.00  0.00           C
ATOM   8150 2C21 POPEU 393      74.021 119.827  41.450  1.00  0.00           C
ATOM   8153 3C21 POPEU 393      75.262 119.887  42.360  1.00  0.00           C
ATOM   8156 4C21 POPEU 393      75.111 120.868  43.530  1.00  0.00           C
ATOM   8159 5C21 POPEU 393      74.863 122.297  43.050  1.00  0.00           C
ATOM   8162 6C21 POPEU 393      75.062 123.327  44.160  1.00  0.00           C
ATOM   8165 7C21 POPEU 393      74.792 124.738  43.650  1.00  0.00           C
ATOM   8168 8C21 POPEU 393      75.402 125.807  44.540  1.00  0.00           C
ATOM   8172  C33 POPEU 393      73.353 129.583  33.320  1.00  0.00           C
ATOM   8175  C34 POPEU 393      74.113 129.012  34.530  1.00  0.00           C
ATOM   8178  C35 POPEU 393      73.253 128.293  35.580  1.00  0.00           C
ATOM   8181  C36 POPEU 393      72.751 129.222  36.710  1.00  0.00           C
ATOM   8184  C37 POPEU 393      71.823 128.532  37.720  1.00  0.00           C
ATOM   8187  C38 POPEU 393      71.263 129.502  38.790  1.00  0.00           C
ATOM   8190  C39 POPEU 393      70.301 128.883  39.820  1.00  0.00           C
ATOM   8193 0C31 POPEU 393      70.963 127.982  40.880  1.00  0.00           C
ATOM   8196 1C31 POPEU 393      69.981 127.288  41.850  1.00  0.00           C
ATOM   8199 2C31 POPEU 393      69.243 128.233  42.820  1.00  0.00           C
ATOM   8202 3C31 POPEU 393      67.812 128.602  42.400  1.00  0.00           C
ATOM   8205 4C31 POPEU 393      66.771 127.482  42.570  1.00  0.00           C
ATOM   8208 5C31 POPEU 393      65.332 127.992  42.390  1.00  0.00           C
ATOM   8211 6C31 POPEU 393      64.261 126.927  42.560  1.00  0.00           C
ATOM   8215  NH3 POPEV 394      32.333  28.608  67.140  1.00  0.00           N
ATOM   8219  C12 POPEV 394      32.123  28.408  68.610  1.00  0.00           C
ATOM   8222  C11 POPEV 394      31.481  29.637  69.300  1.00  0.00           C
ATOM   8225  P   POPEV 394      29.513  30.658  67.870  1.00  0.00           P
ATOM   8226  O13 POPEV 394      29.222  32.007  68.370  1.00  0.00           O
ATOM   8227  O14 POPEV 394      28.433  29.898  67.210  1.00  0.00           O
ATOM   8228  O11 POPEV 394      30.743  30.728  66.900  1.00  0.00           O
ATOM   8229  O12 POPEV 394      30.083  29.758  69.050  1.00  0.00           O
ATOM   8230  C1  POPEV 394      30.872  31.608  65.780  1.00  0.00           C
ATOM   8233  C2  POPEV 394      31.413  30.757  64.610  1.00  0.00           C
ATOM   8235  O21 POPEV 394      32.071  31.558  63.620  1.00  0.00           O
ATOM   8236  C21 POPEV 394      31.472  31.898  62.500  1.00  0.00           C
ATOM   8237  O22 POPEV 394      30.263  31.918  62.310  1.00  0.00           O
ATOM   8238  C22 POPEV 394      32.522  32.328  61.470  1.00  0.00           C
ATOM   8241  C3  POPEV 394      30.343  29.708  64.160  1.00  0.00           C
ATOM   8244  O31 POPEV 394      30.891  28.408  63.920  1.00  0.00           O
ATOM   8245  C31 POPEV 394      31.382  28.248  62.710  1.00  0.00           C
ATOM   8246  O32 POPEV 394      32.071  29.028  62.080  1.00  0.00           O
ATOM   8247  C32 POPEV 394      30.753  27.007  62.100  1.00  0.00           C
ATOM   8250  C23 POPEV 394      32.382  31.598  60.120  1.00  0.00           C
ATOM   8253  C24 POPEV 394      32.682  32.527  58.940  1.00  0.00           C
ATOM   8256  C25 POPEV 394      32.722  31.818  57.570  1.00  0.00           C
ATOM   8259  C26 POPEV 394      34.021  31.038  57.340  1.00  0.00           C
ATOM   8262  C27 POPEV 394      34.092  30.438  55.920  1.00  0.00           C
ATOM   8265  C28 POPEV 394      35.072  29.258  55.790  1.00  0.00           C
ATOM   8268  C29 POPEV 394      36.513  29.598  56.090  1.00  0.00           C
ATOM   8270 0C21 POPEV 394      37.572  28.988  55.540  1.00  0.00           C
ATOM   8272 1C21 POPEV 394      37.521  27.868  54.530  1.00  0.00           C
ATOM   8275 2C21 POPEV 394      38.923  27.358  54.130  1.00  0.00           C
ATOM   8278 3C21 POPEV 394      39.752  28.378  53.340  1.00  0.00           C
ATOM   8281 4C21 POPEV 394      41.122  27.838  52.910  1.00  0.00           C
ATOM   8284 5C21 POPEV 394      41.793  28.648  51.790  1.00  0.00           C
ATOM   8287 6C21 POPEV 394      42.032  30.127  52.120  1.00  0.00           C
ATOM   8290 7C21 POPEV 394      42.591  30.928  50.930  1.00  0.00           C
ATOM   8293 8C21 POPEV 394      42.673  32.428  51.170  1.00  0.00           C
ATOM   8297  C33 POPEV 394      29.863  27.438  60.920  1.00  0.00           C
ATOM   8300  C34 POPEV 394      29.472  26.248  60.050  1.00  0.00           C
ATOM   8303  C35 POPEV 394      29.443  26.578  58.560  1.00  0.00           C
ATOM   8306  C36 POPEV 394      30.821  26.788  57.930  1.00  0.00           C
ATOM   8309  C37 POPEV 394      30.702  27.107  56.440  1.00  0.00           C
ATOM   8312  C38 POPEV 394      32.033  27.107  55.660  1.00  0.00           C
ATOM   8315  C39 POPEV 394      32.593  25.717  55.360  1.00  0.00           C
ATOM   8318 0C31 POPEV 394      33.713  25.778  54.310  1.00  0.00           C
ATOM   8321 1C31 POPEV 394      34.573  24.507  54.230  1.00  0.00           C
ATOM   8324 2C31 POPEV 394      35.652  24.588  53.140  1.00  0.00           C
ATOM   8327 3C31 POPEV 394      36.713  23.478  53.240  1.00  0.00           C
ATOM   8330 4C31 POPEV 394      36.193  22.078  52.870  1.00  0.00           C
ATOM   8333 5C31 POPEV 394      37.322  21.047  52.760  1.00  0.00           C
ATOM   8336 6C31 POPEV 394      36.853  19.668  52.310  1.00  0.00           C
ATOM   8340  NH3 POPEW 395      59.603 106.128  63.740  1.00  0.00           N
ATOM   8344  C12 POPEW 395      60.613 107.238  63.660  1.00  0.00           C
ATOM   8347  C11 POPEW 395      62.013 106.727  64.010  1.00  0.00           C
ATOM   8350  P   POPEW 395      63.423 104.557  63.780  1.00  0.00           P
ATOM   8351  O13 POPEW 395      63.853 104.967  65.130  1.00  0.00           O
ATOM   8352  O14 POPEW 395      63.053 103.147  63.570  1.00  0.00           O
ATOM   8353  O11 POPEW 395      64.433 104.997  62.660  1.00  0.00           O
ATOM   8354  O12 POPEW 395      62.193 105.467  63.370  1.00  0.00           O
ATOM   8355  C1  POPEW 395      63.963 105.108  61.310  1.00  0.00           C
ATOM   8358  C2  POPEW 395      63.822 106.596  60.980  1.00  0.00           C
ATOM   8360  O21 POPEW 395      63.722 106.737  59.550  1.00  0.00           O
ATOM   8361  C21 POPEW 395      62.493 106.917  59.120  1.00  0.00           C
ATOM   8362  O22 POPEW 395      61.501 107.048  59.820  1.00  0.00           O
ATOM   8363  C22 POPEW 395      62.442 107.067  57.620  1.00  0.00           C
ATOM   8366  C3  POPEW 395      65.033 107.387  61.550  1.00  0.00           C
ATOM   8369  O31 POPEW 395      65.103 108.687  60.920  1.00  0.00           O
ATOM   8370  C31 POPEW 395      65.982 108.708  59.940  1.00  0.00           C
ATOM   8371  O32 POPEW 395      66.972 108.007  59.840  1.00  0.00           O
ATOM   8372  C32 POPEW 395      65.473 109.618  58.830  1.00  0.00           C
ATOM   8375  C23 POPEW 395      61.912 108.438  57.150  1.00  0.00           C
ATOM   8378  C24 POPEW 395      62.393 108.687  55.720  1.00  0.00           C
ATOM   8381  C25 POPEW 395      61.882 109.967  55.060  1.00  0.00           C
ATOM   8384  C26 POPEW 395      62.882 110.438  54.000  1.00  0.00           C
ATOM   8387  C27 POPEW 395      62.622 111.847  53.470  1.00  0.00           C
ATOM   8390  C28 POPEW 395      63.573 112.198  52.310  1.00  0.00           C
ATOM   8393  C29 POPEW 395      63.233 111.386  51.090  1.00  0.00           C
ATOM   8395 0C21 POPEW 395      62.481 111.818  50.060  1.00  0.00           C
ATOM   8397 1C21 POPEW 395      61.812 113.167  49.980  1.00  0.00           C
ATOM   8400 2C21 POPEW 395      60.431 113.078  49.290  1.00  0.00           C
ATOM   8403 3C21 POPEW 395      60.562 112.858  47.770  1.00  0.00           C
ATOM   8406 4C21 POPEW 395      59.493 111.947  47.150  1.00  0.00           C
ATOM   8409 5C21 POPEW 395      59.693 110.487  47.590  1.00  0.00           C
ATOM   8412 6C21 POPEW 395      58.853 109.497  46.780  1.00  0.00           C
ATOM   8415 7C21 POPEW 395      58.993 108.078  47.340  1.00  0.00           C
ATOM   8418 8C21 POPEW 395      58.092 107.067  46.630  1.00  0.00           C
ATOM   8422  C33 POPEW 395      66.621 110.327  58.110  1.00  0.00           C
ATOM   8425  C34 POPEW 395      66.293 110.537  56.630  1.00  0.00           C
ATOM   8428  C35 POPEW 395      67.363 111.358  55.940  1.00  0.00           C
ATOM   8431  C36 POPEW 395      66.842 112.077  54.690  1.00  0.00           C
ATOM   8434  C37 POPEW 395      67.723 113.267  54.300  1.00  0.00           C
ATOM   8437  C38 POPEW 395      69.183 112.878  54.020  1.00  0.00           C
ATOM   8440  C39 POPEW 395      69.423 112.646  52.530  1.00  0.00           C
ATOM   8443 0C31 POPEW 395      69.673 113.977  51.830  1.00  0.00           C
ATOM   8446 1C31 POPEW 395      69.713 113.827  50.320  1.00  0.00           C
ATOM   8449 2C31 POPEW 395      69.951 115.158  49.620  1.00  0.00           C
ATOM   8452 3C31 POPEW 395      69.932 114.967  48.110  1.00  0.00           C
ATOM   8455 4C31 POPEW 395      68.521 114.908  47.490  1.00  0.00           C
ATOM   8458 5C31 POPEW 395      68.542 114.387  46.050  1.00  0.00           C
ATOM   8461 6C31 POPEW 395      67.161 114.207  45.430  1.00  0.00           C
ATOM   8465  NH3 POPEX 396      98.793  49.548  62.800  1.00  0.00           N
ATOM   8469  C12 POPEX 396      99.762  49.437  63.940  1.00  0.00           C
ATOM   8472  C11 POPEX 396     101.213  49.777  63.540  1.00  0.00           C
ATOM   8475  P   POPEX 396     102.612  47.777  64.410  1.00  0.00           P
ATOM   8476  O13 POPEX 396     103.252  47.398  65.690  1.00  0.00           O
ATOM   8477  O14 POPEX 396     101.452  46.988  63.950  1.00  0.00           O
ATOM   8478  O11 POPEX 396     103.701  47.827  63.250  1.00  0.00           O
ATOM   8479  O12 POPEX 396     102.122  49.297  64.540  1.00  0.00           O
ATOM   8480  C1  POPEX 396     103.753  46.768  62.280  1.00  0.00           C
ATOM   8483  C2  POPEX 396     103.032  47.146  60.950  1.00  0.00           C
ATOM   8485  O21 POPEX 396     102.432  45.938  60.440  1.00  0.00           O
ATOM   8486  C21 POPEX 396     101.632  46.058  59.390  1.00  0.00           C
ATOM   8487  O22 POPEX 396     101.353  47.118  58.840  1.00  0.00           O
ATOM   8488  C22 POPEX 396     101.021  44.707  58.980  1.00  0.00           C
ATOM   8491  C3  POPEX 396     104.062  47.847  59.990  1.00  0.00           C
ATOM   8494  O31 POPEX 396     103.482  48.777  59.030  1.00  0.00           O
ATOM   8495  C31 POPEX 396     103.713  48.457  57.750  1.00  0.00           C
ATOM   8496  O32 POPEX 396     104.303  47.457  57.390  1.00  0.00           O
ATOM   8497  C32 POPEX 396     103.153  49.478  56.750  1.00  0.00           C
ATOM   8500  C23 POPEX 396     100.191  44.818  57.680  1.00  0.00           C
ATOM   8503  C24 POPEX 396     101.082  45.058  56.450  1.00  0.00           C
ATOM   8506  C25 POPEX 396     100.323  45.158  55.130  1.00  0.00           C
ATOM   8509  C26 POPEX 396     101.262  45.188  53.920  1.00  0.00           C
ATOM   8512  C27 POPEX 396     100.492  45.218  52.600  1.00  0.00           C
ATOM   8515  C28 POPEX 396     101.383  44.998  51.360  1.00  0.00           C
ATOM   8518  C29 POPEX 396     100.492  44.758  50.160  1.00  0.00           C
ATOM   8520 0C21 POPEX 396     100.162  45.637  49.200  1.00  0.00           C
ATOM   8522 1C21 POPEX 396     100.672  47.048  49.030  1.00  0.00           C
ATOM   8525 2C21 POPEX 396     100.863  47.387  47.540  1.00  0.00           C
ATOM   8528 3C21 POPEX 396     101.833  46.457  46.790  1.00  0.00           C
ATOM   8531 4C21 POPEX 396     103.301  46.638  47.190  1.00  0.00           C
ATOM   8534 5C21 POPEX 396     104.033  47.688  46.340  1.00  0.00           C
ATOM   8537 6C21 POPEX 396     104.391  47.198  44.930  1.00  0.00           C
ATOM   8540 7C21 POPEX 396     105.302  48.168  44.180  1.00  0.00           C
ATOM   8543 8C21 POPEX 396     105.771  47.637  42.820  1.00  0.00           C
ATOM   8547  C33 POPEX 396     103.463  49.027  55.280  1.00  0.00           C
ATOM   8550  C34 POPEX 396     103.363  50.108  54.190  1.00  0.00           C
ATOM   8553  C35 POPEX 396     103.622  49.538  52.770  1.00  0.00           C
ATOM   8556  C36 POPEX 396     103.622  50.576  51.630  1.00  0.00           C
ATOM   8559  C37 POPEX 396     103.801  49.928  50.240  1.00  0.00           C
ATOM   8562  C38 POPEX 396     103.682  50.848  49.000  1.00  0.00           C
ATOM   8565  C39 POPEX 396     104.642  52.038  48.840  1.00  0.00           C
ATOM   8568 0C31 POPEX 396     104.282  52.838  47.570  1.00  0.00           C
ATOM   8571 1C31 POPEX 396     105.252  53.968  47.230  1.00  0.00           C
ATOM   8574 2C31 POPEX 396     104.642  55.097  46.390  1.00  0.00           C
ATOM   8577 3C31 POPEX 396     104.342  54.688  44.940  1.00  0.00           C
ATOM   8580 4C31 POPEX 396     104.382  55.896  43.990  1.00  0.00           C
ATOM   8583 5C31 POPEX 396     104.151  55.528  42.520  1.00  0.00           C
ATOM   8586 6C31 POPEX 396     104.242  56.748  41.600  1.00  0.00           C
ATOM   8590  NH3 POPEY 397      13.853 110.028  22.760  1.00  0.00           N
ATOM   8594  C12 POPEY 397      15.183 110.627  22.420  1.00  0.00           C
ATOM   8597  C11 POPEY 397      16.152 110.358  23.580  1.00  0.00           C
ATOM   8600  P   POPEY 397      18.763 110.158  23.670  1.00  0.00           P
ATOM   8601  O13 POPEY 397      18.493 108.886  24.380  1.00  0.00           O
ATOM   8602  O14 POPEY 397      19.642 110.037  22.500  1.00  0.00           O
ATOM   8603  O11 POPEY 397      19.503 111.097  24.700  1.00  0.00           O
ATOM   8604  O12 POPEY 397      17.433 110.898  23.260  1.00  0.00           O
ATOM   8605  C1  POPEY 397      18.763 111.978  25.560  1.00  0.00           C
ATOM   8608  C2  POPEY 397      19.343 111.938  27.010  1.00  0.00           C
ATOM   8610  O21 POPEY 397      18.443 112.417  28.030  1.00  0.00           O
ATOM   8611  C21 POPEY 397      17.402 111.628  28.300  1.00  0.00           C
ATOM   8612  O22 POPEY 397      16.993 110.728  27.580  1.00  0.00           O
ATOM   8613  C22 POPEY 397      16.872 111.938  29.710  1.00  0.00           C
ATOM   8616  C3  POPEY 397      20.652 112.776  27.080  1.00  0.00           C
ATOM   8619  O31 POPEY 397      21.451 112.458  28.250  1.00  0.00           O
ATOM   8620  C31 POPEY 397      22.701 112.957  28.150  1.00  0.00           C
ATOM   8621  O32 POPEY 397      23.112 113.588  27.200  1.00  0.00           O
ATOM   8622  C32 POPEY 397      23.542 112.706  29.410  1.00  0.00           C
ATOM   8625  C23 POPEY 397      17.972 112.188  30.800  1.00  0.00           C
ATOM   8628  C24 POPEY 397      17.972 111.257  32.020  1.00  0.00           C
ATOM   8631  C25 POPEY 397      18.923 111.737  33.140  1.00  0.00           C
ATOM   8634  C26 POPEY 397      18.603 111.117  34.510  1.00  0.00           C
ATOM   8637  C27 POPEY 397      19.743 111.208  35.530  1.00  0.00           C
ATOM   8640  C28 POPEY 397      19.472 110.358  36.790  1.00  0.00           C
ATOM   8643  C29 POPEY 397      20.402 110.677  37.930  1.00  0.00           C
ATOM   8645 0C21 POPEY 397      20.192 110.457  39.240  1.00  0.00           C
ATOM   8647 1C21 POPEY 397      18.993 109.807  39.890  1.00  0.00           C
ATOM   8650 2C21 POPEY 397      19.302 108.427  40.510  1.00  0.00           C
ATOM   8653 3C21 POPEY 397      20.423 108.438  41.560  1.00  0.00           C
ATOM   8656 4C21 POPEY 397      20.642 107.077  42.240  1.00  0.00           C
ATOM   8659 5C21 POPEY 397      19.941 106.908  43.590  1.00  0.00           C
ATOM   8662 6C21 POPEY 397      20.712 107.587  44.740  1.00  0.00           C
ATOM   8665 7C21 POPEY 397      20.142 107.227  46.130  1.00  0.00           C
ATOM   8668 8C21 POPEY 397      20.993 107.788  47.270  1.00  0.00           C
ATOM   8672  C33 POPEY 397      23.613 111.247  29.900  1.00  0.00           C
ATOM   8675  C34 POPEY 397      22.392 110.817  30.730  1.00  0.00           C
ATOM   8678  C35 POPEY 397      22.782 110.098  32.030  1.00  0.00           C
ATOM   8681  C36 POPEY 397      23.302 111.027  33.140  1.00  0.00           C
ATOM   8684  C37 POPEY 397      23.733 110.248  34.390  1.00  0.00           C
ATOM   8687  C38 POPEY 397      23.843 111.107  35.650  1.00  0.00           C
ATOM   8690  C39 POPEY 397      24.083 110.267  36.910  1.00  0.00           C
ATOM   8693 0C31 POPEY 397      24.152 111.107  38.190  1.00  0.00           C
ATOM   8696 1C31 POPEY 397      24.093 110.248  39.460  1.00  0.00           C
ATOM   8699 2C31 POPEY 397      23.943 111.097  40.720  1.00  0.00           C
ATOM   8702 3C31 POPEY 397      23.943 110.288  42.020  1.00  0.00           C
ATOM   8705 4C31 POPEY 397      23.472 111.117  43.220  1.00  0.00           C
ATOM   8708 5C31 POPEY 397      23.592 110.378  44.550  1.00  0.00           C
ATOM   8711 6C31 POPEY 397      22.952 111.137  45.710  1.00  0.00           C
ATOM   8715  NH3 POPEZ 398     101.471  82.207  20.400  1.00  0.00           N
ATOM   8719  C12 POPEZ 398     102.792  81.727  19.870  1.00  0.00           C
ATOM   8722  C11 POPEZ 398     103.013  82.118  18.400  1.00  0.00           C
ATOM   8725  P   POPEZ 398     102.481  84.637  17.980  1.00  0.00           P
ATOM   8726  O13 POPEZ 398     103.172  85.917  17.660  1.00  0.00           O
ATOM   8727  O14 POPEZ 398     101.502  84.128  17.000  1.00  0.00           O
ATOM   8728  O11 POPEZ 398     101.771  84.727  19.400  1.00  0.00           O
ATOM   8729  O12 POPEZ 398     103.503  83.467  18.260  1.00  0.00           O
ATOM   8730  C1  POPEZ 398     102.372  85.448  20.490  1.00  0.00           C
ATOM   8733  C2  POPEZ 398     101.271  85.988  21.450  1.00  0.00           C
ATOM   8735  O21 POPEZ 398     100.801  84.917  22.290  1.00  0.00           O
ATOM   8736  C21 POPEZ 398     100.152  85.327  23.390  1.00  0.00           C
ATOM   8737  O22 POPEZ 398      99.972  86.477  23.740  1.00  0.00           O
ATOM   8738  C22 POPEZ 398      99.531  84.108  24.080  1.00  0.00           C
ATOM   8741  C3  POPEZ 398     100.121  86.637  20.610  1.00  0.00           C
ATOM   8744  O31 POPEZ 398      99.173  87.357  21.410  1.00  0.00           O
ATOM   8745  C31 POPEZ 398      98.542  88.358  20.790  1.00  0.00           C
ATOM   8746  O32 POPEZ 398      98.652  88.607  19.600  1.00  0.00           O
ATOM   8747  C32 POPEZ 398      97.691  89.128  21.810  1.00  0.00           C
ATOM   8750  C23 POPEZ 398     100.501  83.228  24.910  1.00  0.00           C
ATOM   8753  C24 POPEZ 398      99.792  82.327  25.940  1.00  0.00           C
ATOM   8756  C25 POPEZ 398      99.213  83.118  27.130  1.00  0.00           C
ATOM   8759  C26 POPEZ 398      98.153  82.378  27.970  1.00  0.00           C
ATOM   8762  C27 POPEZ 398      98.542  81.128  28.770  1.00  0.00           C
ATOM   8765  C28 POPEZ 398      97.521  80.827  29.900  1.00  0.00           C
ATOM   8768  C29 POPEZ 398      97.683  81.748  31.090  1.00  0.00           C
ATOM   8770 0C21 POPEZ 398      97.633  81.386  32.390  1.00  0.00           C
ATOM   8772 1C21 POPEZ 398      97.353  80.007  32.940  1.00  0.00           C
ATOM   8775 2C21 POPEZ 398      96.423  80.077  34.170  1.00  0.00           C
ATOM   8778 3C21 POPEZ 398      96.082  78.708  34.790  1.00  0.00           C
ATOM   8781 4C21 POPEZ 398      95.191  78.887  36.030  1.00  0.00           C
ATOM   8784 5C21 POPEZ 398      94.592  77.608  36.620  1.00  0.00           C
ATOM   8787 6C21 POPEZ 398      95.592  76.748  37.410  1.00  0.00           C
ATOM   8790 7C21 POPEZ 398      94.893  75.748  38.350  1.00  0.00           C
ATOM   8793 8C21 POPEZ 398      95.872  74.828  39.070  1.00  0.00           C
ATOM   8797  C33 POPEZ 398      96.511  89.878  21.150  1.00  0.00           C
ATOM   8800  C34 POPEZ 398      96.441  91.358  21.560  1.00  0.00           C
ATOM   8803  C35 POPEZ 398      95.641  91.587  22.840  1.00  0.00           C
ATOM   8806  C36 POPEZ 398      95.471  93.088  23.120  1.00  0.00           C
ATOM   8809  C37 POPEZ 398      94.863  93.387  24.500  1.00  0.00           C
ATOM   8812  C38 POPEZ 398      94.783  94.908  24.720  1.00  0.00           C
ATOM   8815  C39 POPEZ 398      95.443  95.387  26.020  1.00  0.00           C
ATOM   8818 0C31 POPEZ 398      94.562  95.178  27.260  1.00  0.00           C
ATOM   8821 1C31 POPEZ 398      95.292  95.518  28.570  1.00  0.00           C
ATOM   8824 2C31 POPEZ 398      94.422  95.178  29.790  1.00  0.00           C
ATOM   8827 3C31 POPEZ 398      95.202  95.127  31.110  1.00  0.00           C
ATOM   8830 4C31 POPEZ 398      94.382  94.397  32.180  1.00  0.00           C
ATOM   8833 5C31 POPEZ 398      95.051  94.357  33.560  1.00  0.00           C
ATOM   8836 6C31 POPEZ 398      94.452  93.267  34.460  1.00  0.00           C
ATOM   8840  NH3 POPEa 399     114.102  85.548  67.060  1.00  0.00           N
ATOM   8844  C12 POPEa 399     115.121  85.467  65.970  1.00  0.00           C
ATOM   8847  C11 POPEa 399     115.121  86.647  64.960  1.00  0.00           C
ATOM   8850  P   POPEa 399     112.831  87.987  64.930  1.00  0.00           P
ATOM   8851  O13 POPEa 399     112.062  87.537  66.100  1.00  0.00           O
ATOM   8852  O14 POPEa 399     112.633  89.377  64.480  1.00  0.00           O
ATOM   8853  O11 POPEa 399     112.572  86.968  63.760  1.00  0.00           O
ATOM   8854  O12 POPEa 399     114.333  87.776  65.320  1.00  0.00           O
ATOM   8855  C1  POPEa 399     112.852  87.268  62.400  1.00  0.00           C
ATOM   8858  C2  POPEa 399     112.253  86.167  61.490  1.00  0.00           C
ATOM   8860  O21 POPEa 399     112.603  86.358  60.100  1.00  0.00           O
ATOM   8861  C21 POPEa 399     113.862  86.117  59.780  1.00  0.00           C
ATOM   8862  O22 POPEa 399     114.771  85.858  60.560  1.00  0.00           O
ATOM   8863  C22 POPEa 399     114.023  86.187  58.260  1.00  0.00           C
ATOM   8866  C3  POPEa 399     110.702  86.097  61.600  1.00  0.00           C
ATOM   8869  O31 POPEa 399     110.191  84.838  61.090  1.00  0.00           O
ATOM   8870  C31 POPEa 399     110.003  84.587  59.800  1.00  0.00           C
ATOM   8871  O32 POPEa 399     110.183  83.507  59.270  1.00  0.00           O
ATOM   8872  C32 POPEa 399     109.303  85.737  59.050  1.00  0.00           C
ATOM   8875  C23 POPEa 399     113.682  84.847  57.570  1.00  0.00           C
ATOM   8878  C24 POPEa 399     113.111  85.007  56.140  1.00  0.00           C
ATOM   8881  C25 POPEa 399     114.092  85.487  55.060  1.00  0.00           C
ATOM   8884  C26 POPEa 399     115.121  84.417  54.630  1.00  0.00           C
ATOM   8887  C27 POPEa 399     115.892  84.827  53.360  1.00  0.00           C
ATOM   8890  C28 POPEa 399     117.102  83.928  53.010  1.00  0.00           C
ATOM   8893  C29 POPEa 399     118.232  84.026  54.000  1.00  0.00           C
ATOM   8895 0C21 POPEa 399     119.282  84.878  53.930  1.00  0.00           C
ATOM   8897 1C21 POPEa 399     119.502  85.927  52.880  1.00  0.00           C
ATOM   8900 2C21 POPEa 399     120.513  87.037  53.260  1.00  0.00           C
ATOM   8903 3C21 POPEa 399     120.003  88.088  54.270  1.00  0.00           C
ATOM   8906 4C21 POPEa 399     120.982  89.268  54.370  1.00  0.00           C
ATOM   8909 5C21 POPEa 399     120.611  90.367  55.390  1.00  0.00           C
ATOM   8912 6C21 POPEa 399     120.801  89.967  56.860  1.00  0.00           C
ATOM   8915 7C21 POPEa 399     120.641  91.167  57.810  1.00  0.00           C
ATOM   8918 8C21 POPEa 399     120.872  90.837  59.290  1.00  0.00           C
ATOM   8922  C33 POPEa 399     109.312  85.518  57.520  1.00  0.00           C
ATOM   8925  C34 POPEa 399     108.262  86.386  56.810  1.00  0.00           C
ATOM   8928  C35 POPEa 399     108.322  86.278  55.280  1.00  0.00           C
ATOM   8931  C36 POPEa 399     109.502  87.048  54.670  1.00  0.00           C
ATOM   8934  C37 POPEa 399     109.462  87.057  53.130  1.00  0.00           C
ATOM   8937  C38 POPEa 399     110.702  87.697  52.480  1.00  0.00           C
ATOM   8940  C39 POPEa 399     110.852  89.207  52.710  1.00  0.00           C
ATOM   8943 0C31 POPEa 399     109.723  90.037  52.070  1.00  0.00           C
ATOM   8946 1C31 POPEa 399     110.162  91.438  51.600  1.00  0.00           C
ATOM   8949 2C31 POPEa 399     111.113  91.386  50.390  1.00  0.00           C
ATOM   8952 3C31 POPEa 399     111.383  92.767  49.780  1.00  0.00           C
ATOM   8955 4C31 POPEa 399     112.353  92.668  48.600  1.00  0.00           C
ATOM   8958 5C31 POPEa 399     113.243  93.896  48.410  1.00  0.00           C
ATOM   8961 6C31 POPEa 399     114.372  93.637  47.420  1.00  0.00           C
ATOM   8965  NH3 POPEb 400      68.801 109.587  65.570  1.00  0.00           N
ATOM   8969  C12 POPEb 400      68.011 110.777  65.140  1.00  0.00           C
ATOM   8972  C11 POPEb 400      66.632 110.416  64.560  1.00  0.00           C
ATOM   8975  P   POPEb 400      65.382 112.697  64.930  1.00  0.00           P
ATOM   8976  O13 POPEb 400      64.173 112.188  65.610  1.00  0.00           O
ATOM   8977  O14 POPEb 400      66.403 113.327  65.790  1.00  0.00           O
ATOM   8978  O11 POPEb 400      65.062 113.798  63.870  1.00  0.00           O
ATOM   8979  O12 POPEb 400      66.003 111.577  64.000  1.00  0.00           O
ATOM   8980  C1  POPEb 400      63.783 114.007  63.310  1.00  0.00           C
ATOM   8983  C2  POPEb 400      63.701 113.518  61.850  1.00  0.00           C
ATOM   8985  O21 POPEb 400      62.551 112.646  61.760  1.00  0.00           O
ATOM   8986  C21 POPEb 400      61.743 112.907  60.780  1.00  0.00           C
ATOM   8987  O22 POPEb 400      61.863 113.787  59.950  1.00  0.00           O
ATOM   8988  C22 POPEb 400      60.662 111.838  60.710  1.00  0.00           C
ATOM   8991  C3  POPEb 400      64.942 112.748  61.320  1.00  0.00           C
ATOM   8994  O31 POPEb 400      65.021 112.907  59.890  1.00  0.00           O
ATOM   8995  C31 POPEb 400      65.792 113.908  59.480  1.00  0.00           C
ATOM   8996  O32 POPEb 400      66.673 114.458  60.130  1.00  0.00           O
ATOM   8997  C32 POPEb 400      65.423 114.237  58.030  1.00  0.00           C
ATOM   9000  C23 POPEb 400      59.542 112.198  59.710  1.00  0.00           C
ATOM   9003  C24 POPEb 400      58.853 110.967  59.150  1.00  0.00           C
ATOM   9006  C25 POPEb 400      57.792 111.298  58.100  1.00  0.00           C
ATOM   9009  C26 POPEb 400      56.533 111.777  58.790  1.00  0.00           C
ATOM   9012  C27 POPEb 400      55.332 111.847  57.850  1.00  0.00           C
ATOM   9015  C28 POPEb 400      54.042 112.177  58.620  1.00  0.00           C
ATOM   9018  C29 POPEb 400      53.591 111.027  59.500  1.00  0.00           C
ATOM   9020 0C21 POPEb 400      52.372 110.487  59.560  1.00  0.00           C
ATOM   9022 1C21 POPEb 400      51.161 110.887  58.750  1.00  0.00           C
ATOM   9025 2C21 POPEb 400      50.532 109.707  58.000  1.00  0.00           C
ATOM   9028 3C21 POPEb 400      51.341 109.096  56.850  1.00  0.00           C
ATOM   9031 4C21 POPEb 400      50.431 108.137  56.060  1.00  0.00           C
ATOM   9034 5C21 POPEb 400      51.161 107.207  55.080  1.00  0.00           C
ATOM   9037 6C21 POPEb 400      51.733 107.887  53.820  1.00  0.00           C
ATOM   9040 7C21 POPEb 400      50.683 108.637  52.990  1.00  0.00           C
ATOM   9043 8C21 POPEb 400      50.912 108.538  51.480  1.00  0.00           C
ATOM   9047  C33 POPEb 400      64.082 115.007  57.890  1.00  0.00           C
ATOM   9050  C34 POPEb 400      63.632 115.248  56.440  1.00  0.00           C
ATOM   9053  C35 POPEb 400      64.503 116.278  55.740  1.00  0.00           C
ATOM   9056  C36 POPEb 400      64.483 116.147  54.220  1.00  0.00           C
ATOM   9059  C37 POPEb 400      65.761 116.698  53.580  1.00  0.00           C
ATOM   9062  C38 POPEb 400      65.673 116.757  52.050  1.00  0.00           C
ATOM   9065  C39 POPEb 400      64.841 117.957  51.580  1.00  0.00           C
ATOM   9068 0C31 POPEb 400      64.542 117.967  50.080  1.00  0.00           C
ATOM   9071 1C31 POPEb 400      65.792 117.878  49.210  1.00  0.00           C
ATOM   9074 2C31 POPEb 400      65.562 118.298  47.750  1.00  0.00           C
ATOM   9077 3C31 POPEb 400      64.372 117.627  47.050  1.00  0.00           C
ATOM   9080 4C31 POPEb 400      64.382 116.097  47.160  1.00  0.00           C
ATOM   9083 5C31 POPEb 400      63.713 115.397  45.970  1.00  0.00           C
ATOM   9086 6C31 POPEb 400      63.562 113.896  46.200  1.00  0.00           C
ATOM   9090  NH3 POPEc 401      79.253  98.778  20.170  1.00  0.00           N
ATOM   9094  C12 POPEc 401      78.661  98.448  18.820  1.00  0.00           C
ATOM   9097  C11 POPEc 401      77.191  98.868  18.710  1.00  0.00           C
ATOM   9100  P   POPEc 401      77.103 101.507  18.980  1.00  0.00           P
ATOM   9101  O13 POPEc 401      78.463 102.077  18.970  1.00  0.00           O
ATOM   9102  O14 POPEc 401      76.003 102.367  18.470  1.00  0.00           O
ATOM   9103  O11 POPEc 401      76.812 101.097  20.460  1.00  0.00           O
ATOM   9104  O12 POPEc 401      77.103 100.168  18.160  1.00  0.00           O
ATOM   9105  C1  POPEc 401      76.221 102.037  21.370  1.00  0.00           C
ATOM   9108  C2  POPEc 401      77.183 102.497  22.500  1.00  0.00           C
ATOM   9110  O21 POPEc 401      76.463 103.518  23.220  1.00  0.00           O
ATOM   9111  C21 POPEc 401      76.743 103.577  24.520  1.00  0.00           C
ATOM   9112  O22 POPEc 401      77.372 102.738  25.150  1.00  0.00           O
ATOM   9113  C22 POPEc 401      76.052 104.817  25.100  1.00  0.00           C
ATOM   9116  C3  POPEc 401      78.542 103.057  21.990  1.00  0.00           C
ATOM   9119  O31 POPEc 401      79.201 103.728  23.070  1.00  0.00           O
ATOM   9120  C31 POPEc 401      80.042 104.688  22.780  1.00  0.00           C
ATOM   9121  O32 POPEc 401      80.443 104.978  21.660  1.00  0.00           O
ATOM   9122  C32 POPEc 401      80.411 105.428  24.070  1.00  0.00           C
ATOM   9125  C23 POPEc 401      76.603 105.238  26.480  1.00  0.00           C
ATOM   9128  C24 POPEc 401      76.033 104.427  27.650  1.00  0.00           C
ATOM   9131  C25 POPEc 401      76.713 104.777  28.980  1.00  0.00           C
ATOM   9134  C26 POPEc 401      76.341 103.768  30.070  1.00  0.00           C
ATOM   9137  C27 POPEc 401      77.003 104.038  31.430  1.00  0.00           C
ATOM   9140  C28 POPEc 401      76.801 102.867  32.410  1.00  0.00           C
ATOM   9143  C29 POPEc 401      75.341 102.688  32.770  1.00  0.00           C
ATOM   9145 0C21 POPEc 401      74.831 102.568  34.000  1.00  0.00           C
ATOM   9147 1C21 POPEc 401      75.592 102.598  35.300  1.00  0.00           C
ATOM   9150 2C21 POPEc 401      75.841 101.178  35.820  1.00  0.00           C
ATOM   9153 3C21 POPEc 401      74.551 100.428  36.210  1.00  0.00           C
ATOM   9156 4C21 POPEc 401      74.812  99.188  37.070  1.00  0.00           C
ATOM   9159 5C21 POPEc 401      75.231  99.548  38.500  1.00  0.00           C
ATOM   9162 6C21 POPEc 401      75.951  98.407  39.220  1.00  0.00           C
ATOM   9165 7C21 POPEc 401      76.753  98.908  40.430  1.00  0.00           C
ATOM   9168 8C21 POPEc 401      77.521  97.798  41.140  1.00  0.00           C
ATOM   9172  C33 POPEc 401      79.651 106.768  24.200  1.00  0.00           C
ATOM   9175  C34 POPEc 401      80.093 107.618  25.410  1.00  0.00           C
ATOM   9178  C35 POPEc 401      79.423 107.257  26.740  1.00  0.00           C
ATOM   9181  C36 POPEc 401      79.981 108.088  27.900  1.00  0.00           C
ATOM   9184  C37 POPEc 401      79.173 107.977  29.200  1.00  0.00           C
ATOM   9187  C38 POPEc 401      79.893 108.667  30.370  1.00  0.00           C
ATOM   9190  C39 POPEc 401      79.012 108.956  31.590  1.00  0.00           C
ATOM   9193 0C31 POPEc 401      78.573 107.718  32.370  1.00  0.00           C
ATOM   9196 1C31 POPEc 401      77.801 108.078  33.650  1.00  0.00           C
ATOM   9199 2C31 POPEc 401      77.292 106.828  34.380  1.00  0.00           C
ATOM   9202 3C31 POPEc 401      76.691 107.148  35.760  1.00  0.00           C
ATOM   9205 4C31 POPEc 401      76.253 105.858  36.460  1.00  0.00           C
ATOM   9208 5C31 POPEc 401      75.743 106.057  37.880  1.00  0.00           C
ATOM   9211 6C31 POPEc 401      75.393 104.738  38.570  1.00  0.00           C
ATOM   9215  NH3 POPEd 402      82.021 122.748  24.580  1.00  0.00           N
ATOM   9219  C12 POPEd 402      81.143 122.557  25.780  1.00  0.00           C
ATOM   9222  C11 POPEd 402      80.583 123.886  26.280  1.00  0.00           C
ATOM   9225  P   POPEd 402      80.093 125.467  24.230  1.00  0.00           P
ATOM   9226  O13 POPEd 402      80.951 124.797  23.230  1.00  0.00           O
ATOM   9227  O14 POPEd 402      78.903 126.187  23.720  1.00  0.00           O
ATOM   9228  O11 POPEd 402      80.963 126.438  25.080  1.00  0.00           O
ATOM   9229  O12 POPEd 402      79.662 124.447  25.340  1.00  0.00           O
ATOM   9230  C1  POPEd 402      80.282 127.412  25.880  1.00  0.00           C
ATOM   9233  C2  POPEd 402      80.783 127.393  27.340  1.00  0.00           C
ATOM   9235  O21 POPEd 402      79.662 127.077  28.210  1.00  0.00           O
ATOM   9236  C21 POPEd 402      79.951 126.428  29.320  1.00  0.00           C
ATOM   9237  O22 POPEd 402      81.042 125.957  29.610  1.00  0.00           O
ATOM   9238  C22 POPEd 402      78.713 126.237  30.200  1.00  0.00           C
ATOM   9241  C3  POPEd 402      81.393 128.792  27.620  1.00  0.00           C
ATOM   9244  O31 POPEd 402      82.161 128.842  28.830  1.00  0.00           O
ATOM   9245  C31 POPEd 402      81.511 129.292  29.880  1.00  0.00           C
ATOM   9246  O32 POPEd 402      80.322 129.552  29.940  1.00  0.00           O
ATOM   9247  C32 POPEd 402      82.472 129.402  31.040  1.00  0.00           C
ATOM   9250  C23 POPEd 402      79.073 126.418  31.690  1.00  0.00           C
ATOM   9253  C24 POPEd 402      78.073 125.827  32.690  1.00  0.00           C
ATOM   9256  C25 POPEd 402      78.353 126.337  34.120  1.00  0.00           C
ATOM   9259  C26 POPEd 402      77.731 125.507  35.250  1.00  0.00           C
ATOM   9262  C27 POPEd 402      77.902 126.208  36.610  1.00  0.00           C
ATOM   9265  C28 POPEd 402      77.423 125.387  37.820  1.00  0.00           C
ATOM   9268  C29 POPEd 402      75.933 125.178  37.810  1.00  0.00           C
ATOM   9270 0C21 POPEd 402      75.062 125.548  38.770  1.00  0.00           C
ATOM   9272 1C21 POPEd 402      75.371 126.187  40.100  1.00  0.00           C
ATOM   9275 2C21 POPEd 402      75.183 127.712  40.120  1.00  0.00           C
ATOM   9278 3C21 POPEd 402      75.122 128.283  41.550  1.00  0.00           C
ATOM   9281 4C21 POPEd 402      74.503 129.682  41.620  1.00  0.00           C
ATOM   9284 5C21 POPEd 402      74.261 130.143  43.060  1.00  0.00           C
ATOM   9287 6C21 POPEd 402      73.301 131.333  43.190  1.00  0.00           C
ATOM   9290 7C21 POPEd 402      72.832 131.542  44.640  1.00  0.00           C
ATOM   9293 8C21 POPEd 402      71.771 132.643  44.780  1.00  0.00           C
ATOM   9297  C33 POPEd 402      82.232 128.243  32.020  1.00  0.00           C
ATOM   9300  C34 POPEd 402      83.322 128.152  33.080  1.00  0.00           C
ATOM   9303  C35 POPEd 402      82.982 127.128  34.170  1.00  0.00           C
ATOM   9306  C36 POPEd 402      83.193 125.677  33.730  1.00  0.00           C
ATOM   9309  C37 POPEd 402      82.301 124.688  34.490  1.00  0.00           C
ATOM   9312  C38 POPEd 402      82.652 123.218  34.200  1.00  0.00           C
ATOM   9315  C39 POPEd 402      81.721 122.248  34.930  1.00  0.00           C
ATOM   9318 0C31 POPEd 402      81.993 122.077  36.430  1.00  0.00           C
ATOM   9321 1C31 POPEd 402      80.863 121.318  37.140  1.00  0.00           C
ATOM   9324 2C31 POPEd 402      81.012 121.237  38.670  1.00  0.00           C
ATOM   9327 3C31 POPEd 402      81.562 119.887  39.160  1.00  0.00           C
ATOM   9330 4C31 POPEd 402      81.573 119.777  40.690  1.00  0.00           C
ATOM   9333 5C31 POPEd 402      82.152 118.457  41.200  1.00  0.00           C
ATOM   9336 6C31 POPEd 402      82.152 118.327  42.720  1.00  0.00           C
ATOM   9340  NH3 POPEe 403      54.042  38.308  27.230  1.00  0.00           N
ATOM   9344  C12 POPEe 403      53.583  39.078  26.020  1.00  0.00           C
ATOM   9347  C11 POPEe 403      52.112  38.768  25.650  1.00  0.00           C
ATOM   9350  P   POPEe 403      49.643  39.408  25.980  1.00  0.00           P
ATOM   9351  O13 POPEe 403      48.783  40.498  26.480  1.00  0.00           O
ATOM   9352  O14 POPEe 403      49.423  39.127  24.540  1.00  0.00           O
ATOM   9353  O11 POPEe 403      49.272  38.158  26.880  1.00  0.00           O
ATOM   9354  O12 POPEe 403      51.182  39.637  26.310  1.00  0.00           O
ATOM   9355  C1  POPEe 403      49.763  38.098  28.240  1.00  0.00           C
ATOM   9358  C2  POPEe 403      49.342  39.318  29.130  1.00  0.00           C
ATOM   9360  O21 POPEe 403      49.911  39.198  30.440  1.00  0.00           O
ATOM   9361  C21 POPEe 403      51.013  39.928  30.640  1.00  0.00           C
ATOM   9362  O22 POPEe 403      51.611  40.588  29.800  1.00  0.00           O
ATOM   9363  C22 POPEe 403      51.333  39.798  32.120  1.00  0.00           C
ATOM   9366  C3  POPEe 403      47.783  39.377  29.230  1.00  0.00           C
ATOM   9369  O31 POPEe 403      47.253  40.687  29.510  1.00  0.00           O
ATOM   9370  C31 POPEe 403      47.692  41.218  30.640  1.00  0.00           C
ATOM   9371  O32 POPEe 403      48.552  42.098  30.700  1.00  0.00           O
ATOM   9372  C32 POPEe 403      46.912  40.668  31.830  1.00  0.00           C
ATOM   9375  C23 POPEe 403      52.521  40.658  32.560  1.00  0.00           C
ATOM   9378  C24 POPEe 403      52.913  40.417  34.030  1.00  0.00           C
ATOM   9381  C25 POPEe 403      51.993  41.137  35.040  1.00  0.00           C
ATOM   9384  C26 POPEe 403      52.333  40.878  36.510  1.00  0.00           C
ATOM   9387  C27 POPEe 403      53.701  41.428  36.930  1.00  0.00           C
ATOM   9390  C28 POPEe 403      54.001  41.198  38.420  1.00  0.00           C
ATOM   9393  C29 POPEe 403      55.343  41.748  38.850  1.00  0.00           C
ATOM   9395 0C21 POPEe 403      55.553  42.948  39.420  1.00  0.00           C
ATOM   9397 1C21 POPEe 403      54.461  43.957  39.690  1.00  0.00           C
ATOM   9400 2C21 POPEe 403      54.963  45.307  40.220  1.00  0.00           C
ATOM   9403 3C21 POPEe 403      55.511  45.237  41.650  1.00  0.00           C
ATOM   9406 4C21 POPEe 403      55.683  46.617  42.300  1.00  0.00           C
ATOM   9409 5C21 POPEe 403      56.231  46.568  43.740  1.00  0.00           C
ATOM   9412 6C21 POPEe 403      55.392  45.707  44.690  1.00  0.00           C
ATOM   9415 7C21 POPEe 403      55.912  45.718  46.140  1.00  0.00           C
ATOM   9418 8C21 POPEe 403      55.173  44.728  47.040  1.00  0.00           C
ATOM   9422  C33 POPEe 403      47.353  41.338  33.150  1.00  0.00           C
ATOM   9425  C34 POPEe 403      46.341  41.167  34.280  1.00  0.00           C
ATOM   9428  C35 POPEe 403      46.751  41.978  35.520  1.00  0.00           C
ATOM   9431  C36 POPEe 403      45.753  41.858  36.660  1.00  0.00           C
ATOM   9434  C37 POPEe 403      46.122  42.698  37.890  1.00  0.00           C
ATOM   9437  C38 POPEe 403      45.292  42.347  39.130  1.00  0.00           C
ATOM   9440  C39 POPEe 403      43.771  42.457  38.940  1.00  0.00           C
ATOM   9443 0C31 POPEe 403      42.983  41.728  40.030  1.00  0.00           C
ATOM   9446 1C31 POPEe 403      41.472  41.737  39.750  1.00  0.00           C
ATOM   9449 2C31 POPEe 403      40.641  41.078  40.850  1.00  0.00           C
ATOM   9452 3C31 POPEe 403      39.152  41.438  40.760  1.00  0.00           C
ATOM   9455 4C31 POPEe 403      38.853  42.838  41.340  1.00  0.00           C
ATOM   9458 5C31 POPEe 403      37.482  43.387  40.940  1.00  0.00           C
ATOM   9461 6C31 POPEe 403      37.243  44.818  41.420  1.00  0.00           C
ATOM   9465  NH3 POPEf 404      52.232 126.596  21.250  1.00  0.00           N
ATOM   9469  C12 POPEf 404      52.533 125.878  19.970  1.00  0.00           C
ATOM   9472  C11 POPEf 404      51.263 125.188  19.450  1.00  0.00           C
ATOM   9475  P   POPEf 404      50.912 122.916  20.700  1.00  0.00           P
ATOM   9476  O13 POPEf 404      50.013 122.137  19.830  1.00  0.00           O
ATOM   9477  O14 POPEf 404      52.353 122.668  20.500  1.00  0.00           O
ATOM   9478  O11 POPEf 404      50.613 122.727  22.240  1.00  0.00           O
ATOM   9479  O12 POPEf 404      50.613 124.458  20.500  1.00  0.00           O
ATOM   9480  C1  POPEf 404      49.521 123.317  22.950  1.00  0.00           C
ATOM   9483  C2  POPEf 404      49.981 123.947  24.310  1.00  0.00           C
ATOM   9485  O21 POPEf 404      48.841 124.007  25.220  1.00  0.00           O
ATOM   9486  C21 POPEf 404      49.181 124.038  26.520  1.00  0.00           C
ATOM   9487  O22 POPEf 404      50.312 123.886  26.940  1.00  0.00           O
ATOM   9488  C22 POPEf 404      47.952 124.108  27.420  1.00  0.00           C
ATOM   9491  C3  POPEf 404      50.662 125.337  24.110  1.00  0.00           C
ATOM   9494  O31 POPEf 404      51.003 125.957  25.370  1.00  0.00           O
ATOM   9495  C31 POPEf 404      52.271 126.287  25.600  1.00  0.00           C
ATOM   9496  O32 POPEf 404      53.141 126.386  24.740  1.00  0.00           O
ATOM   9497  C32 POPEf 404      52.451 126.386  27.130  1.00  0.00           C
ATOM   9500  C23 POPEf 404      47.702 122.748  28.120  1.00  0.00           C
ATOM   9503  C24 POPEf 404      46.993 122.878  29.470  1.00  0.00           C
ATOM   9506  C25 POPEf 404      47.931 123.378  30.580  1.00  0.00           C
ATOM   9509  C26 POPEf 404      47.502 122.957  32.000  1.00  0.00           C
ATOM   9512  C27 POPEf 404      48.591 123.317  33.020  1.00  0.00           C
ATOM   9515  C28 POPEf 404      48.113 123.398  34.490  1.00  0.00           C
ATOM   9518  C29 POPEf 404      47.983 122.067  35.190  1.00  0.00           C
ATOM   9520 0C21 POPEf 404      48.141 121.877  36.520  1.00  0.00           C
ATOM   9522 1C21 POPEf 404      48.451 122.938  37.550  1.00  0.00           C
ATOM   9525 2C21 POPEf 404      49.743 122.668  38.350  1.00  0.00           C
ATOM   9528 3C21 POPEf 404      49.542 121.768  39.570  1.00  0.00           C
ATOM   9531 4C21 POPEf 404      50.853 121.548  40.330  1.00  0.00           C
ATOM   9534 5C21 POPEf 404      50.743 120.697  41.610  1.00  0.00           C
ATOM   9537 6C21 POPEf 404      52.091 120.637  42.340  1.00  0.00           C
ATOM   9540 7C21 POPEf 404      52.103 119.738  43.580  1.00  0.00           C
ATOM   9543 8C21 POPEf 404      53.493 119.598  44.200  1.00  0.00           C
ATOM   9547  C33 POPEf 404      53.722 127.067  27.700  1.00  0.00           C
ATOM   9550  C34 POPEf 404      53.603 127.257  29.230  1.00  0.00           C
ATOM   9553  C35 POPEf 404      53.853 125.967  30.040  1.00  0.00           C
ATOM   9556  C36 POPEf 404      53.183 125.907  31.420  1.00  0.00           C
ATOM   9559  C37 POPEf 404      53.542 124.598  32.150  1.00  0.00           C
ATOM   9562  C38 POPEf 404      53.303 124.637  33.670  1.00  0.00           C
ATOM   9565  C39 POPEf 404      52.283 123.628  34.210  1.00  0.00           C
ATOM   9568 0C31 POPEf 404      52.562 122.167  33.830  1.00  0.00           C
ATOM   9571 1C31 POPEf 404      51.951 121.197  34.860  1.00  0.00           C
ATOM   9574 2C31 POPEf 404      51.632 119.807  34.290  1.00  0.00           C
ATOM   9577 3C31 POPEf 404      50.623 119.026  35.130  1.00  0.00           C
ATOM   9580 4C31 POPEf 404      51.033 118.807  36.590  1.00  0.00           C
ATOM   9583 5C31 POPEf 404      49.993 117.967  37.350  1.00  0.00           C
ATOM   9586 6C31 POPEf 404      50.243 117.897  38.850  1.00  0.00           C
ATOM   9590  NH3 POPEg 405      38.193  95.837  61.620  1.00  0.00           N
ATOM   9594  C12 POPEg 405      39.632  95.407  61.490  1.00  0.00           C
ATOM   9597  C11 POPEg 405      40.091  94.548  62.670  1.00  0.00           C
ATOM   9600  P   POPEg 405      41.751  92.497  62.530  1.00  0.00           P
ATOM   9601  O13 POPEg 405      42.411  92.268  63.820  1.00  0.00           O
ATOM   9602  O14 POPEg 405      40.562  91.666  62.230  1.00  0.00           O
ATOM   9603  O11 POPEg 405      42.853  92.128  61.460  1.00  0.00           O
ATOM   9604  O12 POPEg 405      41.393  94.026  62.350  1.00  0.00           O
ATOM   9605  C1  POPEg 405      43.451  93.057  60.570  1.00  0.00           C
ATOM   9608  C2  POPEg 405      43.153  92.668  59.090  1.00  0.00           C
ATOM   9610  O21 POPEg 405      44.212  93.097  58.220  1.00  0.00           O
ATOM   9611  C21 POPEg 405      44.332  94.397  58.000  1.00  0.00           C
ATOM   9612  O22 POPEg 405      43.713  95.288  58.560  1.00  0.00           O
ATOM   9613  C22 POPEg 405      45.402  94.637  56.950  1.00  0.00           C
ATOM   9616  C3  POPEg 405      41.723  93.097  58.620  1.00  0.00           C
ATOM   9619  O31 POPEg 405      41.702  93.597  57.270  1.00  0.00           O
ATOM   9620  C31 POPEg 405      41.853  92.697  56.310  1.00  0.00           C
ATOM   9621  O32 POPEg 405      41.663  91.498  56.440  1.00  0.00           O
ATOM   9622  C32 POPEg 405      42.533  93.358  55.110  1.00  0.00           C
ATOM   9625  C23 POPEg 405      45.562  96.128  56.590  1.00  0.00           C
ATOM   9628  C24 POPEg 405      46.463  96.337  55.370  1.00  0.00           C
ATOM   9631  C25 POPEg 405      45.763  96.027  54.030  1.00  0.00           C
ATOM   9634  C26 POPEg 405      46.743  95.988  52.850  1.00  0.00           C
ATOM   9637  C27 POPEg 405      46.083  95.588  51.530  1.00  0.00           C
ATOM   9640  C28 POPEg 405      45.753  96.777  50.590  1.00  0.00           C
ATOM   9643  C29 POPEg 405      47.003  97.387  50.000  1.00  0.00           C
ATOM   9645 0C21 POPEg 405      47.681  96.917  48.940  1.00  0.00           C
ATOM   9647 1C21 POPEg 405      47.333  95.697  48.130  1.00  0.00           C
ATOM   9650 2C21 POPEg 405      47.173  95.957  46.630  1.00  0.00           C
ATOM   9653 3C21 POPEg 405      48.503  95.907  45.860  1.00  0.00           C
ATOM   9656 4C21 POPEg 405      48.292  95.827  44.340  1.00  0.00           C
ATOM   9659 5C21 POPEg 405      49.583  95.578  43.550  1.00  0.00           C
ATOM   9662 6C21 POPEg 405      50.181  94.198  43.820  1.00  0.00           C
ATOM   9665 7C21 POPEg 405      51.393  93.868  42.940  1.00  0.00           C
ATOM   9668 8C21 POPEg 405      51.533  92.357  42.680  1.00  0.00           C
ATOM   9672  C33 POPEg 405      41.803  93.197  53.760  1.00  0.00           C
ATOM   9675  C34 POPEg 405      40.933  94.397  53.370  1.00  0.00           C
ATOM   9678  C35 POPEg 405      40.723  94.468  51.850  1.00  0.00           C
ATOM   9681  C36 POPEg 405      39.963  95.718  51.370  1.00  0.00           C
ATOM   9684  C37 POPEg 405      39.763  95.688  49.850  1.00  0.00           C
ATOM   9687  C38 POPEg 405      39.013  96.897  49.250  1.00  0.00           C
ATOM   9690  C39 POPEg 405      37.612  97.128  49.840  1.00  0.00           C
ATOM   9693 0C31 POPEg 405      37.542  98.368  50.740  1.00  0.00           C
ATOM   9696 1C31 POPEg 405      36.173  98.557  51.390  1.00  0.00           C
ATOM   9699 2C31 POPEg 405      36.193  99.338  52.720  1.00  0.00           C
ATOM   9702 3C31 POPEg 405      36.432 100.848  52.630  1.00  0.00           C
ATOM   9705 4C31 POPEg 405      37.902 101.247  52.480  1.00  0.00           C
ATOM   9708 5C31 POPEg 405      38.152 102.738  52.720  1.00  0.00           C
ATOM   9711 6C31 POPEg 405      39.632 103.057  52.950  1.00  0.00           C
ATOM   9715  NH3 POPEh 406      98.713  57.318  63.890  1.00  0.00           N
ATOM   9719  C12 POPEh 406      98.141  56.048  64.430  1.00  0.00           C
ATOM   9722  C11 POPEh 406      97.633  55.188  63.270  1.00  0.00           C
ATOM   9725  P   POPEh 406      98.132  52.667  63.880  1.00  0.00           P
ATOM   9726  O13 POPEh 406      99.303  52.908  64.740  1.00  0.00           O
ATOM   9727  O14 POPEh 406      97.283  51.538  64.280  1.00  0.00           O
ATOM   9728  O11 POPEh 406      98.603  52.358  62.400  1.00  0.00           O
ATOM   9729  O12 POPEh 406      97.201  53.928  63.770  1.00  0.00           O
ATOM   9730  C1  POPEh 406      99.893  52.818  61.960  1.00  0.00           C
ATOM   9733  C2  POPEh 406      99.882  53.197  60.470  1.00  0.00           C
ATOM   9735  O21 POPEh 406      99.213  52.178  59.680  1.00  0.00           O
ATOM   9736  C21 POPEh 406      99.882  51.167  59.150  1.00  0.00           C
ATOM   9737  O22 POPEh 406     101.073  50.948  59.280  1.00  0.00           O
ATOM   9738  C22 POPEh 406      98.941  50.288  58.350  1.00  0.00           C
ATOM   9741  C3  POPEh 406     101.293  53.667  60.000  1.00  0.00           C
ATOM   9744  O31 POPEh 406     101.191  54.018  58.620  1.00  0.00           O
ATOM   9745  C31 POPEh 406     102.323  54.278  58.010  1.00  0.00           C
ATOM   9746  O32 POPEh 406     103.421  54.297  58.500  1.00  0.00           O
ATOM   9747  C32 POPEh 406     101.952  54.608  56.580  1.00  0.00           C
ATOM   9750  C23 POPEh 406      99.042  50.568  56.840  1.00  0.00           C
ATOM   9753  C24 POPEh 406      98.433  49.418  56.040  1.00  0.00           C
ATOM   9756  C25 POPEh 406      99.033  49.278  54.640  1.00  0.00           C
ATOM   9759  C26 POPEh 406      98.812  50.528  53.780  1.00  0.00           C
ATOM   9762  C27 POPEh 406      99.202  50.297  52.310  1.00  0.00           C
ATOM   9765  C28 POPEh 406      98.212  49.428  51.510  1.00  0.00           C
ATOM   9768  C29 POPEh 406      96.903  50.097  51.170  1.00  0.00           C
ATOM   9770 0C21 POPEh 406      96.283  50.167  49.970  1.00  0.00           C
ATOM   9772 1C21 POPEh 406      96.763  49.587  48.660  1.00  0.00           C
ATOM   9775 2C21 POPEh 406      95.941  48.368  48.200  1.00  0.00           C
ATOM   9778 3C21 POPEh 406      94.543  48.688  47.630  1.00  0.00           C
ATOM   9781 4C21 POPEh 406      93.831  47.398  47.170  1.00  0.00           C
ATOM   9784 5C21 POPEh 406      92.323  47.547  46.940  1.00  0.00           C
ATOM   9787 6C21 POPEh 406      91.922  48.337  45.680  1.00  0.00           C
ATOM   9790 7C21 POPEh 406      90.401  48.298  45.460  1.00  0.00           C
ATOM   9793 8C21 POPEh 406      89.863  49.278  44.410  1.00  0.00           C
ATOM   9797  C33 POPEh 406     103.083  54.217  55.610  1.00  0.00           C
ATOM   9800  C34 POPEh 406     102.612  54.418  54.170  1.00  0.00           C
ATOM   9803  C35 POPEh 406     102.242  55.878  53.870  1.00  0.00           C
ATOM   9806  C36 POPEh 406     100.842  56.036  53.290  1.00  0.00           C
ATOM   9809  C37 POPEh 406     100.812  57.137  52.230  1.00  0.00           C
ATOM   9812  C38 POPEh 406      99.403  57.457  51.750  1.00  0.00           C
ATOM   9815  C39 POPEh 406      99.372  58.068  50.340  1.00  0.00           C
ATOM   9818 0C31 POPEh 406     100.003  57.137  49.300  1.00  0.00           C
ATOM   9821 1C31 POPEh 406      99.303  57.216  47.950  1.00  0.00           C
ATOM   9824 2C31 POPEh 406      99.742  56.137  46.940  1.00  0.00           C
ATOM   9827 3C31 POPEh 406      99.652  54.707  47.490  1.00  0.00           C
ATOM   9830 4C31 POPEh 406      99.801  53.678  46.360  1.00  0.00           C
ATOM   9833 5C31 POPEh 406      99.671  52.216  46.820  1.00  0.00           C
ATOM   9836 6C31 POPEh 406      99.811  51.248  45.640  1.00  0.00           C
ATOM   9840  NH3 POPEi 407      48.722  52.318  22.850  1.00  0.00           N
ATOM   9844  C12 POPEi 407      48.722  53.678  22.220  1.00  0.00           C
ATOM   9847  C11 POPEi 407      50.021  53.928  21.430  1.00  0.00           C
ATOM   9850  P   POPEi 407      52.032  52.588  22.490  1.00  0.00           P
ATOM   9851  O13 POPEi 407      51.152  51.428  22.200  1.00  0.00           O
ATOM   9852  O14 POPEi 407      53.271  52.658  21.690  1.00  0.00           O
ATOM   9853  O11 POPEi 407      52.372  52.617  24.000  1.00  0.00           O
ATOM   9854  O12 POPEi 407      51.182  53.898  22.280  1.00  0.00           O
ATOM   9855  C1  POPEi 407      53.353  51.768  24.580  1.00  0.00           C
ATOM   9858  C2  POPEi 407      52.702  50.507  25.220  1.00  0.00           C
ATOM   9860  O21 POPEi 407      51.983  50.887  26.410  1.00  0.00           O
ATOM   9861  C21 POPEi 407      50.963  51.717  26.190  1.00  0.00           C
ATOM   9862  O22 POPEi 407      50.192  51.678  25.240  1.00  0.00           O
ATOM   9863  C22 POPEi 407      50.933  52.757  27.300  1.00  0.00           C
ATOM   9866  C3  POPEi 407      53.783  49.437  25.570  1.00  0.00           C
ATOM   9869  O31 POPEi 407      53.233  48.108  25.640  1.00  0.00           O
ATOM   9870  C31 POPEi 407      52.832  47.488  26.760  1.00  0.00           C
ATOM   9871  O32 POPEi 407      52.162  46.468  26.720  1.00  0.00           O
ATOM   9872  C32 POPEi 407      53.333  48.108  28.070  1.00  0.00           C
ATOM   9875  C23 POPEi 407      50.743  52.157  28.710  1.00  0.00           C
ATOM   9878  C24 POPEi 407      49.293  51.778  29.010  1.00  0.00           C
ATOM   9881  C25 POPEi 407      49.093  51.158  30.410  1.00  0.00           C
ATOM   9884  C26 POPEi 407      49.403  52.098  31.590  1.00  0.00           C
ATOM   9887  C27 POPEi 407      49.623  51.308  32.880  1.00  0.00           C
ATOM   9890  C28 POPEi 407      50.042  52.178  34.080  1.00  0.00           C
ATOM   9893  C29 POPEi 407      50.862  51.438  35.120  1.00  0.00           C
ATOM   9895 0C21 POPEi 407      50.522  50.318  35.780  1.00  0.00           C
ATOM   9897 1C21 POPEi 407      49.212  49.587  35.680  1.00  0.00           C
ATOM   9900 2C21 POPEi 407      48.533  49.347  37.040  1.00  0.00           C
ATOM   9903 3C21 POPEi 407      48.222  50.648  37.800  1.00  0.00           C
ATOM   9906 4C21 POPEi 407      49.142  50.848  39.010  1.00  0.00           C
ATOM   9909 5C21 POPEi 407      48.743  49.928  40.170  1.00  0.00           C
ATOM   9912 6C21 POPEi 407      49.783  49.887  41.290  1.00  0.00           C
ATOM   9915 7C21 POPEi 407      49.312  48.987  42.430  1.00  0.00           C
ATOM   9918 8C21 POPEi 407      50.243  49.047  43.630  1.00  0.00           C
ATOM   9922  C33 POPEi 407      52.902  47.248  29.290  1.00  0.00           C
ATOM   9925  C34 POPEi 407      53.632  47.527  30.630  1.00  0.00           C
ATOM   9928  C35 POPEi 407      53.201  48.768  31.430  1.00  0.00           C
ATOM   9931  C36 POPEi 407      53.942  50.068  31.110  1.00  0.00           C
ATOM   9934  C37 POPEi 407      55.462  49.998  31.340  1.00  0.00           C
ATOM   9937  C38 POPEi 407      56.201  51.338  31.190  1.00  0.00           C
ATOM   9940  C39 POPEi 407      56.322  52.128  32.500  1.00  0.00           C
ATOM   9943 0C31 POPEi 407      54.972  52.608  33.050  1.00  0.00           C
ATOM   9946 1C31 POPEi 407      55.132  53.818  33.960  1.00  0.00           C
ATOM   9949 2C31 POPEi 407      53.893  54.038  34.830  1.00  0.00           C
ATOM   9952 3C31 POPEi 407      54.051  55.248  35.750  1.00  0.00           C
ATOM   9955 4C31 POPEi 407      53.632  56.568  35.090  1.00  0.00           C
ATOM   9958 5C31 POPEi 407      53.692  57.748  36.060  1.00  0.00           C
ATOM   9961 6C31 POPEi 407      52.923  58.978  35.570  1.00  0.00           C
ATOM   9965  NH3 POPEj 408     100.261  34.908  24.230  1.00  0.00           N
ATOM   9969  C12 POPEj 408     100.982  33.867  25.060  1.00  0.00           C
ATOM   9972  C11 POPEj 408     102.043  33.098  24.240  1.00  0.00           C
ATOM   9975  P   POPEj 408     103.281  34.797  22.640  1.00  0.00           P
ATOM   9976  O13 POPEj 408     104.361  34.338  21.740  1.00  0.00           O
ATOM   9977  O14 POPEj 408     101.903  34.968  22.120  1.00  0.00           O
ATOM   9978  O11 POPEj 408     103.701  36.178  23.260  1.00  0.00           O
ATOM   9979  O12 POPEj 408     103.202  33.887  23.940  1.00  0.00           O
ATOM   9980  C1  POPEj 408     104.671  36.328  24.300  1.00  0.00           C
ATOM   9983  C2  POPEj 408     104.002  36.437  25.700  1.00  0.00           C
ATOM   9985  O21 POPEj 408     104.193  37.738  26.260  1.00  0.00           O
ATOM   9986  C21 POPEj 408     105.382  38.127  26.650  1.00  0.00           C
ATOM   9987  O22 POPEj 408     106.412  37.488  26.580  1.00  0.00           O
ATOM   9988  C22 POPEj 408     105.221  39.538  27.260  1.00  0.00           C
ATOM   9991  C3  POPEj 408     104.422  35.268  26.650  1.00  0.00           C
ATOM   9994  O31 POPEj 408     104.382  35.608  28.050  1.00  0.00           O
ATOM   9995  C31 POPEj 408     103.182  35.777  28.590  1.00  0.00           C
ATOM   9996  O32 POPEj 408     102.113  35.568  28.050  1.00  0.00           O
ATOM   9997  C32 POPEj 408     103.333  36.117  30.060  1.00  0.00           C
ATOM  10000  C23 POPEj 408     106.271  39.858  28.350  1.00  0.00           C
ATOM  10003  C24 POPEj 408     105.933  41.088  29.210  1.00  0.00           C
ATOM  10006  C25 POPEj 408     105.112  40.748  30.460  1.00  0.00           C
ATOM  10009  C26 POPEj 408     105.933  40.738  31.770  1.00  0.00           C
ATOM  10012  C27 POPEj 408     105.062  40.367  32.980  1.00  0.00           C
ATOM  10015  C28 POPEj 408     105.693  40.728  34.340  1.00  0.00           C
ATOM  10018  C29 POPEj 408     104.661  40.608  35.450  1.00  0.00           C
ATOM  10020 0C21 POPEj 408     104.771  39.917  36.600  1.00  0.00           C
ATOM  10022 1C21 POPEj 408     105.982  39.158  37.080  1.00  0.00           C
ATOM  10025 2C21 POPEj 408     106.213  39.257  38.600  1.00  0.00           C
ATOM  10028 3C21 POPEj 408     106.642  40.658  39.080  1.00  0.00           C
ATOM  10031 4C21 POPEj 408     107.051  40.728  40.560  1.00  0.00           C
ATOM  10034 5C21 POPEj 408     108.103  39.657  40.940  1.00  0.00           C
ATOM  10037 6C21 POPEj 408     108.673  39.787  42.360  1.00  0.00           C
ATOM  10040 7C21 POPEj 408     109.632  38.648  42.690  1.00  0.00           C
ATOM  10043 8C21 POPEj 408     110.221  38.688  44.110  1.00  0.00           C
ATOM  10047  C33 POPEj 408     102.691  37.468  30.400  1.00  0.00           C
ATOM  10050  C34 POPEj 408     102.823  37.748  31.910  1.00  0.00           C
ATOM  10053  C35 POPEj 408     101.891  36.918  32.810  1.00  0.00           C
ATOM  10056  C36 POPEj 408     100.413  37.068  32.460  1.00  0.00           C
ATOM  10059  C37 POPEj 408      99.432  36.358  33.410  1.00  0.00           C
ATOM  10062  C38 POPEj 408      99.482  36.838  34.870  1.00  0.00           C
ATOM  10065  C39 POPEj 408     100.413  36.028  35.780  1.00  0.00           C
ATOM  10068 0C31 POPEj 408     101.322  36.918  36.640  1.00  0.00           C
ATOM  10071 1C31 POPEj 408     101.822  36.228  37.920  1.00  0.00           C
ATOM  10074 2C31 POPEj 408     102.831  37.128  38.640  1.00  0.00           C
ATOM  10077 3C31 POPEj 408     103.013  36.807  40.130  1.00  0.00           C
ATOM  10080 4C31 POPEj 408     101.791  37.188  40.980  1.00  0.00           C
ATOM  10083 5C31 POPEj 408     102.132  37.378  42.460  1.00  0.00           C
ATOM  10086 6C31 POPEj 408     100.963  37.878  43.310  1.00  0.00           C
ATOM  10090  NH3 POPEk 409      69.332  43.088  68.170  1.00  0.00           N
ATOM  10094  C12 POPEk 409      70.111  44.377  68.350  1.00  0.00           C
ATOM  10097  C11 POPEk 409      69.993  45.327  67.150  1.00  0.00           C
ATOM  10100  P   POPEk 409      71.393  47.527  67.630  1.00  0.00           P
ATOM  10101  O13 POPEk 409      71.501  47.428  69.110  1.00  0.00           O
ATOM  10102  O14 POPEk 409      72.543  48.178  66.950  1.00  0.00           O
ATOM  10103  O11 POPEk 409      70.083  48.326  67.230  1.00  0.00           O
ATOM  10104  O12 POPEk 409      71.173  46.097  67.010  1.00  0.00           O
ATOM  10105  C1  POPEk 409      69.882  48.728  65.880  1.00  0.00           C
ATOM  10108  C2  POPEk 409      68.471  48.378  65.330  1.00  0.00           C
ATOM  10110  O21 POPEk 409      68.411  46.968  65.020  1.00  0.00           O
ATOM  10111  C21 POPEk 409      67.221  46.408  65.120  1.00  0.00           C
ATOM  10112  O22 POPEk 409      66.271  46.858  65.730  1.00  0.00           O
ATOM  10113  C22 POPEk 409      67.213  45.088  64.350  1.00  0.00           C
ATOM  10116  C3  POPEk 409      68.253  49.178  64.010  1.00  0.00           C
ATOM  10119  O31 POPEk 409      67.432  48.527  63.040  1.00  0.00           O
ATOM  10120  C31 POPEk 409      66.161  48.818  62.740  1.00  0.00           C
ATOM  10121  O32 POPEk 409      65.503  48.137  61.980  1.00  0.00           O
ATOM  10122  C32 POPEk 409      65.661  50.117  63.360  1.00  0.00           C
ATOM  10125  C23 POPEk 409      66.562  45.218  62.950  1.00  0.00           C
ATOM  10128  C24 POPEk 409      66.853  44.018  62.030  1.00  0.00           C
ATOM  10131  C25 POPEk 409      66.052  44.018  60.730  1.00  0.00           C
ATOM  10134  C26 POPEk 409      66.501  42.877  59.800  1.00  0.00           C
ATOM  10137  C27 POPEk 409      65.562  42.658  58.600  1.00  0.00           C
ATOM  10140  C28 POPEk 409      66.182  41.737  57.530  1.00  0.00           C
ATOM  10143  C29 POPEk 409      65.262  41.557  56.350  1.00  0.00           C
ATOM  10145 0C21 POPEk 409      65.621  41.088  55.140  1.00  0.00           C
ATOM  10147 1C21 POPEk 409      66.993  40.588  54.730  1.00  0.00           C
ATOM  10150 2C21 POPEk 409      67.653  41.468  53.660  1.00  0.00           C
ATOM  10153 3C21 POPEk 409      68.893  40.798  53.040  1.00  0.00           C
ATOM  10156 4C21 POPEk 409      69.763  41.737  52.190  1.00  0.00           C
ATOM  10159 5C21 POPEk 409      70.493  42.777  53.050  1.00  0.00           C
ATOM  10162 6C21 POPEk 409      71.551  43.588  52.290  1.00  0.00           C
ATOM  10165 7C21 POPEk 409      72.323  44.507  53.250  1.00  0.00           C
ATOM  10168 8C21 POPEk 409      73.243  45.507  52.550  1.00  0.00           C
ATOM  10172  C33 POPEk 409      64.163  50.367  63.080  1.00  0.00           C
ATOM  10175  C34 POPEk 409      63.853  51.858  62.950  1.00  0.00           C
ATOM  10178  C35 POPEk 409      62.362  52.178  63.070  1.00  0.00           C
ATOM  10181  C36 POPEk 409      61.562  51.877  61.800  1.00  0.00           C
ATOM  10184  C37 POPEk 409      60.132  52.408  61.920  1.00  0.00           C
ATOM  10187  C38 POPEk 409      59.202  51.947  60.780  1.00  0.00           C
ATOM  10190  C39 POPEk 409      57.861  52.698  60.770  1.00  0.00           C
ATOM  10193 0C31 POPEk 409      58.032  54.167  60.360  1.00  0.00           C
ATOM  10196 1C31 POPEk 409      56.743  54.988  60.460  1.00  0.00           C
ATOM  10199 2C31 POPEk 409      56.993  56.478  60.200  1.00  0.00           C
ATOM  10202 3C31 POPEk 409      57.243  56.826  58.720  1.00  0.00           C
ATOM  10205 4C31 POPEk 409      57.731  58.278  58.580  1.00  0.00           C
ATOM  10208 5C31 POPEk 409      57.751  58.788  57.140  1.00  0.00           C
ATOM  10211 6C31 POPEk 409      57.822  60.307  57.080  1.00  0.00           C
ATOM  10215  NH3 POPEl 410       8.062  82.057  24.440  1.00  0.00           N
ATOM  10219  C12 POPEl 410       9.043  82.447  23.350  1.00  0.00           C
ATOM  10222  C11 POPEl 410       8.503  83.348  22.210  1.00  0.00           C
ATOM  10225  P   POPEl 410       8.873  85.887  22.870  1.00  0.00           P
ATOM  10226  O13 POPEl 410       8.033  87.067  23.110  1.00  0.00           O
ATOM  10227  O14 POPEl 410       9.883  86.047  21.810  1.00  0.00           O
ATOM  10228  O11 POPEl 410       9.603  85.588  24.230  1.00  0.00           O
ATOM  10229  O12 POPEl 410       7.973  84.598  22.650  1.00  0.00           O
ATOM  10230  C1  POPEl 410       8.892  85.018  25.330  1.00  0.00           C
ATOM  10233  C2  POPEl 410       8.583  86.047  26.430  1.00  0.00           C
ATOM  10235  O21 POPEl 410       9.273  85.557  27.590  1.00  0.00           O
ATOM  10236  C21 POPEl 410       9.693  86.428  28.460  1.00  0.00           C
ATOM  10237  O22 POPEl 410       9.463  87.636  28.460  1.00  0.00           O
ATOM  10238  C22 POPEl 410      10.423  85.637  29.550  1.00  0.00           C
ATOM  10241  C3  POPEl 410       7.043  86.167  26.660  1.00  0.00           C
ATOM  10244  O31 POPEl 410       6.603  85.537  27.880  1.00  0.00           O
ATOM  10245  C31 POPEl 410       6.433  84.217  27.780  1.00  0.00           C
ATOM  10246  O32 POPEl 410       6.573  83.557  26.760  1.00  0.00           O
ATOM  10247  C32 POPEl 410       6.043  83.697  29.170  1.00  0.00           C
ATOM  10250  C23 POPEl 410      11.673  86.298  30.160  1.00  0.00           C
ATOM  10253  C24 POPEl 410      12.373  85.318  31.120  1.00  0.00           C
ATOM  10256  C25 POPEl 410      11.612  85.197  32.450  1.00  0.00           C
ATOM  10259  C26 POPEl 410      12.093  84.077  33.360  1.00  0.00           C
ATOM  10262  C27 POPEl 410      11.223  83.988  34.610  1.00  0.00           C
ATOM  10265  C28 POPEl 410      11.512  82.798  35.530  1.00  0.00           C
ATOM  10268  C29 POPEl 410      12.913  82.738  36.090  1.00  0.00           C
ATOM  10270 0C21 POPEl 410      13.283  81.938  37.090  1.00  0.00           C
ATOM  10272 1C21 POPEl 410      12.382  80.977  37.840  1.00  0.00           C
ATOM  10275 2C21 POPEl 410      12.523  81.167  39.360  1.00  0.00           C
ATOM  10278 3C21 POPEl 410      12.113  82.568  39.850  1.00  0.00           C
ATOM  10281 4C21 POPEl 410      12.373  82.748  41.350  1.00  0.00           C
ATOM  10284 5C21 POPEl 410      11.102  83.057  42.140  1.00  0.00           C
ATOM  10287 6C21 POPEl 410      11.343  82.967  43.650  1.00  0.00           C
ATOM  10290 7C21 POPEl 410      10.052  83.127  44.450  1.00  0.00           C
ATOM  10293 8C21 POPEl 410      10.303  83.197  45.960  1.00  0.00           C
ATOM  10297  C33 POPEl 410       7.243  83.567  30.150  1.00  0.00           C
ATOM  10300  C34 POPEl 410       7.093  84.377  31.460  1.00  0.00           C
ATOM  10303  C35 POPEl 410       6.013  83.837  32.410  1.00  0.00           C
ATOM  10306  C36 POPEl 410       6.183  84.357  33.850  1.00  0.00           C
ATOM  10309  C37 POPEl 410       5.343  83.658  34.920  1.00  0.00           C
ATOM  10312  C38 POPEl 410       5.753  84.087  36.350  1.00  0.00           C
ATOM  10315  C39 POPEl 410       4.943  83.368  37.440  1.00  0.00           C
ATOM  10318 0C31 POPEl 410       4.503  84.287  38.590  1.00  0.00           C
ATOM  10321 1C31 POPEl 410       3.373  83.678  39.430  1.00  0.00           C
ATOM  10324 2C31 POPEl 410       2.553  84.738  40.180  1.00  0.00           C
ATOM  10327 3C31 POPEl 410       2.863  84.847  41.680  1.00  0.00           C
ATOM  10330 4C31 POPEl 410       2.153  86.047  42.310  1.00  0.00           C
ATOM  10333 5C31 POPEl 410       2.303  86.088  43.830  1.00  0.00           C
ATOM  10336 6C31 POPEl 410       1.773  87.367  44.490  1.00  0.00           C
ATOM  10340  NH3 POPEm 411     109.271  70.327  65.050  1.00  0.00           N
ATOM  10344  C12 POPEm 411     109.173  68.818  65.070  1.00  0.00           C
ATOM  10347  C11 POPEm 411     107.873  68.298  64.410  1.00  0.00           C
ATOM  10350  P   POPEm 411     106.523  66.048  64.220  1.00  0.00           P
ATOM  10351  O13 POPEm 411     105.892  65.178  65.230  1.00  0.00           O
ATOM  10352  O14 POPEm 411     105.562  66.877  63.460  1.00  0.00           O
ATOM  10353  O11 POPEm 411     107.363  65.117  63.250  1.00  0.00           O
ATOM  10354  O12 POPEm 411     107.592  66.987  64.910  1.00  0.00           O
ATOM  10355  C1  POPEm 411     107.662  65.478  61.890  1.00  0.00           C
ATOM  10358  C2  POPEm 411     107.113  64.437  60.870  1.00  0.00           C
ATOM  10360  O21 POPEm 411     105.682  64.467  60.940  1.00  0.00           O
ATOM  10361  C21 POPEm 411     105.081  64.178  59.800  1.00  0.00           C
ATOM  10362  O22 POPEm 411     105.641  63.957  58.730  1.00  0.00           O
ATOM  10363  C22 POPEm 411     103.582  64.077  60.090  1.00  0.00           C
ATOM  10366  C3  POPEm 411     107.691  63.007  61.170  1.00  0.00           C
ATOM  10369  O31 POPEm 411     107.083  61.877  60.480  1.00  0.00           O
ATOM  10370  C31 POPEm 411     105.973  61.417  61.100  1.00  0.00           C
ATOM  10371  O32 POPEm 411     105.463  61.978  62.050  1.00  0.00           O
ATOM  10372  C32 POPEm 411     105.373  60.158  60.500  1.00  0.00           C
ATOM  10375  C23 POPEm 411     102.743  64.418  58.860  1.00  0.00           C
ATOM  10378  C24 POPEm 411     102.691  63.318  57.810  1.00  0.00           C
ATOM  10381  C25 POPEm 411     102.043  63.818  56.520  1.00  0.00           C
ATOM  10384  C26 POPEm 411     100.541  64.088  56.680  1.00  0.00           C
ATOM  10387  C27 POPEm 411      99.771  63.898  55.370  1.00  0.00           C
ATOM  10390  C28 POPEm 411      98.512  64.767  55.220  1.00  0.00           C
ATOM  10393  C29 POPEm 411      97.662  64.228  54.100  1.00  0.00           C
ATOM  10395 0C21 POPEm 411      97.393  64.828  52.920  1.00  0.00           C
ATOM  10397 1C21 POPEm 411      97.831  66.197  52.480  1.00  0.00           C
ATOM  10400 2C21 POPEm 411      96.782  66.947  51.650  1.00  0.00           C
ATOM  10403 3C21 POPEm 411      96.702  66.498  50.180  1.00  0.00           C
ATOM  10406 4C21 POPEm 411      95.833  67.438  49.330  1.00  0.00           C
ATOM  10409 5C21 POPEm 411      95.793  67.037  47.850  1.00  0.00           C
ATOM  10412 6C21 POPEm 411      96.663  67.928  46.960  1.00  0.00           C
ATOM  10415 7C21 POPEm 411      96.861  67.328  45.570  1.00  0.00           C
ATOM  10418 8C21 POPEm 411      97.612  68.248  44.610  1.00  0.00           C
ATOM  10422  C33 POPEm 411     106.113  59.488  59.330  1.00  0.00           C
ATOM  10425  C34 POPEm 411     106.042  60.318  58.050  1.00  0.00           C
ATOM  10428  C35 POPEm 411     106.322  59.457  56.820  1.00  0.00           C
ATOM  10431  C36 POPEm 411     106.682  60.347  55.640  1.00  0.00           C
ATOM  10434  C37 POPEm 411     106.891  59.587  54.320  1.00  0.00           C
ATOM  10437  C38 POPEm 411     107.353  60.528  53.190  1.00  0.00           C
ATOM  10440  C39 POPEm 411     106.452  61.757  53.070  1.00  0.00           C
ATOM  10443 0C31 POPEm 411     106.693  62.578  51.810  1.00  0.00           C
ATOM  10446 1C31 POPEm 411     105.653  63.707  51.690  1.00  0.00           C
ATOM  10449 2C31 POPEm 411     105.443  64.208  50.260  1.00  0.00           C
ATOM  10452 3C31 POPEm 411     106.742  64.618  49.560  1.00  0.00           C
ATOM  10455 4C31 POPEm 411     106.493  65.548  48.370  1.00  0.00           C
ATOM  10458 5C31 POPEm 411     107.783  65.927  47.630  1.00  0.00           C
ATOM  10461 6C31 POPEm 411     107.551  66.928  46.500  1.00  0.00           C
ATOM  10465  NH3 POPEn 412      10.132 115.927  22.370  1.00  0.00           N
ATOM  10469  C12 POPEn 412      10.542 115.257  21.090  1.00  0.00           C
ATOM  10472  C11 POPEn 412      11.703 114.287  21.360  1.00  0.00           C
ATOM  10475  P   POPEn 412      10.763 111.868  21.540  1.00  0.00           P
ATOM  10476  O13 POPEn 412      10.043 112.248  20.310  1.00  0.00           O
ATOM  10477  O14 POPEn 412      11.892 110.938  21.390  1.00  0.00           O
ATOM  10478  O11 POPEn 412       9.743 111.268  22.570  1.00  0.00           O
ATOM  10479  O12 POPEn 412      11.303 113.197  22.200  1.00  0.00           O
ATOM  10480  C1  POPEn 412       9.743 111.548  23.980  1.00  0.00           C
ATOM  10483  C2  POPEn 412      10.772 110.708  24.780  1.00  0.00           C
ATOM  10485  O21 POPEn 412      10.093 110.018  25.840  1.00  0.00           O
ATOM  10486  C21 POPEn 412      10.813 109.427  26.790  1.00  0.00           C
ATOM  10487  O22 POPEn 412      11.972 109.077  26.700  1.00  0.00           O
ATOM  10488  C22 POPEn 412       9.923 109.338  28.040  1.00  0.00           C
ATOM  10491  C3  POPEn 412      11.983 111.568  25.280  1.00  0.00           C
ATOM  10494  O31 POPEn 412      11.783 112.087  26.610  1.00  0.00           O
ATOM  10495  C31 POPEn 412      12.923 112.518  27.150  1.00  0.00           C
ATOM  10496  O32 POPEn 412      13.983 112.608  26.550  1.00  0.00           O
ATOM  10497  C32 POPEn 412      12.723 112.867  28.630  1.00  0.00           C
ATOM  10500  C23 POPEn 412      10.683 109.178  29.370  1.00  0.00           C
ATOM  10503  C24 POPEn 412       9.732 109.178  30.590  1.00  0.00           C
ATOM  10506  C25 POPEn 412       9.123 107.798  30.880  1.00  0.00           C
ATOM  10509  C26 POPEn 412      10.103 106.877  31.610  1.00  0.00           C
ATOM  10512  C27 POPEn 412       9.893 105.387  31.310  1.00  0.00           C
ATOM  10515  C28 POPEn 412      10.913 104.447  31.990  1.00  0.00           C
ATOM  10518  C29 POPEn 412      10.993 104.698  33.470  1.00  0.00           C
ATOM  10520 0C21 POPEn 412      10.642 103.877  34.470  1.00  0.00           C
ATOM  10522 1C21 POPEn 412      10.142 102.458  34.370  1.00  0.00           C
ATOM  10525 2C21 POPEn 412      10.392 101.666  35.680  1.00  0.00           C
ATOM  10528 3C21 POPEn 412       9.583 102.238  36.850  1.00  0.00           C
ATOM  10531 4C21 POPEn 412       9.673 101.428  38.160  1.00  0.00           C
ATOM  10534 5C21 POPEn 412       8.892 102.177  39.260  1.00  0.00           C
ATOM  10537 6C21 POPEn 412       8.513 101.327  40.470  1.00  0.00           C
ATOM  10540 7C21 POPEn 412       7.673 102.148  41.470  1.00  0.00           C
ATOM  10543 8C21 POPEn 412       7.203 101.358  42.690  1.00  0.00           C
ATOM  10547  C33 POPEn 412      11.543 113.827  28.860  1.00  0.00           C
ATOM  10550  C34 POPEn 412      11.102 113.947  30.330  1.00  0.00           C
ATOM  10553  C35 POPEn 412      10.312 112.727  30.840  1.00  0.00           C
ATOM  10556  C36 POPEn 412       8.933 113.057  31.460  1.00  0.00           C
ATOM  10559  C37 POPEn 412       8.993 114.048  32.620  1.00  0.00           C
ATOM  10562  C38 POPEn 412       7.673 114.757  32.910  1.00  0.00           C
ATOM  10565  C39 POPEn 412       7.803 115.597  34.180  1.00  0.00           C
ATOM  10568 0C31 POPEn 412       7.203 114.917  35.410  1.00  0.00           C
ATOM  10571 1C31 POPEn 412       7.303 115.777  36.680  1.00  0.00           C
ATOM  10574 2C31 POPEn 412       6.793 115.068  37.940  1.00  0.00           C
ATOM  10577 3C31 POPEn 412       7.673 113.896  38.380  1.00  0.00           C
ATOM  10580 4C31 POPEn 412       7.113 113.167  39.610  1.00  0.00           C
ATOM  10583 5C31 POPEn 412       7.953 111.958  40.020  1.00  0.00           C
ATOM  10586 6C31 POPEn 412       7.293 111.167  41.160  1.00  0.00           C
ATOM  10590  NH3 POPEo 413      22.003 109.838  24.840  1.00  0.00           N
ATOM  10594  C12 POPEo 413      22.943 110.938  24.430  1.00  0.00           C
ATOM  10597  C11 POPEo 413      24.233 110.917  25.270  1.00  0.00           C
ATOM  10600  P   POPEo 413      26.782 110.817  25.120  1.00  0.00           P
ATOM  10601  O13 POPEo 413      27.812 109.937  24.520  1.00  0.00           O
ATOM  10602  O14 POPEo 413      27.132 112.248  25.300  1.00  0.00           O
ATOM  10603  O11 POPEo 413      26.423 110.218  26.540  1.00  0.00           O
ATOM  10604  O12 POPEo 413      25.373 110.708  24.420  1.00  0.00           O
ATOM  10605  C1  POPEo 413      27.042 110.647  27.740  1.00  0.00           C
ATOM  10608  C2  POPEo 413      28.002 109.537  28.230  1.00  0.00           C
ATOM  10610  O21 POPEo 413      28.023 109.357  29.660  1.00  0.00           O
ATOM  10611  C21 POPEo 413      28.163 110.397  30.460  1.00  0.00           C
ATOM  10612  O22 POPEo 413      28.263 111.568  30.130  1.00  0.00           O
ATOM  10613  C22 POPEo 413      28.163 109.878  31.910  1.00  0.00           C
ATOM  10616  C3  POPEo 413      29.423 109.667  27.580  1.00  0.00           C
ATOM  10619  O31 POPEo 413      30.231 108.488  27.770  1.00  0.00           O
ATOM  10620  C31 POPEo 413      30.962 108.547  28.880  1.00  0.00           C
ATOM  10621  O32 POPEo 413      31.042 109.508  29.620  1.00  0.00           O
ATOM  10622  C32 POPEo 413      31.623 107.188  29.130  1.00  0.00           C
ATOM  10625  C23 POPEo 413      29.123 110.658  32.840  1.00  0.00           C
ATOM  10628  C24 POPEo 413      29.462 109.937  34.160  1.00  0.00           C
ATOM  10631  C25 POPEo 413      28.302 109.677  35.140  1.00  0.00           C
ATOM  10634  C26 POPEo 413      28.822 109.408  36.560  1.00  0.00           C
ATOM  10637  C27 POPEo 413      27.861 108.637  37.480  1.00  0.00           C
ATOM  10640  C28 POPEo 413      28.521 108.317  38.840  1.00  0.00           C
ATOM  10643  C29 POPEo 413      27.843 107.198  39.600  1.00  0.00           C
ATOM  10645 0C21 POPEo 413      28.132 106.847  40.860  1.00  0.00           C
ATOM  10647 1C21 POPEo 413      29.142 107.518  41.760  1.00  0.00           C
ATOM  10650 2C21 POPEo 413      28.462 108.368  42.840  1.00  0.00           C
ATOM  10653 3C21 POPEo 413      27.603 107.537  43.810  1.00  0.00           C
ATOM  10656 4C21 POPEo 413      27.122 108.337  45.030  1.00  0.00           C
ATOM  10659 5C21 POPEo 413      26.243 107.507  45.960  1.00  0.00           C
ATOM  10662 6C21 POPEo 413      26.042 108.167  47.330  1.00  0.00           C
ATOM  10665 7C21 POPEo 413      25.132 107.347  48.250  1.00  0.00           C
ATOM  10668 8C21 POPEo 413      25.013 107.938  49.660  1.00  0.00           C
ATOM  10672  C33 POPEo 413      32.222 107.128  30.550  1.00  0.00           C
ATOM  10675  C34 POPEo 413      32.833 105.767  30.880  1.00  0.00           C
ATOM  10678  C35 POPEo 413      33.853 105.827  32.020  1.00  0.00           C
ATOM  10681  C36 POPEo 413      33.253 106.287  33.370  1.00  0.00           C
ATOM  10684  C37 POPEo 413      34.362 106.468  34.410  1.00  0.00           C
ATOM  10687  C38 POPEo 413      33.872 106.717  35.840  1.00  0.00           C
ATOM  10690  C39 POPEo 413      35.062 106.748  36.800  1.00  0.00           C
ATOM  10693 0C31 POPEo 413      34.673 107.027  38.260  1.00  0.00           C
ATOM  10696 1C31 POPEo 413      35.912 107.357  39.100  1.00  0.00           C
ATOM  10699 2C31 POPEo 413      35.573 107.678  40.560  1.00  0.00           C
ATOM  10702 3C31 POPEo 413      36.803 108.057  41.410  1.00  0.00           C
ATOM  10705 4C31 POPEo 413      37.923 107.008  41.380  1.00  0.00           C
ATOM  10708 5C31 POPEo 413      38.993 107.257  42.450  1.00  0.00           C
ATOM  10711 6C31 POPEo 413      40.203 106.318  42.320  1.00  0.00           C
ATOM  10715  NH3 POPEp 414     118.232  83.757  26.880  1.00  0.00           N
ATOM  10719  C12 POPEp 414     117.432  83.577  25.610  1.00  0.00           C
ATOM  10722  C11 POPEp 414     118.293  82.897  24.540  1.00  0.00           C
ATOM  10725  P   POPEp 414     118.482  80.238  24.300  1.00  0.00           P
ATOM  10726  O13 POPEp 414     119.823  79.817  23.840  1.00  0.00           O
ATOM  10727  O14 POPEp 414     117.411  80.327  23.270  1.00  0.00           O
ATOM  10728  O11 POPEp 414     118.001  79.396  25.530  1.00  0.00           O
ATOM  10729  O12 POPEp 414     118.673  81.628  25.010  1.00  0.00           O
ATOM  10730  C1  POPEp 414     117.812  77.987  25.510  1.00  0.00           C
ATOM  10733  C2  POPEp 414     116.952  77.617  26.730  1.00  0.00           C
ATOM  10735  O21 POPEp 414     116.853  76.178  26.820  1.00  0.00           O
ATOM  10736  C21 POPEp 414     117.572  75.608  27.760  1.00  0.00           C
ATOM  10737  O22 POPEp 414     118.473  76.128  28.400  1.00  0.00           O
ATOM  10738  C22 POPEp 414     117.062  74.158  27.900  1.00  0.00           C
ATOM  10741  C3  POPEp 414     115.521  78.237  26.650  1.00  0.00           C
ATOM  10744  O31 POPEp 414     115.012  78.578  27.960  1.00  0.00           O
ATOM  10745  C31 POPEp 414     114.543  77.568  28.680  1.00  0.00           C
ATOM  10746  O32 POPEp 414     114.391  76.428  28.290  1.00  0.00           O
ATOM  10747  C32 POPEp 414     114.342  78.097  30.110  1.00  0.00           C
ATOM  10750  C23 POPEp 414     117.643  73.267  29.030  1.00  0.00           C
ATOM  10753  C24 POPEp 414     116.573  72.258  29.510  1.00  0.00           C
ATOM  10756  C25 POPEp 414     117.062  71.128  30.440  1.00  0.00           C
ATOM  10759  C26 POPEp 414     117.232  71.498  31.920  1.00  0.00           C
ATOM  10762  C27 POPEp 414     117.382  70.237  32.800  1.00  0.00           C
ATOM  10765  C28 POPEp 414     117.551  70.548  34.290  1.00  0.00           C
ATOM  10768  C29 POPEp 414     117.451  69.298  35.130  1.00  0.00           C
ATOM  10770 0C21 POPEp 414     118.411  68.788  35.940  1.00  0.00           C
ATOM  10772 1C21 POPEp 414     119.762  69.397  36.200  1.00  0.00           C
ATOM  10775 2C21 POPEp 414     120.361  68.968  37.550  1.00  0.00           C
ATOM  10778 3C21 POPEp 414     119.622  69.577  38.740  1.00  0.00           C
ATOM  10781 4C21 POPEp 414     120.092  69.048  40.100  1.00  0.00           C
ATOM  10784 5C21 POPEp 414     119.193  69.548  41.240  1.00  0.00           C
ATOM  10787 6C21 POPEp 414     119.622  69.048  42.610  1.00  0.00           C
ATOM  10790 7C21 POPEp 414     118.853  69.717  43.750  1.00  0.00           C
ATOM  10793 8C21 POPEp 414     119.353  69.298  45.130  1.00  0.00           C
ATOM  10797  C33 POPEp 414     114.023  77.017  31.170  1.00  0.00           C
ATOM  10800  C34 POPEp 414     114.312  77.468  32.620  1.00  0.00           C
ATOM  10803  C35 POPEp 414     113.643  76.577  33.690  1.00  0.00           C
ATOM  10806  C36 POPEp 414     114.572  76.118  34.830  1.00  0.00           C
ATOM  10809  C37 POPEp 414     115.521  74.988  34.410  1.00  0.00           C
ATOM  10812  C38 POPEp 414     116.271  74.288  35.550  1.00  0.00           C
ATOM  10815  C39 POPEp 414     115.413  73.307  36.360  1.00  0.00           C
ATOM  10818 0C31 POPEp 414     116.262  72.648  37.460  1.00  0.00           C
ATOM  10821 1C31 POPEp 414     115.432  71.868  38.490  1.00  0.00           C
ATOM  10824 2C31 POPEp 414     116.301  71.507  39.700  1.00  0.00           C
ATOM  10827 3C31 POPEp 414     115.541  70.798  40.820  1.00  0.00           C
ATOM  10830 4C31 POPEp 414     114.391  71.627  41.390  1.00  0.00           C
ATOM  10833 5C31 POPEp 414     113.783  70.947  42.610  1.00  0.00           C
ATOM  10836 6C31 POPEp 414     112.673  71.768  43.260  1.00  0.00           C
ATOM  10840  NH3 POPEq 415      46.501  99.198  23.560  1.00  0.00           N
ATOM  10844  C12 POPEq 415      45.083  99.688  23.630  1.00  0.00           C
ATOM  10847  C11 POPEq 415      44.443  99.797  22.240  1.00  0.00           C
ATOM  10850  P   POPEq 415      41.842 100.037  22.790  1.00  0.00           P
ATOM  10851  O13 POPEq 415      41.431 101.167  21.900  1.00  0.00           O
ATOM  10852  O14 POPEq 415      40.833  99.048  23.190  1.00  0.00           O
ATOM  10853  O11 POPEq 415      42.472 100.697  24.090  1.00  0.00           O
ATOM  10854  O12 POPEq 415      43.113  99.298  22.190  1.00  0.00           O
ATOM  10855  C1  POPEq 415      41.691 101.018  25.250  1.00  0.00           C
ATOM  10858  C2  POPEq 415      42.402 100.588  26.580  1.00  0.00           C
ATOM  10860  O21 POPEq 415      41.632 100.967  27.740  1.00  0.00           O
ATOM  10861  C21 POPEq 415      41.611 102.257  28.030  1.00  0.00           C
ATOM  10862  O22 POPEq 415      41.972 103.177  27.310  1.00  0.00           O
ATOM  10863  C22 POPEq 415      41.143 102.487  29.460  1.00  0.00           C
ATOM  10866  C3  POPEq 415      43.902 101.038  26.700  1.00  0.00           C
ATOM  10869  O31 POPEq 415      44.433 101.047  28.040  1.00  0.00           O
ATOM  10870  C31 POPEq 415      44.532  99.878  28.670  1.00  0.00           C
ATOM  10871  O32 POPEq 415      44.332  98.787  28.180  1.00  0.00           O
ATOM  10872  C32 POPEq 415      45.033 100.136  30.100  1.00  0.00           C
ATOM  10875  C23 POPEq 415      42.083 103.467  30.190  1.00  0.00           C
ATOM  10878  C24 POPEq 415      41.533 103.956  31.530  1.00  0.00           C
ATOM  10881  C25 POPEq 415      42.603 104.688  32.370  1.00  0.00           C
ATOM  10884  C26 POPEq 415      42.083 105.108  33.760  1.00  0.00           C
ATOM  10887  C27 POPEq 415      43.162 105.007  34.860  1.00  0.00           C
ATOM  10890  C28 POPEq 415      42.632 105.158  36.300  1.00  0.00           C
ATOM  10893  C29 POPEq 415      41.621 104.077  36.640  1.00  0.00           C
ATOM  10895 0C21 POPEq 415      41.842 102.916  37.280  1.00  0.00           C
ATOM  10897 1C21 POPEq 415      43.132 102.387  37.860  1.00  0.00           C
ATOM  10900 2C21 POPEq 415      42.913 101.777  39.260  1.00  0.00           C
ATOM  10903 3C21 POPEq 415      42.822 102.808  40.390  1.00  0.00           C
ATOM  10906 4C21 POPEq 415      42.661 102.128  41.760  1.00  0.00           C
ATOM  10909 5C21 POPEq 415      42.542 103.107  42.940  1.00  0.00           C
ATOM  10912 6C21 POPEq 415      43.882 103.697  43.400  1.00  0.00           C
ATOM  10915 7C21 POPEq 415      43.713 104.648  44.590  1.00  0.00           C
ATOM  10918 8C21 POPEq 415      45.033 105.267  45.060  1.00  0.00           C
ATOM  10922  C33 POPEq 415      44.132  99.517  31.190  1.00  0.00           C
ATOM  10925  C34 POPEq 415      44.683  98.188  31.740  1.00  0.00           C
ATOM  10928  C35 POPEq 415      45.823  98.307  32.770  1.00  0.00           C
ATOM  10931  C36 POPEq 415      45.423  99.026  34.070  1.00  0.00           C
ATOM  10934  C37 POPEq 415      46.493  98.977  35.170  1.00  0.00           C
ATOM  10937  C38 POPEq 415      45.971  99.567  36.490  1.00  0.00           C
ATOM  10940  C39 POPEq 415      47.062  99.857  37.540  1.00  0.00           C
ATOM  10943 0C31 POPEq 415      46.452 100.346  38.860  1.00  0.00           C
ATOM  10946 1C31 POPEq 415      47.472 100.848  39.880  1.00  0.00           C
ATOM  10949 2C31 POPEq 415      46.821 101.228  41.220  1.00  0.00           C
ATOM  10952 3C31 POPEq 415      47.173 100.248  42.340  1.00  0.00           C
ATOM  10955 4C31 POPEq 415      46.512 100.588  43.690  1.00  0.00           C
ATOM  10958 5C31 POPEq 415      46.912  99.608  44.800  1.00  0.00           C
ATOM  10961 6C31 POPEq 415      46.652 100.127  46.210  1.00  0.00           C
ATOM  10965  NH3 POPEr 416      65.901 102.227  20.980  1.00  0.00           N
ATOM  10969  C12 POPEr 416      64.903 102.916  20.100  1.00  0.00           C
ATOM  10972  C11 POPEr 416      63.463 102.748  20.620  1.00  0.00           C
ATOM  10975  P   POPEr 416      61.603 104.007  21.950  1.00  0.00           P
ATOM  10976  O13 POPEr 416      60.853 105.267  21.690  1.00  0.00           O
ATOM  10977  O14 POPEr 416      60.873 102.727  21.760  1.00  0.00           O
ATOM  10978  O11 POPEr 416      62.112 104.068  23.440  1.00  0.00           O
ATOM  10979  O12 POPEr 416      62.993 103.977  21.180  1.00  0.00           O
ATOM  10980  C1  POPEr 416      62.661 102.907  24.060  1.00  0.00           C
ATOM  10983  C2  POPEr 416      61.873 102.668  25.350  1.00  0.00           C
ATOM  10985  O21 POPEr 416      62.643 101.737  26.140  1.00  0.00           O
ATOM  10986  C21 POPEr 416      62.372 101.707  27.440  1.00  0.00           C
ATOM  10987  O22 POPEr 416      62.062 100.708  28.060  1.00  0.00           O
ATOM  10988  C22 POPEr 416      62.493 103.118  28.060  1.00  0.00           C
ATOM  10991  C3  POPEr 416      60.402 102.207  25.050  1.00  0.00           C
ATOM  10994  O31 POPEr 416      59.882 101.147  25.870  1.00  0.00           O
ATOM  10995  C31 POPEr 416      59.191 101.456  26.960  1.00  0.00           C
ATOM  10996  O32 POPEr 416      59.062 102.577  27.420  1.00  0.00           O
ATOM  10997  C32 POPEr 416      58.661 100.158  27.540  1.00  0.00           C
ATOM  11000  C23 POPEr 416      62.692 103.167  29.590  1.00  0.00           C
ATOM  11003  C24 POPEr 416      62.292 104.557  30.100  1.00  0.00           C
ATOM  11006  C25 POPEr 416      62.271 104.707  31.630  1.00  0.00           C
ATOM  11009  C26 POPEr 416      63.661 104.577  32.250  1.00  0.00           C
ATOM  11012  C27 POPEr 416      63.783 105.048  33.700  1.00  0.00           C
ATOM  11015  C28 POPEr 416      65.243 104.967  34.200  1.00  0.00           C
ATOM  11018  C29 POPEr 416      65.411 105.537  35.580  1.00  0.00           C
ATOM  11020 0C21 POPEr 416      65.733 104.857  36.700  1.00  0.00           C
ATOM  11022 1C21 POPEr 416      65.893 103.368  36.840  1.00  0.00           C
ATOM  11025 2C21 POPEr 416      65.402 102.887  38.230  1.00  0.00           C
ATOM  11028 3C21 POPEr 416      63.952 103.298  38.540  1.00  0.00           C
ATOM  11031 4C21 POPEr 416      63.433 102.678  39.840  1.00  0.00           C
ATOM  11034 5C21 POPEr 416      61.961 103.048  40.120  1.00  0.00           C
ATOM  11037 6C21 POPEr 416      61.393 102.288  41.320  1.00  0.00           C
ATOM  11040 7C21 POPEr 416      59.872 102.458  41.450  1.00  0.00           C
ATOM  11043 8C21 POPEr 416      59.282 101.737  42.660  1.00  0.00           C
ATOM  11047  C33 POPEr 416      57.801 100.378  28.800  1.00  0.00           C
ATOM  11050  C34 POPEr 416      57.382  99.068  29.470  1.00  0.00           C
ATOM  11053  C35 POPEr 416      56.551  98.188  28.530  1.00  0.00           C
ATOM  11056  C36 POPEr 416      55.743  97.118  29.250  1.00  0.00           C
ATOM  11059  C37 POPEr 416      54.673  96.477  28.360  1.00  0.00           C
ATOM  11062  C38 POPEr 416      53.763  95.487  29.100  1.00  0.00           C
ATOM  11065  C39 POPEr 416      52.993  96.137  30.260  1.00  0.00           C
ATOM  11068 0C31 POPEr 416      51.933  95.218  30.870  1.00  0.00           C
ATOM  11071 1C31 POPEr 416      51.201  95.848  32.070  1.00  0.00           C
ATOM  11074 2C31 POPEr 416      49.792  95.298  32.310  1.00  0.00           C
ATOM  11077 3C31 POPEr 416      49.753  93.877  32.880  1.00  0.00           C
ATOM  11080 4C31 POPEr 416      49.942  93.798  34.400  1.00  0.00           C
ATOM  11083 5C31 POPEr 416      49.882  92.347  34.890  1.00  0.00           C
ATOM  11086 6C31 POPEr 416      50.181  92.188  36.380  1.00  0.00           C
ATOM  11090  NH3 POPEs 417       8.003 120.288  68.780  1.00  0.00           N
ATOM  11094  C12 POPEs 417       9.392 120.248  68.270  1.00  0.00           C
ATOM  11097  C11 POPEs 417       9.483 119.217  67.130  1.00  0.00           C
ATOM  11100  P   POPEs 417      12.043 118.768  67.350  1.00  0.00           P
ATOM  11101  O13 POPEs 417      12.052 120.248  67.370  1.00  0.00           O
ATOM  11102  O14 POPEs 417      12.773 118.137  68.470  1.00  0.00           O
ATOM  11103  O11 POPEs 417      12.642 118.307  65.960  1.00  0.00           O
ATOM  11104  O12 POPEs 417      10.542 118.287  67.330  1.00  0.00           O
ATOM  11105  C1  POPEs 417      12.193 119.038  64.810  1.00  0.00           C
ATOM  11108  C2  POPEs 417      12.963 118.637  63.540  1.00  0.00           C
ATOM  11110  O21 POPEs 417      12.151 118.928  62.390  1.00  0.00           O
ATOM  11111  C21 POPEs 417      11.263 118.088  61.910  1.00  0.00           C
ATOM  11112  O22 POPEs 417      10.993 116.978  62.330  1.00  0.00           O
ATOM  11113  C22 POPEs 417      10.542 118.778  60.750  1.00  0.00           C
ATOM  11116  C3  POPEs 417      13.493 117.177  63.650  1.00  0.00           C
ATOM  11119  O31 POPEs 417      13.882 116.666  62.360  1.00  0.00           O
ATOM  11120  C31 POPEs 417      13.743 115.358  62.240  1.00  0.00           C
ATOM  11121  O32 POPEs 417      13.503 114.577  63.150  1.00  0.00           O
ATOM  11122  C32 POPEs 417      14.003 114.967  60.790  1.00  0.00           C
ATOM  11125  C23 POPEs 417      10.013 117.808  59.680  1.00  0.00           C
ATOM  11128  C24 POPEs 417       9.373 118.518  58.480  1.00  0.00           C
ATOM  11131  C25 POPEs 417       7.913 118.097  58.220  1.00  0.00           C
ATOM  11134  C26 POPEs 417       7.423 118.547  56.840  1.00  0.00           C
ATOM  11137  C27 POPEs 417       6.283 117.678  56.290  1.00  0.00           C
ATOM  11140  C28 POPEs 417       5.613 118.327  55.060  1.00  0.00           C
ATOM  11143  C29 POPEs 417       6.543 118.417  53.880  1.00  0.00           C
ATOM  11145 0C21 POPEs 417       6.383 117.818  52.690  1.00  0.00           C
ATOM  11147 1C21 POPEs 417       5.223 116.947  52.280  1.00  0.00           C
ATOM  11150 2C21 POPEs 417       5.333 115.507  52.800  1.00  0.00           C
ATOM  11153 3C21 POPEs 417       6.593 114.768  52.330  1.00  0.00           C
ATOM  11156 4C21 POPEs 417       6.563 113.287  52.720  1.00  0.00           C
ATOM  11159 5C21 POPEs 417       7.793 112.518  52.220  1.00  0.00           C
ATOM  11162 6C21 POPEs 417       7.703 111.038  52.600  1.00  0.00           C
ATOM  11165 7C21 POPEs 417       8.862 110.197  52.050  1.00  0.00           C
ATOM  11168 8C21 POPEs 417       8.743 108.728  52.430  1.00  0.00           C
ATOM  11172  C33 POPEs 417      12.833 115.407  59.880  1.00  0.00           C
ATOM  11175  C34 POPEs 417      13.053 115.136  58.380  1.00  0.00           C
ATOM  11178  C35 POPEs 417      14.503 115.397  57.970  1.00  0.00           C
ATOM  11181  C36 POPEs 417      14.763 115.618  56.480  1.00  0.00           C
ATOM  11184  C37 POPEs 417      16.263 115.817  56.210  1.00  0.00           C
ATOM  11187  C38 POPEs 417      16.633 115.747  54.730  1.00  0.00           C
ATOM  11190  C39 POPEs 417      15.783 116.678  53.890  1.00  0.00           C
ATOM  11193 0C31 POPEs 417      16.152 116.617  52.410  1.00  0.00           C
ATOM  11196 1C31 POPEs 417      15.373 117.697  51.690  1.00  0.00           C
ATOM  11199 2C31 POPEs 417      15.772 117.846  50.230  1.00  0.00           C
ATOM  11202 3C31 POPEs 417      15.032 119.026  49.630  1.00  0.00           C
ATOM  11205 4C31 POPEs 417      15.563 119.417  48.250  1.00  0.00           C
ATOM  11208 5C31 POPEs 417      14.812 120.647  47.730  1.00  0.00           C
ATOM  11211 6C31 POPEs 417      15.083 120.907  46.260  1.00  0.00           C
ATOM  11215  NH3 POPEt 418      39.303  22.868  28.330  1.00  0.00           N
ATOM  11219  C12 POPEt 418      40.553  22.308  27.710  1.00  0.00           C
ATOM  11222  C11 POPEt 418      40.732  20.798  27.940  1.00  0.00           C
ATOM  11225  P   POPEt 418      42.871  19.188  27.950  1.00  0.00           P
ATOM  11226  O13 POPEt 418      41.961  18.028  27.950  1.00  0.00           O
ATOM  11227  O14 POPEt 418      44.001  19.068  27.020  1.00  0.00           O
ATOM  11228  O11 POPEt 418      43.521  19.348  29.360  1.00  0.00           O
ATOM  11229  O12 POPEt 418      42.091  20.518  27.680  1.00  0.00           O
ATOM  11230  C1  POPEt 418      42.871  19.828  30.520  1.00  0.00           C
ATOM  11233  C2  POPEt 418      43.022  18.808  31.670  1.00  0.00           C
ATOM  11235  O21 POPEt 418      43.673  19.408  32.800  1.00  0.00           O
ATOM  11236  C21 POPEt 418      42.913  20.297  33.420  1.00  0.00           C
ATOM  11237  O22 POPEt 418      41.803  20.648  33.080  1.00  0.00           O
ATOM  11238  C22 POPEt 418      43.591  20.768  34.690  1.00  0.00           C
ATOM  11241  C3  POPEt 418      43.812  17.527  31.260  1.00  0.00           C
ATOM  11244  O31 POPEt 418      44.163  16.688  32.390  1.00  0.00           O
ATOM  11245  C31 POPEt 418      43.141  16.128  33.020  1.00  0.00           C
ATOM  11246  O32 POPEt 418      41.993  16.118  32.630  1.00  0.00           O
ATOM  11247  C32 POPEt 418      43.612  15.588  34.360  1.00  0.00           C
ATOM  11250  C23 POPEt 418      42.611  20.728  35.880  1.00  0.00           C
ATOM  11253  C24 POPEt 418      43.253  21.318  37.140  1.00  0.00           C
ATOM  11256  C25 POPEt 418      42.243  22.018  38.050  1.00  0.00           C
ATOM  11259  C26 POPEt 418      42.162  21.368  39.430  1.00  0.00           C
ATOM  11262  C27 POPEt 418      41.243  22.148  40.380  1.00  0.00           C
ATOM  11265  C28 POPEt 418      41.103  21.478  41.760  1.00  0.00           C
ATOM  11268  C29 POPEt 418      42.402  21.428  42.500  1.00  0.00           C
ATOM  11270 0C21 POPEt 418      42.562  21.198  43.820  1.00  0.00           C
ATOM  11272 1C21 POPEt 418      41.472  20.938  44.820  1.00  0.00           C
ATOM  11275 2C21 POPEt 418      41.013  22.248  45.480  1.00  0.00           C
ATOM  11278 3C21 POPEt 418      40.051  22.068  46.660  1.00  0.00           C
ATOM  11281 4C21 POPEt 418      39.763  23.438  47.280  1.00  0.00           C
ATOM  11284 5C21 POPEt 418      38.701  23.458  48.390  1.00  0.00           C
ATOM  11287 6C21 POPEt 418      38.632  24.848  49.020  1.00  0.00           C
ATOM  11290 7C21 POPEt 418      37.271  25.188  49.650  1.00  0.00           C
ATOM  11293 8C21 POPEt 418      37.252  26.608  50.230  1.00  0.00           C
ATOM  11297  C33 POPEt 418      43.463  16.608  35.520  1.00  0.00           C
ATOM  11300  C34 POPEt 418      44.321  16.188  36.720  1.00  0.00           C
ATOM  11303  C35 POPEt 418      44.412  17.248  37.820  1.00  0.00           C
ATOM  11306  C36 POPEt 418      45.083  16.678  39.070  1.00  0.00           C
[truncated: 1,860,304 more chars]
