# Supplementary material for: Characterizing Membrane Association and Periplasmic Transfer of Bacterial Lipoproteins through Molecular Dynamics Simulations
Source: Structure. 2020 Apr 7;28(4):475–487.e3. doi: 10.1016/j.str.2020.01.012 (PMC7139219; doi:10.1016/j.str.2020.01.012)
Supplement: Data S2. Final Coordinates from Simulations (A–L), Related to Figure 3 [file mmc4.zip › A-L/BAMB-4-atomistic.pdb]

TITLE     Protein
REMARK    THIS IS A SIMULATION BOX
CRYST1  129.233  129.233  132.365  90.00  90.00  90.00 P 1           1
MODEL        1
ATOM      1  N   CYSTA   1      54.897  79.266  61.085  1.00  0.00           N
ATOM      3  CA  CYSTA   1      54.226  79.086  62.375  1.00  0.00           C
ATOM      5  C   CYSTA   1      55.197  79.347  63.505  1.00  0.00           C
ATOM      6  O   CYSTA   1      54.827  79.817  64.565  1.00  0.00           O
ATOM      7  CB  CYSTA   1      53.496  77.757  62.705  1.00  0.00           C
ATOM     10  SG  CYSTA   1      52.827  76.897  61.265  1.00  0.00           S
ATOM     11  C1  CYSTA   1      54.246  75.787  61.095  1.00  0.00           C
ATOM     14  CA1 CYSTA   1      55.216  80.526  60.695  1.00  0.00           C
ATOM     15  OA1 CYSTA   1      54.827  81.467  61.375  1.00  0.00           O
ATOM     16  CA2 CYSTA   1      56.097  80.807  59.535  1.00  0.00           C
ATOM     19  C11 CYSTA   1      53.937  74.277  61.095  1.00  0.00           C
ATOM     21  O11 CYSTA   1      53.096  73.936  59.985  1.00  0.00           O
ATOM     22  CX1 CYSTA   1      53.577  73.287  58.905  1.00  0.00           C
ATOM     23  OX1 CYSTA   1      52.857  72.707  58.105  1.00  0.00           O
ATOM     24  CX2 CYSTA   1      55.086  73.366  58.725  1.00  0.00           C
ATOM     27  C12 CYSTA   1      53.306  73.847  62.455  1.00  0.00           C
ATOM     30  O12 CYSTA   1      52.667  72.556  62.475  1.00  0.00           O
ATOM     31  CD1 CYSTA   1      53.397  71.507  62.125  1.00  0.00           C
ATOM     32  OD1 CYSTA   1      54.546  71.516  61.745  1.00  0.00           O
ATOM     33  CD2 CYSTA   1      52.527  70.277  62.265  1.00  0.00           C
ATOM     36  CA3 CYSTA   1      55.496  80.326  58.215  1.00  0.00           C
ATOM     39  CA4 CYSTA   1      56.636  80.067  57.225  1.00  0.00           C
ATOM     42  CA5 CYSTA   1      56.217  79.436  55.895  1.00  0.00           C
ATOM     45  CA6 CYSTA   1      55.257  78.256  56.045  1.00  0.00           C
ATOM     48  CA7 CYSTA   1      53.797  78.707  55.915  1.00  0.00           C
ATOM     51  CA8 CYSTA   1      52.807  77.567  56.165  1.00  0.00           C
ATOM     54  CA9 CYSTA   1      51.547  77.646  55.295  1.00  0.00           C
ATOM     57 0CA1 CYSTA   1      51.807  77.556  53.775  1.00  0.00           C
ATOM     60 1CA1 CYSTA   1      52.776  76.436  53.385  1.00  0.00           C
ATOM     63 2CA1 CYSTA   1      52.897  76.247  51.875  1.00  0.00           C
ATOM     66 3CA1 CYSTA   1      53.926  75.177  51.495  1.00  0.00           C
ATOM     69 4CA1 CYSTA   1      53.907  74.896  49.995  1.00  0.00           C
ATOM     72 5CA1 CYSTA   1      54.917  73.826  49.565  1.00  0.00           C
ATOM     75 6CA1 CYSTA   1      54.886  73.546  48.055  1.00  0.00           C
ATOM     79  CD3 CYSTA   1      52.147  69.737  60.875  1.00  0.00           C
ATOM     82  CD4 CYSTA   1      51.027  70.556  60.235  1.00  0.00           C
ATOM     85  CD5 CYSTA   1      50.687  70.036  58.845  1.00  0.00           C
ATOM     88  CD6 CYSTA   1      49.357  70.546  58.295  1.00  0.00           C
ATOM     91  CD7 CYSTA   1      49.057  69.847  56.965  1.00  0.00           C
ATOM     94  CD8 CYSTA   1      47.627  70.016  56.425  1.00  0.00           C
ATOM     97  CD9 CYSTA   1      47.477  69.167  55.155  1.00  0.00           C
ATOM    100 0CD1 CYSTA   1      46.056  68.976  54.645  1.00  0.00           C
ATOM    103 1CD1 CYSTA   1      45.476  70.186  53.895  1.00  0.00           C
ATOM    106 2CD1 CYSTA   1      44.567  69.737  52.745  1.00  0.00           C
ATOM    109 3CD1 CYSTA   1      43.886  70.897  52.015  1.00  0.00           C
ATOM    112 4CD1 CYSTA   1      43.226  70.446  50.695  1.00  0.00           C
ATOM    115 5CD1 CYSTA   1      44.237  70.247  49.555  1.00  0.00           C
ATOM    118 6CD1 CYSTA   1      43.616  69.696  48.275  1.00  0.00           C
ATOM    122  CX3 CYSTA   1      55.496  73.167  57.245  1.00  0.00           C
ATOM    125  CX4 CYSTA   1      55.136  74.376  56.375  1.00  0.00           C
ATOM    128  CX5 CYSTA   1      56.056  74.546  55.155  1.00  0.00           C
ATOM    131  CX6 CYSTA   1      57.456  75.027  55.545  1.00  0.00           C
ATOM    134  CX7 CYSTA   1      58.306  75.496  54.345  1.00  0.00           C
ATOM    137  CX8 CYSTA   1      59.697  75.976  54.795  1.00  0.00           C
ATOM    140  CX9 CYSTA   1      60.487  76.866  53.865  1.00  0.00           C
ATOM    142 0CX1 CYSTA   1      60.507  76.856  52.525  1.00  0.00           C
ATOM    144 1CX1 CYSTA   1      59.796  75.917  51.595  1.00  0.00           C
ATOM    147 2CX1 CYSTA   1      60.286  76.067  50.145  1.00  0.00           C
ATOM    150 3CX1 CYSTA   1      61.757  75.677  49.935  1.00  0.00           C
ATOM    153 4CX1 CYSTA   1      62.226  76.006  48.515  1.00  0.00           C
ATOM    156 5CX1 CYSTA   1      63.626  75.446  48.205  1.00  0.00           C
ATOM    159 6CX1 CYSTA   1      64.147  75.836  46.815  1.00  0.00           C
ATOM    162 7CX1 CYSTA   1      65.617  75.457  46.635  1.00  0.00           C
ATOM    165 8CX1 CYSTA   1      66.187  75.777  45.255  1.00  0.00           C
ATOM    169  N   SER A   2      56.466  78.987  63.255  1.00  0.00           N
ATOM    171  CA  SER A   2      57.566  78.936  64.195  1.00  0.00           C
ATOM    173  CB  SER A   2      57.506  79.977  65.345  1.00  0.00           C
ATOM    176  OG  SER A   2      58.766  80.126  65.985  1.00  0.00           O
ATOM    178  C   SER A   2      57.676  77.457  64.515  1.00  0.00           C
ATOM    179  O   SER A   2      56.956  76.866  65.325  1.00  0.00           O
ATOM    180  N   LEU A   3      58.436  76.746  63.675  1.00  0.00           N
ATOM    182  CA  LEU A   3      58.187  75.356  63.345  1.00  0.00           C
ATOM    184  CB  LEU A   3      57.706  75.257  61.845  1.00  0.00           C
ATOM    187  CG  LEU A   3      58.577  75.836  60.715  1.00  0.00           C
ATOM    189  CD1 LEU A   3      57.836  75.806  59.355  1.00  0.00           C
ATOM    193  CD2 LEU A   3      59.847  75.027  60.545  1.00  0.00           C
ATOM    197  C   LEU A   3      59.397  74.516  63.765  1.00  0.00           C
ATOM    198  O   LEU A   3      60.456  75.076  64.045  1.00  0.00           O
ATOM    199  N   PHE A   4      59.327  73.186  63.935  1.00  0.00           N
ATOM    201  CA  PHE A   4      58.267  72.287  63.535  1.00  0.00           C
ATOM    203  CB  PHE A   4      58.857  70.917  63.125  1.00  0.00           C
ATOM    206  CG  PHE A   4      59.486  70.987  61.755  1.00  0.00           C
ATOM    207  CD1 PHE A   4      60.846  70.677  61.585  1.00  0.00           C
ATOM    209  CE1 PHE A   4      61.407  70.616  60.305  1.00  0.00           C
ATOM    211  CZ  PHE A   4      60.617  70.897  59.185  1.00  0.00           C
ATOM    213  CD2 PHE A   4      58.696  71.247  60.625  1.00  0.00           C
ATOM    215  CE2 PHE A   4      59.257  71.216  59.345  1.00  0.00           C
ATOM    217  C   PHE A   4      57.207  72.056  64.575  1.00  0.00           C
ATOM    218  O   PHE A   4      56.077  71.716  64.225  1.00  0.00           O
ATOM    219  N   ASN A   5      57.467  72.326  65.865  1.00  0.00           N
ATOM    221  CA  ASN A   5      56.487  72.056  66.905  1.00  0.00           C
ATOM    223  CB  ASN A   5      57.176  71.656  68.245  1.00  0.00           C
ATOM    226  CG  ASN A   5      57.236  70.156  68.545  1.00  0.00           C
ATOM    227  OD1 ASN A   5      58.017  69.717  69.385  1.00  0.00           O
ATOM    228  ND2 ASN A   5      56.407  69.347  67.865  1.00  0.00           N
ATOM    231  C   ASN A   5      55.487  73.196  67.055  1.00  0.00           C
ATOM    232  O   ASN A   5      55.307  73.777  68.115  1.00  0.00           O
ATOM    233  N   SER A   6      54.726  73.417  65.965  1.00  0.00           N
ATOM    235  CA  SER A   6      53.327  73.817  65.965  1.00  0.00           C
ATOM    237  CB  SER A   6      52.426  72.536  66.015  1.00  0.00           C
ATOM    240  OG  SER A   6      51.077  72.707  66.435  1.00  0.00           O
ATOM    242  C   SER A   6      52.967  75.076  66.755  1.00  0.00           C
ATOM    243  O   SER A   6      51.877  75.247  67.295  1.00  0.00           O
ATOM    244  N   GLU A   7      53.917  76.037  66.785  1.00  0.00           N
ATOM    246  CA  GLU A   7      53.896  77.217  67.615  1.00  0.00           C
ATOM    248  CB  GLU A   7      55.386  77.576  67.895  1.00  0.00           C
ATOM    251  CG  GLU A   7      55.697  78.427  69.165  1.00  0.00           C
ATOM    254  CD  GLU A   7      57.067  79.086  69.135  1.00  0.00           C
ATOM    255  OE1 GLU A   7      57.426  79.697  70.165  1.00  0.00           O
ATOM    256  OE2 GLU A   7      57.807  79.037  68.125  1.00  0.00           O
ATOM    257  C   GLU A   7      53.166  78.376  66.915  1.00  0.00           C
ATOM    258  O   GLU A   7      52.287  78.217  66.065  1.00  0.00           O
ATOM    259  N   GLU A   8      53.537  79.616  67.265  1.00  0.00           N
ATOM    261  CA  GLU A   8      52.877  80.856  66.925  1.00  0.00           C
ATOM    263  CB  GLU A   8      51.776  81.107  67.975  1.00  0.00           C
ATOM    266  CG  GLU A   8      50.666  82.097  67.555  1.00  0.00           C
ATOM    269  CD  GLU A   8      49.596  82.256  68.615  1.00  0.00           C
ATOM    270  OE1 GLU A   8      48.607  82.977  68.325  1.00  0.00           O
ATOM    271  OE2 GLU A   8      49.697  81.696  69.745  1.00  0.00           O
ATOM    272  C   GLU A   8      54.047  81.856  66.985  1.00  0.00           C
ATOM    273  O   GLU A   8      55.037  81.587  67.655  1.00  0.00           O
ATOM    274  N   ASP A   9      54.096  83.006  66.285  1.00  0.00           N
ATOM    276  CA  ASP A   9      53.147  83.747  65.465  1.00  0.00           C
ATOM    278  CB  ASP A   9      52.956  85.186  66.035  1.00  0.00           C
ATOM    281  CG  ASP A   9      52.867  85.376  67.545  1.00  0.00           C
ATOM    282  OD1 ASP A   9      52.906  86.587  67.915  1.00  0.00           O
ATOM    283  OD2 ASP A   9      52.727  84.437  68.355  1.00  0.00           O
ATOM    284  C   ASP A   9      53.797  83.917  64.065  1.00  0.00           C
ATOM    285  O   ASP A   9      55.027  83.967  63.965  1.00  0.00           O
ATOM    286  N   VAL A  10      53.117  84.027  62.885  1.00  0.00           N
ATOM    288  CA  VAL A  10      51.767  83.666  62.465  1.00  0.00           C
ATOM    290  CB  VAL A  10      50.986  84.896  61.995  1.00  0.00           C
ATOM    292  CG1 VAL A  10      49.567  84.567  61.475  1.00  0.00           C
ATOM    296  CG2 VAL A  10      50.857  85.827  63.185  1.00  0.00           C
ATOM    300  C   VAL A  10      51.937  82.787  61.245  1.00  0.00           C
ATOM    301  O   VAL A  10      52.646  83.146  60.305  1.00  0.00           O
ATOM    302  N   VAL A  11      51.407  81.556  61.165  1.00  0.00           N
ATOM    304  CA  VAL A  11      50.047  81.137  61.445  1.00  0.00           C
ATOM    306  CB  VAL A  11      49.686  80.046  60.445  1.00  0.00           C
ATOM    308  CG1 VAL A  11      48.366  79.326  60.775  1.00  0.00           C
ATOM    312  CG2 VAL A  11      49.577  80.726  59.075  1.00  0.00           C
ATOM    316  C   VAL A  11      49.767  80.626  62.845  1.00  0.00           C
ATOM    317  O   VAL A  11      50.496  79.787  63.375  1.00  0.00           O
ATOM    318  N   LYS A  12      48.616  81.046  63.425  1.00  0.00           N
ATOM    320  CA  LYS A  12      48.037  80.537  64.655  1.00  0.00           C
ATOM    322  CB  LYS A  12      46.627  81.146  64.905  1.00  0.00           C
ATOM    325  CG  LYS A  12      46.367  82.577  64.415  1.00  0.00           C
ATOM    328  CD  LYS A  12      46.536  83.686  65.455  1.00  0.00           C
ATOM    331  CE  LYS A  12      47.926  84.287  65.635  1.00  0.00           C
ATOM    334  NZ  LYS A  12      47.807  85.316  66.665  1.00  0.00           N
ATOM    338  C   LYS A  12      47.867  79.027  64.585  1.00  0.00           C
ATOM    339  O   LYS A  12      47.017  78.497  63.865  1.00  0.00           O
ATOM    340  N   MET A  13      48.706  78.277  65.305  1.00  0.00           N
ATOM    342  CA  MET A  13      48.626  76.847  65.335  1.00  0.00           C
ATOM    344  CB  MET A  13      49.917  76.207  64.775  1.00  0.00           C
ATOM    347  CG  MET A  13      49.676  74.887  64.025  1.00  0.00           C
ATOM    350  SD  MET A  13      49.246  75.146  62.275  1.00  0.00           S
ATOM    351  CE  MET A  13      48.917  73.406  61.965  1.00  0.00           C
ATOM    355  C   MET A  13      48.387  76.487  66.795  1.00  0.00           C
ATOM    356  O   MET A  13      48.877  77.116  67.725  1.00  0.00           O
ATOM    357  N   SER A  14      47.516  75.496  66.995  1.00  0.00           N
ATOM    359  CA  SER A  14      46.687  75.376  68.185  1.00  0.00           C
ATOM    361  CB  SER A  14      45.437  76.326  68.145  1.00  0.00           C
ATOM    364  OG  SER A  14      45.787  77.656  68.515  1.00  0.00           O
ATOM    366  C   SER A  14      46.176  73.966  68.405  1.00  0.00           C
ATOM    367  O   SER A  14      45.736  73.686  69.525  1.00  0.00           O
ATOM    368  N   PRO A  15      46.217  72.996  67.485  1.00  0.00           N
ATOM    369  CD  PRO A  15      45.596  73.306  66.185  1.00  0.00           C
ATOM    372  CA  PRO A  15      45.717  71.696  67.915  1.00  0.00           C
ATOM    374  CB  PRO A  15      44.226  71.827  67.585  1.00  0.00           C
ATOM    377  CG  PRO A  15      44.206  72.656  66.285  1.00  0.00           C
ATOM    380  C   PRO A  15      46.307  70.537  67.145  1.00  0.00           C
ATOM    381  O   PRO A  15      45.746  70.126  66.125  1.00  0.00           O
ATOM    382  N   LEU A  16      47.386  69.927  67.655  1.00  0.00           N
ATOM    384  CA  LEU A  16      47.836  68.597  67.265  1.00  0.00           C
ATOM    386  CB  LEU A  16      49.017  68.667  66.245  1.00  0.00           C
ATOM    389  CG  LEU A  16      48.807  69.117  64.775  1.00  0.00           C
ATOM    391  CD1 LEU A  16      50.037  68.637  63.985  1.00  0.00           C
ATOM    395  CD2 LEU A  16      48.657  70.626  64.535  1.00  0.00           C
ATOM    399  C   LEU A  16      46.706  67.516  67.185  1.00  0.00           C
ATOM    400  O   LEU A  16      45.817  67.716  68.015  1.00  0.00           O
ATOM    401  N   PRO A  17      46.526  66.406  66.455  1.00  0.00           N
ATOM    402  CD  PRO A  17      47.426  65.906  65.415  1.00  0.00           C
ATOM    405  CA  PRO A  17      45.197  65.777  66.335  1.00  0.00           C
ATOM    407  CB  PRO A  17      45.397  64.726  65.215  1.00  0.00           C
ATOM    410  CG  PRO A  17      46.477  65.347  64.355  1.00  0.00           C
ATOM    413  C   PRO A  17      44.656  65.027  67.535  1.00  0.00           C
ATOM    414  O   PRO A  17      43.686  64.296  67.365  1.00  0.00           O
ATOM    415  N   THR A  18      45.227  65.186  68.745  1.00  0.00           N
ATOM    417  CA  THR A  18      44.736  64.616  69.985  1.00  0.00           C
ATOM    419  CB  THR A  18      45.897  64.016  70.805  1.00  0.00           C
ATOM    421  OG1 THR A  18      45.437  62.906  71.565  1.00  0.00           O
ATOM    423  CG2 THR A  18      46.607  64.987  71.755  1.00  0.00           C
ATOM    427  C   THR A  18      43.956  65.656  70.795  1.00  0.00           C
ATOM    428  O   THR A  18      43.587  65.406  71.935  1.00  0.00           O
ATOM    429  N   VAL A  19      43.676  66.827  70.165  1.00  0.00           N
ATOM    431  CA  VAL A  19      42.906  67.987  70.625  1.00  0.00           C
ATOM    433  CB  VAL A  19      41.666  68.147  69.755  1.00  0.00           C
ATOM    435  CG1 VAL A  19      40.877  69.417  70.115  1.00  0.00           C
ATOM    439  CG2 VAL A  19      42.116  68.217  68.275  1.00  0.00           C
ATOM    443  C   VAL A  19      42.537  68.147  72.105  1.00  0.00           C
ATOM    444  O   VAL A  19      41.726  67.436  72.675  1.00  0.00           O
ATOM    445  N   GLU A  20      43.066  69.156  72.835  1.00  0.00           N
ATOM    447  CA  GLU A  20      44.197  70.046  72.625  1.00  0.00           C
ATOM    449  CB  GLU A  20      44.357  70.927  73.905  1.00  0.00           C
ATOM    452  CG  GLU A  20      43.447  72.196  73.935  1.00  0.00           C
ATOM    455  CD  GLU A  20      41.967  72.027  74.315  1.00  0.00           C
ATOM    456  OE1 GLU A  20      41.377  73.077  74.695  1.00  0.00           O
ATOM    457  OE2 GLU A  20      41.396  70.917  74.215  1.00  0.00           O
ATOM    458  C   GLU A  20      45.476  69.397  72.045  1.00  0.00           C
ATOM    459  O   GLU A  20      45.596  68.196  71.865  1.00  0.00           O
ATOM    460  N   ASN A  21      46.466  70.146  71.575  1.00  0.00           N
ATOM    462  CA  ASN A  21      47.496  70.656  72.445  1.00  0.00           C
ATOM    464  CB  ASN A  21      48.836  69.876  72.285  1.00  0.00           C
ATOM    467  CG  ASN A  21      48.647  68.436  72.765  1.00  0.00           C
ATOM    468  OD1 ASN A  21      47.956  68.186  73.755  1.00  0.00           O
ATOM    469  ND2 ASN A  21      49.237  67.446  72.055  1.00  0.00           N
ATOM    472  C   ASN A  21      47.646  72.097  72.075  1.00  0.00           C
ATOM    473  O   ASN A  21      48.636  72.487  71.485  1.00  0.00           O
ATOM    474  N   GLN A  22      46.627  72.906  72.425  1.00  0.00           N
ATOM    476  CA  GLN A  22      46.737  74.327  72.595  1.00  0.00           C
ATOM    478  CB  GLN A  22      45.386  75.046  72.335  1.00  0.00           C
ATOM    481  CG  GLN A  22      45.487  76.586  72.245  1.00  0.00           C
ATOM    484  CD  GLN A  22      44.066  77.177  72.255  1.00  0.00           C
ATOM    485  OE1 GLN A  22      43.556  77.497  73.325  1.00  0.00           O
ATOM    486  NE2 GLN A  22      43.416  77.217  71.075  1.00  0.00           N
ATOM    489  C   GLN A  22      47.096  74.546  74.065  1.00  0.00           C
ATOM    490  O   GLN A  22      46.407  74.097  74.975  1.00  0.00           O
ATOM    491  N   PHE A  23      48.156  75.296  74.375  1.00  0.00           N
ATOM    493  CA  PHE A  23      49.226  75.707  73.485  1.00  0.00           C
ATOM    495  CB  PHE A  23      50.146  76.757  74.135  1.00  0.00           C
ATOM    498  CG  PHE A  23      50.697  76.256  75.435  1.00  0.00           C
ATOM    499  CD1 PHE A  23      51.857  75.466  75.505  1.00  0.00           C
ATOM    501  CE1 PHE A  23      52.287  74.946  76.725  1.00  0.00           C
ATOM    503  CZ  PHE A  23      51.586  75.266  77.895  1.00  0.00           C
ATOM    505  CD2 PHE A  23      50.006  76.546  76.615  1.00  0.00           C
ATOM    507  CE2 PHE A  23      50.456  76.086  77.835  1.00  0.00           C
ATOM    509  C   PHE A  23      50.086  74.556  72.985  1.00  0.00           C
ATOM    510  O   PHE A  23      50.267  73.556  73.675  1.00  0.00           O
ATOM    511  N   THR A  24      50.687  74.696  71.785  1.00  0.00           N
ATOM    513  CA  THR A  24      51.697  73.747  71.375  1.00  0.00           C
ATOM    515  CB  THR A  24      51.816  73.556  69.885  1.00  0.00           C
ATOM    517  OG1 THR A  24      50.577  73.217  69.285  1.00  0.00           O
ATOM    519  CG2 THR A  24      52.767  72.387  69.645  1.00  0.00           C
ATOM    523  C   THR A  24      53.077  74.196  71.835  1.00  0.00           C
ATOM    524  O   THR A  24      53.476  75.317  71.495  1.00  0.00           O
ATOM    525  N   PRO A  25      53.857  73.467  72.595  1.00  0.00           N
ATOM    526  CD  PRO A  25      53.436  72.266  73.315  1.00  0.00           C
ATOM    529  CA  PRO A  25      55.197  73.896  72.945  1.00  0.00           C
ATOM    531  CB  PRO A  25      55.456  73.246  74.305  1.00  0.00           C
ATOM    534  CG  PRO A  25      54.377  72.167  74.505  1.00  0.00           C
ATOM    537  C   PRO A  25      56.227  73.446  71.935  1.00  0.00           C
ATOM    538  O   PRO A  25      56.237  72.306  71.485  1.00  0.00           O
ATOM    539  N   THR A  26      57.156  74.356  71.615  1.00  0.00           N
ATOM    541  CA  THR A  26      58.226  74.137  70.655  1.00  0.00           C
ATOM    543  CB  THR A  26      58.236  75.207  69.575  1.00  0.00           C
ATOM    545  OG1 THR A  26      59.007  74.847  68.435  1.00  0.00           O
ATOM    547  CG2 THR A  26      58.787  76.536  70.095  1.00  0.00           C
ATOM    551  C   THR A  26      59.546  74.117  71.375  1.00  0.00           C
ATOM    552  O   THR A  26      59.697  74.616  72.495  1.00  0.00           O
ATOM    553  N   THR A  27      60.596  73.556  70.735  1.00  0.00           N
ATOM    555  CA  THR A  27      61.967  73.796  71.145  1.00  0.00           C
ATOM    557  CB  THR A  27      62.897  72.607  70.935  1.00  0.00           C
ATOM    559  OG1 THR A  27      64.147  72.836  71.555  1.00  0.00           O
ATOM    561  CG2 THR A  27      63.197  72.277  69.465  1.00  0.00           C
ATOM    565  C   THR A  27      62.477  75.046  70.435  1.00  0.00           C
ATOM    566  O   THR A  27      62.327  75.186  69.215  1.00  0.00           O
ATOM    567  N   ALA A  28      63.017  76.016  71.185  1.00  0.00           N
ATOM    569  CA  ALA A  28      63.587  77.237  70.625  1.00  0.00           C
ATOM    571  CB  ALA A  28      63.626  78.327  71.715  1.00  0.00           C
ATOM    575  C   ALA A  28      64.996  76.996  70.095  1.00  0.00           C
ATOM    576  O   ALA A  28      65.416  77.546  69.085  1.00  0.00           O
ATOM    577  N   TRP A  29      65.746  76.116  70.765  1.00  0.00           N
ATOM    579  CA  TRP A  29      67.037  75.696  70.285  1.00  0.00           C
ATOM    581  CB  TRP A  29      68.157  76.777  70.415  1.00  0.00           C
ATOM    584  CG  TRP A  29      68.366  77.336  71.775  1.00  0.00           C
ATOM    585  CD1 TRP A  29      67.906  78.546  72.245  1.00  0.00           C
ATOM    587  NE1 TRP A  29      68.217  78.677  73.575  1.00  0.00           N
ATOM    589  CE2 TRP A  29      68.876  77.556  73.995  1.00  0.00           C
ATOM    590  CD2 TRP A  29      69.016  76.707  72.885  1.00  0.00           C
ATOM    591  CE3 TRP A  29      69.727  75.516  73.025  1.00  0.00           C
ATOM    593  CZ3 TRP A  29      70.126  75.126  74.295  1.00  0.00           C
ATOM    595  CZ2 TRP A  29      69.287  77.186  75.265  1.00  0.00           C
ATOM    597  CH2 TRP A  29      69.876  75.927  75.415  1.00  0.00           C
ATOM    599  C   TRP A  29      67.416  74.406  70.975  1.00  0.00           C
ATOM    600  O   TRP A  29      66.877  74.056  72.025  1.00  0.00           O
ATOM    601  N   SER A  30      68.366  73.677  70.385  1.00  0.00           N
ATOM    603  CA  SER A  30      68.857  72.406  70.885  1.00  0.00           C
ATOM    605  CB  SER A  30      68.506  71.216  69.945  1.00  0.00           C
ATOM    608  OG  SER A  30      67.166  71.306  69.495  1.00  0.00           O
ATOM    610  C   SER A  30      70.357  72.497  70.825  1.00  0.00           C
ATOM    611  O   SER A  30      70.876  73.046  69.865  1.00  0.00           O
ATOM    612  N   THR A  31      71.107  71.936  71.795  1.00  0.00           N
ATOM    614  CA  THR A  31      72.566  71.976  71.745  1.00  0.00           C
ATOM    616  CB  THR A  31      73.197  73.137  72.505  1.00  0.00           C
ATOM    618  OG1 THR A  31      72.577  74.336  72.075  1.00  0.00           O
ATOM    620  CG2 THR A  31      74.657  73.237  72.095  1.00  0.00           C
ATOM    624  C   THR A  31      73.166  70.677  72.215  1.00  0.00           C
ATOM    625  O   THR A  31      72.797  70.156  73.255  1.00  0.00           O
ATOM    626  N   SER A  32      74.117  70.086  71.435  1.00  0.00           N
ATOM    628  CA  SER A  32      74.756  68.817  71.795  1.00  0.00           C
ATOM    630  CB  SER A  32      75.346  68.046  70.565  1.00  0.00           C
ATOM    633  OG  SER A  32      76.206  66.957  70.925  1.00  0.00           O
ATOM    635  C   SER A  32      75.806  69.007  72.865  1.00  0.00           C
ATOM    636  O   SER A  32      76.796  69.737  72.725  1.00  0.00           O
ATOM    637  N   VAL A  33      75.636  68.296  73.995  1.00  0.00           N
ATOM    639  CA  VAL A  33      76.636  68.177  75.015  1.00  0.00           C
ATOM    641  CB  VAL A  33      76.117  68.696  76.365  1.00  0.00           C
ATOM    643  CG1 VAL A  33      77.267  68.806  77.385  1.00  0.00           C
ATOM    647  CG2 VAL A  33      75.426  70.067  76.205  1.00  0.00           C
ATOM    651  C   VAL A  33      77.007  66.687  75.085  1.00  0.00           C
ATOM    652  O   VAL A  33      76.327  65.897  75.715  1.00  0.00           O
ATOM    653  N   GLY A  34      78.136  66.306  74.455  1.00  0.00           N
ATOM    655  CA  GLY A  34      78.746  64.977  74.485  1.00  0.00           C
ATOM    658  C   GLY A  34      77.857  63.766  74.305  1.00  0.00           C
ATOM    659  O   GLY A  34      76.857  63.806  73.605  1.00  0.00           O
ATOM    660  N   SER A  35      78.226  62.626  74.925  1.00  0.00           N
ATOM    662  CA  SER A  35      77.397  61.437  74.935  1.00  0.00           C
ATOM    664  CB  SER A  35      78.107  60.196  74.305  1.00  0.00           C
ATOM    667  OG  SER A  35      77.386  58.966  74.385  1.00  0.00           O
ATOM    669  C   SER A  35      77.047  61.206  76.395  1.00  0.00           C
ATOM    670  O   SER A  35      77.757  60.487  77.095  1.00  0.00           O
ATOM    671  N   GLY A  36      75.947  61.866  76.815  1.00  0.00           N
ATOM    673  CA  GLY A  36      75.537  62.277  78.155  1.00  0.00           C
ATOM    676  C   GLY A  36      75.316  61.206  79.205  1.00  0.00           C
ATOM    677  O   GLY A  36      75.947  60.156  79.235  1.00  0.00           O
ATOM    678  N   ILE A  37      74.407  61.476  80.165  1.00  0.00           N
ATOM    680  CA  ILE A  37      74.226  60.616  81.325  1.00  0.00           C
ATOM    682  CB  ILE A  37      73.297  61.227  82.365  1.00  0.00           C
ATOM    684  CG2 ILE A  37      73.857  62.596  82.815  1.00  0.00           C
ATOM    688  CG1 ILE A  37      71.827  61.336  81.895  1.00  0.00           C
ATOM    691  CD  ILE A  37      70.857  61.286  83.085  1.00  0.00           C
ATOM    695  C   ILE A  37      73.757  59.176  81.045  1.00  0.00           C
ATOM    696  O   ILE A  37      73.816  58.316  81.915  1.00  0.00           O
ATOM    697  N   GLY A  38      73.267  58.876  79.825  1.00  0.00           N
ATOM    699  CA  GLY A  38      72.787  57.556  79.395  1.00  0.00           C
ATOM    702  C   GLY A  38      71.787  56.897  80.325  1.00  0.00           C
ATOM    703  O   GLY A  38      70.776  57.477  80.725  1.00  0.00           O
ATOM    704  N   ASN A  39      72.037  55.626  80.685  1.00  0.00           N
ATOM    706  CA  ASN A  39      71.176  54.886  81.595  1.00  0.00           C
ATOM    708  CB  ASN A  39      71.117  53.386  81.195  1.00  0.00           C
ATOM    711  CG  ASN A  39      70.287  53.186  79.935  1.00  0.00           C
ATOM    712  OD1 ASN A  39      70.666  52.466  79.015  1.00  0.00           O
ATOM    713  ND2 ASN A  39      69.096  53.827  79.895  1.00  0.00           N
ATOM    716  C   ASN A  39      71.647  54.977  83.035  1.00  0.00           C
ATOM    717  O   ASN A  39      71.056  54.356  83.915  1.00  0.00           O
ATOM    718  N   PHE A  40      72.696  55.767  83.315  1.00  0.00           N
ATOM    720  CA  PHE A  40      73.456  55.616  84.535  1.00  0.00           C
ATOM    722  CB  PHE A  40      74.806  56.367  84.455  1.00  0.00           C
ATOM    725  CG  PHE A  40      75.736  55.546  83.625  1.00  0.00           C
ATOM    726  CD1 PHE A  40      76.456  54.517  84.245  1.00  0.00           C
ATOM    728  CE1 PHE A  40      77.276  53.677  83.485  1.00  0.00           C
ATOM    730  CZ  PHE A  40      77.376  53.857  82.105  1.00  0.00           C
ATOM    732  CD2 PHE A  40      75.866  55.746  82.255  1.00  0.00           C
ATOM    734  CE2 PHE A  40      76.647  54.886  81.485  1.00  0.00           C
ATOM    736  C   PHE A  40      72.776  56.076  85.785  1.00  0.00           C
ATOM    737  O   PHE A  40      73.187  55.707  86.875  1.00  0.00           O
ATOM    738  N   TYR A  41      71.746  56.926  85.655  1.00  0.00           N
ATOM    740  CA  TYR A  41      71.257  57.737  86.745  1.00  0.00           C
ATOM    742  CB  TYR A  41      70.697  56.926  87.925  1.00  0.00           C
ATOM    745  CG  TYR A  41      69.806  57.796  88.765  1.00  0.00           C
ATOM    746  CD1 TYR A  41      68.506  58.046  88.325  1.00  0.00           C
ATOM    748  CE1 TYR A  41      67.607  58.776  89.105  1.00  0.00           C
ATOM    750  CZ  TYR A  41      68.017  59.296  90.335  1.00  0.00           C
ATOM    751  OH  TYR A  41      67.126  59.997  91.165  1.00  0.00           O
ATOM    753  CD2 TYR A  41      70.217  58.356  89.975  1.00  0.00           C
ATOM    755  CE2 TYR A  41      69.327  59.097  90.775  1.00  0.00           C
ATOM    757  C   TYR A  41      72.297  58.747  87.195  1.00  0.00           C
ATOM    758  O   TYR A  41      73.357  58.417  87.725  1.00  0.00           O
ATOM    759  N   SER A  42      72.007  60.026  86.985  1.00  0.00           N
ATOM    761  CA  SER A  42      72.886  61.107  87.315  1.00  0.00           C
ATOM    763  CB  SER A  42      73.757  61.586  86.105  1.00  0.00           C
ATOM    766  OG  SER A  42      74.787  60.667  85.685  1.00  0.00           O
ATOM    768  C   SER A  42      71.897  62.186  87.655  1.00  0.00           C
ATOM    769  O   SER A  42      70.837  62.266  87.055  1.00  0.00           O
ATOM    770  N   ASN A  43      72.206  63.077  88.605  1.00  0.00           N
ATOM    772  CA  ASN A  43      71.347  64.176  88.945  1.00  0.00           C
ATOM    774  CB  ASN A  43      71.556  64.446  90.455  1.00  0.00           C
ATOM    777  CG  ASN A  43      70.607  65.496  91.015  1.00  0.00           C
ATOM    778  OD1 ASN A  43      69.547  65.126  91.495  1.00  0.00           O
ATOM    779  ND2 ASN A  43      71.037  66.777  91.035  1.00  0.00           N
ATOM    782  C   ASN A  43      71.717  65.367  88.085  1.00  0.00           C
ATOM    783  O   ASN A  43      71.206  66.466  88.215  1.00  0.00           O
ATOM    784  N   LEU A  44      72.636  65.177  87.135  1.00  0.00           N
ATOM    786  CA  LEU A  44      73.176  66.237  86.335  1.00  0.00           C
ATOM    788  CB  LEU A  44      74.336  65.696  85.485  1.00  0.00           C
ATOM    791  CG  LEU A  44      75.077  66.757  84.675  1.00  0.00           C
ATOM    793  CD1 LEU A  44      75.977  67.597  85.585  1.00  0.00           C
ATOM    797  CD2 LEU A  44      75.827  66.027  83.565  1.00  0.00           C
ATOM    801  C   LEU A  44      72.187  66.957  85.445  1.00  0.00           C
ATOM    802  O   LEU A  44      71.706  66.417  84.445  1.00  0.00           O
ATOM    803  N   HIS A  45      71.907  68.226  85.755  1.00  0.00           N
ATOM    805  CA  HIS A  45      70.986  69.067  85.035  1.00  0.00           C
ATOM    807  CB  HIS A  45      69.797  69.457  85.935  1.00  0.00           C
ATOM    810  ND1 HIS A  45      70.726  71.076  87.565  1.00  0.00           N
ATOM    811  CG  HIS A  45      70.237  69.817  87.305  1.00  0.00           C
ATOM    812  CE1 HIS A  45      70.827  71.137  88.875  1.00  0.00           C
ATOM    814  NE2 HIS A  45      70.426  69.987  89.465  1.00  0.00           N
ATOM    816  CD2 HIS A  45      70.056  69.126  88.455  1.00  0.00           C
ATOM    818  C   HIS A  45      71.687  70.326  84.565  1.00  0.00           C
ATOM    819  O   HIS A  45      72.757  70.616  85.085  1.00  0.00           O
ATOM    820  N   PRO A  46      71.206  71.046  83.555  1.00  0.00           N
ATOM    821  CD  PRO A  46      70.126  70.616  82.685  1.00  0.00           C
ATOM    824  CA  PRO A  46      71.596  72.427  83.285  1.00  0.00           C
ATOM    826  CB  PRO A  46      70.717  72.826  82.075  1.00  0.00           C
ATOM    829  CG  PRO A  46      70.287  71.507  81.465  1.00  0.00           C
ATOM    832  C   PRO A  46      71.386  73.406  84.425  1.00  0.00           C
ATOM    833  O   PRO A  46      70.586  73.137  85.315  1.00  0.00           O
ATOM    834  N   ALA A  47      72.017  74.577  84.395  1.00  0.00           N
ATOM    836  CA  ALA A  47      71.636  75.637  85.295  1.00  0.00           C
ATOM    838  CB  ALA A  47      72.407  75.577  86.625  1.00  0.00           C
ATOM    842  C   ALA A  47      71.846  76.967  84.605  1.00  0.00           C
ATOM    843  O   ALA A  47      72.766  77.116  83.795  1.00  0.00           O
ATOM    844  N   LEU A  48      70.977  77.937  84.905  1.00  0.00           N
ATOM    846  CA  LEU A  48      70.907  79.226  84.255  1.00  0.00           C
ATOM    848  CB  LEU A  48      69.616  79.356  83.405  1.00  0.00           C
ATOM    851  CG  LEU A  48      69.416  80.726  82.715  1.00  0.00           C
ATOM    853  CD1 LEU A  48      70.607  81.037  81.805  1.00  0.00           C
ATOM    857  CD2 LEU A  48      68.127  80.807  81.885  1.00  0.00           C
ATOM    861  C   LEU A  48      70.886  80.337  85.295  1.00  0.00           C
ATOM    862  O   LEU A  48      70.037  80.366  86.175  1.00  0.00           O
ATOM    863  N   ALA A  49      71.836  81.266  85.195  1.00  0.00           N
ATOM    865  CA  ALA A  49      71.897  82.507  85.905  1.00  0.00           C
ATOM    867  CB  ALA A  49      72.706  82.416  87.215  1.00  0.00           C
ATOM    871  C   ALA A  49      72.676  83.356  84.955  1.00  0.00           C
ATOM    872  O   ALA A  49      73.496  82.837  84.185  1.00  0.00           O
ATOM    873  N   ASP A  50      72.416  84.667  84.925  1.00  0.00           N
ATOM    875  CA  ASP A  50      73.107  85.556  84.035  1.00  0.00           C
ATOM    877  CB  ASP A  50      74.547  85.876  84.575  1.00  0.00           C
ATOM    880  CG  ASP A  50      75.117  87.077  83.875  1.00  0.00           C
ATOM    881  OD1 ASP A  50      74.296  87.927  83.455  1.00  0.00           O
ATOM    882  OD2 ASP A  50      76.357  87.266  83.795  1.00  0.00           O
ATOM    883  C   ASP A  50      73.096  85.126  82.555  1.00  0.00           C
ATOM    884  O   ASP A  50      74.066  85.306  81.815  1.00  0.00           O
ATOM    885  N   ASN A  51      71.996  84.496  82.085  1.00  0.00           N
ATOM    887  CA  ASN A  51      71.776  84.287  80.665  1.00  0.00           C
ATOM    889  CB  ASN A  51      71.746  85.667  79.975  1.00  0.00           C
ATOM    892  CG  ASN A  51      71.136  85.597  78.605  1.00  0.00           C
ATOM    893  OD1 ASN A  51      70.426  84.656  78.225  1.00  0.00           O
ATOM    894  ND2 ASN A  51      71.537  86.566  77.745  1.00  0.00           N
ATOM    897  C   ASN A  51      72.737  83.246  80.045  1.00  0.00           C
ATOM    898  O   ASN A  51      72.806  83.047  78.825  1.00  0.00           O
ATOM    899  N   VAL A  52      73.467  82.487  80.875  1.00  0.00           N
ATOM    901  CA  VAL A  52      74.327  81.417  80.435  1.00  0.00           C
ATOM    903  CB  VAL A  52      75.776  81.576  80.875  1.00  0.00           C
ATOM    905  CG1 VAL A  52      76.617  80.456  80.225  1.00  0.00           C
ATOM    909  CG2 VAL A  52      76.306  82.956  80.415  1.00  0.00           C
ATOM    913  C   VAL A  52      73.766  80.147  81.025  1.00  0.00           C
ATOM    914  O   VAL A  52      73.666  79.977  82.225  1.00  0.00           O
ATOM    915  N   VAL A  53      73.397  79.196  80.155  1.00  0.00           N
ATOM    917  CA  VAL A  53      73.096  77.836  80.515  1.00  0.00           C
ATOM    919  CB  VAL A  53      72.227  77.136  79.475  1.00  0.00           C
ATOM    921  CG1 VAL A  53      71.947  75.677  79.895  1.00  0.00           C
ATOM    925  CG2 VAL A  53      70.907  77.906  79.305  1.00  0.00           C
ATOM    929  C   VAL A  53      74.397  77.086  80.635  1.00  0.00           C
ATOM    930  O   VAL A  53      75.176  76.967  79.695  1.00  0.00           O
ATOM    931  N   TYR A  54      74.687  76.516  81.795  1.00  0.00           N
ATOM    933  CA  TYR A  54      75.787  75.606  81.935  1.00  0.00           C
ATOM    935  CB  TYR A  54      76.537  75.897  83.245  1.00  0.00           C
ATOM    938  CG  TYR A  54      77.107  77.277  83.245  1.00  0.00           C
ATOM    939  CD1 TYR A  54      78.306  77.546  82.575  1.00  0.00           C
ATOM    941  CE1 TYR A  54      78.806  78.847  82.525  1.00  0.00           C
ATOM    943  CZ  TYR A  54      78.107  79.887  83.135  1.00  0.00           C
ATOM    944  OH  TYR A  54      78.537  81.196  82.915  1.00  0.00           O
ATOM    946  CD2 TYR A  54      76.446  78.327  83.915  1.00  0.00           C
ATOM    948  CE2 TYR A  54      76.947  79.636  83.855  1.00  0.00           C
ATOM    950  C   TYR A  54      75.227  74.196  81.955  1.00  0.00           C
ATOM    951  O   TYR A  54      74.287  73.927  82.695  1.00  0.00           O
ATOM    952  N   ALA A  55      75.776  73.277  81.145  1.00  0.00           N
ATOM    954  CA  ALA A  55      75.397  71.866  81.105  1.00  0.00           C
ATOM    956  CB  ALA A  55      74.316  71.556  80.045  1.00  0.00           C
ATOM    960  C   ALA A  55      76.636  71.037  80.815  1.00  0.00           C
ATOM    961  O   ALA A  55      77.696  71.586  80.505  1.00  0.00           O
ATOM    962  N   ALA A  56      76.566  69.707  80.975  1.00  0.00           N
ATOM    964  CA  ALA A  56      77.757  68.887  81.065  1.00  0.00           C
ATOM    966  CB  ALA A  56      78.297  68.966  82.505  1.00  0.00           C
ATOM    970  C   ALA A  56      77.426  67.457  80.675  1.00  0.00           C
ATOM    971  O   ALA A  56      76.276  67.037  80.745  1.00  0.00           O
ATOM    972  N   ASP A  57      78.447  66.676  80.265  1.00  0.00           N
ATOM    974  CA  ASP A  57      78.386  65.286  79.835  1.00  0.00           C
ATOM    976  CB  ASP A  57      79.117  65.156  78.455  1.00  0.00           C
ATOM    979  CG  ASP A  57      79.566  63.786  77.955  1.00  0.00           C
ATOM    980  OD1 ASP A  57      79.096  62.747  78.455  1.00  0.00           O
ATOM    981  OD2 ASP A  57      80.406  63.766  77.005  1.00  0.00           O
ATOM    982  C   ASP A  57      79.066  64.427  80.865  1.00  0.00           C
ATOM    983  O   ASP A  57      80.147  64.826  81.315  1.00  0.00           O
ATOM    984  N   ARG A  58      78.506  63.226  81.195  1.00  0.00           N
ATOM    986  CA  ARG A  58      79.127  62.147  81.985  1.00  0.00           C
ATOM    988  CB  ARG A  58      78.257  60.866  82.205  1.00  0.00           C
ATOM    991  CG  ARG A  58      78.876  59.787  83.155  1.00  0.00           C
ATOM    994  CD  ARG A  58      77.877  58.737  83.675  1.00  0.00           C
ATOM    997  NE  ARG A  58      78.587  57.647  84.465  1.00  0.00           N
ATOM    999  CZ  ARG A  58      78.276  57.287  85.725  1.00  0.00           C
ATOM   1000  NH1 ARG A  58      77.367  57.897  86.455  1.00  0.00           N
ATOM   1003  NH2 ARG A  58      78.967  56.317  86.295  1.00  0.00           N
ATOM   1006  C   ARG A  58      80.607  61.827  81.655  1.00  0.00           C
ATOM   1007  O   ARG A  58      81.357  61.306  82.495  1.00  0.00           O
ATOM   1008  N   ALA A  59      81.107  62.196  80.465  1.00  0.00           N
ATOM   1010  CA  ALA A  59      82.476  61.976  80.105  1.00  0.00           C
ATOM   1012  CB  ALA A  59      82.576  61.626  78.625  1.00  0.00           C
ATOM   1016  C   ALA A  59      83.417  63.147  80.375  1.00  0.00           C
ATOM   1017  O   ALA A  59      84.607  63.056  80.105  1.00  0.00           O
ATOM   1018  N   GLY A  60      82.986  64.266  80.975  1.00  0.00           N
ATOM   1020  CA  GLY A  60      83.987  65.286  81.315  1.00  0.00           C
ATOM   1023  C   GLY A  60      84.066  66.387  80.325  1.00  0.00           C
ATOM   1024  O   GLY A  60      85.097  67.037  80.195  1.00  0.00           O
ATOM   1025  N   LEU A  61      82.956  66.626  79.615  1.00  0.00           N
ATOM   1027  CA  LEU A  61      82.816  67.737  78.705  1.00  0.00           C
ATOM   1029  CB  LEU A  61      82.336  67.247  77.325  1.00  0.00           C
ATOM   1032  CG  LEU A  61      81.946  68.296  76.255  1.00  0.00           C
ATOM   1034  CD1 LEU A  61      80.617  68.987  76.535  1.00  0.00           C
ATOM   1038  CD2 LEU A  61      83.086  69.287  75.985  1.00  0.00           C
ATOM   1042  C   LEU A  61      81.827  68.677  79.335  1.00  0.00           C
ATOM   1043  O   LEU A  61      80.746  68.277  79.785  1.00  0.00           O
ATOM   1044  N   VAL A  62      82.177  69.966  79.415  1.00  0.00           N
ATOM   1046  CA  VAL A  62      81.286  71.027  79.855  1.00  0.00           C
ATOM   1048  CB  VAL A  62      81.797  71.866  81.005  1.00  0.00           C
ATOM   1050  CG1 VAL A  62      81.006  71.387  82.235  1.00  0.00           C
ATOM   1054  CG2 VAL A  62      83.336  71.827  81.035  1.00  0.00           C
ATOM   1058  C   VAL A  62      81.027  71.976  78.755  1.00  0.00           C
ATOM   1059  O   VAL A  62      81.946  72.357  78.035  1.00  0.00           O
ATOM   1060  N   LYS A  63      79.767  72.406  78.655  1.00  0.00           N
ATOM   1062  CA  LYS A  63      79.407  73.497  77.805  1.00  0.00           C
ATOM   1064  CB  LYS A  63      78.727  73.016  76.535  1.00  0.00           C
ATOM   1067  CG  LYS A  63      79.776  72.506  75.565  1.00  0.00           C
ATOM   1070  CD  LYS A  63      79.127  71.906  74.325  1.00  0.00           C
ATOM   1073  CE  LYS A  63      80.157  71.296  73.415  1.00  0.00           C
ATOM   1076  NZ  LYS A  63      79.587  71.196  72.075  1.00  0.00           N
ATOM   1080  C   LYS A  63      78.596  74.577  78.465  1.00  0.00           C
ATOM   1081  O   LYS A  63      77.706  74.336  79.285  1.00  0.00           O
ATOM   1082  N   ALA A  64      78.977  75.827  78.155  1.00  0.00           N
ATOM   1084  CA  ALA A  64      78.447  77.027  78.715  1.00  0.00           C
ATOM   1086  CB  ALA A  64      79.537  77.917  79.335  1.00  0.00           C
ATOM   1090  C   ALA A  64      77.916  77.707  77.505  1.00  0.00           C
ATOM   1091  O   ALA A  64      78.577  77.757  76.485  1.00  0.00           O
ATOM   1092  N   LEU A  65      76.656  78.097  77.575  1.00  0.00           N
ATOM   1094  CA  LEU A  65      75.827  78.086  76.405  1.00  0.00           C
ATOM   1096  CB  LEU A  65      75.086  76.716  76.475  1.00  0.00           C
ATOM   1099  CG  LEU A  65      74.166  76.347  75.315  1.00  0.00           C
ATOM   1101  CD1 LEU A  65      72.877  77.177  75.295  1.00  0.00           C
ATOM   1105  CD2 LEU A  65      74.897  76.507  74.005  1.00  0.00           C
ATOM   1109  C   LEU A  65      74.926  79.266  76.605  1.00  0.00           C
ATOM   1110  O   LEU A  65      74.257  79.366  77.625  1.00  0.00           O
ATOM   1111  N   ASN A  66      74.886  80.237  75.675  1.00  0.00           N
ATOM   1113  CA  ASN A  66      74.086  81.417  75.935  1.00  0.00           C
ATOM   1115  CB  ASN A  66      74.687  82.647  75.195  1.00  0.00           C
ATOM   1118  CG  ASN A  66      74.307  82.737  73.725  1.00  0.00           C
ATOM   1119  OD1 ASN A  66      74.226  81.727  73.035  1.00  0.00           O
ATOM   1120  ND2 ASN A  66      74.037  83.976  73.235  1.00  0.00           N
ATOM   1123  C   ASN A  66      72.586  81.087  75.725  1.00  0.00           C
ATOM   1124  O   ASN A  66      72.157  80.576  74.695  1.00  0.00           O
ATOM   1125  N   ALA A  67      71.757  81.317  76.775  1.00  0.00           N
ATOM   1127  CA  ALA A  67      70.367  80.866  76.855  1.00  0.00           C
ATOM   1129  CB  ALA A  67      69.746  81.286  78.205  1.00  0.00           C
ATOM   1133  C   ALA A  67      69.447  81.336  75.745  1.00  0.00           C
ATOM   1134  O   ALA A  67      68.467  80.677  75.405  1.00  0.00           O
ATOM   1135  N   ASP A  68      69.706  82.516  75.175  1.00  0.00           N
ATOM   1137  CA  ASP A  68      69.056  83.037  73.985  1.00  0.00           C
ATOM   1139  CB  ASP A  68      69.357  84.536  73.825  1.00  0.00           C
ATOM   1142  CG  ASP A  68      68.727  85.316  74.955  1.00  0.00           C
ATOM   1143  OD1 ASP A  68      67.746  84.796  75.565  1.00  0.00           O
ATOM   1144  OD2 ASP A  68      69.156  86.496  75.085  1.00  0.00           O
ATOM   1145  C   ASP A  68      69.416  82.337  72.695  1.00  0.00           C
ATOM   1146  O   ASP A  68      68.537  81.756  72.065  1.00  0.00           O
ATOM   1147  N   ASP A  69      70.687  82.406  72.285  1.00  0.00           N
ATOM   1149  CA  ASP A  69      71.087  82.036  70.935  1.00  0.00           C
ATOM   1151  CB  ASP A  69      72.316  82.907  70.545  1.00  0.00           C
ATOM   1154  CG  ASP A  69      72.746  82.907  69.075  1.00  0.00           C
ATOM   1155  OD1 ASP A  69      72.087  82.247  68.245  1.00  0.00           O
ATOM   1156  OD2 ASP A  69      73.776  83.587  68.785  1.00  0.00           O
ATOM   1157  C   ASP A  69      71.336  80.526  70.815  1.00  0.00           C
ATOM   1158  O   ASP A  69      71.196  79.936  69.765  1.00  0.00           O
ATOM   1159  N   GLY A  70      71.656  79.837  71.935  1.00  0.00           N
ATOM   1161  CA  GLY A  70      71.886  78.397  71.925  1.00  0.00           C
ATOM   1164  C   GLY A  70      73.287  78.027  71.515  1.00  0.00           C
ATOM   1165  O   GLY A  70      73.577  76.897  71.105  1.00  0.00           O
ATOM   1166  N   LYS A  71      74.226  78.976  71.665  1.00  0.00           N
ATOM   1168  CA  LYS A  71      75.586  78.857  71.205  1.00  0.00           C
ATOM   1170  CB  LYS A  71      75.866  79.916  70.125  1.00  0.00           C
ATOM   1173  CG  LYS A  71      75.037  79.647  68.865  1.00  0.00           C
ATOM   1176  CD  LYS A  71      75.496  80.516  67.685  1.00  0.00           C
ATOM   1179  CE  LYS A  71      75.596  79.766  66.355  1.00  0.00           C
ATOM   1182  NZ  LYS A  71      76.617  78.716  66.495  1.00  0.00           N
ATOM   1186  C   LYS A  71      76.607  78.916  72.325  1.00  0.00           C
ATOM   1187  O   LYS A  71      76.496  79.676  73.285  1.00  0.00           O
ATOM   1188  N   GLU A  72      77.626  78.037  72.245  1.00  0.00           N
ATOM   1190  CA  GLU A  72      78.626  77.897  73.275  1.00  0.00           C
ATOM   1192  CB  GLU A  72      79.426  76.576  73.165  1.00  0.00           C
ATOM   1195  CG  GLU A  72      80.357  76.436  71.925  1.00  0.00           C
ATOM   1198  CD  GLU A  72      81.056  75.097  71.925  1.00  0.00           C
ATOM   1199  OE1 GLU A  72      80.406  74.067  72.265  1.00  0.00           O
ATOM   1200  OE2 GLU A  72      82.266  75.036  71.605  1.00  0.00           O
ATOM   1201  C   GLU A  72      79.526  79.116  73.405  1.00  0.00           C
ATOM   1202  O   GLU A  72      79.977  79.697  72.415  1.00  0.00           O
ATOM   1203  N   ILE A  73      79.787  79.536  74.655  1.00  0.00           N
ATOM   1205  CA  ILE A  73      80.647  80.667  74.965  1.00  0.00           C
ATOM   1207  CB  ILE A  73      80.047  81.546  76.065  1.00  0.00           C
ATOM   1209  CG2 ILE A  73      78.787  82.237  75.495  1.00  0.00           C
ATOM   1213  CG1 ILE A  73      79.746  80.796  77.395  1.00  0.00           C
ATOM   1216  CD  ILE A  73      79.666  81.737  78.605  1.00  0.00           C
ATOM   1220  C   ILE A  73      82.026  80.207  75.405  1.00  0.00           C
ATOM   1221  O   ILE A  73      83.007  80.936  75.315  1.00  0.00           O
ATOM   1222  N   TRP A  74      82.116  78.957  75.895  1.00  0.00           N
ATOM   1224  CA  TRP A  74      83.357  78.277  76.195  1.00  0.00           C
ATOM   1226  CB  TRP A  74      84.127  78.857  77.425  1.00  0.00           C
ATOM   1229  CG  TRP A  74      83.397  78.906  78.735  1.00  0.00           C
ATOM   1230  CD1 TRP A  74      82.737  79.977  79.265  1.00  0.00           C
ATOM   1232  NE1 TRP A  74      82.187  79.636  80.475  1.00  0.00           N
ATOM   1234  CE2 TRP A  74      82.536  78.366  80.785  1.00  0.00           C
ATOM   1235  CD2 TRP A  74      83.306  77.856  79.715  1.00  0.00           C
ATOM   1236  CE3 TRP A  74      83.776  76.546  79.765  1.00  0.00           C
ATOM   1238  CZ3 TRP A  74      83.487  75.766  80.895  1.00  0.00           C
ATOM   1240  CZ2 TRP A  74      82.217  77.597  81.875  1.00  0.00           C
ATOM   1242  CH2 TRP A  74      82.676  76.286  81.905  1.00  0.00           C
ATOM   1244  C   TRP A  74      83.017  76.817  76.395  1.00  0.00           C
ATOM   1245  O   TRP A  74      81.907  76.436  76.785  1.00  0.00           O
ATOM   1246  N   SER A  75      83.996  75.936  76.175  1.00  0.00           N
ATOM   1248  CA  SER A  75      83.837  74.516  76.395  1.00  0.00           C
ATOM   1250  CB  SER A  75      83.417  73.716  75.125  1.00  0.00           C
ATOM   1253  OG  SER A  75      84.427  73.686  74.115  1.00  0.00           O
ATOM   1255  C   SER A  75      85.176  74.056  76.885  1.00  0.00           C
ATOM   1256  O   SER A  75      86.197  74.667  76.585  1.00  0.00           O
ATOM   1257  N   VAL A  76      85.206  73.016  77.735  1.00  0.00           N
ATOM   1259  CA  VAL A  76      86.456  72.516  78.275  1.00  0.00           C
ATOM   1261  CB  VAL A  76      86.897  73.177  79.605  1.00  0.00           C
ATOM   1263  CG1 VAL A  76      88.317  72.737  80.025  1.00  0.00           C
ATOM   1267  CG2 VAL A  76      86.997  74.696  79.455  1.00  0.00           C
ATOM   1271  C   VAL A  76      86.237  71.037  78.475  1.00  0.00           C
ATOM   1272  O   VAL A  76      85.146  70.586  78.855  1.00  0.00           O
ATOM   1273  N   SER A  77      87.277  70.226  78.225  1.00  0.00           N
ATOM   1275  CA  SER A  77      87.317  68.826  78.575  1.00  0.00           C
ATOM   1277  CB  SER A  77      87.907  67.887  77.495  1.00  0.00           C
ATOM   1280  OG  SER A  77      87.207  67.996  76.265  1.00  0.00           O
ATOM   1282  C   SER A  77      88.166  68.637  79.805  1.00  0.00           C
ATOM   1283  O   SER A  77      89.187  69.306  80.025  1.00  0.00           O
ATOM   1284  N   LEU A  78      87.746  67.726  80.665  1.00  0.00           N
ATOM   1286  CA  LEU A  78      88.247  67.607  82.005  1.00  0.00           C
ATOM   1288  CB  LEU A  78      87.327  68.366  82.985  1.00  0.00           C
ATOM   1291  CG  LEU A  78      87.566  69.857  83.345  1.00  0.00           C
ATOM   1293  CD1 LEU A  78      89.026  70.156  83.685  1.00  0.00           C
ATOM   1297  CD2 LEU A  78      86.986  70.876  82.365  1.00  0.00           C
ATOM   1301  C   LEU A  78      88.187  66.126  82.285  1.00  0.00           C
ATOM   1302  O   LEU A  78      87.246  65.606  82.875  1.00  0.00           O
ATOM   1303  N   ALA A  79      89.187  65.387  81.795  1.00  0.00           N
ATOM   1305  CA  ALA A  79      89.206  63.946  81.835  1.00  0.00           C
ATOM   1307  CB  ALA A  79      89.117  63.417  80.395  1.00  0.00           C
ATOM   1311  C   ALA A  79      90.456  63.546  82.615  1.00  0.00           C
ATOM   1312  O   ALA A  79      91.307  64.387  82.925  1.00  0.00           O
ATOM   1313  N   GLU A  80      90.526  62.316  83.165  1.00  0.00           N
ATOM   1315  CA  GLU A  80      90.687  61.086  82.405  1.00  0.00           C
ATOM   1317  CB  GLU A  80      91.916  60.417  83.065  1.00  0.00           C
ATOM   1320  CG  GLU A  80      92.566  59.286  82.235  1.00  0.00           C
ATOM   1323  CD  GLU A  80      92.867  58.027  83.025  1.00  0.00           C
ATOM   1324  OE1 GLU A  80      92.557  57.966  84.245  1.00  0.00           O
ATOM   1325  OE2 GLU A  80      93.437  57.087  82.425  1.00  0.00           O
ATOM   1326  C   GLU A  80      89.476  60.147  82.445  1.00  0.00           C
ATOM   1327  O   GLU A  80      89.446  59.077  81.835  1.00  0.00           O
ATOM   1328  N   LYS A  81      88.406  60.597  83.105  1.00  0.00           N
ATOM   1330  CA  LYS A  81      87.156  59.946  83.475  1.00  0.00           C
ATOM   1332  CB  LYS A  81      86.556  58.946  82.435  1.00  0.00           C
ATOM   1335  CG  LYS A  81      86.886  57.456  82.575  1.00  0.00           C
ATOM   1338  CD  LYS A  81      85.626  56.586  82.695  1.00  0.00           C
ATOM   1341  CE  LYS A  81      85.976  55.166  83.145  1.00  0.00           C
ATOM   1344  NZ  LYS A  81      84.807  54.277  83.185  1.00  0.00           N
ATOM   1348  C   LYS A  81      87.147  59.487  84.935  1.00  0.00           C
ATOM   1349  O   LYS A  81      86.456  58.547  85.305  1.00  0.00           O
ATOM   1350  N   ASP A  82      87.907  60.156  85.835  1.00  0.00           N
ATOM   1352  CA  ASP A  82      88.187  59.647  87.165  1.00  0.00           C
ATOM   1354  CB  ASP A  82      89.626  59.077  87.145  1.00  0.00           C
ATOM   1357  CG  ASP A  82      89.667  57.867  88.045  1.00  0.00           C
ATOM   1358  OD1 ASP A  82      89.936  57.996  89.265  1.00  0.00           O
ATOM   1359  OD2 ASP A  82      89.257  56.786  87.545  1.00  0.00           O
ATOM   1360  C   ASP A  82      87.996  60.606  88.355  1.00  0.00           C
ATOM   1361  O   ASP A  82      88.126  60.226  89.515  1.00  0.00           O
ATOM   1362  N   GLY A  83      87.627  61.866  88.115  1.00  0.00           N
ATOM   1364  CA  GLY A  83      87.506  62.856  89.185  1.00  0.00           C
ATOM   1367  C   GLY A  83      86.097  63.177  89.505  1.00  0.00           C
ATOM   1368  O   GLY A  83      85.146  62.607  88.995  1.00  0.00           O
ATOM   1369  N   TRP A  84      85.847  64.207  90.335  1.00  0.00           N
ATOM   1371  CA  TRP A  84      84.476  64.577  90.615  1.00  0.00           C
ATOM   1373  CB  TRP A  84      84.327  65.326  91.955  1.00  0.00           C
ATOM   1376  CG  TRP A  84      83.007  65.567  92.665  1.00  0.00           C
ATOM   1377  CD1 TRP A  84      82.396  66.787  92.565  1.00  0.00           C
ATOM   1379  NE1 TRP A  84      81.787  67.116  93.745  1.00  0.00           N
ATOM   1381  CE2 TRP A  84      81.897  66.086  94.615  1.00  0.00           C
ATOM   1382  CD2 TRP A  84      82.566  65.036  93.935  1.00  0.00           C
ATOM   1383  CE3 TRP A  84      82.727  63.826  94.605  1.00  0.00           C
ATOM   1385  CZ3 TRP A  84      82.327  63.716  95.935  1.00  0.00           C
ATOM   1387  CZ2 TRP A  84      81.566  66.016  95.945  1.00  0.00           C
ATOM   1389  CH2 TRP A  84      81.797  64.806  96.615  1.00  0.00           C
ATOM   1391  C   TRP A  84      83.756  65.376  89.505  1.00  0.00           C
ATOM   1392  O   TRP A  84      82.806  66.086  89.785  1.00  0.00           O
ATOM   1393  N   PHE A  85      84.166  65.266  88.215  1.00  0.00           N
ATOM   1395  CA  PHE A  85      83.826  66.216  87.145  1.00  0.00           C
ATOM   1397  CB  PHE A  85      83.717  65.746  85.675  1.00  0.00           C
ATOM   1400  CG  PHE A  85      83.406  66.766  84.615  1.00  0.00           C
ATOM   1401  CD1 PHE A  85      82.187  66.696  83.975  1.00  0.00           C
ATOM   1403  CE1 PHE A  85      81.836  67.506  82.905  1.00  0.00           C
ATOM   1405  CZ  PHE A  85      82.737  68.487  82.515  1.00  0.00           C
ATOM   1407  CD2 PHE A  85      84.316  67.726  84.165  1.00  0.00           C
ATOM   1409  CE2 PHE A  85      83.966  68.607  83.135  1.00  0.00           C
ATOM   1411  C   PHE A  85      82.996  67.417  87.445  1.00  0.00           C
ATOM   1412  O   PHE A  85      83.567  68.256  88.085  1.00  0.00           O
ATOM   1413  N   SER A  86      81.746  67.586  86.945  1.00  0.00           N
ATOM   1415  CA  SER A  86      81.207  68.766  86.245  1.00  0.00           C
ATOM   1417  CB  SER A  86      79.727  69.117  86.565  1.00  0.00           C
ATOM   1420  OG  SER A  86      79.416  68.867  87.915  1.00  0.00           O
ATOM   1422  C   SER A  86      82.037  70.027  85.935  1.00  0.00           C
ATOM   1423  O   SER A  86      81.526  70.917  85.255  1.00  0.00           O
ATOM   1424  N   LYS A  87      83.306  70.097  86.415  1.00  0.00           N
ATOM   1426  CA  LYS A  87      84.556  70.556  85.875  1.00  0.00           C
ATOM   1428  CB  LYS A  87      84.467  72.067  85.625  1.00  0.00           C
ATOM   1431  CG  LYS A  87      83.877  72.427  84.255  1.00  0.00           C
ATOM   1434  CD  LYS A  87      83.136  73.777  84.125  1.00  0.00           C
ATOM   1437  CE  LYS A  87      81.937  74.117  85.045  1.00  0.00           C
ATOM   1440  NZ  LYS A  87      80.647  73.597  84.555  1.00  0.00           N
ATOM   1444  C   LYS A  87      85.897  70.117  86.575  1.00  0.00           C
ATOM   1445  O   LYS A  87      86.717  70.967  86.865  1.00  0.00           O
ATOM   1446  N   GLU A  88      86.246  68.806  86.745  1.00  0.00           N
ATOM   1448  CA  GLU A  88      87.636  68.277  86.615  1.00  0.00           C
ATOM   1450  CB  GLU A  88      88.726  68.857  87.575  1.00  0.00           C
ATOM   1453  CG  GLU A  88      90.176  68.806  87.005  1.00  0.00           C
ATOM   1456  CD  GLU A  88      90.866  70.137  86.715  1.00  0.00           C
ATOM   1457  OE1 GLU A  88      90.927  70.997  87.625  1.00  0.00           O
ATOM   1458  OE2 GLU A  88      91.436  70.266  85.595  1.00  0.00           O
ATOM   1459  C   GLU A  88      87.636  66.716  86.415  1.00  0.00           C
ATOM   1460  O   GLU A  88      86.627  66.367  85.835  1.00  0.00           O
ATOM   1461  N   PRO A  89      88.437  65.647  86.695  1.00  0.00           N
ATOM   1462  CD  PRO A  89      89.737  65.756  87.355  1.00  0.00           C
ATOM   1465  CA  PRO A  89      88.516  64.556  85.695  1.00  0.00           C
ATOM   1467  CB  PRO A  89      89.787  63.766  86.095  1.00  0.00           C
ATOM   1470  CG  PRO A  89      90.286  64.347  87.415  1.00  0.00           C
ATOM   1473  C   PRO A  89      87.417  63.527  85.365  1.00  0.00           C
ATOM   1474  O   PRO A  89      87.786  62.596  84.675  1.00  0.00           O
ATOM   1475  N   ALA A  90      86.127  63.586  85.735  1.00  0.00           N
ATOM   1477  CA  ALA A  90      85.017  62.786  85.145  1.00  0.00           C
ATOM   1479  CB  ALA A  90      84.957  62.806  83.605  1.00  0.00           C
ATOM   1483  C   ALA A  90      84.397  61.567  85.835  1.00  0.00           C
ATOM   1484  O   ALA A  90      84.996  60.967  86.715  1.00  0.00           O
ATOM   1485  N   LEU A  91      83.107  61.266  85.505  1.00  0.00           N
ATOM   1487  CA  LEU A  91      82.107  60.426  86.215  1.00  0.00           C
ATOM   1489  CB  LEU A  91      82.616  59.187  86.985  1.00  0.00           C
ATOM   1492  CG  LEU A  91      83.157  58.027  86.135  1.00  0.00           C
ATOM   1494  CD1 LEU A  91      83.017  56.757  86.955  1.00  0.00           C
ATOM   1498  CD2 LEU A  91      82.447  57.827  84.785  1.00  0.00           C
ATOM   1502  C   LEU A  91      81.056  61.146  87.065  1.00  0.00           C
ATOM   1503  O   LEU A  91      80.657  60.726  88.155  1.00  0.00           O
ATOM   1504  N   LEU A  92      80.596  62.287  86.545  1.00  0.00           N
ATOM   1506  CA  LEU A  92      79.616  63.207  87.075  1.00  0.00           C
ATOM   1508  CB  LEU A  92      79.676  64.577  86.375  1.00  0.00           C
ATOM   1511  CG  LEU A  92      79.467  64.476  84.855  1.00  0.00           C
ATOM   1513  CD1 LEU A  92      78.996  65.836  84.315  1.00  0.00           C
ATOM   1517  CD2 LEU A  92      80.726  63.857  84.205  1.00  0.00           C
ATOM   1521  C   LEU A  92      78.197  62.737  87.215  1.00  0.00           C
ATOM   1522  O   LEU A  92      77.647  61.996  86.395  1.00  0.00           O
ATOM   1523  N   SER A  93      77.586  63.177  88.325  1.00  0.00           N
ATOM   1525  CA  SER A  93      76.397  62.547  88.845  1.00  0.00           C
ATOM   1527  CB  SER A  93      76.776  61.187  89.515  1.00  0.00           C
ATOM   1530  OG  SER A  93      75.657  60.466  90.015  1.00  0.00           O
ATOM   1532  C   SER A  93      75.666  63.467  89.805  1.00  0.00           C
ATOM   1533  O   SER A  93      74.486  63.266  90.045  1.00  0.00           O
ATOM   1534  N   GLY A  94      76.287  64.556  90.325  1.00  0.00           N
ATOM   1536  CA  GLY A  94      75.557  65.647  90.965  1.00  0.00           C
ATOM   1539  C   GLY A  94      75.246  66.757  89.995  1.00  0.00           C
ATOM   1540  O   GLY A  94      75.126  66.527  88.795  1.00  0.00           O
ATOM   1541  N   GLY A  95      75.257  68.016  90.485  1.00  0.00           N
ATOM   1543  CA  GLY A  95      75.246  69.266  89.685  1.00  0.00           C
ATOM   1546  C   GLY A  95      74.176  69.476  88.625  1.00  0.00           C
ATOM   1547  O   GLY A  95      73.236  68.707  88.495  1.00  0.00           O
ATOM   1548  N   VAL A  96      74.246  70.556  87.815  1.00  0.00           N
ATOM   1550  CA  VAL A  96      75.136  71.687  88.025  1.00  0.00           C
ATOM   1552  CB  VAL A  96      75.827  72.237  86.785  1.00  0.00           C
ATOM   1554  CG1 VAL A  96      76.687  71.116  86.195  1.00  0.00           C
ATOM   1558  CG2 VAL A  96      74.837  72.757  85.725  1.00  0.00           C
ATOM   1562  C   VAL A  96      74.467  72.766  88.855  1.00  0.00           C
ATOM   1563  O   VAL A  96      73.257  73.016  88.845  1.00  0.00           O
ATOM   1564  N   THR A  97      75.276  73.427  89.675  1.00  0.00           N
ATOM   1566  CA  THR A  97      74.867  74.467  90.595  1.00  0.00           C
ATOM   1568  CB  THR A  97      75.217  74.097  92.015  1.00  0.00           C
ATOM   1570  OG1 THR A  97      74.416  73.007  92.385  1.00  0.00           O
ATOM   1572  CG2 THR A  97      74.967  75.207  93.045  1.00  0.00           C
ATOM   1576  C   THR A  97      75.617  75.677  90.175  1.00  0.00           C
ATOM   1577  O   THR A  97      76.706  75.537  89.625  1.00  0.00           O
ATOM   1578  N   VAL A  98      75.086  76.897  90.365  1.00  0.00           N
ATOM   1580  CA  VAL A  98      75.806  78.106  89.995  1.00  0.00           C
ATOM   1582  CB  VAL A  98      75.117  78.817  88.825  1.00  0.00           C
ATOM   1584  CG1 VAL A  98      75.916  80.027  88.305  1.00  0.00           C
ATOM   1588  CG2 VAL A  98      75.077  77.786  87.685  1.00  0.00           C
ATOM   1592  C   VAL A  98      76.017  78.876  91.285  1.00  0.00           C
ATOM   1593  O   VAL A  98      76.306  78.256  92.305  1.00  0.00           O
ATOM   1594  N   SER A  99      75.857  80.196  91.295  1.00  0.00           N
ATOM   1596  CA  SER A  99      76.066  81.087  92.425  1.00  0.00           C
ATOM   1598  CB  SER A  99      75.657  80.576  93.855  1.00  0.00           C
ATOM   1601  OG  SER A  99      76.767  80.207  94.665  1.00  0.00           O
ATOM   1603  C   SER A  99      77.446  81.716  92.385  1.00  0.00           C
ATOM   1604  O   SER A  99      78.437  81.107  92.005  1.00  0.00           O
ATOM   1605  N   GLY A 100      77.537  83.026  92.695  1.00  0.00           N
ATOM   1607  CA  GLY A 100      78.797  83.686  93.045  1.00  0.00           C
ATOM   1610  C   GLY A 100      79.867  83.876  91.985  1.00  0.00           C
ATOM   1611  O   GLY A 100      80.937  84.376  92.295  1.00  0.00           O
ATOM   1612  N   GLY A 101      79.587  83.516  90.725  1.00  0.00           N
ATOM   1614  CA  GLY A 101      80.546  83.487  89.615  1.00  0.00           C
ATOM   1617  C   GLY A 101      81.186  82.136  89.425  1.00  0.00           C
ATOM   1618  O   GLY A 101      82.067  81.946  88.595  1.00  0.00           O
ATOM   1619  N   HIS A 102      80.687  81.137  90.165  1.00  0.00           N
ATOM   1621  CA  HIS A 102      81.186  79.787  90.175  1.00  0.00           C
ATOM   1623  CB  HIS A 102      81.627  79.366  91.595  1.00  0.00           C
ATOM   1626  ND1 HIS A 102      83.236  81.286  91.915  1.00  0.00           N
ATOM   1627  CG  HIS A 102      82.907  79.966  92.125  1.00  0.00           C
ATOM   1628  CE1 HIS A 102      84.346  81.487  92.575  1.00  0.00           C
ATOM   1630  NE2 HIS A 102      84.777  80.357  93.195  1.00  0.00           N
ATOM   1632  CD2 HIS A 102      83.847  79.376  92.915  1.00  0.00           C
ATOM   1634  C   HIS A 102      80.107  78.836  89.705  1.00  0.00           C
ATOM   1635  O   HIS A 102      78.907  79.067  89.865  1.00  0.00           O
ATOM   1636  N   VAL A 103      80.537  77.726  89.095  1.00  0.00           N
ATOM   1638  CA  VAL A 103      79.706  76.586  88.755  1.00  0.00           C
ATOM   1640  CB  VAL A 103      79.916  76.146  87.305  1.00  0.00           C
ATOM   1642  CG1 VAL A 103      79.007  74.946  86.995  1.00  0.00           C
ATOM   1646  CG2 VAL A 103      79.596  77.326  86.365  1.00  0.00           C
ATOM   1650  C   VAL A 103      80.136  75.457  89.655  1.00  0.00           C
ATOM   1651  O   VAL A 103      81.326  75.146  89.695  1.00  0.00           O
ATOM   1652  N   TYR A 104      79.206  74.817  90.395  1.00  0.00           N
ATOM   1654  CA  TYR A 104      79.517  73.737  91.335  1.00  0.00           C
ATOM   1656  CB  TYR A 104      79.166  74.016  92.815  1.00  0.00           C
ATOM   1659  CG  TYR A 104      79.717  75.336  93.215  1.00  0.00           C
ATOM   1660  CD1 TYR A 104      78.926  76.487  93.065  1.00  0.00           C
ATOM   1662  CE1 TYR A 104      79.367  77.716  93.565  1.00  0.00           C
ATOM   1664  CZ  TYR A 104      80.586  77.786  94.245  1.00  0.00           C
ATOM   1665  OH  TYR A 104      81.006  79.016  94.785  1.00  0.00           O
ATOM   1667  CD2 TYR A 104      80.976  75.437  93.825  1.00  0.00           C
ATOM   1669  CE2 TYR A 104      81.396  76.667  94.355  1.00  0.00           C
ATOM   1671  C   TYR A 104      78.816  72.457  90.945  1.00  0.00           C
ATOM   1672  O   TYR A 104      77.916  72.417  90.115  1.00  0.00           O
ATOM   1673  N   ILE A 105      79.367  71.367  91.485  1.00  0.00           N
ATOM   1675  CA  ILE A 105      79.806  70.286  90.645  1.00  0.00           C
ATOM   1677  CB  ILE A 105      81.207  70.737  90.205  1.00  0.00           C
ATOM   1679  CG2 ILE A 105      82.217  69.597  90.155  1.00  0.00           C
ATOM   1683  CG1 ILE A 105      81.176  71.597  88.915  1.00  0.00           C
ATOM   1686  CD  ILE A 105      82.457  72.427  88.765  1.00  0.00           C
ATOM   1690  C   ILE A 105      79.767  68.987  91.455  1.00  0.00           C
ATOM   1691  O   ILE A 105      79.967  69.016  92.665  1.00  0.00           O
ATOM   1692  N   GLY A 106      79.476  67.806  90.835  1.00  0.00           N
ATOM   1694  CA  GLY A 106      79.206  66.567  91.575  1.00  0.00           C
ATOM   1697  C   GLY A 106      79.456  65.286  90.815  1.00  0.00           C
ATOM   1698  O   GLY A 106      79.077  65.167  89.655  1.00  0.00           O
ATOM   1699  N   SER A 107      80.037  64.266  91.455  1.00  0.00           N
ATOM   1701  CA  SER A 107      80.386  63.007  90.805  1.00  0.00           C
ATOM   1703  CB  SER A 107      81.806  63.046  90.215  1.00  0.00           C
ATOM   1706  OG  SER A 107      81.916  63.427  88.865  1.00  0.00           O
ATOM   1708  C   SER A 107      80.627  61.876  91.745  1.00  0.00           C
ATOM   1709  O   SER A 107      81.046  62.046  92.885  1.00  0.00           O
ATOM   1710  N   GLU A 108      80.617  60.686  91.165  1.00  0.00           N
ATOM   1712  CA  GLU A 108      81.196  59.496  91.745  1.00  0.00           C
ATOM   1714  CB  GLU A 108      80.797  58.337  90.805  1.00  0.00           C
ATOM   1717  CG  GLU A 108      79.257  58.137  90.775  1.00  0.00           C
ATOM   1720  CD  GLU A 108      78.706  57.427  89.555  1.00  0.00           C
ATOM   1721  OE1 GLU A 108      79.386  56.516  89.005  1.00  0.00           O
ATOM   1722  OE2 GLU A 108      77.577  57.786  89.115  1.00  0.00           O
ATOM   1723  C   GLU A 108      82.706  59.566  92.105  1.00  0.00           C
ATOM   1724  O   GLU A 108      83.107  59.187  93.205  1.00  0.00           O
ATOM   1725  N   LYS A 109      83.586  60.096  91.225  1.00  0.00           N
ATOM   1727  CA  LYS A 109      85.046  60.156  91.415  1.00  0.00           C
ATOM   1729  CB  LYS A 109      85.666  58.747  91.195  1.00  0.00           C
ATOM   1732  CG  LYS A 109      85.517  58.186  89.765  1.00  0.00           C
ATOM   1735  CD  LYS A 109      86.436  56.966  89.595  1.00  0.00           C
ATOM   1738  CE  LYS A 109      86.207  55.987  88.435  1.00  0.00           C
ATOM   1741  NZ  LYS A 109      86.727  56.476  87.135  1.00  0.00           N
ATOM   1745  C   LYS A 109      85.717  60.897  92.615  1.00  0.00           C
ATOM   1746  O   LYS A 109      86.946  60.987  92.705  1.00  0.00           O
ATOM   1747  N   ALA A 110      84.947  61.427  93.585  1.00  0.00           N
ATOM   1749  CA  ALA A 110      85.426  61.667  94.955  1.00  0.00           C
ATOM   1751  CB  ALA A 110      85.996  60.397  95.585  1.00  0.00           C
ATOM   1755  C   ALA A 110      86.267  62.906  95.265  1.00  0.00           C
ATOM   1756  O   ALA A 110      87.086  62.937  96.185  1.00  0.00           O
ATOM   1757  N   GLN A 111      86.037  63.976  94.525  1.00  0.00           N
ATOM   1759  CA  GLN A 111      86.706  65.266  94.605  1.00  0.00           C
ATOM   1761  CB  GLN A 111      87.627  65.496  93.375  1.00  0.00           C
ATOM   1764  CG  GLN A 111      88.786  64.476  93.255  1.00  0.00           C
ATOM   1767  CD  GLN A 111      90.017  64.896  94.055  1.00  0.00           C
ATOM   1768  OE1 GLN A 111      90.306  66.067  94.285  1.00  0.00           O
ATOM   1769  NE2 GLN A 111      90.817  63.896  94.475  1.00  0.00           N
ATOM   1772  C   GLN A 111      85.626  66.357  94.795  1.00  0.00           C
ATOM   1773  O   GLN A 111      84.626  66.056  95.405  1.00  0.00           O
ATOM   1774  N   VAL A 112      85.787  67.617  94.335  1.00  0.00           N
ATOM   1776  CA  VAL A 112      84.796  68.656  94.075  1.00  0.00           C
ATOM   1778  CB  VAL A 112      84.206  69.537  95.205  1.00  0.00           C
ATOM   1780  CG1 VAL A 112      83.017  70.417  94.745  1.00  0.00           C
ATOM   1784  CG2 VAL A 112      83.726  68.727  96.385  1.00  0.00           C
ATOM   1788  C   VAL A 112      85.607  69.607  93.285  1.00  0.00           C
ATOM   1789  O   VAL A 112      86.816  69.696  93.495  1.00  0.00           O
ATOM   1790  N   TYR A 113      84.967  70.356  92.375  1.00  0.00           N
ATOM   1792  CA  TYR A 113      85.647  71.406  91.665  1.00  0.00           C
ATOM   1794  CB  TYR A 113      86.006  70.976  90.225  1.00  0.00           C
ATOM   1797  CG  TYR A 113      86.666  69.626  90.315  1.00  0.00           C
ATOM   1798  CD1 TYR A 113      87.937  69.467  90.865  1.00  0.00           C
ATOM   1800  CE1 TYR A 113      88.516  68.196  91.005  1.00  0.00           C
ATOM   1802  CZ  TYR A 113      87.856  67.086  90.465  1.00  0.00           C
ATOM   1803  OH  TYR A 113      88.467  65.836  90.345  1.00  0.00           O
ATOM   1805  CD2 TYR A 113      85.976  68.487  89.935  1.00  0.00           C
ATOM   1807  CE2 TYR A 113      86.596  67.247  89.905  1.00  0.00           C
ATOM   1809  C   TYR A 113      84.696  72.567  91.655  1.00  0.00           C
ATOM   1810  O   TYR A 113      83.496  72.417  91.905  1.00  0.00           O
ATOM   1811  N   ALA A 114      85.197  73.756  91.375  1.00  0.00           N
ATOM   1813  CA  ALA A 114      84.357  74.896  91.145  1.00  0.00           C
ATOM   1815  CB  ALA A 114      84.176  75.737  92.395  1.00  0.00           C
ATOM   1819  C   ALA A 114      84.996  75.726  90.095  1.00  0.00           C
ATOM   1820  O   ALA A 114      86.207  75.976  90.105  1.00  0.00           O
ATOM   1821  N   LEU A 115      84.196  76.126  89.095  1.00  0.00           N
ATOM   1823  CA  LEU A 115      84.746  76.737  87.915  1.00  0.00           C
ATOM   1825  CB  LEU A 115      84.707  75.796  86.675  1.00  0.00           C
ATOM   1828  CG  LEU A 115      86.037  75.016  86.595  1.00  0.00           C
ATOM   1830  CD1 LEU A 115      86.186  73.896  87.625  1.00  0.00           C
ATOM   1834  CD2 LEU A 115      86.536  74.677  85.175  1.00  0.00           C
ATOM   1838  C   LEU A 115      84.127  78.056  87.615  1.00  0.00           C
ATOM   1839  O   LEU A 115      82.907  78.217  87.635  1.00  0.00           O
ATOM   1840  N   ASN A 116      84.996  79.027  87.285  1.00  0.00           N
ATOM   1842  CA  ASN A 116      84.667  80.386  86.905  1.00  0.00           C
ATOM   1844  CB  ASN A 116      85.917  81.207  86.495  1.00  0.00           C
ATOM   1847  CG  ASN A 116      86.907  81.277  87.635  1.00  0.00           C
ATOM   1848  OD1 ASN A 116      86.627  81.016  88.805  1.00  0.00           O
ATOM   1849  ND2 ASN A 116      88.177  81.556  87.295  1.00  0.00           N
ATOM   1852  C   ASN A 116      83.767  80.407  85.715  1.00  0.00           C
ATOM   1853  O   ASN A 116      83.916  79.647  84.765  1.00  0.00           O
ATOM   1854  N   THR A 117      82.786  81.306  85.735  1.00  0.00           N
ATOM   1856  CA  THR A 117      81.797  81.406  84.675  1.00  0.00           C
ATOM   1858  CB  THR A 117      80.586  82.177  85.175  1.00  0.00           C
ATOM   1860  OG1 THR A 117      80.986  83.347  85.875  1.00  0.00           O
ATOM   1862  CG2 THR A 117      79.846  81.237  86.145  1.00  0.00           C
ATOM   1866  C   THR A 117      82.327  82.027  83.405  1.00  0.00           C
ATOM   1867  O   THR A 117      81.876  81.686  82.315  1.00  0.00           O
ATOM   1868  N   SER A 118      83.317  82.927  83.525  1.00  0.00           N
ATOM   1870  CA  SER A 118      83.877  83.716  82.435  1.00  0.00           C
ATOM   1872  CB  SER A 118      84.917  84.717  83.005  1.00  0.00           C
ATOM   1875  OG  SER A 118      84.407  85.456  84.125  1.00  0.00           O
ATOM   1877  C   SER A 118      84.577  82.897  81.365  1.00  0.00           C
ATOM   1878  O   SER A 118      84.236  82.956  80.185  1.00  0.00           O
ATOM   1879  N   ASP A 119      85.586  82.086  81.735  1.00  0.00           N
ATOM   1881  CA  ASP A 119      86.436  81.426  80.775  1.00  0.00           C
ATOM   1883  CB  ASP A 119      87.907  81.867  81.045  1.00  0.00           C
ATOM   1886  CG  ASP A 119      88.446  81.527  82.435  1.00  0.00           C
ATOM   1887  OD1 ASP A 119      87.657  81.266  83.385  1.00  0.00           O
ATOM   1888  OD2 ASP A 119      89.687  81.587  82.585  1.00  0.00           O
ATOM   1889  C   ASP A 119      86.276  79.927  80.925  1.00  0.00           C
ATOM   1890  O   ASP A 119      86.647  79.126  80.065  1.00  0.00           O
ATOM   1891  N   GLY A 120      85.696  79.506  82.065  1.00  0.00           N
ATOM   1893  CA  GLY A 120      85.596  78.116  82.435  1.00  0.00           C
ATOM   1896  C   GLY A 120      86.907  77.546  82.855  1.00  0.00           C
ATOM   1897  O   GLY A 120      87.187  76.406  82.495  1.00  0.00           O
ATOM   1898  N   THR A 121      87.727  78.296  83.595  1.00  0.00           N
ATOM   1900  CA  THR A 121      88.916  77.757  84.265  1.00  0.00           C
ATOM   1902  CB  THR A 121      90.087  78.716  84.305  1.00  0.00           C
ATOM   1904  OG1 THR A 121      91.337  78.097  84.595  1.00  0.00           O
ATOM   1906  CG2 THR A 121      89.857  79.806  85.345  1.00  0.00           C
ATOM   1910  C   THR A 121      88.616  77.357  85.695  1.00  0.00           C
ATOM   1911  O   THR A 121      87.676  77.847  86.325  1.00  0.00           O
ATOM   1912  N   VAL A 122      89.427  76.406  86.215  1.00  0.00           N
ATOM   1914  CA  VAL A 122      89.357  75.796  87.535  1.00  0.00           C
ATOM   1916  CB  VAL A 122      90.186  74.527  87.615  1.00  0.00           C
ATOM   1918  CG1 VAL A 122      89.886  73.806  88.955  1.00  0.00           C
ATOM   1922  CG2 VAL A 122      89.857  73.586  86.435  1.00  0.00           C
ATOM   1926  C   VAL A 122      89.707  76.766  88.635  1.00  0.00           C
ATOM   1927  O   VAL A 122      90.876  77.097  88.855  1.00  0.00           O
ATOM   1928  N   ALA A 123      88.707  77.256  89.395  1.00  0.00           N
ATOM   1930  CA  ALA A 123      88.936  78.027  90.585  1.00  0.00           C
ATOM   1932  CB  ALA A 123      87.616  78.637  91.095  1.00  0.00           C
ATOM   1936  C   ALA A 123      89.616  77.226  91.675  1.00  0.00           C
ATOM   1937  O   ALA A 123      90.537  77.707  92.325  1.00  0.00           O
ATOM   1938  N   TRP A 124      89.176  75.957  91.875  1.00  0.00           N
ATOM   1940  CA  TRP A 124      89.766  75.067  92.855  1.00  0.00           C
ATOM   1942  CB  TRP A 124      89.446  75.476  94.305  1.00  0.00           C
ATOM   1945  CG  TRP A 124      88.007  75.787  94.555  1.00  0.00           C
ATOM   1946  CD1 TRP A 124      87.417  77.016  94.505  1.00  0.00           C
ATOM   1948  NE1 TRP A 124      86.116  76.917  94.905  1.00  0.00           N
ATOM   1950  CE2 TRP A 124      85.827  75.616  95.185  1.00  0.00           C
ATOM   1951  CD2 TRP A 124      86.997  74.857  94.945  1.00  0.00           C
ATOM   1952  CE3 TRP A 124      86.976  73.487  95.155  1.00  0.00           C
ATOM   1954  CZ3 TRP A 124      85.806  72.906  95.605  1.00  0.00           C
ATOM   1956  CZ2 TRP A 124      84.647  75.016  95.585  1.00  0.00           C
ATOM   1958  CH2 TRP A 124      84.637  73.637  95.785  1.00  0.00           C
ATOM   1960  C   TRP A 124      89.376  73.607  92.625  1.00  0.00           C
ATOM   1961  O   TRP A 124      88.417  73.296  91.915  1.00  0.00           O
ATOM   1962  N   GLN A 125      90.116  72.696  93.295  1.00  0.00           N
ATOM   1964  CA  GLN A 125      89.827  71.286  93.375  1.00  0.00           C
ATOM   1966  CB  GLN A 125      90.847  70.406  92.615  1.00  0.00           C
ATOM   1969  CG  GLN A 125      91.097  70.746  91.125  1.00  0.00           C
ATOM   1972  CD  GLN A 125      92.137  69.826  90.505  1.00  0.00           C
ATOM   1973  OE1 GLN A 125      92.867  70.216  89.595  1.00  0.00           O
ATOM   1974  NE2 GLN A 125      92.256  68.576  90.995  1.00  0.00           N
ATOM   1977  C   GLN A 125      89.967  70.827  94.825  1.00  0.00           C
ATOM   1978  O   GLN A 125      90.806  71.317  95.565  1.00  0.00           O
ATOM   1979  N   THR A 126      89.166  69.826  95.215  1.00  0.00           N
ATOM   1981  CA  THR A 126      89.077  69.376  96.595  1.00  0.00           C
ATOM   1983  CB  THR A 126      87.837  69.997  97.235  1.00  0.00           C
ATOM   1985  OG1 THR A 126      88.026  71.387  97.375  1.00  0.00           O
ATOM   1987  CG2 THR A 126      87.566  69.476  98.645  1.00  0.00           C
ATOM   1991  C   THR A 126      88.866  67.887  96.585  1.00  0.00           C
ATOM   1992  O   THR A 126      88.107  67.427  95.765  1.00  0.00           O
ATOM   1993  N   LYS A 127      89.486  67.077  97.475  1.00  0.00           N
ATOM   1995  CA  LYS A 127      89.147  65.656  97.635  1.00  0.00           C
ATOM   1997  CB  LYS A 127      90.407  64.817  98.005  1.00  0.00           C
ATOM   2000  CG  LYS A 127      90.367  63.287  97.765  1.00  0.00           C
ATOM   2003  CD  LYS A 127      89.647  62.427  98.825  1.00  0.00           C
ATOM   2006  CE  LYS A 127      90.327  62.376 100.185  1.00  0.00           C
ATOM   2009  NZ  LYS A 127      89.376  61.836 101.185  1.00  0.00           N
ATOM   2013  C   LYS A 127      88.047  65.487  98.705  1.00  0.00           C
ATOM   2014  O   LYS A 127      88.107  66.086  99.775  1.00  0.00           O
ATOM   2015  N   VAL A 128      87.026  64.647  98.435  1.00  0.00           N
ATOM   2017  CA  VAL A 128      85.887  64.417  99.315  1.00  0.00           C
ATOM   2019  CB  VAL A 128      84.586  64.927  98.695  1.00  0.00           C
ATOM   2021  CG1 VAL A 128      83.376  64.887  99.655  1.00  0.00           C
ATOM   2025  CG2 VAL A 128      84.807  66.396  98.385  1.00  0.00           C
ATOM   2029  C   VAL A 128      85.776  62.937  99.645  1.00  0.00           C
ATOM   2030  O   VAL A 128      86.436  62.077  99.085  1.00  0.00           O
ATOM   2031  N   ALA A 129      84.976  62.577 100.665  1.00  0.00           N
ATOM   2033  CA  ALA A 129      84.926  61.227 101.215  1.00  0.00           C
ATOM   2035  CB  ALA A 129      84.077  61.247 102.495  1.00  0.00           C
ATOM   2039  C   ALA A 129      84.437  60.107 100.295  1.00  0.00           C
ATOM   2040  O   ALA A 129      84.886  58.966 100.435  1.00  0.00           O
ATOM   2041  N   GLY A 130      83.476  60.356  99.385  1.00  0.00           N
ATOM   2043  CA  GLY A 130      82.797  59.296  98.645  1.00  0.00           C
ATOM   2046  C   GLY A 130      82.426  59.737  97.255  1.00  0.00           C
ATOM   2047  O   GLY A 130      83.117  60.546  96.665  1.00  0.00           O
ATOM   2048  N   GLU A 131      81.286  59.257  96.745  1.00  0.00           N
ATOM   2050  CA  GLU A 131      80.666  59.706  95.515  1.00  0.00           C
ATOM   2052  CB  GLU A 131      79.837  58.527  94.895  1.00  0.00           C
ATOM   2055  CG  GLU A 131      80.627  57.256  94.475  1.00  0.00           C
ATOM   2058  CD  GLU A 131      79.687  56.146  93.995  1.00  0.00           C
ATOM   2059  OE1 GLU A 131      78.486  56.177  94.375  1.00  0.00           O
ATOM   2060  OE2 GLU A 131      80.157  55.207  93.285  1.00  0.00           O
ATOM   2061  C   GLU A 131      79.636  60.806  95.785  1.00  0.00           C
ATOM   2062  O   GLU A 131      78.666  60.567  96.505  1.00  0.00           O
ATOM   2063  N   ALA A 132      79.736  62.017  95.205  1.00  0.00           N
ATOM   2065  CA  ALA A 132      78.626  62.957  95.175  1.00  0.00           C
ATOM   2067  CB  ALA A 132      79.016  64.427  94.985  1.00  0.00           C
ATOM   2071  C   ALA A 132      77.647  62.696  94.065  1.00  0.00           C
ATOM   2072  O   ALA A 132      77.946  62.777  92.875  1.00  0.00           O
ATOM   2073  N   LEU A 133      76.416  62.437  94.465  1.00  0.00           N
ATOM   2075  CA  LEU A 133      75.327  62.227  93.555  1.00  0.00           C
ATOM   2077  CB  LEU A 133      74.727  60.856  93.935  1.00  0.00           C
ATOM   2080  CG  LEU A 133      75.746  59.727  94.205  1.00  0.00           C
ATOM   2082  CD1 LEU A 133      75.007  58.556  94.865  1.00  0.00           C
ATOM   2086  CD2 LEU A 133      76.496  59.277  92.935  1.00  0.00           C
ATOM   2090  C   LEU A 133      74.346  63.366  93.755  1.00  0.00           C
ATOM   2091  O   LEU A 133      73.456  63.597  92.945  1.00  0.00           O
ATOM   2092  N   SER A 134      74.526  64.176  94.825  1.00  0.00           N
ATOM   2094  CA  SER A 134      73.776  65.397  95.055  1.00  0.00           C
ATOM   2096  CB  SER A 134      74.016  66.037  96.445  1.00  0.00           C
ATOM   2099  OG  SER A 134      73.797  65.076  97.445  1.00  0.00           O
ATOM   2101  C   SER A 134      74.147  66.527  94.115  1.00  0.00           C
ATOM   2102  O   SER A 134      75.316  66.757  93.815  1.00  0.00           O
ATOM   2103  N   ARG A 135      73.157  67.366  93.765  1.00  0.00           N
ATOM   2105  CA  ARG A 135      73.407  68.777  93.525  1.00  0.00           C
ATOM   2107  CB  ARG A 135      72.066  69.476  93.205  1.00  0.00           C
ATOM   2110  CG  ARG A 135      72.217  70.946  92.805  1.00  0.00           C
ATOM   2113  CD  ARG A 135      70.886  71.647  92.525  1.00  0.00           C
ATOM   2116  NE  ARG A 135      71.246  73.056  92.165  1.00  0.00           N
ATOM   2118  CZ  ARG A 135      71.147  74.086  92.985  1.00  0.00           C
ATOM   2119  NH1 ARG A 135      70.907  73.936  94.265  1.00  0.00           N
ATOM   2122  NH2 ARG A 135      71.217  75.306  92.495  1.00  0.00           N
ATOM   2125  C   ARG A 135      74.056  69.476  94.735  1.00  0.00           C
ATOM   2126  O   ARG A 135      73.467  69.467  95.815  1.00  0.00           O
ATOM   2127  N   PRO A 136      75.246  70.097  94.655  1.00  0.00           N
ATOM   2128  CD  PRO A 136      76.227  69.946  93.575  1.00  0.00           C
ATOM   2131  CA  PRO A 136      75.736  70.997  95.675  1.00  0.00           C
ATOM   2133  CB  PRO A 136      77.107  71.487  95.155  1.00  0.00           C
ATOM   2136  CG  PRO A 136      77.526  70.326  94.265  1.00  0.00           C
ATOM   2139  C   PRO A 136      74.816  72.156  95.905  1.00  0.00           C
ATOM   2140  O   PRO A 136      74.397  72.796  94.955  1.00  0.00           O
ATOM   2141  N   VAL A 137      74.496  72.487  97.145  1.00  0.00           N
ATOM   2143  CA  VAL A 137      73.647  73.626  97.395  1.00  0.00           C
ATOM   2145  CB  VAL A 137      72.477  73.327  98.315  1.00  0.00           C
ATOM   2147  CG1 VAL A 137      71.586  72.296  97.585  1.00  0.00           C
ATOM   2151  CG2 VAL A 137      72.946  72.777  99.665  1.00  0.00           C
ATOM   2155  C   VAL A 137      74.537  74.696  97.935  1.00  0.00           C
ATOM   2156  O   VAL A 137      75.346  74.476  98.825  1.00  0.00           O
ATOM   2157  N   VAL A 138      74.437  75.906  97.355  1.00  0.00           N
ATOM   2159  CA  VAL A 138      75.187  77.027  97.865  1.00  0.00           C
ATOM   2161  CB  VAL A 138      75.827  77.876  96.795  1.00  0.00           C
ATOM   2163  CG1 VAL A 138      76.617  78.997  97.485  1.00  0.00           C
ATOM   2167  CG2 VAL A 138      76.816  76.996  96.035  1.00  0.00           C
ATOM   2171  C   VAL A 138      74.307  77.847  98.755  1.00  0.00           C
ATOM   2172  O   VAL A 138      73.197  78.237  98.395  1.00  0.00           O
ATOM   2173  N   SER A 139      74.806  78.137  99.955  1.00  0.00           N
ATOM   2175  CA  SER A 139      74.246  79.137 100.815  1.00  0.00           C
ATOM   2177  CB  SER A 139      73.026  78.646 101.635  1.00  0.00           C
ATOM   2180  OG  SER A 139      73.267  77.417 102.315  1.00  0.00           O
ATOM   2182  C   SER A 139      75.357  79.657 101.685  1.00  0.00           C
ATOM   2183  O   SER A 139      76.347  78.967 101.915  1.00  0.00           O
ATOM   2184  N   ASP A 140      75.246  80.927 102.125  1.00  0.00           N
ATOM   2186  CA  ASP A 140      76.066  81.576 103.135  1.00  0.00           C
ATOM   2188  CB  ASP A 140      75.357  81.537 104.525  1.00  0.00           C
ATOM   2191  CG  ASP A 140      74.907  80.147 104.945  1.00  0.00           C
ATOM   2192  OD1 ASP A 140      75.647  79.487 105.715  1.00  0.00           O
ATOM   2193  OD2 ASP A 140      73.787  79.727 104.525  1.00  0.00           O
ATOM   2194  C   ASP A 140      77.586  81.317 103.125  1.00  0.00           C
ATOM   2195  O   ASP A 140      78.267  81.216 104.155  1.00  0.00           O
ATOM   2196  N   GLY A 141      78.157  81.286 101.905  1.00  0.00           N
ATOM   2198  CA  GLY A 141      79.577  81.196 101.615  1.00  0.00           C
ATOM   2201  C   GLY A 141      80.066  79.776 101.575  1.00  0.00           C
ATOM   2202  O   GLY A 141      81.286  79.557 101.565  1.00  0.00           O
ATOM   2203  N   LEU A 142      79.136  78.806 101.525  1.00  0.00           N
ATOM   2205  CA  LEU A 142      79.397  77.387 101.515  1.00  0.00           C
ATOM   2207  CB  LEU A 142      78.876  76.687 102.795  1.00  0.00           C
ATOM   2210  CG  LEU A 142      79.336  77.336 104.105  1.00  0.00           C
ATOM   2212  CD1 LEU A 142      78.687  76.576 105.265  1.00  0.00           C
ATOM   2216  CD2 LEU A 142      80.866  77.347 104.215  1.00  0.00           C
ATOM   2220  C   LEU A 142      78.696  76.656 100.385  1.00  0.00           C
ATOM   2221  O   LEU A 142      77.547  76.917 100.075  1.00  0.00           O
ATOM   2222  N   VAL A 143      79.357  75.637  99.815  1.00  0.00           N
ATOM   2224  CA  VAL A 143      78.657  74.556  99.135  1.00  0.00           C
ATOM   2226  CB  VAL A 143      79.437  73.936  97.975  1.00  0.00           C
ATOM   2228  CG1 VAL A 143      79.566  74.957  96.835  1.00  0.00           C
ATOM   2232  CG2 VAL A 143      80.837  73.497  98.435  1.00  0.00           C
ATOM   2236  C   VAL A 143      78.376  73.467 100.135  1.00  0.00           C
ATOM   2237  O   VAL A 143      79.226  73.177 100.975  1.00  0.00           O
ATOM   2238  N   LEU A 144      77.197  72.826 100.075  1.00  0.00           N
ATOM   2240  CA  LEU A 144      76.937  71.617 100.835  1.00  0.00           C
ATOM   2242  CB  LEU A 144      75.726  71.656 101.805  1.00  0.00           C
ATOM   2245  CG  LEU A 144      75.806  72.656 102.975  1.00  0.00           C
ATOM   2247  CD1 LEU A 144      75.666  74.126 102.545  1.00  0.00           C
ATOM   2251  CD2 LEU A 144      74.687  72.277 103.945  1.00  0.00           C
ATOM   2255  C   LEU A 144      76.696  70.457  99.905  1.00  0.00           C
ATOM   2256  O   LEU A 144      75.886  70.527  98.975  1.00  0.00           O
ATOM   2257  N   ILE A 145      77.426  69.366 100.145  1.00  0.00           N
ATOM   2259  CA  ILE A 145      77.376  68.156  99.365  1.00  0.00           C
ATOM   2261  CB  ILE A 145      78.696  67.847  98.665  1.00  0.00           C
ATOM   2263  CG2 ILE A 145      78.566  66.487  97.945  1.00  0.00           C
ATOM   2267  CG1 ILE A 145      79.086  68.946  97.635  1.00  0.00           C
ATOM   2270  CD  ILE A 145      79.837  70.156  98.215  1.00  0.00           C
ATOM   2274  C   ILE A 145      77.017  66.996 100.275  1.00  0.00           C
ATOM   2275  O   ILE A 145      77.617  66.827 101.335  1.00  0.00           O
ATOM   2276  N   HIS A 146      76.056  66.156  99.865  1.00  0.00           N
ATOM   2278  CA  HIS A 146      75.846  64.866 100.475  1.00  0.00           C
ATOM   2280  CB  HIS A 146      74.336  64.656 100.715  1.00  0.00           C
ATOM   2283  ND1 HIS A 146      72.617  63.246 101.875  1.00  0.00           N
ATOM   2285  CG  HIS A 146      73.937  63.467 101.525  1.00  0.00           C
ATOM   2286  CE1 HIS A 146      72.597  62.087 102.575  1.00  0.00           C
ATOM   2288  NE2 HIS A 146      73.797  61.567 102.705  1.00  0.00           N
ATOM   2289  CD2 HIS A 146      74.636  62.427 102.035  1.00  0.00           C
ATOM   2291  C   HIS A 146      76.496  63.806  99.575  1.00  0.00           C
ATOM   2292  O   HIS A 146      76.426  63.847  98.345  1.00  0.00           O
ATOM   2293  N   THR A 147      77.256  62.887 100.175  1.00  0.00           N
ATOM   2295  CA  THR A 147      77.967  61.836  99.445  1.00  0.00           C
ATOM   2297  CB  THR A 147      79.467  61.827  99.735  1.00  0.00           C
ATOM   2299  OG1 THR A 147      80.136  60.777  99.065  1.00  0.00           O
ATOM   2301  CG2 THR A 147      79.767  61.586 101.215  1.00  0.00           C
ATOM   2305  C   THR A 147      77.357  60.496  99.755  1.00  0.00           C
ATOM   2306  O   THR A 147      76.836  60.266 100.835  1.00  0.00           O
ATOM   2307  N   SER A 148      77.496  59.527  98.835  1.00  0.00           N
ATOM   2309  CA  SER A 148      77.136  58.126  98.955  1.00  0.00           C
ATOM   2311  CB  SER A 148      77.586  57.456  97.635  1.00  0.00           C
ATOM   2314  OG  SER A 148      77.157  56.107  97.455  1.00  0.00           O
ATOM   2316  C   SER A 148      77.727  57.336 100.145  1.00  0.00           C
ATOM   2317  O   SER A 148      77.426  56.177 100.365  1.00  0.00           O
ATOM   2318  N   ASN A 149      78.566  57.966 100.985  1.00  0.00           N
ATOM   2320  CA  ASN A 149      79.047  57.376 102.235  1.00  0.00           C
ATOM   2322  CB  ASN A 149      80.467  57.887 102.625  1.00  0.00           C
ATOM   2325  CG  ASN A 149      81.526  57.586 101.585  1.00  0.00           C
ATOM   2326  OD1 ASN A 149      81.357  56.996 100.515  1.00  0.00           O
ATOM   2327  ND2 ASN A 149      82.767  58.016 101.935  1.00  0.00           N
ATOM   2330  C   ASN A 149      78.176  57.777 103.425  1.00  0.00           C
ATOM   2331  O   ASN A 149      78.477  57.367 104.545  1.00  0.00           O
ATOM   2332  N   GLY A 150      77.157  58.617 103.205  1.00  0.00           N
ATOM   2334  CA  GLY A 150      76.336  59.207 104.255  1.00  0.00           C
ATOM   2337  C   GLY A 150      76.986  60.417 104.875  1.00  0.00           C
ATOM   2338  O   GLY A 150      76.507  60.977 105.855  1.00  0.00           O
ATOM   2339  N   GLN A 151      78.107  60.907 104.315  1.00  0.00           N
ATOM   2341  CA  GLN A 151      78.657  62.176 104.775  1.00  0.00           C
ATOM   2343  CB  GLN A 151      80.196  62.376 104.615  1.00  0.00           C
ATOM   2346  CG  GLN A 151      81.097  61.806 105.745  1.00  0.00           C
ATOM   2349  CD  GLN A 151      81.006  60.286 105.895  1.00  0.00           C
ATOM   2350  OE1 GLN A 151      80.037  59.746 106.415  1.00  0.00           O
ATOM   2351  NE2 GLN A 151      82.067  59.556 105.485  1.00  0.00           N
ATOM   2354  C   GLN A 151      77.916  63.357 104.175  1.00  0.00           C
ATOM   2355  O   GLN A 151      77.626  63.406 102.975  1.00  0.00           O
ATOM   2356  N   LEU A 152      77.687  64.387 104.995  1.00  0.00           N
ATOM   2358  CA  LEU A 152      77.316  65.707 104.545  1.00  0.00           C
ATOM   2360  CB  LEU A 152      76.017  66.156 105.265  1.00  0.00           C
ATOM   2363  CG  LEU A 152      75.596  67.626 105.115  1.00  0.00           C
ATOM   2365  CD1 LEU A 152      74.907  67.826 103.755  1.00  0.00           C
ATOM   2369  CD2 LEU A 152      74.687  68.056 106.275  1.00  0.00           C
ATOM   2373  C   LEU A 152      78.517  66.606 104.795  1.00  0.00           C
ATOM   2374  O   LEU A 152      79.127  66.567 105.865  1.00  0.00           O
ATOM   2375  N   GLN A 153      78.946  67.347 103.745  1.00  0.00           N
ATOM   2377  CA  GLN A 153      80.157  68.156 103.735  1.00  0.00           C
ATOM   2379  CB  GLN A 153      81.297  67.546 102.895  1.00  0.00           C
ATOM   2382  CG  GLN A 153      81.816  66.306 103.625  1.00  0.00           C
ATOM   2385  CD  GLN A 153      83.147  65.817 103.085  1.00  0.00           C
ATOM   2386  OE1 GLN A 153      84.077  66.536 102.725  1.00  0.00           O
ATOM   2387  NE2 GLN A 153      83.297  64.476 103.065  1.00  0.00           N
ATOM   2390  C   GLN A 153      79.977  69.556 103.235  1.00  0.00           C
ATOM   2391  O   GLN A 153      79.136  69.817 102.375  1.00  0.00           O
ATOM   2392  N   ALA A 154      80.767  70.496 103.805  1.00  0.00           N
ATOM   2394  CA  ALA A 154      80.607  71.906 103.595  1.00  0.00           C
ATOM   2396  CB  ALA A 154      79.907  72.656 104.745  1.00  0.00           C
ATOM   2400  C   ALA A 154      81.956  72.506 103.405  1.00  0.00           C
ATOM   2401  O   ALA A 154      82.886  72.296 104.185  1.00  0.00           O
ATOM   2402  N   LEU A 155      82.097  73.277 102.325  1.00  0.00           N
ATOM   2404  CA  LEU A 155      83.366  73.716 101.815  1.00  0.00           C
ATOM   2406  CB  LEU A 155      83.726  72.976 100.505  1.00  0.00           C
ATOM   2409  CG  LEU A 155      83.537  71.457 100.355  1.00  0.00           C
ATOM   2411  CD1 LEU A 155      83.947  71.067  98.925  1.00  0.00           C
ATOM   2415  CD2 LEU A 155      84.346  70.606 101.335  1.00  0.00           C
ATOM   2419  C   LEU A 155      83.257  75.207 101.515  1.00  0.00           C
ATOM   2420  O   LEU A 155      82.187  75.737 101.245  1.00  0.00           O
ATOM   2421  N   ASN A 156      84.386  75.946 101.585  1.00  0.00           N
ATOM   2423  CA  ASN A 156      84.467  77.357 101.225  1.00  0.00           C
ATOM   2425  CB  ASN A 156      85.847  77.856 101.725  1.00  0.00           C
ATOM   2428  CG  ASN A 156      86.136  79.336 101.475  1.00  0.00           C
ATOM   2429  OD1 ASN A 156      86.676  79.727 100.445  1.00  0.00           O
ATOM   2430  ND2 ASN A 156      85.827  80.186 102.475  1.00  0.00           N
ATOM   2433  C   ASN A 156      84.297  77.677  99.725  1.00  0.00           C
ATOM   2434  O   ASN A 156      84.996  77.097  98.895  1.00  0.00           O
ATOM   2435  N   GLU A 157      83.457  78.667  99.335  1.00  0.00           N
ATOM   2437  CA  GLU A 157      83.206  79.016  97.935  1.00  0.00           C
ATOM   2439  CB  GLU A 157      82.246  80.237  97.795  1.00  0.00           C
ATOM   2442  CG  GLU A 157      80.736  79.957  98.025  1.00  0.00           C
ATOM   2445  CD  GLU A 157      79.876  81.227  97.955  1.00  0.00           C
ATOM   2446  OE1 GLU A 157      80.437  82.326  97.725  1.00  0.00           O
ATOM   2447  OE2 GLU A 157      78.626  81.137  98.155  1.00  0.00           O
ATOM   2448  C   GLU A 157      84.446  79.306  97.075  1.00  0.00           C
ATOM   2449  O   GLU A 157      84.497  78.897  95.915  1.00  0.00           O
ATOM   2450  N   ALA A 158      85.467  80.007  97.615  1.00  0.00           N
ATOM   2452  CA  ALA A 158      86.657  80.386  96.875  1.00  0.00           C
ATOM   2454  CB  ALA A 158      87.207  81.677  97.495  1.00  0.00           C
ATOM   2458  C   ALA A 158      87.806  79.396  96.935  1.00  0.00           C
ATOM   2459  O   ALA A 158      88.656  79.376  96.045  1.00  0.00           O
ATOM   2460  N   ASP A 159      87.886  78.597  98.015  1.00  0.00           N
ATOM   2462  CA  ASP A 159      89.026  77.796  98.355  1.00  0.00           C
ATOM   2464  CB  ASP A 159      89.437  78.207  99.805  1.00  0.00           C
ATOM   2467  CG  ASP A 159      90.367  77.336 100.635  1.00  0.00           C
ATOM   2468  OD1 ASP A 159      90.596  76.156 100.305  1.00  0.00           O
ATOM   2469  OD2 ASP A 159      90.757  77.847 101.735  1.00  0.00           O
ATOM   2470  C   ASP A 159      88.717  76.326  98.125  1.00  0.00           C
ATOM   2471  O   ASP A 159      89.526  75.597  97.545  1.00  0.00           O
ATOM   2472  N   GLY A 160      87.517  75.857  98.525  1.00  0.00           N
ATOM   2474  CA  GLY A 160      87.116  74.467  98.405  1.00  0.00           C
ATOM   2477  C   GLY A 160      87.457  73.626  99.595  1.00  0.00           C
ATOM   2478  O   GLY A 160      86.997  72.487  99.715  1.00  0.00           O
ATOM   2479  N   ALA A 161      88.276  74.137 100.535  1.00  0.00           N
ATOM   2481  CA  ALA A 161      88.586  73.446 101.785  1.00  0.00           C
ATOM   2483  CB  ALA A 161      89.577  74.246 102.645  1.00  0.00           C
ATOM   2487  C   ALA A 161      87.366  73.147 102.635  1.00  0.00           C
ATOM   2488  O   ALA A 161      86.507  74.016 102.815  1.00  0.00           O
ATOM   2489  N   VAL A 162      87.266  71.917 103.185  1.00  0.00           N
ATOM   2491  CA  VAL A 162      86.186  71.516 104.075  1.00  0.00           C
ATOM   2493  CB  VAL A 162      86.116  69.987 104.245  1.00  0.00           C
ATOM   2495  CG1 VAL A 162      87.277  69.417 105.075  1.00  0.00           C
ATOM   2499  CG2 VAL A 162      84.766  69.487 104.805  1.00  0.00           C
ATOM   2503  C   VAL A 162      86.226  72.237 105.405  1.00  0.00           C
ATOM   2504  O   VAL A 162      87.246  72.296 106.095  1.00  0.00           O
ATOM   2505  N   LYS A 163      85.116  72.836 105.825  1.00  0.00           N
ATOM   2507  CA  LYS A 163      84.967  73.336 107.175  1.00  0.00           C
ATOM   2509  CB  LYS A 163      83.907  74.457 107.215  1.00  0.00           C
ATOM   2512  CG  LYS A 163      84.376  75.806 106.645  1.00  0.00           C
ATOM   2515  CD  LYS A 163      83.266  76.856 106.875  1.00  0.00           C
ATOM   2518  CE  LYS A 163      83.607  78.317 106.555  1.00  0.00           C
ATOM   2521  NZ  LYS A 163      82.467  79.177 106.965  1.00  0.00           N
ATOM   2525  C   LYS A 163      84.626  72.247 108.175  1.00  0.00           C
ATOM   2526  O   LYS A 163      85.146  72.196 109.285  1.00  0.00           O
ATOM   2527  N   TRP A 164      83.726  71.326 107.795  1.00  0.00           N
ATOM   2529  CA  TRP A 164      83.257  70.306 108.695  1.00  0.00           C
ATOM   2531  CB  TRP A 164      82.237  70.866 109.725  1.00  0.00           C
ATOM   2534  CG  TRP A 164      81.067  71.556 109.105  1.00  0.00           C
ATOM   2535  CD1 TRP A 164      81.006  72.887 108.795  1.00  0.00           C
ATOM   2537  NE1 TRP A 164      79.797  73.167 108.245  1.00  0.00           N
ATOM   2539  CE2 TRP A 164      79.026  72.056 108.215  1.00  0.00           C
ATOM   2540  CD2 TRP A 164      79.806  70.997 108.725  1.00  0.00           C
ATOM   2541  CE3 TRP A 164      79.257  69.717 108.785  1.00  0.00           C
ATOM   2543  CZ3 TRP A 164      77.906  69.546 108.445  1.00  0.00           C
ATOM   2545  CZ2 TRP A 164      77.706  71.887 107.825  1.00  0.00           C
ATOM   2547  CH2 TRP A 164      77.136  70.616 107.965  1.00  0.00           C
ATOM   2549  C   TRP A 164      82.616  69.216 107.865  1.00  0.00           C
ATOM   2550  O   TRP A 164      82.196  69.446 106.725  1.00  0.00           O
ATOM   2551  N   THR A 165      82.506  68.016 108.445  1.00  0.00           N
ATOM   2553  CA  THR A 165      81.857  66.876 107.835  1.00  0.00           C
ATOM   2555  CB  THR A 165      82.837  65.857 107.215  1.00  0.00           C
ATOM   2557  OG1 THR A 165      82.217  64.887 106.385  1.00  0.00           O
ATOM   2559  CG2 THR A 165      83.616  65.046 108.245  1.00  0.00           C
ATOM   2563  C   THR A 165      81.087  66.247 108.965  1.00  0.00           C
ATOM   2564  O   THR A 165      81.526  66.256 110.115  1.00  0.00           O
ATOM   2565  N   VAL A 166      79.897  65.726 108.655  1.00  0.00           N
ATOM   2567  CA  VAL A 166      79.056  64.997 109.585  1.00  0.00           C
ATOM   2569  CB  VAL A 166      77.806  65.796 110.015  1.00  0.00           C
ATOM   2571  CG1 VAL A 166      76.807  65.997 108.875  1.00  0.00           C
ATOM   2575  CG2 VAL A 166      77.087  65.117 111.195  1.00  0.00           C
ATOM   2579  C   VAL A 166      78.687  63.716 108.865  1.00  0.00           C
ATOM   2580  O   VAL A 166      78.376  63.737 107.675  1.00  0.00           O
ATOM   2581  N   ASN A 167      78.757  62.567 109.545  1.00  0.00           N
ATOM   2583  CA  ASN A 167      78.236  61.317 109.035  1.00  0.00           C
ATOM   2585  CB  ASN A 167      79.096  60.137 109.585  1.00  0.00           C
ATOM   2588  CG  ASN A 167      78.746  58.766 108.995  1.00  0.00           C
ATOM   2589  OD1 ASN A 167      77.687  58.556 108.405  1.00  0.00           O
ATOM   2590  ND2 ASN A 167      79.676  57.796 109.145  1.00  0.00           N
ATOM   2593  C   ASN A 167      76.767  61.206 109.435  1.00  0.00           C
ATOM   2594  O   ASN A 167      76.437  61.346 110.615  1.00  0.00           O
ATOM   2595  N   LEU A 168      75.876  60.946 108.465  1.00  0.00           N
ATOM   2597  CA  LEU A 168      74.447  60.856 108.625  1.00  0.00           C
ATOM   2599  CB  LEU A 168      73.757  61.416 107.355  1.00  0.00           C
ATOM   2602  CG  LEU A 168      73.996  62.906 107.075  1.00  0.00           C
ATOM   2604  CD1 LEU A 168      73.197  63.317 105.825  1.00  0.00           C
ATOM   2608  CD2 LEU A 168      73.617  63.786 108.275  1.00  0.00           C
ATOM   2612  C   LEU A 168      73.967  59.426 108.835  1.00  0.00           C
ATOM   2613  O   LEU A 168      72.797  59.207 109.145  1.00  0.00           O
ATOM   2614  N   ASP A 169      74.867  58.426 108.705  1.00  0.00           N
ATOM   2616  CA  ASP A 169      74.577  56.996 108.795  1.00  0.00           C
ATOM   2618  CB  ASP A 169      73.926  56.577 110.165  1.00  0.00           C
ATOM   2621  CG  ASP A 169      73.806  55.067 110.365  1.00  0.00           C
ATOM   2622  OD1 ASP A 169      74.666  54.327 109.815  1.00  0.00           O
ATOM   2623  OD2 ASP A 169      72.916  54.616 111.135  1.00  0.00           O
ATOM   2624  C   ASP A 169      73.806  56.487 107.565  1.00  0.00           C
ATOM   2625  O   ASP A 169      72.857  57.116 107.085  1.00  0.00           O
ATOM   2626  N   MET A 170      74.166  55.317 107.025  1.00  0.00           N
ATOM   2628  CA  MET A 170      73.566  54.787 105.815  1.00  0.00           C
ATOM   2630  CB  MET A 170      74.327  55.126 104.495  1.00  0.00           C
ATOM   2633  CG  MET A 170      73.937  56.497 103.915  1.00  0.00           C
ATOM   2636  SD  MET A 170      74.517  56.836 102.225  1.00  0.00           S
ATOM   2637  CE  MET A 170      73.537  55.567 101.375  1.00  0.00           C
ATOM   2641  C   MET A 170      73.306  53.296 105.875  1.00  0.00           C
ATOM   2642  O   MET A 170      73.967  52.577 106.625  1.00  0.00           O
ATOM   2643  N   PRO A 171      72.357  52.757 105.125  1.00  0.00           N
ATOM   2644  CD  PRO A 171      71.206  53.516 104.635  1.00  0.00           C
ATOM   2647  CA  PRO A 171      72.136  51.327 105.115  1.00  0.00           C
ATOM   2649  CB  PRO A 171      70.636  51.216 104.875  1.00  0.00           C
ATOM   2652  CG  PRO A 171      70.227  52.477 104.115  1.00  0.00           C
ATOM   2655  C   PRO A 171      72.937  50.616 104.025  1.00  0.00           C
ATOM   2656  O   PRO A 171      73.657  51.237 103.245  1.00  0.00           O
ATOM   2657  N   SER A 172      72.827  49.266 103.985  1.00  0.00           N
ATOM   2659  CA  SER A 172      73.426  48.436 102.955  1.00  0.00           C
ATOM   2661  CB  SER A 172      73.496  46.936 103.395  1.00  0.00           C
ATOM   2664  OG  SER A 172      74.156  46.047 102.475  1.00  0.00           O
ATOM   2666  C   SER A 172      72.737  48.576 101.605  1.00  0.00           C
ATOM   2667  O   SER A 172      73.397  48.516 100.565  1.00  0.00           O
ATOM   2668  N   LEU A 173      71.407  48.786 101.595  1.00  0.00           N
ATOM   2670  CA  LEU A 173      70.636  49.016 100.385  1.00  0.00           C
ATOM   2672  CB  LEU A 173      69.596  47.906 100.085  1.00  0.00           C
ATOM   2675  CG  LEU A 173      70.206  46.546  99.715  1.00  0.00           C
ATOM   2677  CD1 LEU A 173      69.117  45.546  99.335  1.00  0.00           C
ATOM   2681  CD2 LEU A 173      71.196  46.687  98.555  1.00  0.00           C
ATOM   2685  C   LEU A 173      69.926  50.347 100.405  1.00  0.00           C
ATOM   2686  O   LEU A 173      69.257  50.716 101.375  1.00  0.00           O
ATOM   2687  N   SER A 174      70.097  51.107  99.315  1.00  0.00           N
ATOM   2689  CA  SER A 174      69.986  52.536  99.375  1.00  0.00           C
ATOM   2691  CB  SER A 174      71.336  53.226  99.735  1.00  0.00           C
ATOM   2694  OG  SER A 174      71.976  52.637 100.865  1.00  0.00           O
ATOM   2696  C   SER A 174      69.647  53.116  98.025  1.00  0.00           C
ATOM   2697  O   SER A 174      69.636  52.437  96.995  1.00  0.00           O
ATOM   2698  N   LEU A 175      69.357  54.417  98.055  1.00  0.00           N
ATOM   2700  CA  LEU A 175      69.166  55.327  96.955  1.00  0.00           C
ATOM   2702  CB  LEU A 175      68.886  56.676  97.625  1.00  0.00           C
ATOM   2705  CG  LEU A 175      68.287  57.796  96.775  1.00  0.00           C
ATOM   2707  CD1 LEU A 175      66.916  57.437  96.215  1.00  0.00           C
ATOM   2711  CD2 LEU A 175      68.206  59.056  97.635  1.00  0.00           C
ATOM   2715  C   LEU A 175      70.357  55.457  96.005  1.00  0.00           C
ATOM   2716  O   LEU A 175      71.496  55.196  96.355  1.00  0.00           O
ATOM   2717  N   ARG A 176      70.136  55.917  94.745  1.00  0.00           N
ATOM   2719  CA  ARG A 176      71.217  56.276  93.835  1.00  0.00           C
ATOM   2721  CB  ARG A 176      70.816  56.006  92.365  1.00  0.00           C
ATOM   2724  CG  ARG A 176      71.947  55.606  91.365  1.00  0.00           C
ATOM   2727  CD  ARG A 176      73.267  56.406  91.265  1.00  0.00           C
ATOM   2730  NE  ARG A 176      74.077  56.107  92.495  1.00  0.00           N
ATOM   2732  CZ  ARG A 176      75.377  55.837  92.545  1.00  0.00           C
ATOM   2733  NH1 ARG A 176      76.157  55.786  91.495  1.00  0.00           N
ATOM   2736  NH2 ARG A 176      75.916  55.676  93.735  1.00  0.00           N
ATOM   2739  C   ARG A 176      71.566  57.766  93.975  1.00  0.00           C
ATOM   2740  O   ARG A 176      72.056  58.417  93.065  1.00  0.00           O
ATOM   2741  N   GLY A 177      71.257  58.277  95.175  1.00  0.00           N
ATOM   2743  CA  GLY A 177      71.496  59.546  95.815  1.00  0.00           C
ATOM   2746  C   GLY A 177      71.547  60.866  95.105  1.00  0.00           C
ATOM   2747  O   GLY A 177      71.347  61.037  93.905  1.00  0.00           O
ATOM   2748  N   GLU A 178      71.867  61.917  95.885  1.00  0.00           N
ATOM   2750  CA  GLU A 178      71.767  61.936  97.345  1.00  0.00           C
ATOM   2752  CB  GLU A 178      73.107  61.897  98.155  1.00  0.00           C
ATOM   2755  CG  GLU A 178      73.776  60.527  98.395  1.00  0.00           C
ATOM   2758  CD  GLU A 178      72.857  59.457  98.975  1.00  0.00           C
ATOM   2759  OE1 GLU A 178      72.096  59.766  99.915  1.00  0.00           O
ATOM   2760  OE2 GLU A 178      72.937  58.316  98.465  1.00  0.00           O
ATOM   2761  C   GLU A 178      71.077  63.237  97.655  1.00  0.00           C
ATOM   2762  O   GLU A 178      71.206  64.207  96.905  1.00  0.00           O
ATOM   2763  N   SER A 179      70.357  63.287  98.785  1.00  0.00           N
ATOM   2765  CA  SER A 179      69.526  64.406  99.205  1.00  0.00           C
ATOM   2767  CB  SER A 179      68.816  64.056 100.535  1.00  0.00           C
ATOM   2770  OG  SER A 179      67.956  65.056 101.065  1.00  0.00           O
ATOM   2772  C   SER A 179      70.287  65.707  99.275  1.00  0.00           C
ATOM   2773  O   SER A 179      71.287  65.857  99.985  1.00  0.00           O
ATOM   2774  N   ALA A 180      69.876  66.687  98.445  1.00  0.00           N
ATOM   2776  CA  ALA A 180      70.397  68.037  98.515  1.00  0.00           C
ATOM   2778  CB  ALA A 180      70.026  68.796  97.235  1.00  0.00           C
ATOM   2782  C   ALA A 180      69.876  68.766  99.755  1.00  0.00           C
ATOM   2783  O   ALA A 180      68.687  68.667 100.055  1.00  0.00           O
ATOM   2784  N   PRO A 181      70.657  69.496 100.545  1.00  0.00           N
ATOM   2785  CD  PRO A 181      72.107  69.296 100.655  1.00  0.00           C
ATOM   2788  CA  PRO A 181      70.117  70.207 101.685  1.00  0.00           C
ATOM   2790  CB  PRO A 181      71.336  70.586 102.545  1.00  0.00           C
ATOM   2793  CG  PRO A 181      72.426  69.607 102.115  1.00  0.00           C
ATOM   2796  C   PRO A 181      69.357  71.466 101.325  1.00  0.00           C
ATOM   2797  O   PRO A 181      69.706  72.156 100.365  1.00  0.00           O
ATOM   2798  N   THR A 182      68.357  71.847 102.115  1.00  0.00           N
ATOM   2800  CA  THR A 182      67.827  73.196 102.085  1.00  0.00           C
ATOM   2802  CB  THR A 182      66.316  73.306 102.085  1.00  0.00           C
ATOM   2804  OG1 THR A 182      65.736  72.247 102.815  1.00  0.00           O
ATOM   2806  CG2 THR A 182      65.886  73.167 100.625  1.00  0.00           C
ATOM   2810  C   THR A 182      68.357  74.016 103.225  1.00  0.00           C
ATOM   2811  O   THR A 182      68.337  73.626 104.385  1.00  0.00           O
ATOM   2812  N   THR A 183      68.857  75.216 102.905  1.00  0.00           N
ATOM   2814  CA  THR A 183      69.166  76.216 103.925  1.00  0.00           C
ATOM   2816  CB  THR A 183      70.206  77.237 103.515  1.00  0.00           C
ATOM   2818  OG1 THR A 183      70.717  77.966 104.625  1.00  0.00           O
ATOM   2820  CG2 THR A 183      69.657  78.256 102.505  1.00  0.00           C
ATOM   2824  C   THR A 183      67.906  76.876 104.445  1.00  0.00           C
ATOM   2825  O   THR A 183      67.056  77.396 103.705  1.00  0.00           O
ATOM   2826  N   ALA A 184      67.766  76.856 105.775  1.00  0.00           N
ATOM   2828  CA  ALA A 184      66.867  77.707 106.475  1.00  0.00           C
ATOM   2830  CB  ALA A 184      65.746  76.866 107.085  1.00  0.00           C
ATOM   2834  C   ALA A 184      67.676  78.386 107.555  1.00  0.00           C
ATOM   2835  O   ALA A 184      68.267  77.737 108.415  1.00  0.00           O
ATOM   2836  N   PHE A 185      67.746  79.746 107.505  1.00  0.00           N
ATOM   2838  CA  PHE A 185      68.687  80.516 108.315  1.00  0.00           C
ATOM   2840  CB  PHE A 185      68.246  80.777 109.815  1.00  0.00           C
ATOM   2843  CG  PHE A 185      67.157  79.876 110.345  1.00  0.00           C
ATOM   2844  CD1 PHE A 185      67.426  78.967 111.365  1.00  0.00           C
ATOM   2846  CE1 PHE A 185      66.397  78.237 111.975  1.00  0.00           C
ATOM   2848  CZ  PHE A 185      65.077  78.427 111.565  1.00  0.00           C
ATOM   2850  CD2 PHE A 185      65.827  80.016 109.905  1.00  0.00           C
ATOM   2852  CE2 PHE A 185      64.787  79.296 110.515  1.00  0.00           C
ATOM   2854  C   PHE A 185      70.126  80.046 108.115  1.00  0.00           C
ATOM   2855  O   PHE A 185      70.647  80.097 107.015  1.00  0.00           O
ATOM   2856  N   GLY A 186      70.767  79.587 109.205  1.00  0.00           N
ATOM   2858  CA  GLY A 186      72.056  78.927 109.215  1.00  0.00           C
ATOM   2861  C   GLY A 186      71.897  77.516 109.695  1.00  0.00           C
ATOM   2862  O   GLY A 186      72.706  77.016 110.475  1.00  0.00           O
ATOM   2863  N   ALA A 187      70.827  76.836 109.255  1.00  0.00           N
ATOM   2865  CA  ALA A 187      70.607  75.437 109.475  1.00  0.00           C
ATOM   2867  CB  ALA A 187      69.416  75.167 110.405  1.00  0.00           C
ATOM   2871  C   ALA A 187      70.357  74.766 108.135  1.00  0.00           C
ATOM   2872  O   ALA A 187      69.507  75.167 107.345  1.00  0.00           O
ATOM   2873  N   ALA A 188      71.136  73.716 107.865  1.00  0.00           N
ATOM   2875  CA  ALA A 188      70.977  72.897 106.695  1.00  0.00           C
ATOM   2877  CB  ALA A 188      72.346  72.396 106.245  1.00  0.00           C
ATOM   2881  C   ALA A 188      70.097  71.716 107.015  1.00  0.00           C
ATOM   2882  O   ALA A 188      70.397  70.927 107.915  1.00  0.00           O
ATOM   2883  N   VAL A 189      68.987  71.556 106.285  1.00  0.00           N
ATOM   2885  CA  VAL A 189      68.086  70.437 106.475  1.00  0.00           C
ATOM   2887  CB  VAL A 189      66.636  70.886 106.525  1.00  0.00           C
ATOM   2889  CG1 VAL A 189      65.767  69.726 107.005  1.00  0.00           C
ATOM   2893  CG2 VAL A 189      66.487  72.067 107.505  1.00  0.00           C
ATOM   2897  C   VAL A 189      68.297  69.457 105.345  1.00  0.00           C
ATOM   2898  O   VAL A 189      68.096  69.787 104.175  1.00  0.00           O
ATOM   2899  N   VAL A 190      68.727  68.226 105.665  1.00  0.00           N
ATOM   2901  CA  VAL A 190      68.977  67.217 104.665  1.00  0.00           C
ATOM   2903  CB  VAL A 190      70.467  67.046 104.375  1.00  0.00           C
ATOM   2905  CG1 VAL A 190      71.236  66.406 105.555  1.00  0.00           C
ATOM   2909  CG2 VAL A 190      70.666  66.227 103.085  1.00  0.00           C
ATOM   2913  C   VAL A 190      68.346  65.957 105.195  1.00  0.00           C
ATOM   2914  O   VAL A 190      68.407  65.637 106.375  1.00  0.00           O
ATOM   2915  N   GLY A 191      67.636  65.226 104.325  1.00  0.00           N
ATOM   2917  CA  GLY A 191      67.087  63.936 104.695  1.00  0.00           C
ATOM   2920  C   GLY A 191      67.526  63.046 103.615  1.00  0.00           C
ATOM   2921  O   GLY A 191      66.947  63.037 102.545  1.00  0.00           O
ATOM   2922  N   GLY A 192      68.617  62.306 103.845  1.00  0.00           N
ATOM   2924  CA  GLY A 192      69.156  61.406 102.855  1.00  0.00           C
ATOM   2927  C   GLY A 192      69.657  60.216 103.565  1.00  0.00           C
ATOM   2928  O   GLY A 192      70.657  60.277 104.275  1.00  0.00           O
ATOM   2929  N   ASP A 193      68.926  59.117 103.385  1.00  0.00           N
ATOM   2931  CA  ASP A 193      69.257  57.786 103.805  1.00  0.00           C
ATOM   2933  CB  ASP A 193      70.276  57.126 102.825  1.00  0.00           C
ATOM   2936  CG  ASP A 193      69.666  56.987 101.425  1.00  0.00           C
ATOM   2937  OD1 ASP A 193      68.577  57.586 101.175  1.00  0.00           O
ATOM   2938  OD2 ASP A 193      70.237  56.257 100.585  1.00  0.00           O
ATOM   2939  C   ASP A 193      69.386  57.577 105.325  1.00  0.00           C
ATOM   2940  O   ASP A 193      69.447  58.506 106.125  1.00  0.00           O
ATOM   2941  N   ASN A 194      69.147  56.317 105.755  1.00  0.00           N
ATOM   2943  CA  ASN A 194      68.626  55.956 107.075  1.00  0.00           C
ATOM   2945  CB  ASN A 194      69.537  56.476 108.245  1.00  0.00           C
ATOM   2948  CG  ASN A 194      69.346  55.886 109.655  1.00  0.00           C
ATOM   2949  OD1 ASN A 194      68.437  55.177 110.085  1.00  0.00           O
ATOM   2950  ND2 ASN A 194      70.297  56.317 110.535  1.00  0.00           N
ATOM   2953  C   ASN A 194      67.147  56.306 107.205  1.00  0.00           C
ATOM   2954  O   ASN A 194      66.456  55.856 108.115  1.00  0.00           O
ATOM   2955  N   GLY A 195      66.577  57.116 106.275  1.00  0.00           N
ATOM   2957  CA  GLY A 195      65.157  57.427 106.195  1.00  0.00           C
ATOM   2960  C   GLY A 195      64.707  58.477 107.175  1.00  0.00           C
ATOM   2961  O   GLY A 195      63.616  58.417 107.755  1.00  0.00           O
ATOM   2962  N   ARG A 196      65.586  59.447 107.415  1.00  0.00           N
ATOM   2964  CA  ARG A 196      65.476  60.406 108.475  1.00  0.00           C
ATOM   2966  CB  ARG A 196      66.477  60.096 109.615  1.00  0.00           C
ATOM   2969  CG  ARG A 196      66.347  58.657 110.115  1.00  0.00           C
ATOM   2972  CD  ARG A 196      67.426  58.226 111.095  1.00  0.00           C
ATOM   2975  NE  ARG A 196      67.116  58.797 112.435  1.00  0.00           N
ATOM   2977  CZ  ARG A 196      67.967  58.727 113.455  1.00  0.00           C
ATOM   2978  NH1 ARG A 196      69.127  58.116 113.335  1.00  0.00           N
ATOM   2981  NH2 ARG A 196      67.607  59.306 114.580  1.00  0.00           N
ATOM   2984  C   ARG A 196      65.857  61.746 107.925  1.00  0.00           C
ATOM   2985  O   ARG A 196      66.827  61.866 107.185  1.00  0.00           O
ATOM   2986  N   VAL A 197      65.147  62.796 108.345  1.00  0.00           N
ATOM   2988  CA  VAL A 197      65.636  64.147 108.135  1.00  0.00           C
ATOM   2990  CB  VAL A 197      64.556  65.177 107.895  1.00  0.00           C
ATOM   2992  CG1 VAL A 197      65.187  66.527 107.525  1.00  0.00           C
ATOM   2996  CG2 VAL A 197      63.647  64.717 106.745  1.00  0.00           C
ATOM   3000  C   VAL A 197      66.496  64.537 109.315  1.00  0.00           C
ATOM   3001  O   VAL A 197      66.096  64.436 110.485  1.00  0.00           O
ATOM   3002  N   SER A 198      67.706  64.997 109.005  1.00  0.00           N
ATOM   3004  CA  SER A 198      68.647  65.606 109.905  1.00  0.00           C
ATOM   3006  CB  SER A 198      70.086  65.016 109.735  1.00  0.00           C
ATOM   3009  OG  SER A 198      70.507  64.997 108.375  1.00  0.00           O
ATOM   3011  C   SER A 198      68.676  67.107 109.665  1.00  0.00           C
ATOM   3012  O   SER A 198      68.766  67.597 108.545  1.00  0.00           O
ATOM   3013  N   ALA A 199      68.587  67.906 110.735  1.00  0.00           N
ATOM   3015  CA  ALA A 199      68.816  69.327 110.605  1.00  0.00           C
ATOM   3017  CB  ALA A 199      67.586  70.177 110.945  1.00  0.00           C
ATOM   3021  C   ALA A 199      69.996  69.717 111.445  1.00  0.00           C
ATOM   3022  O   ALA A 199      70.107  69.417 112.635  1.00  0.00           O
ATOM   3023  N   VAL A 200      70.956  70.356 110.765  1.00  0.00           N
ATOM   3025  CA  VAL A 200      72.327  70.496 111.205  1.00  0.00           C
ATOM   3027  CB  VAL A 200      73.267  69.717 110.285  1.00  0.00           C
ATOM   3029  CG1 VAL A 200      74.697  69.787 110.815  1.00  0.00           C
ATOM   3033  CG2 VAL A 200      72.816  68.246 110.205  1.00  0.00           C
ATOM   3037  C   VAL A 200      72.657  71.976 111.125  1.00  0.00           C
ATOM   3038  O   VAL A 200      72.426  72.626 110.105  1.00  0.00           O
ATOM   3039  N   LEU A 201      73.206  72.597 112.185  1.00  0.00           N
ATOM   3041  CA  LEU A 201      73.676  73.976 112.045  1.00  0.00           C
ATOM   3043  CB  LEU A 201      74.047  74.647 113.365  1.00  0.00           C
ATOM   3046  CG  LEU A 201      72.946  74.667 114.430  1.00  0.00           C
ATOM   3048  CD1 LEU A 201      73.486  75.507 115.570  1.00  0.00           C
ATOM   3052  CD2 LEU A 201      71.586  75.207 113.960  1.00  0.00           C
ATOM   3056  C   LEU A 201      74.886  74.147 111.135  1.00  0.00           C
ATOM   3057  O   LEU A 201      75.787  73.317 111.095  1.00  0.00           O
ATOM   3058  N   MET A 202      74.916  75.286 110.415  1.00  0.00           N
ATOM   3060  CA  MET A 202      75.907  75.567 109.405  1.00  0.00           C
ATOM   3062  CB  MET A 202      75.586  76.876 108.625  1.00  0.00           C
ATOM   3065  CG  MET A 202      74.456  76.787 107.575  1.00  0.00           C
ATOM   3068  SD  MET A 202      74.876  76.216 105.895  1.00  0.00           S
ATOM   3069  CE  MET A 202      75.857  74.747 106.265  1.00  0.00           C
ATOM   3073  C   MET A 202      77.376  75.577 109.775  1.00  0.00           C
ATOM   3074  O   MET A 202      78.187  75.146 108.965  1.00  0.00           O
ATOM   3075  N   GLU A 203      77.806  76.137 110.925  1.00  0.00           N
ATOM   3077  CA  GLU A 203      79.237  76.427 111.095  1.00  0.00           C
ATOM   3079  CB  GLU A 203      79.476  77.726 111.895  1.00  0.00           C
ATOM   3082  CG  GLU A 203      79.386  78.997 111.005  1.00  0.00           C
ATOM   3085  CD  GLU A 203      80.607  79.196 110.095  1.00  0.00           C
ATOM   3086  OE1 GLU A 203      81.507  78.317 110.045  1.00  0.00           O
ATOM   3087  OE2 GLU A 203      80.636  80.207 109.355  1.00  0.00           O
ATOM   3088  C   GLU A 203      80.157  75.317 111.575  1.00  0.00           C
ATOM   3089  O   GLU A 203      81.347  75.326 111.245  1.00  0.00           O
ATOM   3090  N   GLN A 204      79.687  74.296 112.325  1.00  0.00           N
ATOM   3092  CA  GLN A 204      80.546  73.167 112.655  1.00  0.00           C
ATOM   3094  CB  GLN A 204      80.897  73.056 114.160  1.00  0.00           C
ATOM   3097  CG  GLN A 204      81.517  74.317 114.800  1.00  0.00           C
ATOM   3100  CD  GLN A 204      81.767  74.007 116.280  1.00  0.00           C
ATOM   3101  OE1 GLN A 204      81.087  73.167 116.870  1.00  0.00           O
ATOM   3102  NE2 GLN A 204      82.757  74.677 116.910  1.00  0.00           N
ATOM   3105  C   GLN A 204      79.916  71.836 112.315  1.00  0.00           C
ATOM   3106  O   GLN A 204      80.487  70.796 112.615  1.00  0.00           O
ATOM   3107  N   GLY A 205      78.727  71.817 111.685  1.00  0.00           N
ATOM   3109  CA  GLY A 205      78.046  70.556 111.445  1.00  0.00           C
ATOM   3112  C   GLY A 205      77.516  69.866 112.635  1.00  0.00           C
ATOM   3113  O   GLY A 205      77.636  68.646 112.755  1.00  0.00           O
ATOM   3114  N   GLN A 206      76.937  70.637 113.560  1.00  0.00           N
ATOM   3116  CA  GLN A 206      76.407  70.086 114.780  1.00  0.00           C
ATOM   3118  CB  GLN A 206      76.386  71.167 115.900  1.00  0.00           C
ATOM   3121  CG  GLN A 206      77.647  72.067 115.980  1.00  0.00           C
ATOM   3124  CD  GLN A 206      77.507  73.386 115.200  1.00  0.00           C
ATOM   3125  OE1 GLN A 206      77.236  73.436 114.000  1.00  0.00           O
ATOM   3126  NE2 GLN A 206      77.706  74.537 115.910  1.00  0.00           N
ATOM   3129  C   GLN A 206      74.986  69.607 114.520  1.00  0.00           C
ATOM   3130  O   GLN A 206      74.127  70.397 114.120  1.00  0.00           O
ATOM   3131  N   MET A 207      74.697  68.317 114.760  1.00  0.00           N
ATOM   3133  CA  MET A 207      73.316  67.856 114.820  1.00  0.00           C
ATOM   3135  CB  MET A 207      73.226  66.336 115.130  1.00  0.00           C
ATOM   3138  CG  MET A 207      73.566  65.367 113.970  1.00  0.00           C
ATOM   3141  SD  MET A 207      72.477  65.376 112.515  1.00  0.00           S
ATOM   3142  CE  MET A 207      70.967  66.137 113.175  1.00  0.00           C
ATOM   3146  C   MET A 207      72.446  68.637 115.810  1.00  0.00           C
ATOM   3147  O   MET A 207      72.827  68.826 116.960  1.00  0.00           O
ATOM   3148  N   ILE A 208      71.236  69.076 115.400  1.00  0.00           N
ATOM   3150  CA  ILE A 208      70.257  69.586 116.360  1.00  0.00           C
ATOM   3152  CB  ILE A 208      69.566  70.857 115.870  1.00  0.00           C
ATOM   3154  CG2 ILE A 208      68.496  71.326 116.890  1.00  0.00           C
ATOM   3158  CG1 ILE A 208      70.607  71.976 115.610  1.00  0.00           C
ATOM   3161  CD  ILE A 208      71.386  72.396 116.870  1.00  0.00           C
ATOM   3165  C   ILE A 208      69.246  68.506 116.660  1.00  0.00           C
ATOM   3166  O   ILE A 208      69.026  68.137 117.810  1.00  0.00           O
ATOM   3167  N   TRP A 209      68.607  67.976 115.610  1.00  0.00           N
ATOM   3169  CA  TRP A 209      67.586  66.957 115.730  1.00  0.00           C
ATOM   3171  CB  TRP A 209      66.157  67.556 115.890  1.00  0.00           C
ATOM   3174  CG  TRP A 209      65.706  68.546 114.860  1.00  0.00           C
ATOM   3175  CD1 TRP A 209      65.657  69.917 115.020  1.00  0.00           C
ATOM   3177  NE1 TRP A 209      65.196  70.496 113.870  1.00  0.00           N
ATOM   3179  CE2 TRP A 209      64.897  69.546 112.955  1.00  0.00           C
ATOM   3180  CD2 TRP A 209      65.196  68.296 113.530  1.00  0.00           C
ATOM   3181  CE3 TRP A 209      64.946  67.136 112.785  1.00  0.00           C
ATOM   3183  CZ3 TRP A 209      64.496  67.266 111.465  1.00  0.00           C
ATOM   3185  CZ2 TRP A 209      64.386  69.677 111.675  1.00  0.00           C
ATOM   3187  CH2 TRP A 209      64.217  68.516 110.915  1.00  0.00           C
ATOM   3189  C   TRP A 209      67.647  66.067 114.500  1.00  0.00           C
ATOM   3190  O   TRP A 209      67.897  66.497 113.385  1.00  0.00           O
ATOM   3191  N   GLN A 210      67.386  64.756 114.690  1.00  0.00           N
ATOM   3193  CA  GLN A 210      67.047  63.867 113.610  1.00  0.00           C
ATOM   3195  CB  GLN A 210      68.026  62.687 113.445  1.00  0.00           C
ATOM   3198  CG  GLN A 210      69.386  63.116 112.875  1.00  0.00           C
ATOM   3201  CD  GLN A 210      70.316  61.926 112.725  1.00  0.00           C
ATOM   3202  OE1 GLN A 210      70.797  61.427 113.740  1.00  0.00           O
ATOM   3203  NE2 GLN A 210      70.586  61.437 111.495  1.00  0.00           N
ATOM   3206  C   GLN A 210      65.726  63.256 113.910  1.00  0.00           C
ATOM   3207  O   GLN A 210      65.586  62.637 114.960  1.00  0.00           O
ATOM   3208  N   GLN A 211      64.767  63.327 112.975  1.00  0.00           N
ATOM   3210  CA  GLN A 211      63.517  62.626 113.155  1.00  0.00           C
ATOM   3212  CB  GLN A 211      62.296  63.576 113.245  1.00  0.00           C
ATOM   3215  CG  GLN A 211      61.996  64.476 112.035  1.00  0.00           C
ATOM   3218  CD  GLN A 211      61.496  63.667 110.845  1.00  0.00           C
ATOM   3219  OE1 GLN A 211      60.526  62.917 110.955  1.00  0.00           O
ATOM   3220  NE2 GLN A 211      62.186  63.766 109.695  1.00  0.00           N
ATOM   3223  C   GLN A 211      63.416  61.567 112.085  1.00  0.00           C
ATOM   3224  O   GLN A 211      63.926  61.716 110.965  1.00  0.00           O
ATOM   3225  N   ARG A 212      62.807  60.417 112.415  1.00  0.00           N
ATOM   3227  CA  ARG A 212      62.537  59.417 111.405  1.00  0.00           C
ATOM   3229  CB  ARG A 212      62.417  57.996 112.015  1.00  0.00           C
ATOM   3232  CG  ARG A 212      63.676  57.477 112.735  1.00  0.00           C
ATOM   3235  CD  ARG A 212      63.607  55.977 113.055  1.00  0.00           C
ATOM   3238  NE  ARG A 212      64.937  55.586 113.620  1.00  0.00           N
ATOM   3240  CZ  ARG A 212      65.986  55.207 112.895  1.00  0.00           C
ATOM   3241  NH1 ARG A 212      65.967  54.876 111.625  1.00  0.00           N
ATOM   3244  NH2 ARG A 212      67.157  55.126 113.495  1.00  0.00           N
ATOM   3247  C   ARG A 212      61.217  59.727 110.735  1.00  0.00           C
ATOM   3248  O   ARG A 212      60.167  59.667 111.395  1.00  0.00           O
ATOM   3249  N   ILE A 213      61.237  60.036 109.415  1.00  0.00           N
ATOM   3251  CA  ILE A 213      59.996  60.007 108.665  1.00  0.00           C
ATOM   3253  CB  ILE A 213      60.086  60.707 107.305  1.00  0.00           C
ATOM   3255  CG2 ILE A 213      60.267  62.206 107.575  1.00  0.00           C
ATOM   3259  CG1 ILE A 213      61.217  60.237 106.375  1.00  0.00           C
ATOM   3262  CD  ILE A 213      61.077  60.806 104.965  1.00  0.00           C
ATOM   3266  C   ILE A 213      59.476  58.586 108.575  1.00  0.00           C
ATOM   3267  O   ILE A 213      58.327  58.337 108.945  1.00  0.00           O
ATOM   3268  N   SER A 214      60.336  57.607 108.175  1.00  0.00           N
ATOM   3270  CA  SER A 214      59.886  56.266 107.845  1.00  0.00           C
ATOM   3272  CB  SER A 214      60.936  55.317 107.195  1.00  0.00           C
ATOM   3275  OG  SER A 214      61.996  54.927 108.065  1.00  0.00           O
ATOM   3277  C   SER A 214      59.217  55.546 108.965  1.00  0.00           C
ATOM   3278  O   SER A 214      59.546  55.686 110.145  1.00  0.00           O
ATOM   3279  N   GLN A 215      58.197  54.766 108.605  1.00  0.00           N
ATOM   3281  CA  GLN A 215      57.516  53.927 109.545  1.00  0.00           C
ATOM   3283  CB  GLN A 215      56.256  53.296 108.905  1.00  0.00           C
ATOM   3286  CG  GLN A 215      55.246  52.777 109.945  1.00  0.00           C
ATOM   3289  CD  GLN A 215      54.666  53.916 110.775  1.00  0.00           C
ATOM   3290  OE1 GLN A 215      54.066  54.857 110.245  1.00  0.00           O
ATOM   3291  NE2 GLN A 215      54.866  53.876 112.125  1.00  0.00           N
ATOM   3294  C   GLN A 215      58.467  52.836 109.965  1.00  0.00           C
ATOM   3295  O   GLN A 215      59.127  52.217 109.135  1.00  0.00           O
ATOM   3296  N   ALA A 216      58.566  52.596 111.275  1.00  0.00           N
ATOM   3298  CA  ALA A 216      59.397  51.546 111.805  1.00  0.00           C
ATOM   3300  CB  ALA A 216      59.237  51.497 113.325  1.00  0.00           C
ATOM   3304  C   ALA A 216      59.017  50.187 111.245  1.00  0.00           C
ATOM   3305  O   ALA A 216      57.846  49.876 111.035  1.00  0.00           O
ATOM   3306  N   THR A 217      60.027  49.347 110.995  1.00  0.00           N
ATOM   3308  CA  THR A 217      59.787  48.056 110.375  1.00  0.00           C
ATOM   3310  CB  THR A 217      61.046  47.446 109.755  1.00  0.00           C
ATOM   3312  OG1 THR A 217      61.996  47.006 110.715  1.00  0.00           O
ATOM   3314  CG2 THR A 217      61.776  48.467 108.865  1.00  0.00           C
ATOM   3318  C   THR A 217      59.017  47.097 111.265  1.00  0.00           C
ATOM   3319  O   THR A 217      59.007  47.217 112.495  1.00  0.00           O
ATOM   3320  N   GLY A 218      58.296  46.107 110.695  1.00  0.00           N
ATOM   3322  CA  GLY A 218      57.716  45.036 111.495  1.00  0.00           C
ATOM   3325  C   GLY A 218      57.426  43.797 110.685  1.00  0.00           C
ATOM   3326  O   GLY A 218      58.136  43.467 109.745  1.00  0.00           O
ATOM   3327  N   SER A 219      56.357  43.067 111.065  1.00  0.00           N
ATOM   3329  CA  SER A 219      55.827  41.987 110.235  1.00  0.00           C
ATOM   3331  CB  SER A 219      55.817  40.567 110.895  1.00  0.00           C
ATOM   3334  OG  SER A 219      57.126  39.977 110.945  1.00  0.00           O
ATOM   3336  C   SER A 219      54.416  42.396 109.845  1.00  0.00           C
ATOM   3337  O   SER A 219      53.426  41.887 110.365  1.00  0.00           O
ATOM   3338  N   THR A 220      54.307  43.426 108.985  1.00  0.00           N
ATOM   3340  CA  THR A 220      53.057  44.077 108.605  1.00  0.00           C
ATOM   3342  CB  THR A 220      53.166  45.606 108.485  1.00  0.00           C
ATOM   3344  OG1 THR A 220      53.626  46.056 107.225  1.00  0.00           O
ATOM   3346  CG2 THR A 220      54.077  46.167 109.595  1.00  0.00           C
ATOM   3350  C   THR A 220      52.446  43.477 107.335  1.00  0.00           C
ATOM   3351  O   THR A 220      52.937  42.507 106.765  1.00  0.00           O
ATOM   3352  N   GLU A 221      51.326  44.077 106.845  1.00  0.00           N
ATOM   3354  CA  GLU A 221      50.746  43.836 105.525  1.00  0.00           C
ATOM   3356  CB  GLU A 221      49.507  44.737 105.245  1.00  0.00           C
ATOM   3359  CG  GLU A 221      48.217  44.286 105.955  1.00  0.00           C
ATOM   3362  CD  GLU A 221      46.976  45.166 105.715  1.00  0.00           C
ATOM   3363  OE1 GLU A 221      46.956  45.917 104.715  1.00  0.00           O
ATOM   3364  OE2 GLU A 221      46.006  45.007 106.495  1.00  0.00           O
ATOM   3365  C   GLU A 221      51.717  44.077 104.395  1.00  0.00           C
ATOM   3366  O   GLU A 221      51.827  43.246 103.485  1.00  0.00           O
ATOM   3367  N   ILE A 222      52.436  45.207 104.425  1.00  0.00           N
ATOM   3369  CA  ILE A 222      53.397  45.516 103.395  1.00  0.00           C
ATOM   3371  CB  ILE A 222      52.697  46.136 102.165  1.00  0.00           C
ATOM   3373  CG2 ILE A 222      52.147  47.556 102.465  1.00  0.00           C
ATOM   3377  CG1 ILE A 222      53.616  46.126 100.925  1.00  0.00           C
ATOM   3380  CD  ILE A 222      53.737  44.746 100.265  1.00  0.00           C
ATOM   3384  C   ILE A 222      54.447  46.437 104.005  1.00  0.00           C
ATOM   3385  O   ILE A 222      54.127  47.477 104.575  1.00  0.00           O
ATOM   3386  N   ASP A 223      55.736  46.126 103.855  1.00  0.00           N
ATOM   3388  CA  ASP A 223      56.836  46.947 104.305  1.00  0.00           C
ATOM   3390  CB  ASP A 223      57.456  46.306 105.585  1.00  0.00           C
ATOM   3393  CG  ASP A 223      56.767  46.707 106.885  1.00  0.00           C
ATOM   3394  OD1 ASP A 223      55.876  47.596 106.915  1.00  0.00           O
ATOM   3395  OD2 ASP A 223      57.217  46.206 107.945  1.00  0.00           O
ATOM   3396  C   ASP A 223      57.836  46.947 103.145  1.00  0.00           C
ATOM   3397  O   ASP A 223      57.836  46.016 102.335  1.00  0.00           O
ATOM   3398  N   ARG A 224      58.676  47.987 103.015  1.00  0.00           N
ATOM   3400  CA  ARG A 224      59.746  48.036 102.025  1.00  0.00           C
ATOM   3402  CB  ARG A 224      59.616  49.216 101.015  1.00  0.00           C
ATOM   3405  CG  ARG A 224      58.346  49.226 100.125  1.00  0.00           C
ATOM   3408  CD  ARG A 224      58.357  48.286  98.905  1.00  0.00           C
ATOM   3411  NE  ARG A 224      56.967  48.116  98.355  1.00  0.00           N
ATOM   3413  CZ  ARG A 224      56.316  49.007  97.605  1.00  0.00           C
ATOM   3414  NH1 ARG A 224      56.757  50.207  97.315  1.00  0.00           N
ATOM   3417  NH2 ARG A 224      55.146  48.667  97.095  1.00  0.00           N
ATOM   3420  C   ARG A 224      61.037  48.246 102.795  1.00  0.00           C
ATOM   3421  O   ARG A 224      61.006  48.747 103.905  1.00  0.00           O
ATOM   3422  N   LEU A 225      62.197  47.887 102.205  1.00  0.00           N
ATOM   3424  CA  LEU A 225      63.486  47.946 102.875  1.00  0.00           C
ATOM   3426  CB  LEU A 225      64.406  46.836 102.305  1.00  0.00           C
ATOM   3429  CG  LEU A 225      63.937  45.376 102.425  1.00  0.00           C
ATOM   3431  CD1 LEU A 225      62.746  44.966 101.535  1.00  0.00           C
ATOM   3435  CD2 LEU A 225      65.126  44.476 102.075  1.00  0.00           C
ATOM   3439  C   LEU A 225      64.237  49.257 102.595  1.00  0.00           C
ATOM   3440  O   LEU A 225      65.246  49.556 103.225  1.00  0.00           O
ATOM   3441  N   SER A 226      63.766  50.036 101.615  1.00  0.00           N
ATOM   3443  CA  SER A 226      64.447  51.216 101.125  1.00  0.00           C
ATOM   3445  CB  SER A 226      64.267  51.357  99.575  1.00  0.00           C
ATOM   3448  OG  SER A 226      64.907  52.507  99.015  1.00  0.00           O
ATOM   3450  C   SER A 226      63.966  52.456 101.855  1.00  0.00           C
ATOM   3451  O   SER A 226      63.136  53.216 101.345  1.00  0.00           O
ATOM   3452  N   ASP A 227      64.496  52.707 103.065  1.00  0.00           N
ATOM   3454  CA  ASP A 227      64.206  53.927 103.785  1.00  0.00           C
ATOM   3456  CB  ASP A 227      64.336  53.836 105.335  1.00  0.00           C
ATOM   3459  CG  ASP A 227      63.556  52.696 105.975  1.00  0.00           C
ATOM   3460  OD1 ASP A 227      62.487  52.336 105.465  1.00  0.00           O
ATOM   3461  OD2 ASP A 227      63.956  52.316 107.115  1.00  0.00           O
ATOM   3462  C   ASP A 227      65.166  54.997 103.285  1.00  0.00           C
ATOM   3463  O   ASP A 227      66.276  55.166 103.785  1.00  0.00           O
ATOM   3464  N   VAL A 228      64.767  55.716 102.225  1.00  0.00           N
ATOM   3466  CA  VAL A 228      65.647  56.637 101.545  1.00  0.00           C
ATOM   3468  CB  VAL A 228      66.107  56.107 100.185  1.00  0.00           C
ATOM   3470  CG1 VAL A 228      66.926  54.806 100.375  1.00  0.00           C
ATOM   3474  CG2 VAL A 228      64.956  55.856  99.205  1.00  0.00           C
ATOM   3478  C   VAL A 228      64.876  57.917 101.375  1.00  0.00           C
ATOM   3479  O   VAL A 228      63.657  57.876 101.255  1.00  0.00           O
ATOM   3480  N   ASP A 229      65.517  59.086 101.455  1.00  0.00           N
ATOM   3482  CA  ASP A 229      64.847  60.367 101.655  1.00  0.00           C
ATOM   3484  CB  ASP A 229      64.876  60.716 103.185  1.00  0.00           C
ATOM   3487  CG  ASP A 229      64.156  61.966 103.685  1.00  0.00           C
ATOM   3488  OD1 ASP A 229      63.787  62.867 102.895  1.00  0.00           O
ATOM   3489  OD2 ASP A 229      63.996  62.036 104.945  1.00  0.00           O
ATOM   3490  C   ASP A 229      65.446  61.346 100.645  1.00  0.00           C
ATOM   3491  O   ASP A 229      66.537  61.126 100.105  1.00  0.00           O
ATOM   3492  N   THR A 230      64.666  62.386 100.275  1.00  0.00           N
ATOM   3494  CA  THR A 230      64.876  63.217  99.085  1.00  0.00           C
ATOM   3496  CB  THR A 230      63.816  63.007  97.995  1.00  0.00           C
ATOM   3498  OG1 THR A 230      64.336  63.327  96.705  1.00  0.00           O
ATOM   3500  CG2 THR A 230      62.527  63.817  98.175  1.00  0.00           C
ATOM   3504  C   THR A 230      64.847  64.636  99.575  1.00  0.00           C
ATOM   3505  O   THR A 230      64.327  64.896 100.655  1.00  0.00           O
ATOM   3506  N   THR A 231      65.426  65.586  98.815  1.00  0.00           N
ATOM   3508  CA  THR A 231      65.577  66.996  99.225  1.00  0.00           C
ATOM   3510  CB  THR A 231      65.926  67.937  98.065  1.00  0.00           C
ATOM   3512  OG1 THR A 231      66.126  69.287  98.475  1.00  0.00           O
ATOM   3514  CG2 THR A 231      64.827  67.966  97.015  1.00  0.00           C
ATOM   3518  C   THR A 231      64.426  67.617 100.045  1.00  0.00           C
ATOM   3519  O   THR A 231      63.287  67.646  99.585  1.00  0.00           O
ATOM   3520  N   PRO A 232      64.656  68.116 101.255  1.00  0.00           N
ATOM   3521  CD  PRO A 232      65.726  67.667 102.135  1.00  0.00           C
ATOM   3524  CA  PRO A 232      63.577  68.756 101.995  1.00  0.00           C
ATOM   3526  CB  PRO A 232      64.107  68.806 103.435  1.00  0.00           C
ATOM   3529  CG  PRO A 232      65.086  67.637 103.525  1.00  0.00           C
ATOM   3532  C   PRO A 232      63.257  70.146 101.475  1.00  0.00           C
ATOM   3533  O   PRO A 232      64.176  70.886 101.155  1.00  0.00           O
ATOM   3534  N   VAL A 233      61.986  70.586 101.405  1.00  0.00           N
ATOM   3536  CA  VAL A 233      61.636  71.967 101.055  1.00  0.00           C
ATOM   3538  CB  VAL A 233      60.487  72.116 100.075  1.00  0.00           C
ATOM   3540  CG1 VAL A 233      60.006  73.597  99.945  1.00  0.00           C
ATOM   3544  CG2 VAL A 233      60.967  71.617  98.705  1.00  0.00           C
ATOM   3548  C   VAL A 233      61.307  72.707 102.315  1.00  0.00           C
ATOM   3549  O   VAL A 233      60.416  72.317 103.075  1.00  0.00           O
ATOM   3550  N   VAL A 234      61.996  73.826 102.585  1.00  0.00           N
ATOM   3552  CA  VAL A 234      61.656  74.677 103.705  1.00  0.00           C
ATOM   3554  CB  VAL A 234      62.877  75.207 104.445  1.00  0.00           C
ATOM   3556  CG1 VAL A 234      62.376  75.987 105.675  1.00  0.00           C
ATOM   3560  CG2 VAL A 234      63.717  73.997 104.905  1.00  0.00           C
ATOM   3564  C   VAL A 234      60.787  75.817 103.245  1.00  0.00           C
ATOM   3565  O   VAL A 234      61.227  76.866 102.785  1.00  0.00           O
ATOM   3566  N   VAL A 235      59.456  75.696 103.425  1.00  0.00           N
ATOM   3568  CA  VAL A 235      58.577  76.847 103.335  1.00  0.00           C
ATOM   3570  CB  VAL A 235      57.397  76.597 102.395  1.00  0.00           C
ATOM   3572  CG1 VAL A 235      56.456  75.496 102.845  1.00  0.00           C
ATOM   3576  CG2 VAL A 235      56.577  77.856 102.095  1.00  0.00           C
ATOM   3580  C   VAL A 235      58.387  77.446 104.735  1.00  0.00           C
ATOM   3581  O   VAL A 235      57.417  77.207 105.475  1.00  0.00           O
ATOM   3582  N   ASN A 236      59.406  78.256 105.105  1.00  0.00           N
ATOM   3584  CA  ASN A 236      59.736  78.906 106.375  1.00  0.00           C
ATOM   3586  CB  ASN A 236      58.966  80.226 106.655  1.00  0.00           C
ATOM   3589  CG  ASN A 236      59.296  81.347 105.675  1.00  0.00           C
ATOM   3590  OD1 ASN A 236      58.397  81.966 105.105  1.00  0.00           O
ATOM   3591  ND2 ASN A 236      60.596  81.576 105.385  1.00  0.00           N
ATOM   3594  C   ASN A 236      59.907  78.037 107.615  1.00  0.00           C
ATOM   3595  O   ASN A 236      60.926  77.376 107.775  1.00  0.00           O
ATOM   3596  N   GLY A 237      58.977  78.007 108.585  1.00  0.00           N
ATOM   3598  CA  GLY A 237      59.197  77.207 109.805  1.00  0.00           C
ATOM   3601  C   GLY A 237      58.937  75.746 109.625  1.00  0.00           C
ATOM   3602  O   GLY A 237      59.096  74.957 110.545  1.00  0.00           O
ATOM   3603  N   VAL A 238      58.476  75.367 108.425  1.00  0.00           N
ATOM   3605  CA  VAL A 238      57.996  74.036 108.145  1.00  0.00           C
ATOM   3607  CB  VAL A 238      56.586  74.016 107.565  1.00  0.00           C
ATOM   3609  CG1 VAL A 238      56.066  72.567 107.545  1.00  0.00           C
ATOM   3613  CG2 VAL A 238      55.656  74.896 108.415  1.00  0.00           C
ATOM   3617  C   VAL A 238      58.937  73.427 107.135  1.00  0.00           C
ATOM   3618  O   VAL A 238      59.257  74.036 106.115  1.00  0.00           O
ATOM   3619  N   VAL A 239      59.357  72.196 107.415  1.00  0.00           N
ATOM   3621  CA  VAL A 239      60.117  71.396 106.485  1.00  0.00           C
ATOM   3623  CB  VAL A 239      61.277  70.677 107.155  1.00  0.00           C
ATOM   3625  CG1 VAL A 239      62.096  69.906 106.115  1.00  0.00           C
ATOM   3629  CG2 VAL A 239      62.137  71.696 107.925  1.00  0.00           C
ATOM   3633  C   VAL A 239      59.156  70.387 105.895  1.00  0.00           C
ATOM   3634  O   VAL A 239      58.317  69.826 106.595  1.00  0.00           O
ATOM   3635  N   PHE A 240      59.246  70.167 104.575  1.00  0.00           N
ATOM   3637  CA  PHE A 240      58.556  69.106 103.875  1.00  0.00           C
ATOM   3639  CB  PHE A 240      57.797  69.656 102.635  1.00  0.00           C
ATOM   3642  CG  PHE A 240      56.717  70.567 103.105  1.00  0.00           C
ATOM   3643  CD1 PHE A 240      55.406  70.097 103.265  1.00  0.00           C
ATOM   3645  CE1 PHE A 240      54.437  70.866 103.925  1.00  0.00           C
ATOM   3647  CZ  PHE A 240      54.787  72.126 104.405  1.00  0.00           C
ATOM   3649  CD2 PHE A 240      57.017  71.876 103.505  1.00  0.00           C
ATOM   3651  CE2 PHE A 240      56.066  72.637 104.195  1.00  0.00           C
ATOM   3653  C   PHE A 240      59.626  68.156 103.425  1.00  0.00           C
ATOM   3654  O   PHE A 240      60.697  68.597 103.005  1.00  0.00           O
ATOM   3655  N   ALA A 241      59.406  66.836 103.515  1.00  0.00           N
ATOM   3657  CA  ALA A 241      60.377  65.836 103.115  1.00  0.00           C
ATOM   3659  CB  ALA A 241      61.196  65.356 104.325  1.00  0.00           C
ATOM   3663  C   ALA A 241      59.637  64.647 102.525  1.00  0.00           C
ATOM   3664  O   ALA A 241      58.537  64.336 102.985  1.00  0.00           O
ATOM   3665  N   LEU A 242      60.206  63.966 101.515  1.00  0.00           N
ATOM   3667  CA  LEU A 242      59.647  62.737 101.005  1.00  0.00           C
ATOM   3669  CB  LEU A 242      59.176  62.726  99.515  1.00  0.00           C
ATOM   3672  CG  LEU A 242      57.877  63.467  99.195  1.00  0.00           C
ATOM   3674  CD1 LEU A 242      58.136  64.966  99.125  1.00  0.00           C
ATOM   3678  CD2 LEU A 242      57.347  63.037  97.825  1.00  0.00           C
ATOM   3682  C   LEU A 242      60.687  61.667 101.095  1.00  0.00           C
ATOM   3683  O   LEU A 242      61.886  61.906 101.025  1.00  0.00           O
ATOM   3684  N   ALA A 243      60.227  60.426 101.185  1.00  0.00           N
ATOM   3686  CA  ALA A 243      61.056  59.277 101.035  1.00  0.00           C
ATOM   3688  CB  ALA A 243      61.027  58.506 102.355  1.00  0.00           C
ATOM   3692  C   ALA A 243      60.507  58.397  99.975  1.00  0.00           C
ATOM   3693  O   ALA A 243      59.357  58.537  99.555  1.00  0.00           O
ATOM   3694  N   TYR A 244      61.277  57.407  99.515  1.00  0.00           N
ATOM   3696  CA  TYR A 244      60.697  56.266  98.815  1.00  0.00           C
ATOM   3698  CB  TYR A 244      61.836  55.347  98.335  1.00  0.00           C
ATOM   3701  CG  TYR A 244      61.507  54.417  97.205  1.00  0.00           C
ATOM   3702  CD1 TYR A 244      61.147  54.907  95.935  1.00  0.00           C
ATOM   3704  CE1 TYR A 244      60.947  54.036  94.855  1.00  0.00           C
ATOM   3706  CZ  TYR A 244      61.097  52.656  95.035  1.00  0.00           C
ATOM   3707  OH  TYR A 244      60.776  51.757  94.005  1.00  0.00           O
ATOM   3709  CD2 TYR A 244      61.687  53.036  97.355  1.00  0.00           C
ATOM   3711  CE2 TYR A 244      61.507  52.157  96.275  1.00  0.00           C
ATOM   3713  C   TYR A 244      59.707  55.546  99.745  1.00  0.00           C
ATOM   3714  O   TYR A 244      59.917  55.446 100.945  1.00  0.00           O
ATOM   3715  N   ASN A 245      58.566  55.077  99.195  1.00  0.00           N
ATOM   3717  CA  ASN A 245      57.446  54.436  99.875  1.00  0.00           C
ATOM   3719  CB  ASN A 245      57.636  52.937 100.265  1.00  0.00           C
ATOM   3722  CG  ASN A 245      58.947  52.626 100.965  1.00  0.00           C
ATOM   3723  OD1 ASN A 245      59.917  52.256 100.305  1.00  0.00           O
ATOM   3724  ND2 ASN A 245      58.977  52.656 102.325  1.00  0.00           N
ATOM   3727  C   ASN A 245      56.717  55.177 100.975  1.00  0.00           C
ATOM   3728  O   ASN A 245      55.546  55.527 100.825  1.00  0.00           O
ATOM   3729  N   GLY A 246      57.347  55.296 102.155  1.00  0.00           N
ATOM   3731  CA  GLY A 246      56.647  55.397 103.415  1.00  0.00           C
ATOM   3734  C   GLY A 246      55.936  56.696 103.635  1.00  0.00           C
ATOM   3735  O   GLY A 246      54.837  56.716 104.175  1.00  0.00           O
ATOM   3736  N   ASN A 247      56.577  57.806 103.265  1.00  0.00           N
ATOM   3738  CA  ASN A 247      56.176  59.117 103.735  1.00  0.00           C
ATOM   3740  CB  ASN A 247      56.986  59.577 104.975  1.00  0.00           C
ATOM   3743  CG  ASN A 247      56.466  59.097 106.325  1.00  0.00           C
ATOM   3744  OD1 ASN A 247      56.776  59.737 107.325  1.00  0.00           O
ATOM   3745  ND2 ASN A 247      55.607  58.067 106.425  1.00  0.00           N
ATOM   3748  C   ASN A 247      56.357  60.226 102.715  1.00  0.00           C
ATOM   3749  O   ASN A 247      57.327  60.336 101.975  1.00  0.00           O
ATOM   3750  N   LEU A 248      55.377  61.146 102.825  1.00  0.00           N
ATOM   3752  CA  LEU A 248      55.577  62.577 102.735  1.00  0.00           C
ATOM   3754  CB  LEU A 248      54.586  63.246 101.745  1.00  0.00           C
ATOM   3757  CG  LEU A 248      54.456  64.777 101.865  1.00  0.00           C
ATOM   3759  CD1 LEU A 248      55.736  65.507 101.465  1.00  0.00           C
ATOM   3763  CD2 LEU A 248      53.327  65.356 101.015  1.00  0.00           C
ATOM   3767  C   LEU A 248      55.297  63.067 104.145  1.00  0.00           C
ATOM   3768  O   LEU A 248      54.406  62.526 104.805  1.00  0.00           O
ATOM   3769  N   THR A 249      56.056  64.056 104.645  1.00  0.00           N
ATOM   3771  CA  THR A 249      55.996  64.476 106.035  1.00  0.00           C
ATOM   3773  CB  THR A 249      57.156  63.966 106.865  1.00  0.00           C
ATOM   3775  OG1 THR A 249      57.137  62.567 106.875  1.00  0.00           O
ATOM   3777  CG2 THR A 249      57.037  64.387 108.335  1.00  0.00           C
ATOM   3781  C   THR A 249      56.107  65.967 106.145  1.00  0.00           C
ATOM   3782  O   THR A 249      56.947  66.576 105.495  1.00  0.00           O
ATOM   3783  N   ALA A 250      55.286  66.606 106.995  1.00  0.00           N
ATOM   3785  CA  ALA A 250      55.537  67.966 107.415  1.00  0.00           C
ATOM   3787  CB  ALA A 250      54.287  68.847 107.325  1.00  0.00           C
ATOM   3791  C   ALA A 250      56.087  68.007 108.835  1.00  0.00           C
ATOM   3792  O   ALA A 250      55.607  67.336 109.755  1.00  0.00           O
ATOM   3793  N   LEU A 251      57.147  68.806 109.015  1.00  0.00           N
ATOM   3795  CA  LEU A 251      57.947  68.836 110.215  1.00  0.00           C
ATOM   3797  CB  LEU A 251      59.406  68.397 109.985  1.00  0.00           C
ATOM   3800  CG  LEU A 251      59.577  67.037 109.295  1.00  0.00           C
ATOM   3802  CD1 LEU A 251      61.037  66.817 108.865  1.00  0.00           C
ATOM   3806  CD2 LEU A 251      59.107  65.967 110.275  1.00  0.00           C
ATOM   3810  C   LEU A 251      58.057  70.247 110.715  1.00  0.00           C
ATOM   3811  O   LEU A 251      58.017  71.207 109.955  1.00  0.00           O
ATOM   3812  N   ASP A 252      58.267  70.387 112.025  1.00  0.00           N
ATOM   3814  CA  ASP A 252      58.686  71.637 112.605  1.00  0.00           C
ATOM   3816  CB  ASP A 252      58.226  71.707 114.080  1.00  0.00           C
ATOM   3819  CG  ASP A 252      58.537  73.077 114.630  1.00  0.00           C
ATOM   3820  OD1 ASP A 252      58.616  74.016 113.800  1.00  0.00           O
ATOM   3821  OD2 ASP A 252      58.717  73.217 115.860  1.00  0.00           O
ATOM   3822  C   ASP A 252      60.216  71.817 112.495  1.00  0.00           C
ATOM   3823  O   ASP A 252      60.976  70.987 112.965  1.00  0.00           O
ATOM   3824  N   LEU A 253      60.687  72.917 111.865  1.00  0.00           N
ATOM   3826  CA  LEU A 253      62.096  73.196 111.645  1.00  0.00           C
ATOM   3828  CB  LEU A 253      62.256  74.446 110.745  1.00  0.00           C
ATOM   3831  CG  LEU A 253      63.706  74.876 110.435  1.00  0.00           C
ATOM   3833  CD1 LEU A 253      64.496  73.826 109.645  1.00  0.00           C
ATOM   3837  CD2 LEU A 253      63.676  76.186 109.645  1.00  0.00           C
ATOM   3841  C   LEU A 253      62.996  73.347 112.885  1.00  0.00           C
ATOM   3842  O   LEU A 253      64.096  72.796 112.925  1.00  0.00           O
ATOM   3843  N   ARG A 254      62.597  74.086 113.940  1.00  0.00           N
ATOM   3845  CA  ARG A 254      63.387  74.106 115.170  1.00  0.00           C
ATOM   3847  CB  ARG A 254      63.026  75.296 116.100  1.00  0.00           C
ATOM   3850  CG  ARG A 254      63.886  75.516 117.360  1.00  0.00           C
ATOM   3853  CD  ARG A 254      63.257  76.536 118.330  1.00  0.00           C
ATOM   3856  NE  ARG A 254      63.486  77.917 117.800  1.00  0.00           N
ATOM   3858  CZ  ARG A 254      64.567  78.646 118.030  1.00  0.00           C
ATOM   3859  NH1 ARG A 254      65.596  78.207 118.720  1.00  0.00           N
ATOM   3862  NH2 ARG A 254      64.637  79.837 117.480  1.00  0.00           N
ATOM   3865  C   ARG A 254      63.346  72.806 115.950  1.00  0.00           C
ATOM   3866  O   ARG A 254      64.377  72.376 116.490  1.00  0.00           O
ATOM   3867  N   SER A 255      62.176  72.147 116.070  1.00  0.00           N
ATOM   3869  CA  SER A 255      61.976  71.146 117.120  1.00  0.00           C
ATOM   3871  CB  SER A 255      60.617  71.326 117.870  1.00  0.00           C
ATOM   3874  OG  SER A 255      59.476  70.976 117.090  1.00  0.00           O
ATOM   3876  C   SER A 255      62.026  69.726 116.600  1.00  0.00           C
ATOM   3877  O   SER A 255      62.156  68.796 117.400  1.00  0.00           O
ATOM   3878  N   GLY A 256      61.916  69.537 115.270  1.00  0.00           N
ATOM   3880  CA  GLY A 256      61.926  68.237 114.610  1.00  0.00           C
ATOM   3883  C   GLY A 256      60.697  67.396 114.800  1.00  0.00           C
ATOM   3884  O   GLY A 256      60.717  66.196 114.520  1.00  0.00           O
ATOM   3885  N   GLN A 257      59.586  67.966 115.270  1.00  0.00           N
ATOM   3887  CA  GLN A 257      58.387  67.186 115.500  1.00  0.00           C
ATOM   3889  CB  GLN A 257      57.477  67.777 116.600  1.00  0.00           C
ATOM   3892  CG  GLN A 257      56.676  69.036 116.210  1.00  0.00           C
ATOM   3895  CD  GLN A 257      55.676  69.306 117.330  1.00  0.00           C
ATOM   3896  OE1 GLN A 257      56.056  69.406 118.500  1.00  0.00           O
ATOM   3897  NE2 GLN A 257      54.367  69.356 116.990  1.00  0.00           N
ATOM   3900  C   GLN A 257      57.557  67.016 114.250  1.00  0.00           C
ATOM   3901  O   GLN A 257      57.597  67.826 113.315  1.00  0.00           O
ATOM   3902  N   ILE A 258      56.737  65.967 114.230  1.00  0.00           N
ATOM   3904  CA  ILE A 258      55.836  65.696 113.125  1.00  0.00           C
ATOM   3906  CB  ILE A 258      55.447  64.226 113.075  1.00  0.00           C
ATOM   3908  CG2 ILE A 258      54.637  63.957 111.795  1.00  0.00           C
ATOM   3912  CG1 ILE A 258      56.656  63.266 113.195  1.00  0.00           C
ATOM   3915  CD  ILE A 258      57.797  63.527 112.205  1.00  0.00           C
ATOM   3919  C   ILE A 258      54.577  66.527 113.275  1.00  0.00           C
ATOM   3920  O   ILE A 258      53.847  66.387 114.250  1.00  0.00           O
ATOM   3921  N   MET A 259      54.276  67.396 112.285  1.00  0.00           N
ATOM   3923  CA  MET A 259      52.967  68.016 112.205  1.00  0.00           C
ATOM   3925  CB  MET A 259      53.026  69.446 111.605  1.00  0.00           C
ATOM   3928  CG  MET A 259      53.537  70.476 112.635  1.00  0.00           C
ATOM   3931  SD  MET A 259      53.496  72.196 112.045  1.00  0.00           S
ATOM   3932  CE  MET A 259      55.097  72.116 111.205  1.00  0.00           C
ATOM   3936  C   MET A 259      51.967  67.126 111.495  1.00  0.00           C
ATOM   3937  O   MET A 259      50.836  66.967 111.955  1.00  0.00           O
ATOM   3938  N   TRP A 260      52.357  66.457 110.395  1.00  0.00           N
ATOM   3940  CA  TRP A 260      51.456  65.556 109.715  1.00  0.00           C
ATOM   3942  CB  TRP A 260      50.346  66.296 108.895  1.00  0.00           C
ATOM   3945  CG  TRP A 260      50.787  67.256 107.835  1.00  0.00           C
ATOM   3946  CD1 TRP A 260      50.817  68.616 107.925  1.00  0.00           C
ATOM   3948  NE1 TRP A 260      51.087  69.156 106.695  1.00  0.00           N
ATOM   3950  CE2 TRP A 260      51.246  68.167 105.785  1.00  0.00           C
ATOM   3951  CD2 TRP A 260      51.077  66.936 106.465  1.00  0.00           C
ATOM   3952  CE3 TRP A 260      51.176  65.746 105.735  1.00  0.00           C
ATOM   3954  CZ3 TRP A 260      51.466  65.806 104.375  1.00  0.00           C
ATOM   3956  CZ2 TRP A 260      51.496  68.226 104.435  1.00  0.00           C
ATOM   3958  CH2 TRP A 260      51.577  67.027 103.725  1.00  0.00           C
ATOM   3960  C   TRP A 260      52.207  64.567 108.845  1.00  0.00           C
ATOM   3961  O   TRP A 260      53.387  64.747 108.525  1.00  0.00           O
ATOM   3962  N   LYS A 261      51.517  63.487 108.445  1.00  0.00           N
ATOM   3964  CA  LYS A 261      52.067  62.396 107.665  1.00  0.00           C
ATOM   3966  CB  LYS A 261      52.296  61.136 108.545  1.00  0.00           C
ATOM   3969  CG  LYS A 261      53.406  61.306 109.575  1.00  0.00           C
ATOM   3972  CD  LYS A 261      54.756  61.536 108.885  1.00  0.00           C
ATOM   3975  CE  LYS A 261      55.996  61.276 109.755  1.00  0.00           C
ATOM   3978  NZ  LYS A 261      56.157  59.836 110.015  1.00  0.00           N
ATOM   3982  C   LYS A 261      51.176  61.957 106.515  1.00  0.00           C
ATOM   3983  O   LYS A 261      49.977  62.217 106.505  1.00  0.00           O
ATOM   3984  N   ARG A 262      51.776  61.247 105.545  1.00  0.00           N
ATOM   3986  CA  ARG A 262      51.097  60.567 104.455  1.00  0.00           C
ATOM   3988  CB  ARG A 262      51.077  61.427 103.175  1.00  0.00           C
ATOM   3991  CG  ARG A 262      50.227  62.707 103.265  1.00  0.00           C
ATOM   3994  CD  ARG A 262      48.706  62.487 103.165  1.00  0.00           C
ATOM   3997  NE  ARG A 262      48.317  61.746 101.905  1.00  0.00           N
ATOM   3999  CZ  ARG A 262      48.667  62.097 100.665  1.00  0.00           C
ATOM   4000  NH1 ARG A 262      49.226  63.266 100.445  1.00  0.00           N
ATOM   4003  NH2 ARG A 262      48.517  61.297  99.635  1.00  0.00           N
ATOM   4006  C   ARG A 262      51.787  59.246 104.135  1.00  0.00           C
ATOM   4007  O   ARG A 262      52.867  58.976 104.665  1.00  0.00           O
ATOM   4008  N   GLU A 263      51.176  58.407 103.275  1.00  0.00           N
ATOM   4010  CA  GLU A 263      51.676  57.106 102.845  1.00  0.00           C
ATOM   4012  CB  GLU A 263      50.636  55.987 103.065  1.00  0.00           C
ATOM   4015  CG  GLU A 263      50.066  55.856 104.485  1.00  0.00           C
ATOM   4018  CD  GLU A 263      48.826  54.966 104.515  1.00  0.00           C
ATOM   4019  OE1 GLU A 263      48.317  54.597 103.425  1.00  0.00           O
ATOM   4020  OE2 GLU A 263      48.306  54.766 105.635  1.00  0.00           O
ATOM   4021  C   GLU A 263      52.017  57.066 101.345  1.00  0.00           C
ATOM   4022  O   GLU A 263      51.776  56.086 100.635  1.00  0.00           O
ATOM   4023  N   LEU A 264      52.557  58.156 100.785  1.00  0.00           N
ATOM   4025  CA  LEU A 264      53.017  58.197  99.405  1.00  0.00           C
ATOM   4027  CB  LEU A 264      52.186  59.137  98.495  1.00  0.00           C
ATOM   4030  CG  LEU A 264      52.426  60.667  98.615  1.00  0.00           C
ATOM   4032  CD1 LEU A 264      51.566  61.336  97.545  1.00  0.00           C
ATOM   4036  CD2 LEU A 264      52.107  61.216 100.015  1.00  0.00           C
ATOM   4040  C   LEU A 264      54.416  58.716  99.475  1.00  0.00           C
ATOM   4041  O   LEU A 264      54.796  59.277 100.495  1.00  0.00           O
ATOM   4042  N   GLY A 265      55.216  58.607  98.415  1.00  0.00           N
ATOM   4044  CA  GLY A 265      56.536  59.196  98.495  1.00  0.00           C
ATOM   4047  C   GLY A 265      57.236  59.027  97.195  1.00  0.00           C
ATOM   4048  O   GLY A 265      56.737  58.347  96.305  1.00  0.00           O
ATOM   4049  N   SER A 266      58.406  59.626  97.025  1.00  0.00           N
ATOM   4051  CA  SER A 266      59.267  59.296  95.905  1.00  0.00           C
ATOM   4053  CB  SER A 266      58.836  59.857  94.525  1.00  0.00           C
ATOM   4056  OG  SER A 266      59.426  59.097  93.455  1.00  0.00           O
ATOM   4058  C   SER A 266      60.647  59.806  96.195  1.00  0.00           C
ATOM   4059  O   SER A 266      60.906  60.446  97.205  1.00  0.00           O
ATOM   4060  N   VAL A 267      61.566  59.476  95.275  1.00  0.00           N
ATOM   4062  CA  VAL A 267      62.967  59.816  95.305  1.00  0.00           C
ATOM   4064  CB  VAL A 267      63.816  58.646  94.815  1.00  0.00           C
ATOM   4066  CG1 VAL A 267      63.667  57.487  95.805  1.00  0.00           C
ATOM   4070  CG2 VAL A 267      63.436  58.226  93.385  1.00  0.00           C
ATOM   4074  C   VAL A 267      63.257  61.006  94.415  1.00  0.00           C
ATOM   4075  O   VAL A 267      64.406  61.387  94.235  1.00  0.00           O
ATOM   4076  N   ASN A 268      62.226  61.626  93.845  1.00  0.00           N
ATOM   4078  CA  ASN A 268      62.357  62.817  93.055  1.00  0.00           C
ATOM   4080  CB  ASN A 268      61.787  62.647  91.615  1.00  0.00           C
ATOM   4083  CG  ASN A 268      60.267  62.687  91.565  1.00  0.00           C
ATOM   4084  OD1 ASN A 268      59.666  63.766  91.505  1.00  0.00           O
ATOM   4085  ND2 ASN A 268      59.607  61.516  91.605  1.00  0.00           N
ATOM   4088  C   ASN A 268      61.717  63.946  93.835  1.00  0.00           C
ATOM   4089  O   ASN A 268      61.046  63.737  94.855  1.00  0.00           O
ATOM   4090  N   ASP A 269      61.986  65.167  93.385  1.00  0.00           N
ATOM   4092  CA  ASP A 269      61.726  66.357  94.145  1.00  0.00           C
ATOM   4094  CB  ASP A 269      62.716  67.487  93.745  1.00  0.00           C
ATOM   4097  CG  ASP A 269      64.176  67.107  93.955  1.00  0.00           C
ATOM   4098  OD1 ASP A 269      64.496  65.936  94.285  1.00  0.00           O
ATOM   4099  OD2 ASP A 269      65.007  68.037  93.795  1.00  0.00           O
ATOM   4100  C   ASP A 269      60.267  66.766  94.025  1.00  0.00           C
ATOM   4101  O   ASP A 269      59.397  66.156  93.395  1.00  0.00           O
ATOM   4102  N   PHE A 270      59.917  67.847  94.715  1.00  0.00           N
ATOM   4104  CA  PHE A 270      58.577  68.317  94.755  1.00  0.00           C
ATOM   4106  CB  PHE A 270      57.776  67.686  95.925  1.00  0.00           C
ATOM   4109  CG  PHE A 270      58.387  68.046  97.255  1.00  0.00           C
ATOM   4110  CD1 PHE A 270      59.526  67.387  97.725  1.00  0.00           C
ATOM   4112  CE1 PHE A 270      60.066  67.686  98.975  1.00  0.00           C
ATOM   4114  CZ  PHE A 270      59.476  68.677  99.755  1.00  0.00           C
ATOM   4116  CD2 PHE A 270      57.827  69.076  98.035  1.00  0.00           C
ATOM   4118  CE2 PHE A 270      58.366  69.387  99.285  1.00  0.00           C
ATOM   4120  C   PHE A 270      58.686  69.806  94.895  1.00  0.00           C
ATOM   4121  O   PHE A 270      59.686  70.347  95.365  1.00  0.00           O
ATOM   4122  N   ILE A 271      57.636  70.516  94.495  1.00  0.00           N
ATOM   4124  CA  ILE A 271      57.636  71.957  94.555  1.00  0.00           C
ATOM   4126  CB  ILE A 271      57.186  72.576  93.245  1.00  0.00           C
ATOM   4128  CG2 ILE A 271      57.186  74.126  93.305  1.00  0.00           C
ATOM   4132  CG1 ILE A 271      58.057  72.067  92.085  1.00  0.00           C
ATOM   4135  CD  ILE A 271      57.316  72.326  90.795  1.00  0.00           C
ATOM   4139  C   ILE A 271      56.666  72.336  95.625  1.00  0.00           C
ATOM   4140  O   ILE A 271      55.607  71.716  95.775  1.00  0.00           O
ATOM   4141  N   VAL A 272      56.976  73.406  96.375  1.00  0.00           N
ATOM   4143  CA  VAL A 272      55.967  74.056  97.155  1.00  0.00           C
ATOM   4145  CB  VAL A 272      56.326  74.156  98.625  1.00  0.00           C
ATOM   4147  CG1 VAL A 272      55.167  74.876  99.325  1.00  0.00           C
ATOM   4151  CG2 VAL A 272      56.507  72.726  99.175  1.00  0.00           C
ATOM   4155  C   VAL A 272      55.717  75.437  96.575  1.00  0.00           C
ATOM   4156  O   VAL A 272      56.477  76.376  96.795  1.00  0.00           O
ATOM   4157  N   ASP A 273      54.577  75.556  95.875  1.00  0.00           N
ATOM   4159  CA  ASP A 273      54.117  76.806  95.325  1.00  0.00           C
ATOM   4161  CB  ASP A 273      54.226  76.836  93.785  1.00  0.00           C
ATOM   4164  CG  ASP A 273      54.257  78.277  93.325  1.00  0.00           C
ATOM   4165  OD1 ASP A 273      53.246  79.016  93.475  1.00  0.00           O
ATOM   4166  OD2 ASP A 273      55.327  78.707  92.825  1.00  0.00           O
ATOM   4167  C   ASP A 273      52.697  77.077  95.805  1.00  0.00           C
ATOM   4168  O   ASP A 273      51.846  76.186  95.895  1.00  0.00           O
ATOM   4169  N   GLY A 274      52.436  78.347  96.165  1.00  0.00           N
ATOM   4171  CA  GLY A 274      51.206  78.867  96.725  1.00  0.00           C
ATOM   4174  C   GLY A 274      50.916  78.317  98.085  1.00  0.00           C
ATOM   4175  O   GLY A 274      51.627  78.567  99.055  1.00  0.00           O
ATOM   4176  N   ASN A 275      49.837  77.536  98.195  1.00  0.00           N
ATOM   4178  CA  ASN A 275      49.656  76.687  99.355  1.00  0.00           C
ATOM   4180  CB  ASN A 275      48.616  77.287 100.315  1.00  0.00           C
ATOM   4183  CG  ASN A 275      48.696  76.746 101.745  1.00  0.00           C
ATOM   4184  OD1 ASN A 275      49.567  77.126 102.525  1.00  0.00           O
ATOM   4185  ND2 ASN A 275      47.706  75.927 102.145  1.00  0.00           N
ATOM   4188  C   ASN A 275      49.287  75.326  98.845  1.00  0.00           C
ATOM   4189  O   ASN A 275      48.317  74.707  99.285  1.00  0.00           O
ATOM   4190  N   ARG A 276      50.117  74.806  97.925  1.00  0.00           N
ATOM   4192  CA  ARG A 276      49.987  73.436  97.505  1.00  0.00           C
ATOM   4194  CB  ARG A 276      49.237  73.306  96.155  1.00  0.00           C
ATOM   4197  CG  ARG A 276      48.066  74.296  95.925  1.00  0.00           C
ATOM   4200  CD  ARG A 276      47.366  73.997  94.595  1.00  0.00           C
ATOM   4203  NE  ARG A 276      46.217  74.936  94.365  1.00  0.00           N
ATOM   4205  CZ  ARG A 276      45.237  74.677  93.505  1.00  0.00           C
ATOM   4206  NH1 ARG A 276      45.146  73.537  92.855  1.00  0.00           N
ATOM   4209  NH2 ARG A 276      44.316  75.586  93.235  1.00  0.00           N
ATOM   4212  C   ARG A 276      51.377  72.847  97.355  1.00  0.00           C
ATOM   4213  O   ARG A 276      52.386  73.527  97.215  1.00  0.00           O
ATOM   4214  N   ILE A 277      51.417  71.507  97.375  1.00  0.00           N
ATOM   4216  CA  ILE A 277      52.597  70.717  97.075  1.00  0.00           C
ATOM   4218  CB  ILE A 277      52.816  69.636  98.125  1.00  0.00           C
ATOM   4220  CG2 ILE A 277      54.086  68.817  97.775  1.00  0.00           C
ATOM   4224  CG1 ILE A 277      52.897  70.257  99.545  1.00  0.00           C
ATOM   4227  CD  ILE A 277      52.877  69.226 100.675  1.00  0.00           C
ATOM   4231  C   ILE A 277      52.337  70.076  95.745  1.00  0.00           C
ATOM   4232  O   ILE A 277      51.316  69.427  95.555  1.00  0.00           O
ATOM   4233  N   TYR A 278      53.267  70.226  94.775  1.00  0.00           N
ATOM   4235  CA  TYR A 278      53.206  69.546  93.495  1.00  0.00           C
ATOM   4237  CB  TYR A 278      53.447  70.507  92.295  1.00  0.00           C
ATOM   4240  CG  TYR A 278      52.417  71.606  92.265  1.00  0.00           C
ATOM   4241  CD1 TYR A 278      52.607  72.796  92.985  1.00  0.00           C
ATOM   4243  CE1 TYR A 278      51.656  73.826  92.915  1.00  0.00           C
ATOM   4245  CZ  TYR A 278      50.517  73.677  92.115  1.00  0.00           C
ATOM   4246  OH  TYR A 278      49.596  74.737  91.935  1.00  0.00           O
ATOM   4248  CD2 TYR A 278      51.266  71.466  91.465  1.00  0.00           C
ATOM   4250  CE2 TYR A 278      50.316  72.487  91.415  1.00  0.00           C
ATOM   4252  C   TYR A 278      54.287  68.487  93.515  1.00  0.00           C
ATOM   4253  O   TYR A 278      55.467  68.806  93.635  1.00  0.00           O
ATOM   4254  N   LEU A 279      53.926  67.186  93.445  1.00  0.00           N
ATOM   4256  CA  LEU A 279      54.936  66.137  93.525  1.00  0.00           C
ATOM   4258  CB  LEU A 279      54.936  65.406  94.885  1.00  0.00           C
ATOM   4261  CG  LEU A 279      53.597  64.787  95.355  1.00  0.00           C
ATOM   4263  CD1 LEU A 279      53.156  63.516  94.615  1.00  0.00           C
ATOM   4267  CD2 LEU A 279      53.737  64.427  96.825  1.00  0.00           C
ATOM   4271  C   LEU A 279      54.756  65.137  92.425  1.00  0.00           C
ATOM   4272  O   LEU A 279      53.696  65.067  91.785  1.00  0.00           O
ATOM   4273  N   VAL A 280      55.796  64.317  92.205  1.00  0.00           N
ATOM   4275  CA  VAL A 280      55.687  63.067  91.475  1.00  0.00           C
ATOM   4277  CB  VAL A 280      56.607  62.996  90.265  1.00  0.00           C
ATOM   4279  CG1 VAL A 280      56.607  61.606  89.595  1.00  0.00           C
ATOM   4283  CG2 VAL A 280      56.157  64.046  89.235  1.00  0.00           C
ATOM   4287  C   VAL A 280      55.926  61.936  92.465  1.00  0.00           C
ATOM   4288  O   VAL A 280      56.796  61.976  93.325  1.00  0.00           O
ATOM   4289  N   ASP A 281      55.076  60.897  92.385  1.00  0.00           N
ATOM   4291  CA  ASP A 281      55.057  59.706  93.205  1.00  0.00           C
ATOM   4293  CB  ASP A 281      53.597  59.176  93.115  1.00  0.00           C
ATOM   4296  CG  ASP A 281      53.226  57.926  93.885  1.00  0.00           C
ATOM   4297  OD1 ASP A 281      53.816  57.656  94.965  1.00  0.00           O
ATOM   4298  OD2 ASP A 281      52.236  57.277  93.475  1.00  0.00           O
ATOM   4299  C   ASP A 281      56.087  58.677  92.745  1.00  0.00           C
ATOM   4300  O   ASP A 281      56.796  58.836  91.765  1.00  0.00           O
ATOM   4301  N   GLN A 282      56.196  57.536  93.465  1.00  0.00           N
ATOM   4303  CA  GLN A 282      57.056  56.416  93.095  1.00  0.00           C
ATOM   4305  CB  GLN A 282      56.796  55.207  94.025  1.00  0.00           C
ATOM   4308  CG  GLN A 282      57.547  55.286  95.355  1.00  0.00           C
ATOM   4311  CD  GLN A 282      57.456  53.976  96.125  1.00  0.00           C
ATOM   4312  OE1 GLN A 282      58.387  53.537  96.795  1.00  0.00           O
ATOM   4313  NE2 GLN A 282      56.287  53.316  96.085  1.00  0.00           N
ATOM   4316  C   GLN A 282      56.816  55.897  91.705  1.00  0.00           C
ATOM   4317  O   GLN A 282      57.746  55.546  90.985  1.00  0.00           O
ATOM   4318  N   ASN A 283      55.526  55.837  91.335  1.00  0.00           N
ATOM   4320  CA  ASN A 283      55.066  55.137  90.155  1.00  0.00           C
ATOM   4322  CB  ASN A 283      53.807  54.277  90.475  1.00  0.00           C
ATOM   4325  CG  ASN A 283      53.987  53.216  91.585  1.00  0.00           C
ATOM   4326  OD1 ASN A 283      54.806  53.197  92.495  1.00  0.00           O
ATOM   4327  ND2 ASN A 283      53.077  52.206  91.495  1.00  0.00           N
ATOM   4330  C   ASN A 283      54.707  56.146  89.065  1.00  0.00           C
ATOM   4331  O   ASN A 283      53.947  55.806  88.155  1.00  0.00           O
ATOM   4332  N   ASP A 284      55.187  57.407  89.175  1.00  0.00           N
ATOM   4334  CA  ASP A 284      55.016  58.436  88.165  1.00  0.00           C
ATOM   4336  CB  ASP A 284      55.507  57.976  86.765  1.00  0.00           C
ATOM   4339  CG  ASP A 284      56.926  57.446  86.805  1.00  0.00           C
ATOM   4340  OD1 ASP A 284      57.816  58.137  87.365  1.00  0.00           O
ATOM   4341  OD2 ASP A 284      57.156  56.367  86.205  1.00  0.00           O
ATOM   4342  C   ASP A 284      53.607  59.036  88.165  1.00  0.00           C
ATOM   4343  O   ASP A 284      53.147  59.717  87.245  1.00  0.00           O
ATOM   4344  N   ARG A 285      52.857  58.836  89.275  1.00  0.00           N
ATOM   4346  CA  ARG A 285      51.706  59.667  89.615  1.00  0.00           C
ATOM   4348  CB  ARG A 285      50.817  59.167  90.775  1.00  0.00           C
ATOM   4351  CG  ARG A 285      50.107  57.876  90.385  1.00  0.00           C
ATOM   4354  CD  ARG A 285      49.176  57.316  91.465  1.00  0.00           C
ATOM   4357  NE  ARG A 285      49.956  56.317  92.255  1.00  0.00           N
ATOM   4359  CZ  ARG A 285      49.886  54.987  92.135  1.00  0.00           C
ATOM   4360  NH1 ARG A 285      49.187  54.406  91.185  1.00  0.00           N
ATOM   4363  NH2 ARG A 285      50.537  54.277  93.025  1.00  0.00           N
ATOM   4366  C   ARG A 285      52.026  61.107  89.885  1.00  0.00           C
ATOM   4367  O   ARG A 285      53.037  61.416  90.515  1.00  0.00           O
ATOM   4368  N   VAL A 286      51.126  62.006  89.475  1.00  0.00           N
ATOM   4370  CA  VAL A 286      51.266  63.427  89.685  1.00  0.00           C
ATOM   4372  CB  VAL A 286      51.107  64.187  88.375  1.00  0.00           C
ATOM   4374  CG1 VAL A 286      51.447  65.677  88.605  1.00  0.00           C
ATOM   4378  CG2 VAL A 286      52.067  63.546  87.365  1.00  0.00           C
ATOM   4382  C   VAL A 286      50.176  63.836  90.635  1.00  0.00           C
ATOM   4383  O   VAL A 286      48.996  63.567  90.375  1.00  0.00           O
ATOM   4384  N   MET A 287      50.507  64.476  91.775  1.00  0.00           N
ATOM   4386  CA  MET A 287      49.526  64.777  92.815  1.00  0.00           C
ATOM   4388  CB  MET A 287      49.537  63.766  93.985  1.00  0.00           C
ATOM   4391  CG  MET A 287      49.316  62.316  93.545  1.00  0.00           C
ATOM   4394  SD  MET A 287      49.526  61.107  94.875  1.00  0.00           S
ATOM   4395  CE  MET A 287      48.206  61.716  95.965  1.00  0.00           C
ATOM   4399  C   MET A 287      49.736  66.156  93.405  1.00  0.00           C
ATOM   4400  O   MET A 287      50.866  66.637  93.525  1.00  0.00           O
ATOM   4401  N   ALA A 288      48.626  66.847  93.745  1.00  0.00           N
ATOM   4403  CA  ALA A 288      48.566  68.226  94.145  1.00  0.00           C
ATOM   4405  CB  ALA A 288      47.786  69.176  93.205  1.00  0.00           C
ATOM   4409  C   ALA A 288      47.827  68.167  95.425  1.00  0.00           C
ATOM   4410  O   ALA A 288      46.706  67.667  95.505  1.00  0.00           O
ATOM   4411  N   LEU A 289      48.496  68.607  96.475  1.00  0.00           N
ATOM   4413  CA  LEU A 289      48.057  68.406  97.815  1.00  0.00           C
ATOM   4415  CB  LEU A 289      49.026  67.527  98.615  1.00  0.00           C
ATOM   4418  CG  LEU A 289      49.107  66.037  98.225  1.00  0.00           C
ATOM   4420  CD1 LEU A 289      47.767  65.336  98.135  1.00  0.00           C
ATOM   4424  CD2 LEU A 289      49.886  65.746  96.925  1.00  0.00           C
ATOM   4428  C   LEU A 289      48.037  69.747  98.475  1.00  0.00           C
ATOM   4429  O   LEU A 289      48.797  70.637  98.135  1.00  0.00           O
ATOM   4430  N   THR A 290      47.156  69.906  99.475  1.00  0.00           N
ATOM   4432  CA  THR A 290      47.277  71.027 100.385  1.00  0.00           C
ATOM   4434  CB  THR A 290      46.046  71.237 101.255  1.00  0.00           C
ATOM   4436  OG1 THR A 290      45.887  70.257 102.285  1.00  0.00           O
ATOM   4438  CG2 THR A 290      44.777  71.216 100.395  1.00  0.00           C
ATOM   4442  C   THR A 290      48.546  70.967 101.235  1.00  0.00           C
ATOM   4443  O   THR A 290      49.066  69.896 101.535  1.00  0.00           O
ATOM   4444  N   ILE A 291      49.096  72.136 101.605  1.00  0.00           N
ATOM   4446  CA  ILE A 291      50.157  72.266 102.615  1.00  0.00           C
ATOM   4448  CB  ILE A 291      50.596  73.727 102.785  1.00  0.00           C
ATOM   4450  CG2 ILE A 291      51.566  73.976 103.955  1.00  0.00           C
ATOM   4454  CG1 ILE A 291      51.186  74.296 101.485  1.00  0.00           C
ATOM   4457  CD  ILE A 291      52.477  73.656 101.005  1.00  0.00           C
ATOM   4461  C   ILE A 291      49.726  71.726 103.975  1.00  0.00           C
ATOM   4462  O   ILE A 291      50.507  71.126 104.705  1.00  0.00           O
ATOM   4463  N   ASP A 292      48.467  71.996 104.365  1.00  0.00           N
ATOM   4465  CA  ASP A 292      47.926  71.746 105.695  1.00  0.00           C
ATOM   4467  CB  ASP A 292      46.526  72.417 105.875  1.00  0.00           C
ATOM   4470  CG  ASP A 292      45.736  72.446 104.585  1.00  0.00           C
ATOM   4471  OD1 ASP A 292      46.116  73.296 103.725  1.00  0.00           O
ATOM   4472  OD2 ASP A 292      44.847  71.567 104.375  1.00  0.00           O
ATOM   4473  C   ASP A 292      47.807  70.296 106.105  1.00  0.00           C
ATOM   4474  O   ASP A 292      48.206  69.917 107.205  1.00  0.00           O
ATOM   4475  N   GLY A 293      47.236  69.467 105.215  1.00  0.00           N
ATOM   4477  CA  GLY A 293      46.827  68.126 105.595  1.00  0.00           C
ATOM   4480  C   GLY A 293      47.407  67.086 104.705  1.00  0.00           C
ATOM   4481  O   GLY A 293      47.357  65.897 104.995  1.00  0.00           O
ATOM   4482  N   GLY A 294      47.976  67.497 103.555  1.00  0.00           N
ATOM   4484  CA  GLY A 294      48.296  66.567 102.485  1.00  0.00           C
ATOM   4487  C   GLY A 294      47.037  65.987 101.895  1.00  0.00           C
ATOM   4488  O   GLY A 294      46.976  64.806 101.555  1.00  0.00           O
ATOM   4489  N   VAL A 295      45.967  66.796 101.815  1.00  0.00           N
ATOM   4491  CA  VAL A 295      44.676  66.336 101.305  1.00  0.00           C
ATOM   4493  CB  VAL A 295      43.467  67.086 101.865  1.00  0.00           C
ATOM   4495  CG1 VAL A 295      42.176  66.626 101.155  1.00  0.00           C
ATOM   4499  CG2 VAL A 295      43.366  66.806 103.385  1.00  0.00           C
ATOM   4503  C   VAL A 295      44.707  66.457  99.805  1.00  0.00           C
ATOM   4504  O   VAL A 295      45.167  67.466  99.265  1.00  0.00           O
ATOM   4505  N   THR A 296      44.307  65.397  99.095  1.00  0.00           N
ATOM   4507  CA  THR A 296      44.397  65.367  97.645  1.00  0.00           C
ATOM   4509  CB  THR A 296      44.367  63.957  97.055  1.00  0.00           C
ATOM   4511  OG1 THR A 296      45.227  63.086  97.785  1.00  0.00           O
ATOM   4513  CG2 THR A 296      44.897  63.966  95.615  1.00  0.00           C
ATOM   4517  C   THR A 296      43.416  66.296  96.975  1.00  0.00           C
ATOM   4518  O   THR A 296      42.217  66.277  97.215  1.00  0.00           O
ATOM   4519  N   LEU A 297      43.937  67.147  96.065  1.00  0.00           N
ATOM   4521  CA  LEU A 297      43.107  67.976  95.205  1.00  0.00           C
ATOM   4523  CB  LEU A 297      43.886  69.277  94.875  1.00  0.00           C
ATOM   4526  CG  LEU A 297      44.467  70.006  96.105  1.00  0.00           C
ATOM   4528  CD1 LEU A 297      45.127  71.326  95.695  1.00  0.00           C
ATOM   4532  CD2 LEU A 297      43.397  70.266  97.165  1.00  0.00           C
ATOM   4536  C   LEU A 297      42.786  67.177  93.945  1.00  0.00           C
ATOM   4537  O   LEU A 297      41.636  66.887  93.585  1.00  0.00           O
ATOM   4538  N   TRP A 298      43.816  66.696  93.255  1.00  0.00           N
ATOM   4540  CA  TRP A 298      43.636  65.897  92.075  1.00  0.00           C
ATOM   4542  CB  TRP A 298      43.467  66.726  90.765  1.00  0.00           C
ATOM   4545  CG  TRP A 298      44.537  67.737  90.465  1.00  0.00           C
ATOM   4546  CD1 TRP A 298      44.537  69.036  90.895  1.00  0.00           C
ATOM   4548  NE1 TRP A 298      45.676  69.656  90.465  1.00  0.00           N
ATOM   4550  CE2 TRP A 298      46.426  68.786  89.725  1.00  0.00           C
ATOM   4551  CD2 TRP A 298      45.736  67.546  89.705  1.00  0.00           C
ATOM   4552  CE3 TRP A 298      46.316  66.457  89.045  1.00  0.00           C
ATOM   4554  CZ3 TRP A 298      47.566  66.617  88.425  1.00  0.00           C
ATOM   4556  CZ2 TRP A 298      47.667  68.946  89.145  1.00  0.00           C
ATOM   4558  CH2 TRP A 298      48.236  67.836  88.505  1.00  0.00           C
ATOM   4560  C   TRP A 298      44.806  64.946  92.015  1.00  0.00           C
ATOM   4561  O   TRP A 298      45.796  65.086  92.735  1.00  0.00           O
ATOM   4562  N   THR A 299      44.676  63.906  91.185  1.00  0.00           N
ATOM   4564  CA  THR A 299      45.767  63.027  90.875  1.00  0.00           C
ATOM   4566  CB  THR A 299      45.726  61.696  91.635  1.00  0.00           C
ATOM   4568  OG1 THR A 299      46.926  60.936  91.475  1.00  0.00           O
ATOM   4570  CG2 THR A 299      44.577  60.806  91.165  1.00  0.00           C
ATOM   4574  C   THR A 299      45.607  62.827  89.395  1.00  0.00           C
ATOM   4575  O   THR A 299      44.526  63.027  88.835  1.00  0.00           O
ATOM   4576  N   GLN A 300      46.706  62.477  88.715  1.00  0.00           N
ATOM   4578  CA  GLN A 300      46.697  62.087  87.335  1.00  0.00           C
ATOM   4580  CB  GLN A 300      47.337  63.186  86.455  1.00  0.00           C
ATOM   4583  CG  GLN A 300      47.407  62.867  84.945  1.00  0.00           C
ATOM   4586  CD  GLN A 300      46.107  62.266  84.415  1.00  0.00           C
ATOM   4587  OE1 GLN A 300      45.957  61.047  84.315  1.00  0.00           O
ATOM   4588  NE2 GLN A 300      45.146  63.156  84.095  1.00  0.00           N
ATOM   4591  C   GLN A 300      47.487  60.806  87.285  1.00  0.00           C
ATOM   4592  O   GLN A 300      48.626  60.756  87.775  1.00  0.00           O
ATOM   4593  N   SER A 301      46.897  59.717  86.765  1.00  0.00           N
ATOM   4595  CA  SER A 301      47.537  58.407  86.725  1.00  0.00           C
ATOM   4597  CB  SER A 301      47.086  57.437  87.865  1.00  0.00           C
ATOM   4600  OG  SER A 301      45.676  57.196  87.925  1.00  0.00           O
ATOM   4602  C   SER A 301      47.547  57.757  85.355  1.00  0.00           C
ATOM   4603  O   SER A 301      47.657  56.546  85.225  1.00  0.00           O
ATOM   4604  N   ASP A 302      47.527  58.547  84.275  1.00  0.00           N
ATOM   4606  CA  ASP A 302      47.836  58.086  82.925  1.00  0.00           C
ATOM   4608  CB  ASP A 302      47.256  59.056  81.885  1.00  0.00           C
ATOM   4611  CG  ASP A 302      45.736  59.007  81.855  1.00  0.00           C
ATOM   4612  OD1 ASP A 302      45.146  58.116  82.525  1.00  0.00           O
ATOM   4613  OD2 ASP A 302      45.176  59.806  81.065  1.00  0.00           O
ATOM   4614  C   ASP A 302      49.336  57.937  82.635  1.00  0.00           C
ATOM   4615  O   ASP A 302      49.717  57.417  81.585  1.00  0.00           O
ATOM   4616  N   LEU A 303      50.227  58.407  83.525  1.00  0.00           N
ATOM   4618  CA  LEU A 303      51.656  58.397  83.275  1.00  0.00           C
ATOM   4620  CB  LEU A 303      52.337  59.756  83.605  1.00  0.00           C
ATOM   4623  CG  LEU A 303      51.636  61.027  83.065  1.00  0.00           C
ATOM   4625  CD1 LEU A 303      52.277  62.287  83.675  1.00  0.00           C
ATOM   4629  CD2 LEU A 303      51.697  61.117  81.525  1.00  0.00           C
ATOM   4633  C   LEU A 303      52.316  57.287  84.085  1.00  0.00           C
ATOM   4634  O   LEU A 303      53.527  57.306  84.275  1.00  0.00           O
ATOM   4635  N   LEU A 304      51.557  56.286  84.575  1.00  0.00           N
ATOM   4637  CA  LEU A 304      52.126  55.237  85.405  1.00  0.00           C
ATOM   4639  CB  LEU A 304      51.087  54.237  85.975  1.00  0.00           C
ATOM   4642  CG  LEU A 304      50.047  54.857  86.915  1.00  0.00           C
ATOM   4644  CD1 LEU A 304      49.246  53.776  87.625  1.00  0.00           C
ATOM   4648  CD2 LEU A 304      50.656  55.786  87.945  1.00  0.00           C
ATOM   4652  C   LEU A 304      53.226  54.417  84.765  1.00  0.00           C
ATOM   4653  O   LEU A 304      53.046  53.757  83.735  1.00  0.00           O
ATOM   4654  N   HIS A 305      54.386  54.426  85.435  1.00  0.00           N
ATOM   4656  CA  HIS A 305      55.557  53.657  85.095  1.00  0.00           C
ATOM   4658  CB  HIS A 305      55.286  52.136  84.985  1.00  0.00           C
ATOM   4661  ND1 HIS A 305      55.047  51.406  87.375  1.00  0.00           N
ATOM   4662  CG  HIS A 305      54.486  51.586  86.125  1.00  0.00           C
ATOM   4663  CE1 HIS A 305      54.136  50.746  88.065  1.00  0.00           C
ATOM   4665  NE2 HIS A 305      53.037  50.487  87.325  1.00  0.00           N
ATOM   4667  CD2 HIS A 305      53.246  51.027  86.085  1.00  0.00           C
ATOM   4669  C   HIS A 305      56.297  54.167  83.875  1.00  0.00           C
ATOM   4670  O   HIS A 305      57.007  53.386  83.245  1.00  0.00           O
ATOM   4671  N   ARG A 306      56.186  55.466  83.505  1.00  0.00           N
ATOM   4673  CA  ARG A 306      56.846  55.967  82.305  1.00  0.00           C
ATOM   4675  CB  ARG A 306      55.976  57.006  81.535  1.00  0.00           C
ATOM   4678  CG  ARG A 306      55.827  58.426  82.135  1.00  0.00           C
ATOM   4681  CD  ARG A 306      55.157  59.447  81.205  1.00  0.00           C
ATOM   4684  NE  ARG A 306      53.947  58.836  80.555  1.00  0.00           N
ATOM   4686  CZ  ARG A 306      53.807  58.646  79.235  1.00  0.00           C
ATOM   4687  NH1 ARG A 306      54.686  59.007  78.335  1.00  0.00           N
ATOM   4690  NH2 ARG A 306      52.697  58.067  78.795  1.00  0.00           N
ATOM   4693  C   ARG A 306      58.217  56.536  82.625  1.00  0.00           C
ATOM   4694  O   ARG A 306      58.966  56.917  81.725  1.00  0.00           O
ATOM   4695  N   LEU A 307      58.587  56.567  83.925  1.00  0.00           N
ATOM   4697  CA  LEU A 307      59.857  57.006  84.465  1.00  0.00           C
ATOM   4699  CB  LEU A 307      61.087  56.216  83.905  1.00  0.00           C
ATOM   4702  CG  LEU A 307      61.287  54.766  84.395  1.00  0.00           C
ATOM   4704  CD1 LEU A 307      60.157  53.806  83.985  1.00  0.00           C
ATOM   4708  CD2 LEU A 307      62.617  54.196  83.865  1.00  0.00           C
ATOM   4712  C   LEU A 307      59.977  58.516  84.335  1.00  0.00           C
ATOM   4713  O   LEU A 307      60.687  59.036  83.465  1.00  0.00           O
ATOM   4714  N   LEU A 308      59.237  59.257  85.185  1.00  0.00           N
ATOM   4716  CA  LEU A 308      59.136  60.707  85.135  1.00  0.00           C
ATOM   4718  CB  LEU A 308      57.776  61.266  85.655  1.00  0.00           C
ATOM   4721  CG  LEU A 308      56.617  61.107  84.665  1.00  0.00           C
ATOM   4723  CD1 LEU A 308      55.297  61.546  85.285  1.00  0.00           C
ATOM   4727  CD2 LEU A 308      56.877  61.936  83.395  1.00  0.00           C
ATOM   4731  C   LEU A 308      60.227  61.406  85.885  1.00  0.00           C
ATOM   4732  O   LEU A 308      60.776  60.897  86.865  1.00  0.00           O
ATOM   4733  N   THR A 309      60.537  62.626  85.425  1.00  0.00           N
ATOM   4735  CA  THR A 309      61.417  63.576  86.065  1.00  0.00           C
ATOM   4737  CB  THR A 309      62.017  64.567  85.055  1.00  0.00           C
ATOM   4739  OG1 THR A 309      61.037  65.376  84.415  1.00  0.00           O
ATOM   4741  CG2 THR A 309      62.716  63.777  83.945  1.00  0.00           C
ATOM   4745  C   THR A 309      60.706  64.366  87.145  1.00  0.00           C
ATOM   4746  O   THR A 309      59.476  64.336  87.275  1.00  0.00           O
ATOM   4747  N   SER A 310      61.477  65.126  87.955  1.00  0.00           N
ATOM   4749  CA  SER A 310      60.996  66.067  88.945  1.00  0.00           C
ATOM   4751  CB  SER A 310      62.107  66.917  89.665  1.00  0.00           C
ATOM   4754  OG  SER A 310      62.947  66.146  90.525  1.00  0.00           O
ATOM   4756  C   SER A 310      59.996  67.067  88.355  1.00  0.00           C
ATOM   4757  O   SER A 310      60.187  67.546  87.235  1.00  0.00           O
ATOM   4758  N   PRO A 311      58.926  67.406  89.045  1.00  0.00           N
ATOM   4759  CD  PRO A 311      58.607  66.836  90.355  1.00  0.00           C
ATOM   4762  CA  PRO A 311      58.046  68.516  88.675  1.00  0.00           C
ATOM   4764  CB  PRO A 311      56.926  68.427  89.725  1.00  0.00           C
ATOM   4767  CG  PRO A 311      57.516  67.726  90.935  1.00  0.00           C
ATOM   4770  C   PRO A 311      58.727  69.887  88.605  1.00  0.00           C
ATOM   4771  O   PRO A 311      59.437  70.216  89.545  1.00  0.00           O
ATOM   4772  N   VAL A 312      58.416  70.737  87.585  1.00  0.00           N
ATOM   4774  CA  VAL A 312      58.657  72.186  87.615  1.00  0.00           C
ATOM   4776  CB  VAL A 312      59.936  72.707  86.965  1.00  0.00           C
ATOM   4778  CG1 VAL A 312      61.116  72.136  87.745  1.00  0.00           C
ATOM   4782  CG2 VAL A 312      59.996  72.376  85.465  1.00  0.00           C
ATOM   4786  C   VAL A 312      57.496  72.957  86.985  1.00  0.00           C
ATOM   4787  O   VAL A 312      56.886  72.536  86.015  1.00  0.00           O
ATOM   4788  N   LEU A 313      57.126  74.147  87.515  1.00  0.00           N
ATOM   4790  CA  LEU A 313      56.066  74.946  86.925  1.00  0.00           C
ATOM   4792  CB  LEU A 313      55.246  75.756  87.975  1.00  0.00           C
ATOM   4795  CG  LEU A 313      54.197  75.027  88.845  1.00  0.00           C
ATOM   4797  CD1 LEU A 313      54.796  74.036  89.825  1.00  0.00           C
ATOM   4801  CD2 LEU A 313      53.426  76.076  89.655  1.00  0.00           C
ATOM   4805  C   LEU A 313      56.617  75.957  85.915  1.00  0.00           C
ATOM   4806  O   LEU A 313      57.477  76.777  86.205  1.00  0.00           O
ATOM   4807  N   TYR A 314      56.066  75.967  84.695  1.00  0.00           N
ATOM   4809  CA  TYR A 314      56.386  76.927  83.665  1.00  0.00           C
ATOM   4811  CB  TYR A 314      57.306  76.296  82.575  1.00  0.00           C
ATOM   4814  CG  TYR A 314      57.516  77.207  81.385  1.00  0.00           C
ATOM   4815  CD1 TYR A 314      58.647  78.016  81.235  1.00  0.00           C
ATOM   4817  CE1 TYR A 314      58.807  78.806  80.075  1.00  0.00           C
ATOM   4819  CZ  TYR A 314      57.836  78.777  79.065  1.00  0.00           C
ATOM   4820  OH  TYR A 314      58.026  79.466  77.845  1.00  0.00           O
ATOM   4822  CD2 TYR A 314      56.547  77.207  80.375  1.00  0.00           C
ATOM   4824  CE2 TYR A 314      56.687  77.987  79.235  1.00  0.00           C
ATOM   4826  C   TYR A 314      55.107  77.576  83.155  1.00  0.00           C
ATOM   4827  O   TYR A 314      54.166  76.917  82.695  1.00  0.00           O
ATOM   4828  N   ASN A 315      55.027  78.916  83.275  1.00  0.00           N
ATOM   4830  CA  ASN A 315      53.896  79.756  82.895  1.00  0.00           C
ATOM   4832  CB  ASN A 315      53.676  79.826  81.365  1.00  0.00           C
ATOM   4835  CG  ASN A 315      54.866  80.497  80.675  1.00  0.00           C
ATOM   4836  OD1 ASN A 315      55.936  80.716  81.245  1.00  0.00           O
ATOM   4837  ND2 ASN A 315      54.647  80.886  79.395  1.00  0.00           N
ATOM   4840  C   ASN A 315      52.617  79.447  83.665  1.00  0.00           C
ATOM   4841  O   ASN A 315      51.507  79.737  83.235  1.00  0.00           O
ATOM   4842  N   GLY A 316      52.757  78.876  84.875  1.00  0.00           N
ATOM   4844  CA  GLY A 316      51.636  78.467  85.715  1.00  0.00           C
ATOM   4847  C   GLY A 316      51.116  77.086  85.405  1.00  0.00           C
ATOM   4848  O   GLY A 316      50.097  76.667  85.935  1.00  0.00           O
ATOM   4849  N   ASN A 317      51.836  76.347  84.545  1.00  0.00           N
ATOM   4851  CA  ASN A 317      51.536  74.987  84.195  1.00  0.00           C
ATOM   4853  CB  ASN A 317      51.326  74.796  82.675  1.00  0.00           C
ATOM   4856  CG  ASN A 317      49.987  75.426  82.295  1.00  0.00           C
ATOM   4857  OD1 ASN A 317      49.187  75.876  83.105  1.00  0.00           O
ATOM   4858  ND2 ASN A 317      49.726  75.437  80.975  1.00  0.00           N
ATOM   4861  C   ASN A 317      52.706  74.147  84.605  1.00  0.00           C
ATOM   4862  O   ASN A 317      53.867  74.506  84.455  1.00  0.00           O
ATOM   4863  N   LEU A 318      52.417  72.966  85.145  1.00  0.00           N
ATOM   4865  CA  LEU A 318      53.406  72.006  85.545  1.00  0.00           C
ATOM   4867  CB  LEU A 318      52.737  71.027  86.505  1.00  0.00           C
ATOM   4870  CG  LEU A 318      53.657  69.936  87.035  1.00  0.00           C
ATOM   4872  CD1 LEU A 318      54.756  70.556  87.895  1.00  0.00           C
ATOM   4876  CD2 LEU A 318      52.857  68.906  87.825  1.00  0.00           C
ATOM   4880  C   LEU A 318      53.996  71.266  84.345  1.00  0.00           C
ATOM   4881  O   LEU A 318      53.246  70.777  83.505  1.00  0.00           O
ATOM   4882  N   VAL A 319      55.336  71.186  84.235  1.00  0.00           N
ATOM   4884  CA  VAL A 319      56.006  70.507  83.135  1.00  0.00           C
ATOM   4886  CB  VAL A 319      56.767  71.457  82.215  1.00  0.00           C
ATOM   4888  CG1 VAL A 319      57.267  70.686  80.975  1.00  0.00           C
ATOM   4892  CG2 VAL A 319      55.796  72.556  81.755  1.00  0.00           C
ATOM   4896  C   VAL A 319      56.956  69.476  83.685  1.00  0.00           C
ATOM   4897  O   VAL A 319      57.716  69.747  84.625  1.00  0.00           O
ATOM   4898  N   VAL A 320      56.916  68.266  83.105  1.00  0.00           N
ATOM   4900  CA  VAL A 320      57.816  67.156  83.415  1.00  0.00           C
ATOM   4902  CB  VAL A 320      57.217  66.097  84.335  1.00  0.00           C
ATOM   4904  CG1 VAL A 320      56.996  66.757  85.705  1.00  0.00           C
ATOM   4908  CG2 VAL A 320      55.936  65.516  83.695  1.00  0.00           C
ATOM   4912  C   VAL A 320      58.197  66.476  82.125  1.00  0.00           C
ATOM   4913  O   VAL A 320      57.597  66.737  81.085  1.00  0.00           O
ATOM   4914  N   GLY A 321      59.197  65.577  82.135  1.00  0.00           N
ATOM   4916  CA  GLY A 321      59.526  64.747  80.985  1.00  0.00           C
ATOM   4919  C   GLY A 321      59.676  63.336  81.405  1.00  0.00           C
ATOM   4920  O   GLY A 321      59.707  63.037  82.595  1.00  0.00           O
ATOM   4921  N   ASP A 322      59.777  62.427  80.435  1.00  0.00           N
ATOM   4923  CA  ASP A 322      59.847  61.006  80.685  1.00  0.00           C
ATOM   4925  CB  ASP A 322      58.486  60.296  80.425  1.00  0.00           C
ATOM   4928  CG  ASP A 322      57.886  60.527  79.055  1.00  0.00           C
ATOM   4929  OD1 ASP A 322      57.737  61.687  78.625  1.00  0.00           O
ATOM   4930  OD2 ASP A 322      57.376  59.517  78.495  1.00  0.00           O
ATOM   4931  C   ASP A 322      60.897  60.336  79.835  1.00  0.00           C
ATOM   4932  O   ASP A 322      61.447  60.897  78.885  1.00  0.00           O
ATOM   4933  N   SER A 323      61.167  59.067  80.185  1.00  0.00           N
ATOM   4935  CA  SER A 323      62.046  58.176  79.465  1.00  0.00           C
ATOM   4937  CB  SER A 323      62.226  56.806  80.175  1.00  0.00           C
ATOM   4940  OG  SER A 323      62.967  56.926  81.395  1.00  0.00           O
ATOM   4942  C   SER A 323      61.687  57.897  78.015  1.00  0.00           C
ATOM   4943  O   SER A 323      62.547  57.437  77.275  1.00  0.00           O
ATOM   4944  N   GLU A 324      60.437  58.167  77.535  1.00  0.00           N
ATOM   4946  CA  GLU A 324      60.057  57.966  76.135  1.00  0.00           C
ATOM   4948  CB  GLU A 324      58.517  57.827  75.975  1.00  0.00           C
ATOM   4951  CG  GLU A 324      57.816  56.716  76.795  1.00  0.00           C
ATOM   4954  CD  GLU A 324      56.287  56.786  76.705  1.00  0.00           C
ATOM   4955  OE1 GLU A 324      55.726  57.656  75.985  1.00  0.00           O
ATOM   4956  OE2 GLU A 324      55.647  55.936  77.375  1.00  0.00           O
ATOM   4957  C   GLU A 324      60.447  59.156  75.235  1.00  0.00           C
ATOM   4958  O   GLU A 324      60.437  59.077  73.995  1.00  0.00           O
ATOM   4959  N   GLY A 325      60.787  60.306  75.865  1.00  0.00           N
ATOM   4961  CA  GLY A 325      61.186  61.516  75.165  1.00  0.00           C
ATOM   4964  C   GLY A 325      60.117  62.556  74.985  1.00  0.00           C
ATOM   4965  O   GLY A 325      60.246  63.427  74.125  1.00  0.00           O
ATOM   4966  N   TYR A 326      59.026  62.507  75.765  1.00  0.00           N
ATOM   4968  CA  TYR A 326      57.996  63.516  75.735  1.00  0.00           C
ATOM   4970  CB  TYR A 326      56.557  62.926  75.775  1.00  0.00           C
ATOM   4973  CG  TYR A 326      56.287  62.116  74.515  1.00  0.00           C
ATOM   4974  CD1 TYR A 326      55.566  62.656  73.435  1.00  0.00           C
ATOM   4976  CE1 TYR A 326      55.357  61.917  72.265  1.00  0.00           C
ATOM   4978  CZ  TYR A 326      55.846  60.606  72.175  1.00  0.00           C
ATOM   4979  OH  TYR A 326      55.676  59.876  70.975  1.00  0.00           O
ATOM   4981  CD2 TYR A 326      56.726  60.786  74.425  1.00  0.00           C
ATOM   4983  CE2 TYR A 326      56.517  60.026  73.255  1.00  0.00           C
ATOM   4985  C   TYR A 326      58.246  64.527  76.855  1.00  0.00           C
ATOM   4986  O   TYR A 326      59.047  64.317  77.765  1.00  0.00           O
ATOM   4987  N   LEU A 327      57.566  65.686  76.785  1.00  0.00           N
ATOM   4989  CA  LEU A 327      57.347  66.507  77.955  1.00  0.00           C
ATOM   4991  CB  LEU A 327      58.007  67.917  77.955  1.00  0.00           C
ATOM   4994  CG  LEU A 327      59.556  67.906  78.055  1.00  0.00           C
ATOM   4996  CD1 LEU A 327      60.216  67.637  76.705  1.00  0.00           C
ATOM   5000  CD2 LEU A 327      60.076  69.246  78.605  1.00  0.00           C
ATOM   5004  C   LEU A 327      55.846  66.647  78.115  1.00  0.00           C
ATOM   5005  O   LEU A 327      55.127  66.936  77.155  1.00  0.00           O
ATOM   5006  N   HIS A 328      55.346  66.406  79.335  1.00  0.00           N
ATOM   5008  CA  HIS A 328      53.926  66.466  79.615  1.00  0.00           C
ATOM   5010  CB  HIS A 328      53.387  65.257  80.395  1.00  0.00           C
ATOM   5013  ND1 HIS A 328      53.226  63.667  78.475  1.00  0.00           N
ATOM   5014  CG  HIS A 328      53.746  63.987  79.715  1.00  0.00           C
ATOM   5015  CE1 HIS A 328      53.877  62.577  78.115  1.00  0.00           C
ATOM   5017  NE2 HIS A 328      54.787  62.196  79.045  1.00  0.00           N
ATOM   5019  CD2 HIS A 328      54.686  63.077  80.085  1.00  0.00           C
ATOM   5021  C   HIS A 328      53.647  67.696  80.425  1.00  0.00           C
ATOM   5022  O   HIS A 328      54.346  68.007  81.385  1.00  0.00           O
ATOM   5023  N   TRP A 329      52.586  68.417  80.015  1.00  0.00           N
ATOM   5025  CA  TRP A 329      52.236  69.696  80.555  1.00  0.00           C
ATOM   5027  CB  TRP A 329      52.096  70.746  79.445  1.00  0.00           C
ATOM   5030  CG  TRP A 329      53.357  70.946  78.675  1.00  0.00           C
ATOM   5031  CD1 TRP A 329      53.987  70.076  77.815  1.00  0.00           C
ATOM   5033  NE1 TRP A 329      55.136  70.656  77.345  1.00  0.00           N
ATOM   5035  CE2 TRP A 329      55.227  71.917  77.825  1.00  0.00           C
ATOM   5036  CD2 TRP A 329      54.117  72.147  78.675  1.00  0.00           C
ATOM   5037  CE3 TRP A 329      53.956  73.386  79.285  1.00  0.00           C
ATOM   5039  CZ3 TRP A 329      54.816  74.417  78.905  1.00  0.00           C
ATOM   5041  CZ2 TRP A 329      56.116  72.917  77.525  1.00  0.00           C
ATOM   5043  CH2 TRP A 329      55.857  74.187  78.025  1.00  0.00           C
ATOM   5045  C   TRP A 329      50.916  69.537  81.245  1.00  0.00           C
ATOM   5046  O   TRP A 329      49.917  69.156  80.625  1.00  0.00           O
ATOM   5047  N   ILE A 330      50.887  69.796  82.555  1.00  0.00           N
ATOM   5049  CA  ILE A 330      49.746  69.506  83.385  1.00  0.00           C
ATOM   5051  CB  ILE A 330      50.066  68.487  84.485  1.00  0.00           C
ATOM   5053  CG2 ILE A 330      48.766  68.147  85.245  1.00  0.00           C
ATOM   5057  CG1 ILE A 330      50.687  67.207  83.885  1.00  0.00           C
ATOM   5060  CD  ILE A 330      51.256  66.256  84.925  1.00  0.00           C
ATOM   5064  C   ILE A 330      49.237  70.806  83.965  1.00  0.00           C
ATOM   5065  O   ILE A 330      49.996  71.637  84.485  1.00  0.00           O
ATOM   5066  N   ASN A 331      47.916  71.046  83.875  1.00  0.00           N
ATOM   5068  CA  ASN A 331      47.287  72.156  84.555  1.00  0.00           C
ATOM   5070  CB  ASN A 331      45.967  72.607  83.875  1.00  0.00           C
ATOM   5073  CG  ASN A 331      45.197  73.677  84.645  1.00  0.00           C
ATOM   5074  OD1 ASN A 331      45.706  74.707  85.105  1.00  0.00           O
ATOM   5075  ND2 ASN A 331      43.907  73.386  84.895  1.00  0.00           N
ATOM   5078  C   ASN A 331      47.086  71.866  86.045  1.00  0.00           C
ATOM   5079  O   ASN A 331      46.627  70.806  86.475  1.00  0.00           O
ATOM   5080  N   VAL A 332      47.426  72.867  86.865  1.00  0.00           N
ATOM   5082  CA  VAL A 332      47.456  72.796  88.305  1.00  0.00           C
ATOM   5084  CB  VAL A 332      48.257  73.976  88.845  1.00  0.00           C
ATOM   5086  CG1 VAL A 332      49.697  73.817  88.305  1.00  0.00           C
ATOM   5090  CG2 VAL A 332      47.597  75.326  88.475  1.00  0.00           C
ATOM   5094  C   VAL A 332      46.107  72.796  88.985  1.00  0.00           C
ATOM   5095  O   VAL A 332      45.986  72.406  90.155  1.00  0.00           O
ATOM   5096  N   GLU A 333      45.037  73.246  88.295  1.00  0.00           N
ATOM   5098  CA  GLU A 333      43.696  73.156  88.815  1.00  0.00           C
ATOM   5100  CB  GLU A 333      42.737  74.036  87.985  1.00  0.00           C
ATOM   5103  CG  GLU A 333      41.426  74.356  88.755  1.00  0.00           C
ATOM   5106  CD  GLU A 333      41.577  75.637  89.555  1.00  0.00           C
ATOM   5107  OE1 GLU A 333      42.477  75.717  90.435  1.00  0.00           O
ATOM   5108  OE2 GLU A 333      40.877  76.617  89.175  1.00  0.00           O
ATOM   5109  C   GLU A 333      43.147  71.737  88.855  1.00  0.00           C
ATOM   5110  O   GLU A 333      42.627  71.296  89.865  1.00  0.00           O
ATOM   5111  N   ASP A 334      43.257  70.987  87.745  1.00  0.00           N
ATOM   5113  CA  ASP A 334      42.366  69.866  87.505  1.00  0.00           C
ATOM   5115  CB  ASP A 334      41.396  70.226  86.325  1.00  0.00           C
ATOM   5118  CG  ASP A 334      42.056  70.976  85.175  1.00  0.00           C
ATOM   5119  OD1 ASP A 334      43.246  70.707  84.875  1.00  0.00           O
ATOM   5120  OD2 ASP A 334      41.357  71.806  84.545  1.00  0.00           O
ATOM   5121  C   ASP A 334      43.136  68.586  87.235  1.00  0.00           C
ATOM   5122  O   ASP A 334      42.627  67.497  87.515  1.00  0.00           O
ATOM   5123  N   GLY A 335      44.386  68.707  86.765  1.00  0.00           N
ATOM   5125  CA  GLY A 335      45.246  67.567  86.505  1.00  0.00           C
ATOM   5128  C   GLY A 335      45.227  67.056  85.135  1.00  0.00           C
ATOM   5129  O   GLY A 335      45.687  65.936  84.865  1.00  0.00           O
ATOM   5130  N   ARG A 336      44.707  67.847  84.205  1.00  0.00           N
ATOM   5132  CA  ARG A 336      44.626  67.406  82.845  1.00  0.00           C
ATOM   5134  CB  ARG A 336      43.406  68.016  82.165  1.00  0.00           C
ATOM   5137  CG  ARG A 336      42.086  67.716  82.895  1.00  0.00           C
ATOM   5140  CD  ARG A 336      40.967  68.306  82.055  1.00  0.00           C
ATOM   5143  NE  ARG A 336      39.746  68.446  82.905  1.00  0.00           N
ATOM   5145  CZ  ARG A 336      39.127  69.597  83.165  1.00  0.00           C
ATOM   5146  NH1 ARG A 336      39.496  70.737  82.625  1.00  0.00           N
ATOM   5149  NH2 ARG A 336      38.046  69.546  83.915  1.00  0.00           N
ATOM   5152  C   ARG A 336      45.866  67.806  82.095  1.00  0.00           C
ATOM   5153  O   ARG A 336      46.557  68.777  82.415  1.00  0.00           O
ATOM   5154  N   PHE A 337      46.157  67.067  81.015  1.00  0.00           N
ATOM   5156  CA  PHE A 337      47.166  67.487  80.075  1.00  0.00           C
ATOM   5158  CB  PHE A 337      47.757  66.326  79.235  1.00  0.00           C
ATOM   5161  CG  PHE A 337      48.276  65.296  80.185  1.00  0.00           C
ATOM   5162  CD1 PHE A 337      49.526  65.487  80.795  1.00  0.00           C
ATOM   5164  CE1 PHE A 337      49.977  64.586  81.755  1.00  0.00           C
ATOM   5166  CZ  PHE A 337      49.176  63.497  82.115  1.00  0.00           C
ATOM   5168  CD2 PHE A 337      47.496  64.187  80.525  1.00  0.00           C
ATOM   5170  CE2 PHE A 337      47.947  63.277  81.495  1.00  0.00           C
ATOM   5172  C   PHE A 337      46.636  68.546  79.135  1.00  0.00           C
ATOM   5173  O   PHE A 337      45.746  68.317  78.315  1.00  0.00           O
ATOM   5174  N   VAL A 338      47.217  69.747  79.245  1.00  0.00           N
ATOM   5176  CA  VAL A 338      46.976  70.876  78.355  1.00  0.00           C
ATOM   5178  CB  VAL A 338      47.316  72.196  79.035  1.00  0.00           C
ATOM   5180  CG1 VAL A 338      46.336  72.406  80.205  1.00  0.00           C
ATOM   5184  CG2 VAL A 338      48.766  72.256  79.565  1.00  0.00           C
ATOM   5188  C   VAL A 338      47.776  70.746  77.085  1.00  0.00           C
ATOM   5189  O   VAL A 338      47.407  71.237  76.015  1.00  0.00           O
ATOM   5190  N   ALA A 339      48.907  70.046  77.195  1.00  0.00           N
ATOM   5192  CA  ALA A 339      49.777  69.857  76.085  1.00  0.00           C
ATOM   5194  CB  ALA A 339      50.636  71.107  75.805  1.00  0.00           C
ATOM   5198  C   ALA A 339      50.647  68.656  76.355  1.00  0.00           C
ATOM   5199  O   ALA A 339      50.857  68.237  77.495  1.00  0.00           O
ATOM   5200  N   GLN A 340      51.217  68.106  75.285  1.00  0.00           N
ATOM   5202  CA  GLN A 340      52.337  67.217  75.365  1.00  0.00           C
ATOM   5204  CB  GLN A 340      51.937  65.717  75.425  1.00  0.00           C
ATOM   5207  CG  GLN A 340      51.266  65.117  74.155  1.00  0.00           C
ATOM   5210  CD  GLN A 340      51.027  63.597  74.245  1.00  0.00           C
ATOM   5211  OE1 GLN A 340      50.697  62.937  73.255  1.00  0.00           O
ATOM   5212  NE2 GLN A 340      51.196  63.037  75.455  1.00  0.00           N
ATOM   5215  C   GLN A 340      53.127  67.527  74.135  1.00  0.00           C
ATOM   5216  O   GLN A 340      52.617  68.177  73.215  1.00  0.00           O
ATOM   5217  N   GLN A 341      54.386  67.107  74.085  1.00  0.00           N
ATOM   5219  CA  GLN A 341      55.257  67.336  72.955  1.00  0.00           C
ATOM   5221  CB  GLN A 341      56.027  68.677  73.075  1.00  0.00           C
ATOM   5224  CG  GLN A 341      56.986  68.747  74.295  1.00  0.00           C
ATOM   5227  CD  GLN A 341      57.657  70.097  74.455  1.00  0.00           C
ATOM   5228  OE1 GLN A 341      57.636  70.667  75.545  1.00  0.00           O
ATOM   5229  NE2 GLN A 341      58.287  70.626  73.385  1.00  0.00           N
ATOM   5232  C   GLN A 341      56.256  66.216  72.975  1.00  0.00           C
ATOM   5233  O   GLN A 341      56.507  65.647  74.025  1.00  0.00           O
ATOM   5234  N   LYS A 342      56.886  65.927  71.825  1.00  0.00           N
ATOM   5236  CA  LYS A 342      58.046  65.076  71.705  1.00  0.00           C
ATOM   5238  CB  LYS A 342      57.827  64.156  70.475  1.00  0.00           C
ATOM   5241  CG  LYS A 342      58.977  63.226  70.055  1.00  0.00           C
ATOM   5244  CD  LYS A 342      59.117  61.936  70.875  1.00  0.00           C
ATOM   5247  CE  LYS A 342      60.057  60.926  70.195  1.00  0.00           C
ATOM   5250  NZ  LYS A 342      60.037  59.587  70.825  1.00  0.00           N
ATOM   5254  C   LYS A 342      59.217  66.027  71.495  1.00  0.00           C
ATOM   5255  O   LYS A 342      59.047  67.037  70.835  1.00  0.00           O
ATOM   5256  N   VAL A 343      60.416  65.777  72.075  1.00  0.00           N
ATOM   5258  CA  VAL A 343      61.577  66.617  71.735  1.00  0.00           C
ATOM   5260  CB  VAL A 343      61.976  67.586  72.845  1.00  0.00           C
ATOM   5262  CG1 VAL A 343      60.876  68.646  73.065  1.00  0.00           C
ATOM   5266  CG2 VAL A 343      62.246  66.827  74.155  1.00  0.00           C
ATOM   5270  C   VAL A 343      62.786  65.806  71.355  1.00  0.00           C
ATOM   5271  O   VAL A 343      63.676  66.286  70.655  1.00  0.00           O
ATOM   5272  N   ASP A 344      62.877  64.537  71.785  1.00  0.00           N
ATOM   5274  CA  ASP A 344      64.107  63.806  71.675  1.00  0.00           C
ATOM   5276  CB  ASP A 344      65.237  64.387  72.575  1.00  0.00           C
ATOM   5279  CG  ASP A 344      66.577  63.826  72.155  1.00  0.00           C
ATOM   5280  OD1 ASP A 344      66.666  62.596  71.925  1.00  0.00           O
ATOM   5281  OD2 ASP A 344      67.526  64.636  72.095  1.00  0.00           O
ATOM   5282  C   ASP A 344      63.777  62.427  72.155  1.00  0.00           C
ATOM   5283  O   ASP A 344      63.226  62.256  73.235  1.00  0.00           O
ATOM   5284  N   SER A 345      64.036  61.406  71.325  1.00  0.00           N
ATOM   5286  CA  SER A 345      63.657  60.047  71.615  1.00  0.00           C
ATOM   5288  CB  SER A 345      63.727  59.156  70.355  1.00  0.00           C
ATOM   5291  OG  SER A 345      62.737  59.577  69.405  1.00  0.00           O
ATOM   5293  C   SER A 345      64.496  59.417  72.695  1.00  0.00           C
ATOM   5294  O   SER A 345      64.096  58.436  73.305  1.00  0.00           O
ATOM   5295  N   SER A 346      65.697  59.977  72.975  1.00  0.00           N
ATOM   5297  CA  SER A 346      66.687  59.376  73.855  1.00  0.00           C
ATOM   5299  CB  SER A 346      67.987  60.226  73.905  1.00  0.00           C
ATOM   5302  OG  SER A 346      67.797  61.487  74.545  1.00  0.00           O
ATOM   5304  C   SER A 346      66.166  59.126  75.265  1.00  0.00           C
ATOM   5305  O   SER A 346      66.376  58.056  75.835  1.00  0.00           O
ATOM   5306  N   GLY A 347      65.426  60.117  75.815  1.00  0.00           N
ATOM   5308  CA  GLY A 347      64.676  60.026  77.065  1.00  0.00           C
ATOM   5311  C   GLY A 347      65.196  60.977  78.115  1.00  0.00           C
ATOM   5312  O   GLY A 347      66.336  61.437  78.085  1.00  0.00           O
ATOM   5313  N   PHE A 348      64.357  61.286  79.105  1.00  0.00           N
ATOM   5315  CA  PHE A 348      64.707  62.157  80.205  1.00  0.00           C
ATOM   5317  CB  PHE A 348      63.696  63.336  80.305  1.00  0.00           C
ATOM   5320  CG  PHE A 348      63.797  64.147  79.055  1.00  0.00           C
ATOM   5321  CD1 PHE A 348      64.937  64.936  78.865  1.00  0.00           C
ATOM   5323  CE1 PHE A 348      65.077  65.717  77.705  1.00  0.00           C
ATOM   5325  CZ  PHE A 348      64.096  65.677  76.715  1.00  0.00           C
ATOM   5327  CD2 PHE A 348      62.797  64.147  78.065  1.00  0.00           C
ATOM   5329  CE2 PHE A 348      62.947  64.896  76.895  1.00  0.00           C
ATOM   5331  C   PHE A 348      64.656  61.357  81.485  1.00  0.00           C
ATOM   5332  O   PHE A 348      63.727  60.597  81.705  1.00  0.00           O
ATOM   5333  N   GLN A 349      65.676  61.497  82.345  1.00  0.00           N
ATOM   5335  CA  GLN A 349      65.617  61.117  83.735  1.00  0.00           C
ATOM   5337  CB  GLN A 349      66.627  59.966  83.985  1.00  0.00           C
ATOM   5340  CG  GLN A 349      66.937  59.616  85.465  1.00  0.00           C
ATOM   5343  CD  GLN A 349      68.166  60.356  86.015  1.00  0.00           C
ATOM   5344  OE1 GLN A 349      69.246  60.107  85.465  1.00  0.00           O
ATOM   5345  NE2 GLN A 349      68.046  61.196  87.055  1.00  0.00           N
ATOM   5348  C   GLN A 349      65.897  62.287  84.665  1.00  0.00           C
ATOM   5349  O   GLN A 349      65.566  62.237  85.835  1.00  0.00           O
ATOM   5350  N   THR A 350      66.456  63.386  84.135  1.00  0.00           N
ATOM   5352  CA  THR A 350      67.017  64.516  84.875  1.00  0.00           C
ATOM   5354  CB  THR A 350      68.077  65.196  84.005  1.00  0.00           C
ATOM   5356  OG1 THR A 350      69.176  64.336  83.745  1.00  0.00           O
ATOM   5358  CG2 THR A 350      68.727  66.406  84.665  1.00  0.00           C
ATOM   5362  C   THR A 350      65.977  65.577  85.195  1.00  0.00           C
ATOM   5363  O   THR A 350      65.066  65.777  84.395  1.00  0.00           O
ATOM   5364  N   GLU A 351      66.117  66.347  86.315  1.00  0.00           N
ATOM   5366  CA  GLU A 351      65.217  67.436  86.655  1.00  0.00           C
ATOM   5368  CB  GLU A 351      65.537  68.097  88.045  1.00  0.00           C
ATOM   5371  CG  GLU A 351      66.877  68.876  88.145  1.00  0.00           C
ATOM   5374  CD  GLU A 351      67.227  69.457  89.525  1.00  0.00           C
ATOM   5375  OE1 GLU A 351      67.586  68.677  90.445  1.00  0.00           O
ATOM   5376  OE2 GLU A 351      67.267  70.717  89.655  1.00  0.00           O
ATOM   5377  C   GLU A 351      65.097  68.516  85.545  1.00  0.00           C
ATOM   5378  O   GLU A 351      66.117  69.007  85.035  1.00  0.00           O
ATOM   5379  N   PRO A 352      63.896  68.876  85.065  1.00  0.00           N
ATOM   5380  CD  PRO A 352      62.657  68.167  85.315  1.00  0.00           C
ATOM   5383  CA  PRO A 352      63.667  70.076  84.275  1.00  0.00           C
ATOM   5385  CB  PRO A 352      62.207  69.987  83.825  1.00  0.00           C
ATOM   5388  CG  PRO A 352      61.536  69.117  84.885  1.00  0.00           C
ATOM   5391  C   PRO A 352      63.956  71.317  85.075  1.00  0.00           C
ATOM   5392  O   PRO A 352      63.696  71.367  86.265  1.00  0.00           O
ATOM   5393  N   VAL A 353      64.507  72.357  84.435  1.00  0.00           N
ATOM   5395  CA  VAL A 353      64.946  73.537  85.125  1.00  0.00           C
ATOM   5397  CB  VAL A 353      66.426  73.806  84.935  1.00  0.00           C
ATOM   5399  CG1 VAL A 353      66.857  75.086  85.695  1.00  0.00           C
ATOM   5403  CG2 VAL A 353      67.206  72.576  85.435  1.00  0.00           C
ATOM   5407  C   VAL A 353      64.107  74.656  84.585  1.00  0.00           C
ATOM   5408  O   VAL A 353      64.057  74.887  83.375  1.00  0.00           O
ATOM   5409  N   ALA A 354      63.376  75.387  85.455  1.00  0.00           N
ATOM   5411  CA  ALA A 354      62.527  76.466  84.995  1.00  0.00           C
ATOM   5413  CB  ALA A 354      61.046  76.177  85.325  1.00  0.00           C
ATOM   5417  C   ALA A 354      62.987  77.737  85.675  1.00  0.00           C
ATOM   5418  O   ALA A 354      62.867  77.887  86.885  1.00  0.00           O
ATOM   5419  N   ALA A 355      63.546  78.686  84.935  1.00  0.00           N
ATOM   5421  CA  ALA A 355      64.147  79.847  85.535  1.00  0.00           C
ATOM   5423  CB  ALA A 355      65.546  79.517  86.065  1.00  0.00           C
ATOM   5427  C   ALA A 355      64.226  80.927  84.485  1.00  0.00           C
ATOM   5428  O   ALA A 355      64.267  80.606  83.295  1.00  0.00           O
ATOM   5429  N   ASP A 356      64.246  82.207  84.895  1.00  0.00           N
ATOM   5431  CA  ASP A 356      64.287  83.376  84.045  1.00  0.00           C
ATOM   5433  CB  ASP A 356      65.746  83.727  83.655  1.00  0.00           C
ATOM   5436  CG  ASP A 356      66.696  83.996  84.805  1.00  0.00           C
ATOM   5437  OD1 ASP A 356      66.327  83.926  86.005  1.00  0.00           O
ATOM   5438  OD2 ASP A 356      67.886  84.247  84.465  1.00  0.00           O
ATOM   5439  C   ASP A 356      63.406  83.356  82.785  1.00  0.00           C
ATOM   5440  O   ASP A 356      63.807  83.786  81.705  1.00  0.00           O
ATOM   5441  N   GLY A 357      62.166  82.826  82.875  1.00  0.00           N
ATOM   5443  CA  GLY A 357      61.246  82.796  81.735  1.00  0.00           C
ATOM   5446  C   GLY A 357      61.547  81.766  80.675  1.00  0.00           C
ATOM   5447  O   GLY A 357      60.936  81.727  79.615  1.00  0.00           O
ATOM   5448  N   LYS A 358      62.496  80.866  80.965  1.00  0.00           N
ATOM   5450  CA  LYS A 358      62.877  79.776  80.105  1.00  0.00           C
ATOM   5452  CB  LYS A 358      64.287  79.987  79.495  1.00  0.00           C
ATOM   5455  CG  LYS A 358      64.217  81.016  78.365  1.00  0.00           C
ATOM   5458  CD  LYS A 358      65.426  81.107  77.425  1.00  0.00           C
ATOM   5461  CE  LYS A 358      65.026  81.817  76.115  1.00  0.00           C
ATOM   5464  NZ  LYS A 358      66.176  82.147  75.265  1.00  0.00           N
ATOM   5468  C   LYS A 358      62.716  78.446  80.795  1.00  0.00           C
ATOM   5469  O   LYS A 358      62.786  78.347  82.015  1.00  0.00           O
ATOM   5470  N   LEU A 359      62.446  77.387  80.015  1.00  0.00           N
ATOM   5472  CA  LEU A 359      62.407  76.046  80.525  1.00  0.00           C
ATOM   5474  CB  LEU A 359      61.027  75.387  80.275  1.00  0.00           C
ATOM   5477  CG  LEU A 359      60.897  73.917  80.735  1.00  0.00           C
ATOM   5479  CD1 LEU A 359      60.796  73.786  82.265  1.00  0.00           C
ATOM   5483  CD2 LEU A 359      59.666  73.277  80.085  1.00  0.00           C
ATOM   5487  C   LEU A 359      63.506  75.286  79.825  1.00  0.00           C
ATOM   5488  O   LEU A 359      63.626  75.336  78.605  1.00  0.00           O
ATOM   5489  N   LEU A 360      64.346  74.597  80.605  1.00  0.00           N
ATOM   5491  CA  LEU A 360      65.476  73.857  80.105  1.00  0.00           C
ATOM   5493  CB  LEU A 360      66.846  74.366  80.635  1.00  0.00           C
ATOM   5496  CG  LEU A 360      67.077  75.886  80.515  1.00  0.00           C
ATOM   5498  CD1 LEU A 360      68.327  76.277  81.315  1.00  0.00           C
ATOM   5502  CD2 LEU A 360      67.206  76.347  79.055  1.00  0.00           C
ATOM   5506  C   LEU A 360      65.346  72.406  80.525  1.00  0.00           C
ATOM   5507  O   LEU A 360      64.886  72.077  81.615  1.00  0.00           O
ATOM   5508  N   ILE A 361      65.787  71.507  79.645  1.00  0.00           N
ATOM   5510  CA  ILE A 361      65.846  70.097  79.975  1.00  0.00           C
ATOM   5512  CB  ILE A 361      64.537  69.387  79.645  1.00  0.00           C
ATOM   5514  CG2 ILE A 361      64.226  69.467  78.125  1.00  0.00           C
ATOM   5518  CG1 ILE A 361      64.526  67.926  80.135  1.00  0.00           C
ATOM   5521  CD  ILE A 361      64.607  67.737  81.645  1.00  0.00           C
ATOM   5525  C   ILE A 361      67.026  69.506  79.245  1.00  0.00           C
ATOM   5526  O   ILE A 361      67.346  69.876  78.115  1.00  0.00           O
ATOM   5527  N   GLN A 362      67.746  68.567  79.895  1.00  0.00           N
ATOM   5529  CA  GLN A 362      68.816  67.817  79.285  1.00  0.00           C
ATOM   5531  CB  GLN A 362      70.136  67.987  80.065  1.00  0.00           C
ATOM   5534  CG  GLN A 362      71.347  67.226  79.465  1.00  0.00           C
ATOM   5537  CD  GLN A 362      72.687  67.667  80.035  1.00  0.00           C
ATOM   5538  OE1 GLN A 362      73.676  67.836  79.315  1.00  0.00           O
ATOM   5539  NE2 GLN A 362      72.776  67.817  81.375  1.00  0.00           N
ATOM   5542  C   GLN A 362      68.477  66.347  79.235  1.00  0.00           C
ATOM   5543  O   GLN A 362      68.037  65.737  80.215  1.00  0.00           O
ATOM   5544  N   ALA A 363      68.647  65.746  78.055  1.00  0.00           N
ATOM   5546  CA  ALA A 363      68.306  64.366  77.815  1.00  0.00           C
ATOM   5548  CB  ALA A 363      67.867  64.266  76.355  1.00  0.00           C
ATOM   5552  C   ALA A 363      69.426  63.366  78.145  1.00  0.00           C
ATOM   5553  O   ALA A 363      70.526  63.707  78.585  1.00  0.00           O
ATOM   5554  N   LYS A 364      69.096  62.066  77.995  1.00  0.00           N
ATOM   5556  CA  LYS A 364      69.996  60.946  78.185  1.00  0.00           C
ATOM   5558  CB  LYS A 364      69.246  59.587  78.105  1.00  0.00           C
ATOM   5561  CG  LYS A 364      68.376  59.266  79.335  1.00  0.00           C
ATOM   5564  CD  LYS A 364      67.586  57.966  79.105  1.00  0.00           C
ATOM   5567  CE  LYS A 364      66.886  57.396  80.345  1.00  0.00           C
ATOM   5570  NZ  LYS A 364      67.886  56.856  81.285  1.00  0.00           N
ATOM   5574  C   LYS A 364      71.166  60.886  77.225  1.00  0.00           C
ATOM   5575  O   LYS A 364      72.236  60.397  77.575  1.00  0.00           O
ATOM   5576  N   ASP A 365      70.967  61.336  75.975  1.00  0.00           N
ATOM   5578  CA  ASP A 365      72.026  61.457  74.995  1.00  0.00           C
ATOM   5580  CB  ASP A 365      71.407  61.577  73.585  1.00  0.00           C
ATOM   5583  CG  ASP A 365      70.717  62.906  73.395  1.00  0.00           C
ATOM   5584  OD1 ASP A 365      69.956  63.306  74.315  1.00  0.00           O
ATOM   5585  OD2 ASP A 365      70.977  63.556  72.355  1.00  0.00           O
ATOM   5586  C   ASP A 365      72.937  62.637  75.315  1.00  0.00           C
ATOM   5587  O   ASP A 365      74.127  62.626  74.995  1.00  0.00           O
ATOM   5588  N   GLY A 366      72.407  63.646  76.015  1.00  0.00           N
ATOM   5590  CA  GLY A 366      73.147  64.817  76.455  1.00  0.00           C
ATOM   5593  C   GLY A 366      72.816  66.016  75.645  1.00  0.00           C
ATOM   5594  O   GLY A 366      73.376  67.097  75.845  1.00  0.00           O
ATOM   5595  N   THR A 367      71.857  65.906  74.705  1.00  0.00           N
ATOM   5597  CA  THR A 367      71.276  67.077  74.055  1.00  0.00           C
ATOM   5599  CB  THR A 367      70.496  66.817  72.775  1.00  0.00           C
ATOM   5601  OG1 THR A 367      71.336  66.186  71.825  1.00  0.00           O
ATOM   5603  CG2 THR A 367      70.066  68.137  72.115  1.00  0.00           C
ATOM   5607  C   THR A 367      70.476  67.897  75.055  1.00  0.00           C
ATOM   5608  O   THR A 367      69.587  67.427  75.775  1.00  0.00           O
ATOM   5609  N   VAL A 368      70.816  69.196  75.165  1.00  0.00           N
ATOM   5611  CA  VAL A 368      70.117  70.126  76.005  1.00  0.00           C
ATOM   5613  CB  VAL A 368      71.047  70.987  76.865  1.00  0.00           C
ATOM   5615  CG1 VAL A 368      71.666  72.167  76.095  1.00  0.00           C
ATOM   5619  CG2 VAL A 368      70.276  71.527  78.075  1.00  0.00           C
ATOM   5623  C   VAL A 368      69.196  70.936  75.115  1.00  0.00           C
ATOM   5624  O   VAL A 368      69.547  71.317  73.995  1.00  0.00           O
ATOM   5625  N   TYR A 369      67.976  71.177  75.605  1.00  0.00           N
ATOM   5627  CA  TYR A 369      66.956  71.906  74.875  1.00  0.00           C
ATOM   5629  CB  TYR A 369      65.726  71.016  74.585  1.00  0.00           C
ATOM   5632  CG  TYR A 369      66.096  69.887  73.665  1.00  0.00           C
ATOM   5633  CD1 TYR A 369      66.017  70.086  72.285  1.00  0.00           C
ATOM   5635  CE1 TYR A 369      66.257  69.036  71.385  1.00  0.00           C
ATOM   5637  CZ  TYR A 369      66.666  67.796  71.865  1.00  0.00           C
ATOM   5638  OH  TYR A 369      66.986  66.827  70.895  1.00  0.00           O
ATOM   5640  CD2 TYR A 369      66.467  68.616  74.145  1.00  0.00           C
ATOM   5642  CE2 TYR A 369      66.776  67.586  73.245  1.00  0.00           C
ATOM   5644  C   TYR A 369      66.496  73.097  75.685  1.00  0.00           C
ATOM   5645  O   TYR A 369      66.416  73.027  76.915  1.00  0.00           O
ATOM   5646  N   SER A 370      66.096  74.187  75.015  1.00  0.00           N
ATOM   5648  CA  SER A 370      65.227  75.167  75.645  1.00  0.00           C
ATOM   5650  CB  SER A 370      65.757  76.626  75.665  1.00  0.00           C
ATOM   5653  OG  SER A 370      65.797  77.237  74.375  1.00  0.00           O
ATOM   5655  C   SER A 370      63.877  75.146  74.975  1.00  0.00           C
ATOM   5656  O   SER A 370      63.727  75.137  73.745  1.00  0.00           O
ATOM   5657  N   ILE A 371      62.827  75.117  75.795  1.00  0.00           N
ATOM   5659  CA  ILE A 371      61.456  74.997  75.335  1.00  0.00           C
ATOM   5661  CB  ILE A 371      60.706  73.936  76.135  1.00  0.00           C
ATOM   5663  CG2 ILE A 371      59.267  73.756  75.605  1.00  0.00           C
ATOM   5667  CG1 ILE A 371      61.426  72.567  76.115  1.00  0.00           C
ATOM   5670  CD  ILE A 371      61.697  72.016  74.705  1.00  0.00           C
ATOM   5674  C   ILE A 371      60.817  76.347  75.505  1.00  0.00           C
ATOM   5675  O   ILE A 371      60.996  77.027  76.515  1.00  0.00           O
ATOM   5676  N   THR A 372      60.037  76.787  74.495  1.00  0.00           N
ATOM   5678  CA  THR A 372      59.307  78.046  74.585  1.00  0.00           C
ATOM   5680  CB  THR A 372      59.866  79.196  73.755  1.00  0.00           C
ATOM   5682  OG1 THR A 372      59.237  80.427  74.115  1.00  0.00           O
ATOM   5684  CG2 THR A 372      59.717  78.946  72.245  1.00  0.00           C
ATOM   5688  C   THR A 372      57.846  77.806  74.285  1.00  0.00           C
ATOM   5689  O   THR A 372      57.456  76.796  73.705  1.00  0.00           O
ATOM   5690  N   ARG A 373      57.026  78.756  74.745  1.00  0.00           N
ATOM   5692  CA  ARG A 373      55.736  79.046  74.195  1.00  0.00           C
ATOM   5694  CB  ARG A 373      54.626  78.347  74.985  1.00  0.00           C
ATOM   5697  CG  ARG A 373      53.236  78.646  74.395  1.00  0.00           C
ATOM   5700  CD  ARG A 373      52.316  79.496  75.285  1.00  0.00           C
ATOM   5703  NE  ARG A 373      52.287  80.917  74.815  1.00  0.00           N
ATOM   5705  CZ  ARG A 373      52.657  81.987  75.515  1.00  0.00           C
ATOM   5706  NH1 ARG A 373      53.376  81.896  76.615  1.00  0.00           N
ATOM   5709  NH2 ARG A 373      52.397  83.187  75.055  1.00  0.00           N
ATOM   5712  C   ARG A 373      55.596  80.567  74.385  1.00  0.00           C
ATOM   5713  OT1 ARG A 373      55.746  81.006  75.565  1.00  0.00           O
ATOM   5714  OT2 ARG A 373      55.346  81.317  73.415  1.00  0.00           O
ATOM   5715  NH3 POPEB 374      67.556  13.207  62.955  1.00  0.00           N
ATOM   5719  C12 POPEB 374      68.477  12.027  62.895  1.00  0.00           C
ATOM   5722  C11 POPEB 374      69.816  12.456  62.285  1.00  0.00           C
ATOM   5725  P   POPEB 374      72.176  11.677  63.045  1.00  0.00           P
ATOM   5726  O13 POPEB 374      72.816  12.806  62.325  1.00  0.00           O
ATOM   5727  O14 POPEB 374      72.066  11.836  64.505  1.00  0.00           O
ATOM   5728  O11 POPEB 374      72.967  10.336  62.695  1.00  0.00           O
ATOM   5729  O12 POPEB 374      70.757  11.397  62.405  1.00  0.00           O
ATOM   5730  C1  POPEB 374      73.007   9.907  61.315  1.00  0.00           C
ATOM   5733  C2  POPEB 374      74.166  10.607  60.545  1.00  0.00           C
ATOM   5735  O21 POPEB 374      74.336  10.147  59.185  1.00  0.00           O
ATOM   5736  C21 POPEB 374      73.346  10.227  58.315  1.00  0.00           C
ATOM   5737  O22 POPEB 374      72.246  10.696  58.525  1.00  0.00           O
ATOM   5738  C22 POPEB 374      73.867   9.727  56.965  1.00  0.00           C
ATOM   5741  C3  POPEB 374      75.476  10.427  61.385  1.00  0.00           C
ATOM   5744  O31 POPEB 374      76.507   9.596  60.825  1.00  0.00           O
ATOM   5745  C31 POPEB 374      77.157  10.156  59.835  1.00  0.00           C
ATOM   5746  O32 POPEB 374      76.937  11.256  59.365  1.00  0.00           O
ATOM   5747  C32 POPEB 374      78.327   9.266  59.425  1.00  0.00           C
ATOM   5750  C23 POPEB 374      75.056  10.556  56.445  1.00  0.00           C
ATOM   5753  C24 POPEB 374      75.666  10.056  55.125  1.00  0.00           C
ATOM   5756  C25 POPEB 374      76.976  10.796  54.805  1.00  0.00           C
ATOM   5759  C26 POPEB 374      77.486  10.596  53.375  1.00  0.00           C
ATOM   5762  C27 POPEB 374      76.776  11.516  52.375  1.00  0.00           C
ATOM   5765  C28 POPEB 374      77.367  11.527  50.955  1.00  0.00           C
ATOM   5768  C29 POPEB 374      77.077  10.266  50.185  1.00  0.00           C
ATOM   5770 0C21 POPEB 374      76.017  10.086  49.365  1.00  0.00           C
ATOM   5772 1C21 POPEB 374      74.926  11.096  49.105  1.00  0.00           C
ATOM   5775 2C21 POPEB 374      75.196  11.946  47.845  1.00  0.00           C
ATOM   5778 3C21 POPEB 374      74.956  11.187  46.535  1.00  0.00           C
ATOM   5781 4C21 POPEB 374      75.386  11.996  45.295  1.00  0.00           C
ATOM   5784 5C21 POPEB 374      75.056  11.266  43.985  1.00  0.00           C
ATOM   5787 6C21 POPEB 374      75.456  12.077  42.755  1.00  0.00           C
ATOM   5790 7C21 POPEB 374      75.097  11.397  41.425  1.00  0.00           C
ATOM   5793 8C21 POPEB 374      75.437  12.256  40.205  1.00  0.00           C
ATOM   5797  C33 POPEB 374      78.276   8.907  57.935  1.00  0.00           C
ATOM   5800  C34 POPEB 374      79.217   7.747  57.615  1.00  0.00           C
ATOM   5803  C35 POPEB 374      79.456   7.567  56.115  1.00  0.00           C
ATOM   5806  C36 POPEB 374      78.477   6.616  55.405  1.00  0.00           C
ATOM   5809  C37 POPEB 374      79.026   6.196  54.035  1.00  0.00           C
ATOM   5812  C38 POPEB 374      78.257   5.036  53.385  1.00  0.00           C
ATOM   5815  C39 POPEB 374      77.367   5.476  52.215  1.00  0.00           C
ATOM   5818 0C31 POPEB 374      78.117   5.746  50.905  1.00  0.00           C
ATOM   5821 1C31 POPEB 374      77.176   6.326  49.835  1.00  0.00           C
ATOM   5824 2C31 POPEB 374      77.797   6.446  48.435  1.00  0.00           C
ATOM   5827 3C31 POPEB 374      77.706   5.136  47.635  1.00  0.00           C
ATOM   5830 4C31 POPEB 374      78.147   5.297  46.175  1.00  0.00           C
ATOM   5833 5C31 POPEB 374      77.827   4.056  45.335  1.00  0.00           C
ATOM   5836 6C31 POPEB 374      78.117   4.216  43.835  1.00  0.00           C
ATOM   5840  NH3 POPEC 375     110.237  57.176  20.525  1.00  0.00           N
ATOM   5844  C12 POPEC 375     109.647  55.816  20.545  1.00  0.00           C
ATOM   5847  C11 POPEC 375     110.017  55.156  21.885  1.00  0.00           C
ATOM   5850  P   POPEC 375     112.517  54.587  21.395  1.00  0.00           P
ATOM   5851  O13 POPEC 375     112.147  53.167  21.305  1.00  0.00           O
ATOM   5852  O14 POPEC 375     112.837  55.356  20.175  1.00  0.00           O
ATOM   5853  O11 POPEC 375     113.746  54.737  22.385  1.00  0.00           O
ATOM   5854  O12 POPEC 375     111.396  55.376  22.195  1.00  0.00           O
ATOM   5855  C1  POPEC 375     113.616  54.317  23.745  1.00  0.00           C
ATOM   5858  C2  POPEC 375     113.257  55.487  24.705  1.00  0.00           C
ATOM   5860  O21 POPEC 375     114.287  55.676  25.705  1.00  0.00           O
ATOM   5861  C21 POPEC 375     114.476  54.676  26.545  1.00  0.00           C
ATOM   5862  O22 POPEC 375     113.786  53.667  26.635  1.00  0.00           O
ATOM   5863  C22 POPEC 375     115.657  54.987  27.465  1.00  0.00           C
ATOM   5866  C3  POPEC 375     111.827  55.356  25.305  1.00  0.00           C
ATOM   5869  O31 POPEC 375     111.596  56.376  26.305  1.00  0.00           O
ATOM   5870  C31 POPEC 375     110.887  55.996  27.355  1.00  0.00           C
ATOM   5871  O32 POPEC 375     109.687  56.206  27.475  1.00  0.00           O
ATOM   5872  C32 POPEC 375     111.736  55.356  28.425  1.00  0.00           C
ATOM   5875  C23 POPEC 375     116.536  53.737  27.695  1.00  0.00           C
ATOM   5878  C24 POPEC 375     117.576  53.906  28.805  1.00  0.00           C
ATOM   5881  C25 POPEC 375     116.986  53.827  30.225  1.00  0.00           C
ATOM   5884  C26 POPEC 375     118.066  53.687  31.295  1.00  0.00           C
ATOM   5887  C27 POPEC 375     117.546  53.167  32.645  1.00  0.00           C
ATOM   5890  C28 POPEC 375     118.686  52.626  33.515  1.00  0.00           C
ATOM   5893  C29 POPEC 375     118.226  52.017  34.815  1.00  0.00           C
ATOM   5895 0C21 POPEC 375     118.476  52.466  36.055  1.00  0.00           C
ATOM   5897 1C21 POPEC 375     119.227  53.716  36.425  1.00  0.00           C
ATOM   5900 2C21 POPEC 375     118.406  54.647  37.325  1.00  0.00           C
ATOM   5903 3C21 POPEC 375     118.376  54.246  38.805  1.00  0.00           C
ATOM   5906 4C21 POPEC 375     117.676  55.286  39.695  1.00  0.00           C
ATOM   5909 5C21 POPEC 375     118.236  56.716  39.565  1.00  0.00           C
ATOM   5912 6C21 POPEC 375     119.746  56.796  39.885  1.00  0.00           C
ATOM   5915 7C21 POPEC 375     120.257  58.226  40.065  1.00  0.00           C
ATOM   5918 8C21 POPEC 375     121.696  58.267  40.595  1.00  0.00           C
ATOM   5922  C33 POPEC 375     111.307  55.856  29.815  1.00  0.00           C
ATOM   5925  C34 POPEC 375     112.447  55.816  30.835  1.00  0.00           C
ATOM   5928  C35 POPEC 375     112.757  54.417  31.365  1.00  0.00           C
ATOM   5931  C36 POPEC 375     113.287  54.476  32.795  1.00  0.00           C
ATOM   5934  C37 POPEC 375     113.796  53.126  33.305  1.00  0.00           C
ATOM   5937  C38 POPEC 375     114.127  53.147  34.805  1.00  0.00           C
ATOM   5940  C39 POPEC 375     112.907  52.856  35.685  1.00  0.00           C
ATOM   5943 0C31 POPEC 375     113.276  52.647  37.165  1.00  0.00           C
ATOM   5946 1C31 POPEC 375     112.126  52.046  37.985  1.00  0.00           C
ATOM   5949 2C31 POPEC 375     112.616  51.327  39.255  1.00  0.00           C
ATOM   5952 3C31 POPEC 375     113.236  52.237  40.325  1.00  0.00           C
ATOM   5955 4C31 POPEC 375     112.207  52.966  41.205  1.00  0.00           C
ATOM   5958 5C31 POPEC 375     112.886  53.716  42.355  1.00  0.00           C
ATOM   5961 6C31 POPEC 375     111.976  54.667  43.135  1.00  0.00           C
ATOM   5965  NH3 POPED 376       8.626  19.997  24.885  1.00  0.00           N
ATOM   5969  C12 POPED 376       8.017  20.387  23.575  1.00  0.00           C
ATOM   5972  C11 POPED 376       6.577  20.786  23.805  1.00  0.00           C
ATOM   5975  P   POPED 376       4.416  20.587  22.405  1.00  0.00           P
ATOM   5976  O13 POPED 376       3.816  21.417  21.335  1.00  0.00           O
ATOM   5977  O14 POPED 376       4.276  19.127  22.195  1.00  0.00           O
ATOM   5978  O11 POPED 376       3.747  20.956  23.795  1.00  0.00           O
ATOM   5979  O12 POPED 376       5.937  20.996  22.555  1.00  0.00           O
ATOM   5980  C1  POPED 376       3.616  20.016  24.875  1.00  0.00           C
ATOM   5983  C2  POPED 376       4.017  20.687  26.215  1.00  0.00           C
ATOM   5985  O21 POPED 376       4.677  19.727  27.075  1.00  0.00           O
ATOM   5986  C21 POPED 376       5.926  20.036  27.415  1.00  0.00           C
ATOM   5987  O22 POPED 376       6.657  20.817  26.825  1.00  0.00           O
ATOM   5988  C22 POPED 376       6.316  19.366  28.715  1.00  0.00           C
ATOM   5991  C3  POPED 376       2.756  21.286  26.935  1.00  0.00           C
ATOM   5994  O31 POPED 376       2.327  20.506  28.065  1.00  0.00           O
ATOM   5995  C31 POPED 376       2.827  20.827  29.245  1.00  0.00           C
ATOM   5996  O32 POPED 376       3.626  21.726  29.465  1.00  0.00           O
ATOM   5997  C32 POPED 376       2.307  19.867  30.295  1.00  0.00           C
ATOM   6000  C23 POPED 376       7.136  20.366  29.555  1.00  0.00           C
ATOM   6003  C24 POPED 376       7.296  19.937  31.015  1.00  0.00           C
ATOM   6006  C25 POPED 376       7.957  21.017  31.885  1.00  0.00           C
ATOM   6009  C26 POPED 376       7.347  21.036  33.295  1.00  0.00           C
ATOM   6012  C27 POPED 376       8.216  21.756  34.335  1.00  0.00           C
ATOM   6015  C28 POPED 376       7.636  21.667  35.765  1.00  0.00           C
ATOM   6018  C29 POPED 376       7.436  20.237  36.195  1.00  0.00           C
ATOM   6020 0C21 POPED 376       8.287  19.457  36.895  1.00  0.00           C
ATOM   6022 1C21 POPED 376       9.647  19.816  37.455  1.00  0.00           C
ATOM   6025 2C21 POPED 376       9.687  19.407  38.935  1.00  0.00           C
ATOM   6028 3C21 POPED 376      11.107  19.216  39.495  1.00  0.00           C
ATOM   6031 4C21 POPED 376      11.076  18.526  40.865  1.00  0.00           C
ATOM   6034 5C21 POPED 376      12.437  18.036  41.375  1.00  0.00           C
ATOM   6037 6C21 POPED 376      13.466  19.156  41.535  1.00  0.00           C
ATOM   6040 7C21 POPED 376      14.737  18.697  42.265  1.00  0.00           C
ATOM   6043 8C21 POPED 376      15.866  19.727  42.325  1.00  0.00           C
ATOM   6047  C33 POPED 376       2.737  20.176  31.755  1.00  0.00           C
ATOM   6050  C34 POPED 376       2.227  19.077  32.685  1.00  0.00           C
ATOM   6053  C35 POPED 376       1.817  19.507  34.095  1.00  0.00           C
ATOM   6056  C36 POPED 376       2.966  19.876  35.045  1.00  0.00           C
ATOM   6059  C37 POPED 376       2.477  19.776  36.505  1.00  0.00           C
ATOM   6062  C38 POPED 376       2.906  20.936  37.405  1.00  0.00           C
ATOM   6065  C39 POPED 376       4.366  20.856  37.865  1.00  0.00           C
ATOM   6068 0C31 POPED 376       4.477  20.926  39.395  1.00  0.00           C
ATOM   6071 1C31 POPED 376       5.866  21.347  39.875  1.00  0.00           C
ATOM   6074 2C31 POPED 376       5.847  21.937  41.295  1.00  0.00           C
ATOM   6077 3C31 POPED 376       6.887  23.036  41.495  1.00  0.00           C
ATOM   6080 4C31 POPED 376       8.307  22.546  41.215  1.00  0.00           C
ATOM   6083 5C31 POPED 376       9.397  23.417  41.855  1.00  0.00           C
ATOM   6086 6C31 POPED 376      10.716  22.667  42.015  1.00  0.00           C
ATOM   6090  NH3 POPEE 377      19.347  96.076  22.215  1.00  0.00           N
ATOM   6094  C12 POPEE 377      18.777  97.466  22.115  1.00  0.00           C
ATOM   6097  C11 POPEE 377      17.756  97.546  20.975  1.00  0.00           C
ATOM   6100  P   POPEE 377      15.987  99.147  19.985  1.00  0.00           P
ATOM   6101  O13 POPEE 377      15.996 100.466  19.345  1.00  0.00           O
ATOM   6102  O14 POPEE 377      15.697  97.997  19.095  1.00  0.00           O
ATOM   6103  O11 POPEE 377      14.826  99.167  21.045  1.00  0.00           O
ATOM   6104  O12 POPEE 377      17.296  98.897  20.805  1.00  0.00           O
ATOM   6105  C1  POPEE 377      15.076  99.116  22.455  1.00  0.00           C
ATOM   6108  C2  POPEE 377      14.367 100.277  23.195  1.00  0.00           C
ATOM   6110  O21 POPEE 377      14.327 100.086  24.625  1.00  0.00           O
ATOM   6111  C21 POPEE 377      15.347  99.647  25.325  1.00  0.00           C
ATOM   6112  O22 POPEE 377      16.437  99.287  24.915  1.00  0.00           O
ATOM   6113  C22 POPEE 377      14.987  99.686  26.815  1.00  0.00           C
ATOM   6116  C3  POPEE 377      12.906 100.567  22.695  1.00  0.00           C
ATOM   6119  O31 POPEE 377      11.906  99.887  23.505  1.00  0.00           O
ATOM   6120  C31 POPEE 377      11.396 100.646  24.485  1.00  0.00           C
ATOM   6121  O32 POPEE 377      11.697 101.806  24.715  1.00  0.00           O
ATOM   6122  C32 POPEE 377      10.407  99.847  25.325  1.00  0.00           C
ATOM   6125  C23 POPEE 377      15.777 100.827  27.475  1.00  0.00           C
ATOM   6128  C24 POPEE 377      15.567 100.947  28.985  1.00  0.00           C
ATOM   6131  C25 POPEE 377      16.456 102.086  29.475  1.00  0.00           C
ATOM   6134  C26 POPEE 377      16.277 102.416  30.945  1.00  0.00           C
ATOM   6137  C27 POPEE 377      17.426 103.307  31.435  1.00  0.00           C
ATOM   6140  C28 POPEE 377      17.197 103.887  32.835  1.00  0.00           C
ATOM   6143  C29 POPEE 377      17.146 102.787  33.865  1.00  0.00           C
ATOM   6145 0C21 POPEE 377      16.906 102.977  35.165  1.00  0.00           C
ATOM   6147 1C21 POPEE 377      16.626 104.306  35.835  1.00  0.00           C
ATOM   6150 2C21 POPEE 377      15.187 104.387  36.365  1.00  0.00           C
ATOM   6153 3C21 POPEE 377      14.847 103.296  37.395  1.00  0.00           C
ATOM   6156 4C21 POPEE 377      13.386 103.327  37.855  1.00  0.00           C
ATOM   6159 5C21 POPEE 377      12.986 104.667  38.495  1.00  0.00           C
ATOM   6162 6C21 POPEE 377      11.636 104.567  39.195  1.00  0.00           C
ATOM   6165 7C21 POPEE 377      11.137 105.897  39.765  1.00  0.00           C
ATOM   6168 8C21 POPEE 377       9.807 105.726  40.475  1.00  0.00           C
ATOM   6172  C33 POPEE 377      11.017  99.527  26.715  1.00  0.00           C
ATOM   6175  C34 POPEE 377       9.986  98.996  27.725  1.00  0.00           C
ATOM   6178  C35 POPEE 377      10.557  98.727  29.135  1.00  0.00           C
ATOM   6181  C36 POPEE 377      11.157  99.957  29.835  1.00  0.00           C
ATOM   6184  C37 POPEE 377      11.537  99.686  31.295  1.00  0.00           C
ATOM   6187  C38 POPEE 377      12.267 100.886  31.925  1.00  0.00           C
ATOM   6190  C39 POPEE 377      12.997 100.526  33.225  1.00  0.00           C
ATOM   6193 0C31 POPEE 377      12.066 100.316  34.425  1.00  0.00           C
ATOM   6196 1C31 POPEE 377      12.817  99.896  35.695  1.00  0.00           C
ATOM   6199 2C31 POPEE 377      11.867  99.776  36.895  1.00  0.00           C
ATOM   6202 3C31 POPEE 377      12.546  99.247  38.155  1.00  0.00           C
ATOM   6205 4C31 POPEE 377      11.517  98.786  39.195  1.00  0.00           C
ATOM   6208 5C31 POPEE 377      12.086  98.637  40.605  1.00  0.00           C
ATOM   6211 6C31 POPEE 377      11.057  98.117  41.605  1.00  0.00           C
ATOM   6215  NH3 POPEF 378      27.566   6.996  20.925  1.00  0.00           N
ATOM   6219  C12 POPEF 378      26.386   6.446  21.685  1.00  0.00           C
ATOM   6222  C11 POPEF 378      25.176   7.386  21.535  1.00  0.00           C
ATOM   6225  P   POPEF 378      23.167   5.696  21.355  1.00  0.00           P
ATOM   6226  O13 POPEF 378      23.556   5.696  19.925  1.00  0.00           O
ATOM   6227  O14 POPEF 378      21.736   5.826  21.685  1.00  0.00           O
ATOM   6228  O11 POPEF 378      23.767   4.397  22.045  1.00  0.00           O
ATOM   6229  O12 POPEF 378      23.967   6.866  22.095  1.00  0.00           O
ATOM   6230  C1  POPEF 378      23.367   4.047  23.385  1.00  0.00           C
ATOM   6233  C2  POPEF 378      24.136   4.826  24.495  1.00  0.00           C
ATOM   6235  O21 POPEF 378      25.246   4.047  25.015  1.00  0.00           O
ATOM   6236  C21 POPEF 378      26.347   4.756  25.315  1.00  0.00           C
ATOM   6237  O22 POPEF 378      26.476   5.957  25.155  1.00  0.00           O
ATOM   6238  C22 POPEF 378      27.457   3.846  25.825  1.00  0.00           C
ATOM   6241  C3  POPEF 378      23.147   5.176  25.635  1.00  0.00           C
ATOM   6244  O31 POPEF 378      23.867   5.857  26.685  1.00  0.00           O
ATOM   6245  C31 POPEF 378      23.386   5.687  27.895  1.00  0.00           C
ATOM   6246  O32 POPEF 378      22.306   5.196  28.185  1.00  0.00           O
ATOM   6247  C32 POPEF 378      24.406   6.156  28.915  1.00  0.00           C
ATOM   6250  C23 POPEF 378      28.077   4.277  27.175  1.00  0.00           C
ATOM   6253  C24 POPEF 378      29.317   3.417  27.475  1.00  0.00           C
ATOM   6256  C25 POPEF 378      30.287   3.997  28.515  1.00  0.00           C
ATOM   6259  C26 POPEF 378      29.666   4.227  29.905  1.00  0.00           C
ATOM   6262  C27 POPEF 378      30.746   4.397  30.995  1.00  0.00           C
ATOM   6265  C28 POPEF 378      30.226   4.136  32.415  1.00  0.00           C
ATOM   6268  C29 POPEF 378      31.246   4.496  33.465  1.00  0.00           C
ATOM   6270 0C21 POPEF 378      31.576   3.757  34.535  1.00  0.00           C
ATOM   6272 1C21 POPEF 378      30.967   2.426  34.905  1.00  0.00           C
ATOM   6275 2C21 POPEF 378      31.357   1.937  36.305  1.00  0.00           C
ATOM   6278 3C21 POPEF 378      30.577   2.636  37.435  1.00  0.00           C
ATOM   6281 4C21 POPEF 378      30.967   2.116  38.825  1.00  0.00           C
ATOM   6284 5C21 POPEF 378      30.107   2.686  39.955  1.00  0.00           C
ATOM   6287 6C21 POPEF 378      30.207   4.216  40.085  1.00  0.00           C
ATOM   6290 7C21 POPEF 378      29.506   4.746  41.345  1.00  0.00           C
ATOM   6293 8C21 POPEF 378      29.656   6.256  41.535  1.00  0.00           C
ATOM   6297  C33 POPEF 378      24.647   5.067  29.985  1.00  0.00           C
ATOM   6300  C34 POPEF 378      25.976   5.257  30.725  1.00  0.00           C
ATOM   6303  C35 POPEF 378      26.056   6.567  31.535  1.00  0.00           C
ATOM   6306  C36 POPEF 378      27.436   6.726  32.195  1.00  0.00           C
ATOM   6309  C37 POPEF 378      27.986   8.156  32.185  1.00  0.00           C
ATOM   6312  C38 POPEF 378      29.387   8.237  32.805  1.00  0.00           C
ATOM   6315  C39 POPEF 378      29.367   7.987  34.315  1.00  0.00           C
ATOM   6318 0C31 POPEF 378      30.626   8.497  35.045  1.00  0.00           C
ATOM   6321 1C31 POPEF 378      30.377   8.607  36.555  1.00  0.00           C
ATOM   6324 2C31 POPEF 378      31.416   9.486  37.275  1.00  0.00           C
ATOM   6327 3C31 POPEF 378      31.026   9.756  38.745  1.00  0.00           C
ATOM   6330 4C31 POPEF 378      31.646  11.037  39.325  1.00  0.00           C
ATOM   6333 5C31 POPEF 378      33.167  11.037  39.275  1.00  0.00           C
ATOM   6336 6C31 POPEF 378      33.867  12.346  39.635  1.00  0.00           C
ATOM   6340  NH3 POPEG 379      88.527  86.847  23.735  1.00  0.00           N
ATOM   6344  C12 POPEG 379      89.476  87.936  23.335  1.00  0.00           C
ATOM   6347  C11 POPEG 379      90.787  87.266  22.915  1.00  0.00           C
ATOM   6350  P   POPEG 379      92.067  89.626  22.825  1.00  0.00           P
ATOM   6351  O13 POPEG 379      93.476  89.987  22.565  1.00  0.00           O
ATOM   6352  O14 POPEG 379      91.016  90.417  22.165  1.00  0.00           O
ATOM   6353  O11 POPEG 379      91.736  89.826  24.365  1.00  0.00           O
ATOM   6354  O12 POPEG 379      91.836  88.106  22.475  1.00  0.00           O
ATOM   6355  C1  POPEG 379      92.016  88.996  25.485  1.00  0.00           C
ATOM   6358  C2  POPEG 379      91.627  89.756  26.785  1.00  0.00           C
ATOM   6360  O21 POPEG 379      91.946  89.027  27.985  1.00  0.00           O
ATOM   6361  C21 POPEG 379      91.116  88.106  28.425  1.00  0.00           C
ATOM   6362  O22 POPEG 379      90.246  87.546  27.785  1.00  0.00           O
ATOM   6363  C22 POPEG 379      91.416  87.757  29.895  1.00  0.00           C
ATOM   6366  C3  POPEG 379      90.166  90.306  26.755  1.00  0.00           C
ATOM   6369  O31 POPEG 379      89.847  91.026  27.965  1.00  0.00           O
ATOM   6370  C31 POPEG 379      90.076  92.326  27.955  1.00  0.00           C
ATOM   6371  O32 POPEG 379      90.586  92.966  27.045  1.00  0.00           O
ATOM   6372  C32 POPEG 379      89.526  92.897  29.285  1.00  0.00           C
ATOM   6375  C23 POPEG 379      92.417  88.686  30.635  1.00  0.00           C
ATOM   6378  C24 POPEG 379      91.897  90.117  30.855  1.00  0.00           C
ATOM   6381  C25 POPEG 379      92.546  90.786  32.085  1.00  0.00           C
ATOM   6384  C26 POPEG 379      91.816  90.436  33.385  1.00  0.00           C
ATOM   6387  C27 POPEG 379      92.757  90.117  34.555  1.00  0.00           C
ATOM   6390  C28 POPEG 379      91.967  89.756  35.825  1.00  0.00           C
ATOM   6393  C29 POPEG 379      92.837  89.476  37.015  1.00  0.00           C
ATOM   6395 0C21 POPEG 379      92.417  88.946  38.175  1.00  0.00           C
ATOM   6397 1C21 POPEG 379      90.996  88.537  38.495  1.00  0.00           C
ATOM   6400 2C21 POPEG 379      90.407  89.287  39.695  1.00  0.00           C
ATOM   6403 3C21 POPEG 379      90.146  90.777  39.435  1.00  0.00           C
ATOM   6406 4C21 POPEG 379      89.766  91.566  40.705  1.00  0.00           C
ATOM   6409 5C21 POPEG 379      88.607  90.936  41.485  1.00  0.00           C
ATOM   6412 6C21 POPEG 379      88.077  91.856  42.585  1.00  0.00           C
ATOM   6415 7C21 POPEG 379      87.067  91.177  43.505  1.00  0.00           C
ATOM   6418 8C21 POPEG 379      86.316  92.177  44.365  1.00  0.00           C
ATOM   6422  C33 POPEG 379      90.496  93.847  30.025  1.00  0.00           C
ATOM   6425  C34 POPEG 379      90.227  93.897  31.535  1.00  0.00           C
ATOM   6428  C35 POPEG 379      90.987  95.036  32.235  1.00  0.00           C
ATOM   6431  C36 POPEG 379      91.197  94.776  33.735  1.00  0.00           C
ATOM   6434  C37 POPEG 379      91.986  95.897  34.445  1.00  0.00           C
ATOM   6437  C38 POPEG 379      92.307  95.637  35.925  1.00  0.00           C
ATOM   6440  C39 POPEG 379      92.956  94.266  36.195  1.00  0.00           C
ATOM   6443 0C31 POPEG 379      93.527  94.136  37.615  1.00  0.00           C
ATOM   6446 1C31 POPEG 379      94.007  92.707  37.885  1.00  0.00           C
ATOM   6449 2C31 POPEG 379      94.817  92.536  39.175  1.00  0.00           C
ATOM   6452 3C31 POPEG 379      93.987  92.656  40.465  1.00  0.00           C
ATOM   6455 4C31 POPEG 379      94.737  92.067  41.665  1.00  0.00           C
ATOM   6458 5C31 POPEG 379      93.987  92.226  42.995  1.00  0.00           C
ATOM   6461 6C31 POPEG 379      94.707  91.546  44.155  1.00  0.00           C
ATOM   6465  NH3 POPEH 380     101.536   8.367  22.795  1.00  0.00           N
ATOM   6469  C12 POPEH 380     102.956   8.206  23.275  1.00  0.00           C
ATOM   6472  C11 POPEH 380     103.877   7.586  22.195  1.00  0.00           C
ATOM   6475  P   POPEH 380     102.996   5.196  21.435  1.00  0.00           P
ATOM   6476  O13 POPEH 380     101.687   4.846  20.875  1.00  0.00           O
ATOM   6477  O14 POPEH 380     104.187   4.536  20.825  1.00  0.00           O
ATOM   6478  O11 POPEH 380     103.017   4.966  23.005  1.00  0.00           O
ATOM   6479  O12 POPEH 380     103.166   6.756  21.285  1.00  0.00           O
ATOM   6480  C1  POPEH 380     102.616   3.696  23.545  1.00  0.00           C
ATOM   6483  C2  POPEH 380     101.167   3.687  24.105  1.00  0.00           C
ATOM   6485  O21 POPEH 380     101.086   4.397  25.365  1.00  0.00           O
ATOM   6486  C21 POPEH 380     100.586   5.627  25.275  1.00  0.00           C
ATOM   6487  O22 POPEH 380     100.517   6.296  24.265  1.00  0.00           O
ATOM   6488  C22 POPEH 380     100.146   6.136  26.645  1.00  0.00           C
ATOM   6491  C3  POPEH 380     100.706   2.226  24.365  1.00  0.00           C
ATOM   6494  O31 POPEH 380      99.357   2.176  24.885  1.00  0.00           O
ATOM   6495  C31 POPEH 380      99.087   1.086  25.605  1.00  0.00           C
ATOM   6496  O32 POPEH 380      99.866   0.176  25.815  1.00  0.00           O
ATOM   6497  C32 POPEH 380      97.697   1.237  26.245  1.00  0.00           C
ATOM   6500  C23 POPEH 380      98.796   6.897  26.595  1.00  0.00           C
ATOM   6503  C24 POPEH 380      97.657   6.177  27.335  1.00  0.00           C
ATOM   6506  C25 POPEH 380      97.666   6.407  28.865  1.00  0.00           C
ATOM   6509  C26 POPEH 380      97.007   7.747  29.265  1.00  0.00           C
ATOM   6512  C27 POPEH 380      96.787   7.926  30.775  1.00  0.00           C
ATOM   6515  C28 POPEH 380      96.037   9.247  31.085  1.00  0.00           C
ATOM   6518  C29 POPEH 380      95.477   9.356  32.485  1.00  0.00           C
ATOM   6520 0C21 POPEH 380      95.556  10.427  33.305  1.00  0.00           C
ATOM   6522 1C21 POPEH 380      96.267  11.727  33.015  1.00  0.00           C
ATOM   6525 2C21 POPEH 380      96.316  12.697  34.215  1.00  0.00           C
ATOM   6528 3C21 POPEH 380      97.026  12.107  35.445  1.00  0.00           C
ATOM   6531 4C21 POPEH 380      97.666  13.166  36.365  1.00  0.00           C
ATOM   6534 5C21 POPEH 380      96.746  13.786  37.425  1.00  0.00           C
ATOM   6537 6C21 POPEH 380      96.687  12.957  38.715  1.00  0.00           C
ATOM   6540 7C21 POPEH 380      95.946  13.687  39.845  1.00  0.00           C
ATOM   6543 8C21 POPEH 380      96.806  13.917  41.085  1.00  0.00           C
ATOM   6547  C33 POPEH 380      97.557   0.386  27.525  1.00  0.00           C
ATOM   6550  C34 POPEH 380      98.376   0.937  28.705  1.00  0.00           C
ATOM   6553  C35 POPEH 380      98.437  -0.004  29.935  1.00  0.00           C
ATOM   6556  C36 POPEH 380      99.357  -1.227  29.765  1.00  0.00           C
ATOM   6559  C37 POPEH 380      98.607  -2.497  29.335  1.00  0.00           C
ATOM   6562  C38 POPEH 380      99.437  -3.786  29.435  1.00  0.00           C
ATOM   6565  C39 POPEH 380      99.166  -4.587  30.725  1.00  0.00           C
ATOM   6568 0C31 POPEH 380     100.026  -4.176  31.925  1.00  0.00           C
ATOM   6571 1C31 POPEH 380      99.616  -4.947  33.195  1.00  0.00           C
ATOM   6574 2C31 POPEH 380     100.186  -4.327  34.475  1.00  0.00           C
ATOM   6577 3C31 POPEH 380      99.656  -5.017  35.745  1.00  0.00           C
ATOM   6580 4C31 POPEH 380     100.087  -4.296  37.035  1.00  0.00           C
ATOM   6583 5C31 POPEH 380      99.556  -4.997  38.295  1.00  0.00           C
ATOM   6586 6C31 POPEH 380      99.707  -4.156  39.555  1.00  0.00           C
ATOM   6590  NH3 POPEI 381      31.307 102.577  21.835  1.00  0.00           N
ATOM   6594  C12 POPEI 381      32.807 102.757  21.855  1.00  0.00           C
ATOM   6597  C11 POPEI 381      33.406 102.757  23.275  1.00  0.00           C
ATOM   6600  P   POPEI 381      35.956 102.737  22.595  1.00  0.00           P
ATOM   6601  O13 POPEI 381      35.647 101.306  22.285  1.00  0.00           O
ATOM   6602  O14 POPEI 381      36.346 103.616  21.475  1.00  0.00           O
ATOM   6603  O11 POPEI 381      37.057 102.787  23.745  1.00  0.00           O
ATOM   6604  O12 POPEI 381      34.697 103.347  23.315  1.00  0.00           O
ATOM   6605  C1  POPEI 381      36.877 101.847  24.815  1.00  0.00           C
ATOM   6608  C2  POPEI 381      37.577 102.287  26.125  1.00  0.00           C
ATOM   6610  O21 POPEI 381      36.877 103.356  26.755  1.00  0.00           O
ATOM   6611  C21 POPEI 381      37.147 104.616  26.445  1.00  0.00           C
ATOM   6612  O22 POPEI 381      37.787 105.016  25.495  1.00  0.00           O
ATOM   6613  C22 POPEI 381      36.577 105.487  27.575  1.00  0.00           C
ATOM   6616  C3  POPEI 381      39.127 102.457  26.065  1.00  0.00           C
ATOM   6619  O31 POPEI 381      39.697 102.816  27.345  1.00  0.00           O
ATOM   6620  C31 POPEI 381      39.676 101.867  28.275  1.00  0.00           C
ATOM   6621  O32 POPEI 381      39.127 100.786  28.175  1.00  0.00           O
ATOM   6622  C32 POPEI 381      40.397 102.366  29.545  1.00  0.00           C
ATOM   6625  C23 POPEI 381      36.437 104.747  28.935  1.00  0.00           C
ATOM   6628  C24 POPEI 381      35.746 105.567  30.035  1.00  0.00           C
ATOM   6631  C25 POPEI 381      35.886 104.847  31.385  1.00  0.00           C
ATOM   6634  C26 POPEI 381      35.127 105.506  32.535  1.00  0.00           C
ATOM   6637  C27 POPEI 381      35.507 104.887  33.895  1.00  0.00           C
ATOM   6640  C28 POPEI 381      34.287 104.697  34.795  1.00  0.00           C
ATOM   6643  C29 POPEI 381      34.617 104.356  36.225  1.00  0.00           C
ATOM   6645 0C21 POPEI 381      34.366 103.196  36.855  1.00  0.00           C
ATOM   6647 1C21 POPEI 381      33.746 101.966  36.245  1.00  0.00           C
ATOM   6650 2C21 POPEI 381      32.236 101.806  36.525  1.00  0.00           C
ATOM   6653 3C21 POPEI 381      31.676 100.506  35.905  1.00  0.00           C
ATOM   6656 4C21 POPEI 381      30.246 100.176  36.365  1.00  0.00           C
ATOM   6659 5C21 POPEI 381      29.187 101.146  35.825  1.00  0.00           C
ATOM   6662 6C21 POPEI 381      27.866 101.067  36.595  1.00  0.00           C
ATOM   6665 7C21 POPEI 381      26.787 101.957  35.965  1.00  0.00           C
ATOM   6668 8C21 POPEI 381      25.567 102.177  36.865  1.00  0.00           C
ATOM   6672  C33 POPEI 381      39.467 102.287  30.785  1.00  0.00           C
ATOM   6675  C34 POPEI 381      40.136 102.787  32.065  1.00  0.00           C
ATOM   6678  C35 POPEI 381      39.267 102.567  33.305  1.00  0.00           C
ATOM   6681  C36 POPEI 381      39.947 103.026  34.605  1.00  0.00           C
ATOM   6684  C37 POPEI 381      39.097 102.857  35.865  1.00  0.00           C
ATOM   6687  C38 POPEI 381      39.897 103.146  37.155  1.00  0.00           C
ATOM   6690  C39 POPEI 381      39.107 102.876  38.445  1.00  0.00           C
ATOM   6693 0C31 POPEI 381      38.276 104.076  38.925  1.00  0.00           C
ATOM   6696 1C31 POPEI 381      37.436 103.747  40.165  1.00  0.00           C
ATOM   6699 2C31 POPEI 381      36.237 104.697  40.315  1.00  0.00           C
ATOM   6702 3C31 POPEI 381      35.156 104.216  41.305  1.00  0.00           C
ATOM   6705 4C31 POPEI 381      35.586 104.237  42.775  1.00  0.00           C
ATOM   6708 5C31 POPEI 381      34.377 104.317  43.715  1.00  0.00           C
ATOM   6711 6C31 POPEI 381      34.746 104.446  45.195  1.00  0.00           C
ATOM   6715  NH3 POPEJ 382       8.567  74.876  63.035  1.00  0.00           N
ATOM   6719  C12 POPEJ 382       7.307  75.707  63.005  1.00  0.00           C
ATOM   6722  C11 POPEJ 382       6.077  74.847  62.635  1.00  0.00           C
ATOM   6725  P   POPEJ 382       3.767  75.917  61.945  1.00  0.00           P
ATOM   6726  O13 POPEJ 382       2.707  76.687  62.615  1.00  0.00           O
ATOM   6727  O14 POPEJ 382       4.396  76.516  60.755  1.00  0.00           O
ATOM   6728  O11 POPEJ 382       3.177  74.516  61.485  1.00  0.00           O
ATOM   6729  O12 POPEJ 382       4.866  75.516  62.995  1.00  0.00           O
ATOM   6730  C1  POPEJ 382       1.897  74.597  60.845  1.00  0.00           C
ATOM   6733  C2  POPEJ 382       1.577  73.317  60.055  1.00  0.00           C
ATOM   6735  O21 POPEJ 382       0.154  73.336  59.835  1.00  0.00           O
ATOM   6736  C21 POPEJ 382      -0.236  72.817  58.695  1.00  0.00           C
ATOM   6737  O22 POPEJ 382       0.484  72.497  57.765  1.00  0.00           O
ATOM   6738  C22 POPEJ 382      -1.746  72.586  58.775  1.00  0.00           C
ATOM   6741  C3  POPEJ 382       1.987  72.067  60.885  1.00  0.00           C
ATOM   6744  O31 POPEJ 382       1.307  70.847  60.525  1.00  0.00           O
ATOM   6745  C31 POPEJ 382       1.827  69.887  59.765  1.00  0.00           C
ATOM   6746  O32 POPEJ 382       1.387  68.747  59.735  1.00  0.00           O
ATOM   6747  C32 POPEJ 382       3.017  70.326  58.915  1.00  0.00           C
ATOM   6750  C23 POPEJ 382      -2.297  71.906  57.515  1.00  0.00           C
ATOM   6753  C24 POPEJ 382      -1.827  70.466  57.265  1.00  0.00           C
ATOM   6756  C25 POPEJ 382      -2.297  69.966  55.895  1.00  0.00           C
ATOM   6759  C26 POPEJ 382      -1.486  70.546  54.725  1.00  0.00           C
ATOM   6762  C27 POPEJ 382      -2.107  70.156  53.375  1.00  0.00           C
ATOM   6765  C28 POPEJ 382      -1.336  70.726  52.175  1.00  0.00           C
ATOM   6768  C29 POPEJ 382      -2.006  70.356  50.885  1.00  0.00           C
ATOM   6770 0C21 POPEJ 382      -1.956  69.126  50.345  1.00  0.00           C
ATOM   6772 1C21 POPEJ 382      -2.696  68.707  49.095  1.00  0.00           C
ATOM   6775 2C21 POPEJ 382      -4.107  69.327  48.905  1.00  0.00           C
ATOM   6778 3C21 POPEJ 382      -5.236  68.296  48.815  1.00  0.00           C
ATOM   6781 4C21 POPEJ 382      -5.406  67.477  50.105  1.00  0.00           C
ATOM   6784 5C21 POPEJ 382      -6.827  66.936  50.315  1.00  0.00           C
ATOM   6787 6C21 POPEJ 382      -7.237  65.836  49.325  1.00  0.00           C
ATOM   6790 7C21 POPEJ 382      -8.697  65.417  49.525  1.00  0.00           C
ATOM   6793 8C21 POPEJ 382      -9.107  64.167  48.745  1.00  0.00           C
ATOM   6797  C33 POPEJ 382       3.586  69.167  58.075  1.00  0.00           C
ATOM   6800  C34 POPEJ 382       4.926  69.556  57.435  1.00  0.00           C
ATOM   6803  C35 POPEJ 382       5.526  68.457  56.555  1.00  0.00           C
ATOM   6806  C36 POPEJ 382       6.446  69.036  55.465  1.00  0.00           C
ATOM   6809  C37 POPEJ 382       7.037  67.966  54.555  1.00  0.00           C
ATOM   6812  C38 POPEJ 382       7.706  68.546  53.315  1.00  0.00           C
ATOM   6815  C39 POPEJ 382       6.767  68.656  52.105  1.00  0.00           C
ATOM   6818 0C31 POPEJ 382       7.557  69.046  50.855  1.00  0.00           C
ATOM   6821 1C31 POPEJ 382       6.736  69.036  49.565  1.00  0.00           C
ATOM   6824 2C31 POPEJ 382       7.517  69.626  48.375  1.00  0.00           C
ATOM   6827 3C31 POPEJ 382       8.916  69.007  48.215  1.00  0.00           C
ATOM   6830 4C31 POPEJ 382       9.697  69.626  47.045  1.00  0.00           C
ATOM   6833 5C31 POPEJ 382      11.167  69.207  47.015  1.00  0.00           C
ATOM   6836 6C31 POPEJ 382      11.947  69.906  45.915  1.00  0.00           C
ATOM   6840  NH3 POPEK 383      88.506  60.187  21.835  1.00  0.00           N
ATOM   6844  C12 POPEK 383      89.196  61.466  22.215  1.00  0.00           C
ATOM   6847  C11 POPEK 383      90.657  61.157  22.565  1.00  0.00           C
ATOM   6850  P   POPEK 383      91.666  59.816  24.585  1.00  0.00           P
ATOM   6851  O13 POPEK 383      92.746  58.916  24.095  1.00  0.00           O
ATOM   6852  O14 POPEK 383      92.107  61.117  25.135  1.00  0.00           O
ATOM   6853  O11 POPEK 383      90.747  59.046  25.595  1.00  0.00           O
ATOM   6854  O12 POPEK 383      90.687  59.987  23.375  1.00  0.00           O
ATOM   6855  C1  POPEK 383      91.156  58.737  26.935  1.00  0.00           C
ATOM   6858  C2  POPEK 383      91.217  57.206  27.195  1.00  0.00           C
ATOM   6860  O21 POPEK 383      92.026  56.976  28.365  1.00  0.00           O
ATOM   6861  C21 POPEK 383      91.456  57.357  29.495  1.00  0.00           C
ATOM   6862  O22 POPEK 383      90.297  57.707  29.625  1.00  0.00           O
ATOM   6863  C22 POPEK 383      92.436  57.246  30.655  1.00  0.00           C
ATOM   6866  C3  POPEK 383      91.806  56.457  25.955  1.00  0.00           C
ATOM   6869  O31 POPEK 383      92.406  55.166  26.235  1.00  0.00           O
ATOM   6870  C31 POPEK 383      93.726  55.207  26.435  1.00  0.00           C
ATOM   6871  O32 POPEK 383      94.427  56.216  26.385  1.00  0.00           O
ATOM   6872  C32 POPEK 383      94.257  53.786  26.575  1.00  0.00           C
ATOM   6875  C23 POPEK 383      92.357  58.456  31.625  1.00  0.00           C
ATOM   6878  C24 POPEK 383      92.597  58.086  33.085  1.00  0.00           C
ATOM   6881  C25 POPEK 383      92.067  59.147  34.065  1.00  0.00           C
ATOM   6884  C26 POPEK 383      91.976  58.617  35.505  1.00  0.00           C
ATOM   6887  C27 POPEK 383      91.136  59.506  36.445  1.00  0.00           C
ATOM   6890  C28 POPEK 383      90.996  58.937  37.875  1.00  0.00           C
ATOM   6893  C29 POPEK 383      90.297  57.596  37.925  1.00  0.00           C
ATOM   6895 0C21 POPEK 383      90.857  56.406  38.205  1.00  0.00           C
ATOM   6897 1C21 POPEK 383      92.307  56.126  38.495  1.00  0.00           C
ATOM   6900 2C21 POPEK 383      92.546  55.656  39.945  1.00  0.00           C
ATOM   6903 3C21 POPEK 383      91.946  54.266  40.235  1.00  0.00           C
ATOM   6906 4C21 POPEK 383      92.686  53.547  41.365  1.00  0.00           C
ATOM   6909 5C21 POPEK 383      92.026  52.246  41.815  1.00  0.00           C
ATOM   6912 6C21 POPEK 383      90.696  52.497  42.535  1.00  0.00           C
ATOM   6915 7C21 POPEK 383      90.206  51.266  43.285  1.00  0.00           C
ATOM   6918 8C21 POPEK 383      88.996  51.567  44.175  1.00  0.00           C
ATOM   6922  C33 POPEK 383      95.776  53.687  26.295  1.00  0.00           C
ATOM   6925  C34 POPEK 383      96.636  53.696  27.555  1.00  0.00           C
ATOM   6928  C35 POPEK 383      97.016  55.086  28.065  1.00  0.00           C
ATOM   6931  C36 POPEK 383      96.886  55.196  29.585  1.00  0.00           C
ATOM   6934  C37 POPEK 383      97.077  56.626  30.095  1.00  0.00           C
ATOM   6937  C38 POPEK 383      96.507  56.796  31.515  1.00  0.00           C
ATOM   6940  C39 POPEK 383      96.916  58.086  32.235  1.00  0.00           C
ATOM   6943 0C31 POPEK 383      96.636  59.376  31.445  1.00  0.00           C
ATOM   6946 1C31 POPEK 383      97.877  60.266  31.295  1.00  0.00           C
ATOM   6949 2C31 POPEK 383      97.616  61.567  30.535  1.00  0.00           C
ATOM   6952 3C31 POPEK 383      98.847  62.487  30.505  1.00  0.00           C
ATOM   6955 4C31 POPEK 383      98.506  63.876  29.975  1.00  0.00           C
ATOM   6958 5C31 POPEK 383      99.507  64.957  30.385  1.00  0.00           C
ATOM   6961 6C31 POPEK 383      98.956  66.367  30.215  1.00  0.00           C
ATOM   6965  NH3 POPEL 384     103.966  19.086  20.565  1.00  0.00           N
ATOM   6969  C12 POPEL 384     104.656  19.816  19.445  1.00  0.00           C
ATOM   6972  C11 POPEL 384     104.877  18.856  18.265  1.00  0.00           C
ATOM   6975  P   POPEL 384     107.347  18.716  17.405  1.00  0.00           P
ATOM   6976  O13 POPEL 384     107.226  17.246  17.415  1.00  0.00           O
ATOM   6977  O14 POPEL 384     108.157  19.337  16.325  1.00  0.00           O
ATOM   6978  O11 POPEL 384     107.916  19.177  18.825  1.00  0.00           O
ATOM   6979  O12 POPEL 384     105.887  19.356  17.395  1.00  0.00           O
ATOM   6980  C1  POPEL 384     109.316  19.056  19.135  1.00  0.00           C
ATOM   6983  C2  POPEL 384     109.696  19.746  20.495  1.00  0.00           C
ATOM   6985  O21 POPEL 384     109.906  18.786  21.545  1.00  0.00           O
ATOM   6986  C21 POPEL 384     111.107  18.196  21.505  1.00  0.00           C
ATOM   6987  O22 POPEL 384     111.946  18.366  20.645  1.00  0.00           O
ATOM   6988  C22 POPEL 384     111.267  17.206  22.665  1.00  0.00           C
ATOM   6991  C3  POPEL 384     108.607  20.766  20.955  1.00  0.00           C
ATOM   6994  O31 POPEL 384     109.056  21.586  22.055  1.00  0.00           O
ATOM   6995  C31 POPEL 384     108.726  21.157  23.275  1.00  0.00           C
ATOM   6996  O32 POPEL 384     108.136  20.116  23.535  1.00  0.00           O
ATOM   6997  C32 POPEL 384     109.106  22.227  24.295  1.00  0.00           C
ATOM   7000  C23 POPEL 384     111.086  17.827  24.075  1.00  0.00           C
ATOM   7003  C24 POPEL 384     111.267  16.786  25.195  1.00  0.00           C
ATOM   7006  C25 POPEL 384     112.737  16.397  25.505  1.00  0.00           C
ATOM   7009  C26 POPEL 384     113.476  17.426  26.365  1.00  0.00           C
ATOM   7012  C27 POPEL 384     114.967  17.096  26.625  1.00  0.00           C
ATOM   7015  C28 POPEL 384     115.666  18.227  27.405  1.00  0.00           C
ATOM   7018  C29 POPEL 384     117.167  18.306  27.395  1.00  0.00           C
ATOM   7020 0C21 POPEL 384     117.986  18.067  28.425  1.00  0.00           C
ATOM   7022 1C21 POPEL 384     117.566  17.456  29.735  1.00  0.00           C
ATOM   7025 2C21 POPEL 384     117.237  18.496  30.805  1.00  0.00           C
ATOM   7028 3C21 POPEL 384     116.997  17.847  32.175  1.00  0.00           C
ATOM   7031 4C21 POPEL 384     116.226  18.796  33.095  1.00  0.00           C
ATOM   7034 5C21 POPEL 384     115.876  18.196  34.455  1.00  0.00           C
ATOM   7037 6C21 POPEL 384     115.017  19.166  35.265  1.00  0.00           C
ATOM   7040 7C21 POPEL 384     114.416  18.536  36.515  1.00  0.00           C
ATOM   7043 8C21 POPEL 384     113.656  19.556  37.365  1.00  0.00           C
ATOM   7047  C33 POPEL 384     110.286  21.817  25.225  1.00  0.00           C
ATOM   7050  C34 POPEL 384     110.467  22.827  26.365  1.00  0.00           C
ATOM   7053  C35 POPEL 384     111.827  22.727  27.075  1.00  0.00           C
ATOM   7056  C36 POPEL 384     112.056  23.796  28.155  1.00  0.00           C
ATOM   7059  C37 POPEL 384     113.366  23.647  28.965  1.00  0.00           C
ATOM   7062  C38 POPEL 384     113.697  24.907  29.795  1.00  0.00           C
ATOM   7065  C39 POPEL 384     114.017  24.727  31.295  1.00  0.00           C
ATOM   7068 0C31 POPEL 384     114.567  26.017  31.945  1.00  0.00           C
ATOM   7071 1C31 POPEL 384     115.157  25.796  33.355  1.00  0.00           C
ATOM   7074 2C31 POPEL 384     115.486  27.097  34.125  1.00  0.00           C
ATOM   7077 3C31 POPEL 384     116.767  27.836  33.685  1.00  0.00           C
ATOM   7080 4C31 POPEL 384     118.077  27.176  34.145  1.00  0.00           C
ATOM   7083 5C31 POPEL 384     119.327  28.006  33.845  1.00  0.00           C
ATOM   7086 6C31 POPEL 384     120.596  27.497  34.535  1.00  0.00           C
ATOM   7090  NH3 POPEM 385      57.046  67.366  23.155  1.00  0.00           N
ATOM   7094  C12 POPEM 385      57.246  67.256  21.675  1.00  0.00           C
ATOM   7097  C11 POPEM 385      56.037  66.576  21.015  1.00  0.00           C
ATOM   7100  P   POPEM 385      54.336  64.607  21.365  1.00  0.00           P
ATOM   7101  O13 POPEM 385      53.597  65.296  20.285  1.00  0.00           O
ATOM   7102  O14 POPEM 385      54.967  63.317  21.005  1.00  0.00           O
ATOM   7103  O11 POPEM 385      53.546  64.516  22.705  1.00  0.00           O
ATOM   7104  O12 POPEM 385      55.566  65.487  21.805  1.00  0.00           O
ATOM   7105  C1  POPEM 385      53.426  63.336  23.495  1.00  0.00           C
ATOM   7108  C2  POPEM 385      54.017  63.497  24.935  1.00  0.00           C
ATOM   7110  O21 POPEM 385      53.066  63.046  25.915  1.00  0.00           O
ATOM   7111  C21 POPEM 385      52.797  61.746  25.905  1.00  0.00           C
ATOM   7112  O22 POPEM 385      53.406  60.897  25.285  1.00  0.00           O
ATOM   7113  C22 POPEM 385      51.536  61.516  26.745  1.00  0.00           C
ATOM   7116  C3  POPEM 385      54.367  64.966  25.285  1.00  0.00           C
ATOM   7119  O31 POPEM 385      55.336  65.046  26.365  1.00  0.00           O
ATOM   7120  C31 POPEM 385      56.586  65.237  25.985  1.00  0.00           C
ATOM   7121  O32 POPEM 385      56.976  65.286  24.835  1.00  0.00           O
ATOM   7122  C32 POPEM 385      57.446  65.487  27.215  1.00  0.00           C
ATOM   7125  C23 POPEM 385      51.816  61.336  28.255  1.00  0.00           C
ATOM   7128  C24 POPEM 385      51.087  60.096  28.805  1.00  0.00           C
ATOM   7131  C25 POPEM 385      51.367  59.806  30.285  1.00  0.00           C
ATOM   7134  C26 POPEM 385      52.807  59.376  30.595  1.00  0.00           C
ATOM   7137  C27 POPEM 385      53.147  59.447  32.085  1.00  0.00           C
ATOM   7140  C28 POPEM 385      54.206  58.436  32.545  1.00  0.00           C
ATOM   7143  C29 POPEM 385      54.486  58.586  34.025  1.00  0.00           C
ATOM   7145 0C21 POPEM 385      53.717  58.086  35.015  1.00  0.00           C
ATOM   7147 1C21 POPEM 385      52.467  57.266  34.855  1.00  0.00           C
ATOM   7150 2C21 POPEM 385      51.196  58.007  35.345  1.00  0.00           C
ATOM   7153 3C21 POPEM 385      49.936  57.126  35.235  1.00  0.00           C
ATOM   7156 4C21 POPEM 385      48.647  57.847  35.655  1.00  0.00           C
ATOM   7159 5C21 POPEM 385      48.787  58.566  37.015  1.00  0.00           C
ATOM   7162 6C21 POPEM 385      47.456  59.016  37.635  1.00  0.00           C
ATOM   7165 7C21 POPEM 385      47.687  59.886  38.875  1.00  0.00           C
ATOM   7168 8C21 POPEM 385      46.407  60.237  39.635  1.00  0.00           C
ATOM   7172  C33 POPEM 385      57.617  67.006  27.455  1.00  0.00           C
ATOM   7175  C34 POPEM 385      58.597  67.366  28.595  1.00  0.00           C
ATOM   7178  C35 POPEM 385      58.166  66.827  29.965  1.00  0.00           C
ATOM   7181  C36 POPEM 385      58.537  67.766  31.125  1.00  0.00           C
ATOM   7184  C37 POPEM 385      58.046  67.217  32.465  1.00  0.00           C
ATOM   7187  C38 POPEM 385      58.426  68.086  33.675  1.00  0.00           C
ATOM   7190  C39 POPEM 385      58.057  67.376  34.975  1.00  0.00           C
ATOM   7193 0C31 POPEM 385      58.336  68.177  36.255  1.00  0.00           C
ATOM   7196 1C31 POPEM 385      58.346  67.247  37.475  1.00  0.00           C
ATOM   7199 2C31 POPEM 385      58.546  67.966  38.805  1.00  0.00           C
ATOM   7202 3C31 POPEM 385      58.636  66.946  39.955  1.00  0.00           C
ATOM   7205 4C31 POPEM 385      58.886  67.597  41.315  1.00  0.00           C
ATOM   7208 5C31 POPEM 385      59.107  66.536  42.405  1.00  0.00           C
ATOM   7211 6C31 POPEM 385      59.096  67.147  43.805  1.00  0.00           C
ATOM   7215  NH3 POPEN 386       8.747 105.446  60.465  1.00  0.00           N
ATOM   7219  C12 POPEN 386       8.847 104.157  61.235  1.00  0.00           C
ATOM   7222  C11 POPEN 386       7.917 103.117  60.615  1.00  0.00           C
ATOM   7225  P   POPEN 386       7.827 100.556  60.365  1.00  0.00           P
ATOM   7226  O13 POPEN 386       9.136 100.266  59.735  1.00  0.00           O
ATOM   7227  O14 POPEN 386       7.217  99.536  61.245  1.00  0.00           O
ATOM   7228  O11 POPEN 386       6.747 101.097  59.325  1.00  0.00           O
ATOM   7229  O12 POPEN 386       7.986 101.856  61.265  1.00  0.00           O
ATOM   7230  C1  POPEN 386       7.057 101.216  57.925  1.00  0.00           C
ATOM   7233  C2  POPEN 386       6.097 102.207  57.195  1.00  0.00           C
ATOM   7235  O21 POPEN 386       6.687 102.507  55.925  1.00  0.00           O
ATOM   7236  C21 POPEN 386       5.827 102.686  54.935  1.00  0.00           C
ATOM   7237  O22 POPEN 386       4.616 102.536  54.995  1.00  0.00           O
ATOM   7238  C22 POPEN 386       6.597 103.167  53.705  1.00  0.00           C
ATOM   7241  C3  POPEN 386       5.957 103.537  58.005  1.00  0.00           C
ATOM   7244  O31 POPEN 386       5.187 104.567  57.345  1.00  0.00           O
ATOM   7245  C31 POPEN 386       5.877 105.597  56.885  1.00  0.00           C
ATOM   7246  O32 POPEN 386       7.077 105.646  56.685  1.00  0.00           O
ATOM   7247  C32 POPEN 386       4.946 106.787  56.665  1.00  0.00           C
ATOM   7250  C23 POPEN 386       7.006 102.016  52.765  1.00  0.00           C
ATOM   7253  C24 POPEN 386       8.026 101.037  53.375  1.00  0.00           C
ATOM   7256  C25 POPEN 386       8.327  99.806  52.495  1.00  0.00           C
ATOM   7259  C26 POPEN 386       9.017 100.137  51.165  1.00  0.00           C
ATOM   7262  C27 POPEN 386       9.157  98.926  50.225  1.00  0.00           C
ATOM   7265  C28 POPEN 386       9.916  99.297  48.935  1.00  0.00           C
ATOM   7268  C29 POPEN 386      10.267  98.076  48.125  1.00  0.00           C
ATOM   7270 0C21 POPEN 386       9.807  97.766  46.905  1.00  0.00           C
ATOM   7272 1C21 POPEN 386       8.816  98.567  46.095  1.00  0.00           C
ATOM   7275 2C21 POPEN 386       8.507  97.897  44.745  1.00  0.00           C
ATOM   7278 3C21 POPEN 386       7.756  96.556  44.885  1.00  0.00           C
ATOM   7281 4C21 POPEN 386       7.737  95.746  43.585  1.00  0.00           C
ATOM   7284 5C21 POPEN 386       7.116  94.367  43.785  1.00  0.00           C
ATOM   7287 6C21 POPEN 386       7.227  93.476  42.545  1.00  0.00           C
ATOM   7290 7C21 POPEN 386       6.506  92.136  42.725  1.00  0.00           C
ATOM   7293 8C21 POPEN 386       7.046  91.026  41.825  1.00  0.00           C
ATOM   7297  C33 POPEN 386       4.297 106.826  55.265  1.00  0.00           C
ATOM   7300  C34 POPEN 386       3.676 108.196  55.005  1.00  0.00           C
ATOM   7303  C35 POPEN 386       3.307 108.417  53.535  1.00  0.00           C
ATOM   7306  C36 POPEN 386       1.957 107.787  53.185  1.00  0.00           C
ATOM   7309  C37 POPEN 386       1.687 107.837  51.685  1.00  0.00           C
ATOM   7312  C38 POPEN 386       0.264 107.366  51.355  1.00  0.00           C
ATOM   7315  C39 POPEN 386       0.014 107.276  49.845  1.00  0.00           C
ATOM   7318 0C31 POPEN 386      -0.256 108.626  49.175  1.00  0.00           C
ATOM   7321 1C31 POPEN 386      -0.076 108.516  47.655  1.00  0.00           C
ATOM   7324 2C31 POPEN 386      -0.607 109.707  46.845  1.00  0.00           C
ATOM   7327 3C31 POPEN 386      -0.326 109.577  45.335  1.00  0.00           C
ATOM   7330 4C31 POPEN 386      -0.876 108.286  44.725  1.00  0.00           C
ATOM   7333 5C31 POPEN 386      -0.496 108.086  43.255  1.00  0.00           C
ATOM   7336 6C31 POPEN 386      -1.016 106.766  42.715  1.00  0.00           C
ATOM   7340  NH3 POPEO 387      29.297  74.226  64.785  1.00  0.00           N
ATOM   7344  C12 POPEO 387      30.637  73.957  65.415  1.00  0.00           C
ATOM   7347  C11 POPEO 387      30.556  73.007  66.615  1.00  0.00           C
ATOM   7350  P   POPEO 387      32.326  71.137  66.425  1.00  0.00           P
ATOM   7351  O13 POPEO 387      33.346  72.207  66.425  1.00  0.00           O
ATOM   7352  O14 POPEO 387      32.187  70.257  67.605  1.00  0.00           O
ATOM   7353  O11 POPEO 387      32.627  70.207  65.195  1.00  0.00           O
ATOM   7354  O12 POPEO 387      30.867  71.696  66.155  1.00  0.00           O
ATOM   7355  C1  POPEO 387      32.377  70.656  63.865  1.00  0.00           C
ATOM   7358  C2  POPEO 387      31.347  69.737  63.175  1.00  0.00           C
ATOM   7360  O21 POPEO 387      30.847  70.257  61.945  1.00  0.00           O
ATOM   7361  C21 POPEO 387      30.166  71.387  61.945  1.00  0.00           C
ATOM   7362  O22 POPEO 387      30.156  72.247  62.795  1.00  0.00           O
ATOM   7363  C22 POPEO 387      29.267  71.396  60.725  1.00  0.00           C
ATOM   7366  C3  POPEO 387      30.176  69.237  64.085  1.00  0.00           C
ATOM   7369  O31 POPEO 387      30.077  67.796  63.995  1.00  0.00           O
ATOM   7370  C31 POPEO 387      29.437  67.376  62.885  1.00  0.00           C
ATOM   7371  O32 POPEO 387      28.746  68.086  62.185  1.00  0.00           O
ATOM   7372  C32 POPEO 387      29.847  65.927  62.615  1.00  0.00           C
ATOM   7375  C23 POPEO 387      27.816  71.647  61.165  1.00  0.00           C
ATOM   7378  C24 POPEO 387      26.817  71.296  60.065  1.00  0.00           C
ATOM   7381  C25 POPEO 387      26.506  69.796  59.975  1.00  0.00           C
ATOM   7384  C26 POPEO 387      26.156  69.336  58.565  1.00  0.00           C
ATOM   7387  C27 POPEO 387      25.547  67.937  58.555  1.00  0.00           C
ATOM   7390  C28 POPEO 387      25.147  67.487  57.135  1.00  0.00           C
ATOM   7393  C29 POPEO 387      24.607  66.086  57.135  1.00  0.00           C
ATOM   7395 0C21 POPEO 387      24.146  65.446  56.055  1.00  0.00           C
ATOM   7397 1C21 POPEO 387      24.087  66.027  54.665  1.00  0.00           C
ATOM   7400 2C21 POPEO 387      25.326  65.696  53.825  1.00  0.00           C
ATOM   7403 3C21 POPEO 387      25.556  64.196  53.575  1.00  0.00           C
ATOM   7406 4C21 POPEO 387      26.416  63.976  52.335  1.00  0.00           C
ATOM   7409 5C21 POPEO 387      26.687  62.507  52.015  1.00  0.00           C
ATOM   7412 6C21 POPEO 387      27.206  62.326  50.585  1.00  0.00           C
ATOM   7415 7C21 POPEO 387      27.396  60.856  50.215  1.00  0.00           C
ATOM   7418 8C21 POPEO 387      27.907  60.616  48.785  1.00  0.00           C
ATOM   7422  C33 POPEO 387      29.346  65.356  61.255  1.00  0.00           C
ATOM   7425  C34 POPEO 387      29.957  65.976  59.985  1.00  0.00           C
ATOM   7428  C35 POPEO 387      29.146  65.556  58.745  1.00  0.00           C
ATOM   7431  C36 POPEO 387      29.647  66.126  57.415  1.00  0.00           C
ATOM   7434  C37 POPEO 387      28.786  65.656  56.235  1.00  0.00           C
ATOM   7437  C38 POPEO 387      29.257  66.207  54.885  1.00  0.00           C
ATOM   7440  C39 POPEO 387      29.006  67.707  54.685  1.00  0.00           C
ATOM   7443 0C31 POPEO 387      29.537  68.167  53.325  1.00  0.00           C
ATOM   7446 1C31 POPEO 387      29.387  69.667  53.065  1.00  0.00           C
ATOM   7449 2C31 POPEO 387      29.817  70.056  51.645  1.00  0.00           C
ATOM   7452 3C31 POPEO 387      28.986  69.336  50.575  1.00  0.00           C
ATOM   7455 4C31 POPEO 387      29.097  69.966  49.185  1.00  0.00           C
ATOM   7458 5C31 POPEO 387      28.067  69.327  48.245  1.00  0.00           C
ATOM   7461 6C31 POPEO 387      28.056  69.946  46.855  1.00  0.00           C
ATOM   7465  NH3 POPEP 388      64.456  -0.074  19.465  1.00  0.00           N
ATOM   7469  C12 POPEP 388      65.227   0.117  18.195  1.00  0.00           C
ATOM   7472  C11 POPEP 388      66.706   0.477  18.465  1.00  0.00           C
ATOM   7475  P   POPEP 388      66.236   2.816  19.545  1.00  0.00           P
ATOM   7476  O13 POPEP 388      66.416   3.486  18.235  1.00  0.00           O
ATOM   7477  O14 POPEP 388      64.867   2.576  20.035  1.00  0.00           O
ATOM   7478  O11 POPEP 388      67.066   3.667  20.585  1.00  0.00           O
ATOM   7479  O12 POPEP 388      66.937   1.417  19.515  1.00  0.00           O
ATOM   7480  C1  POPEP 388      67.797   3.087  21.675  1.00  0.00           C
ATOM   7483  C2  POPEP 388      67.197   3.576  23.015  1.00  0.00           C
ATOM   7485  O21 POPEP 388      68.117   3.446  24.115  1.00  0.00           O
ATOM   7486  C21 POPEP 388      68.257   2.276  24.695  1.00  0.00           C
ATOM   7487  O22 POPEP 388      67.926   1.186  24.255  1.00  0.00           O
ATOM   7488  C22 POPEP 388      68.836   2.527  26.095  1.00  0.00           C
ATOM   7491  C3  POPEP 388      65.757   3.006  23.255  1.00  0.00           C
ATOM   7494  O31 POPEP 388      65.227   3.426  24.525  1.00  0.00           O
ATOM   7495  C31 POPEP 388      63.926   3.737  24.565  1.00  0.00           C
ATOM   7496  O32 POPEP 388      63.187   3.836  23.605  1.00  0.00           O
ATOM   7497  C32 POPEP 388      63.506   3.867  26.025  1.00  0.00           C
ATOM   7500  C23 POPEP 388      69.647   1.336  26.675  1.00  0.00           C
ATOM   7503  C24 POPEP 388      69.577   1.336  28.205  1.00  0.00           C
ATOM   7506  C25 POPEP 388      69.967  -0.004  28.865  1.00  0.00           C
ATOM   7509  C26 POPEP 388      69.407  -0.134  30.285  1.00  0.00           C
ATOM   7512  C27 POPEP 388      69.986  -1.327  31.065  1.00  0.00           C
ATOM   7515  C28 POPEP 388      71.426  -1.097  31.565  1.00  0.00           C
ATOM   7518  C29 POPEP 388      71.547  -0.124  32.715  1.00  0.00           C
ATOM   7520 0C21 POPEP 388      72.227  -0.287  33.865  1.00  0.00           C
ATOM   7522 1C21 POPEP 388      73.026  -1.507  34.265  1.00  0.00           C
ATOM   7525 2C21 POPEP 388      72.586  -2.117  35.605  1.00  0.00           C
ATOM   7528 3C21 POPEP 388      73.217  -1.457  36.845  1.00  0.00           C
ATOM   7531 4C21 POPEP 388      72.967  -2.317  38.095  1.00  0.00           C
ATOM   7534 5C21 POPEP 388      73.706  -1.837  39.345  1.00  0.00           C
ATOM   7537 6C21 POPEP 388      73.696  -2.937  40.415  1.00  0.00           C
ATOM   7540 7C21 POPEP 388      74.246  -2.487  41.765  1.00  0.00           C
ATOM   7543 8C21 POPEP 388      74.276  -3.646  42.755  1.00  0.00           C
ATOM   7547  C33 POPEP 388      63.366   5.326  26.505  1.00  0.00           C
ATOM   7550  C34 POPEP 388      63.956   5.527  27.905  1.00  0.00           C
ATOM   7553  C35 POPEP 388      65.487   5.476  27.945  1.00  0.00           C
ATOM   7556  C36 POPEP 388      65.996   5.187  29.365  1.00  0.00           C
ATOM   7559  C37 POPEP 388      67.486   5.496  29.565  1.00  0.00           C
ATOM   7562  C38 POPEP 388      68.007   5.167  30.975  1.00  0.00           C
ATOM   7565  C39 POPEP 388      67.087   5.676  32.095  1.00  0.00           C
ATOM   7568 0C31 POPEP 388      67.727   5.587  33.485  1.00  0.00           C
ATOM   7571 1C31 POPEP 388      66.726   5.926  34.595  1.00  0.00           C
ATOM   7574 2C31 POPEP 388      67.367   5.957  35.985  1.00  0.00           C
ATOM   7577 3C31 POPEP 388      66.367   6.306  37.085  1.00  0.00           C
ATOM   7580 4C31 POPEP 388      67.037   6.607  38.435  1.00  0.00           C
ATOM   7583 5C31 POPEP 388      66.376   7.777  39.155  1.00  0.00           C
ATOM   7586 6C31 POPEP 388      67.077   8.187  40.455  1.00  0.00           C
ATOM   7590  NH3 POPEQ 389      88.147  57.056  64.805  1.00  0.00           N
ATOM   7594  C12 POPEQ 389      88.457  57.757  66.105  1.00  0.00           C
ATOM   7597  C11 POPEQ 389      89.936  57.507  66.475  1.00  0.00           C
ATOM   7600  P   POPEQ 389      90.706  55.036  67.125  1.00  0.00           P
ATOM   7601  O13 POPEQ 389      92.156  54.946  67.365  1.00  0.00           O
ATOM   7602  O14 POPEQ 389      89.886  55.166  68.345  1.00  0.00           O
ATOM   7603  O11 POPEQ 389      90.197  53.786  66.315  1.00  0.00           O
ATOM   7604  O12 POPEQ 389      90.356  56.196  66.105  1.00  0.00           O
ATOM   7605  C1  POPEQ 389      90.517  53.537  64.945  1.00  0.00           C
ATOM   7608  C2  POPEQ 389      89.397  52.666  64.285  1.00  0.00           C
ATOM   7610  O21 POPEQ 389      89.756  52.407  62.905  1.00  0.00           O
ATOM   7611  C21 POPEQ 389      89.476  53.316  61.985  1.00  0.00           C
ATOM   7612  O22 POPEQ 389      88.987  54.417  62.175  1.00  0.00           O
ATOM   7613  C22 POPEQ 389      89.996  52.777  60.645  1.00  0.00           C
ATOM   7616  C3  POPEQ 389      87.996  53.337  64.565  1.00  0.00           C
ATOM   7619  O31 POPEQ 389      86.937  52.937  63.665  1.00  0.00           O
ATOM   7620  C31 POPEQ 389      86.156  53.937  63.255  1.00  0.00           C
ATOM   7621  O32 POPEQ 389      86.207  55.086  63.675  1.00  0.00           O
ATOM   7622  C32 POPEQ 389      85.146  53.407  62.245  1.00  0.00           C
ATOM   7625  C23 POPEQ 389      89.917  53.766  59.455  1.00  0.00           C
ATOM   7628  C24 POPEQ 389      89.936  53.016  58.115  1.00  0.00           C
ATOM   7631  C25 POPEQ 389      90.026  53.927  56.885  1.00  0.00           C
ATOM   7634  C26 POPEQ 389      91.456  53.997  56.325  1.00  0.00           C
ATOM   7637  C27 POPEQ 389      91.547  54.766  54.985  1.00  0.00           C
ATOM   7640  C28 POPEQ 389      92.996  54.847  54.485  1.00  0.00           C
ATOM   7643  C29 POPEQ 389      93.196  55.816  53.355  1.00  0.00           C
ATOM   7645 0C21 POPEQ 389      93.516  55.546  52.075  1.00  0.00           C
ATOM   7647 1C21 POPEQ 389      93.676  54.167  51.475  1.00  0.00           C
ATOM   7650 2C21 POPEQ 389      93.496  54.207  49.945  1.00  0.00           C
ATOM   7653 3C21 POPEQ 389      93.577  52.827  49.275  1.00  0.00           C
ATOM   7656 4C21 POPEQ 389      93.327  52.906  47.765  1.00  0.00           C
ATOM   7659 5C21 POPEQ 389      92.996  51.546  47.125  1.00  0.00           C
ATOM   7662 6C21 POPEQ 389      94.227  50.777  46.615  1.00  0.00           C
ATOM   7665 7C21 POPEQ 389      93.857  49.366  46.145  1.00  0.00           C
ATOM   7668 8C21 POPEQ 389      94.957  48.677  45.335  1.00  0.00           C
ATOM   7672  C33 POPEQ 389      84.836  54.366  61.075  1.00  0.00           C
ATOM   7675  C34 POPEQ 389      84.026  53.667  59.975  1.00  0.00           C
ATOM   7678  C35 POPEQ 389      83.586  54.577  58.825  1.00  0.00           C
ATOM   7681  C36 POPEQ 389      84.737  55.247  58.055  1.00  0.00           C
ATOM   7684  C37 POPEQ 389      84.236  56.107  56.885  1.00  0.00           C
ATOM   7687  C38 POPEQ 389      84.036  55.347  55.565  1.00  0.00           C
ATOM   7690  C39 POPEQ 389      85.337  54.836  54.915  1.00  0.00           C
ATOM   7693 0C31 POPEQ 389      85.186  54.667  53.395  1.00  0.00           C
ATOM   7696 1C31 POPEQ 389      86.507  54.426  52.655  1.00  0.00           C
ATOM   7699 2C31 POPEQ 389      86.337  54.676  51.145  1.00  0.00           C
ATOM   7702 3C31 POPEQ 389      87.607  54.466  50.305  1.00  0.00           C
ATOM   7705 4C31 POPEQ 389      87.767  53.036  49.775  1.00  0.00           C
ATOM   7708 5C31 POPEQ 389      88.916  52.917  48.765  1.00  0.00           C
ATOM   7711 6C31 POPEQ 389      89.106  51.507  48.215  1.00  0.00           C
ATOM   7715  NH3 POPER 390      81.266  39.237  63.355  1.00  0.00           N
ATOM   7719  C12 POPER 390      82.187  40.207  64.075  1.00  0.00           C
ATOM   7722  C11 POPER 390      83.616  39.636  64.255  1.00  0.00           C
ATOM   7725  P   POPER 390      85.136  41.777  64.415  1.00  0.00           P
ATOM   7726  O13 POPER 390      84.187  42.897  64.565  1.00  0.00           O
ATOM   7727  O14 POPER 390      86.487  41.966  64.995  1.00  0.00           O
ATOM   7728  O11 POPER 390      85.246  41.387  62.905  1.00  0.00           O
ATOM   7729  O12 POPER 390      84.476  40.487  65.045  1.00  0.00           O
ATOM   7730  C1  POPER 390      86.326  41.766  62.065  1.00  0.00           C
ATOM   7733  C2  POPER 390      87.277  40.586  61.785  1.00  0.00           C
ATOM   7735  O21 POPER 390      87.946  40.837  60.535  1.00  0.00           O
ATOM   7736  C21 POPER 390      89.036  41.577  60.635  1.00  0.00           C
ATOM   7737  O22 POPER 390      89.416  42.136  61.635  1.00  0.00           O
ATOM   7738  C22 POPER 390      89.746  41.546  59.275  1.00  0.00           C
ATOM   7741  C3  POPER 390      86.487  39.237  61.685  1.00  0.00           C
ATOM   7744  O31 POPER 390      86.816  38.496  60.505  1.00  0.00           O
ATOM   7745  C31 POPER 390      87.996  37.897  60.515  1.00  0.00           C
ATOM   7746  O32 POPER 390      88.676  37.657  61.495  1.00  0.00           O
ATOM   7747  C32 POPER 390      88.317  37.516  59.075  1.00  0.00           C
ATOM   7750  C23 POPER 390      90.876  42.586  59.145  1.00  0.00           C
ATOM   7753  C24 POPER 390      91.337  42.766  57.695  1.00  0.00           C
ATOM   7756  C25 POPER 390      92.187  41.606  57.165  1.00  0.00           C
ATOM   7759  C26 POPER 390      92.907  41.957  55.855  1.00  0.00           C
ATOM   7762  C27 POPER 390      93.177  40.716  54.985  1.00  0.00           C
ATOM   7765  C28 POPER 390      93.857  41.066  53.655  1.00  0.00           C
ATOM   7768  C29 POPER 390      93.896  39.836  52.795  1.00  0.00           C
ATOM   7770 0C21 POPER 390      93.816  39.767  51.445  1.00  0.00           C
ATOM   7772 1C21 POPER 390      93.707  40.936  50.495  1.00  0.00           C
ATOM   7775 2C21 POPER 390      92.287  41.097  49.925  1.00  0.00           C
ATOM   7778 3C21 POPER 390      91.857  39.937  49.005  1.00  0.00           C
ATOM   7781 4C21 POPER 390      90.367  39.977  48.645  1.00  0.00           C
ATOM   7784 5C21 POPER 390      89.967  41.157  47.735  1.00  0.00           C
ATOM   7787 6C21 POPER 390      88.496  41.027  47.335  1.00  0.00           C
ATOM   7790 7C21 POPER 390      88.007  42.087  46.345  1.00  0.00           C
ATOM   7793 8C21 POPER 390      86.566  41.796  45.895  1.00  0.00           C
ATOM   7797  C33 POPER 390      88.467  35.996  58.925  1.00  0.00           C
ATOM   7800  C34 POPER 390      88.796  35.636  57.475  1.00  0.00           C
ATOM   7803  C35 POPER 390      89.176  34.167  57.325  1.00  0.00           C
ATOM   7806  C36 POPER 390      89.476  33.777  55.885  1.00  0.00           C
ATOM   7809  C37 POPER 390      90.127  32.386  55.725  1.00  0.00           C
ATOM   7812  C38 POPER 390      90.297  32.016  54.255  1.00  0.00           C
ATOM   7815  C39 POPER 390      90.377  30.497  53.985  1.00  0.00           C
ATOM   7818 0C31 POPER 390      89.857  30.176  52.575  1.00  0.00           C
ATOM   7821 1C31 POPER 390      89.556  28.696  52.325  1.00  0.00           C
ATOM   7824 2C31 POPER 390      88.627  28.556  51.105  1.00  0.00           C
ATOM   7827 3C31 POPER 390      88.567  27.156  50.495  1.00  0.00           C
ATOM   7830 4C31 POPER 390      89.866  26.756  49.785  1.00  0.00           C
ATOM   7833 5C31 POPER 390      89.637  25.776  48.625  1.00  0.00           C
ATOM   7836 6C31 POPER 390      90.917  25.397  47.895  1.00  0.00           C
ATOM   7840  NH3 POPES 391     109.746   8.296  20.775  1.00  0.00           N
ATOM   7844  C12 POPES 391     108.297   8.067  21.085  1.00  0.00           C
ATOM   7847  C11 POPES 391     107.426   9.137  20.415  1.00  0.00           C
ATOM   7850  P   POPES 391     107.686  11.747  20.015  1.00  0.00           P
ATOM   7851  O13 POPES 391     108.796  11.827  19.045  1.00  0.00           O
ATOM   7852  O14 POPES 391     106.316  11.827  19.465  1.00  0.00           O
ATOM   7853  O11 POPES 391     107.916  12.777  21.205  1.00  0.00           O
ATOM   7854  O12 POPES 391     107.867  10.416  20.835  1.00  0.00           O
ATOM   7855  C1  POPES 391     109.206  12.796  21.835  1.00  0.00           C
ATOM   7858  C2  POPES 391     109.147  12.916  23.385  1.00  0.00           C
ATOM   7860  O21 POPES 391     110.467  13.246  23.865  1.00  0.00           O
ATOM   7861  C21 POPES 391     111.407  12.326  23.825  1.00  0.00           C
ATOM   7862  O22 POPES 391     111.296  11.187  23.415  1.00  0.00           O
ATOM   7863  C22 POPES 391     112.676  12.986  24.335  1.00  0.00           C
ATOM   7866  C3  POPES 391     108.527  11.677  24.105  1.00  0.00           C
ATOM   7869  O31 POPES 391     108.916  11.647  25.505  1.00  0.00           O
ATOM   7870  C31 POPES 391     108.077  12.267  26.345  1.00  0.00           C
ATOM   7871  O32 POPES 391     106.876  12.386  26.165  1.00  0.00           O
ATOM   7872  C32 POPES 391     108.866  12.846  27.525  1.00  0.00           C
ATOM   7875  C23 POPES 391     113.726  11.957  24.775  1.00  0.00           C
ATOM   7878  C24 POPES 391     114.967  12.586  25.425  1.00  0.00           C
ATOM   7881  C25 POPES 391     114.726  12.906  26.905  1.00  0.00           C
ATOM   7884  C26 POPES 391     116.046  13.246  27.615  1.00  0.00           C
ATOM   7887  C27 POPES 391     115.866  13.446  29.115  1.00  0.00           C
ATOM   7890  C28 POPES 391     117.207  13.446  29.875  1.00  0.00           C
ATOM   7893  C29 POPES 391     116.976  13.806  31.315  1.00  0.00           C
ATOM   7895 0C21 POPES 391     117.536  13.266  32.415  1.00  0.00           C
ATOM   7897 1C21 POPES 391     118.567  12.166  32.495  1.00  0.00           C
ATOM   7900 2C21 POPES 391     118.297  11.286  33.735  1.00  0.00           C
ATOM   7903 3C21 POPES 391     119.537  10.556  34.245  1.00  0.00           C
ATOM   7906 4C21 POPES 391     119.196   9.626  35.415  1.00  0.00           C
ATOM   7909 5C21 POPES 391     120.446   8.987  36.055  1.00  0.00           C
ATOM   7912 6C21 POPES 391     121.006   9.826  37.215  1.00  0.00           C
ATOM   7915 7C21 POPES 391     122.207   9.147  37.895  1.00  0.00           C
ATOM   7918 8C21 POPES 391     122.616   9.826  39.195  1.00  0.00           C
ATOM   7922  C33 POPES 391     108.077  13.997  28.195  1.00  0.00           C
ATOM   7925  C34 POPES 391     108.756  14.566  29.435  1.00  0.00           C
ATOM   7928  C35 POPES 391     108.686  13.657  30.665  1.00  0.00           C
ATOM   7931  C36 POPES 391     109.196  14.366  31.915  1.00  0.00           C
ATOM   7934  C37 POPES 391     108.977  13.556  33.195  1.00  0.00           C
ATOM   7937  C38 POPES 391     109.537  14.247  34.455  1.00  0.00           C
ATOM   7940  C39 POPES 391     108.807  15.556  34.795  1.00  0.00           C
ATOM   7943 0C31 POPES 391     109.327  16.147  36.115  1.00  0.00           C
ATOM   7946 1C31 POPES 391     108.427  17.246  36.675  1.00  0.00           C
ATOM   7949 2C31 POPES 391     109.007  17.906  37.935  1.00  0.00           C
ATOM   7952 3C31 POPES 391     109.467  16.917  39.015  1.00  0.00           C
ATOM   7955 4C31 POPES 391     109.796  17.626  40.335  1.00  0.00           C
ATOM   7958 5C31 POPES 391     110.367  16.696  41.415  1.00  0.00           C
ATOM   7961 6C31 POPES 391     110.687  17.437  42.705  1.00  0.00           C
ATOM   7965  NH3 POPET 392      22.017  64.216  65.235  1.00  0.00           N
ATOM   7969  C12 POPET 392      22.097  65.667  64.815  1.00  0.00           C
ATOM   7972  C11 POPET 392      23.467  66.256  65.185  1.00  0.00           C
ATOM   7975  P   POPET 392      26.006  65.507  65.135  1.00  0.00           P
ATOM   7976  O13 POPET 392      26.246  66.957  65.255  1.00  0.00           O
ATOM   7977  O14 POPET 392      26.636  64.567  66.095  1.00  0.00           O
ATOM   7978  O11 POPET 392      26.357  65.086  63.665  1.00  0.00           O
ATOM   7979  O12 POPET 392      24.457  65.226  65.125  1.00  0.00           O
ATOM   7980  C1  POPET 392      25.767  65.766  62.545  1.00  0.00           C
ATOM   7983  C2  POPET 392      24.936  64.826  61.635  1.00  0.00           C
ATOM   7985  O21 POPET 392      23.586  65.336  61.615  1.00  0.00           O
ATOM   7986  C21 POPET 392      22.916  65.216  60.475  1.00  0.00           C
ATOM   7987  O22 POPET 392      23.086  64.387  59.615  1.00  0.00           O
ATOM   7988  C22 POPET 392      22.057  66.487  60.345  1.00  0.00           C
ATOM   7991  C3  POPET 392      25.006  63.357  62.125  1.00  0.00           C
ATOM   7994  O31 POPET 392      24.647  62.456  61.055  1.00  0.00           O
ATOM   7995  C31 POPET 392      24.076  61.336  61.445  1.00  0.00           C
ATOM   7996  O32 POPET 392      23.827  61.037  62.595  1.00  0.00           O
ATOM   7997  C32 POPET 392      23.707  60.476  60.235  1.00  0.00           C
ATOM   8000  C23 POPET 392      21.027  66.406  59.205  1.00  0.00           C
ATOM   8003  C24 POPET 392      20.467  67.766  58.795  1.00  0.00           C
ATOM   8006  C25 POPET 392      19.176  67.656  57.965  1.00  0.00           C
ATOM   8009  C26 POPET 392      19.306  66.836  56.675  1.00  0.00           C
ATOM   8012  C27 POPET 392      18.017  66.796  55.845  1.00  0.00           C
ATOM   8015  C28 POPET 392      18.256  66.687  54.325  1.00  0.00           C
ATOM   8018  C29 POPET 392      16.947  66.777  53.575  1.00  0.00           C
ATOM   8020 0C21 POPET 392      16.626  66.216  52.395  1.00  0.00           C
ATOM   8022 1C21 POPET 392      17.506  65.387  51.495  1.00  0.00           C
ATOM   8025 2C21 POPET 392      17.107  63.896  51.445  1.00  0.00           C
ATOM   8028 3C21 POPET 392      15.666  63.646  50.965  1.00  0.00           C
ATOM   8031 4C21 POPET 392      15.267  62.157  50.925  1.00  0.00           C
ATOM   8034 5C21 POPET 392      15.567  61.406  52.235  1.00  0.00           C
ATOM   8037 6C21 POPET 392      15.037  59.966  52.235  1.00  0.00           C
ATOM   8040 7C21 POPET 392      15.606  59.147  53.405  1.00  0.00           C
ATOM   8043 8C21 POPET 392      15.276  57.666  53.315  1.00  0.00           C
ATOM   8047  C33 POPET 392      24.736  60.466  59.075  1.00  0.00           C
ATOM   8050  C34 POPET 392      24.717  61.746  58.215  1.00  0.00           C
ATOM   8053  C35 POPET 392      25.517  61.617  56.915  1.00  0.00           C
ATOM   8056  C36 POPET 392      27.027  61.716  57.175  1.00  0.00           C
ATOM   8059  C37 POPET 392      27.907  61.416  55.945  1.00  0.00           C
ATOM   8062  C38 POPET 392      27.487  60.137  55.205  1.00  0.00           C
ATOM   8065  C39 POPET 392      28.526  59.597  54.225  1.00  0.00           C
ATOM   8068 0C31 POPET 392      27.896  58.566  53.295  1.00  0.00           C
ATOM   8071 1C31 POPET 392      28.867  57.906  52.305  1.00  0.00           C
ATOM   8074 2C31 POPET 392      28.126  56.936  51.365  1.00  0.00           C
ATOM   8077 3C31 POPET 392      29.076  56.167  50.435  1.00  0.00           C
ATOM   8080 4C31 POPET 392      29.467  56.936  49.175  1.00  0.00           C
ATOM   8083 5C31 POPET 392      30.756  56.387  48.545  1.00  0.00           C
ATOM   8086 6C31 POPET 392      31.046  56.906  47.135  1.00  0.00           C
ATOM   8090  NH3 POPEU 393     124.766  57.376  22.875  1.00  0.00           N
ATOM   8094  C12 POPEU 393     123.567  56.507  23.135  1.00  0.00           C
ATOM   8097  C11 POPEU 393     123.217  56.387  24.635  1.00  0.00           C
ATOM   8100  P   POPEU 393     122.357  53.887  24.755  1.00  0.00           P
ATOM   8101  O13 POPEU 393     121.717  54.237  23.485  1.00  0.00           O
ATOM   8102  O14 POPEU 393     123.077  52.586  24.795  1.00  0.00           O
ATOM   8103  O11 POPEU 393     121.316  53.927  25.945  1.00  0.00           O
ATOM   8104  O12 POPEU 393     123.427  55.036  25.085  1.00  0.00           O
ATOM   8105  C1  POPEU 393     121.246  54.847  27.025  1.00  0.00           C
ATOM   8108  C2  POPEU 393     121.526  54.196  28.405  1.00  0.00           C
ATOM   8110  O21 POPEU 393     122.237  55.166  29.205  1.00  0.00           O
ATOM   8111  C21 POPEU 393     121.496  55.856  30.035  1.00  0.00           C
ATOM   8112  O22 POPEU 393     120.276  55.816  30.105  1.00  0.00           O
ATOM   8113  C22 POPEU 393     122.406  56.667  30.955  1.00  0.00           C
ATOM   8116  C3  POPEU 393     122.406  52.917  28.345  1.00  0.00           C
ATOM   8119  O31 POPEU 393     122.277  52.066  29.515  1.00  0.00           O
ATOM   8120  C31 POPEU 393     123.077  52.326  30.545  1.00  0.00           C
ATOM   8121  O32 POPEU 393     123.776  53.306  30.705  1.00  0.00           O
ATOM   8122  C32 POPEU 393     123.056  51.157  31.525  1.00  0.00           C
ATOM   8125  C23 POPEU 393     121.627  57.437  32.055  1.00  0.00           C
ATOM   8128  C24 POPEU 393     122.536  57.766  33.245  1.00  0.00           C
ATOM   8131  C25 POPEU 393     122.047  58.916  34.145  1.00  0.00           C
ATOM   8134  C26 POPEU 393     120.657  58.727  34.785  1.00  0.00           C
ATOM   8137  C27 POPEU 393     119.917  60.047  35.045  1.00  0.00           C
ATOM   8140  C28 POPEU 393     118.796  59.956  36.105  1.00  0.00           C
ATOM   8143  C29 POPEU 393     117.827  61.107  35.975  1.00  0.00           C
ATOM   8145 0C21 POPEU 393     117.237  61.766  36.985  1.00  0.00           C
ATOM   8147 1C21 POPEU 393     117.396  61.466  38.445  1.00  0.00           C
ATOM   8150 2C21 POPEU 393     116.217  62.056  39.225  1.00  0.00           C
ATOM   8153 3C21 POPEU 393     116.337  61.876  40.745  1.00  0.00           C
ATOM   8156 4C21 POPEU 393     115.076  62.376  41.455  1.00  0.00           C
ATOM   8159 5C21 POPEU 393     115.127  62.246  42.975  1.00  0.00           C
ATOM   8162 6C21 POPEU 393     113.977  63.007  43.645  1.00  0.00           C
ATOM   8165 7C21 POPEU 393     113.907  62.796  45.155  1.00  0.00           C
ATOM   8168 8C21 POPEU 393     112.767  63.586  45.805  1.00  0.00           C
ATOM   8172  C33 POPEU 393     122.217  51.466  32.775  1.00  0.00           C
ATOM   8175  C34 POPEU 393     122.727  50.737  34.035  1.00  0.00           C
ATOM   8178  C35 POPEU 393     121.806  50.987  35.235  1.00  0.00           C
ATOM   8181  C36 POPEU 393     122.336  50.387  36.535  1.00  0.00           C
ATOM   8184  C37 POPEU 393     121.466  50.786  37.725  1.00  0.00           C
ATOM   8187  C38 POPEU 393     121.997  50.257  39.065  1.00  0.00           C
ATOM   8190  C39 POPEU 393     121.447  51.056  40.255  1.00  0.00           C
ATOM   8193 0C31 POPEU 393     122.417  52.147  40.745  1.00  0.00           C
ATOM   8196 1C31 POPEU 393     121.767  53.067  41.785  1.00  0.00           C
ATOM   8199 2C31 POPEU 393     122.737  54.086  42.385  1.00  0.00           C
ATOM   8202 3C31 POPEU 393     122.047  55.107  43.295  1.00  0.00           C
ATOM   8205 4C31 POPEU 393     123.026  56.136  43.865  1.00  0.00           C
ATOM   8208 5C31 POPEU 393     122.336  57.256  44.655  1.00  0.00           C
ATOM   8211 6C31 POPEU 393     122.447  57.106  46.175  1.00  0.00           C
ATOM   8215  NH3 POPEV 394      35.897  71.347  66.705  1.00  0.00           N
ATOM   8219  C12 POPEV 394      36.936  72.226  66.065  1.00  0.00           C
ATOM   8222  C11 POPEV 394      36.486  72.696  64.665  1.00  0.00           C
ATOM   8225  P   POPEV 394      38.717  73.896  63.905  1.00  0.00           P
ATOM   8226  O13 POPEV 394      39.037  74.097  65.335  1.00  0.00           O
ATOM   8227  O14 POPEV 394      39.806  73.497  62.965  1.00  0.00           O
ATOM   8228  O11 POPEV 394      38.107  75.226  63.325  1.00  0.00           O
ATOM   8229  O12 POPEV 394      37.577  72.806  63.755  1.00  0.00           O
ATOM   8230  C1  POPEV 394      39.037  76.216  62.885  1.00  0.00           C
ATOM   8233  C2  POPEV 394      39.027  76.306  61.345  1.00  0.00           C
ATOM   8235  O21 POPEV 394      40.246  76.927  60.885  1.00  0.00           O
ATOM   8236  C21 POPEV 394      41.116  76.107  60.305  1.00  0.00           C
ATOM   8237  O22 POPEV 394      42.107  75.637  60.835  1.00  0.00           O
ATOM   8238  C22 POPEV 394      40.667  75.836  58.865  1.00  0.00           C
ATOM   8241  C3  POPEV 394      37.807  77.136  60.875  1.00  0.00           C
ATOM   8244  O31 POPEV 394      37.697  77.027  59.445  1.00  0.00           O
ATOM   8245  C31 POPEV 394      36.577  76.457  58.995  1.00  0.00           C
ATOM   8246  O32 POPEV 394      35.607  76.177  59.665  1.00  0.00           O
ATOM   8247  C32 POPEV 394      36.776  76.097  57.535  1.00  0.00           C
ATOM   8250  C23 POPEV 394      41.757  75.196  57.965  1.00  0.00           C
ATOM   8253  C24 POPEV 394      41.167  74.796  56.595  1.00  0.00           C
ATOM   8256  C25 POPEV 394      42.176  74.156  55.645  1.00  0.00           C
ATOM   8259  C26 POPEV 394      43.306  75.107  55.185  1.00  0.00           C
ATOM   8262  C27 POPEV 394      44.267  74.436  54.205  1.00  0.00           C
ATOM   8265  C28 POPEV 394      45.546  75.247  53.915  1.00  0.00           C
ATOM   8268  C29 POPEV 394      46.496  75.306  55.095  1.00  0.00           C
ATOM   8270 0C21 POPEV 394      47.767  74.857  55.135  1.00  0.00           C
ATOM   8272 1C21 POPEV 394      48.506  74.156  54.025  1.00  0.00           C
ATOM   8275 2C21 POPEV 394      49.507  73.116  54.545  1.00  0.00           C
ATOM   8278 3C21 POPEV 394      50.267  72.396  53.415  1.00  0.00           C
ATOM   8281 4C21 POPEV 394      50.876  71.076  53.885  1.00  0.00           C
ATOM   8284 5C21 POPEV 394      51.986  70.516  52.985  1.00  0.00           C
ATOM   8287 6C21 POPEV 394      53.336  71.186  53.265  1.00  0.00           C
ATOM   8290 7C21 POPEV 394      54.486  70.556  52.475  1.00  0.00           C
ATOM   8293 8C21 POPEV 394      55.796  71.326  52.615  1.00  0.00           C
ATOM   8297  C33 POPEV 394      35.886  74.906  57.135  1.00  0.00           C
ATOM   8300  C34 POPEV 394      36.447  74.147  55.925  1.00  0.00           C
ATOM   8303  C35 POPEV 394      35.447  74.067  54.765  1.00  0.00           C
ATOM   8306  C36 POPEV 394      35.826  72.937  53.805  1.00  0.00           C
ATOM   8309  C37 POPEV 394      34.697  72.576  52.835  1.00  0.00           C
ATOM   8312  C38 POPEV 394      34.977  71.247  52.125  1.00  0.00           C
ATOM   8315  C39 POPEV 394      33.816  70.796  51.235  1.00  0.00           C
ATOM   8318 0C31 POPEV 394      34.176  69.546  50.435  1.00  0.00           C
ATOM   8321 1C31 POPEV 394      33.127  69.137  49.395  1.00  0.00           C
ATOM   8324 2C31 POPEV 394      33.686  68.217  48.305  1.00  0.00           C
ATOM   8327 3C31 POPEV 394      34.296  66.927  48.875  1.00  0.00           C
ATOM   8330 4C31 POPEV 394      34.857  65.997  47.785  1.00  0.00           C
ATOM   8333 5C31 POPEV 394      36.116  65.247  48.255  1.00  0.00           C
ATOM   8336 6C31 POPEV 394      36.597  64.187  47.255  1.00  0.00           C
ATOM   8340  NH3 POPEW 395      49.467   2.467  60.065  1.00  0.00           N
ATOM   8344  C12 POPEW 395      48.926   1.796  61.285  1.00  0.00           C
ATOM   8347  C11 POPEW 395      47.467   2.237  61.475  1.00  0.00           C
ATOM   8350  P   POPEW 395      46.477   4.607  62.075  1.00  0.00           P
ATOM   8351  O13 POPEW 395      46.507   4.116  63.455  1.00  0.00           O
ATOM   8352  O14 POPEW 395      46.986   5.996  61.885  1.00  0.00           O
ATOM   8353  O11 POPEW 395      44.996   4.466  61.515  1.00  0.00           O
ATOM   8354  O12 POPEW 395      47.316   3.627  61.165  1.00  0.00           O
ATOM   8355  C1  POPEW 395      44.707   4.266  60.135  1.00  0.00           C
ATOM   8358  C2  POPEW 395      43.706   3.116  59.865  1.00  0.00           C
ATOM   8360  O21 POPEW 395      43.647   2.776  58.475  1.00  0.00           O
ATOM   8361  C21 POPEW 395      44.656   2.067  58.015  1.00  0.00           C
ATOM   8362  O22 POPEW 395      45.767   1.986  58.515  1.00  0.00           O
ATOM   8363  C22 POPEW 395      44.166   1.227  56.855  1.00  0.00           C
ATOM   8366  C3  POPEW 395      42.277   3.506  60.345  1.00  0.00           C
ATOM   8369  O31 POPEW 395      41.196   2.816  59.675  1.00  0.00           O
ATOM   8370  C31 POPEW 395      40.296   3.407  58.875  1.00  0.00           C
ATOM   8371  O32 POPEW 395      39.257   2.877  58.525  1.00  0.00           O
ATOM   8372  C32 POPEW 395      40.667   4.837  58.415  1.00  0.00           C
ATOM   8375  C23 POPEW 395      43.816   2.026  55.595  1.00  0.00           C
ATOM   8378  C24 POPEW 395      43.236   1.086  54.545  1.00  0.00           C
ATOM   8381  C25 POPEW 395      42.676   1.827  53.345  1.00  0.00           C
ATOM   8384  C26 POPEW 395      43.737   2.417  52.415  1.00  0.00           C
ATOM   8387  C27 POPEW 395      43.117   3.136  51.215  1.00  0.00           C
ATOM   8390  C28 POPEW 395      44.127   3.786  50.265  1.00  0.00           C
ATOM   8393  C29 POPEW 395      43.387   4.466  49.145  1.00  0.00           C
ATOM   8395 0C21 POPEW 395      43.896   4.776  47.945  1.00  0.00           C
ATOM   8397 1C21 POPEW 395      45.307   4.546  47.485  1.00  0.00           C
ATOM   8400 2C21 POPEW 395      45.327   3.737  46.175  1.00  0.00           C
ATOM   8403 3C21 POPEW 395      46.746   3.556  45.615  1.00  0.00           C
ATOM   8406 4C21 POPEW 395      46.757   3.446  44.075  1.00  0.00           C
ATOM   8409 5C21 POPEW 395      45.926   2.276  43.525  1.00  0.00           C
ATOM   8412 6C21 POPEW 395      45.507   2.527  42.065  1.00  0.00           C
ATOM   8415 7C21 POPEW 395      44.467   1.496  41.585  1.00  0.00           C
ATOM   8418 8C21 POPEW 395      44.047   1.727  40.125  1.00  0.00           C
ATOM   8422  C33 POPEW 395      39.656   5.496  57.415  1.00  0.00           C
ATOM   8425  C34 POPEW 395      40.347   6.286  56.295  1.00  0.00           C
ATOM   8428  C35 POPEW 395      39.377   7.157  55.475  1.00  0.00           C
ATOM   8431  C36 POPEW 395      39.936   7.516  54.095  1.00  0.00           C
ATOM   8434  C37 POPEW 395      38.877   8.086  53.135  1.00  0.00           C
ATOM   8437  C38 POPEW 395      39.447   8.367  51.745  1.00  0.00           C
ATOM   8440  C39 POPEW 395      38.546   9.256  50.875  1.00  0.00           C
ATOM   8443 0C31 POPEW 395      37.287   8.587  50.315  1.00  0.00           C
ATOM   8446 1C31 POPEW 395      36.336   9.657  49.775  1.00  0.00           C
ATOM   8449 2C31 POPEW 395      35.047   9.166  49.105  1.00  0.00           C
ATOM   8452 3C31 POPEW 395      34.426  10.336  48.345  1.00  0.00           C
ATOM   8455 4C31 POPEW 395      33.037  10.097  47.745  1.00  0.00           C
ATOM   8458 5C31 POPEW 395      32.577  11.347  46.995  1.00  0.00           C
ATOM   8461 6C31 POPEW 395      31.086  11.426  46.695  1.00  0.00           C
ATOM   8465  NH3 POPEX 396      69.746  87.167  64.175  1.00  0.00           N
ATOM   8469  C12 POPEX 396      70.736  86.356  64.975  1.00  0.00           C
ATOM   8472  C11 POPEX 396      72.056  87.126  65.245  1.00  0.00           C
ATOM   8475  P   POPEX 396      72.327  89.336  63.855  1.00  0.00           P
ATOM   8476  O13 POPEX 396      70.907  89.606  64.105  1.00  0.00           O
ATOM   8477  O14 POPEX 396      73.346  90.117  64.595  1.00  0.00           O
ATOM   8478  O11 POPEX 396      72.617  89.496  62.305  1.00  0.00           O
ATOM   8479  O12 POPEX 396      72.577  87.787  64.085  1.00  0.00           O
ATOM   8480  C1  POPEX 396      71.617  90.036  61.425  1.00  0.00           C
ATOM   8483  C2  POPEX 396      70.717  88.926  60.825  1.00  0.00           C
ATOM   8485  O21 POPEX 396      71.496  88.117  59.945  1.00  0.00           O
ATOM   8486  C21 POPEX 396      71.526  86.826  60.255  1.00  0.00           C
ATOM   8487  O22 POPEX 396      71.026  86.327  61.245  1.00  0.00           O
ATOM   8488  C22 POPEX 396      72.246  86.097  59.115  1.00  0.00           C
ATOM   8491  C3  POPEX 396      69.556  89.546  59.995  1.00  0.00           C
ATOM   8494  O31 POPEX 396      68.547  88.616  59.545  1.00  0.00           O
ATOM   8495  C31 POPEX 396      67.766  88.117  60.495  1.00  0.00           C
ATOM   8496  O32 POPEX 396      68.086  87.966  61.665  1.00  0.00           O
ATOM   8497  C32 POPEX 396      66.386  87.826  59.895  1.00  0.00           C
ATOM   8500  C23 POPEX 396      71.607  84.717  58.855  1.00  0.00           C
ATOM   8503  C24 POPEX 396      71.996  84.037  57.525  1.00  0.00           C
ATOM   8506  C25 POPEX 396      71.537  84.796  56.255  1.00  0.00           C
ATOM   8509  C26 POPEX 396      71.376  83.867  55.035  1.00  0.00           C
ATOM   8512  C27 POPEX 396      70.977  84.606  53.755  1.00  0.00           C
ATOM   8515  C28 POPEX 396      70.717  83.677  52.545  1.00  0.00           C
ATOM   8518  C29 POPEX 396      71.947  82.927  52.085  1.00  0.00           C
ATOM   8520 0C21 POPEX 396      72.437  82.826  50.835  1.00  0.00           C
ATOM   8522 1C21 POPEX 396      71.897  83.467  49.585  1.00  0.00           C
ATOM   8525 2C21 POPEX 396      73.046  83.856  48.645  1.00  0.00           C
ATOM   8528 3C21 POPEX 396      72.566  84.647  47.415  1.00  0.00           C
ATOM   8531 4C21 POPEX 396      73.727  85.186  46.575  1.00  0.00           C
ATOM   8534 5C21 POPEX 396      73.386  86.527  45.885  1.00  0.00           C
ATOM   8537 6C21 POPEX 396      74.537  87.036  45.015  1.00  0.00           C
ATOM   8540 7C21 POPEX 396      74.237  88.397  44.365  1.00  0.00           C
ATOM   8543 8C21 POPEX 396      75.476  89.056  43.745  1.00  0.00           C
ATOM   8547  C33 POPEX 396      65.386  87.147  60.875  1.00  0.00           C
ATOM   8550  C34 POPEX 396      63.947  87.686  60.775  1.00  0.00           C
ATOM   8553  C35 POPEX 396      62.886  86.626  60.435  1.00  0.00           C
ATOM   8556  C36 POPEX 396      63.117  85.847  59.125  1.00  0.00           C
ATOM   8559  C37 POPEX 396      63.387  86.716  57.885  1.00  0.00           C
ATOM   8562  C38 POPEX 396      63.527  85.906  56.595  1.00  0.00           C
ATOM   8565  C39 POPEX 396      62.207  85.417  55.995  1.00  0.00           C
ATOM   8568 0C31 POPEX 396      61.447  86.507  55.205  1.00  0.00           C
ATOM   8571 1C31 POPEX 396      60.167  85.997  54.525  1.00  0.00           C
ATOM   8574 2C31 POPEX 396      60.327  85.646  53.035  1.00  0.00           C
ATOM   8577 3C31 POPEX 396      61.256  84.466  52.755  1.00  0.00           C
ATOM   8580 4C31 POPEX 396      61.307  84.087  51.265  1.00  0.00           C
ATOM   8583 5C31 POPEX 396      62.176  82.857  50.995  1.00  0.00           C
ATOM   8586 6C31 POPEX 396      62.337  82.527  49.505  1.00  0.00           C
ATOM   8590  NH3 POPEY 397      66.636  55.147  22.785  1.00  0.00           N
ATOM   8594  C12 POPEY 397      66.287  53.747  23.185  1.00  0.00           C
ATOM   8597  C11 POPEY 397      64.837  53.417  22.855  1.00  0.00           C
ATOM   8600  P   POPEY 397      63.977  50.967  23.245  1.00  0.00           P
ATOM   8601  O13 POPEY 397      64.107  49.657  22.575  1.00  0.00           O
ATOM   8602  O14 POPEY 397      62.617  51.487  23.455  1.00  0.00           O
ATOM   8603  O11 POPEY 397      64.686  50.907  24.675  1.00  0.00           O
ATOM   8604  O12 POPEY 397      64.787  52.056  22.455  1.00  0.00           O
ATOM   8605  C1  POPEY 397      64.346  49.836  25.575  1.00  0.00           C
ATOM   8608  C2  POPEY 397      63.676  50.327  26.895  1.00  0.00           C
ATOM   8610  O21 POPEY 397      63.566  49.216  27.815  1.00  0.00           O
ATOM   8611  C21 POPEY 397      64.187  49.336  28.965  1.00  0.00           C
ATOM   8612  O22 POPEY 397      64.967  50.216  29.275  1.00  0.00           O
ATOM   8613  C22 POPEY 397      63.706  48.237  29.915  1.00  0.00           C
ATOM   8616  C3  POPEY 397      62.256  50.936  26.735  1.00  0.00           C
ATOM   8619  O31 POPEY 397      62.067  52.056  27.615  1.00  0.00           O
ATOM   8620  C31 POPEY 397      61.596  51.806  28.825  1.00  0.00           C
ATOM   8621  O32 POPEY 397      61.196  50.737  29.235  1.00  0.00           O
ATOM   8622  C32 POPEY 397      61.517  53.126  29.605  1.00  0.00           C
ATOM   8625  C23 POPEY 397      64.586  48.147  31.205  1.00  0.00           C
ATOM   8628  C24 POPEY 397      63.956  47.256  32.285  1.00  0.00           C
ATOM   8631  C25 POPEY 397      64.956  46.617  33.265  1.00  0.00           C
ATOM   8634  C26 POPEY 397      65.617  47.596  34.265  1.00  0.00           C
ATOM   8637  C27 POPEY 397      65.227  47.306  35.735  1.00  0.00           C
ATOM   8640  C28 POPEY 397      65.577  48.446  36.725  1.00  0.00           C
ATOM   8643  C29 POPEY 397      67.017  48.506  37.175  1.00  0.00           C
ATOM   8645 0C21 POPEY 397      67.446  48.657  38.435  1.00  0.00           C
ATOM   8647 1C21 POPEY 397      66.596  48.797  39.685  1.00  0.00           C
ATOM   8650 2C21 POPEY 397      67.407  48.696  41.005  1.00  0.00           C
ATOM   8653 3C21 POPEY 397      68.357  49.876  41.275  1.00  0.00           C
ATOM   8656 4C21 POPEY 397      69.437  49.566  42.325  1.00  0.00           C
ATOM   8659 5C21 POPEY 397      68.956  49.506  43.785  1.00  0.00           C
ATOM   8662 6C21 POPEY 397      70.077  48.987  44.695  1.00  0.00           C
ATOM   8665 7C21 POPEY 397      69.697  48.897  46.175  1.00  0.00           C
ATOM   8668 8C21 POPEY 397      70.846  48.407  47.065  1.00  0.00           C
ATOM   8672  C33 POPEY 397      61.867  52.996  31.105  1.00  0.00           C
ATOM   8675  C34 POPEY 397      61.656  54.336  31.825  1.00  0.00           C
ATOM   8678  C35 POPEY 397      62.096  54.366  33.295  1.00  0.00           C
ATOM   8681  C36 POPEY 397      61.487  53.256  34.165  1.00  0.00           C
ATOM   8684  C37 POPEY 397      61.627  53.527  35.675  1.00  0.00           C
ATOM   8687  C38 POPEY 397      60.986  52.417  36.525  1.00  0.00           C
ATOM   8690  C39 POPEY 397      60.897  52.726  38.025  1.00  0.00           C
ATOM   8693 0C31 POPEY 397      60.117  54.007  38.365  1.00  0.00           C
ATOM   8696 1C31 POPEY 397      59.876  54.117  39.875  1.00  0.00           C
ATOM   8699 2C31 POPEY 397      59.226  55.437  40.315  1.00  0.00           C
ATOM   8702 3C31 POPEY 397      59.096  55.556  41.835  1.00  0.00           C
ATOM   8705 4C31 POPEY 397      58.587  56.936  42.275  1.00  0.00           C
ATOM   8708 5C31 POPEY 397      58.496  57.097  43.805  1.00  0.00           C
ATOM   8711 6C31 POPEY 397      58.127  58.516  44.245  1.00  0.00           C
ATOM   8715  NH3 POPEZ 398      96.337  28.296  20.365  1.00  0.00           N
ATOM   8719  C12 POPEZ 398      96.767  29.167  19.195  1.00  0.00           C
ATOM   8722  C11 POPEZ 398      96.347  30.657  19.225  1.00  0.00           C
ATOM   8725  P   POPEZ 398      98.567  32.147  19.215  1.00  0.00           P
ATOM   8726  O13 POPEZ 398      98.387  33.607  19.405  1.00  0.00           O
ATOM   8727  O14 POPEZ 398      99.717  31.757  18.385  1.00  0.00           O
ATOM   8728  O11 POPEZ 398      98.707  31.426  20.605  1.00  0.00           O
ATOM   8729  O12 POPEZ 398      97.256  31.527  18.555  1.00  0.00           O
ATOM   8730  C1  POPEZ 398      98.177  31.987  21.815  1.00  0.00           C
ATOM   8733  C2  POPEZ 398      97.487  30.866  22.645  1.00  0.00           C
ATOM   8735  O21 POPEZ 398      97.077  31.327  23.945  1.00  0.00           O
ATOM   8736  C21 POPEZ 398      95.996  32.106  23.885  1.00  0.00           C
ATOM   8737  O22 POPEZ 398      95.496  32.536  22.865  1.00  0.00           O
ATOM   8738  C22 POPEZ 398      95.446  32.357  25.275  1.00  0.00           C
ATOM   8741  C3  POPEZ 398      98.397  29.616  22.785  1.00  0.00           C
ATOM   8744  O31 POPEZ 398      97.576  28.466  23.085  1.00  0.00           O
ATOM   8745  C31 POPEZ 398      97.727  27.966  24.315  1.00  0.00           C
ATOM   8746  O32 POPEZ 398      98.717  28.097  25.015  1.00  0.00           O
ATOM   8747  C32 POPEZ 398      96.456  27.276  24.765  1.00  0.00           C
ATOM   8750  C23 POPEZ 398      95.286  33.866  25.545  1.00  0.00           C
ATOM   8753  C24 POPEZ 398      93.996  34.167  26.305  1.00  0.00           C
ATOM   8756  C25 POPEZ 398      93.886  33.516  27.695  1.00  0.00           C
ATOM   8759  C26 POPEZ 398      94.987  33.966  28.665  1.00  0.00           C
ATOM   8762  C27 POPEZ 398      94.656  33.586  30.115  1.00  0.00           C
ATOM   8765  C28 POPEZ 398      95.726  34.047  31.115  1.00  0.00           C
ATOM   8768  C29 POPEZ 398      95.416  33.556  32.515  1.00  0.00           C
ATOM   8770 0C21 POPEZ 398      95.276  34.296  33.625  1.00  0.00           C
ATOM   8772 1C21 POPEZ 398      95.386  35.796  33.725  1.00  0.00           C
ATOM   8775 2C21 POPEZ 398      94.936  36.337  35.105  1.00  0.00           C
ATOM   8778 3C21 POPEZ 398      93.467  36.027  35.465  1.00  0.00           C
ATOM   8781 4C21 POPEZ 398      92.977  36.786  36.705  1.00  0.00           C
ATOM   8784 5C21 POPEZ 398      91.447  36.737  36.825  1.00  0.00           C
ATOM   8787 6C21 POPEZ 398      90.866  37.516  38.015  1.00  0.00           C
ATOM   8790 7C21 POPEZ 398      89.336  37.437  38.045  1.00  0.00           C
ATOM   8793 8C21 POPEZ 398      88.686  38.106  39.255  1.00  0.00           C
ATOM   8797  C33 POPEZ 398      95.897  28.056  25.975  1.00  0.00           C
ATOM   8800  C34 POPEZ 398      94.577  27.507  26.535  1.00  0.00           C
ATOM   8803  C35 POPEZ 398      94.677  26.117  27.165  1.00  0.00           C
ATOM   8806  C36 POPEZ 398      93.996  26.056  28.535  1.00  0.00           C
ATOM   8809  C37 POPEZ 398      94.206  24.716  29.235  1.00  0.00           C
ATOM   8812  C38 POPEZ 398      93.297  24.487  30.455  1.00  0.00           C
ATOM   8815  C39 POPEZ 398      93.117  25.696  31.385  1.00  0.00           C
ATOM   8818 0C31 POPEZ 398      92.546  25.237  32.735  1.00  0.00           C
ATOM   8821 1C31 POPEZ 398      92.207  26.366  33.715  1.00  0.00           C
ATOM   8824 2C31 POPEZ 398      92.116  25.827  35.145  1.00  0.00           C
ATOM   8827 3C31 POPEZ 398      91.577  26.837  36.165  1.00  0.00           C
ATOM   8830 4C31 POPEZ 398      92.366  26.826  37.485  1.00  0.00           C
ATOM   8833 5C31 POPEZ 398      91.666  27.606  38.605  1.00  0.00           C
ATOM   8836 6C31 POPEZ 398      92.576  27.957  39.785  1.00  0.00           C
ATOM   8840  NH3 POPEa 399      18.047  35.987  64.255  1.00  0.00           N
ATOM   8844  C12 POPEa 399      18.807  36.257  65.525  1.00  0.00           C
ATOM   8847  C11 POPEa 399      18.666  35.176  66.615  1.00  0.00           C
ATOM   8850  P   POPEa 399      20.517  34.686  68.475  1.00  0.00           P
ATOM   8851  O13 POPEa 399      20.697  35.266  69.825  1.00  0.00           O
ATOM   8852  O14 POPEa 399      20.097  33.276  68.385  1.00  0.00           O
ATOM   8853  O11 POPEa 399      21.836  34.906  67.615  1.00  0.00           O
ATOM   8854  O12 POPEa 399      19.437  35.586  67.755  1.00  0.00           O
ATOM   8855  C1  POPEa 399      21.967  34.257  66.345  1.00  0.00           C
ATOM   8858  C2  POPEa 399      23.086  34.897  65.495  1.00  0.00           C
ATOM   8860  O21 POPEa 399      22.886  34.597  64.115  1.00  0.00           O
ATOM   8861  C21 POPEa 399      22.317  35.516  63.365  1.00  0.00           C
ATOM   8862  O22 POPEa 399      21.836  36.567  63.745  1.00  0.00           O
ATOM   8863  C22 POPEa 399      22.366  35.016  61.915  1.00  0.00           C
ATOM   8866  C3  POPEa 399      24.467  34.336  65.885  1.00  0.00           C
ATOM   8869  O31 POPEa 399      25.517  35.286  65.615  1.00  0.00           O
ATOM   8870  C31 POPEa 399      26.086  35.207  64.425  1.00  0.00           C
ATOM   8871  O32 POPEa 399      25.897  34.336  63.595  1.00  0.00           O
ATOM   8872  C32 POPEa 399      27.037  36.407  64.285  1.00  0.00           C
ATOM   8875  C23 POPEa 399      22.536  36.147  60.865  1.00  0.00           C
ATOM   8878  C24 POPEa 399      22.676  35.606  59.435  1.00  0.00           C
ATOM   8881  C25 POPEa 399      24.136  35.367  59.005  1.00  0.00           C
ATOM   8884  C26 POPEa 399      24.257  34.756  57.585  1.00  0.00           C
ATOM   8887  C27 POPEa 399      25.687  34.806  57.015  1.00  0.00           C
ATOM   8890  C28 POPEa 399      25.877  34.047  55.675  1.00  0.00           C
ATOM   8893  C29 POPEa 399      26.167  32.587  55.875  1.00  0.00           C
ATOM   8895 0C21 POPEa 399      26.587  31.687  54.965  1.00  0.00           C
ATOM   8897 1C21 POPEa 399      26.906  31.897  53.505  1.00  0.00           C
ATOM   8900 2C21 POPEa 399      28.187  31.147  53.095  1.00  0.00           C
ATOM   8903 3C21 POPEa 399      28.386  31.097  51.565  1.00  0.00           C
ATOM   8906 4C21 POPEa 399      29.717  30.457  51.125  1.00  0.00           C
ATOM   8909 5C21 POPEa 399      30.886  31.457  51.115  1.00  0.00           C
ATOM   8912 6C21 POPEa 399      32.276  30.817  51.035  1.00  0.00           C
ATOM   8915 7C21 POPEa 399      33.397  31.867  51.075  1.00  0.00           C
ATOM   8918 8C21 POPEa 399      34.656  31.387  51.805  1.00  0.00           C
ATOM   8922  C33 POPEa 399      27.977  36.317  63.065  1.00  0.00           C
ATOM   8925  C34 POPEa 399      27.236  36.496  61.735  1.00  0.00           C
ATOM   8928  C35 POPEa 399      27.547  35.367  60.755  1.00  0.00           C
ATOM   8931  C36 POPEa 399      28.886  35.556  60.045  1.00  0.00           C
ATOM   8934  C37 POPEa 399      29.397  34.216  59.495  1.00  0.00           C
ATOM   8937  C38 POPEa 399      30.197  34.316  58.205  1.00  0.00           C
ATOM   8940  C39 POPEa 399      29.426  34.727  56.945  1.00  0.00           C
ATOM   8943 0C31 POPEa 399      30.377  34.647  55.745  1.00  0.00           C
ATOM   8946 1C31 POPEa 399      29.736  35.016  54.395  1.00  0.00           C
ATOM   8949 2C31 POPEa 399      30.787  34.987  53.285  1.00  0.00           C
ATOM   8952 3C31 POPEa 399      30.296  35.667  52.005  1.00  0.00           C
ATOM   8955 4C31 POPEa 399      31.227  35.457  50.805  1.00  0.00           C
ATOM   8958 5C31 POPEa 399      30.667  36.156  49.555  1.00  0.00           C
ATOM   8961 6C31 POPEa 399      31.347  35.716  48.255  1.00  0.00           C
ATOM   8965  NH3 POPEb 400     117.476 106.126  64.085  1.00  0.00           N
ATOM   8969  C12 POPEb 400     117.837 107.266  65.005  1.00  0.00           C
ATOM   8972  C11 POPEb 400     119.227 107.077  65.635  1.00  0.00           C
ATOM   8975  P   POPEb 400     119.567 109.606  66.115  1.00  0.00           P
ATOM   8976  O13 POPEb 400     118.166 110.067  65.965  1.00  0.00           O
ATOM   8977  O14 POPEb 400     120.467 110.386  67.005  1.00  0.00           O
ATOM   8978  O11 POPEb 400     120.267 109.446  64.685  1.00  0.00           O
ATOM   8979  O12 POPEb 400     119.547 108.097  66.605  1.00  0.00           O
ATOM   8980  C1  POPEb 400     119.756 110.097  63.505  1.00  0.00           C
ATOM   8983  C2  POPEb 400     119.957 109.247  62.205  1.00  0.00           C
ATOM   8985  O21 POPEb 400     121.276 109.446  61.635  1.00  0.00           O
ATOM   8986  C21 POPEb 400     121.466 110.027  60.465  1.00  0.00           C
ATOM   8987  O22 POPEb 400     120.736 110.847  59.935  1.00  0.00           O
ATOM   8988  C22 POPEb 400     122.737 109.466  59.825  1.00  0.00           C
ATOM   8991  C3  POPEb 400     118.737 109.406  61.235  1.00  0.00           C
ATOM   8994  O31 POPEb 400     117.597 108.696  61.755  1.00  0.00           O
ATOM   8995  C31 POPEb 400     117.026 107.647  61.135  1.00  0.00           C
ATOM   8996  O32 POPEb 400     116.377 106.797  61.725  1.00  0.00           O
ATOM   8997  C32 POPEb 400     117.327 107.536  59.635  1.00  0.00           C
ATOM   9000  C23 POPEb 400     122.757 109.586  58.285  1.00  0.00           C
ATOM   9003  C24 POPEb 400     123.317 108.347  57.575  1.00  0.00           C
ATOM   9006  C25 POPEb 400     122.357 107.917  56.455  1.00  0.00           C
ATOM   9009  C26 POPEb 400     122.646 106.597  55.765  1.00  0.00           C
ATOM   9012  C27 POPEb 400     121.566 106.327  54.695  1.00  0.00           C
ATOM   9015  C28 POPEb 400     121.927 105.207  53.715  1.00  0.00           C
ATOM   9018  C29 POPEb 400     121.916 103.847  54.365  1.00  0.00           C
ATOM   9020 0C21 POPEb 400     122.786 102.847  54.145  1.00  0.00           C
ATOM   9022 1C21 POPEb 400     123.947 102.866  53.185  1.00  0.00           C
ATOM   9025 2C21 POPEb 400     123.557 103.056  51.705  1.00  0.00           C
ATOM   9028 3C21 POPEb 400     124.746 102.806  50.765  1.00  0.00           C
ATOM   9031 4C21 POPEb 400     124.437 103.117  49.295  1.00  0.00           C
ATOM   9034 5C21 POPEb 400     125.136 102.147  48.335  1.00  0.00           C
ATOM   9037 6C21 POPEb 400     125.166 102.647  46.885  1.00  0.00           C
ATOM   9040 7C21 POPEb 400     125.607 101.556  45.905  1.00  0.00           C
ATOM   9043 8C21 POPEb 400     125.726 102.067  44.465  1.00  0.00           C
ATOM   9047  C33 POPEb 400     116.487 106.436  58.935  1.00  0.00           C
ATOM   9050  C34 POPEb 400     116.806 106.277  57.435  1.00  0.00           C
ATOM   9053  C35 POPEb 400     116.596 107.527  56.575  1.00  0.00           C
ATOM   9056  C36 POPEb 400     115.136 107.966  56.435  1.00  0.00           C
ATOM   9059  C37 POPEb 400     114.996 109.376  55.855  1.00  0.00           C
ATOM   9062  C38 POPEb 400     113.636 110.027  56.125  1.00  0.00           C
ATOM   9065  C39 POPEb 400     112.426 109.396  55.415  1.00  0.00           C
ATOM   9068 0C31 POPEb 400     111.186 110.246  55.715  1.00  0.00           C
ATOM   9071 1C31 POPEb 400     109.827 109.697  55.255  1.00  0.00           C
ATOM   9074 2C31 POPEb 400     108.686 110.677  55.575  1.00  0.00           C
ATOM   9077 3C31 POPEb 400     108.577 111.797  54.545  1.00  0.00           C
ATOM   9080 4C31 POPEb 400     108.196 113.146  55.165  1.00  0.00           C
ATOM   9083 5C31 POPEb 400     108.217 114.266  54.125  1.00  0.00           C
ATOM   9086 6C31 POPEb 400     107.686 115.606  54.645  1.00  0.00           C
ATOM   9090  NH3 POPEc 401      53.336  92.016  24.095  1.00  0.00           N
ATOM   9094  C12 POPEc 401      52.236  92.857  23.495  1.00  0.00           C
ATOM   9097  C11 POPEc 401      51.926  94.097  24.355  1.00  0.00           C
ATOM   9100  P   POPEc 401      49.367  93.757  24.905  1.00  0.00           P
ATOM   9101  O13 POPEc 401      48.537  94.756  25.605  1.00  0.00           O
ATOM   9102  O14 POPEc 401      48.727  92.917  23.875  1.00  0.00           O
ATOM   9103  O11 POPEc 401      50.086  92.796  25.935  1.00  0.00           O
ATOM   9104  O12 POPEc 401      50.577  94.476  24.195  1.00  0.00           O
ATOM   9105  C1  POPEc 401      49.577  92.527  27.235  1.00  0.00           C
ATOM   9108  C2  POPEc 401      50.406  93.296  28.275  1.00  0.00           C
ATOM   9110  O21 POPEc 401      50.476  92.536  29.495  1.00  0.00           O
ATOM   9111  C21 POPEc 401      49.546  92.707  30.415  1.00  0.00           C
ATOM   9112  O22 POPEc 401      48.486  93.277  30.305  1.00  0.00           O
ATOM   9113  C22 POPEc 401      50.057  92.036  31.705  1.00  0.00           C
ATOM   9116  C3  POPEc 401      50.006  94.796  28.385  1.00  0.00           C
ATOM   9119  O31 POPEc 401      50.746  95.466  29.425  1.00  0.00           O
ATOM   9120  C31 POPEc 401      51.857  96.097  29.035  1.00  0.00           C
ATOM   9121  O32 POPEc 401      52.267  96.177  27.885  1.00  0.00           O
ATOM   9122  C32 POPEc 401      52.576  96.496  30.315  1.00  0.00           C
ATOM   9125  C23 POPEc 401      49.226  92.406  32.955  1.00  0.00           C
ATOM   9128  C24 POPEc 401      50.066  92.507  34.235  1.00  0.00           C
ATOM   9131  C25 POPEc 401      49.267  93.137  35.385  1.00  0.00           C
ATOM   9134  C26 POPEc 401      50.057  93.226  36.705  1.00  0.00           C
ATOM   9137  C27 POPEc 401      49.307  94.097  37.725  1.00  0.00           C
ATOM   9140  C28 POPEc 401      49.977  94.147  39.105  1.00  0.00           C
ATOM   9143  C29 POPEc 401      49.086  94.887  40.065  1.00  0.00           C
ATOM   9145 0C21 POPEc 401      48.376  94.347  41.075  1.00  0.00           C
ATOM   9147 1C21 POPEc 401      48.346  92.886  41.455  1.00  0.00           C
ATOM   9150 2C21 POPEc 401      47.566  91.996  40.475  1.00  0.00           C
ATOM   9153 3C21 POPEc 401      47.366  90.576  41.025  1.00  0.00           C
ATOM   9156 4C21 POPEc 401      47.256  89.487  39.945  1.00  0.00           C
ATOM   9159 5C21 POPEc 401      46.116  89.667  38.925  1.00  0.00           C
ATOM   9162 6C21 POPEc 401      46.116  88.546  37.875  1.00  0.00           C
ATOM   9165 7C21 POPEc 401      44.967  88.666  36.865  1.00  0.00           C
ATOM   9168 8C21 POPEc 401      45.157  87.787  35.635  1.00  0.00           C
ATOM   9172  C33 POPEc 401      53.657  97.586  30.155  1.00  0.00           C
ATOM   9175  C34 POPEc 401      53.057  98.996  30.055  1.00  0.00           C
ATOM   9178  C35 POPEc 401      54.096 100.077  30.415  1.00  0.00           C
ATOM   9181  C36 POPEc 401      53.527 101.306  31.135  1.00  0.00           C
ATOM   9184  C37 POPEc 401      54.637 102.086  31.845  1.00  0.00           C
ATOM   9187  C38 POPEc 401      54.117 103.246  32.715  1.00  0.00           C
ATOM   9190  C39 POPEc 401      53.537 102.757  34.045  1.00  0.00           C
ATOM   9193 0C31 POPEc 401      52.996 103.876  34.945  1.00  0.00           C
ATOM   9196 1C31 POPEc 401      53.257 103.587  36.435  1.00  0.00           C
ATOM   9199 2C31 POPEc 401      52.407 104.437  37.395  1.00  0.00           C
ATOM   9202 3C31 POPEc 401      50.926 104.016  37.425  1.00  0.00           C
ATOM   9205 4C31 POPEc 401      50.447 103.637  38.835  1.00  0.00           C
ATOM   9208 5C31 POPEc 401      48.996 103.137  38.855  1.00  0.00           C
ATOM   9211 6C31 POPEc 401      48.537 102.626  40.225  1.00  0.00           C
ATOM   9215  NH3 POPEd 402      18.676 109.787  16.885  1.00  0.00           N
ATOM   9219  C12 POPEd 402      19.066 109.087  18.165  1.00  0.00           C
ATOM   9222  C11 POPEd 402      20.176 109.826  18.955  1.00  0.00           C
ATOM   9225  P   POPEd 402      20.456 112.387  18.375  1.00  0.00           P
ATOM   9226  O13 POPEd 402      21.426 111.826  17.415  1.00  0.00           O
ATOM   9227  O14 POPEd 402      19.357 113.146  17.765  1.00  0.00           O
ATOM   9228  O11 POPEd 402      21.176 113.336  19.405  1.00  0.00           O
ATOM   9229  O12 POPEd 402      19.847 111.196  19.215  1.00  0.00           O
ATOM   9230  C1  POPEd 402      20.947 113.347  20.815  1.00  0.00           C
ATOM   9233  C2  POPEd 402      20.187 114.626  21.265  1.00  0.00           C
ATOM   9235  O21 POPEd 402      20.297 114.686  22.695  1.00  0.00           O
ATOM   9236  C21 POPEd 402      20.017 115.847  23.265  1.00  0.00           C
ATOM   9237  O22 POPEd 402      19.767 116.887  22.675  1.00  0.00           O
ATOM   9238  C22 POPEd 402      19.906 115.677  24.785  1.00  0.00           C
ATOM   9241  C3  POPEd 402      18.697 114.597  20.805  1.00  0.00           C
ATOM   9244  O31 POPEd 402      18.187 115.897  20.455  1.00  0.00           O
ATOM   9245  C31 POPEd 402      16.877 116.107  20.645  1.00  0.00           C
ATOM   9246  O32 POPEd 402      16.097 116.306  19.725  1.00  0.00           O
ATOM   9247  C32 POPEd 402      16.567 116.116  22.145  1.00  0.00           C
ATOM   9250  C23 POPEd 402      20.527 116.826  25.615  1.00  0.00           C
ATOM   9253  C24 POPEd 402      19.756 117.097  26.925  1.00  0.00           C
ATOM   9256  C25 POPEd 402      20.537 117.966  27.925  1.00  0.00           C
ATOM   9259  C26 POPEd 402      19.756 118.237  29.225  1.00  0.00           C
ATOM   9262  C27 POPEd 402      20.647 118.887  30.305  1.00  0.00           C
ATOM   9265  C28 POPEd 402      19.877 119.297  31.585  1.00  0.00           C
ATOM   9268  C29 POPEd 402      19.166 120.626  31.415  1.00  0.00           C
ATOM   9270 0C21 POPEd 402      19.256 121.696  32.225  1.00  0.00           C
ATOM   9272 1C21 POPEd 402      20.037 121.766  33.515  1.00  0.00           C
ATOM   9275 2C21 POPEd 402      19.166 121.207  34.645  1.00  0.00           C
ATOM   9278 3C21 POPEd 402      19.916 121.006  35.965  1.00  0.00           C
ATOM   9281 4C21 POPEd 402      19.086 120.186  36.955  1.00  0.00           C
ATOM   9284 5C21 POPEd 402      19.847 119.896  38.255  1.00  0.00           C
ATOM   9287 6C21 POPEd 402      19.136 118.856  39.135  1.00  0.00           C
ATOM   9290 7C21 POPEd 402      19.566 118.967  40.605  1.00  0.00           C
ATOM   9293 8C21 POPEd 402      18.697 118.137  41.555  1.00  0.00           C
ATOM   9297  C33 POPEd 402      15.117 116.507  22.495  1.00  0.00           C
ATOM   9300  C34 POPEd 402      14.767 116.177  23.945  1.00  0.00           C
ATOM   9303  C35 POPEd 402      15.746 116.737  24.975  1.00  0.00           C
ATOM   9306  C36 POPEd 402      15.086 116.856  26.355  1.00  0.00           C
ATOM   9309  C37 POPEd 402      16.006 117.357  27.465  1.00  0.00           C
ATOM   9312  C38 POPEd 402      15.187 117.577  28.735  1.00  0.00           C
ATOM   9315  C39 POPEd 402      15.937 118.257  29.885  1.00  0.00           C
ATOM   9318 0C31 POPEd 402      14.967 118.567  31.025  1.00  0.00           C
ATOM   9321 1C31 POPEd 402      15.386 119.756  31.885  1.00  0.00           C
ATOM   9324 2C31 POPEd 402      14.277 120.176  32.855  1.00  0.00           C
ATOM   9327 3C31 POPEd 402      13.967 121.677  32.805  1.00  0.00           C
ATOM   9330 4C31 POPEd 402      15.107 122.567  33.305  1.00  0.00           C
ATOM   9333 5C31 POPEd 402      14.847 124.056  33.055  1.00  0.00           C
ATOM   9336 6C31 POPEd 402      15.857 124.966  33.755  1.00  0.00           C
ATOM   9340  NH3 POPEe 403      45.926 113.106  20.085  1.00  0.00           N
ATOM   9344  C12 POPEe 403      46.466 114.216  19.215  1.00  0.00           C
ATOM   9347  C11 POPEe 403      46.717 115.477  20.055  1.00  0.00           C
ATOM   9350  P   POPEe 403      49.026 116.766  19.885  1.00  0.00           P
ATOM   9351  O13 POPEe 403      50.037 115.927  19.205  1.00  0.00           O
ATOM   9352  O14 POPEe 403      49.316 118.216  19.895  1.00  0.00           O
ATOM   9353  O11 POPEe 403      49.017 116.317  21.405  1.00  0.00           O
ATOM   9354  O12 POPEe 403      47.586 116.387  19.365  1.00  0.00           O
ATOM   9355  C1  POPEe 403      48.327 117.126  22.365  1.00  0.00           C
ATOM   9358  C2  POPEe 403      49.307 117.586  23.465  1.00  0.00           C
ATOM   9360  O21 POPEe 403      49.176 116.737  24.625  1.00  0.00           O
ATOM   9361  C21 POPEe 403      48.187 117.016  25.455  1.00  0.00           C
ATOM   9362  O22 POPEe 403      47.246 117.746  25.255  1.00  0.00           O
ATOM   9363  C22 POPEe 403      48.447 116.207  26.725  1.00  0.00           C
ATOM   9366  C3  POPEe 403      49.226 119.116  23.775  1.00  0.00           C
ATOM   9369  O31 POPEe 403      49.787 119.417  25.065  1.00  0.00           O
ATOM   9370  C31 POPEe 403      50.257 120.637  25.255  1.00  0.00           C
ATOM   9371  O32 POPEe 403      50.636 121.417  24.405  1.00  0.00           O
ATOM   9372  C32 POPEe 403      50.076 120.947  26.735  1.00  0.00           C
ATOM   9375  C23 POPEe 403      47.337 116.406  27.775  1.00  0.00           C
ATOM   9378  C24 POPEe 403      47.337 115.306  28.835  1.00  0.00           C
ATOM   9381  C25 POPEe 403      48.657 115.207  29.615  1.00  0.00           C
ATOM   9384  C26 POPEe 403      48.537 114.287  30.845  1.00  0.00           C
ATOM   9387  C27 POPEe 403      49.406 114.756  32.015  1.00  0.00           C
ATOM   9390  C28 POPEe 403      48.847 114.317  33.385  1.00  0.00           C
ATOM   9393  C29 POPEe 403      49.546 115.077  34.475  1.00  0.00           C
ATOM   9395 0C21 POPEe 403      50.297 114.567  35.465  1.00  0.00           C
ATOM   9397 1C21 POPEe 403      50.577 113.106  35.695  1.00  0.00           C
ATOM   9400 2C21 POPEe 403      51.087 112.866  37.125  1.00  0.00           C
ATOM   9403 3C21 POPEe 403      49.996 112.956  38.205  1.00  0.00           C
ATOM   9406 4C21 POPEe 403      50.517 112.717  39.635  1.00  0.00           C
ATOM   9409 5C21 POPEe 403      51.627 113.707  40.015  1.00  0.00           C
ATOM   9412 6C21 POPEe 403      52.086 113.616  41.475  1.00  0.00           C
ATOM   9415 7C21 POPEe 403      53.517 114.167  41.625  1.00  0.00           C
ATOM   9418 8C21 POPEe 403      54.007 114.276  43.065  1.00  0.00           C
ATOM   9422  C33 POPEe 403      48.597 121.296  27.015  1.00  0.00           C
ATOM   9425  C34 POPEe 403      48.136 120.927  28.425  1.00  0.00           C
ATOM   9428  C35 POPEe 403      48.306 122.036  29.475  1.00  0.00           C
ATOM   9431  C36 POPEe 403      47.277 121.887  30.605  1.00  0.00           C
ATOM   9434  C37 POPEe 403      47.797 122.366  31.955  1.00  0.00           C
ATOM   9437  C38 POPEe 403      46.687 122.436  33.005  1.00  0.00           C
ATOM   9440  C39 POPEe 403      47.256 122.406  34.425  1.00  0.00           C
ATOM   9443 0C31 POPEe 403      46.196 122.676  35.495  1.00  0.00           C
ATOM   9446 1C31 POPEe 403      46.757 122.536  36.915  1.00  0.00           C
ATOM   9449 2C31 POPEe 403      45.936 123.286  37.975  1.00  0.00           C
ATOM   9452 3C31 POPEe 403      44.416 123.037  37.845  1.00  0.00           C
ATOM   9455 4C31 POPEe 403      43.597 123.516  39.055  1.00  0.00           C
ATOM   9458 5C31 POPEe 403      43.877 124.977  39.405  1.00  0.00           C
ATOM   9461 6C31 POPEe 403      43.046 125.537  40.565  1.00  0.00           C
ATOM   9465  NH3 POPEf 404      15.697  19.407  22.925  1.00  0.00           N
ATOM   9469  C12 POPEf 404      16.386  19.727  21.625  1.00  0.00           C
ATOM   9472  C11 POPEf 404      16.426  21.247  21.365  1.00  0.00           C
ATOM   9475  P   POPEf 404      18.027  23.247  21.855  1.00  0.00           P
ATOM   9476  O13 POPEf 404      19.457  23.017  21.525  1.00  0.00           O
ATOM   9477  O14 POPEf 404      17.197  23.937  20.845  1.00  0.00           O
ATOM   9478  O11 POPEf 404      18.027  24.037  23.225  1.00  0.00           O
ATOM   9479  O12 POPEf 404      17.347  21.867  22.255  1.00  0.00           O
ATOM   9480  C1  POPEf 404      16.767  24.487  23.715  1.00  0.00           C
ATOM   9483  C2  POPEf 404      16.967  25.306  25.005  1.00  0.00           C
ATOM   9485  O21 POPEf 404      15.716  25.956  25.225  1.00  0.00           O
ATOM   9486  C21 POPEf 404      15.317  26.017  26.475  1.00  0.00           C
ATOM   9487  O22 POPEf 404      15.907  25.576  27.445  1.00  0.00           O
ATOM   9488  C22 POPEf 404      13.926  26.637  26.465  1.00  0.00           C
ATOM   9491  C3  POPEf 404      18.066  26.376  24.845  1.00  0.00           C
ATOM   9494  O31 POPEf 404      18.197  27.186  26.035  1.00  0.00           O
ATOM   9495  C31 POPEf 404      17.876  28.466  25.905  1.00  0.00           C
ATOM   9496  O32 POPEf 404      17.627  29.016  24.845  1.00  0.00           O
ATOM   9497  C32 POPEf 404      17.897  29.177  27.265  1.00  0.00           C
ATOM   9500  C23 POPEf 404      13.227  26.477  27.815  1.00  0.00           C
ATOM   9503  C24 POPEf 404      13.707  27.497  28.855  1.00  0.00           C
ATOM   9506  C25 POPEf 404      12.787  27.446  30.085  1.00  0.00           C
ATOM   9509  C26 POPEf 404      13.257  28.347  31.225  1.00  0.00           C
ATOM   9512  C27 POPEf 404      12.977  27.716  32.595  1.00  0.00           C
ATOM   9515  C28 POPEf 404      12.086  28.577  33.505  1.00  0.00           C
ATOM   9518  C29 POPEf 404      12.867  29.727  34.105  1.00  0.00           C
ATOM   9520 0C21 POPEf 404      12.956  30.016  35.415  1.00  0.00           C
ATOM   9522 1C21 POPEf 404      12.296  29.256  36.535  1.00  0.00           C
ATOM   9525 2C21 POPEf 404      11.006  29.937  37.025  1.00  0.00           C
ATOM   9528 3C21 POPEf 404      10.317  29.107  38.105  1.00  0.00           C
ATOM   9531 4C21 POPEf 404       9.157  29.837  38.815  1.00  0.00           C
ATOM   9534 5C21 POPEf 404       8.417  28.926  39.825  1.00  0.00           C
ATOM   9537 6C21 POPEf 404       9.277  28.536  41.035  1.00  0.00           C
ATOM   9540 7C21 POPEf 404       8.676  27.367  41.835  1.00  0.00           C
ATOM   9543 8C21 POPEf 404       9.607  26.856  42.935  1.00  0.00           C
ATOM   9547  C33 POPEf 404      17.816  28.286  28.545  1.00  0.00           C
ATOM   9550  C34 POPEf 404      19.126  28.266  29.365  1.00  0.00           C
ATOM   9553  C35 POPEf 404      19.056  27.346  30.585  1.00  0.00           C
ATOM   9556  C36 POPEf 404      18.336  27.936  31.805  1.00  0.00           C
ATOM   9559  C37 POPEf 404      17.537  26.886  32.595  1.00  0.00           C
ATOM   9562  C38 POPEf 404      16.897  27.437  33.885  1.00  0.00           C
ATOM   9565  C39 POPEf 404      16.017  26.407  34.615  1.00  0.00           C
ATOM   9568 0C31 POPEf 404      16.797  25.257  35.275  1.00  0.00           C
ATOM   9571 1C31 POPEf 404      15.847  24.256  35.965  1.00  0.00           C
ATOM   9574 2C31 POPEf 404      16.517  23.417  37.065  1.00  0.00           C
ATOM   9577 3C31 POPEf 404      15.536  22.416  37.695  1.00  0.00           C
ATOM   9580 4C31 POPEf 404      15.397  21.117  36.895  1.00  0.00           C
ATOM   9583 5C31 POPEf 404      14.097  20.357  37.205  1.00  0.00           C
ATOM   9586 6C31 POPEf 404      13.987  19.026  36.465  1.00  0.00           C
ATOM   9590  NH3 POPEg 405      72.537 110.097  63.335  1.00  0.00           N
ATOM   9594  C12 POPEg 405      73.757 109.567  64.035  1.00  0.00           C
ATOM   9597  C11 POPEg 405      73.397 108.406  64.975  1.00  0.00           C
ATOM   9600  P   POPEg 405      72.877 105.866  64.555  1.00  0.00           P
ATOM   9601  O13 POPEg 405      74.217 105.656  65.145  1.00  0.00           O
ATOM   9602  O14 POPEg 405      71.717 105.316  65.285  1.00  0.00           O
ATOM   9603  O11 POPEg 405      72.916 105.237  63.125  1.00  0.00           O
ATOM   9604  O12 POPEg 405      72.636 107.406  64.285  1.00  0.00           O
ATOM   9605  C1  POPEg 405      71.857 105.436  62.195  1.00  0.00           C
ATOM   9608  C2  POPEg 405      72.056 106.756  61.425  1.00  0.00           C
ATOM   9610  O21 POPEg 405      71.246 106.696  60.235  1.00  0.00           O
ATOM   9611  C21 POPEg 405      71.006 107.866  59.685  1.00  0.00           C
ATOM   9612  O22 POPEg 405      71.367 108.957  60.115  1.00  0.00           O
ATOM   9613  C22 POPEg 405      70.316 107.597  58.345  1.00  0.00           C
ATOM   9616  C3  POPEg 405      73.577 106.996  61.135  1.00  0.00           C
ATOM   9619  O31 POPEg 405      73.867 107.497  59.805  1.00  0.00           O
ATOM   9620  C31 POPEg 405      74.226 106.556  58.955  1.00  0.00           C
ATOM   9621  O32 POPEg 405      74.357 105.366  59.195  1.00  0.00           O
ATOM   9622  C32 POPEg 405      74.526 107.186  57.605  1.00  0.00           C
ATOM   9625  C23 POPEg 405      70.107 108.887  57.505  1.00  0.00           C
ATOM   9628  C24 POPEg 405      69.937 108.607  56.005  1.00  0.00           C
ATOM   9631  C25 POPEg 405      69.876 109.927  55.225  1.00  0.00           C
ATOM   9634  C26 POPEg 405      69.867 109.756  53.705  1.00  0.00           C
ATOM   9637  C27 POPEg 405      69.967 111.116  52.995  1.00  0.00           C
ATOM   9640  C28 POPEg 405      69.977 111.006  51.455  1.00  0.00           C
ATOM   9643  C29 POPEg 405      70.016 112.376  50.825  1.00  0.00           C
ATOM   9645 0C21 POPEg 405      70.327 112.647  49.545  1.00  0.00           C
ATOM   9647 1C21 POPEg 405      70.687 111.636  48.485  1.00  0.00           C
ATOM   9650 2C21 POPEg 405      69.746 111.686  47.265  1.00  0.00           C
ATOM   9653 3C21 POPEg 405      68.306 111.227  47.535  1.00  0.00           C
ATOM   9656 4C21 POPEg 405      67.467 111.237  46.245  1.00  0.00           C
ATOM   9659 5C21 POPEg 405      66.006 110.796  46.415  1.00  0.00           C
ATOM   9662 6C21 POPEg 405      65.187 111.097  45.145  1.00  0.00           C
ATOM   9665 7C21 POPEg 405      63.807 110.427  45.125  1.00  0.00           C
ATOM   9668 8C21 POPEg 405      63.017 110.677  43.835  1.00  0.00           C
ATOM   9672  C33 POPEg 405      75.507 106.277  56.855  1.00  0.00           C
ATOM   9675  C34 POPEg 405      76.066 106.917  55.585  1.00  0.00           C
ATOM   9678  C35 POPEg 405      75.706 106.137  54.315  1.00  0.00           C
ATOM   9681  C36 POPEg 405      76.297 104.726  54.305  1.00  0.00           C
ATOM   9684  C37 POPEg 405      75.956 103.996  53.015  1.00  0.00           C
ATOM   9687  C38 POPEg 405      76.586 102.597  52.945  1.00  0.00           C
ATOM   9690  C39 POPEg 405      76.386 101.957  51.565  1.00  0.00           C
ATOM   9693 0C31 POPEg 405      74.916 101.696  51.185  1.00  0.00           C
ATOM   9696 1C31 POPEg 405      74.787 101.457  49.685  1.00  0.00           C
ATOM   9699 2C31 POPEg 405      73.346 101.576  49.155  1.00  0.00           C
ATOM   9702 3C31 POPEg 405      73.366 102.086  47.715  1.00  0.00           C
ATOM   9705 4C31 POPEg 405      71.986 102.207  47.055  1.00  0.00           C
ATOM   9708 5C31 POPEg 405      72.166 102.787  45.645  1.00  0.00           C
ATOM   9711 6C31 POPEg 405      70.916 102.757  44.765  1.00  0.00           C
ATOM   9715  NH3 POPEh 406      16.756  85.427  65.045  1.00  0.00           N
ATOM   9719  C12 POPEh 406      18.256  85.427  64.975  1.00  0.00           C
ATOM   9722  C11 POPEh 406      18.787  84.056  64.525  1.00  0.00           C
ATOM   9725  P   POPEh 406      20.886  84.647  63.045  1.00  0.00           P
ATOM   9726  O13 POPEh 406      19.836  85.407  62.305  1.00  0.00           O
ATOM   9727  O14 POPEh 406      22.117  85.366  63.395  1.00  0.00           O
ATOM   9728  O11 POPEh 406      21.246  83.397  62.165  1.00  0.00           O
ATOM   9729  O12 POPEh 406      20.197  84.066  64.355  1.00  0.00           O
ATOM   9730  C1  POPEh 406      22.326  83.467  61.215  1.00  0.00           C
ATOM   9733  C2  POPEh 406      21.906  82.777  59.885  1.00  0.00           C
ATOM   9735  O21 POPEh 406      23.067  82.306  59.165  1.00  0.00           O
ATOM   9736  C21 POPEh 406      23.767  83.177  58.425  1.00  0.00           C
ATOM   9737  O22 POPEh 406      23.576  84.376  58.385  1.00  0.00           O
ATOM   9738  C22 POPEh 406      24.887  82.457  57.665  1.00  0.00           C
ATOM   9741  C3  POPEh 406      20.857  83.616  59.075  1.00  0.00           C
ATOM   9744  O31 POPEh 406      19.816  82.806  58.485  1.00  0.00           O
ATOM   9745  C31 POPEh 406      20.137  82.217  57.335  1.00  0.00           C
ATOM   9746  O32 POPEh 406      21.246  82.126  56.855  1.00  0.00           O
ATOM   9747  C32 POPEh 406      18.867  81.686  56.695  1.00  0.00           C
ATOM   9750  C23 POPEh 406      25.787  83.467  56.915  1.00  0.00           C
ATOM   9753  C24 POPEh 406      27.107  82.866  56.395  1.00  0.00           C
ATOM   9756  C25 POPEh 406      26.957  81.706  55.405  1.00  0.00           C
ATOM   9759  C26 POPEh 406      28.316  81.317  54.805  1.00  0.00           C
ATOM   9762  C27 POPEh 406      28.377  79.887  54.265  1.00  0.00           C
ATOM   9765  C28 POPEh 406      29.796  79.527  53.785  1.00  0.00           C
ATOM   9768  C29 POPEh 406      29.896  78.116  53.285  1.00  0.00           C
ATOM   9770 0C21 POPEh 406      30.287  77.747  52.045  1.00  0.00           C
ATOM   9772 1C21 POPEh 406      30.667  78.686  50.935  1.00  0.00           C
ATOM   9775 2C21 POPEh 406      30.596  78.027  49.545  1.00  0.00           C
ATOM   9778 3C21 POPEh 406      30.857  79.046  48.425  1.00  0.00           C
ATOM   9781 4C21 POPEh 406      30.886  78.417  47.035  1.00  0.00           C
ATOM   9784 5C21 POPEh 406      31.067  79.436  45.895  1.00  0.00           C
ATOM   9787 6C21 POPEh 406      32.477  80.046  45.815  1.00  0.00           C
ATOM   9790 7C21 POPEh 406      32.586  81.006  44.615  1.00  0.00           C
ATOM   9793 8C21 POPEh 406      33.957  81.667  44.495  1.00  0.00           C
ATOM   9797  C33 POPEh 406      19.097  81.336  55.205  1.00  0.00           C
ATOM   9800  C34 POPEh 406      17.836  80.796  54.525  1.00  0.00           C
ATOM   9803  C35 POPEh 406      18.086  80.306  53.095  1.00  0.00           C
ATOM   9806  C36 POPEh 406      18.236  81.417  52.045  1.00  0.00           C
ATOM   9809  C37 POPEh 406      18.637  80.817  50.695  1.00  0.00           C
ATOM   9812  C38 POPEh 406      18.857  81.836  49.575  1.00  0.00           C
ATOM   9815  C39 POPEh 406      20.277  82.416  49.535  1.00  0.00           C
ATOM   9818 0C31 POPEh 406      20.556  83.177  48.235  1.00  0.00           C
ATOM   9821 1C31 POPEh 406      22.046  83.516  48.025  1.00  0.00           C
ATOM   9824 2C31 POPEh 406      22.736  82.656  46.955  1.00  0.00           C
ATOM   9827 3C31 POPEh 406      22.777  81.156  47.295  1.00  0.00           C
ATOM   9830 4C31 POPEh 406      23.707  80.376  46.355  1.00  0.00           C
ATOM   9833 5C31 POPEh 406      23.947  78.936  46.835  1.00  0.00           C
ATOM   9836 6C31 POPEh 406      25.077  78.217  46.085  1.00  0.00           C
ATOM   9840  NH3 POPEi 407      44.447  58.386  19.815  1.00  0.00           N
ATOM   9844  C12 POPEi 407      43.467  58.836  18.765  1.00  0.00           C
ATOM   9847  C11 POPEi 407      43.257  60.356  18.755  1.00  0.00           C
ATOM   9850  P   POPEi 407      45.397  61.817  18.105  1.00  0.00           P
ATOM   9851  O13 POPEi 407      46.426  61.457  17.095  1.00  0.00           O
ATOM   9852  O14 POPEi 407      45.076  63.246  18.275  1.00  0.00           O
ATOM   9853  O11 POPEi 407      45.846  61.247  19.515  1.00  0.00           O
ATOM   9854  O12 POPEi 407      44.086  61.016  17.805  1.00  0.00           O
ATOM   9855  C1  POPEi 407      46.967  61.947  20.105  1.00  0.00           C
ATOM   9858  C2  POPEi 407      47.407  61.346  21.455  1.00  0.00           C
ATOM   9860  O21 POPEi 407      48.306  60.247  21.185  1.00  0.00           O
ATOM   9861  C21 POPEi 407      49.367  60.196  21.995  1.00  0.00           C
ATOM   9862  O22 POPEi 407      49.666  61.056  22.805  1.00  0.00           O
ATOM   9863  C22 POPEi 407      50.127  58.897  21.765  1.00  0.00           C
ATOM   9866  C3  POPEi 407      46.196  60.886  22.315  1.00  0.00           C
ATOM   9869  O31 POPEi 407      46.517  60.936  23.715  1.00  0.00           O
ATOM   9870  C31 POPEi 407      46.976  59.836  24.285  1.00  0.00           C
ATOM   9871  O32 POPEi 407      47.046  58.737  23.765  1.00  0.00           O
ATOM   9872  C32 POPEi 407      47.426  60.177  25.705  1.00  0.00           C
ATOM   9875  C23 POPEi 407      50.906  58.426  23.025  1.00  0.00           C
ATOM   9878  C24 POPEi 407      50.507  57.006  23.445  1.00  0.00           C
ATOM   9881  C25 POPEi 407      50.776  56.707  24.925  1.00  0.00           C
ATOM   9884  C26 POPEi 407      52.246  56.726  25.365  1.00  0.00           C
ATOM   9887  C27 POPEi 407      52.337  56.397  26.865  1.00  0.00           C
ATOM   9890  C28 POPEi 407      53.737  56.546  27.475  1.00  0.00           C
ATOM   9893  C29 POPEi 407      54.197  55.336  28.265  1.00  0.00           C
ATOM   9895 0C21 POPEi 407      53.706  54.896  29.435  1.00  0.00           C
ATOM   9897 1C21 POPEi 407      52.586  55.516  30.255  1.00  0.00           C
ATOM   9900 2C21 POPEi 407      51.477  54.536  30.695  1.00  0.00           C
ATOM   9903 3C21 POPEi 407      51.967  53.327  31.515  1.00  0.00           C
ATOM   9906 4C21 POPEi 407      50.806  52.477  32.055  1.00  0.00           C
ATOM   9909 5C21 POPEi 407      51.266  51.216  32.825  1.00  0.00           C
ATOM   9912 6C21 POPEi 407      52.026  50.187  31.965  1.00  0.00           C
ATOM   9915 7C21 POPEi 407      53.527  50.107  32.275  1.00  0.00           C
ATOM   9918 8C21 POPEi 407      54.287  49.086  31.425  1.00  0.00           C
ATOM   9922  C33 POPEi 407      46.396  59.737  26.765  1.00  0.00           C
ATOM   9925  C34 POPEi 407      46.557  60.556  28.045  1.00  0.00           C
ATOM   9928  C35 POPEi 407      45.746  59.987  29.215  1.00  0.00           C
ATOM   9931  C36 POPEi 407      45.736  60.946  30.405  1.00  0.00           C
ATOM   9934  C37 POPEi 407      45.426  60.247  31.745  1.00  0.00           C
ATOM   9937  C38 POPEi 407      45.767  61.066  33.005  1.00  0.00           C
ATOM   9940  C39 POPEi 407      47.236  61.497  33.055  1.00  0.00           C
ATOM   9943 0C31 POPEi 407      47.697  62.196  34.335  1.00  0.00           C
ATOM   9946 1C31 POPEi 407      48.836  63.207  34.065  1.00  0.00           C
ATOM   9949 2C31 POPEi 407      49.656  63.556  35.325  1.00  0.00           C
ATOM   9952 3C31 POPEi 407      50.957  62.747  35.385  1.00  0.00           C
ATOM   9955 4C31 POPEi 407      51.706  62.707  36.715  1.00  0.00           C
ATOM   9958 5C31 POPEi 407      52.827  61.656  36.655  1.00  0.00           C
ATOM   9961 6C31 POPEi 407      53.737  61.656  37.885  1.00  0.00           C
ATOM   9965  NH3 POPEj 408     108.136  28.596  21.055  1.00  0.00           N
ATOM   9969  C12 POPEj 408     107.287  27.497  20.465  1.00  0.00           C
ATOM   9972  C11 POPEj 408     107.557  26.187  21.215  1.00  0.00           C
ATOM   9975  P   POPEj 408     105.267  24.897  20.915  1.00  0.00           P
ATOM   9976  O13 POPEj 408     104.516  25.786  20.005  1.00  0.00           O
ATOM   9977  O14 POPEj 408     104.947  23.456  20.815  1.00  0.00           O
ATOM   9978  O11 POPEj 408     105.036  25.397  22.405  1.00  0.00           O
ATOM   9979  O12 POPEj 408     106.816  25.097  20.675  1.00  0.00           O
ATOM   9980  C1  POPEj 408     105.537  24.656  23.525  1.00  0.00           C
ATOM   9983  C2  POPEj 408     104.446  23.766  24.215  1.00  0.00           C
ATOM   9985  O21 POPEj 408     104.047  24.267  25.505  1.00  0.00           O
ATOM   9986  C21 POPEj 408     104.877  24.196  26.515  1.00  0.00           C
ATOM   9987  O22 POPEj 408     106.077  23.966  26.465  1.00  0.00           O
ATOM   9988  C22 POPEj 408     104.106  24.477  27.805  1.00  0.00           C
ATOM   9991  C3  POPEj 408     104.827  22.256  24.245  1.00  0.00           C
ATOM   9994  O31 POPEj 408     103.936  21.487  25.085  1.00  0.00           O
ATOM   9995  C31 POPEj 408     103.056  20.676  24.505  1.00  0.00           C
ATOM   9996  O32 POPEj 408     102.946  20.446  23.315  1.00  0.00           O
ATOM   9997  C32 POPEj 408     102.307  19.946  25.615  1.00  0.00           C
ATOM  10000  C23 POPEj 408     104.397  23.426  28.885  1.00  0.00           C
ATOM  10003  C24 POPEj 408     103.376  23.496  30.025  1.00  0.00           C
ATOM  10006  C25 POPEj 408     103.557  22.337  31.015  1.00  0.00           C
ATOM  10009  C26 POPEj 408     104.726  22.556  31.985  1.00  0.00           C
ATOM  10012  C27 POPEj 408     104.267  22.567  33.445  1.00  0.00           C
ATOM  10015  C28 POPEj 408     105.377  22.827  34.475  1.00  0.00           C
ATOM  10018  C29 POPEj 408     106.477  21.806  34.415  1.00  0.00           C
ATOM  10020 0C21 POPEj 408     107.686  21.966  34.975  1.00  0.00           C
ATOM  10022 1C21 POPEj 408     108.117  23.157  35.785  1.00  0.00           C
ATOM  10025 2C21 POPEj 408     108.907  22.737  37.035  1.00  0.00           C
ATOM  10028 3C21 POPEj 408     108.066  21.956  38.055  1.00  0.00           C
ATOM  10031 4C21 POPEj 408     108.926  21.477  39.225  1.00  0.00           C
ATOM  10034 5C21 POPEj 408     108.136  20.737  40.315  1.00  0.00           C
ATOM  10037 6C21 POPEj 408     107.047  21.586  40.985  1.00  0.00           C
ATOM  10040 7C21 POPEj 408     106.536  20.936  42.275  1.00  0.00           C
ATOM  10043 8C21 POPEj 408     105.227  21.546  42.765  1.00  0.00           C
ATOM  10047  C33 POPEj 408     101.366  20.836  26.445  1.00  0.00           C
ATOM  10050  C34 POPEj 408     101.127  20.227  27.825  1.00  0.00           C
ATOM  10053  C35 POPEj 408      99.726  20.517  28.375  1.00  0.00           C
ATOM  10056  C36 POPEj 408      99.467  19.806  29.705  1.00  0.00           C
ATOM  10059  C37 POPEj 408      99.936  20.576  30.945  1.00  0.00           C
ATOM  10062  C38 POPEj 408      99.327  19.946  32.215  1.00  0.00           C
ATOM  10065  C39 POPEj 408      99.696  20.647  33.525  1.00  0.00           C
ATOM  10068 0C31 POPEj 408      98.857  21.907  33.785  1.00  0.00           C
ATOM  10071 1C31 POPEj 408      99.136  22.516  35.165  1.00  0.00           C
ATOM  10074 2C31 POPEj 408     100.456  23.286  35.175  1.00  0.00           C
ATOM  10077 3C31 POPEj 408     101.226  23.216  36.505  1.00  0.00           C
ATOM  10080 4C31 POPEj 408     100.507  23.897  37.665  1.00  0.00           C
ATOM  10083 5C31 POPEj 408     101.267  23.677  38.985  1.00  0.00           C
ATOM  10086 6C31 POPEj 408     100.626  24.397  40.165  1.00  0.00           C
ATOM  10090  NH3 POPEk 409      22.837  79.256  65.155  1.00  0.00           N
ATOM  10094  C12 POPEk 409      22.336  80.667  65.345  1.00  0.00           C
ATOM  10097  C11 POPEk 409      23.296  81.737  64.835  1.00  0.00           C
ATOM  10100  P   POPEk 409      24.116  83.646  66.395  1.00  0.00           P
ATOM  10101  O13 POPEk 409      23.676  84.997  66.835  1.00  0.00           O
ATOM  10102  O14 POPEk 409      24.437  82.647  67.425  1.00  0.00           O
ATOM  10103  O11 POPEk 409      25.337  83.727  65.385  1.00  0.00           O
ATOM  10104  O12 POPEk 409      23.007  82.977  65.505  1.00  0.00           O
ATOM  10105  C1  POPEk 409      25.097  84.417  64.145  1.00  0.00           C
ATOM  10108  C2  POPEk 409      26.397  84.527  63.305  1.00  0.00           C
ATOM  10110  O21 POPEk 409      26.086  85.277  62.125  1.00  0.00           O
ATOM  10111  C21 POPEk 409      26.357  86.556  62.125  1.00  0.00           C
ATOM  10112  O22 POPEk 409      26.996  87.186  62.955  1.00  0.00           O
ATOM  10113  C22 POPEk 409      25.547  87.167  60.985  1.00  0.00           C
ATOM  10116  C3  POPEk 409      26.876  83.106  62.875  1.00  0.00           C
ATOM  10119  O31 POPEk 409      28.117  83.177  62.145  1.00  0.00           O
ATOM  10120  C31 POPEk 409      28.017  83.307  60.825  1.00  0.00           C
ATOM  10121  O32 POPEk 409      27.006  83.137  60.165  1.00  0.00           O
ATOM  10122  C32 POPEk 409      29.357  83.696  60.255  1.00  0.00           C
ATOM  10125  C23 POPEk 409      25.976  86.657  59.585  1.00  0.00           C
ATOM  10128  C24 POPEk 409      25.187  87.366  58.475  1.00  0.00           C
ATOM  10131  C25 POPEk 409      25.767  88.747  58.135  1.00  0.00           C
ATOM  10134  C26 POPEk 409      26.277  88.847  56.695  1.00  0.00           C
ATOM  10137  C27 POPEk 409      25.147  89.087  55.685  1.00  0.00           C
ATOM  10140  C28 POPEk 409      25.596  88.917  54.225  1.00  0.00           C
ATOM  10143  C29 POPEk 409      24.687  89.597  53.235  1.00  0.00           C
ATOM  10145 0C21 POPEk 409      25.086  90.417  52.245  1.00  0.00           C
ATOM  10147 1C21 POPEk 409      26.527  90.786  51.985  1.00  0.00           C
ATOM  10150 2C21 POPEk 409      26.736  91.867  50.905  1.00  0.00           C
ATOM  10153 3C21 POPEk 409      26.557  91.397  49.455  1.00  0.00           C
ATOM  10156 4C21 POPEk 409      26.957  92.507  48.475  1.00  0.00           C
ATOM  10159 5C21 POPEk 409      26.486  92.287  47.025  1.00  0.00           C
ATOM  10162 6C21 POPEk 409      27.536  91.716  46.065  1.00  0.00           C
ATOM  10165 7C21 POPEk 409      26.897  91.266  44.745  1.00  0.00           C
ATOM  10168 8C21 POPEk 409      27.847  90.786  43.645  1.00  0.00           C
ATOM  10172  C33 POPEk 409      29.317  85.156  59.725  1.00  0.00           C
ATOM  10175  C34 POPEk 409      30.707  85.726  59.445  1.00  0.00           C
ATOM  10178  C35 POPEk 409      31.627  84.787  58.655  1.00  0.00           C
ATOM  10181  C36 POPEk 409      31.006  84.387  57.315  1.00  0.00           C
ATOM  10184  C37 POPEk 409      31.967  83.587  56.435  1.00  0.00           C
ATOM  10187  C38 POPEk 409      31.447  83.546  54.995  1.00  0.00           C
ATOM  10190  C39 POPEk 409      32.366  82.787  54.035  1.00  0.00           C
ATOM  10193 0C31 POPEk 409      32.086  83.226  52.595  1.00  0.00           C
ATOM  10196 1C31 POPEk 409      32.947  82.497  51.575  1.00  0.00           C
ATOM  10199 2C31 POPEk 409      32.787  83.106  50.175  1.00  0.00           C
ATOM  10202 3C31 POPEk 409      33.437  82.266  49.075  1.00  0.00           C
ATOM  10205 4C31 POPEk 409      34.956  82.136  49.185  1.00  0.00           C
ATOM  10208 5C31 POPEk 409      35.517  81.156  48.135  1.00  0.00           C
ATOM  10211 6C31 POPEk 409      37.046  81.076  48.105  1.00  0.00           C
ATOM  10215  NH3 POPEl 410     105.076  90.316  24.275  1.00  0.00           N
ATOM  10219  C12 POPEl 410     105.397  89.476  23.065  1.00  0.00           C
ATOM  10222  C11 POPEl 410     106.436  88.356  23.355  1.00  0.00           C
ATOM  10225  P   POPEl 410     108.527  89.747  24.035  1.00  0.00           P
ATOM  10226  O13 POPEl 410     109.656  89.167  23.275  1.00  0.00           O
ATOM  10227  O14 POPEl 410     107.806  90.906  23.455  1.00  0.00           O
ATOM  10228  O11 POPEl 410     109.066  90.226  25.455  1.00  0.00           O
ATOM  10229  O12 POPEl 410     107.426  88.656  24.345  1.00  0.00           O
ATOM  10230  C1  POPEl 410     109.077  89.427  26.645  1.00  0.00           C
ATOM  10233  C2  POPEl 410     108.107  89.977  27.735  1.00  0.00           C
ATOM  10235  O21 POPEl 410     107.746  88.897  28.615  1.00  0.00           O
ATOM  10236  C21 POPEl 410     108.496  88.777  29.695  1.00  0.00           C
ATOM  10237  O22 POPEl 410     109.386  89.536  30.025  1.00  0.00           O
ATOM  10238  C22 POPEl 410     108.107  87.507  30.435  1.00  0.00           C
ATOM  10241  C3  POPEl 410     106.806  90.456  27.055  1.00  0.00           C
ATOM  10244  O31 POPEl 410     105.757  90.786  27.985  1.00  0.00           O
ATOM  10245  C31 POPEl 410     104.567  90.277  27.695  1.00  0.00           C
ATOM  10246  O32 POPEl 410     104.346  89.417  26.845  1.00  0.00           O
ATOM  10247  C32 POPEl 410     103.487  91.067  28.415  1.00  0.00           C
ATOM  10250  C23 POPEl 410     108.147  87.656  31.965  1.00  0.00           C
ATOM  10253  C24 POPEl 410     107.897  86.306  32.645  1.00  0.00           C
ATOM  10256  C25 POPEl 410     107.487  86.387  34.125  1.00  0.00           C
ATOM  10259  C26 POPEl 410     108.627  86.696  35.105  1.00  0.00           C
ATOM  10262  C27 POPEl 410     109.077  88.156  35.145  1.00  0.00           C
ATOM  10265  C28 POPEl 410     109.796  88.497  36.465  1.00  0.00           C
ATOM  10268  C29 POPEl 410     110.306  89.916  36.465  1.00  0.00           C
ATOM  10270 0C21 POPEl 410     109.896  90.936  37.245  1.00  0.00           C
ATOM  10272 1C21 POPEl 410     108.816  90.917  38.295  1.00  0.00           C
ATOM  10275 2C21 POPEl 410     107.757  92.016  38.115  1.00  0.00           C
ATOM  10278 3C21 POPEl 410     108.287  93.457  38.225  1.00  0.00           C
ATOM  10281 4C21 POPEl 410     107.147  94.457  38.465  1.00  0.00           C
ATOM  10284 5C21 POPEl 410     107.327  95.796  37.725  1.00  0.00           C
ATOM  10287 6C21 POPEl 410     107.037  95.677  36.225  1.00  0.00           C
ATOM  10290 7C21 POPEl 410     107.116  97.036  35.505  1.00  0.00           C
ATOM  10293 8C21 POPEl 410     106.666  96.976  34.045  1.00  0.00           C
ATOM  10297  C33 POPEl 410     102.296  90.176  28.825  1.00  0.00           C
ATOM  10300  C34 POPEl 410     102.476  89.597  30.225  1.00  0.00           C
ATOM  10303  C35 POPEl 410     101.487  88.467  30.525  1.00  0.00           C
ATOM  10306  C36 POPEl 410     101.226  88.327  32.025  1.00  0.00           C
ATOM  10309  C37 POPEl 410     100.537  87.016  32.385  1.00  0.00           C
ATOM  10312  C38 POPEl 410      99.567  87.186  33.555  1.00  0.00           C
ATOM  10315  C39 POPEl 410      99.096  85.847  34.125  1.00  0.00           C
ATOM  10318 0C31 POPEl 410      98.786  85.927  35.625  1.00  0.00           C
ATOM  10321 1C31 POPEl 410      98.726  84.527  36.225  1.00  0.00           C
ATOM  10324 2C31 POPEl 410      98.226  84.496  37.675  1.00  0.00           C
ATOM  10327 3C31 POPEl 410      98.427  83.137  38.345  1.00  0.00           C
ATOM  10330 4C31 POPEl 410      97.846  81.966  37.535  1.00  0.00           C
ATOM  10333 5C31 POPEl 410      98.117  80.606  38.195  1.00  0.00           C
ATOM  10336 6C31 POPEl 410      97.457  79.447  37.455  1.00  0.00           C
ATOM  10340  NH3 POPEm 411      79.636 122.487  66.105  1.00  0.00           N
ATOM  10344  C12 POPEm 411      79.327 121.216  65.375  1.00  0.00           C
ATOM  10347  C11 POPEm 411      78.327 120.347  66.155  1.00  0.00           C
ATOM  10350  P   POPEm 411      78.416 117.696  66.275  1.00  0.00           P
ATOM  10351  O13 POPEm 411      79.056 117.907  67.585  1.00  0.00           O
ATOM  10352  O14 POPEm 411      77.087 117.046  66.265  1.00  0.00           O
ATOM  10353  O11 POPEm 411      79.416 116.896  65.325  1.00  0.00           O
ATOM  10354  O12 POPEm 411      78.287 119.087  65.515  1.00  0.00           O
ATOM  10355  C1  POPEm 411      79.316 117.016  63.895  1.00  0.00           C
ATOM  10358  C2  POPEm 411      80.336 118.016  63.275  1.00  0.00           C
ATOM  10360  O21 POPEm 411      79.986 118.226  61.895  1.00  0.00           O
ATOM  10361  C21 POPEm 411      79.816 119.446  61.445  1.00  0.00           C
ATOM  10362  O22 POPEm 411      79.736 120.466  62.105  1.00  0.00           O
ATOM  10363  C22 POPEm 411      79.926 119.376  59.915  1.00  0.00           C
ATOM  10366  C3  POPEm 411      81.767 117.396  63.315  1.00  0.00           C
ATOM  10369  O31 POPEm 411      82.767 118.366  62.945  1.00  0.00           O
ATOM  10370  C31 POPEm 411      83.236 118.526  61.695  1.00  0.00           C
ATOM  10371  O32 POPEm 411      83.737 119.577  61.325  1.00  0.00           O
ATOM  10372  C32 POPEm 411      83.136 117.306  60.785  1.00  0.00           C
ATOM  10375  C23 POPEm 411      79.276 120.537  59.135  1.00  0.00           C
ATOM  10378  C24 POPEm 411      77.956 120.147  58.445  1.00  0.00           C
ATOM  10381  C25 POPEm 411      77.566 121.037  57.255  1.00  0.00           C
ATOM  10384  C26 POPEm 411      78.496 120.897  56.035  1.00  0.00           C
ATOM  10387  C27 POPEm 411      77.987 121.677  54.805  1.00  0.00           C
ATOM  10390  C28 POPEm 411      78.996 121.747  53.635  1.00  0.00           C
ATOM  10393  C29 POPEm 411      79.267 120.407  52.995  1.00  0.00           C
ATOM  10395 0C21 POPEm 411      79.246 120.126  51.675  1.00  0.00           C
ATOM  10397 1C21 POPEm 411      78.967 121.107  50.565  1.00  0.00           C
ATOM  10400 2C21 POPEm 411      79.657 120.786  49.215  1.00  0.00           C
ATOM  10403 3C21 POPEm 411      81.176 120.987  49.245  1.00  0.00           C
ATOM  10406 4C21 POPEm 411      81.836 120.917  47.865  1.00  0.00           C
ATOM  10409 5C21 POPEm 411      81.536 122.126  46.975  1.00  0.00           C
ATOM  10412 6C21 POPEm 411      82.457 122.197  45.755  1.00  0.00           C
ATOM  10415 7C21 POPEm 411      82.026 123.266  44.745  1.00  0.00           C
ATOM  10418 8C21 POPEm 411      83.007 123.417  43.585  1.00  0.00           C
ATOM  10422  C33 POPEm 411      84.036 117.436  59.535  1.00  0.00           C
ATOM  10425  C34 POPEm 411      83.457 116.787  58.275  1.00  0.00           C
ATOM  10428  C35 POPEm 411      82.187 117.446  57.735  1.00  0.00           C
ATOM  10431  C36 POPEm 411      81.836 116.826  56.375  1.00  0.00           C
ATOM  10434  C37 POPEm 411      80.736 117.577  55.615  1.00  0.00           C
ATOM  10437  C38 POPEm 411      80.386 116.876  54.285  1.00  0.00           C
ATOM  10440  C39 POPEm 411      81.606 116.696  53.365  1.00  0.00           C
ATOM  10443 0C31 POPEm 411      81.227 116.376  51.925  1.00  0.00           C
ATOM  10446 1C31 POPEm 411      82.447 116.227  51.005  1.00  0.00           C
ATOM  10449 2C31 POPEm 411      82.327 117.057  49.725  1.00  0.00           C
ATOM  10452 3C31 POPEm 411      83.427 116.776  48.695  1.00  0.00           C
ATOM  10455 4C31 POPEm 411      83.196 115.477  47.915  1.00  0.00           C
ATOM  10458 5C31 POPEm 411      84.297 115.196  46.885  1.00  0.00           C
ATOM  10461 6C31 POPEm 411      83.977 114.027  45.955  1.00  0.00           C
ATOM  10465  NH3 POPEn 412      81.146  72.116  21.715  1.00  0.00           N
ATOM  10469  C12 POPEn 412      81.547  73.556  21.655  1.00  0.00           C
ATOM  10472  C11 POPEn 412      81.116  74.226  20.355  1.00  0.00           C
ATOM  10475  P   POPEn 412      81.146  76.796  20.645  1.00  0.00           P
ATOM  10476  O13 POPEn 412      80.007  76.946  19.715  1.00  0.00           O
ATOM  10477  O14 POPEn 412      82.237  77.796  20.675  1.00  0.00           O
ATOM  10478  O11 POPEn 412      80.617  76.516  22.115  1.00  0.00           O
ATOM  10479  O12 POPEn 412      81.827  75.446  20.235  1.00  0.00           O
ATOM  10480  C1  POPEn 412      81.286  77.016  23.275  1.00  0.00           C
ATOM  10483  C2  POPEn 412      80.916  78.506  23.575  1.00  0.00           C
ATOM  10485  O21 POPEn 412      81.587  79.046  24.745  1.00  0.00           O
ATOM  10486  C21 POPEn 412      81.496  78.467  25.915  1.00  0.00           C
ATOM  10487  O22 POPEn 412      80.816  77.497  26.225  1.00  0.00           O
ATOM  10488  C22 POPEn 412      82.436  79.207  26.895  1.00  0.00           C
ATOM  10491  C3  POPEn 412      79.377  78.756  23.585  1.00  0.00           C
ATOM  10494  O31 POPEn 412      79.096  80.156  23.825  1.00  0.00           O
ATOM  10495  C31 POPEn 412      78.757  80.427  25.075  1.00  0.00           C
ATOM  10496  O32 POPEn 412      78.456  79.606  25.925  1.00  0.00           O
ATOM  10497  C32 POPEn 412      78.937  81.927  25.335  1.00  0.00           C
ATOM  10500  C23 POPEn 412      81.717  79.847  28.105  1.00  0.00           C
ATOM  10503  C24 POPEn 412      82.676  80.237  29.235  1.00  0.00           C
ATOM  10506  C25 POPEn 412      81.927  80.526  30.545  1.00  0.00           C
ATOM  10509  C26 POPEn 412      82.806  80.777  31.795  1.00  0.00           C
ATOM  10512  C27 POPEn 412      82.026  80.537  33.105  1.00  0.00           C
ATOM  10515  C28 POPEn 412      80.927  81.587  33.405  1.00  0.00           C
ATOM  10518  C29 POPEn 412      81.487  82.837  34.035  1.00  0.00           C
ATOM  10520 0C21 POPEn 412      81.337  83.216  35.315  1.00  0.00           C
ATOM  10522 1C21 POPEn 412      80.596  82.446  36.385  1.00  0.00           C
ATOM  10525 2C21 POPEn 412      81.097  82.746  37.815  1.00  0.00           C
ATOM  10528 3C21 POPEn 412      82.496  82.197  38.135  1.00  0.00           C
ATOM  10531 4C21 POPEn 412      82.937  82.577  39.555  1.00  0.00           C
ATOM  10534 5C21 POPEn 412      84.416  82.276  39.855  1.00  0.00           C
ATOM  10537 6C21 POPEn 412      84.756  80.786  39.865  1.00  0.00           C
ATOM  10540 7C21 POPEn 412      86.176  80.526  40.375  1.00  0.00           C
ATOM  10543 8C21 POPEn 412      86.556  79.046  40.405  1.00  0.00           C
ATOM  10547  C33 POPEn 412      78.647  82.347  26.805  1.00  0.00           C
ATOM  10550  C34 POPEn 412      79.626  83.447  27.265  1.00  0.00           C
ATOM  10553  C35 POPEn 412      79.007  84.476  28.215  1.00  0.00           C
ATOM  10556  C36 POPEn 412      78.937  84.016  29.675  1.00  0.00           C
ATOM  10559  C37 POPEn 412      78.306  85.097  30.565  1.00  0.00           C
ATOM  10562  C38 POPEn 412      78.257  84.756  32.065  1.00  0.00           C
ATOM  10565  C39 POPEn 412      77.626  85.906  32.855  1.00  0.00           C
ATOM  10568 0C31 POPEn 412      77.597  85.687  34.375  1.00  0.00           C
ATOM  10571 1C31 POPEn 412      77.236  86.976  35.125  1.00  0.00           C
ATOM  10574 2C31 POPEn 412      77.327  86.817  36.645  1.00  0.00           C
ATOM  10577 3C31 POPEn 412      76.996  88.097  37.425  1.00  0.00           C
ATOM  10580 4C31 POPEn 412      75.517  88.487  37.375  1.00  0.00           C
ATOM  10583 5C31 POPEn 412      75.147  89.527  38.445  1.00  0.00           C
ATOM  10586 6C31 POPEn 412      73.657  89.896  38.425  1.00  0.00           C
ATOM  10590  NH3 POPEo 413      12.676 121.787  15.585  1.00  0.00           N
ATOM  10594  C12 POPEo 413      12.216 121.496  14.185  1.00  0.00           C
ATOM  10597  C11 POPEo 413      11.426 120.186  14.195  1.00  0.00           C
ATOM  10600  P   POPEo 413       9.046 119.766  15.325  1.00  0.00           P
ATOM  10601  O13 POPEo 413       8.156 120.936  15.445  1.00  0.00           O
ATOM  10602  O14 POPEo 413       8.736 118.827  14.235  1.00  0.00           O
ATOM  10603  O11 POPEo 413       9.017 119.066  16.725  1.00  0.00           O
ATOM  10604  O12 POPEo 413      10.536 120.266  15.285  1.00  0.00           O
ATOM  10605  C1  POPEo 413       9.796 119.626  17.795  1.00  0.00           C
ATOM  10608  C2  POPEo 413       9.236 119.177  19.175  1.00  0.00           C
ATOM  10610  O21 POPEo 413      10.307 118.936  20.115  1.00  0.00           O
ATOM  10611  C21 POPEo 413      10.756 120.077  20.655  1.00  0.00           C
ATOM  10612  O22 POPEo 413      10.497 121.196  20.285  1.00  0.00           O
ATOM  10613  C22 POPEo 413      11.547 119.737  21.915  1.00  0.00           C
ATOM  10616  C3  POPEo 413       8.377 117.866  19.075  1.00  0.00           C
ATOM  10619  O31 POPEo 413       7.486 117.676  20.205  1.00  0.00           O
ATOM  10620  C31 POPEo 413       6.416 118.476  20.165  1.00  0.00           C
ATOM  10621  O32 POPEo 413       6.246 119.367  19.345  1.00  0.00           O
ATOM  10622  C32 POPEo 413       5.397 118.056  21.215  1.00  0.00           C
ATOM  10625  C23 POPEo 413      11.897 120.967  22.795  1.00  0.00           C
ATOM  10628  C24 POPEo 413      12.776 120.626  24.025  1.00  0.00           C
ATOM  10631  C25 POPEo 413      12.197 119.527  24.915  1.00  0.00           C
ATOM  10634  C26 POPEo 413      11.597 119.987  26.245  1.00  0.00           C
ATOM  10637  C27 POPEo 413      10.687 118.887  26.795  1.00  0.00           C
ATOM  10640  C28 POPEo 413      10.527 118.867  28.325  1.00  0.00           C
ATOM  10643  C29 POPEo 413       9.807 117.586  28.685  1.00  0.00           C
ATOM  10645 0C21 POPEo 413      10.386 116.436  29.065  1.00  0.00           C
ATOM  10647 1C21 POPEo 413      11.867 116.227  29.265  1.00  0.00           C
ATOM  10650 2C21 POPEo 413      12.216 114.817  29.785  1.00  0.00           C
ATOM  10653 3C21 POPEo 413      11.676 114.466  31.195  1.00  0.00           C
ATOM  10656 4C21 POPEo 413      10.357 113.677  31.175  1.00  0.00           C
ATOM  10659 5C21 POPEo 413      10.017 113.016  32.525  1.00  0.00           C
ATOM  10662 6C21 POPEo 413       9.687 114.027  33.625  1.00  0.00           C
ATOM  10665 7C21 POPEo 413       9.077 113.356  34.865  1.00  0.00           C
ATOM  10668 8C21 POPEo 413       8.767 114.356  35.985  1.00  0.00           C
ATOM  10672  C33 POPEo 413       5.957 117.597  22.575  1.00  0.00           C
ATOM  10675  C34 POPEo 413       6.297 118.757  23.535  1.00  0.00           C
ATOM  10678  C35 POPEo 413       5.206 119.056  24.575  1.00  0.00           C
ATOM  10681  C36 POPEo 413       5.736 119.847  25.785  1.00  0.00           C
ATOM  10684  C37 POPEo 413       4.666 120.137  26.845  1.00  0.00           C
ATOM  10687  C38 POPEo 413       5.227 120.936  28.045  1.00  0.00           C
ATOM  10690  C39 POPEo 413       4.337 120.856  29.305  1.00  0.00           C
ATOM  10693 0C31 POPEo 413       2.977 121.546  29.135  1.00  0.00           C
ATOM  10696 1C31 POPEo 413       1.957 121.116  30.205  1.00  0.00           C
ATOM  10699 2C31 POPEo 413       0.504 121.367  29.765  1.00  0.00           C
ATOM  10702 3C31 POPEo 413      -0.537 121.046  30.845  1.00  0.00           C
ATOM  10705 4C31 POPEo 413      -0.556 119.577  31.275  1.00  0.00           C
ATOM  10708 5C31 POPEo 413      -1.546 119.297  32.405  1.00  0.00           C
ATOM  10711 6C31 POPEo 413      -1.496 117.847  32.905  1.00  0.00           C
ATOM  10715  NH3 POPEp 414     124.926 101.107  22.275  1.00  0.00           N
ATOM  10719  C12 POPEp 414     125.087 100.366  20.965  1.00  0.00           C
ATOM  10722  C11 POPEp 414     124.397  98.987  20.845  1.00  0.00           C
ATOM  10725  P   POPEp 414     121.857  99.817  21.255  1.00  0.00           P
ATOM  10726  O13 POPEp 414     120.657  99.756  20.395  1.00  0.00           O
ATOM  10727  O14 POPEp 414     122.307 101.196  21.555  1.00  0.00           O
ATOM  10728  O11 POPEp 414     121.627  99.116  22.645  1.00  0.00           O
ATOM  10729  O12 POPEp 414     123.017  99.056  20.515  1.00  0.00           O
ATOM  10730  C1  POPEp 414     122.357  98.026  23.215  1.00  0.00           C
ATOM  10733  C2  POPEp 414     123.506  98.397  24.235  1.00  0.00           C
ATOM  10735  O21 POPEp 414     123.516  97.487  25.355  1.00  0.00           O
ATOM  10736  C21 POPEp 414     124.637  97.527  26.075  1.00  0.00           C
ATOM  10737  O22 POPEp 414     125.717  97.897  25.645  1.00  0.00           O
ATOM  10738  C22 POPEp 414     124.367  97.237  27.535  1.00  0.00           C
ATOM  10741  C3  POPEp 414     123.327  99.837  24.775  1.00  0.00           C
ATOM  10744  O31 POPEp 414     124.567 100.547  24.975  1.00  0.00           O
ATOM  10745  C31 POPEp 414     124.857 100.847  26.235  1.00  0.00           C
ATOM  10746  O32 POPEp 414     124.346 100.316  27.215  1.00  0.00           O
ATOM  10747  C32 POPEp 414     125.836 101.996  26.315  1.00  0.00           C
ATOM  10750  C23 POPEp 414     125.017  95.927  28.015  1.00  0.00           C
ATOM  10753  C24 POPEp 414     125.467  95.997  29.485  1.00  0.00           C
ATOM  10756  C25 POPEp 414     126.067  94.647  29.865  1.00  0.00           C
ATOM  10759  C26 POPEp 414     126.727  94.557  31.245  1.00  0.00           C
ATOM  10762  C27 POPEp 414     127.177  93.117  31.495  1.00  0.00           C
ATOM  10765  C28 POPEp 414     128.366  92.997  32.455  1.00  0.00           C
ATOM  10768  C29 POPEp 414     128.946  91.597  32.385  1.00  0.00           C
ATOM  10770 0C21 POPEp 414     129.217  90.786  33.425  1.00  0.00           C
ATOM  10772 1C21 POPEp 414     129.087  91.116  34.885  1.00  0.00           C
ATOM  10775 2C21 POPEp 414     130.386  90.856  35.645  1.00  0.00           C
ATOM  10778 3C21 POPEp 414     130.446  91.597  36.985  1.00  0.00           C
ATOM  10781 4C21 POPEp 414     129.316  91.247  37.965  1.00  0.00           C
ATOM  10784 5C21 POPEp 414     129.357  92.217  39.155  1.00  0.00           C
ATOM  10787 6C21 POPEp 414     128.376  91.856  40.285  1.00  0.00           C
ATOM  10790 7C21 POPEp 414     128.327  92.966  41.345  1.00  0.00           C
ATOM  10793 8C21 POPEp 414     127.196  93.967  41.105  1.00  0.00           C
ATOM  10797  C33 POPEp 414     125.496 102.857  27.555  1.00  0.00           C
ATOM  10800  C34 POPEp 414     126.636 103.766  28.015  1.00  0.00           C
ATOM  10803  C35 POPEp 414     126.466 104.087  29.505  1.00  0.00           C
ATOM  10806  C36 POPEp 414     127.627 104.876  30.115  1.00  0.00           C
ATOM  10809  C37 POPEp 414     127.396 105.097  31.625  1.00  0.00           C
ATOM  10812  C38 POPEp 414     128.366 106.126  32.215  1.00  0.00           C
ATOM  10815  C39 POPEp 414     127.867 106.737  33.535  1.00  0.00           C
ATOM  10818 0C31 POPEp 414     127.916 105.817  34.755  1.00  0.00           C
ATOM  10821 1C31 POPEp 414     127.366 106.516  36.005  1.00  0.00           C
ATOM  10824 2C31 POPEp 414     127.396 105.637  37.255  1.00  0.00           C
ATOM  10827 3C31 POPEp 414     126.526 106.186  38.395  1.00  0.00           C
ATOM  10830 4C31 POPEp 414     126.366 105.167  39.535  1.00  0.00           C
ATOM  10833 5C31 POPEp 414     125.477 105.687  40.675  1.00  0.00           C
ATOM  10836 6C31 POPEp 414     125.257 104.647  41.785  1.00  0.00           C
ATOM  10840  NH3 POPEq 415      67.766  97.156  23.455  1.00  0.00           N
ATOM  10844  C12 POPEq 415      67.056  96.126  24.295  1.00  0.00           C
ATOM  10847  C11 POPEq 415      66.017  95.337  23.465  1.00  0.00           C
ATOM  10850  P   POPEq 415      63.896  96.876  23.505  1.00  0.00           P
ATOM  10851  O13 POPEq 415      62.996  97.427  22.475  1.00  0.00           O
ATOM  10852  O14 POPEq 415      63.306  95.927  24.465  1.00  0.00           O
ATOM  10853  O11 POPEq 415      64.707  98.026  24.205  1.00  0.00           O
ATOM  10854  O12 POPEq 415      65.107  96.177  22.745  1.00  0.00           O
ATOM  10855  C1  POPEq 415      64.257  98.516  25.475  1.00  0.00           C
ATOM  10858  C2  POPEq 415      65.397  99.306  26.165  1.00  0.00           C
ATOM  10860  O21 POPEq 415      65.107  99.457  27.565  1.00  0.00           O
ATOM  10861  C21 POPEq 415      65.276  98.356  28.265  1.00  0.00           C
ATOM  10862  O22 POPEq 415      65.767  97.317  27.855  1.00  0.00           O
ATOM  10863  C22 POPEq 415      64.697  98.567  29.645  1.00  0.00           C
ATOM  10866  C3  POPEq 415      65.647 100.687  25.475  1.00  0.00           C
ATOM  10869  O31 POPEq 415      65.657 101.797  26.405  1.00  0.00           O
ATOM  10870  C31 POPEq 415      64.426 102.177  26.735  1.00  0.00           C
ATOM  10871  O32 POPEq 415      63.397 101.727  26.265  1.00  0.00           O
ATOM  10872  C32 POPEq 415      64.437 103.277  27.775  1.00  0.00           C
ATOM  10875  C23 POPEq 415      64.806  97.247  30.425  1.00  0.00           C
ATOM  10878  C24 POPEq 415      64.036  97.266  31.735  1.00  0.00           C
ATOM  10881  C25 POPEq 415      64.476  98.307  32.755  1.00  0.00           C
ATOM  10884  C26 POPEq 415      63.616  98.207  34.025  1.00  0.00           C
ATOM  10887  C27 POPEq 415      63.816  99.367  35.005  1.00  0.00           C
ATOM  10890  C28 POPEq 415      62.527 100.196  35.175  1.00  0.00           C
ATOM  10893  C29 POPEq 415      61.466  99.437  35.935  1.00  0.00           C
ATOM  10895 0C21 POPEq 415      61.087  99.686  37.205  1.00  0.00           C
ATOM  10897 1C21 POPEq 415      61.676 100.757  38.075  1.00  0.00           C
ATOM  10900 2C21 POPEq 415      61.697 100.407  39.575  1.00  0.00           C
ATOM  10903 3C21 POPEq 415      62.557 101.417  40.345  1.00  0.00           C
ATOM  10906 4C21 POPEq 415      62.706 101.116  41.835  1.00  0.00           C
ATOM  10909 5C21 POPEq 415      63.476  99.826  42.135  1.00  0.00           C
ATOM  10912 6C21 POPEq 415      63.616  99.606  43.645  1.00  0.00           C
ATOM  10915 7C21 POPEq 415      64.406  98.336  43.995  1.00  0.00           C
ATOM  10918 8C21 POPEq 415      64.307  97.997  45.475  1.00  0.00           C
ATOM  10922  C33 POPEq 415      65.266 103.026  29.045  1.00  0.00           C
ATOM  10925  C34 POPEq 415      65.056 104.227  29.975  1.00  0.00           C
ATOM  10928  C35 POPEq 415      65.846 104.167  31.275  1.00  0.00           C
ATOM  10931  C36 POPEq 415      65.056 103.506  32.405  1.00  0.00           C
ATOM  10934  C37 POPEq 415      65.676 103.867  33.755  1.00  0.00           C
ATOM  10937  C38 POPEq 415      65.327 102.897  34.875  1.00  0.00           C
ATOM  10940  C39 POPEq 415      66.176 103.187  36.105  1.00  0.00           C
ATOM  10943 0C31 POPEq 415      65.967 102.197  37.255  1.00  0.00           C
ATOM  10946 1C31 POPEq 415      66.787 102.617  38.475  1.00  0.00           C
ATOM  10949 2C31 POPEq 415      66.706 101.616  39.635  1.00  0.00           C
ATOM  10952 3C31 POPEq 415      67.437 102.116  40.885  1.00  0.00           C
ATOM  10955 4C31 POPEq 415      66.926 101.426  42.155  1.00  0.00           C
ATOM  10958 5C31 POPEq 415      67.846 101.667  43.355  1.00  0.00           C
ATOM  10961 6C31 POPEq 415      67.276 101.137  44.675  1.00  0.00           C
ATOM  10965  NH3 POPEr 416      20.566  21.686  23.585  1.00  0.00           N
ATOM  10969  C12 POPEr 416      22.006  22.097  23.345  1.00  0.00           C
ATOM  10972  C11 POPEr 416      22.816  22.357  24.625  1.00  0.00           C
ATOM  10975  P   POPEr 416      25.107  23.356  25.425  1.00  0.00           P
ATOM  10976  O13 POPEr 416      26.127  22.276  25.445  1.00  0.00           O
ATOM  10977  O14 POPEr 416      25.617  24.737  25.235  1.00  0.00           O
ATOM  10978  O11 POPEr 416      24.216  23.306  26.735  1.00  0.00           O
ATOM  10979  O12 POPEr 416      24.046  23.017  24.285  1.00  0.00           O
ATOM  10980  C1  POPEr 416      24.297  22.327  27.775  1.00  0.00           C
ATOM  10983  C2  POPEr 416      24.187  22.987  29.195  1.00  0.00           C
ATOM  10985  O21 POPEr 416      23.756  22.036  30.195  1.00  0.00           O
ATOM  10986  C21 POPEr 416      24.736  21.386  30.785  1.00  0.00           C
ATOM  10987  O22 POPEr 416      25.916  21.426  30.485  1.00  0.00           O
ATOM  10988  C22 POPEr 416      24.157  20.657  32.025  1.00  0.00           C
ATOM  10991  C3  POPEr 416      23.147  24.137  29.255  1.00  0.00           C
ATOM  10994  O31 POPEr 416      23.156  24.706  30.585  1.00  0.00           O
ATOM  10995  C31 POPEr 416      22.006  24.797  31.235  1.00  0.00           C
ATOM  10996  O32 POPEr 416      20.897  24.647  30.765  1.00  0.00           O
ATOM  10997  C32 POPEr 416      22.326  25.106  32.695  1.00  0.00           C
ATOM  11000  C23 POPEr 416      24.987  20.936  33.295  1.00  0.00           C
ATOM  11003  C24 POPEr 416      24.517  20.196  34.555  1.00  0.00           C
ATOM  11006  C25 POPEr 416      25.537  20.366  35.695  1.00  0.00           C
ATOM  11009  C26 POPEr 416      25.217  19.536  36.945  1.00  0.00           C
ATOM  11012  C27 POPEr 416      26.277  19.577  38.055  1.00  0.00           C
ATOM  11015  C28 POPEr 416      25.886  18.636  39.215  1.00  0.00           C
ATOM  11018  C29 POPEr 416      26.256  19.147  40.585  1.00  0.00           C
ATOM  11020 0C21 POPEr 416      27.387  18.876  41.255  1.00  0.00           C
ATOM  11022 1C21 POPEr 416      28.556  18.077  40.745  1.00  0.00           C
ATOM  11025 2C21 POPEr 416      29.887  18.806  41.005  1.00  0.00           C
ATOM  11028 3C21 POPEr 416      30.316  18.827  42.475  1.00  0.00           C
ATOM  11031 4C21 POPEr 416      31.576  19.676  42.695  1.00  0.00           C
ATOM  11034 5C21 POPEr 416      31.277  21.177  42.825  1.00  0.00           C
ATOM  11037 6C21 POPEr 416      32.536  22.026  42.675  1.00  0.00           C
ATOM  11040 7C21 POPEr 416      32.296  23.496  42.955  1.00  0.00           C
ATOM  11043 8C21 POPEr 416      33.486  24.407  42.635  1.00  0.00           C
ATOM  11047  C33 POPEr 416      21.097  25.167  33.625  1.00  0.00           C
ATOM  11050  C34 POPEr 416      21.426  25.626  35.055  1.00  0.00           C
ATOM  11053  C35 POPEr 416      22.377  24.706  35.845  1.00  0.00           C
ATOM  11056  C36 POPEr 416      23.877  25.007  35.675  1.00  0.00           C
ATOM  11059  C37 POPEr 416      24.717  24.386  36.805  1.00  0.00           C
ATOM  11062  C38 POPEr 416      26.227  24.567  36.615  1.00  0.00           C
ATOM  11065  C39 POPEr 416      27.027  24.046  37.815  1.00  0.00           C
ATOM  11068 0C31 POPEr 416      27.006  25.016  39.005  1.00  0.00           C
ATOM  11071 1C31 POPEr 416      27.457  24.397  40.325  1.00  0.00           C
ATOM  11074 2C31 POPEr 416      28.047  25.436  41.285  1.00  0.00           C
ATOM  11077 3C31 POPEr 416      27.117  26.626  41.605  1.00  0.00           C
ATOM  11080 4C31 POPEr 416      27.886  27.866  42.075  1.00  0.00           C
ATOM  11083 5C31 POPEr 416      28.637  27.647  43.395  1.00  0.00           C
ATOM  11086 6C31 POPEr 416      29.496  28.827  43.835  1.00  0.00           C
ATOM  11090  NH3 POPEs 417     112.946  73.386  63.305  1.00  0.00           N
ATOM  11094  C12 POPEs 417     112.856  73.147  64.795  1.00  0.00           C
ATOM  11097  C11 POPEs 417     113.627  71.887  65.275  1.00  0.00           C
ATOM  11100  P   POPEs 417     116.097  71.227  66.065  1.00  0.00           P
ATOM  11101  O13 POPEs 417     117.287  72.097  66.135  1.00  0.00           O
ATOM  11102  O14 POPEs 417     115.547  70.707  67.325  1.00  0.00           O
ATOM  11103  O11 POPEs 417     116.276  70.016  65.055  1.00  0.00           O
ATOM  11104  O12 POPEs 417     115.026  72.156  65.345  1.00  0.00           O
ATOM  11105  C1  POPEs 417     117.576  69.616  64.605  1.00  0.00           C
ATOM  11108  C2  POPEs 417     117.646  69.826  63.075  1.00  0.00           C
ATOM  11110  O21 POPEs 417     118.786  69.187  62.485  1.00  0.00           O
ATOM  11111  C21 POPEs 417     118.686  67.876  62.335  1.00  0.00           C
ATOM  11112  O22 POPEs 417     117.797  67.177  62.795  1.00  0.00           O
ATOM  11113  C22 POPEs 417     119.796  67.406  61.395  1.00  0.00           C
ATOM  11116  C3  POPEs 417     117.657  71.357  62.775  1.00  0.00           C
ATOM  11119  O31 POPEs 417     117.897  71.676  61.385  1.00  0.00           O
ATOM  11120  C31 POPEs 417     116.827  71.597  60.615  1.00  0.00           C
ATOM  11121  O32 POPEs 417     115.747  71.116  60.935  1.00  0.00           O
ATOM  11122  C32 POPEs 417     117.156  72.226  59.265  1.00  0.00           C
ATOM  11125  C23 POPEs 417     119.336  67.436  59.915  1.00  0.00           C
ATOM  11128  C24 POPEs 417     118.646  66.137  59.475  1.00  0.00           C
ATOM  11131  C25 POPEs 417     118.056  66.207  58.055  1.00  0.00           C
ATOM  11134  C26 POPEs 417     118.636  65.207  57.035  1.00  0.00           C
ATOM  11137  C27 POPEs 417     117.867  65.296  55.705  1.00  0.00           C
ATOM  11140  C28 POPEs 417     118.437  64.506  54.505  1.00  0.00           C
ATOM  11143  C29 POPEs 417     118.527  63.007  54.675  1.00  0.00           C
ATOM  11145 0C21 POPEs 417     118.936  62.157  53.715  1.00  0.00           C
ATOM  11147 1C21 POPEs 417     119.327  62.556  52.315  1.00  0.00           C
ATOM  11150 2C21 POPEs 417     118.966  61.497  51.255  1.00  0.00           C
ATOM  11153 3C21 POPEs 417     120.127  60.527  50.965  1.00  0.00           C
ATOM  11156 4C21 POPEs 417     119.777  59.496  49.875  1.00  0.00           C
ATOM  11159 5C21 POPEs 417     120.166  59.997  48.485  1.00  0.00           C
ATOM  11162 6C21 POPEs 417     119.437  59.257  47.355  1.00  0.00           C
ATOM  11165 7C21 POPEs 417     119.607  59.977  46.015  1.00  0.00           C
ATOM  11168 8C21 POPEs 417     118.816  59.306  44.905  1.00  0.00           C
ATOM  11172  C33 POPEs 417     118.357  71.567  58.545  1.00  0.00           C
ATOM  11175  C34 POPEs 417     118.656  72.186  57.175  1.00  0.00           C
ATOM  11178  C35 POPEs 417     117.676  71.707  56.095  1.00  0.00           C
ATOM  11181  C36 POPEs 417     117.926  72.317  54.705  1.00  0.00           C
ATOM  11184  C37 POPEs 417     117.266  71.466  53.605  1.00  0.00           C
ATOM  11187  C38 POPEs 417     117.476  71.976  52.175  1.00  0.00           C
ATOM  11190  C39 POPEs 417     116.357  72.897  51.665  1.00  0.00           C
ATOM  11193 0C31 POPEs 417     116.717  74.387  51.685  1.00  0.00           C
ATOM  11196 1C31 POPEs 417     115.566  75.277  51.195  1.00  0.00           C
ATOM  11199 2C31 POPEs 417     115.787  76.757  51.535  1.00  0.00           C
ATOM  11202 3C31 POPEs 417     114.597  77.656  51.155  1.00  0.00           C
ATOM  11205 4C31 POPEs 417     114.766  79.086  51.695  1.00  0.00           C
ATOM  11208 5C31 POPEs 417     113.726  80.067  51.145  1.00  0.00           C
ATOM  11211 6C31 POPEs 417     113.726  81.426  51.845  1.00  0.00           C
ATOM  11215  NH3 POPEt 418       1.607  53.386  21.595  1.00  0.00           N
ATOM  11219  C12 POPEt 418       0.653  53.696  20.475  1.00  0.00           C
ATOM  11222  C11 POPEt 418       0.164  55.166  20.495  1.00  0.00           C
ATOM  11225  P   POPEt 418      -0.706  56.996  22.185  1.00  0.00           P
ATOM  11226  O13 POPEt 418       0.213  58.086  21.775  1.00  0.00           O
ATOM  11227  O14 POPEt 418      -2.056  57.017  21.585  1.00  0.00           O
ATOM  11228  O11 POPEt 418      -0.776  56.987  23.755  1.00  0.00           O
ATOM  11229  O12 POPEt 418       0.083  55.686  21.825  1.00  0.00           O
ATOM  11230  C1  POPEt 418       0.013  56.027  24.475  1.00  0.00           C
ATOM  11233  C2  POPEt 418      -0.186  56.196  26.005  1.00  0.00           C
ATOM  11235  O21 POPEt 418       0.673  55.226  26.635  1.00  0.00           O
ATOM  11236  C21 POPEt 418       1.223  55.656  27.765  1.00  0.00           C
ATOM  11237  O22 POPEt 418       1.243  56.806  28.145  1.00  0.00           O
ATOM  11238  C22 POPEt 418       1.736  54.447  28.555  1.00  0.00           C
ATOM  11241  C3  POPEt 418      -1.667  55.956  26.405  1.00  0.00           C
ATOM  11244  O31 POPEt 418      -1.956  56.037  27.815  1.00  0.00           O
ATOM  11245  C31 POPEt 418      -2.007  54.857  28.455  1.00  0.00           C
ATOM  11246  O32 POPEt 418      -1.617  53.797  28.025  1.00  0.00           O
ATOM  11247  C32 POPEt 418      -2.537  55.026  29.845  1.00  0.00           C
ATOM  11250  C23 POPEt 418       2.466  54.857  29.865  1.00  0.00           C
ATOM  11253  C24 POPEt 418       2.316  53.806  30.975  1.00  0.00           C
ATOM  11256  C25 POPEt 418       1.846  54.406  32.305  1.00  0.00           C
ATOM  11259  C26 POPEt 418       2.956  55.067  33.135  1.00  0.00           C
ATOM  11262  C27 POPEt 418       3.256  54.286  34.415  1.00  0.00           C
ATOM  11265  C28 POPEt 418       4.256  55.016  35.335  1.00  0.00           C
ATOM  11268  C29 POPEt 418       4.247  54.447  36.725  1.00  0.00           C
ATOM  11270 0C21 POPEt 418       5.277  54.406  37.595  1.00  0.00           C
ATOM  11272 1C21 POPEt 418       6.677  54.907  37.335  1.00  0.00           C
ATOM  11275 2C21 POPEt 418       7.786  54.086  38.035  1.00  0.00           C
ATOM  11278 3C21 POPEt 418       7.827  54.266  39.555  1.00  0.00           C
ATOM  11281 4C21 POPEt 418       7.166  53.137  40.335  1.00  0.00           C
ATOM  11284 5C21 POPEt 418       7.016  53.467  41.825  1.00  0.00           C
ATOM  11287 6C21 POPEt 418       6.337  52.347  42.615  1.00  0.00           C
ATOM  11290 7C21 POPEt 418       6.046  52.817  44.035  1.00  0.00           C
ATOM  11293 8C21 POPEt 418       5.216  51.856  44.885  1.00  0.00           C
ATOM  11297  C33 POPEt 418      -1.536  55.806  30.705  1.00  0.00           C
ATOM  11300  C34 POPEt 418      -1.626  55.376  32.155  1.00  0.00           C
ATOM  11303  C35 POPEt 418      -2.996  55.667  32.765  1.00  0.00           C
ATOM  11306  C36 POPEt 418      -2.937  55.476  34.275  1.00  0.00           C
[truncated: 1,860,304 more chars]
