# Supplementary material for: Characterizing Membrane Association and Periplasmic Transfer of Bacterial Lipoproteins through Molecular Dynamics Simulations
Source: Structure. 2020 Apr 7;28(4):475–487.e3. doi: 10.1016/j.str.2020.01.012 (PMC7139219; doi:10.1016/j.str.2020.01.012)
Supplement: Data S2. Final Coordinates from Simulations (A–L), Related to Figure 3 [file mmc4.zip › A-L/BAMB-5-atomistic.pdb]

TITLE     Protein
REMARK    THIS IS A SIMULATION BOX
CRYST1  129.145  129.145  132.613  90.00  90.00  90.00 P 1           1
MODEL        1
ATOM      1  N   CYSTA   1      85.083  54.458  68.252  1.00  0.00           N
ATOM      3  CA  CYSTA   1      85.573  54.157  69.592  1.00  0.00           C
ATOM      5  C   CYSTA   1      84.702  54.757  70.701  1.00  0.00           C
ATOM      6  O   CYSTA   1      84.341  54.128  71.691  1.00  0.00           O
ATOM      7  CB  CYSTA   1      87.062  54.588  69.782  1.00  0.00           C
ATOM     10  SG  CYSTA   1      88.161  54.108  68.392  1.00  0.00           S
ATOM     11  C1  CYSTA   1      89.022  55.678  67.981  1.00  0.00           C
ATOM     14  CA1 CYSTA   1      85.341  55.598  67.571  1.00  0.00           C
ATOM     15  OA1 CYSTA   1      85.632  56.638  68.160  1.00  0.00           O
ATOM     16  CA2 CYSTA   1      85.351  55.628  66.081  1.00  0.00           C
ATOM     19  C11 CYSTA   1      89.942  55.698  66.722  1.00  0.00           C
ATOM     21  O11 CYSTA   1      89.242  56.158  65.562  1.00  0.00           O
ATOM     22  CX1 CYSTA   1      88.493  55.308  64.901  1.00  0.00           C
ATOM     23  OX1 CYSTA   1      88.112  54.227  65.271  1.00  0.00           O
ATOM     24  CX2 CYSTA   1      88.161  55.848  63.512  1.00  0.00           C
ATOM     27  C12 CYSTA   1      90.761  54.378  66.492  1.00  0.00           C
ATOM     30  O12 CYSTA   1      91.502  54.348  65.252  1.00  0.00           O
ATOM     31  CD1 CYSTA   1      92.632  55.048  65.301  1.00  0.00           C
ATOM     32  OD1 CYSTA   1      92.962  55.788  66.201  1.00  0.00           O
ATOM     33  CD2 CYSTA   1      93.541  54.638  64.152  1.00  0.00           C
ATOM     36  CA3 CYSTA   1      84.062  56.248  65.542  1.00  0.00           C
ATOM     39  CA4 CYSTA   1      84.012  56.257  64.012  1.00  0.00           C
ATOM     42  CA5 CYSTA   1      82.752  56.918  63.442  1.00  0.00           C
ATOM     45  CA6 CYSTA   1      81.442  56.218  63.852  1.00  0.00           C
ATOM     48  CA7 CYSTA   1      80.182  57.038  63.572  1.00  0.00           C
ATOM     51  CA8 CYSTA   1      79.993  57.398  62.092  1.00  0.00           C
ATOM     54  CA9 CYSTA   1      78.912  58.468  61.882  1.00  0.00           C
ATOM     57 0CA1 CYSTA   1      79.472  59.867  61.602  1.00  0.00           C
ATOM     60 1CA1 CYSTA   1      80.362  60.428  62.712  1.00  0.00           C
ATOM     63 2CA1 CYSTA   1      80.712  61.907  62.472  1.00  0.00           C
ATOM     66 3CA1 CYSTA   1      81.762  62.428  63.451  1.00  0.00           C
ATOM     69 4CA1 CYSTA   1      81.731  63.957  63.632  1.00  0.00           C
ATOM     72 5CA1 CYSTA   1      81.782  64.738  62.312  1.00  0.00           C
ATOM     75 6CA1 CYSTA   1      81.832  66.257  62.521  1.00  0.00           C
ATOM     79  CD3 CYSTA   1      93.213  55.258  62.762  1.00  0.00           C
ATOM     82  CD4 CYSTA   1      92.092  54.547  62.001  1.00  0.00           C
ATOM     85  CD5 CYSTA   1      92.281  54.617  60.481  1.00  0.00           C
ATOM     88  CD6 CYSTA   1      93.292  53.558  60.012  1.00  0.00           C
ATOM     91  CD7 CYSTA   1      94.002  53.897  58.692  1.00  0.00           C
ATOM     94  CD8 CYSTA   1      94.931  52.748  58.261  1.00  0.00           C
ATOM     97  CD9 CYSTA   1      95.891  53.098  57.132  1.00  0.00           C
ATOM    100 0CD1 CYSTA   1      95.242  53.708  55.892  1.00  0.00           C
ATOM    103 1CD1 CYSTA   1      96.222  53.718  54.712  1.00  0.00           C
ATOM    106 2CD1 CYSTA   1      95.661  54.438  53.482  1.00  0.00           C
ATOM    109 3CD1 CYSTA   1      96.613  54.378  52.282  1.00  0.00           C
ATOM    112 4CD1 CYSTA   1      96.492  53.068  51.482  1.00  0.00           C
ATOM    115 5CD1 CYSTA   1      97.571  52.898  50.402  1.00  0.00           C
ATOM    118 6CD1 CYSTA   1      97.322  51.718  49.461  1.00  0.00           C
ATOM    122  CX3 CYSTA   1      88.202  57.378  63.352  1.00  0.00           C
ATOM    125  CX4 CYSTA   1      88.493  57.788  61.902  1.00  0.00           C
ATOM    128  CX5 CYSTA   1      87.462  57.238  60.901  1.00  0.00           C
ATOM    131  CX6 CYSTA   1      88.012  57.268  59.472  1.00  0.00           C
ATOM    134  CX7 CYSTA   1      87.042  56.688  58.442  1.00  0.00           C
ATOM    137  CX8 CYSTA   1      87.752  56.387  57.112  1.00  0.00           C
ATOM    140  CX9 CYSTA   1      87.062  55.558  56.052  1.00  0.00           C
ATOM    142 0CX1 CYSTA   1      85.761  55.308  55.792  1.00  0.00           C
ATOM    144 1CX1 CYSTA   1      84.501  55.808  56.472  1.00  0.00           C
ATOM    147 2CX1 CYSTA   1      83.852  56.958  55.681  1.00  0.00           C
ATOM    150 3CX1 CYSTA   1      82.442  57.317  56.161  1.00  0.00           C
ATOM    153 4CX1 CYSTA   1      81.771  58.308  55.201  1.00  0.00           C
ATOM    156 5CX1 CYSTA   1      80.292  58.608  55.512  1.00  0.00           C
ATOM    159 6CX1 CYSTA   1      80.071  59.268  56.882  1.00  0.00           C
ATOM    162 7CX1 CYSTA   1      78.712  59.968  56.972  1.00  0.00           C
ATOM    165 8CX1 CYSTA   1      78.423  60.578  58.342  1.00  0.00           C
ATOM    169  N   SER A   2      84.393  56.038  70.521  1.00  0.00           N
ATOM    171  CA  SER A   2      83.961  56.988  71.521  1.00  0.00           C
ATOM    173  CB  SER A   2      85.032  57.238  72.642  1.00  0.00           C
ATOM    176  OG  SER A   2      84.831  56.438  73.812  1.00  0.00           O
ATOM    178  C   SER A   2      83.811  58.308  70.812  1.00  0.00           C
ATOM    179  O   SER A   2      84.761  59.097  70.752  1.00  0.00           O
ATOM    180  N   LEU A   3      82.632  58.648  70.271  1.00  0.00           N
ATOM    182  CA  LEU A   3      82.421  59.988  69.761  1.00  0.00           C
ATOM    184  CB  LEU A   3      82.612  60.098  68.231  1.00  0.00           C
ATOM    187  CG  LEU A   3      81.382  59.928  67.322  1.00  0.00           C
ATOM    189  CD1 LEU A   3      81.832  59.458  65.941  1.00  0.00           C
ATOM    193  CD2 LEU A   3      80.592  61.228  67.112  1.00  0.00           C
ATOM    197  C   LEU A   3      81.082  60.498  70.271  1.00  0.00           C
ATOM    198  O   LEU A   3      80.033  59.887  70.102  1.00  0.00           O
ATOM    199  N   PHE A   4      81.032  61.667  70.932  1.00  0.00           N
ATOM    201  CA  PHE A   4      82.141  62.507  71.321  1.00  0.00           C
ATOM    203  CB  PHE A   4      81.712  63.988  71.402  1.00  0.00           C
ATOM    206  CG  PHE A   4      81.061  64.528  70.161  1.00  0.00           C
ATOM    207  CD1 PHE A   4      80.173  65.598  70.292  1.00  0.00           C
ATOM    209  CE1 PHE A   4      79.542  66.148  69.161  1.00  0.00           C
ATOM    211  CZ  PHE A   4      79.822  65.628  67.902  1.00  0.00           C
ATOM    213  CD2 PHE A   4      81.372  64.048  68.872  1.00  0.00           C
ATOM    215  CE2 PHE A   4      80.751  64.598  67.742  1.00  0.00           C
ATOM    217  C   PHE A   4      82.602  62.117  72.712  1.00  0.00           C
ATOM    218  O   PHE A   4      81.812  62.187  73.651  1.00  0.00           O
ATOM    219  N   ASN A   5      83.891  61.758  72.932  1.00  0.00           N
ATOM    221  CA  ASN A   5      84.341  61.667  74.312  1.00  0.00           C
ATOM    223  CB  ASN A   5      85.481  60.668  74.661  1.00  0.00           C
ATOM    226  CG  ASN A   5      86.852  60.758  73.981  1.00  0.00           C
ATOM    227  OD1 ASN A   5      87.612  59.788  74.091  1.00  0.00           O
ATOM    228  ND2 ASN A   5      87.173  61.848  73.271  1.00  0.00           N
ATOM    231  C   ASN A   5      84.583  63.018  74.922  1.00  0.00           C
ATOM    232  O   ASN A   5      85.553  63.718  74.642  1.00  0.00           O
ATOM    233  N   SER A   6      83.702  63.388  75.862  1.00  0.00           N
ATOM    235  CA  SER A   6      83.982  64.477  76.762  1.00  0.00           C
ATOM    237  CB  SER A   6      82.742  65.228  77.242  1.00  0.00           C
ATOM    240  OG  SER A   6      82.281  66.098  76.212  1.00  0.00           O
ATOM    242  C   SER A   6      84.702  63.838  77.892  1.00  0.00           C
ATOM    243  O   SER A   6      85.912  63.708  77.801  1.00  0.00           O
ATOM    244  N   GLU A   7      83.973  63.378  78.932  1.00  0.00           N
ATOM    246  CA  GLU A   7      84.542  62.768  80.102  1.00  0.00           C
ATOM    248  CB  GLU A   7      85.351  61.508  79.642  1.00  0.00           C
ATOM    251  CG  GLU A   7      85.582  60.338  80.641  1.00  0.00           C
ATOM    254  CD  GLU A   7      85.822  58.967  79.971  1.00  0.00           C
ATOM    255  OE1 GLU A   7      85.842  57.977  80.742  1.00  0.00           O
ATOM    256  OE2 GLU A   7      86.011  58.858  78.731  1.00  0.00           O
ATOM    257  C   GLU A   7      85.341  63.868  80.792  1.00  0.00           C
ATOM    258  O   GLU A   7      85.232  65.038  80.432  1.00  0.00           O
ATOM    259  N   GLU A   8      86.162  63.558  81.782  1.00  0.00           N
ATOM    261  CA  GLU A   8      86.963  64.588  82.372  1.00  0.00           C
ATOM    263  CB  GLU A   8      86.362  65.108  83.701  1.00  0.00           C
ATOM    266  CG  GLU A   8      86.782  66.558  84.021  1.00  0.00           C
ATOM    269  CD  GLU A   8      85.612  67.518  83.862  1.00  0.00           C
ATOM    270  OE1 GLU A   8      85.112  67.988  84.911  1.00  0.00           O
ATOM    271  OE2 GLU A   8      85.192  67.778  82.712  1.00  0.00           O
ATOM    272  C   GLU A   8      88.333  64.038  82.581  1.00  0.00           C
ATOM    273  O   GLU A   8      88.552  62.958  83.141  1.00  0.00           O
ATOM    274  N   ASP A   9      89.303  64.828  82.122  1.00  0.00           N
ATOM    276  CA  ASP A   9      90.652  64.808  82.572  1.00  0.00           C
ATOM    278  CB  ASP A   9      91.582  64.477  81.362  1.00  0.00           C
ATOM    281  CG  ASP A   9      91.632  65.378  80.132  1.00  0.00           C
ATOM    282  OD1 ASP A   9      92.232  64.928  79.121  1.00  0.00           O
ATOM    283  OD2 ASP A   9      91.142  66.538  80.182  1.00  0.00           O
ATOM    284  C   ASP A   9      90.853  66.128  83.271  1.00  0.00           C
ATOM    285  O   ASP A   9      91.442  67.068  82.761  1.00  0.00           O
ATOM    286  N   VAL A  10      90.262  66.288  84.482  1.00  0.00           N
ATOM    288  CA  VAL A  10      90.503  67.448  85.361  1.00  0.00           C
ATOM    290  CB  VAL A  10      91.981  67.848  85.512  1.00  0.00           C
ATOM    292  CG1 VAL A  10      92.173  69.028  86.481  1.00  0.00           C
ATOM    296  CG2 VAL A  10      92.802  66.657  86.012  1.00  0.00           C
ATOM    300  C   VAL A  10      89.682  68.678  84.992  1.00  0.00           C
ATOM    301  O   VAL A  10      89.142  69.348  85.862  1.00  0.00           O
ATOM    302  N   VAL A  11      89.641  69.038  83.701  1.00  0.00           N
ATOM    304  CA  VAL A  11      89.192  70.338  83.232  1.00  0.00           C
ATOM    306  CB  VAL A  11      90.281  71.187  82.591  1.00  0.00           C
ATOM    308  CG1 VAL A  11      89.743  72.588  82.222  1.00  0.00           C
ATOM    312  CG2 VAL A  11      91.442  71.308  83.591  1.00  0.00           C
ATOM    316  C   VAL A  11      88.042  70.128  82.292  1.00  0.00           C
ATOM    317  O   VAL A  11      86.922  70.327  82.712  1.00  0.00           O
ATOM    318  N   LYS A  12      88.243  69.797  81.012  1.00  0.00           N
ATOM    320  CA  LYS A  12      87.173  69.607  80.051  1.00  0.00           C
ATOM    322  CB  LYS A  12      86.832  68.118  79.831  1.00  0.00           C
ATOM    325  CG  LYS A  12      87.882  67.507  78.892  1.00  0.00           C
ATOM    328  CD  LYS A  12      87.462  66.218  78.191  1.00  0.00           C
ATOM    331  CE  LYS A  12      88.342  65.967  76.951  1.00  0.00           C
ATOM    334  NZ  LYS A  12      87.962  64.747  76.212  1.00  0.00           N
ATOM    338  C   LYS A  12      86.011  70.598  80.012  1.00  0.00           C
ATOM    339  O   LYS A  12      84.882  70.327  79.621  1.00  0.00           O
ATOM    340  N   MET A  13      86.422  71.857  80.252  1.00  0.00           N
ATOM    342  CA  MET A  13      85.731  73.118  80.172  1.00  0.00           C
ATOM    344  CB  MET A  13      86.893  74.138  80.432  1.00  0.00           C
ATOM    347  CG  MET A  13      86.632  75.618  80.812  1.00  0.00           C
ATOM    350  SD  MET A  13      88.091  76.388  81.602  1.00  0.00           S
ATOM    351  CE  MET A  13      88.872  77.328  80.252  1.00  0.00           C
ATOM    355  C   MET A  13      85.092  73.268  78.802  1.00  0.00           C
ATOM    356  O   MET A  13      83.942  73.687  78.681  1.00  0.00           O
ATOM    357  N   SER A  14      85.833  72.928  77.731  1.00  0.00           N
ATOM    359  CA  SER A  14      85.462  73.138  76.321  1.00  0.00           C
ATOM    361  CB  SER A  14      84.142  72.468  75.831  1.00  0.00           C
ATOM    364  OG  SER A  14      84.341  71.098  75.472  1.00  0.00           O
ATOM    366  C   SER A  14      85.672  74.547  75.742  1.00  0.00           C
ATOM    367  O   SER A  14      86.582  74.687  74.922  1.00  0.00           O
ATOM    368  N   PRO A  15      84.931  75.618  76.112  1.00  0.00           N
ATOM    369  CD  PRO A  15      85.211  76.137  77.462  1.00  0.00           C
ATOM    372  CA  PRO A  15      84.822  76.838  75.322  1.00  0.00           C
ATOM    374  CB  PRO A  15      86.062  77.608  75.761  1.00  0.00           C
ATOM    377  CG  PRO A  15      85.862  77.518  77.271  1.00  0.00           C
ATOM    380  C   PRO A  15      84.493  76.898  73.852  1.00  0.00           C
ATOM    381  O   PRO A  15      84.062  77.977  73.462  1.00  0.00           O
ATOM    382  N   LEU A  16      84.712  75.857  73.032  1.00  0.00           N
ATOM    384  CA  LEU A  16      84.262  75.708  71.652  1.00  0.00           C
ATOM    386  CB  LEU A  16      85.521  75.688  70.742  1.00  0.00           C
ATOM    389  CG  LEU A  16      86.391  76.967  70.632  1.00  0.00           C
ATOM    391  CD1 LEU A  16      87.151  76.967  69.301  1.00  0.00           C
ATOM    395  CD2 LEU A  16      87.372  77.198  71.782  1.00  0.00           C
ATOM    399  C   LEU A  16      83.213  76.668  71.002  1.00  0.00           C
ATOM    400  O   LEU A  16      83.473  77.848  70.761  1.00  0.00           O
ATOM    401  N   PRO A  17      82.001  76.257  70.652  1.00  0.00           N
ATOM    402  CD  PRO A  17      81.683  74.948  70.122  1.00  0.00           C
ATOM    405  CA  PRO A  17      80.912  77.187  70.392  1.00  0.00           C
ATOM    407  CB  PRO A  17      79.723  76.297  70.032  1.00  0.00           C
ATOM    410  CG  PRO A  17      80.382  75.128  69.322  1.00  0.00           C
ATOM    413  C   PRO A  17      80.553  78.098  71.521  1.00  0.00           C
ATOM    414  O   PRO A  17      81.082  77.998  72.622  1.00  0.00           O
ATOM    415  N   THR A  18      79.522  78.918  71.251  1.00  0.00           N
ATOM    417  CA  THR A  18      78.652  79.477  72.261  1.00  0.00           C
ATOM    419  CB  THR A  18      78.312  78.558  73.432  1.00  0.00           C
ATOM    421  OG1 THR A  18      76.912  78.657  73.661  1.00  0.00           O
ATOM    423  CG2 THR A  18      79.052  78.867  74.752  1.00  0.00           C
ATOM    427  C   THR A  18      78.992  80.918  72.602  1.00  0.00           C
ATOM    428  O   THR A  18      79.951  81.247  73.301  1.00  0.00           O
ATOM    429  N   VAL A  19      78.202  81.837  72.032  1.00  0.00           N
ATOM    431  CA  VAL A  19      78.552  83.237  71.951  1.00  0.00           C
ATOM    433  CB  VAL A  19      78.202  83.906  70.632  1.00  0.00           C
ATOM    435  CG1 VAL A  19      78.772  85.347  70.590  1.00  0.00           C
ATOM    439  CG2 VAL A  19      78.822  83.057  69.511  1.00  0.00           C
ATOM    443  C   VAL A  19      77.862  83.988  73.051  1.00  0.00           C
ATOM    444  O   VAL A  19      76.641  83.957  73.182  1.00  0.00           O
ATOM    445  N   GLU A  20      78.672  84.678  73.872  1.00  0.00           N
ATOM    447  CA  GLU A  20      78.192  85.568  74.892  1.00  0.00           C
ATOM    449  CB  GLU A  20      77.332  86.758  74.422  1.00  0.00           C
ATOM    452  CG  GLU A  20      78.012  88.057  74.892  1.00  0.00           C
ATOM    455  CD  GLU A  20      79.382  88.288  74.242  1.00  0.00           C
ATOM    456  OE1 GLU A  20      80.173  89.078  74.822  1.00  0.00           O
ATOM    457  OE2 GLU A  20      79.682  87.647  73.201  1.00  0.00           O
ATOM    458  C   GLU A  20      77.652  84.867  76.081  1.00  0.00           C
ATOM    459  O   GLU A  20      76.891  85.378  76.910  1.00  0.00           O
ATOM    460  N   ASN A  21      78.243  83.688  76.282  1.00  0.00           N
ATOM    462  CA  ASN A  21      78.262  83.018  77.541  1.00  0.00           C
ATOM    464  CB  ASN A  21      78.141  81.508  77.292  1.00  0.00           C
ATOM    467  CG  ASN A  21      76.762  81.317  76.642  1.00  0.00           C
ATOM    468  OD1 ASN A  21      75.862  82.157  76.652  1.00  0.00           O
ATOM    469  ND2 ASN A  21      76.522  80.118  76.102  1.00  0.00           N
ATOM    472  C   ASN A  21      79.512  83.477  78.252  1.00  0.00           C
ATOM    473  O   ASN A  21      80.402  82.707  78.602  1.00  0.00           O
ATOM    474  N   GLN A  22      79.522  84.798  78.482  1.00  0.00           N
ATOM    476  CA  GLN A  22      80.082  85.428  79.632  1.00  0.00           C
ATOM    478  CB  GLN A  22      80.452  86.917  79.391  1.00  0.00           C
ATOM    481  CG  GLN A  22      81.073  87.588  80.641  1.00  0.00           C
ATOM    484  CD  GLN A  22      81.192  89.108  80.582  1.00  0.00           C
ATOM    485  OE1 GLN A  22      80.532  89.848  81.331  1.00  0.00           O
ATOM    486  NE2 GLN A  22      82.112  89.598  79.732  1.00  0.00           N
ATOM    489  C   GLN A  22      79.022  85.368  80.722  1.00  0.00           C
ATOM    490  O   GLN A  22      77.882  85.818  80.562  1.00  0.00           O
ATOM    491  N   PHE A  23      79.332  84.838  81.902  1.00  0.00           N
ATOM    493  CA  PHE A  23      80.542  84.118  82.281  1.00  0.00           C
ATOM    495  CB  PHE A  23      80.542  83.917  83.801  1.00  0.00           C
ATOM    498  CG  PHE A  23      79.232  83.288  84.221  1.00  0.00           C
ATOM    499  CD1 PHE A  23      79.071  81.888  84.242  1.00  0.00           C
ATOM    501  CE1 PHE A  23      77.852  81.308  84.571  1.00  0.00           C
ATOM    503  CZ  PHE A  23      76.772  82.117  84.902  1.00  0.00           C
ATOM    505  CD2 PHE A  23      78.122  84.088  84.531  1.00  0.00           C
ATOM    507  CE2 PHE A  23      76.902  83.507  84.882  1.00  0.00           C
ATOM    509  C   PHE A  23      80.702  82.768  81.591  1.00  0.00           C
ATOM    510  O   PHE A  23      79.723  82.098  81.322  1.00  0.00           O
ATOM    511  N   THR A  24      81.963  82.318  81.371  1.00  0.00           N
ATOM    513  CA  THR A  24      82.182  80.948  80.932  1.00  0.00           C
ATOM    515  CB  THR A  24      83.502  80.778  80.182  1.00  0.00           C
ATOM    517  OG1 THR A  24      83.401  81.387  78.911  1.00  0.00           O
ATOM    519  CG2 THR A  24      83.833  79.308  79.931  1.00  0.00           C
ATOM    523  C   THR A  24      82.162  80.047  82.151  1.00  0.00           C
ATOM    524  O   THR A  24      83.073  80.188  82.971  1.00  0.00           O
ATOM    525  N   PRO A  25      81.212  79.138  82.402  1.00  0.00           N
ATOM    526  CD  PRO A  25      80.082  78.827  81.521  1.00  0.00           C
ATOM    529  CA  PRO A  25      81.342  78.128  83.451  1.00  0.00           C
ATOM    531  CB  PRO A  25      80.021  77.348  83.432  1.00  0.00           C
ATOM    534  CG  PRO A  25      79.122  78.047  82.411  1.00  0.00           C
ATOM    537  C   PRO A  25      82.542  77.217  83.261  1.00  0.00           C
ATOM    538  O   PRO A  25      82.972  76.967  82.141  1.00  0.00           O
ATOM    539  N   THR A  26      83.102  76.708  84.361  1.00  0.00           N
ATOM    541  CA  THR A  26      84.142  75.708  84.270  1.00  0.00           C
ATOM    543  CB  THR A  26      85.591  76.198  84.361  1.00  0.00           C
ATOM    545  OG1 THR A  26      86.502  75.168  84.002  1.00  0.00           O
ATOM    547  CG2 THR A  26      86.022  76.638  85.761  1.00  0.00           C
ATOM    551  C   THR A  26      83.872  74.788  85.401  1.00  0.00           C
ATOM    552  O   THR A  26      83.251  75.117  86.411  1.00  0.00           O
ATOM    553  N   THR A  27      84.323  73.558  85.242  1.00  0.00           N
ATOM    555  CA  THR A  27      84.142  72.498  86.191  1.00  0.00           C
ATOM    557  CB  THR A  27      83.712  71.288  85.401  1.00  0.00           C
ATOM    559  OG1 THR A  27      83.312  70.208  86.222  1.00  0.00           O
ATOM    561  CG2 THR A  27      84.772  70.857  84.410  1.00  0.00           C
ATOM    565  C   THR A  27      85.442  72.407  86.992  1.00  0.00           C
ATOM    566  O   THR A  27      86.522  72.698  86.492  1.00  0.00           O
ATOM    567  N   ALA A  28      85.363  72.117  88.312  1.00  0.00           N
ATOM    569  CA  ALA A  28      86.473  72.297  89.221  1.00  0.00           C
ATOM    571  CB  ALA A  28      85.982  72.918  90.551  1.00  0.00           C
ATOM    575  C   ALA A  28      87.202  70.988  89.511  1.00  0.00           C
ATOM    576  O   ALA A  28      88.432  70.928  89.410  1.00  0.00           O
ATOM    577  N   TRP A  29      86.432  69.918  89.792  1.00  0.00           N
ATOM    579  CA  TRP A  29      86.952  68.558  89.892  1.00  0.00           C
ATOM    581  CB  TRP A  29      87.412  68.208  91.331  1.00  0.00           C
ATOM    584  CG  TRP A  29      86.342  68.338  92.372  1.00  0.00           C
ATOM    585  CD1 TRP A  29      86.192  69.448  93.141  1.00  0.00           C
ATOM    587  NE1 TRP A  29      85.061  69.338  93.911  1.00  0.00           N
ATOM    589  CE2 TRP A  29      84.411  68.188  93.601  1.00  0.00           C
ATOM    590  CD2 TRP A  29      85.201  67.498  92.652  1.00  0.00           C
ATOM    591  CE3 TRP A  29      84.791  66.248  92.222  1.00  0.00           C
ATOM    593  CZ3 TRP A  29      83.511  65.808  92.562  1.00  0.00           C
ATOM    595  CZ2 TRP A  29      83.161  67.748  93.992  1.00  0.00           C
ATOM    597  CH2 TRP A  29      82.692  66.558  93.411  1.00  0.00           C
ATOM    599  C   TRP A  29      85.912  67.528  89.492  1.00  0.00           C
ATOM    600  O   TRP A  29      84.702  67.797  89.501  1.00  0.00           O
ATOM    601  N   SER A  30      86.403  66.297  89.202  1.00  0.00           N
ATOM    603  CA  SER A  30      85.542  65.178  88.822  1.00  0.00           C
ATOM    605  CB  SER A  30      85.573  64.907  87.322  1.00  0.00           C
ATOM    608  OG  SER A  30      85.341  66.178  86.751  1.00  0.00           O
ATOM    610  C   SER A  30      85.941  63.887  89.462  1.00  0.00           C
ATOM    611  O   SER A  30      87.121  63.578  89.651  1.00  0.00           O
ATOM    612  N   THR A  31      84.931  63.058  89.781  1.00  0.00           N
ATOM    614  CA  THR A  31      85.162  61.748  90.382  1.00  0.00           C
ATOM    616  CB  THR A  31      84.892  61.727  91.871  1.00  0.00           C
ATOM    618  OG1 THR A  31      85.562  62.818  92.472  1.00  0.00           O
ATOM    620  CG2 THR A  31      85.462  60.458  92.521  1.00  0.00           C
ATOM    624  C   THR A  31      84.262  60.738  89.722  1.00  0.00           C
ATOM    625  O   THR A  31      83.042  60.928  89.671  1.00  0.00           O
ATOM    626  N   SER A  32      84.842  59.638  89.202  1.00  0.00           N
ATOM    628  CA  SER A  32      84.072  58.498  88.701  1.00  0.00           C
ATOM    630  CB  SER A  32      84.931  57.518  87.831  1.00  0.00           C
ATOM    633  OG  SER A  32      84.231  56.338  87.402  1.00  0.00           O
ATOM    635  C   SER A  32      83.412  57.728  89.822  1.00  0.00           C
ATOM    636  O   SER A  32      84.072  57.227  90.742  1.00  0.00           O
ATOM    637  N   VAL A  33      82.072  57.608  89.771  1.00  0.00           N
ATOM    639  CA  VAL A  33      81.311  56.738  90.632  1.00  0.00           C
ATOM    641  CB  VAL A  33      80.182  57.488  91.331  1.00  0.00           C
ATOM    643  CG1 VAL A  33      79.562  56.618  92.422  1.00  0.00           C
ATOM    647  CG2 VAL A  33      80.712  58.808  91.952  1.00  0.00           C
ATOM    651  C   VAL A  33      80.772  55.618  89.752  1.00  0.00           C
ATOM    652  O   VAL A  33      79.752  55.738  89.072  1.00  0.00           O
ATOM    653  N   GLY A  34      81.432  54.438  89.811  1.00  0.00           N
ATOM    655  CA  GLY A  34      81.003  53.227  89.142  1.00  0.00           C
ATOM    658  C   GLY A  34      80.662  53.297  87.661  1.00  0.00           C
ATOM    659  O   GLY A  34      81.372  53.928  86.882  1.00  0.00           O
ATOM    660  N   SER A  35      79.592  52.598  87.242  1.00  0.00           N
ATOM    662  CA  SER A  35      78.931  52.788  85.961  1.00  0.00           C
ATOM    664  CB  SER A  35      78.912  51.527  85.042  1.00  0.00           C
ATOM    667  OG  SER A  35      78.162  51.708  83.831  1.00  0.00           O
ATOM    669  C   SER A  35      77.512  53.178  86.282  1.00  0.00           C
ATOM    670  O   SER A  35      76.641  52.317  86.262  1.00  0.00           O
ATOM    671  N   GLY A  36      77.312  54.477  86.591  1.00  0.00           N
ATOM    673  CA  GLY A  36      76.113  55.178  87.062  1.00  0.00           C
ATOM    676  C   GLY A  36      74.822  54.958  86.322  1.00  0.00           C
ATOM    677  O   GLY A  36      74.732  54.097  85.462  1.00  0.00           O
ATOM    678  N   ILE A  37      73.762  55.698  86.712  1.00  0.00           N
ATOM    680  CA  ILE A  37      72.353  55.347  86.502  1.00  0.00           C
ATOM    682  CB  ILE A  37      71.431  56.538  86.840  1.00  0.00           C
ATOM    684  CG2 ILE A  37      71.582  56.968  88.321  1.00  0.00           C
ATOM    688  CG1 ILE A  37      71.592  57.758  85.901  1.00  0.00           C
ATOM    691  CD  ILE A  37      70.362  58.668  85.942  1.00  0.00           C
ATOM    695  C   ILE A  37      71.932  54.768  85.121  1.00  0.00           C
ATOM    696  O   ILE A  37      71.022  53.938  85.032  1.00  0.00           O
ATOM    697  N   GLY A  38      72.622  55.188  84.042  1.00  0.00           N
ATOM    699  CA  GLY A  38      72.372  54.817  82.661  1.00  0.00           C
ATOM    702  C   GLY A  38      71.062  55.308  82.141  1.00  0.00           C
ATOM    703  O   GLY A  38      70.743  56.488  82.141  1.00  0.00           O
ATOM    704  N   ASN A  39      70.251  54.398  81.611  1.00  0.00           N
ATOM    706  CA  ASN A  39      69.033  54.727  80.911  1.00  0.00           C
ATOM    708  CB  ASN A  39      68.992  53.978  79.562  1.00  0.00           C
ATOM    711  CG  ASN A  39      70.181  54.488  78.762  1.00  0.00           C
ATOM    712  OD1 ASN A  39      71.282  53.938  78.852  1.00  0.00           O
ATOM    713  ND2 ASN A  39      69.972  55.588  78.001  1.00  0.00           N
ATOM    716  C   ASN A  39      67.842  54.388  81.762  1.00  0.00           C
ATOM    717  O   ASN A  39      66.722  54.538  81.322  1.00  0.00           O
ATOM    718  N   PHE A  40      68.072  53.918  82.992  1.00  0.00           N
ATOM    720  CA  PHE A  40      67.112  53.168  83.762  1.00  0.00           C
ATOM    722  CB  PHE A  40      67.891  52.428  84.872  1.00  0.00           C
ATOM    725  CG  PHE A  40      68.462  51.168  84.332  1.00  0.00           C
ATOM    726  CD1 PHE A  40      67.592  50.098  84.072  1.00  0.00           C
ATOM    728  CE1 PHE A  40      68.082  48.878  83.612  1.00  0.00           C
ATOM    730  CZ  PHE A  40      69.452  48.718  83.411  1.00  0.00           C
ATOM    732  CD2 PHE A  40      69.842  50.998  84.111  1.00  0.00           C
ATOM    734  CE2 PHE A  40      70.332  49.778  83.652  1.00  0.00           C
ATOM    736  C   PHE A  40      65.982  53.928  84.402  1.00  0.00           C
ATOM    737  O   PHE A  40      65.003  53.338  84.841  1.00  0.00           O
ATOM    738  N   TYR A  41      66.113  55.258  84.452  1.00  0.00           N
ATOM    740  CA  TYR A  41      65.412  56.218  85.282  1.00  0.00           C
ATOM    742  CB  TYR A  41      63.912  56.428  84.962  1.00  0.00           C
ATOM    745  CG  TYR A  41      63.452  57.738  85.551  1.00  0.00           C
ATOM    746  CD1 TYR A  41      63.662  58.918  84.811  1.00  0.00           C
ATOM    748  CE1 TYR A  41      63.272  60.158  85.322  1.00  0.00           C
ATOM    750  CZ  TYR A  41      62.652  60.238  86.562  1.00  0.00           C
ATOM    751  OH  TYR A  41      62.312  61.538  86.982  1.00  0.00           O
ATOM    753  CD2 TYR A  41      62.842  57.838  86.822  1.00  0.00           C
ATOM    755  CE2 TYR A  41      62.431  59.088  87.322  1.00  0.00           C
ATOM    757  C   TYR A  41      65.662  55.977  86.762  1.00  0.00           C
ATOM    758  O   TYR A  41      65.222  55.007  87.362  1.00  0.00           O
ATOM    759  N   SER A  42      66.393  56.898  87.392  1.00  0.00           N
ATOM    761  CA  SER A  42      66.742  56.797  88.782  1.00  0.00           C
ATOM    763  CB  SER A  42      68.202  56.308  89.021  1.00  0.00           C
ATOM    766  OG  SER A  42      68.412  54.948  88.622  1.00  0.00           O
ATOM    768  C   SER A  42      66.641  58.208  89.291  1.00  0.00           C
ATOM    769  O   SER A  42      66.882  59.148  88.542  1.00  0.00           O
ATOM    770  N   ASN A  43      66.322  58.407  90.572  1.00  0.00           N
ATOM    772  CA  ASN A  43      66.302  59.718  91.191  1.00  0.00           C
ATOM    774  CB  ASN A  43      65.102  59.808  92.161  1.00  0.00           C
ATOM    777  CG  ASN A  43      64.902  61.158  92.812  1.00  0.00           C
ATOM    778  OD1 ASN A  43      64.173  62.018  92.311  1.00  0.00           O
ATOM    779  ND2 ASN A  43      65.492  61.368  94.011  1.00  0.00           N
ATOM    782  C   ASN A  43      67.632  59.978  91.871  1.00  0.00           C
ATOM    783  O   ASN A  43      67.812  60.968  92.562  1.00  0.00           O
ATOM    784  N   LEU A  44      68.622  59.097  91.702  1.00  0.00           N
ATOM    786  CA  LEU A  44      69.842  59.227  92.462  1.00  0.00           C
ATOM    788  CB  LEU A  44      70.682  57.977  92.292  1.00  0.00           C
ATOM    791  CG  LEU A  44      71.942  57.958  93.160  1.00  0.00           C
ATOM    793  CD1 LEU A  44      71.582  57.577  94.602  1.00  0.00           C
ATOM    797  CD2 LEU A  44      72.902  56.998  92.492  1.00  0.00           C
ATOM    801  C   LEU A  44      70.692  60.448  92.141  1.00  0.00           C
ATOM    802  O   LEU A  44      71.332  60.518  91.091  1.00  0.00           O
ATOM    803  N   HIS A  45      70.762  61.418  93.072  1.00  0.00           N
ATOM    805  CA  HIS A  45      71.592  62.608  92.962  1.00  0.00           C
ATOM    807  CB  HIS A  45      70.751  63.897  93.062  1.00  0.00           C
ATOM    810  ND1 HIS A  45      70.112  64.138  95.432  1.00  0.00           N
ATOM    811  CG  HIS A  45      69.752  63.827  94.142  1.00  0.00           C
ATOM    812  CE1 HIS A  45      69.012  63.988  96.132  1.00  0.00           C
ATOM    814  NE2 HIS A  45      67.963  63.617  95.352  1.00  0.00           N
ATOM    816  CD2 HIS A  45      68.432  63.518  94.072  1.00  0.00           C
ATOM    818  C   HIS A  45      72.672  62.598  94.011  1.00  0.00           C
ATOM    819  O   HIS A  45      72.552  61.828  94.981  1.00  0.00           O
ATOM    820  N   PRO A  46      73.762  63.348  93.852  1.00  0.00           N
ATOM    821  CD  PRO A  46      74.122  64.027  92.612  1.00  0.00           C
ATOM    824  CA  PRO A  46      74.642  63.748  94.932  1.00  0.00           C
ATOM    826  CB  PRO A  46      75.692  64.657  94.270  1.00  0.00           C
ATOM    829  CG  PRO A  46      75.603  64.297  92.792  1.00  0.00           C
ATOM    832  C   PRO A  46      73.962  64.498  96.061  1.00  0.00           C
ATOM    833  O   PRO A  46      72.963  65.157  95.842  1.00  0.00           O
ATOM    834  N   ALA A  47      74.542  64.498  97.262  1.00  0.00           N
ATOM    836  CA  ALA A  47      74.082  65.418  98.271  1.00  0.00           C
ATOM    838  CB  ALA A  47      73.103  64.757  99.251  1.00  0.00           C
ATOM    842  C   ALA A  47      75.272  65.937  99.021  1.00  0.00           C
ATOM    843  O   ALA A  47      76.243  65.217  99.242  1.00  0.00           O
ATOM    844  N   LEU A  48      75.212  67.227  99.400  1.00  0.00           N
ATOM    846  CA  LEU A  48      76.292  67.878 100.100  1.00  0.00           C
ATOM    848  CB  LEU A  48      76.832  69.088  99.300  1.00  0.00           C
ATOM    851  CG  LEU A  48      77.963  69.928  99.951  1.00  0.00           C
ATOM    853  CD1 LEU A  48      79.162  69.068 100.361  1.00  0.00           C
ATOM    857  CD2 LEU A  48      78.452  71.038  99.021  1.00  0.00           C
ATOM    861  C   LEU A  48      75.812  68.288 101.471  1.00  0.00           C
ATOM    862  O   LEU A  48      74.712  68.818 101.642  1.00  0.00           O
ATOM    863  N   ALA A  49      76.632  68.007 102.491  1.00  0.00           N
ATOM    865  CA  ALA A  49      76.552  68.648 103.782  1.00  0.00           C
ATOM    867  CB  ALA A  49      75.452  67.998 104.641  1.00  0.00           C
ATOM    871  C   ALA A  49      77.932  68.507 104.410  1.00  0.00           C
ATOM    872  O   ALA A  49      78.692  67.608 104.032  1.00  0.00           O
ATOM    873  N   ASP A  50      78.322  69.427 105.331  1.00  0.00           N
ATOM    875  CA  ASP A  50      79.622  69.477 106.021  1.00  0.00           C
ATOM    877  CB  ASP A  50      79.602  68.458 107.220  1.00  0.00           C
ATOM    880  CG  ASP A  50      80.742  68.588 108.232  1.00  0.00           C
ATOM    881  OD1 ASP A  50      81.181  69.727 108.570  1.00  0.00           O
ATOM    882  OD2 ASP A  50      81.103  67.518 108.801  1.00  0.00           O
ATOM    883  C   ASP A  50      80.863  69.308 105.121  1.00  0.00           C
ATOM    884  O   ASP A  50      81.893  68.778 105.541  1.00  0.00           O
ATOM    885  N   ASN A  51      80.812  69.747 103.840  1.00  0.00           N
ATOM    887  CA  ASN A  51      81.932  69.638 102.910  1.00  0.00           C
ATOM    889  CB  ASN A  51      83.202  70.348 103.482  1.00  0.00           C
ATOM    892  CG  ASN A  51      84.312  70.657 102.491  1.00  0.00           C
ATOM    893  OD1 ASN A  51      84.432  70.228 101.340  1.00  0.00           O
ATOM    894  ND2 ASN A  51      85.232  71.538 102.971  1.00  0.00           N
ATOM    897  C   ASN A  51      82.151  68.208 102.351  1.00  0.00           C
ATOM    898  O   ASN A  51      83.161  67.878 101.730  1.00  0.00           O
ATOM    899  N   VAL A  52      81.152  67.318 102.491  1.00  0.00           N
ATOM    901  CA  VAL A  52      81.192  66.007 101.852  1.00  0.00           C
ATOM    903  CB  VAL A  52      81.192  64.848 102.831  1.00  0.00           C
ATOM    905  CG1 VAL A  52      81.442  63.528 102.092  1.00  0.00           C
ATOM    909  CG2 VAL A  52      82.312  65.068 103.850  1.00  0.00           C
ATOM    913  C   VAL A  52      80.033  65.848 100.891  1.00  0.00           C
ATOM    914  O   VAL A  52      78.862  65.937 101.250  1.00  0.00           O
ATOM    915  N   VAL A  53      80.382  65.588  99.622  1.00  0.00           N
ATOM    917  CA  VAL A  53      79.482  65.128  98.582  1.00  0.00           C
ATOM    919  CB  VAL A  53      80.021  65.467  97.192  1.00  0.00           C
ATOM    921  CG1 VAL A  53      79.052  64.988  96.101  1.00  0.00           C
ATOM    925  CG2 VAL A  53      80.281  66.977  97.071  1.00  0.00           C
ATOM    929  C   VAL A  53      79.302  63.628  98.731  1.00  0.00           C
ATOM    930  O   VAL A  53      80.252  62.858  98.680  1.00  0.00           O
ATOM    931  N   TYR A  54      78.072  63.138  98.932  1.00  0.00           N
ATOM    933  CA  TYR A  54      77.802  61.718  98.881  1.00  0.00           C
ATOM    935  CB  TYR A  54      76.872  61.257 100.051  1.00  0.00           C
ATOM    938  CG  TYR A  54      77.542  61.578 101.362  1.00  0.00           C
ATOM    939  CD1 TYR A  54      78.532  60.727 101.882  1.00  0.00           C
ATOM    941  CE1 TYR A  54      79.192  61.058 103.081  1.00  0.00           C
ATOM    943  CZ  TYR A  54      78.872  62.238 103.762  1.00  0.00           C
ATOM    944  OH  TYR A  54      79.622  62.598 104.902  1.00  0.00           O
ATOM    946  CD2 TYR A  54      77.212  62.748 102.080  1.00  0.00           C
ATOM    948  CE2 TYR A  54      77.872  63.078 103.271  1.00  0.00           C
ATOM    950  C   TYR A  54      77.182  61.397  97.532  1.00  0.00           C
ATOM    951  O   TYR A  54      76.253  62.088  97.122  1.00  0.00           O
ATOM    952  N   ALA A  55      77.692  60.398  96.801  1.00  0.00           N
ATOM    954  CA  ALA A  55      77.182  59.998  95.492  1.00  0.00           C
ATOM    956  CB  ALA A  55      77.912  60.727  94.332  1.00  0.00           C
ATOM    960  C   ALA A  55      77.342  58.477  95.341  1.00  0.00           C
ATOM    961  O   ALA A  55      77.952  57.828  96.191  1.00  0.00           O
ATOM    962  N   ALA A  56      76.722  57.858  94.301  1.00  0.00           N
ATOM    964  CA  ALA A  56      76.533  56.428  94.282  1.00  0.00           C
ATOM    966  CB  ALA A  56      75.382  56.117  95.271  1.00  0.00           C
ATOM    970  C   ALA A  56      76.243  55.867  92.861  1.00  0.00           C
ATOM    971  O   ALA A  56      75.842  56.608  91.972  1.00  0.00           O
ATOM    972  N   ASP A  57      76.452  54.547  92.612  1.00  0.00           N
ATOM    974  CA  ASP A  57      76.222  53.868  91.322  1.00  0.00           C
ATOM    976  CB  ASP A  57      77.562  53.248  90.812  1.00  0.00           C
ATOM    979  CG  ASP A  57      77.482  52.178  89.722  1.00  0.00           C
ATOM    980  OD1 ASP A  57      76.422  52.028  89.091  1.00  0.00           O
ATOM    981  OD2 ASP A  57      78.493  51.478  89.482  1.00  0.00           O
ATOM    982  C   ASP A  57      75.192  52.748  91.521  1.00  0.00           C
ATOM    983  O   ASP A  57      75.382  52.018  92.481  1.00  0.00           O
ATOM    984  N   ARG A  58      74.192  52.558  90.590  1.00  0.00           N
ATOM    986  CA  ARG A  58      73.132  51.527  90.501  1.00  0.00           C
ATOM    988  CB  ARG A  58      72.192  51.578  89.262  1.00  0.00           C
ATOM    991  CG  ARG A  58      70.862  50.768  89.301  1.00  0.00           C
ATOM    994  CD  ARG A  58      69.872  51.257  88.212  1.00  0.00           C
ATOM    997  NE  ARG A  58      68.972  50.137  87.771  1.00  0.00           N
ATOM    999  CZ  ARG A  58      67.652  50.228  87.621  1.00  0.00           C
ATOM   1000  NH1 ARG A  58      66.923  51.268  87.941  1.00  0.00           N
ATOM   1003  NH2 ARG A  58      66.993  49.138  87.281  1.00  0.00           N
ATOM   1006  C   ARG A  58      73.613  50.098  90.742  1.00  0.00           C
ATOM   1007  O   ARG A  58      72.852  49.218  91.152  1.00  0.00           O
ATOM   1008  N   ALA A  59      74.902  49.817  90.512  1.00  0.00           N
ATOM   1010  CA  ALA A  59      75.533  48.558  90.842  1.00  0.00           C
ATOM   1012  CB  ALA A  59      76.842  48.448  90.051  1.00  0.00           C
ATOM   1016  C   ALA A  59      75.822  48.318  92.322  1.00  0.00           C
ATOM   1017  O   ALA A  59      75.942  47.187  92.761  1.00  0.00           O
ATOM   1018  N   GLY A  60      75.892  49.378  93.160  1.00  0.00           N
ATOM   1020  CA  GLY A  60      76.103  49.248  94.602  1.00  0.00           C
ATOM   1023  C   GLY A  60      77.342  49.878  95.121  1.00  0.00           C
ATOM   1024  O   GLY A  60      77.792  49.568  96.212  1.00  0.00           O
ATOM   1025  N   LEU A  61      77.912  50.838  94.391  1.00  0.00           N
ATOM   1027  CA  LEU A  61      79.092  51.527  94.832  1.00  0.00           C
ATOM   1029  CB  LEU A  61      80.112  51.628  93.672  1.00  0.00           C
ATOM   1032  CG  LEU A  61      81.412  52.437  93.882  1.00  0.00           C
ATOM   1034  CD1 LEU A  61      81.162  53.948  93.902  1.00  0.00           C
ATOM   1038  CD2 LEU A  61      82.243  51.958  95.081  1.00  0.00           C
ATOM   1042  C   LEU A  61      78.681  52.858  95.441  1.00  0.00           C
ATOM   1043  O   LEU A  61      77.862  53.588  94.892  1.00  0.00           O
ATOM   1044  N   VAL A  62      79.232  53.188  96.621  1.00  0.00           N
ATOM   1046  CA  VAL A  62      79.132  54.508  97.192  1.00  0.00           C
ATOM   1048  CB  VAL A  62      78.493  54.617  98.570  1.00  0.00           C
ATOM   1050  CG1 VAL A  62      77.052  55.058  98.302  1.00  0.00           C
ATOM   1054  CG2 VAL A  62      78.732  53.308  99.352  1.00  0.00           C
ATOM   1058  C   VAL A  62      80.462  55.137  97.351  1.00  0.00           C
ATOM   1059  O   VAL A  62      81.432  54.498  97.740  1.00  0.00           O
ATOM   1060  N   LYS A  63      80.472  56.448  97.092  1.00  0.00           N
ATOM   1062  CA  LYS A  63      81.552  57.317  97.441  1.00  0.00           C
ATOM   1064  CB  LYS A  63      82.342  57.738  96.191  1.00  0.00           C
ATOM   1067  CG  LYS A  63      83.231  56.558  95.781  1.00  0.00           C
ATOM   1070  CD  LYS A  63      83.942  56.678  94.441  1.00  0.00           C
ATOM   1073  CE  LYS A  63      84.691  55.378  94.172  1.00  0.00           C
ATOM   1076  NZ  LYS A  63      85.783  55.598  93.222  1.00  0.00           N
ATOM   1080  C   LYS A  63      81.092  58.477  98.290  1.00  0.00           C
ATOM   1081  O   LYS A  63      80.001  59.027  98.150  1.00  0.00           O
ATOM   1082  N   ALA A  64      81.972  58.858  99.221  1.00  0.00           N
ATOM   1084  CA  ALA A  64      81.882  60.077  99.941  1.00  0.00           C
ATOM   1086  CB  ALA A  64      81.932  59.828 101.432  1.00  0.00           C
ATOM   1090  C   ALA A  64      83.082  60.848  99.531  1.00  0.00           C
ATOM   1091  O   ALA A  64      84.183  60.298  99.410  1.00  0.00           O
ATOM   1092  N   LEU A  65      82.892  62.117  99.221  1.00  0.00           N
ATOM   1094  CA  LEU A  65      83.782  62.808  98.342  1.00  0.00           C
ATOM   1096  CB  LEU A  65      83.102  62.748  96.940  1.00  0.00           C
ATOM   1099  CG  LEU A  65      83.872  63.318  95.761  1.00  0.00           C
ATOM   1101  CD1 LEU A  65      84.091  64.828  95.842  1.00  0.00           C
ATOM   1105  CD2 LEU A  65      85.201  62.577  95.660  1.00  0.00           C
ATOM   1109  C   LEU A  65      83.922  64.208  98.892  1.00  0.00           C
ATOM   1110  O   LEU A  65      82.933  64.907  99.072  1.00  0.00           O
ATOM   1111  N   ASN A  66      85.141  64.678  99.191  1.00  0.00           N
ATOM   1113  CA  ASN A  66      85.272  66.018  99.732  1.00  0.00           C
ATOM   1115  CB  ASN A  66      86.591  66.208 100.520  1.00  0.00           C
ATOM   1118  CG  ASN A  66      87.832  66.338  99.650  1.00  0.00           C
ATOM   1119  OD1 ASN A  66      87.981  65.818  98.551  1.00  0.00           O
ATOM   1120  ND2 ASN A  66      88.792  67.157 100.152  1.00  0.00           N
ATOM   1123  C   ASN A  66      85.001  67.128  98.691  1.00  0.00           C
ATOM   1124  O   ASN A  66      85.573  67.178  97.600  1.00  0.00           O
ATOM   1125  N   ALA A  67      84.082  68.058  99.011  1.00  0.00           N
ATOM   1127  CA  ALA A  67      83.552  69.007  98.050  1.00  0.00           C
ATOM   1129  CB  ALA A  67      82.442  69.857  98.701  1.00  0.00           C
ATOM   1133  C   ALA A  67      84.592  69.928  97.451  1.00  0.00           C
ATOM   1134  O   ALA A  67      84.472  70.397  96.322  1.00  0.00           O
ATOM   1135  N   ASP A  68      85.652  70.238  98.202  1.00  0.00           N
ATOM   1137  CA  ASP A  68      86.812  70.977  97.721  1.00  0.00           C
ATOM   1139  CB  ASP A  68      87.532  71.647  98.911  1.00  0.00           C
ATOM   1142  CG  ASP A  68      86.622  72.687  99.510  1.00  0.00           C
ATOM   1143  OD1 ASP A  68      85.672  73.148  98.820  1.00  0.00           O
ATOM   1144  OD2 ASP A  68      86.943  73.188 100.620  1.00  0.00           O
ATOM   1145  C   ASP A  68      87.762  70.278  96.762  1.00  0.00           C
ATOM   1146  O   ASP A  68      87.992  70.818  95.681  1.00  0.00           O
ATOM   1147  N   ASP A  69      88.322  69.088  97.062  1.00  0.00           N
ATOM   1149  CA  ASP A  69      89.463  68.598  96.301  1.00  0.00           C
ATOM   1151  CB  ASP A  69      90.421  67.977  97.351  1.00  0.00           C
ATOM   1154  CG  ASP A  69      91.882  67.768  96.962  1.00  0.00           C
ATOM   1155  OD1 ASP A  69      92.232  67.378  95.821  1.00  0.00           O
ATOM   1156  OD2 ASP A  69      92.682  67.868  97.932  1.00  0.00           O
ATOM   1157  C   ASP A  69      89.031  67.577  95.252  1.00  0.00           C
ATOM   1158  O   ASP A  69      89.702  67.318  94.251  1.00  0.00           O
ATOM   1159  N   GLY A  70      87.832  66.988  95.441  1.00  0.00           N
ATOM   1161  CA  GLY A  70      87.322  65.977  94.542  1.00  0.00           C
ATOM   1164  C   GLY A  70      87.863  64.607  94.811  1.00  0.00           C
ATOM   1165  O   GLY A  70      87.942  63.778  93.911  1.00  0.00           O
ATOM   1166  N   LYS A  71      88.243  64.308  96.061  1.00  0.00           N
ATOM   1168  CA  LYS A  71      88.842  63.047  96.411  1.00  0.00           C
ATOM   1170  CB  LYS A  71      90.332  63.188  96.782  1.00  0.00           C
ATOM   1173  CG  LYS A  71      91.181  63.728  95.611  1.00  0.00           C
ATOM   1176  CD  LYS A  71      92.682  63.858  95.942  1.00  0.00           C
ATOM   1179  CE  LYS A  71      93.622  63.558  94.762  1.00  0.00           C
ATOM   1182  NZ  LYS A  71      93.541  62.128  94.382  1.00  0.00           N
ATOM   1186  C   LYS A  71      88.073  62.328  97.491  1.00  0.00           C
ATOM   1187  O   LYS A  71      87.522  62.907  98.430  1.00  0.00           O
ATOM   1188  N   GLU A  72      87.921  61.007  97.311  1.00  0.00           N
ATOM   1190  CA  GLU A  72      87.182  60.147  98.202  1.00  0.00           C
ATOM   1192  CB  GLU A  72      86.803  58.798  97.521  1.00  0.00           C
ATOM   1195  CG  GLU A  72      87.992  57.958  97.001  1.00  0.00           C
ATOM   1198  CD  GLU A  72      87.542  56.718  96.222  1.00  0.00           C
ATOM   1199  OE1 GLU A  72      87.342  56.858  94.981  1.00  0.00           O
ATOM   1200  OE2 GLU A  72      87.462  55.628  96.840  1.00  0.00           O
ATOM   1201  C   GLU A  72      87.793  59.988  99.592  1.00  0.00           C
ATOM   1202  O   GLU A  72      89.012  59.887  99.790  1.00  0.00           O
ATOM   1203  N   ILE A  73      86.911  60.018 100.611  1.00  0.00           N
ATOM   1205  CA  ILE A  73      87.261  59.898 102.010  1.00  0.00           C
ATOM   1207  CB  ILE A  73      86.512  60.937 102.831  1.00  0.00           C
ATOM   1209  CG2 ILE A  73      87.042  62.328 102.421  1.00  0.00           C
ATOM   1213  CG1 ILE A  73      84.972  60.867 102.661  1.00  0.00           C
ATOM   1216  CD  ILE A  73      84.222  61.648 103.731  1.00  0.00           C
ATOM   1220  C   ILE A  73      86.952  58.507 102.521  1.00  0.00           C
ATOM   1221  O   ILE A  73      87.592  57.988 103.430  1.00  0.00           O
ATOM   1222  N   TRP A  74      85.962  57.868 101.882  1.00  0.00           N
ATOM   1224  CA  TRP A  74      85.652  56.488 102.062  1.00  0.00           C
ATOM   1226  CB  TRP A  74      84.902  56.208 103.400  1.00  0.00           C
ATOM   1229  CG  TRP A  74      83.592  56.898 103.642  1.00  0.00           C
ATOM   1230  CD1 TRP A  74      83.353  57.998 104.422  1.00  0.00           C
ATOM   1232  NE1 TRP A  74      82.022  58.318 104.382  1.00  0.00           N
ATOM   1234  CE2 TRP A  74      81.372  57.458 103.551  1.00  0.00           C
ATOM   1235  CD2 TRP A  74      82.322  56.548 103.062  1.00  0.00           C
ATOM   1236  CE3 TRP A  74      81.911  55.547 102.180  1.00  0.00           C
ATOM   1238  CZ3 TRP A  74      80.622  55.578 101.672  1.00  0.00           C
ATOM   1240  CZ2 TRP A  74      80.052  57.448 103.102  1.00  0.00           C
ATOM   1242  CH2 TRP A  74      79.723  56.558 102.080  1.00  0.00           C
ATOM   1244  C   TRP A  74      84.852  56.078 100.830  1.00  0.00           C
ATOM   1245  O   TRP A  74      84.201  56.898 100.172  1.00  0.00           O
ATOM   1246  N   SER A  75      84.882  54.778 100.501  1.00  0.00           N
ATOM   1248  CA  SER A  75      84.091  54.188  99.452  1.00  0.00           C
ATOM   1250  CB  SER A  75      84.822  54.068  98.081  1.00  0.00           C
ATOM   1253  OG  SER A  75      86.002  53.248  98.111  1.00  0.00           O
ATOM   1255  C   SER A  75      83.702  52.818  99.941  1.00  0.00           C
ATOM   1256  O   SER A  75      84.402  52.227 100.751  1.00  0.00           O
ATOM   1257  N   VAL A  76      82.552  52.268  99.521  1.00  0.00           N
ATOM   1259  CA  VAL A  76      82.112  50.928  99.930  1.00  0.00           C
ATOM   1261  CB  VAL A  76      81.103  50.848 101.101  1.00  0.00           C
ATOM   1263  CG1 VAL A  76      80.962  49.418 101.682  1.00  0.00           C
ATOM   1267  CG2 VAL A  76      81.591  51.688 102.251  1.00  0.00           C
ATOM   1271  C   VAL A  76      81.391  50.358  98.741  1.00  0.00           C
ATOM   1272  O   VAL A  76      80.762  51.088  97.980  1.00  0.00           O
ATOM   1273  N   SER A  77      81.412  49.027  98.591  1.00  0.00           N
ATOM   1275  CA  SER A  77      80.462  48.358  97.721  1.00  0.00           C
ATOM   1277  CB  SER A  77      81.113  47.437  96.672  1.00  0.00           C
ATOM   1280  OG  SER A  77      81.731  48.268  95.691  1.00  0.00           O
ATOM   1282  C   SER A  77      79.493  47.548  98.512  1.00  0.00           C
ATOM   1283  O   SER A  77      79.853  46.657  99.260  1.00  0.00           O
ATOM   1284  N   LEU A  78      78.192  47.818  98.321  1.00  0.00           N
ATOM   1286  CA  LEU A  78      77.182  46.988  98.941  1.00  0.00           C
ATOM   1288  CB  LEU A  78      76.232  47.728  99.911  1.00  0.00           C
ATOM   1291  CG  LEU A  78      76.732  48.547 101.142  1.00  0.00           C
ATOM   1293  CD1 LEU A  78      77.182  47.637 102.281  1.00  0.00           C
ATOM   1297  CD2 LEU A  78      77.742  49.687 100.900  1.00  0.00           C
ATOM   1301  C   LEU A  78      76.362  46.387  97.792  1.00  0.00           C
ATOM   1302  O   LEU A  78      75.512  47.028  97.192  1.00  0.00           O
ATOM   1303  N   ALA A  79      76.622  45.108  97.500  1.00  0.00           N
ATOM   1305  CA  ALA A  79      76.012  44.318  96.451  1.00  0.00           C
ATOM   1307  CB  ALA A  79      77.062  44.038  95.371  1.00  0.00           C
ATOM   1311  C   ALA A  79      75.472  43.028  97.080  1.00  0.00           C
ATOM   1312  O   ALA A  79      75.902  42.637  98.160  1.00  0.00           O
ATOM   1313  N   GLU A  80      74.442  42.367  96.511  1.00  0.00           N
ATOM   1315  CA  GLU A  80      74.602  41.538  95.322  1.00  0.00           C
ATOM   1317  CB  GLU A  80      74.092  40.118  95.672  1.00  0.00           C
ATOM   1320  CG  GLU A  80      74.782  39.008  94.862  1.00  0.00           C
ATOM   1323  CD  GLU A  80      73.872  37.908  94.301  1.00  0.00           C
ATOM   1324  OE1 GLU A  80      72.652  37.818  94.571  1.00  0.00           O
ATOM   1325  OE2 GLU A  80      74.452  37.128  93.502  1.00  0.00           O
ATOM   1326  C   GLU A  80      73.792  42.038  94.132  1.00  0.00           C
ATOM   1327  O   GLU A  80      73.582  41.317  93.160  1.00  0.00           O
ATOM   1328  N   LYS A  81      73.312  43.278  94.191  1.00  0.00           N
ATOM   1330  CA  LYS A  81      72.472  43.998  93.242  1.00  0.00           C
ATOM   1332  CB  LYS A  81      73.092  44.078  91.822  1.00  0.00           C
ATOM   1335  CG  LYS A  81      72.592  43.047  90.812  1.00  0.00           C
ATOM   1338  CD  LYS A  81      71.652  43.678  89.762  1.00  0.00           C
ATOM   1341  CE  LYS A  81      70.732  42.588  89.251  1.00  0.00           C
ATOM   1344  NZ  LYS A  81      69.962  42.977  88.051  1.00  0.00           N
ATOM   1348  C   LYS A  81      70.982  43.658  93.432  1.00  0.00           C
ATOM   1349  O   LYS A  81      70.152  43.687  92.521  1.00  0.00           O
ATOM   1350  N   ASP A  82      70.612  43.378  94.701  1.00  0.00           N
ATOM   1352  CA  ASP A  82      69.272  42.977  95.112  1.00  0.00           C
ATOM   1354  CB  ASP A  82      69.251  41.467  95.452  1.00  0.00           C
ATOM   1357  CG  ASP A  82      68.022  40.768  94.892  1.00  0.00           C
ATOM   1358  OD1 ASP A  82      67.342  39.988  95.602  1.00  0.00           O
ATOM   1359  OD2 ASP A  82      67.783  40.968  93.672  1.00  0.00           O
ATOM   1360  C   ASP A  82      68.632  43.768  96.262  1.00  0.00           C
ATOM   1361  O   ASP A  82      67.681  43.278  96.852  1.00  0.00           O
ATOM   1362  N   GLY A  83      69.071  44.998  96.621  1.00  0.00           N
ATOM   1364  CA  GLY A  83      68.493  45.718  97.771  1.00  0.00           C
ATOM   1367  C   GLY A  83      68.281  47.178  97.481  1.00  0.00           C
ATOM   1368  O   GLY A  83      68.681  47.707  96.451  1.00  0.00           O
ATOM   1369  N   TRP A  84      67.652  47.938  98.391  1.00  0.00           N
ATOM   1371  CA  TRP A  84      67.212  49.308  98.132  1.00  0.00           C
ATOM   1373  CB  TRP A  84      65.822  49.528  98.801  1.00  0.00           C
ATOM   1376  CG  TRP A  84      65.232  50.788  99.382  1.00  0.00           C
ATOM   1377  CD1 TRP A  84      65.852  51.718 100.152  1.00  0.00           C
ATOM   1379  NE1 TRP A  84      64.942  52.567 100.721  1.00  0.00           N
ATOM   1381  CE2 TRP A  84      63.692  52.168 100.392  1.00  0.00           C
ATOM   1382  CD2 TRP A  84      63.812  51.047  99.540  1.00  0.00           C
ATOM   1383  CE3 TRP A  84      62.642  50.448  99.072  1.00  0.00           C
ATOM   1385  CZ3 TRP A  84      61.402  50.977  99.452  1.00  0.00           C
ATOM   1387  CZ2 TRP A  84      62.462  52.637 100.830  1.00  0.00           C
ATOM   1389  CH2 TRP A  84      61.312  52.047 100.322  1.00  0.00           C
ATOM   1391  C   TRP A  84      68.322  50.378  98.172  1.00  0.00           C
ATOM   1392  O   TRP A  84      68.152  51.538  98.492  1.00  0.00           O
ATOM   1393  N   PHE A  85      69.542  49.968  97.782  1.00  0.00           N
ATOM   1395  CA  PHE A  85      70.812  50.588  98.081  1.00  0.00           C
ATOM   1397  CB  PHE A  85      71.902  50.268  97.040  1.00  0.00           C
ATOM   1400  CG  PHE A  85      73.312  50.797  97.180  1.00  0.00           C
ATOM   1401  CD1 PHE A  85      73.722  51.848  96.392  1.00  0.00           C
ATOM   1403  CE1 PHE A  85      75.022  52.348  96.382  1.00  0.00           C
ATOM   1405  CZ  PHE A  85      75.952  51.778  97.242  1.00  0.00           C
ATOM   1407  CD2 PHE A  85      74.302  50.168  97.941  1.00  0.00           C
ATOM   1409  CE2 PHE A  85      75.612  50.668  97.992  1.00  0.00           C
ATOM   1411  C   PHE A  85      70.912  51.938  98.671  1.00  0.00           C
ATOM   1412  O   PHE A  85      70.832  52.028  99.872  1.00  0.00           O
ATOM   1413  N   SER A  86      71.202  53.008  97.922  1.00  0.00           N
ATOM   1415  CA  SER A  86      72.312  53.957  98.111  1.00  0.00           C
ATOM   1417  CB  SER A  86      71.902  55.438  97.812  1.00  0.00           C
ATOM   1420  OG  SER A  86      70.712  55.477  97.010  1.00  0.00           O
ATOM   1422  C   SER A  86      73.372  53.768  99.251  1.00  0.00           C
ATOM   1423  O   SER A  86      74.242  54.628  99.382  1.00  0.00           O
ATOM   1424  N   LYS A  87      73.281  52.678 100.070  1.00  0.00           N
ATOM   1426  CA  LYS A  87      74.192  51.878 100.882  1.00  0.00           C
ATOM   1428  CB  LYS A  87      74.902  52.768 101.931  1.00  0.00           C
ATOM   1431  CG  LYS A  87      76.192  53.388 101.402  1.00  0.00           C
ATOM   1434  CD  LYS A  87      76.732  54.648 102.122  1.00  0.00           C
ATOM   1437  CE  LYS A  87      75.822  55.878 102.220  1.00  0.00           C
ATOM   1440  NZ  LYS A  87      75.862  56.667 100.982  1.00  0.00           N
ATOM   1444  C   LYS A  87      73.632  50.558 101.532  1.00  0.00           C
ATOM   1445  O   LYS A  87      73.842  50.347 102.721  1.00  0.00           O
ATOM   1446  N   GLU A  88      73.001  49.568 100.830  1.00  0.00           N
ATOM   1448  CA  GLU A  88      73.132  48.118 101.152  1.00  0.00           C
ATOM   1450  CB  GLU A  88      72.622  47.628 102.532  1.00  0.00           C
ATOM   1453  CG  GLU A  88      73.423  46.448 103.150  1.00  0.00           C
ATOM   1456  CD  GLU A  88      73.992  46.657 104.531  1.00  0.00           C
ATOM   1457  OE1 GLU A  88      73.332  47.328 105.340  1.00  0.00           O
ATOM   1458  OE2 GLU A  88      75.082  46.088 104.801  1.00  0.00           O
ATOM   1459  C   GLU A  88      72.612  47.308  99.911  1.00  0.00           C
ATOM   1460  O   GLU A  88      72.162  48.018  99.021  1.00  0.00           O
ATOM   1461  N   PRO A  89      72.562  45.988  99.641  1.00  0.00           N
ATOM   1462  CD  PRO A  89      72.532  44.948 100.681  1.00  0.00           C
ATOM   1465  CA  PRO A  89      72.772  45.308  98.352  1.00  0.00           C
ATOM   1467  CB  PRO A  89      71.962  44.027  98.551  1.00  0.00           C
ATOM   1470  CG  PRO A  89      72.232  43.617  99.991  1.00  0.00           C
ATOM   1473  C   PRO A  89      72.462  45.758  96.922  1.00  0.00           C
ATOM   1474  O   PRO A  89      72.612  44.908  96.072  1.00  0.00           O
ATOM   1475  N   ALA A  90      72.082  46.968  96.542  1.00  0.00           N
ATOM   1477  CA  ALA A  90      72.102  47.488  95.161  1.00  0.00           C
ATOM   1479  CB  ALA A  90      73.452  47.278  94.472  1.00  0.00           C
ATOM   1483  C   ALA A  90      70.912  47.297  94.231  1.00  0.00           C
ATOM   1484  O   ALA A  90      70.122  46.387  94.422  1.00  0.00           O
ATOM   1485  N   LEU A  91      70.792  48.248  93.261  1.00  0.00           N
ATOM   1487  CA  LEU A  91      69.652  48.628  92.432  1.00  0.00           C
ATOM   1489  CB  LEU A  91      68.512  47.567  92.292  1.00  0.00           C
ATOM   1492  CG  LEU A  91      68.702  46.488  91.182  1.00  0.00           C
ATOM   1494  CD1 LEU A  91      67.353  45.958  90.672  1.00  0.00           C
ATOM   1498  CD2 LEU A  91      69.552  46.928  89.972  1.00  0.00           C
ATOM   1502  C   LEU A  91      69.092  50.038  92.701  1.00  0.00           C
ATOM   1503  O   LEU A  91      68.112  50.458  92.102  1.00  0.00           O
ATOM   1504  N   LEU A  92      69.732  50.858  93.531  1.00  0.00           N
ATOM   1506  CA  LEU A  92      69.482  52.288  93.762  1.00  0.00           C
ATOM   1508  CB  LEU A  92      70.673  53.028  94.382  1.00  0.00           C
ATOM   1511  CG  LEU A  92      71.932  52.938  93.531  1.00  0.00           C
ATOM   1513  CD1 LEU A  92      72.882  54.078  93.941  1.00  0.00           C
ATOM   1517  CD2 LEU A  92      72.522  51.508  93.572  1.00  0.00           C
ATOM   1521  C   LEU A  92      68.802  53.178  92.712  1.00  0.00           C
ATOM   1522  O   LEU A  92      69.082  53.168  91.511  1.00  0.00           O
ATOM   1523  N   SER A  93      67.842  53.957  93.222  1.00  0.00           N
ATOM   1525  CA  SER A  93      66.853  54.628  92.402  1.00  0.00           C
ATOM   1527  CB  SER A  93      65.781  53.617  91.910  1.00  0.00           C
ATOM   1530  OG  SER A  93      64.822  54.167  91.021  1.00  0.00           O
ATOM   1532  C   SER A  93      66.232  55.778  93.172  1.00  0.00           C
ATOM   1533  O   SER A  93      65.673  56.678  92.562  1.00  0.00           O
ATOM   1534  N   GLY A  94      66.412  55.867  94.521  1.00  0.00           N
ATOM   1536  CA  GLY A  94      66.132  57.068  95.312  1.00  0.00           C
ATOM   1539  C   GLY A  94      67.412  57.758  95.751  1.00  0.00           C
ATOM   1540  O   GLY A  94      68.493  57.478  95.261  1.00  0.00           O
ATOM   1541  N   GLY A  95      67.312  58.617  96.782  1.00  0.00           N
ATOM   1543  CA  GLY A  95      68.452  59.348  97.372  1.00  0.00           C
ATOM   1546  C   GLY A  95      69.302  60.228  96.462  1.00  0.00           C
ATOM   1547  O   GLY A  95      68.931  60.547  95.341  1.00  0.00           O
ATOM   1548  N   VAL A  96      70.492  60.678  96.910  1.00  0.00           N
ATOM   1550  CA  VAL A  96      70.942  60.578  98.290  1.00  0.00           C
ATOM   1552  CB  VAL A  96      72.431  60.338  98.540  1.00  0.00           C
ATOM   1554  CG1 VAL A  96      72.862  59.008  97.901  1.00  0.00           C
ATOM   1558  CG2 VAL A  96      73.302  61.478  98.010  1.00  0.00           C
ATOM   1562  C   VAL A  96      70.432  61.738  99.130  1.00  0.00           C
ATOM   1563  O   VAL A  96      70.251  62.878  98.710  1.00  0.00           O
ATOM   1564  N   THR A  97      70.122  61.428 100.380  1.00  0.00           N
ATOM   1566  CA  THR A  97      69.622  62.378 101.350  1.00  0.00           C
ATOM   1568  CB  THR A  97      68.262  61.938 101.831  1.00  0.00           C
ATOM   1570  OG1 THR A  97      67.353  62.108 100.760  1.00  0.00           O
ATOM   1572  CG2 THR A  97      67.732  62.777 102.980  1.00  0.00           C
ATOM   1576  C   THR A  97      70.622  62.358 102.472  1.00  0.00           C
ATOM   1577  O   THR A  97      71.042  61.278 102.861  1.00  0.00           O
ATOM   1578  N   VAL A  98      71.072  63.498 103.010  1.00  0.00           N
ATOM   1580  CA  VAL A  98      71.932  63.458 104.202  1.00  0.00           C
ATOM   1582  CB  VAL A  98      73.192  64.318 104.032  1.00  0.00           C
ATOM   1584  CG1 VAL A  98      74.272  64.027 105.090  1.00  0.00           C
ATOM   1588  CG2 VAL A  98      73.812  63.957 102.672  1.00  0.00           C
ATOM   1592  C   VAL A  98      71.022  63.798 105.380  1.00  0.00           C
ATOM   1593  O   VAL A  98      69.822  63.567 105.271  1.00  0.00           O
ATOM   1594  N   SER A  99      71.522  64.327 106.502  1.00  0.00           N
ATOM   1596  CA  SER A  99      70.792  64.628 107.740  1.00  0.00           C
ATOM   1598  CB  SER A  99      69.222  64.738 107.792  1.00  0.00           C
ATOM   1601  OG  SER A  99      68.592  63.868 108.722  1.00  0.00           O
ATOM   1603  C   SER A  99      71.393  63.897 108.922  1.00  0.00           C
ATOM   1604  O   SER A  99      71.582  62.688 108.881  1.00  0.00           O
ATOM   1605  N   GLY A 100      71.751  64.607 110.000  1.00  0.00           N
ATOM   1607  CA  GLY A 100      72.022  64.018 111.320  1.00  0.00           C
ATOM   1610  C   GLY A 100      73.182  63.068 111.441  1.00  0.00           C
ATOM   1611  O   GLY A 100      73.251  62.268 112.372  1.00  0.00           O
ATOM   1612  N   GLY A 101      74.122  63.168 110.471  1.00  0.00           N
ATOM   1614  CA  GLY A 101      75.272  62.268 110.331  1.00  0.00           C
ATOM   1617  C   GLY A 101      74.942  60.977 109.641  1.00  0.00           C
ATOM   1618  O   GLY A 101      75.722  60.028 109.650  1.00  0.00           O
ATOM   1619  N   HIS A 102      73.782  60.937 108.971  1.00  0.00           N
ATOM   1621  CA  HIS A 102      73.272  59.788 108.271  1.00  0.00           C
ATOM   1623  CB  HIS A 102      71.882  59.368 108.820  1.00  0.00           C
ATOM   1626  ND1 HIS A 102      72.582  58.957 111.250  1.00  0.00           N
ATOM   1627  CG  HIS A 102      71.812  58.637 110.142  1.00  0.00           C
ATOM   1628  CE1 HIS A 102      72.252  58.068 112.161  1.00  0.00           C
ATOM   1630  NE2 HIS A 102      71.322  57.198 111.702  1.00  0.00           N
ATOM   1632  CD2 HIS A 102      71.032  57.558 110.410  1.00  0.00           C
ATOM   1634  C   HIS A 102      73.112  60.158 106.812  1.00  0.00           C
ATOM   1635  O   HIS A 102      72.742  61.268 106.441  1.00  0.00           O
ATOM   1636  N   VAL A 103      73.392  59.188 105.921  1.00  0.00           N
ATOM   1638  CA  VAL A 103      73.052  59.258 104.510  1.00  0.00           C
ATOM   1640  CB  VAL A 103      74.222  58.848 103.610  1.00  0.00           C
ATOM   1642  CG1 VAL A 103      73.852  59.088 102.132  1.00  0.00           C
ATOM   1646  CG2 VAL A 103      75.472  59.657 103.980  1.00  0.00           C
ATOM   1650  C   VAL A 103      71.891  58.297 104.312  1.00  0.00           C
ATOM   1651  O   VAL A 103      72.001  57.148 104.711  1.00  0.00           O
ATOM   1652  N   TYR A 104      70.772  58.748 103.710  1.00  0.00           N
ATOM   1654  CA  TYR A 104      69.552  57.988 103.531  1.00  0.00           C
ATOM   1656  CB  TYR A 104      68.312  58.628 104.160  1.00  0.00           C
ATOM   1659  CG  TYR A 104      68.542  58.838 105.620  1.00  0.00           C
ATOM   1660  CD1 TYR A 104      68.952  60.098 106.082  1.00  0.00           C
ATOM   1662  CE1 TYR A 104      69.033  60.338 107.451  1.00  0.00           C
ATOM   1664  CZ  TYR A 104      68.681  59.338 108.361  1.00  0.00           C
ATOM   1665  OH  TYR A 104      68.712  59.608 109.742  1.00  0.00           O
ATOM   1667  CD2 TYR A 104      68.292  57.808 106.532  1.00  0.00           C
ATOM   1669  CE2 TYR A 104      68.342  58.068 107.910  1.00  0.00           C
ATOM   1671  C   TYR A 104      69.222  57.808 102.071  1.00  0.00           C
ATOM   1672  O   TYR A 104      69.552  58.648 101.222  1.00  0.00           O
ATOM   1673  N   ILE A 105      68.672  56.628 101.730  1.00  0.00           N
ATOM   1675  CA  ILE A 105      68.912  55.977 100.462  1.00  0.00           C
ATOM   1677  CB  ILE A 105      70.003  54.937 100.681  1.00  0.00           C
ATOM   1679  CG2 ILE A 105      69.391  53.757 101.471  1.00  0.00           C
ATOM   1683  CG1 ILE A 105      71.312  55.538 101.311  1.00  0.00           C
ATOM   1686  CD  ILE A 105      71.762  54.978 102.661  1.00  0.00           C
ATOM   1690  C   ILE A 105      67.622  55.328  99.911  1.00  0.00           C
ATOM   1691  O   ILE A 105      66.662  55.118 100.650  1.00  0.00           O
ATOM   1692  N   GLY A 106      67.552  54.998  98.582  1.00  0.00           N
ATOM   1694  CA  GLY A 106      66.352  54.378  98.010  1.00  0.00           C
ATOM   1697  C   GLY A 106      66.602  53.418  96.852  1.00  0.00           C
ATOM   1698  O   GLY A 106      67.452  53.678  96.002  1.00  0.00           O
ATOM   1699  N   SER A 107      65.832  52.317  96.762  1.00  0.00           N
ATOM   1701  CA  SER A 107      65.751  51.498  95.551  1.00  0.00           C
ATOM   1703  CB  SER A 107      67.052  50.738  95.132  1.00  0.00           C
ATOM   1706  OG  SER A 107      67.031  49.318  94.932  1.00  0.00           O
ATOM   1708  C   SER A 107      64.582  50.568  95.401  1.00  0.00           C
ATOM   1709  O   SER A 107      63.842  50.228  96.322  1.00  0.00           O
ATOM   1710  N   GLU A 108      64.482  50.077  94.161  1.00  0.00           N
ATOM   1712  CA  GLU A 108      63.681  49.038  93.572  1.00  0.00           C
ATOM   1714  CB  GLU A 108      64.112  48.998  92.081  1.00  0.00           C
ATOM   1717  CG  GLU A 108      63.812  50.338  91.362  1.00  0.00           C
ATOM   1720  CD  GLU A 108      64.362  50.477  89.951  1.00  0.00           C
ATOM   1721  OE1 GLU A 108      64.723  49.458  89.312  1.00  0.00           O
ATOM   1722  OE2 GLU A 108      64.552  51.638  89.521  1.00  0.00           O
ATOM   1723  C   GLU A 108      63.692  47.628  94.182  1.00  0.00           C
ATOM   1724  O   GLU A 108      62.972  46.738  93.712  1.00  0.00           O
ATOM   1725  N   LYS A 109      64.463  47.367  95.242  1.00  0.00           N
ATOM   1727  CA  LYS A 109      64.522  46.028  95.812  1.00  0.00           C
ATOM   1729  CB  LYS A 109      65.902  45.448  95.532  1.00  0.00           C
ATOM   1732  CG  LYS A 109      66.192  45.018  94.081  1.00  0.00           C
ATOM   1735  CD  LYS A 109      65.652  43.608  93.771  1.00  0.00           C
ATOM   1738  CE  LYS A 109      65.912  43.098  92.351  1.00  0.00           C
ATOM   1741  NZ  LYS A 109      67.363  42.958  92.112  1.00  0.00           N
ATOM   1745  C   LYS A 109      64.152  45.928  97.290  1.00  0.00           C
ATOM   1746  O   LYS A 109      64.393  44.908  97.941  1.00  0.00           O
ATOM   1747  N   ALA A 110      63.493  46.977  97.831  1.00  0.00           N
ATOM   1749  CA  ALA A 110      62.602  46.848  98.980  1.00  0.00           C
ATOM   1751  CB  ALA A 110      61.552  45.738  98.762  1.00  0.00           C
ATOM   1755  C   ALA A 110      63.182  46.848 100.392  1.00  0.00           C
ATOM   1756  O   ALA A 110      62.722  46.128 101.271  1.00  0.00           O
ATOM   1757  N   GLN A 111      64.202  47.678 100.681  1.00  0.00           N
ATOM   1759  CA  GLN A 111      64.952  47.658 101.922  1.00  0.00           C
ATOM   1761  CB  GLN A 111      66.122  46.628 101.870  1.00  0.00           C
ATOM   1764  CG  GLN A 111      65.832  45.128 101.660  1.00  0.00           C
ATOM   1767  CD  GLN A 111      65.722  44.318 102.952  1.00  0.00           C
ATOM   1768  OE1 GLN A 111      66.312  44.578 104.002  1.00  0.00           O
ATOM   1769  NE2 GLN A 111      65.012  43.168 102.831  1.00  0.00           N
ATOM   1772  C   GLN A 111      65.662  49.018 102.232  1.00  0.00           C
ATOM   1773  O   GLN A 111      66.702  49.308 101.651  1.00  0.00           O
ATOM   1774  N   VAL A 112      65.162  49.908 103.111  1.00  0.00           N
ATOM   1776  CA  VAL A 112      65.892  51.137 103.482  1.00  0.00           C
ATOM   1778  CB  VAL A 112      65.143  52.168 104.322  1.00  0.00           C
ATOM   1780  CG1 VAL A 112      65.732  53.588 104.160  1.00  0.00           C
ATOM   1784  CG2 VAL A 112      63.673  52.218 103.971  1.00  0.00           C
ATOM   1788  C   VAL A 112      67.182  50.848 104.191  1.00  0.00           C
ATOM   1789  O   VAL A 112      67.282  49.898 104.960  1.00  0.00           O
ATOM   1790  N   TYR A 113      68.202  51.698 103.962  1.00  0.00           N
ATOM   1792  CA  TYR A 113      69.432  51.597 104.701  1.00  0.00           C
ATOM   1794  CB  TYR A 113      70.552  50.948 103.862  1.00  0.00           C
ATOM   1797  CG  TYR A 113      70.012  49.738 103.150  1.00  0.00           C
ATOM   1798  CD1 TYR A 113      69.692  48.578 103.850  1.00  0.00           C
ATOM   1800  CE1 TYR A 113      69.272  47.418 103.190  1.00  0.00           C
ATOM   1802  CZ  TYR A 113      69.292  47.378 101.791  1.00  0.00           C
ATOM   1803  OH  TYR A 113      69.222  46.168 101.091  1.00  0.00           O
ATOM   1805  CD2 TYR A 113      69.832  49.727 101.760  1.00  0.00           C
ATOM   1807  CE2 TYR A 113      69.552  48.547 101.070  1.00  0.00           C
ATOM   1809  C   TYR A 113      69.772  53.008 105.121  1.00  0.00           C
ATOM   1810  O   TYR A 113      69.283  53.988 104.562  1.00  0.00           O
ATOM   1811  N   ALA A 114      70.622  53.148 106.142  1.00  0.00           N
ATOM   1813  CA  ALA A 114      71.103  54.458 106.532  1.00  0.00           C
ATOM   1815  CB  ALA A 114      70.272  55.038 107.672  1.00  0.00           C
ATOM   1819  C   ALA A 114      72.522  54.328 106.992  1.00  0.00           C
ATOM   1820  O   ALA A 114      72.862  53.418 107.752  1.00  0.00           O
ATOM   1821  N   LEU A 115      73.402  55.207 106.490  1.00  0.00           N
ATOM   1823  CA  LEU A 115      74.822  54.988 106.672  1.00  0.00           C
ATOM   1825  CB  LEU A 115      75.522  54.458 105.392  1.00  0.00           C
ATOM   1828  CG  LEU A 115      75.603  52.928 105.441  1.00  0.00           C
ATOM   1830  CD1 LEU A 115      74.283  52.227 105.121  1.00  0.00           C
ATOM   1834  CD2 LEU A 115      76.842  52.278 104.801  1.00  0.00           C
ATOM   1838  C   LEU A 115      75.533  56.178 107.180  1.00  0.00           C
ATOM   1839  O   LEU A 115      75.302  57.297 106.730  1.00  0.00           O
ATOM   1840  N   ASN A 116      76.442  55.928 108.141  1.00  0.00           N
ATOM   1842  CA  ASN A 116      77.202  56.938 108.831  1.00  0.00           C
ATOM   1844  CB  ASN A 116      78.052  56.298 109.951  1.00  0.00           C
ATOM   1847  CG  ASN A 116      77.092  55.648 110.921  1.00  0.00           C
ATOM   1848  OD1 ASN A 116      76.122  56.257 111.392  1.00  0.00           O
ATOM   1849  ND2 ASN A 116      77.332  54.348 111.231  1.00  0.00           N
ATOM   1852  C   ASN A 116      78.103  57.738 107.910  1.00  0.00           C
ATOM   1853  O   ASN A 116      78.822  57.208 107.062  1.00  0.00           O
ATOM   1854  N   THR A 117      78.103  59.058 108.102  1.00  0.00           N
ATOM   1856  CA  THR A 117      78.902  59.998 107.311  1.00  0.00           C
ATOM   1858  CB  THR A 117      78.582  61.448 107.682  1.00  0.00           C
ATOM   1860  OG1 THR A 117      78.473  61.628 109.081  1.00  0.00           O
ATOM   1862  CG2 THR A 117      77.223  61.808 107.052  1.00  0.00           C
ATOM   1866  C   THR A 117      80.392  59.757 107.402  1.00  0.00           C
ATOM   1867  O   THR A 117      81.122  59.908 106.422  1.00  0.00           O
ATOM   1868  N   SER A 118      80.892  59.407 108.601  1.00  0.00           N
ATOM   1870  CA  SER A 118      82.302  59.297 108.962  1.00  0.00           C
ATOM   1872  CB  SER A 118      82.431  59.038 110.462  1.00  0.00           C
ATOM   1875  OG  SER A 118      81.771  60.058 111.210  1.00  0.00           O
ATOM   1877  C   SER A 118      83.121  58.198 108.321  1.00  0.00           C
ATOM   1878  O   SER A 118      84.183  58.458 107.740  1.00  0.00           O
ATOM   1879  N   ASP A 119      82.641  56.938 108.461  1.00  0.00           N
ATOM   1881  CA  ASP A 119      83.371  55.727 108.160  1.00  0.00           C
ATOM   1883  CB  ASP A 119      83.452  54.797 109.422  1.00  0.00           C
ATOM   1886  CG  ASP A 119      82.112  54.227 109.911  1.00  0.00           C
ATOM   1887  OD1 ASP A 119      81.032  54.797 109.571  1.00  0.00           O
ATOM   1888  OD2 ASP A 119      82.173  53.258 110.702  1.00  0.00           O
ATOM   1889  C   ASP A 119      82.632  54.948 107.111  1.00  0.00           C
ATOM   1890  O   ASP A 119      83.042  53.838 106.760  1.00  0.00           O
ATOM   1891  N   GLY A 120      81.473  55.477 106.660  1.00  0.00           N
ATOM   1893  CA  GLY A 120      80.522  54.797 105.802  1.00  0.00           C
ATOM   1896  C   GLY A 120      80.182  53.388 106.191  1.00  0.00           C
ATOM   1897  O   GLY A 120      80.141  52.528 105.322  1.00  0.00           O
ATOM   1898  N   THR A 121      79.923  53.108 107.491  1.00  0.00           N
ATOM   1900  CA  THR A 121      79.382  51.818 107.910  1.00  0.00           C
ATOM   1902  CB  THR A 121      79.951  51.238 109.202  1.00  0.00           C
ATOM   1904  OG1 THR A 121      79.682  49.838 109.352  1.00  0.00           O
ATOM   1906  CG2 THR A 121      79.402  51.938 110.452  1.00  0.00           C
ATOM   1910  C   THR A 121      77.891  51.938 108.050  1.00  0.00           C
ATOM   1911  O   THR A 121      77.322  52.998 108.342  1.00  0.00           O
ATOM   1912  N   VAL A 122      77.212  50.797 107.861  1.00  0.00           N
ATOM   1914  CA  VAL A 122      75.792  50.628 108.041  1.00  0.00           C
ATOM   1916  CB  VAL A 122      75.321  49.278 107.590  1.00  0.00           C
ATOM   1918  CG1 VAL A 122      73.802  49.378 107.382  1.00  0.00           C
ATOM   1922  CG2 VAL A 122      75.973  48.897 106.241  1.00  0.00           C
ATOM   1926  C   VAL A 122      75.321  50.968 109.440  1.00  0.00           C
ATOM   1927  O   VAL A 122      75.762  50.378 110.410  1.00  0.00           O
ATOM   1928  N   ALA A 123      74.423  51.958 109.562  1.00  0.00           N
ATOM   1930  CA  ALA A 123      73.802  52.288 110.821  1.00  0.00           C
ATOM   1932  CB  ALA A 123      73.522  53.798 110.861  1.00  0.00           C
ATOM   1936  C   ALA A 123      72.512  51.518 111.021  1.00  0.00           C
ATOM   1937  O   ALA A 123      72.173  51.137 112.141  1.00  0.00           O
ATOM   1938  N   TRP A 124      71.772  51.228 109.941  1.00  0.00           N
ATOM   1940  CA  TRP A 124      70.592  50.378 110.000  1.00  0.00           C
ATOM   1942  CB  TRP A 124      69.423  51.028 110.760  1.00  0.00           C
ATOM   1945  CG  TRP A 124      69.071  52.408 110.370  1.00  0.00           C
ATOM   1946  CD1 TRP A 124      69.423  53.567 111.012  1.00  0.00           C
ATOM   1948  NE1 TRP A 124      68.662  54.588 110.510  1.00  0.00           N
ATOM   1950  CE2 TRP A 124      67.821  54.128 109.562  1.00  0.00           C
ATOM   1951  CD2 TRP A 124      68.072  52.748 109.410  1.00  0.00           C
ATOM   1952  CE3 TRP A 124      67.332  52.008 108.512  1.00  0.00           C
ATOM   1954  CZ3 TRP A 124      66.332  52.647 107.801  1.00  0.00           C
ATOM   1956  CZ2 TRP A 124      66.832  54.778 108.840  1.00  0.00           C
ATOM   1958  CH2 TRP A 124      66.103  54.008 107.932  1.00  0.00           C
ATOM   1960  C   TRP A 124      70.152  49.878 108.632  1.00  0.00           C
ATOM   1961  O   TRP A 124      70.452  50.477 107.600  1.00  0.00           O
ATOM   1962  N   GLN A 125      69.412  48.748 108.601  1.00  0.00           N
ATOM   1964  CA  GLN A 125      68.722  48.227 107.441  1.00  0.00           C
ATOM   1966  CB  GLN A 125      69.173  46.808 106.971  1.00  0.00           C
ATOM   1969  CG  GLN A 125      70.662  46.597 106.590  1.00  0.00           C
ATOM   1972  CD  GLN A 125      70.942  45.158 106.122  1.00  0.00           C
ATOM   1973  OE1 GLN A 125      71.842  44.448 106.562  1.00  0.00           O
ATOM   1974  NE2 GLN A 125      70.062  44.678 105.201  1.00  0.00           N
ATOM   1977  C   GLN A 125      67.272  48.068 107.852  1.00  0.00           C
ATOM   1978  O   GLN A 125      66.972  47.888 109.032  1.00  0.00           O
ATOM   1979  N   THR A 126      66.352  48.128 106.882  1.00  0.00           N
ATOM   1981  CA  THR A 126      64.923  47.998 107.092  1.00  0.00           C
ATOM   1983  CB  THR A 126      64.271  49.368 107.220  1.00  0.00           C
ATOM   1985  OG1 THR A 126      64.612  49.898 108.482  1.00  0.00           O
ATOM   1987  CG2 THR A 126      62.742  49.338 107.141  1.00  0.00           C
ATOM   1991  C   THR A 126      64.302  47.358 105.882  1.00  0.00           C
ATOM   1992  O   THR A 126      64.642  47.768 104.790  1.00  0.00           O
ATOM   1993  N   LYS A 127      63.353  46.397 105.982  1.00  0.00           N
ATOM   1995  CA  LYS A 127      62.612  45.867 104.841  1.00  0.00           C
ATOM   1997  CB  LYS A 127      62.182  44.378 105.070  1.00  0.00           C
ATOM   2000  CG  LYS A 127      61.702  43.628 103.801  1.00  0.00           C
ATOM   2003  CD  LYS A 127      60.262  43.887 103.290  1.00  0.00           C
ATOM   2006  CE  LYS A 127      59.141  43.198 104.072  1.00  0.00           C
ATOM   2009  NZ  LYS A 127      57.802  43.728 103.710  1.00  0.00           N
ATOM   2013  C   LYS A 127      61.342  46.667 104.602  1.00  0.00           C
ATOM   2014  O   LYS A 127      60.492  46.797 105.471  1.00  0.00           O
ATOM   2015  N   VAL A 128      61.162  47.157 103.361  1.00  0.00           N
ATOM   2017  CA  VAL A 128      60.032  47.998 102.992  1.00  0.00           C
ATOM   2019  CB  VAL A 128      60.482  49.297 102.341  1.00  0.00           C
ATOM   2021  CG1 VAL A 128      59.432  50.407 102.542  1.00  0.00           C
ATOM   2025  CG2 VAL A 128      61.763  49.757 103.050  1.00  0.00           C
ATOM   2029  C   VAL A 128      59.071  47.268 102.052  1.00  0.00           C
ATOM   2030  O   VAL A 128      59.333  46.198 101.511  1.00  0.00           O
ATOM   2031  N   ALA A 129      57.872  47.828 101.852  1.00  0.00           N
ATOM   2033  CA  ALA A 129      56.802  47.218 101.091  1.00  0.00           C
ATOM   2035  CB  ALA A 129      55.513  48.038 101.311  1.00  0.00           C
ATOM   2039  C   ALA A 129      57.042  47.058  99.580  1.00  0.00           C
ATOM   2040  O   ALA A 129      56.431  46.187  98.962  1.00  0.00           O
ATOM   2041  N   GLY A 130      57.882  47.888  98.941  1.00  0.00           N
ATOM   2043  CA  GLY A 130      58.102  47.808  97.491  1.00  0.00           C
ATOM   2046  C   GLY A 130      59.352  48.547  97.080  1.00  0.00           C
ATOM   2047  O   GLY A 130      60.321  48.567  97.812  1.00  0.00           O
ATOM   2048  N   GLU A 131      59.342  49.188  95.901  1.00  0.00           N
ATOM   2050  CA  GLU A 131      60.462  49.948  95.341  1.00  0.00           C
ATOM   2052  CB  GLU A 131      60.292  50.067  93.812  1.00  0.00           C
ATOM   2055  CG  GLU A 131      60.222  48.757  93.012  1.00  0.00           C
ATOM   2058  CD  GLU A 131      60.222  49.078  91.521  1.00  0.00           C
ATOM   2059  OE1 GLU A 131      59.312  49.797  91.061  1.00  0.00           O
ATOM   2060  OE2 GLU A 131      61.132  48.598  90.812  1.00  0.00           O
ATOM   2061  C   GLU A 131      60.513  51.397  95.792  1.00  0.00           C
ATOM   2062  O   GLU A 131      59.572  52.148  95.551  1.00  0.00           O
ATOM   2063  N   ALA A 132      61.632  51.898  96.362  1.00  0.00           N
ATOM   2065  CA  ALA A 132      61.833  53.338  96.502  1.00  0.00           C
ATOM   2067  CB  ALA A 132      62.681  53.757  97.701  1.00  0.00           C
ATOM   2071  C   ALA A 132      62.512  53.957  95.312  1.00  0.00           C
ATOM   2072  O   ALA A 132      63.652  53.658  94.962  1.00  0.00           O
ATOM   2073  N   LEU A 133      61.802  54.908  94.711  1.00  0.00           N
ATOM   2075  CA  LEU A 133      62.262  55.698  93.601  1.00  0.00           C
ATOM   2077  CB  LEU A 133      61.192  55.528  92.492  1.00  0.00           C
ATOM   2080  CG  LEU A 133      60.672  54.078  92.271  1.00  0.00           C
ATOM   2082  CD1 LEU A 133      59.492  54.078  91.301  1.00  0.00           C
ATOM   2086  CD2 LEU A 133      61.752  53.118  91.782  1.00  0.00           C
ATOM   2090  C   LEU A 133      62.362  57.148  94.081  1.00  0.00           C
ATOM   2091  O   LEU A 133      62.872  58.038  93.401  1.00  0.00           O
ATOM   2092  N   SER A 134      61.903  57.428  95.322  1.00  0.00           N
ATOM   2094  CA  SER A 134      61.942  58.748  95.921  1.00  0.00           C
ATOM   2096  CB  SER A 134      60.912  58.928  97.071  1.00  0.00           C
ATOM   2099  OG  SER A 134      59.582  58.848  96.602  1.00  0.00           O
ATOM   2101  C   SER A 134      63.262  59.058  96.572  1.00  0.00           C
ATOM   2102  O   SER A 134      63.922  58.188  97.150  1.00  0.00           O
ATOM   2103  N   ARG A 135      63.652  60.338  96.621  1.00  0.00           N
ATOM   2105  CA  ARG A 135      64.493  60.867  97.682  1.00  0.00           C
ATOM   2107  CB  ARG A 135      64.802  62.348  97.392  1.00  0.00           C
ATOM   2110  CG  ARG A 135      65.762  63.018  98.391  1.00  0.00           C
ATOM   2113  CD  ARG A 135      66.032  64.498  98.141  1.00  0.00           C
ATOM   2116  NE  ARG A 135      66.912  64.988  99.270  1.00  0.00           N
ATOM   2118  CZ  ARG A 135      66.442  65.628 100.331  1.00  0.00           C
ATOM   2119  NH1 ARG A 135      65.172  65.808 100.590  1.00  0.00           N
ATOM   2122  NH2 ARG A 135      67.322  66.107 101.191  1.00  0.00           N
ATOM   2125  C   ARG A 135      63.862  60.748  99.081  1.00  0.00           C
ATOM   2126  O   ARG A 135      62.812  61.358  99.291  1.00  0.00           O
ATOM   2127  N   PRO A 136      64.402  60.018 100.070  1.00  0.00           N
ATOM   2128  CD  PRO A 136      65.501  59.058  99.930  1.00  0.00           C
ATOM   2131  CA  PRO A 136      63.952  60.088 101.451  1.00  0.00           C
ATOM   2133  CB  PRO A 136      64.902  59.167 102.232  1.00  0.00           C
ATOM   2136  CG  PRO A 136      65.372  58.178 101.171  1.00  0.00           C
ATOM   2139  C   PRO A 136      63.962  61.488 102.001  1.00  0.00           C
ATOM   2140  O   PRO A 136      64.931  62.218 101.791  1.00  0.00           O
ATOM   2141  N   VAL A 137      62.912  61.907 102.691  1.00  0.00           N
ATOM   2143  CA  VAL A 137      62.882  63.238 103.242  1.00  0.00           C
ATOM   2145  CB  VAL A 137      61.682  64.058 102.801  1.00  0.00           C
ATOM   2147  CG1 VAL A 137      61.742  64.098 101.271  1.00  0.00           C
ATOM   2151  CG2 VAL A 137      60.342  63.458 103.242  1.00  0.00           C
ATOM   2155  C   VAL A 137      62.982  63.098 104.720  1.00  0.00           C
ATOM   2156  O   VAL A 137      62.252  62.328 105.352  1.00  0.00           O
ATOM   2157  N   VAL A 138      63.962  63.808 105.312  1.00  0.00           N
ATOM   2159  CA  VAL A 138      64.162  63.778 106.742  1.00  0.00           C
ATOM   2161  CB  VAL A 138      65.592  63.608 107.201  1.00  0.00           C
ATOM   2163  CG1 VAL A 138      65.552  63.488 108.741  1.00  0.00           C
ATOM   2167  CG2 VAL A 138      66.132  62.308 106.602  1.00  0.00           C
ATOM   2171  C   VAL A 138      63.592  65.018 107.332  1.00  0.00           C
ATOM   2172  O   VAL A 138      63.962  66.148 106.982  1.00  0.00           O
ATOM   2173  N   SER A 139      62.632  64.828 108.232  1.00  0.00           N
ATOM   2175  CA  SER A 139      62.132  65.878 109.072  1.00  0.00           C
ATOM   2177  CB  SER A 139      60.902  66.628 108.501  1.00  0.00           C
ATOM   2180  OG  SER A 139      59.923  65.758 107.932  1.00  0.00           O
ATOM   2182  C   SER A 139      61.833  65.228 110.380  1.00  0.00           C
ATOM   2183  O   SER A 139      61.412  64.078 110.441  1.00  0.00           O
ATOM   2184  N   ASP A 140      62.122  65.937 111.480  1.00  0.00           N
ATOM   2186  CA  ASP A 140      61.562  65.748 112.801  1.00  0.00           C
ATOM   2188  CB  ASP A 140      60.142  66.378 112.840  1.00  0.00           C
ATOM   2191  CG  ASP A 140      59.082  65.668 112.010  1.00  0.00           C
ATOM   2192  OD1 ASP A 140      58.632  64.568 112.411  1.00  0.00           O
ATOM   2193  OD2 ASP A 140      58.622  66.297 111.012  1.00  0.00           O
ATOM   2194  C   ASP A 140      61.752  64.388 113.482  1.00  0.00           C
ATOM   2195  O   ASP A 140      61.082  64.068 114.462  1.00  0.00           O
ATOM   2196  N   GLY A 141      62.742  63.588 113.041  1.00  0.00           N
ATOM   2198  CA  GLY A 141      63.042  62.278 113.601  1.00  0.00           C
ATOM   2201  C   GLY A 141      62.782  61.187 112.600  1.00  0.00           C
ATOM   2202  O   GLY A 141      63.092  60.018 112.861  1.00  0.00           O
ATOM   2203  N   LEU A 142      62.202  61.548 111.441  1.00  0.00           N
ATOM   2205  CA  LEU A 142      61.622  60.628 110.492  1.00  0.00           C
ATOM   2207  CB  LEU A 142      60.092  60.808 110.380  1.00  0.00           C
ATOM   2210  CG  LEU A 142      59.372  60.688 111.730  1.00  0.00           C
ATOM   2212  CD1 LEU A 142      57.862  60.808 111.551  1.00  0.00           C
ATOM   2216  CD2 LEU A 142      59.732  59.378 112.430  1.00  0.00           C
ATOM   2220  C   LEU A 142      62.162  60.727 109.081  1.00  0.00           C
ATOM   2221  O   LEU A 142      62.202  61.788 108.461  1.00  0.00           O
ATOM   2222  N   VAL A 143      62.493  59.558 108.512  1.00  0.00           N
ATOM   2224  CA  VAL A 143      62.612  59.407 107.080  1.00  0.00           C
ATOM   2226  CB  VAL A 143      63.662  58.388 106.630  1.00  0.00           C
ATOM   2228  CG1 VAL A 143      65.052  58.957 106.931  1.00  0.00           C
ATOM   2232  CG2 VAL A 143      63.502  57.038 107.332  1.00  0.00           C
ATOM   2236  C   VAL A 143      61.282  59.027 106.480  1.00  0.00           C
ATOM   2237  O   VAL A 143      60.682  58.018 106.870  1.00  0.00           O
ATOM   2238  N   LEU A 144      60.792  59.828 105.532  1.00  0.00           N
ATOM   2240  CA  LEU A 144      59.612  59.468 104.762  1.00  0.00           C
ATOM   2242  CB  LEU A 144      58.542  60.568 104.602  1.00  0.00           C
ATOM   2245  CG  LEU A 144      57.922  61.128 105.891  1.00  0.00           C
ATOM   2247  CD1 LEU A 144      58.862  61.988 106.751  1.00  0.00           C
ATOM   2251  CD2 LEU A 144      56.702  61.948 105.471  1.00  0.00           C
ATOM   2255  C   LEU A 144      59.993  59.008 103.372  1.00  0.00           C
ATOM   2256  O   LEU A 144      60.783  59.648 102.672  1.00  0.00           O
ATOM   2257  N   ILE A 145      59.432  57.858 102.952  1.00  0.00           N
ATOM   2259  CA  ILE A 145      59.662  57.297 101.651  1.00  0.00           C
ATOM   2261  CB  ILE A 145      60.562  56.058 101.660  1.00  0.00           C
ATOM   2263  CG2 ILE A 145      60.632  55.498 100.230  1.00  0.00           C
ATOM   2267  CG1 ILE A 145      61.992  56.387 102.150  1.00  0.00           C
ATOM   2270  CD  ILE A 145      62.202  56.288 103.671  1.00  0.00           C
ATOM   2274  C   ILE A 145      58.332  56.958 101.001  1.00  0.00           C
ATOM   2275  O   ILE A 145      57.482  56.288 101.581  1.00  0.00           O
ATOM   2276  N   HIS A 146      58.143  57.398  99.742  1.00  0.00           N
ATOM   2278  CA  HIS A 146      57.112  56.878  98.871  1.00  0.00           C
ATOM   2280  CB  HIS A 146      56.592  58.018  97.962  1.00  0.00           C
ATOM   2283  ND1 HIS A 146      54.582  58.808  96.672  1.00  0.00           N
ATOM   2285  CG  HIS A 146      55.272  57.798  97.301  1.00  0.00           C
ATOM   2286  CE1 HIS A 146      53.462  58.258  96.152  1.00  0.00           C
ATOM   2288  NE2 HIS A 146      53.372  56.968  96.422  1.00  0.00           N
ATOM   2289  CD2 HIS A 146      54.512  56.678  97.141  1.00  0.00           C
ATOM   2291  C   HIS A 146      57.652  55.688  98.062  1.00  0.00           C
ATOM   2292  O   HIS A 146      58.762  55.698  97.521  1.00  0.00           O
ATOM   2293  N   THR A 147      56.882  54.578  98.001  1.00  0.00           N
ATOM   2295  CA  THR A 147      57.222  53.398  97.201  1.00  0.00           C
ATOM   2297  CB  THR A 147      57.202  52.078  98.001  1.00  0.00           C
ATOM   2299  OG1 THR A 147      57.232  50.907  97.192  1.00  0.00           O
ATOM   2301  CG2 THR A 147      55.892  51.918  98.771  1.00  0.00           C
ATOM   2305  C   THR A 147      56.312  53.288  96.002  1.00  0.00           C
ATOM   2306  O   THR A 147      55.152  53.678  96.051  1.00  0.00           O
ATOM   2307  N   SER A 148      56.802  52.658  94.922  1.00  0.00           N
ATOM   2309  CA  SER A 148      56.042  52.297  93.722  1.00  0.00           C
ATOM   2311  CB  SER A 148      56.972  51.548  92.731  1.00  0.00           C
ATOM   2314  OG  SER A 148      56.442  51.428  91.411  1.00  0.00           O
ATOM   2316  C   SER A 148      54.802  51.428  93.951  1.00  0.00           C
ATOM   2317  O   SER A 148      53.972  51.238  93.062  1.00  0.00           O
ATOM   2318  N   ASN A 149      54.582  50.888  95.172  1.00  0.00           N
ATOM   2320  CA  ASN A 149      53.292  50.308  95.532  1.00  0.00           C
ATOM   2322  CB  ASN A 149      53.332  49.468  96.852  1.00  0.00           C
ATOM   2325  CG  ASN A 149      54.122  48.168  96.770  1.00  0.00           C
ATOM   2326  OD1 ASN A 149      54.612  47.647  95.781  1.00  0.00           O
ATOM   2327  ND2 ASN A 149      54.242  47.558  97.971  1.00  0.00           N
ATOM   2330  C   ASN A 149      52.202  51.358  95.802  1.00  0.00           C
ATOM   2331  O   ASN A 149      51.032  51.007  95.812  1.00  0.00           O
ATOM   2332  N   GLY A 150      52.552  52.618  96.091  1.00  0.00           N
ATOM   2334  CA  GLY A 150      51.612  53.637  96.551  1.00  0.00           C
ATOM   2337  C   GLY A 150      51.592  53.757  98.050  1.00  0.00           C
ATOM   2338  O   GLY A 150      50.783  54.477  98.632  1.00  0.00           O
ATOM   2339  N   GLN A 151      52.522  53.088  98.750  1.00  0.00           N
ATOM   2341  CA  GLN A 151      52.681  53.288 100.172  1.00  0.00           C
ATOM   2343  CB  GLN A 151      53.182  52.068 101.012  1.00  0.00           C
ATOM   2346  CG  GLN A 151      52.103  51.038 101.432  1.00  0.00           C
ATOM   2349  CD  GLN A 151      51.501  50.277 100.261  1.00  0.00           C
ATOM   2350  OE1 GLN A 151      50.713  50.797  99.471  1.00  0.00           O
ATOM   2351  NE2 GLN A 151      51.842  48.967 100.131  1.00  0.00           N
ATOM   2354  C   GLN A 151      53.552  54.488 100.441  1.00  0.00           C
ATOM   2355  O   GLN A 151      54.592  54.678  99.811  1.00  0.00           O
ATOM   2356  N   LEU A 152      53.172  55.268 101.451  1.00  0.00           N
ATOM   2358  CA  LEU A 152      54.042  56.238 102.080  1.00  0.00           C
ATOM   2360  CB  LEU A 152      53.332  57.608 102.092  1.00  0.00           C
ATOM   2363  CG  LEU A 152      53.982  58.708 102.952  1.00  0.00           C
ATOM   2365  CD1 LEU A 152      55.112  59.398 102.180  1.00  0.00           C
ATOM   2369  CD2 LEU A 152      52.912  59.708 103.421  1.00  0.00           C
ATOM   2373  C   LEU A 152      54.352  55.708 103.470  1.00  0.00           C
ATOM   2374  O   LEU A 152      53.482  55.207 104.172  1.00  0.00           O
ATOM   2375  N   GLN A 153      55.653  55.727 103.862  1.00  0.00           N
ATOM   2377  CA  GLN A 153      56.132  55.147 105.100  1.00  0.00           C
ATOM   2379  CB  GLN A 153      56.922  53.848 104.841  1.00  0.00           C
ATOM   2382  CG  GLN A 153      55.962  52.748 104.391  1.00  0.00           C
ATOM   2385  CD  GLN A 153      56.612  51.378 104.452  1.00  0.00           C
ATOM   2386  OE1 GLN A 153      57.423  51.047 105.312  1.00  0.00           O
ATOM   2387  NE2 GLN A 153      56.232  50.498 103.492  1.00  0.00           N
ATOM   2390  C   GLN A 153      57.022  56.078 105.882  1.00  0.00           C
ATOM   2391  O   GLN A 153      57.792  56.838 105.301  1.00  0.00           O
ATOM   2392  N   ALA A 154      56.982  56.028 107.232  1.00  0.00           N
ATOM   2394  CA  ALA A 154      57.882  56.808 108.072  1.00  0.00           C
ATOM   2396  CB  ALA A 154      57.112  57.768 108.990  1.00  0.00           C
ATOM   2400  C   ALA A 154      58.712  55.918 108.962  1.00  0.00           C
ATOM   2401  O   ALA A 154      58.172  55.077 109.671  1.00  0.00           O
ATOM   2402  N   LEU A 155      60.052  56.078 108.971  1.00  0.00           N
ATOM   2404  CA  LEU A 155      60.942  55.277 109.811  1.00  0.00           C
ATOM   2406  CB  LEU A 155      62.022  54.438 109.081  1.00  0.00           C
ATOM   2409  CG  LEU A 155      61.602  53.838 107.721  1.00  0.00           C
ATOM   2411  CD1 LEU A 155      62.772  53.108 107.052  1.00  0.00           C
ATOM   2415  CD2 LEU A 155      60.422  52.868 107.822  1.00  0.00           C
ATOM   2419  C   LEU A 155      61.682  56.158 110.802  1.00  0.00           C
ATOM   2420  O   LEU A 155      61.963  57.328 110.532  1.00  0.00           O
ATOM   2421  N   ASN A 156      62.052  55.598 111.962  1.00  0.00           N
ATOM   2423  CA  ASN A 156      62.942  56.238 112.910  1.00  0.00           C
ATOM   2425  CB  ASN A 156      63.021  55.277 114.130  1.00  0.00           C
ATOM   2428  CG  ASN A 156      63.762  55.818 115.340  1.00  0.00           C
ATOM   2429  OD1 ASN A 156      64.982  55.878 115.401  1.00  0.00           O
ATOM   2430  ND2 ASN A 156      62.992  56.228 116.381  1.00  0.00           N
ATOM   2433  C   ASN A 156      64.342  56.538 112.320  1.00  0.00           C
ATOM   2434  O   ASN A 156      64.931  55.657 111.682  1.00  0.00           O
ATOM   2435  N   GLU A 157      64.923  57.738 112.551  1.00  0.00           N
ATOM   2437  CA  GLU A 157      66.253  58.108 112.062  1.00  0.00           C
ATOM   2439  CB  GLU A 157      66.662  59.558 112.451  1.00  0.00           C
ATOM   2442  CG  GLU A 157      66.042  60.678 111.562  1.00  0.00           C
ATOM   2445  CD  GLU A 157      66.042  62.058 112.211  1.00  0.00           C
ATOM   2446  OE1 GLU A 157      66.673  62.218 113.290  1.00  0.00           O
ATOM   2447  OE2 GLU A 157      65.362  62.977 111.702  1.00  0.00           O
ATOM   2448  C   GLU A 157      67.402  57.178 112.451  1.00  0.00           C
ATOM   2449  O   GLU A 157      68.322  56.977 111.660  1.00  0.00           O
ATOM   2450  N   ALA A 158      67.392  56.618 113.671  1.00  0.00           N
ATOM   2452  CA  ALA A 158      68.473  55.797 114.191  1.00  0.00           C
ATOM   2454  CB  ALA A 158      68.672  56.178 115.681  1.00  0.00           C
ATOM   2458  C   ALA A 158      68.202  54.297 114.160  1.00  0.00           C
ATOM   2459  O   ALA A 158      69.132  53.488 114.221  1.00  0.00           O
ATOM   2460  N   ASP A 159      66.932  53.868 114.151  1.00  0.00           N
ATOM   2462  CA  ASP A 159      66.592  52.448 114.242  1.00  0.00           C
ATOM   2464  CB  ASP A 159      65.412  52.328 115.271  1.00  0.00           C
ATOM   2467  CG  ASP A 159      64.812  50.948 115.452  1.00  0.00           C
ATOM   2468  OD1 ASP A 159      64.463  50.298 114.440  1.00  0.00           O
ATOM   2469  OD2 ASP A 159      64.552  50.588 116.630  1.00  0.00           O
ATOM   2470  C   ASP A 159      66.272  51.878 112.870  1.00  0.00           C
ATOM   2471  O   ASP A 159      66.722  50.788 112.500  1.00  0.00           O
ATOM   2472  N   GLY A 160      65.492  52.637 112.080  1.00  0.00           N
ATOM   2474  CA  GLY A 160      64.942  52.187 110.821  1.00  0.00           C
ATOM   2477  C   GLY A 160      63.592  51.538 110.942  1.00  0.00           C
ATOM   2478  O   GLY A 160      62.912  51.298 109.941  1.00  0.00           O
ATOM   2479  N   ALA A 161      63.112  51.248 112.150  1.00  0.00           N
ATOM   2481  CA  ALA A 161      61.742  50.788 112.341  1.00  0.00           C
ATOM   2483  CB  ALA A 161      61.452  50.518 113.820  1.00  0.00           C
ATOM   2487  C   ALA A 161      60.692  51.748 111.791  1.00  0.00           C
ATOM   2488  O   ALA A 161      60.772  52.968 111.982  1.00  0.00           O
ATOM   2489  N   VAL A 162      59.673  51.198 111.101  1.00  0.00           N
ATOM   2491  CA  VAL A 162      58.522  51.907 110.581  1.00  0.00           C
ATOM   2493  CB  VAL A 162      57.852  51.158 109.410  1.00  0.00           C
ATOM   2495  CG1 VAL A 162      57.062  49.928 109.872  1.00  0.00           C
ATOM   2499  CG2 VAL A 162      56.942  52.078 108.582  1.00  0.00           C
ATOM   2503  C   VAL A 162      57.602  52.257 111.730  1.00  0.00           C
ATOM   2504  O   VAL A 162      57.182  51.418 112.532  1.00  0.00           O
ATOM   2505  N   LYS A 163      57.302  53.558 111.882  1.00  0.00           N
ATOM   2507  CA  LYS A 163      56.232  54.008 112.740  1.00  0.00           C
ATOM   2509  CB  LYS A 163      56.332  55.538 112.962  1.00  0.00           C
ATOM   2512  CG  LYS A 163      57.512  55.968 113.831  1.00  0.00           C
ATOM   2515  CD  LYS A 163      57.412  57.458 114.242  1.00  0.00           C
ATOM   2518  CE  LYS A 163      58.402  57.838 115.352  1.00  0.00           C
ATOM   2521  NZ  LYS A 163      58.292  59.258 115.751  1.00  0.00           N
ATOM   2525  C   LYS A 163      54.872  53.648 112.192  1.00  0.00           C
ATOM   2526  O   LYS A 163      53.992  53.148 112.892  1.00  0.00           O
ATOM   2527  N   TRP A 164      54.702  53.928 110.891  1.00  0.00           N
ATOM   2529  CA  TRP A 164      53.423  53.827 110.240  1.00  0.00           C
ATOM   2531  CB  TRP A 164      52.493  55.007 110.641  1.00  0.00           C
ATOM   2534  CG  TRP A 164      53.052  56.338 110.261  1.00  0.00           C
ATOM   2535  CD1 TRP A 164      53.852  57.098 111.061  1.00  0.00           C
ATOM   2537  NE1 TRP A 164      54.162  58.268 110.422  1.00  0.00           N
ATOM   2539  CE2 TRP A 164      53.562  58.297 109.221  1.00  0.00           C
ATOM   2540  CD2 TRP A 164      52.891  57.078 109.042  1.00  0.00           C
ATOM   2541  CE3 TRP A 164      52.252  56.838 107.831  1.00  0.00           C
ATOM   2543  CZ3 TRP A 164      52.173  57.878 106.900  1.00  0.00           C
ATOM   2545  CZ2 TRP A 164      53.472  59.338 108.312  1.00  0.00           C
ATOM   2547  CH2 TRP A 164      52.742  59.118 107.150  1.00  0.00           C
ATOM   2549  C   TRP A 164      53.572  53.778 108.750  1.00  0.00           C
ATOM   2550  O   TRP A 164      54.572  54.227 108.172  1.00  0.00           O
ATOM   2551  N   THR A 165      52.532  53.258 108.081  1.00  0.00           N
ATOM   2553  CA  THR A 165      52.462  53.218 106.630  1.00  0.00           C
ATOM   2555  CB  THR A 165      52.772  51.838 106.082  1.00  0.00           C
ATOM   2557  OG1 THR A 165      52.872  51.808 104.661  1.00  0.00           O
ATOM   2559  CG2 THR A 165      51.692  50.797 106.451  1.00  0.00           C
ATOM   2563  C   THR A 165      51.072  53.637 106.231  1.00  0.00           C
ATOM   2564  O   THR A 165      50.102  53.418 106.940  1.00  0.00           O
ATOM   2565  N   VAL A 166      50.912  54.268 105.081  1.00  0.00           N
ATOM   2567  CA  VAL A 166      49.612  54.678 104.622  1.00  0.00           C
ATOM   2569  CB  VAL A 166      49.312  56.158 104.892  1.00  0.00           C
ATOM   2571  CG1 VAL A 166      50.112  57.088 103.971  1.00  0.00           C
ATOM   2575  CG2 VAL A 166      47.812  56.418 104.742  1.00  0.00           C
ATOM   2579  C   VAL A 166      49.603  54.338 103.172  1.00  0.00           C
ATOM   2580  O   VAL A 166      50.612  54.468 102.481  1.00  0.00           O
ATOM   2581  N   ASN A 167      48.462  53.848 102.652  1.00  0.00           N
ATOM   2583  CA  ASN A 167      48.353  53.498 101.262  1.00  0.00           C
ATOM   2585  CB  ASN A 167      47.672  52.117 101.091  1.00  0.00           C
ATOM   2588  CG  ASN A 167      47.722  51.648  99.641  1.00  0.00           C
ATOM   2589  OD1 ASN A 167      47.952  52.408  98.701  1.00  0.00           O
ATOM   2590  ND2 ASN A 167      47.502  50.338  99.431  1.00  0.00           N
ATOM   2593  C   ASN A 167      47.622  54.617 100.550  1.00  0.00           C
ATOM   2594  O   ASN A 167      46.462  54.937 100.830  1.00  0.00           O
ATOM   2595  N   LEU A 168      48.342  55.277  99.632  1.00  0.00           N
ATOM   2597  CA  LEU A 168      47.842  56.387  98.840  1.00  0.00           C
ATOM   2599  CB  LEU A 168      49.042  57.208  98.290  1.00  0.00           C
ATOM   2602  CG  LEU A 168      50.012  57.768  99.370  1.00  0.00           C
ATOM   2604  CD1 LEU A 168      51.112  58.608  98.722  1.00  0.00           C
ATOM   2608  CD2 LEU A 168      49.282  58.588 100.441  1.00  0.00           C
ATOM   2612  C   LEU A 168      46.852  55.977  97.740  1.00  0.00           C
ATOM   2613  O   LEU A 168      45.932  56.748  97.451  1.00  0.00           O
ATOM   2614  N   ASP A 169      46.972  54.738  97.201  1.00  0.00           N
ATOM   2616  CA  ASP A 169      46.282  54.227  96.012  1.00  0.00           C
ATOM   2618  CB  ASP A 169      44.743  54.528  95.911  1.00  0.00           C
ATOM   2621  CG  ASP A 169      44.042  53.988  94.682  1.00  0.00           C
ATOM   2622  OD1 ASP A 169      44.482  52.948  94.121  1.00  0.00           O
ATOM   2623  OD2 ASP A 169      42.972  54.538  94.322  1.00  0.00           O
ATOM   2624  C   ASP A 169      47.052  54.547  94.722  1.00  0.00           C
ATOM   2625  O   ASP A 169      47.431  55.688  94.472  1.00  0.00           O
ATOM   2626  N   MET A 170      47.302  53.538  93.862  1.00  0.00           N
ATOM   2628  CA  MET A 170      47.932  53.748  92.572  1.00  0.00           C
ATOM   2630  CB  MET A 170      49.393  53.248  92.512  1.00  0.00           C
ATOM   2633  CG  MET A 170      50.352  54.248  93.181  1.00  0.00           C
ATOM   2636  SD  MET A 170      52.122  53.887  92.992  1.00  0.00           S
ATOM   2637  CE  MET A 170      52.222  54.138  91.212  1.00  0.00           C
ATOM   2641  C   MET A 170      47.122  53.248  91.371  1.00  0.00           C
ATOM   2642  O   MET A 170      46.302  52.328  91.471  1.00  0.00           O
ATOM   2643  N   PRO A 171      47.322  53.848  90.191  1.00  0.00           N
ATOM   2644  CD  PRO A 171      47.932  55.178  90.032  1.00  0.00           C
ATOM   2647  CA  PRO A 171      46.763  53.358  88.951  1.00  0.00           C
ATOM   2649  CB  PRO A 171      46.692  54.617  88.072  1.00  0.00           C
ATOM   2652  CG  PRO A 171      47.792  55.547  88.561  1.00  0.00           C
ATOM   2655  C   PRO A 171      47.662  52.268  88.372  1.00  0.00           C
ATOM   2656  O   PRO A 171      48.743  51.998  88.882  1.00  0.00           O
ATOM   2657  N   SER A 172      47.152  51.568  87.332  1.00  0.00           N
ATOM   2659  CA  SER A 172      47.852  50.558  86.542  1.00  0.00           C
ATOM   2661  CB  SER A 172      46.862  49.908  85.512  1.00  0.00           C
ATOM   2664  OG  SER A 172      47.502  49.048  84.552  1.00  0.00           O
ATOM   2666  C   SER A 172      49.052  51.108  85.792  1.00  0.00           C
ATOM   2667  O   SER A 172      50.142  50.528  85.771  1.00  0.00           O
ATOM   2668  N   LEU A 173      48.862  52.278  85.182  1.00  0.00           N
ATOM   2670  CA  LEU A 173      49.872  52.938  84.402  1.00  0.00           C
ATOM   2672  CB  LEU A 173      49.412  53.157  82.952  1.00  0.00           C
ATOM   2675  CG  LEU A 173      49.333  51.898  82.071  1.00  0.00           C
ATOM   2677  CD1 LEU A 173      49.092  52.268  80.602  1.00  0.00           C
ATOM   2681  CD2 LEU A 173      50.612  51.058  82.201  1.00  0.00           C
ATOM   2685  C   LEU A 173      50.152  54.248  85.062  1.00  0.00           C
ATOM   2686  O   LEU A 173      49.242  54.968  85.492  1.00  0.00           O
ATOM   2687  N   SER A 174      51.452  54.528  85.231  1.00  0.00           N
ATOM   2689  CA  SER A 174      51.912  55.407  86.271  1.00  0.00           C
ATOM   2691  CB  SER A 174      51.992  54.748  87.682  1.00  0.00           C
ATOM   2694  OG  SER A 174      50.853  53.948  87.981  1.00  0.00           O
ATOM   2696  C   SER A 174      53.302  55.898  85.942  1.00  0.00           C
ATOM   2697  O   SER A 174      53.942  55.488  84.972  1.00  0.00           O
ATOM   2698  N   LEU A 175      53.772  56.838  86.782  1.00  0.00           N
ATOM   2700  CA  LEU A 175      55.082  57.437  86.852  1.00  0.00           C
ATOM   2702  CB  LEU A 175      54.931  58.528  87.932  1.00  0.00           C
ATOM   2705  CG  LEU A 175      56.062  59.477  88.331  1.00  0.00           C
ATOM   2707  CD1 LEU A 175      56.332  60.518  87.252  1.00  0.00           C
ATOM   2711  CD2 LEU A 175      55.692  60.168  89.661  1.00  0.00           C
ATOM   2715  C   LEU A 175      56.202  56.448  87.112  1.00  0.00           C
ATOM   2716  O   LEU A 175      55.982  55.288  87.462  1.00  0.00           O
ATOM   2717  N   ARG A 176      57.472  56.878  86.922  1.00  0.00           N
ATOM   2719  CA  ARG A 176      58.642  56.078  87.271  1.00  0.00           C
ATOM   2721  CB  ARG A 176      59.752  56.168  86.201  1.00  0.00           C
ATOM   2724  CG  ARG A 176      60.521  54.838  85.982  1.00  0.00           C
ATOM   2727  CD  ARG A 176      61.142  54.108  87.182  1.00  0.00           C
ATOM   2730  NE  ARG A 176      60.062  53.318  87.871  1.00  0.00           N
ATOM   2732  CZ  ARG A 176      60.262  52.128  88.442  1.00  0.00           C
ATOM   2733  NH1 ARG A 176      61.452  51.558  88.472  1.00  0.00           N
ATOM   2736  NH2 ARG A 176      59.263  51.518  89.042  1.00  0.00           N
ATOM   2739  C   ARG A 176      59.202  56.568  88.612  1.00  0.00           C
ATOM   2740  O   ARG A 176      60.382  56.457  88.911  1.00  0.00           O
ATOM   2741  N   GLY A 177      58.292  57.117  89.410  1.00  0.00           N
ATOM   2743  CA  GLY A 177      58.353  57.558  90.771  1.00  0.00           C
ATOM   2746  C   GLY A 177      59.482  58.328  91.402  1.00  0.00           C
ATOM   2747  O   GLY A 177      60.542  58.608  90.842  1.00  0.00           O
ATOM   2748  N   GLU A 178      59.282  58.687  92.672  1.00  0.00           N
ATOM   2750  CA  GLU A 178      57.972  58.838  93.321  1.00  0.00           C
ATOM   2752  CB  GLU A 178      57.532  57.707  94.312  1.00  0.00           C
ATOM   2755  CG  GLU A 178      56.952  56.378  93.742  1.00  0.00           C
ATOM   2758  CD  GLU A 178      55.882  56.538  92.652  1.00  0.00           C
ATOM   2759  OE1 GLU A 178      54.902  57.268  92.892  1.00  0.00           O
ATOM   2760  OE2 GLU A 178      56.072  55.928  91.572  1.00  0.00           O
ATOM   2761  C   GLU A 178      58.021  60.178  94.021  1.00  0.00           C
ATOM   2762  O   GLU A 178      59.082  60.718  94.301  1.00  0.00           O
ATOM   2763  N   SER A 179      56.842  60.758  94.301  1.00  0.00           N
ATOM   2765  CA  SER A 179      56.702  62.058  94.932  1.00  0.00           C
ATOM   2767  CB  SER A 179      55.212  62.478  94.972  1.00  0.00           C
ATOM   2770  OG  SER A 179      54.952  63.738  95.602  1.00  0.00           O
ATOM   2772  C   SER A 179      57.342  62.088  96.312  1.00  0.00           C
ATOM   2773  O   SER A 179      57.033  61.317  97.211  1.00  0.00           O
ATOM   2774  N   ALA A 180      58.353  62.968  96.481  1.00  0.00           N
ATOM   2776  CA  ALA A 180      58.972  63.168  97.771  1.00  0.00           C
ATOM   2778  CB  ALA A 180      60.391  63.748  97.612  1.00  0.00           C
ATOM   2782  C   ALA A 180      58.122  64.118  98.610  1.00  0.00           C
ATOM   2783  O   ALA A 180      57.882  65.228  98.141  1.00  0.00           O
ATOM   2784  N   PRO A 181      57.602  63.768  99.801  1.00  0.00           N
ATOM   2785  CD  PRO A 181      57.802  62.488 100.492  1.00  0.00           C
ATOM   2788  CA  PRO A 181      56.903  64.708 100.650  1.00  0.00           C
ATOM   2790  CB  PRO A 181      56.542  63.938 101.931  1.00  0.00           C
ATOM   2793  CG  PRO A 181      56.732  62.458 101.581  1.00  0.00           C
ATOM   2796  C   PRO A 181      57.672  65.977 100.982  1.00  0.00           C
ATOM   2797  O   PRO A 181      58.902  65.937 101.070  1.00  0.00           O
ATOM   2798  N   THR A 182      56.963  67.077 101.191  1.00  0.00           N
ATOM   2800  CA  THR A 182      57.472  68.198 101.962  1.00  0.00           C
ATOM   2802  CB  THR A 182      57.182  69.568 101.362  1.00  0.00           C
ATOM   2804  OG1 THR A 182      56.012  69.568 100.550  1.00  0.00           O
ATOM   2806  CG2 THR A 182      58.342  69.867 100.410  1.00  0.00           C
ATOM   2810  C   THR A 182      56.893  68.128 103.352  1.00  0.00           C
ATOM   2811  O   THR A 182      55.732  67.768 103.531  1.00  0.00           O
ATOM   2812  N   THR A 183      57.672  68.428 104.400  1.00  0.00           N
ATOM   2814  CA  THR A 183      57.092  68.637 105.721  1.00  0.00           C
ATOM   2816  CB  THR A 183      58.052  68.278 106.861  1.00  0.00           C
ATOM   2818  OG1 THR A 183      57.362  68.188 108.102  1.00  0.00           O
ATOM   2820  CG2 THR A 183      59.182  69.318 107.021  1.00  0.00           C
ATOM   2824  C   THR A 183      56.632  70.068 105.842  1.00  0.00           C
ATOM   2825  O   THR A 183      57.332  71.007 105.462  1.00  0.00           O
ATOM   2826  N   ALA A 184      55.432  70.288 106.381  1.00  0.00           N
ATOM   2828  CA  ALA A 184      55.042  71.588 106.861  1.00  0.00           C
ATOM   2830  CB  ALA A 184      54.032  72.208 105.891  1.00  0.00           C
ATOM   2834  C   ALA A 184      54.463  71.437 108.251  1.00  0.00           C
ATOM   2835  O   ALA A 184      53.462  70.748 108.451  1.00  0.00           O
ATOM   2836  N   PHE A 185      55.132  72.058 109.251  1.00  0.00           N
ATOM   2838  CA  PHE A 185      54.942  71.717 110.650  1.00  0.00           C
ATOM   2840  CB  PHE A 185      53.762  72.428 111.422  1.00  0.00           C
ATOM   2843  CG  PHE A 185      52.632  72.977 110.581  1.00  0.00           C
ATOM   2844  CD1 PHE A 185      51.312  72.598 110.821  1.00  0.00           C
ATOM   2846  CE1 PHE A 185      50.251  73.107 110.061  1.00  0.00           C
ATOM   2848  CZ  PHE A 185      50.521  73.988 109.002  1.00  0.00           C
ATOM   2850  CD2 PHE A 185      52.862  73.958 109.592  1.00  0.00           C
ATOM   2852  CE2 PHE A 185      51.833  74.407 108.771  1.00  0.00           C
ATOM   2854  C   PHE A 185      55.152  70.228 110.900  1.00  0.00           C
ATOM   2855  O   PHE A 185      56.282  69.768 110.781  1.00  0.00           O
ATOM   2856  N   GLY A 186      54.071  69.488 111.241  1.00  0.00           N
ATOM   2858  CA  GLY A 186      54.082  68.028 111.311  1.00  0.00           C
ATOM   2861  C   GLY A 186      53.021  67.448 110.462  1.00  0.00           C
ATOM   2862  O   GLY A 186      52.282  66.547 110.882  1.00  0.00           O
ATOM   2863  N   ALA A 187      52.891  67.948 109.230  1.00  0.00           N
ATOM   2865  CA  ALA A 187      52.122  67.308 108.202  1.00  0.00           C
ATOM   2867  CB  ALA A 187      50.912  68.138 107.761  1.00  0.00           C
ATOM   2871  C   ALA A 187      53.013  67.098 107.021  1.00  0.00           C
ATOM   2872  O   ALA A 187      53.673  68.018 106.521  1.00  0.00           O
ATOM   2873  N   ALA A 188      53.042  65.857 106.521  1.00  0.00           N
ATOM   2875  CA  ALA A 188      53.772  65.537 105.331  1.00  0.00           C
ATOM   2877  CB  ALA A 188      54.322  64.118 105.441  1.00  0.00           C
ATOM   2881  C   ALA A 188      52.862  65.657 104.130  1.00  0.00           C
ATOM   2882  O   ALA A 188      51.842  64.977 104.011  1.00  0.00           O
ATOM   2883  N   VAL A 189      53.213  66.547 103.190  1.00  0.00           N
ATOM   2885  CA  VAL A 189      52.402  66.748 102.001  1.00  0.00           C
ATOM   2887  CB  VAL A 189      52.252  68.217 101.651  1.00  0.00           C
ATOM   2889  CG1 VAL A 189      51.162  68.357 100.572  1.00  0.00           C
ATOM   2893  CG2 VAL A 189      51.822  68.998 102.901  1.00  0.00           C
ATOM   2897  C   VAL A 189      53.062  65.997 100.872  1.00  0.00           C
ATOM   2898  O   VAL A 189      54.172  66.327 100.462  1.00  0.00           O
ATOM   2899  N   VAL A 190      52.412  64.928 100.370  1.00  0.00           N
ATOM   2901  CA  VAL A 190      52.912  64.157  99.251  1.00  0.00           C
ATOM   2903  CB  VAL A 190      53.382  62.768  99.661  1.00  0.00           C
ATOM   2905  CG1 VAL A 190      52.222  61.828 100.042  1.00  0.00           C
ATOM   2909  CG2 VAL A 190      54.242  62.157  98.540  1.00  0.00           C
ATOM   2913  C   VAL A 190      51.792  64.088  98.260  1.00  0.00           C
ATOM   2914  O   VAL A 190      50.632  63.948  98.622  1.00  0.00           O
ATOM   2915  N   GLY A 191      52.082  64.257  96.971  1.00  0.00           N
ATOM   2917  CA  GLY A 191      51.092  64.078  95.932  1.00  0.00           C
ATOM   2920  C   GLY A 191      51.742  63.178  94.981  1.00  0.00           C
ATOM   2921  O   GLY A 191      52.582  63.598  94.202  1.00  0.00           O
ATOM   2922  N   GLY A 192      51.422  61.888  95.051  1.00  0.00           N
ATOM   2924  CA  GLY A 192      52.092  60.907  94.231  1.00  0.00           C
ATOM   2927  C   GLY A 192      51.103  59.878  93.871  1.00  0.00           C
ATOM   2928  O   GLY A 192      50.513  59.238  94.742  1.00  0.00           O
ATOM   2929  N   ASP A 193      50.892  59.757  92.562  1.00  0.00           N
ATOM   2931  CA  ASP A 193      49.972  58.948  91.822  1.00  0.00           C
ATOM   2933  CB  ASP A 193      50.722  57.678  91.341  1.00  0.00           C
ATOM   2936  CG  ASP A 193      51.872  58.088  90.411  1.00  0.00           C
ATOM   2937  OD1 ASP A 193      52.082  59.308  90.212  1.00  0.00           O
ATOM   2938  OD2 ASP A 193      52.493  57.178  89.811  1.00  0.00           O
ATOM   2939  C   ASP A 193      48.522  58.887  92.332  1.00  0.00           C
ATOM   2940  O   ASP A 193      48.153  59.508  93.321  1.00  0.00           O
ATOM   2941  N   ASN A 194      47.592  58.348  91.502  1.00  0.00           N
ATOM   2943  CA  ASN A 194      46.162  58.687  91.542  1.00  0.00           C
ATOM   2945  CB  ASN A 194      45.532  58.297  92.922  1.00  0.00           C
ATOM   2948  CG  ASN A 194      44.012  58.178  93.012  1.00  0.00           C
ATOM   2949  OD1 ASN A 194      43.172  58.617  92.211  1.00  0.00           O
ATOM   2950  ND2 ASN A 194      43.603  57.518  94.132  1.00  0.00           N
ATOM   2953  C   ASN A 194      45.872  60.137  91.112  1.00  0.00           C
ATOM   2954  O   ASN A 194      44.752  60.488  90.771  1.00  0.00           O
ATOM   2955  N   GLY A 195      46.912  61.007  91.082  1.00  0.00           N
ATOM   2957  CA  GLY A 195      46.922  62.387  90.602  1.00  0.00           C
ATOM   2960  C   GLY A 195      46.332  63.358  91.581  1.00  0.00           C
ATOM   2961  O   GLY A 195      45.592  64.268  91.212  1.00  0.00           O
ATOM   2962  N   ARG A 196      46.612  63.157  92.871  1.00  0.00           N
ATOM   2964  CA  ARG A 196      45.962  63.868  93.951  1.00  0.00           C
ATOM   2966  CB  ARG A 196      44.902  62.988  94.671  1.00  0.00           C
ATOM   2969  CG  ARG A 196      44.112  62.047  93.752  1.00  0.00           C
ATOM   2972  CD  ARG A 196      43.292  61.018  94.521  1.00  0.00           C
ATOM   2975  NE  ARG A 196      42.412  61.727  95.501  1.00  0.00           N
ATOM   2977  CZ  ARG A 196      41.702  61.038  96.382  1.00  0.00           C
ATOM   2978  NH1 ARG A 196      41.602  59.727  96.292  1.00  0.00           N
ATOM   2981  NH2 ARG A 196      40.982  61.638  97.290  1.00  0.00           N
ATOM   2984  C   ARG A 196      47.022  64.138  94.992  1.00  0.00           C
ATOM   2985  O   ARG A 196      47.812  63.248  95.301  1.00  0.00           O
ATOM   2986  N   VAL A 197      47.022  65.327  95.621  1.00  0.00           N
ATOM   2988  CA  VAL A 197      47.842  65.558  96.791  1.00  0.00           C
ATOM   2990  CB  VAL A 197      48.292  66.998  96.982  1.00  0.00           C
ATOM   2992  CG1 VAL A 197      49.302  67.128  98.141  1.00  0.00           C
ATOM   2996  CG2 VAL A 197      48.962  67.518  95.691  1.00  0.00           C
ATOM   3000  C   VAL A 197      47.132  65.058  98.041  1.00  0.00           C
ATOM   3001  O   VAL A 197      45.962  65.358  98.290  1.00  0.00           O
ATOM   3002  N   SER A 198      47.852  64.278  98.862  1.00  0.00           N
ATOM   3004  CA  SER A 198      47.482  63.838 100.191  1.00  0.00           C
ATOM   3006  CB  SER A 198      47.662  62.297 100.370  1.00  0.00           C
ATOM   3009  OG  SER A 198      48.872  61.828  99.771  1.00  0.00           O
ATOM   3011  C   SER A 198      48.312  64.568 101.231  1.00  0.00           C
ATOM   3012  O   SER A 198      49.542  64.588 101.201  1.00  0.00           O
ATOM   3013  N   ALA A 199      47.652  65.198 102.232  1.00  0.00           N
ATOM   3015  CA  ALA A 199      48.392  65.727 103.352  1.00  0.00           C
ATOM   3017  CB  ALA A 199      48.213  67.238 103.521  1.00  0.00           C
ATOM   3021  C   ALA A 199      48.021  64.977 104.611  1.00  0.00           C
ATOM   3022  O   ALA A 199      46.852  64.788 104.960  1.00  0.00           O
ATOM   3023  N   VAL A 200      49.062  64.458 105.261  1.00  0.00           N
ATOM   3025  CA  VAL A 200      48.942  63.407 106.241  1.00  0.00           C
ATOM   3027  CB  VAL A 200      49.642  62.157 105.712  1.00  0.00           C
ATOM   3029  CG1 VAL A 200      49.372  60.988 106.660  1.00  0.00           C
ATOM   3033  CG2 VAL A 200      49.122  61.788 104.312  1.00  0.00           C
ATOM   3037  C   VAL A 200      49.603  63.928 107.512  1.00  0.00           C
ATOM   3038  O   VAL A 200      50.662  64.528 107.441  1.00  0.00           O
ATOM   3039  N   LEU A 201      49.012  63.768 108.710  1.00  0.00           N
ATOM   3041  CA  LEU A 201      49.752  64.118 109.930  1.00  0.00           C
ATOM   3043  CB  LEU A 201      48.882  64.187 111.201  1.00  0.00           C
ATOM   3046  CG  LEU A 201      47.681  65.128 111.152  1.00  0.00           C
ATOM   3048  CD1 LEU A 201      46.952  65.187 112.512  1.00  0.00           C
ATOM   3052  CD2 LEU A 201      48.132  66.528 110.751  1.00  0.00           C
ATOM   3056  C   LEU A 201      50.932  63.198 110.221  1.00  0.00           C
ATOM   3057  O   LEU A 201      50.872  61.998 109.951  1.00  0.00           O
ATOM   3058  N   MET A 202      52.052  63.738 110.751  1.00  0.00           N
ATOM   3060  CA  MET A 202      53.292  62.988 110.882  1.00  0.00           C
ATOM   3062  CB  MET A 202      54.463  63.887 111.381  1.00  0.00           C
ATOM   3065  CG  MET A 202      55.172  64.717 110.282  1.00  0.00           C
ATOM   3068  SD  MET A 202      56.562  63.908 109.400  1.00  0.00           S
ATOM   3069  CE  MET A 202      55.842  62.328 108.922  1.00  0.00           C
ATOM   3073  C   MET A 202      53.342  61.698 111.682  1.00  0.00           C
ATOM   3074  O   MET A 202      53.952  60.738 111.241  1.00  0.00           O
ATOM   3075  N   GLU A 203      52.762  61.618 112.892  1.00  0.00           N
ATOM   3077  CA  GLU A 203      52.972  60.498 113.811  1.00  0.00           C
ATOM   3079  CB  GLU A 203      52.732  60.958 115.261  1.00  0.00           C
ATOM   3082  CG  GLU A 203      53.992  61.588 115.930  1.00  0.00           C
ATOM   3085  CD  GLU A 203      54.952  60.538 116.462  1.00  0.00           C
ATOM   3086  OE1 GLU A 203      54.482  59.558 117.080  1.00  0.00           O
ATOM   3087  OE2 GLU A 203      56.192  60.688 116.301  1.00  0.00           O
ATOM   3088  C   GLU A 203      52.292  59.148 113.531  1.00  0.00           C
ATOM   3089  O   GLU A 203      52.922  58.118 113.722  1.00  0.00           O
ATOM   3090  N   GLN A 204      51.022  59.088 113.072  1.00  0.00           N
ATOM   3092  CA  GLN A 204      50.332  57.828 112.771  1.00  0.00           C
ATOM   3094  CB  GLN A 204      49.001  57.647 113.561  1.00  0.00           C
ATOM   3097  CG  GLN A 204      49.092  57.387 115.081  1.00  0.00           C
ATOM   3100  CD  GLN A 204      47.692  57.538 115.690  1.00  0.00           C
ATOM   3101  OE1 GLN A 204      46.692  57.768 115.012  1.00  0.00           O
ATOM   3102  NE2 GLN A 204      47.622  57.418 117.031  1.00  0.00           N
ATOM   3105  C   GLN A 204      49.902  57.738 111.320  1.00  0.00           C
ATOM   3106  O   GLN A 204      49.182  56.818 110.930  1.00  0.00           O
ATOM   3107  N   GLY A 205      50.282  58.698 110.462  1.00  0.00           N
ATOM   3109  CA  GLY A 205      49.882  58.598 109.062  1.00  0.00           C
ATOM   3112  C   GLY A 205      48.432  58.798 108.771  1.00  0.00           C
ATOM   3113  O   GLY A 205      47.891  58.268 107.801  1.00  0.00           O
ATOM   3114  N   GLN A 206      47.742  59.598 109.592  1.00  0.00           N
ATOM   3116  CA  GLN A 206      46.342  59.858 109.440  1.00  0.00           C
ATOM   3118  CB  GLN A 206      45.713  60.498 110.712  1.00  0.00           C
ATOM   3121  CG  GLN A 206      46.352  60.038 112.040  1.00  0.00           C
ATOM   3124  CD  GLN A 206      47.482  60.958 112.491  1.00  0.00           C
ATOM   3125  OE1 GLN A 206      48.603  60.937 111.971  1.00  0.00           O
ATOM   3126  NE2 GLN A 206      47.182  61.808 113.501  1.00  0.00           N
ATOM   3129  C   GLN A 206      46.112  60.797 108.271  1.00  0.00           C
ATOM   3130  O   GLN A 206      46.582  61.938 108.251  1.00  0.00           O
ATOM   3131  N   MET A 207      45.342  60.338 107.262  1.00  0.00           N
ATOM   3133  CA  MET A 207      44.822  61.228 106.250  1.00  0.00           C
ATOM   3135  CB  MET A 207      43.942  60.488 105.221  1.00  0.00           C
ATOM   3138  CG  MET A 207      44.712  59.678 104.160  1.00  0.00           C
ATOM   3141  SD  MET A 207      45.802  60.648 103.062  1.00  0.00           S
ATOM   3142  CE  MET A 207      45.152  62.338 103.132  1.00  0.00           C
ATOM   3146  C   MET A 207      44.012  62.398 106.770  1.00  0.00           C
ATOM   3147  O   MET A 207      42.982  62.198 107.421  1.00  0.00           O
ATOM   3148  N   ILE A 208      44.412  63.648 106.462  1.00  0.00           N
ATOM   3150  CA  ILE A 208      43.572  64.788 106.751  1.00  0.00           C
ATOM   3152  CB  ILE A 208      44.352  66.038 107.141  1.00  0.00           C
ATOM   3154  CG2 ILE A 208      43.362  67.208 107.360  1.00  0.00           C
ATOM   3158  CG1 ILE A 208      45.192  65.778 108.421  1.00  0.00           C
ATOM   3161  CD  ILE A 208      44.352  65.458 109.661  1.00  0.00           C
ATOM   3165  C   ILE A 208      42.681  65.068 105.572  1.00  0.00           C
ATOM   3166  O   ILE A 208      41.462  64.998 105.702  1.00  0.00           O
ATOM   3167  N   TRP A 209      43.262  65.378 104.400  1.00  0.00           N
ATOM   3169  CA  TRP A 209      42.542  65.797 103.221  1.00  0.00           C
ATOM   3171  CB  TRP A 209      42.372  67.348 103.132  1.00  0.00           C
ATOM   3174  CG  TRP A 209      43.622  68.188 103.172  1.00  0.00           C
ATOM   3175  CD1 TRP A 209      44.032  68.948 104.251  1.00  0.00           C
ATOM   3177  NE1 TRP A 209      45.222  69.577 103.951  1.00  0.00           N
ATOM   3179  CE2 TRP A 209      45.592  69.268 102.691  1.00  0.00           C
ATOM   3180  CD2 TRP A 209      44.622  68.398 102.141  1.00  0.00           C
ATOM   3181  CE3 TRP A 209      44.762  67.967 100.821  1.00  0.00           C
ATOM   3183  CZ3 TRP A 209      45.912  68.327 100.121  1.00  0.00           C
ATOM   3185  CZ2 TRP A 209      46.692  69.687 101.962  1.00  0.00           C
ATOM   3187  CH2 TRP A 209      46.862  69.187 100.672  1.00  0.00           C
ATOM   3189  C   TRP A 209      43.292  65.268 102.021  1.00  0.00           C
ATOM   3190  O   TRP A 209      44.522  65.198 102.001  1.00  0.00           O
ATOM   3191  N   GLN A 210      42.552  64.867 100.982  1.00  0.00           N
ATOM   3193  CA  GLN A 210      43.062  64.628  99.650  1.00  0.00           C
ATOM   3195  CB  GLN A 210      42.932  63.148  99.230  1.00  0.00           C
ATOM   3198  CG  GLN A 210      43.812  62.157 100.000  1.00  0.00           C
ATOM   3201  CD  GLN A 210      43.612  60.748  99.452  1.00  0.00           C
ATOM   3202  OE1 GLN A 210      42.532  60.168  99.571  1.00  0.00           O
ATOM   3203  NE2 GLN A 210      44.642  60.217  98.741  1.00  0.00           N
ATOM   3206  C   GLN A 210      42.252  65.397  98.632  1.00  0.00           C
ATOM   3207  O   GLN A 210      41.042  65.228  98.512  1.00  0.00           O
ATOM   3208  N   GLN A 211      42.922  66.208  97.801  1.00  0.00           N
ATOM   3210  CA  GLN A 211      42.272  66.958  96.751  1.00  0.00           C
ATOM   3212  CB  GLN A 211      42.431  68.488  96.971  1.00  0.00           C
ATOM   3215  CG  GLN A 211      43.862  69.058  96.992  1.00  0.00           C
ATOM   3218  CD  GLN A 211      44.522  68.948  95.632  1.00  0.00           C
ATOM   3219  OE1 GLN A 211      43.962  69.297  94.592  1.00  0.00           O
ATOM   3220  NE2 GLN A 211      45.772  68.437  95.602  1.00  0.00           N
ATOM   3223  C   GLN A 211      42.832  66.458  95.441  1.00  0.00           C
ATOM   3224  O   GLN A 211      43.942  65.948  95.392  1.00  0.00           O
ATOM   3225  N   ARG A 212      42.062  66.558  94.340  1.00  0.00           N
ATOM   3227  CA  ARG A 212      42.502  66.068  93.051  1.00  0.00           C
ATOM   3229  CB  ARG A 212      41.392  65.308  92.281  1.00  0.00           C
ATOM   3232  CG  ARG A 212      40.812  64.068  92.992  1.00  0.00           C
ATOM   3235  CD  ARG A 212      40.022  63.168  92.031  1.00  0.00           C
ATOM   3238  NE  ARG A 212      39.602  61.888  92.712  1.00  0.00           N
ATOM   3240  CZ  ARG A 212      40.112  60.688  92.432  1.00  0.00           C
ATOM   3241  NH1 ARG A 212      41.142  60.518  91.621  1.00  0.00           N
ATOM   3244  NH2 ARG A 212      39.612  59.617  93.020  1.00  0.00           N
ATOM   3247  C   ARG A 212      42.982  67.238  92.222  1.00  0.00           C
ATOM   3248  O   ARG A 212      42.202  68.068  91.751  1.00  0.00           O
ATOM   3249  N   ILE A 213      44.302  67.328  91.982  1.00  0.00           N
ATOM   3251  CA  ILE A 213      44.822  68.338  91.082  1.00  0.00           C
ATOM   3253  CB  ILE A 213      46.342  68.467  91.161  1.00  0.00           C
ATOM   3255  CG2 ILE A 213      46.702  68.998  92.562  1.00  0.00           C
ATOM   3259  CG1 ILE A 213      47.112  67.157  90.911  1.00  0.00           C
ATOM   3262  CD  ILE A 213      48.612  67.407  90.771  1.00  0.00           C
ATOM   3266  C   ILE A 213      44.342  68.118  89.651  1.00  0.00           C
ATOM   3267  O   ILE A 213      43.872  69.038  88.971  1.00  0.00           O
ATOM   3268  N   SER A 214      44.393  66.848  89.191  1.00  0.00           N
ATOM   3270  CA  SER A 214      44.162  66.448  87.822  1.00  0.00           C
ATOM   3272  CB  SER A 214      44.812  65.088  87.481  1.00  0.00           C
ATOM   3275  OG  SER A 214      44.242  63.998  88.202  1.00  0.00           O
ATOM   3277  C   SER A 214      42.702  66.448  87.422  1.00  0.00           C
ATOM   3278  O   SER A 214      41.792  66.117  88.181  1.00  0.00           O
ATOM   3279  N   GLN A 215      42.412  66.888  86.182  1.00  0.00           N
ATOM   3281  CA  GLN A 215      41.072  67.008  85.672  1.00  0.00           C
ATOM   3283  CB  GLN A 215      41.102  67.717  84.291  1.00  0.00           C
ATOM   3286  CG  GLN A 215      39.752  68.348  83.892  1.00  0.00           C
ATOM   3289  CD  GLN A 215      39.352  69.438  84.882  1.00  0.00           C
ATOM   3290  OE1 GLN A 215      40.103  70.378  85.172  1.00  0.00           O
ATOM   3291  NE2 GLN A 215      38.132  69.327  85.452  1.00  0.00           N
ATOM   3294  C   GLN A 215      40.382  65.657  85.512  1.00  0.00           C
ATOM   3295  O   GLN A 215      40.932  64.747  84.902  1.00  0.00           O
ATOM   3296  N   ALA A 216      39.162  65.507  86.072  1.00  0.00           N
ATOM   3298  CA  ALA A 216      38.332  64.327  85.951  1.00  0.00           C
ATOM   3300  CB  ALA A 216      36.982  64.508  86.682  1.00  0.00           C
ATOM   3304  C   ALA A 216      38.032  63.938  84.521  1.00  0.00           C
ATOM   3305  O   ALA A 216      37.572  64.738  83.712  1.00  0.00           O
ATOM   3306  N   THR A 217      38.342  62.688  84.191  1.00  0.00           N
ATOM   3308  CA  THR A 217      38.462  62.168  82.841  1.00  0.00           C
ATOM   3310  CB  THR A 217      39.032  60.748  82.822  1.00  0.00           C
ATOM   3312  OG1 THR A 217      38.182  59.808  83.472  1.00  0.00           O
ATOM   3314  CG2 THR A 217      40.352  60.768  83.591  1.00  0.00           C
ATOM   3318  C   THR A 217      37.162  62.208  82.081  1.00  0.00           C
ATOM   3319  O   THR A 217      36.082  62.117  82.661  1.00  0.00           O
ATOM   3320  N   GLY A 218      37.173  62.358  80.751  1.00  0.00           N
ATOM   3322  CA  GLY A 218      35.932  62.108  80.032  1.00  0.00           C
ATOM   3325  C   GLY A 218      36.122  62.068  78.551  1.00  0.00           C
ATOM   3326  O   GLY A 218      37.192  61.738  78.051  1.00  0.00           O
ATOM   3327  N   SER A 219      35.072  62.408  77.801  1.00  0.00           N
ATOM   3329  CA  SER A 219      35.122  62.577  76.361  1.00  0.00           C
ATOM   3331  CB  SER A 219      33.782  62.198  75.652  1.00  0.00           C
ATOM   3334  OG  SER A 219      33.572  60.788  75.641  1.00  0.00           O
ATOM   3336  C   SER A 219      35.442  64.018  76.021  1.00  0.00           C
ATOM   3337  O   SER A 219      34.532  64.808  75.761  1.00  0.00           O
ATOM   3338  N   THR A 220      36.732  64.388  76.081  1.00  0.00           N
ATOM   3340  CA  THR A 220      37.202  65.727  75.771  1.00  0.00           C
ATOM   3342  CB  THR A 220      38.032  66.388  76.891  1.00  0.00           C
ATOM   3344  OG1 THR A 220      39.332  65.827  76.972  1.00  0.00           O
ATOM   3346  CG2 THR A 220      37.352  66.238  78.261  1.00  0.00           C
ATOM   3350  C   THR A 220      38.052  65.698  74.511  1.00  0.00           C
ATOM   3351  O   THR A 220      38.423  64.628  74.002  1.00  0.00           O
ATOM   3352  N   GLU A 221      38.402  66.907  74.012  1.00  0.00           N
ATOM   3354  CA  GLU A 221      39.342  67.138  72.922  1.00  0.00           C
ATOM   3356  CB  GLU A 221      39.522  68.657  72.692  1.00  0.00           C
ATOM   3359  CG  GLU A 221      38.192  69.398  72.352  1.00  0.00           C
ATOM   3362  CD  GLU A 221      38.232  70.878  72.701  1.00  0.00           C
ATOM   3363  OE1 GLU A 221      38.402  71.187  73.911  1.00  0.00           O
ATOM   3364  OE2 GLU A 221      37.972  71.708  71.792  1.00  0.00           O
ATOM   3365  C   GLU A 221      40.722  66.518  73.160  1.00  0.00           C
ATOM   3366  O   GLU A 221      41.312  65.937  72.261  1.00  0.00           O
ATOM   3367  N   ILE A 222      41.262  66.618  74.391  1.00  0.00           N
ATOM   3369  CA  ILE A 222      42.522  65.997  74.722  1.00  0.00           C
ATOM   3371  CB  ILE A 222      43.762  66.838  74.362  1.00  0.00           C
ATOM   3373  CG2 ILE A 222      43.862  68.118  75.212  1.00  0.00           C
ATOM   3377  CG1 ILE A 222      45.092  66.038  74.382  1.00  0.00           C
ATOM   3380  CD  ILE A 222      45.181  64.977  73.282  1.00  0.00           C
ATOM   3384  C   ILE A 222      42.472  65.628  76.181  1.00  0.00           C
ATOM   3385  O   ILE A 222      42.342  66.458  77.072  1.00  0.00           O
ATOM   3386  N   ASP A 223      42.602  64.327  76.462  1.00  0.00           N
ATOM   3388  CA  ASP A 223      42.772  63.808  77.792  1.00  0.00           C
ATOM   3390  CB  ASP A 223      41.532  63.008  78.292  1.00  0.00           C
ATOM   3393  CG  ASP A 223      40.552  63.778  79.161  1.00  0.00           C
ATOM   3394  OD1 ASP A 223      40.552  65.038  79.161  1.00  0.00           O
ATOM   3395  OD2 ASP A 223      39.743  63.098  79.852  1.00  0.00           O
ATOM   3396  C   ASP A 223      43.982  62.888  77.682  1.00  0.00           C
ATOM   3397  O   ASP A 223      44.393  62.468  76.591  1.00  0.00           O
ATOM   3398  N   ARG A 224      44.603  62.598  78.831  1.00  0.00           N
ATOM   3400  CA  ARG A 224      45.783  61.788  78.992  1.00  0.00           C
ATOM   3402  CB  ARG A 224      47.012  62.668  79.340  1.00  0.00           C
ATOM   3405  CG  ARG A 224      47.402  63.698  78.261  1.00  0.00           C
ATOM   3408  CD  ARG A 224      48.362  63.178  77.182  1.00  0.00           C
ATOM   3411  NE  ARG A 224      48.532  64.217  76.122  1.00  0.00           N
ATOM   3413  CZ  ARG A 224      49.122  65.397  76.282  1.00  0.00           C
ATOM   3414  NH1 ARG A 224      49.822  65.717  77.341  1.00  0.00           N
ATOM   3417  NH2 ARG A 224      49.112  66.278  75.301  1.00  0.00           N
ATOM   3420  C   ARG A 224      45.462  60.878  80.161  1.00  0.00           C
ATOM   3421  O   ARG A 224      44.522  61.117  80.911  1.00  0.00           O
ATOM   3422  N   LEU A 225      46.202  59.778  80.341  1.00  0.00           N
ATOM   3424  CA  LEU A 225      45.812  58.748  81.271  1.00  0.00           C
ATOM   3426  CB  LEU A 225      46.092  57.378  80.621  1.00  0.00           C
ATOM   3429  CG  LEU A 225      45.382  56.977  79.322  1.00  0.00           C
ATOM   3431  CD1 LEU A 225      45.812  57.777  78.082  1.00  0.00           C
ATOM   3435  CD2 LEU A 225      45.752  55.518  79.051  1.00  0.00           C
ATOM   3439  C   LEU A 225      46.682  58.778  82.512  1.00  0.00           C
ATOM   3440  O   LEU A 225      46.412  58.118  83.512  1.00  0.00           O
ATOM   3441  N   SER A 226      47.762  59.568  82.451  1.00  0.00           N
ATOM   3443  CA  SER A 226      48.802  59.598  83.451  1.00  0.00           C
ATOM   3445  CB  SER A 226      50.162  59.867  82.752  1.00  0.00           C
ATOM   3448  OG  SER A 226      51.272  59.937  83.642  1.00  0.00           O
ATOM   3450  C   SER A 226      48.512  60.657  84.472  1.00  0.00           C
ATOM   3451  O   SER A 226      49.012  61.778  84.410  1.00  0.00           O
ATOM   3452  N   ASP A 227      47.672  60.318  85.462  1.00  0.00           N
ATOM   3454  CA  ASP A 227      47.402  61.218  86.562  1.00  0.00           C
ATOM   3456  CB  ASP A 227      45.982  61.028  87.171  1.00  0.00           C
ATOM   3459  CG  ASP A 227      44.882  60.867  86.122  1.00  0.00           C
ATOM   3460  OD1 ASP A 227      44.912  61.588  85.102  1.00  0.00           O
ATOM   3461  OD2 ASP A 227      43.902  60.128  86.441  1.00  0.00           O
ATOM   3462  C   ASP A 227      48.493  60.998  87.602  1.00  0.00           C
ATOM   3463  O   ASP A 227      48.342  60.268  88.582  1.00  0.00           O
ATOM   3464  N   VAL A 228      49.682  61.588  87.372  1.00  0.00           N
ATOM   3466  CA  VAL A 228      50.853  61.327  88.191  1.00  0.00           C
ATOM   3468  CB  VAL A 228      51.942  60.558  87.462  1.00  0.00           C
ATOM   3470  CG1 VAL A 228      51.392  59.218  86.941  1.00  0.00           C
ATOM   3474  CG2 VAL A 228      52.562  61.348  86.301  1.00  0.00           C
ATOM   3478  C   VAL A 228      51.392  62.637  88.691  1.00  0.00           C
ATOM   3479  O   VAL A 228      51.362  63.617  87.952  1.00  0.00           O
ATOM   3480  N   ASP A 229      51.862  62.717  89.941  1.00  0.00           N
ATOM   3482  CA  ASP A 229      52.132  63.967  90.611  1.00  0.00           C
ATOM   3484  CB  ASP A 229      50.993  64.268  91.632  1.00  0.00           C
ATOM   3487  CG  ASP A 229      51.022  65.638  92.301  1.00  0.00           C
ATOM   3488  OD1 ASP A 229      50.251  65.808  93.292  1.00  0.00           O
ATOM   3489  OD2 ASP A 229      51.682  66.568  91.770  1.00  0.00           O
ATOM   3490  C   ASP A 229      53.542  63.908  91.191  1.00  0.00           C
ATOM   3491  O   ASP A 229      54.112  62.828  91.371  1.00  0.00           O
ATOM   3492  N   THR A 230      54.152  65.088  91.402  1.00  0.00           N
ATOM   3494  CA  THR A 230      55.552  65.217  91.801  1.00  0.00           C
ATOM   3496  CB  THR A 230      56.442  65.988  90.812  1.00  0.00           C
ATOM   3498  OG1 THR A 230      57.812  65.788  91.132  1.00  0.00           O
ATOM   3500  CG2 THR A 230      56.202  67.507  90.812  1.00  0.00           C
ATOM   3504  C   THR A 230      55.612  65.827  93.191  1.00  0.00           C
ATOM   3505  O   THR A 230      54.582  66.028  93.841  1.00  0.00           O
ATOM   3506  N   THR A 231      56.822  66.088  93.731  1.00  0.00           N
ATOM   3508  CA  THR A 231      57.072  66.698  95.032  1.00  0.00           C
ATOM   3510  CB  THR A 231      58.572  66.918  95.322  1.00  0.00           C
ATOM   3512  OG1 THR A 231      58.862  67.308  96.661  1.00  0.00           O
ATOM   3514  CG2 THR A 231      59.222  67.967  94.391  1.00  0.00           C
ATOM   3518  C   THR A 231      56.292  67.998  95.242  1.00  0.00           C
ATOM   3519  O   THR A 231      56.422  68.937  94.452  1.00  0.00           O
ATOM   3520  N   PRO A 232      55.432  68.138  96.242  1.00  0.00           N
ATOM   3521  CD  PRO A 232      54.712  67.058  96.910  1.00  0.00           C
ATOM   3524  CA  PRO A 232      54.892  69.438  96.602  1.00  0.00           C
ATOM   3526  CB  PRO A 232      53.743  69.118  97.561  1.00  0.00           C
ATOM   3529  CG  PRO A 232      53.353  67.687  97.201  1.00  0.00           C
ATOM   3532  C   PRO A 232      55.942  70.378  97.180  1.00  0.00           C
ATOM   3533  O   PRO A 232      56.862  69.928  97.852  1.00  0.00           O
ATOM   3534  N   VAL A 233      55.822  71.698  96.982  1.00  0.00           N
ATOM   3536  CA  VAL A 233      56.652  72.678  97.672  1.00  0.00           C
ATOM   3538  CB  VAL A 233      57.431  73.628  96.762  1.00  0.00           C
ATOM   3540  CG1 VAL A 233      58.092  74.788  97.551  1.00  0.00           C
ATOM   3544  CG2 VAL A 233      58.522  72.838  96.012  1.00  0.00           C
ATOM   3548  C   VAL A 233      55.742  73.477  98.570  1.00  0.00           C
ATOM   3549  O   VAL A 233      54.782  74.088  98.102  1.00  0.00           O
ATOM   3550  N   VAL A 234      56.012  73.477  99.892  1.00  0.00           N
ATOM   3552  CA  VAL A 234      55.262  74.308 100.812  1.00  0.00           C
ATOM   3554  CB  VAL A 234      54.902  73.617 102.132  1.00  0.00           C
ATOM   3556  CG1 VAL A 234      53.982  74.538 102.952  1.00  0.00           C
ATOM   3560  CG2 VAL A 234      54.212  72.288 101.812  1.00  0.00           C
ATOM   3564  C   VAL A 234      56.042  75.568 101.101  1.00  0.00           C
ATOM   3565  O   VAL A 234      56.963  75.628 101.910  1.00  0.00           O
ATOM   3566  N   VAL A 235      55.662  76.687 100.452  1.00  0.00           N
ATOM   3568  CA  VAL A 235      56.092  77.988 100.930  1.00  0.00           C
ATOM   3570  CB  VAL A 235      56.692  78.858  99.841  1.00  0.00           C
ATOM   3572  CG1 VAL A 235      55.742  78.967  98.652  1.00  0.00           C
ATOM   3576  CG2 VAL A 235      57.103  80.217 100.410  1.00  0.00           C
ATOM   3580  C   VAL A 235      54.972  78.578 101.782  1.00  0.00           C
ATOM   3581  O   VAL A 235      54.162  79.407 101.381  1.00  0.00           O
ATOM   3582  N   ASN A 236      54.972  78.107 103.050  1.00  0.00           N
ATOM   3584  CA  ASN A 236      54.202  78.547 104.202  1.00  0.00           C
ATOM   3586  CB  ASN A 236      54.432  80.037 104.571  1.00  0.00           C
ATOM   3589  CG  ASN A 236      55.912  80.188 104.930  1.00  0.00           C
ATOM   3590  OD1 ASN A 236      56.722  80.678 104.151  1.00  0.00           O
ATOM   3591  ND2 ASN A 236      56.282  79.727 106.152  1.00  0.00           N
ATOM   3594  C   ASN A 236      52.762  78.058 104.312  1.00  0.00           C
ATOM   3595  O   ASN A 236      52.552  76.927 104.751  1.00  0.00           O
ATOM   3596  N   GLY A 237      51.722  78.848 104.021  1.00  0.00           N
ATOM   3598  CA  GLY A 237      50.352  78.327 104.120  1.00  0.00           C
ATOM   3601  C   GLY A 237      49.942  77.547 102.910  1.00  0.00           C
ATOM   3602  O   GLY A 237      48.931  76.848 102.892  1.00  0.00           O
ATOM   3603  N   VAL A 238      50.742  77.678 101.840  1.00  0.00           N
ATOM   3605  CA  VAL A 238      50.352  77.297 100.501  1.00  0.00           C
ATOM   3607  CB  VAL A 238      50.552  78.467  99.540  1.00  0.00           C
ATOM   3609  CG1 VAL A 238      49.912  78.157  98.181  1.00  0.00           C
ATOM   3613  CG2 VAL A 238      49.942  79.738 100.172  1.00  0.00           C
ATOM   3617  C   VAL A 238      51.173  76.117 100.042  1.00  0.00           C
ATOM   3618  O   VAL A 238      52.392  76.058 100.212  1.00  0.00           O
ATOM   3619  N   VAL A 239      50.513  75.128  99.422  1.00  0.00           N
ATOM   3621  CA  VAL A 239      51.192  73.998  98.811  1.00  0.00           C
ATOM   3623  CB  VAL A 239      50.532  72.668  99.151  1.00  0.00           C
ATOM   3625  CG1 VAL A 239      51.332  71.507  98.540  1.00  0.00           C
ATOM   3629  CG2 VAL A 239      50.391  72.498 100.681  1.00  0.00           C
ATOM   3633  C   VAL A 239      51.132  74.178  97.311  1.00  0.00           C
ATOM   3634  O   VAL A 239      50.072  74.458  96.751  1.00  0.00           O
ATOM   3635  N   PHE A 240      52.272  74.018  96.611  1.00  0.00           N
ATOM   3637  CA  PHE A 240      52.312  73.948  95.161  1.00  0.00           C
ATOM   3639  CB  PHE A 240      53.432  74.857  94.592  1.00  0.00           C
ATOM   3642  CG  PHE A 240      53.122  76.278  94.972  1.00  0.00           C
ATOM   3643  CD1 PHE A 240      52.322  77.068  94.142  1.00  0.00           C
ATOM   3645  CE1 PHE A 240      51.912  78.338  94.571  1.00  0.00           C
ATOM   3647  CZ  PHE A 240      52.262  78.797  95.831  1.00  0.00           C
ATOM   3649  CD2 PHE A 240      53.552  76.787  96.212  1.00  0.00           C
ATOM   3651  CE2 PHE A 240      53.083  78.028  96.661  1.00  0.00           C
ATOM   3653  C   PHE A 240      52.582  72.507  94.771  1.00  0.00           C
ATOM   3654  O   PHE A 240      53.332  71.818  95.462  1.00  0.00           O
ATOM   3655  N   ALA A 241      51.972  72.028  93.672  1.00  0.00           N
ATOM   3657  CA  ALA A 241      52.103  70.648  93.181  1.00  0.00           C
ATOM   3659  CB  ALA A 241      50.962  69.778  93.771  1.00  0.00           C
ATOM   3663  C   ALA A 241      52.012  70.618  91.651  1.00  0.00           C
ATOM   3664  O   ALA A 241      51.282  71.428  91.072  1.00  0.00           O
ATOM   3665  N   LEU A 242      52.742  69.698  90.961  1.00  0.00           N
ATOM   3667  CA  LEU A 242      52.652  69.528  89.511  1.00  0.00           C
ATOM   3669  CB  LEU A 242      53.902  69.968  88.682  1.00  0.00           C
ATOM   3672  CG  LEU A 242      54.152  71.478  88.512  1.00  0.00           C
ATOM   3674  CD1 LEU A 242      54.752  72.058  89.781  1.00  0.00           C
ATOM   3678  CD2 LEU A 242      55.152  71.717  87.372  1.00  0.00           C
ATOM   3682  C   LEU A 242      52.462  68.077  89.142  1.00  0.00           C
ATOM   3683  O   LEU A 242      53.292  67.217  89.431  1.00  0.00           O
ATOM   3684  N   ALA A 243      51.402  67.808  88.362  1.00  0.00           N
ATOM   3686  CA  ALA A 243      51.232  66.528  87.742  1.00  0.00           C
ATOM   3688  CB  ALA A 243      49.743  66.117  87.761  1.00  0.00           C
ATOM   3692  C   ALA A 243      51.752  66.507  86.322  1.00  0.00           C
ATOM   3693  O   ALA A 243      51.922  67.538  85.681  1.00  0.00           O
ATOM   3694  N   TYR A 244      51.972  65.308  85.742  1.00  0.00           N
ATOM   3696  CA  TYR A 244      52.152  65.146  84.312  1.00  0.00           C
ATOM   3698  CB  TYR A 244      52.382  63.658  83.951  1.00  0.00           C
ATOM   3701  CG  TYR A 244      52.902  63.437  82.551  1.00  0.00           C
ATOM   3702  CD1 TYR A 244      54.202  63.848  82.262  1.00  0.00           C
ATOM   3704  CE1 TYR A 244      54.812  63.507  81.051  1.00  0.00           C
ATOM   3706  CZ  TYR A 244      54.102  62.808  80.091  1.00  0.00           C
ATOM   3707  OH  TYR A 244      54.732  62.488  78.892  1.00  0.00           O
ATOM   3709  CD2 TYR A 244      52.173  62.768  81.562  1.00  0.00           C
ATOM   3711  CE2 TYR A 244      52.762  62.458  80.331  1.00  0.00           C
ATOM   3713  C   TYR A 244      50.952  65.657  83.551  1.00  0.00           C
ATOM   3714  O   TYR A 244      49.822  65.607  84.042  1.00  0.00           O
ATOM   3715  N   ASN A 245      51.142  66.208  82.341  1.00  0.00           N
ATOM   3717  CA  ASN A 245      50.092  66.757  81.492  1.00  0.00           C
ATOM   3719  CB  ASN A 245      49.141  65.717  80.802  1.00  0.00           C
ATOM   3722  CG  ASN A 245      48.482  64.648  81.682  1.00  0.00           C
ATOM   3723  OD1 ASN A 245      48.931  63.507  81.691  1.00  0.00           O
ATOM   3724  ND2 ASN A 245      47.322  64.968  82.301  1.00  0.00           N
ATOM   3727  C   ASN A 245      49.312  67.948  82.001  1.00  0.00           C
ATOM   3728  O   ASN A 245      49.412  69.047  81.481  1.00  0.00           O
ATOM   3729  N   GLY A 246      48.402  67.678  82.941  1.00  0.00           N
ATOM   3731  CA  GLY A 246      47.222  68.497  83.132  1.00  0.00           C
ATOM   3734  C   GLY A 246      47.472  69.818  83.752  1.00  0.00           C
ATOM   3735  O   GLY A 246      46.942  70.818  83.271  1.00  0.00           O
ATOM   3736  N   ASN A 247      48.202  69.857  84.892  1.00  0.00           N
ATOM   3738  CA  ASN A 247      48.021  71.007  85.742  1.00  0.00           C
ATOM   3740  CB  ASN A 247      46.492  71.168  86.072  1.00  0.00           C
ATOM   3743  CG  ASN A 247      45.942  71.098  87.481  1.00  0.00           C
ATOM   3744  OD1 ASN A 247      46.532  70.727  88.492  1.00  0.00           O
ATOM   3745  ND2 ASN A 247      44.612  71.308  87.492  1.00  0.00           N
ATOM   3748  C   ASN A 247      48.992  71.187  86.910  1.00  0.00           C
ATOM   3749  O   ASN A 247      49.432  70.248  87.581  1.00  0.00           O
ATOM   3750  N   LEU A 248      49.312  72.488  87.132  1.00  0.00           N
ATOM   3752  CA  LEU A 248      49.993  73.058  88.271  1.00  0.00           C
ATOM   3754  CB  LEU A 248      50.993  74.178  87.841  1.00  0.00           C
ATOM   3757  CG  LEU A 248      51.522  75.187  88.892  1.00  0.00           C
ATOM   3759  CD1 LEU A 248      52.431  74.538  89.932  1.00  0.00           C
ATOM   3763  CD2 LEU A 248      52.282  76.327  88.202  1.00  0.00           C
ATOM   3767  C   LEU A 248      48.912  73.648  89.161  1.00  0.00           C
ATOM   3768  O   LEU A 248      47.912  74.178  88.682  1.00  0.00           O
ATOM   3769  N   THR A 249      49.102  73.538  90.481  1.00  0.00           N
ATOM   3771  CA  THR A 249      48.092  73.928  91.451  1.00  0.00           C
ATOM   3773  CB  THR A 249      47.431  72.728  92.112  1.00  0.00           C
ATOM   3775  OG1 THR A 249      46.862  71.888  91.142  1.00  0.00           O
ATOM   3777  CG2 THR A 249      46.272  73.148  93.020  1.00  0.00           C
ATOM   3781  C   THR A 249      48.752  74.747  92.521  1.00  0.00           C
ATOM   3782  O   THR A 249      49.902  74.498  92.861  1.00  0.00           O
ATOM   3783  N   ALA A 250      48.002  75.688  93.141  1.00  0.00           N
ATOM   3785  CA  ALA A 250      48.262  76.157  94.482  1.00  0.00           C
ATOM   3787  CB  ALA A 250      48.402  77.678  94.511  1.00  0.00           C
ATOM   3791  C   ALA A 250      47.122  75.758  95.401  1.00  0.00           C
ATOM   3792  O   ALA A 250      45.942  75.818  95.032  1.00  0.00           O
ATOM   3793  N   LEU A 251      47.431  75.278  96.611  1.00  0.00           N
ATOM   3795  CA  LEU A 251      46.462  74.727  97.551  1.00  0.00           C
ATOM   3797  CB  LEU A 251      46.712  73.227  97.852  1.00  0.00           C
ATOM   3800  CG  LEU A 251      46.812  72.338  96.602  1.00  0.00           C
ATOM   3802  CD1 LEU A 251      47.392  70.958  96.931  1.00  0.00           C
ATOM   3806  CD2 LEU A 251      45.412  72.238  96.002  1.00  0.00           C
ATOM   3810  C   LEU A 251      46.592  75.397  98.902  1.00  0.00           C
ATOM   3811  O   LEU A 251      47.692  75.738  99.322  1.00  0.00           O
ATOM   3812  N   ASP A 252      45.482  75.518  99.671  1.00  0.00           N
ATOM   3814  CA  ASP A 252      45.602  75.717 101.101  1.00  0.00           C
ATOM   3816  CB  ASP A 252      44.232  76.198 101.651  1.00  0.00           C
ATOM   3819  CG  ASP A 252      44.141  76.488 103.141  1.00  0.00           C
ATOM   3820  OD1 ASP A 252      45.142  76.378 103.902  1.00  0.00           O
ATOM   3821  OD2 ASP A 252      42.992  76.797 103.561  1.00  0.00           O
ATOM   3822  C   ASP A 252      46.112  74.458 101.791  1.00  0.00           C
ATOM   3823  O   ASP A 252      45.532  73.378 101.660  1.00  0.00           O
ATOM   3824  N   LEU A 253      47.212  74.568 102.570  1.00  0.00           N
ATOM   3826  CA  LEU A 253      47.762  73.497 103.361  1.00  0.00           C
ATOM   3828  CB  LEU A 253      49.071  73.948 104.042  1.00  0.00           C
ATOM   3831  CG  LEU A 253      49.752  72.918 104.960  1.00  0.00           C
ATOM   3833  CD1 LEU A 253      50.212  71.657 104.212  1.00  0.00           C
ATOM   3837  CD2 LEU A 253      50.962  73.568 105.632  1.00  0.00           C
ATOM   3841  C   LEU A 253      46.822  72.948 104.431  1.00  0.00           C
ATOM   3842  O   LEU A 253      46.782  71.738 104.661  1.00  0.00           O
ATOM   3843  N   ARG A 254      46.042  73.808 105.131  1.00  0.00           N
ATOM   3845  CA  ARG A 254      45.162  73.278 106.171  1.00  0.00           C
ATOM   3847  CB  ARG A 254      44.743  74.318 107.251  1.00  0.00           C
ATOM   3850  CG  ARG A 254      43.882  73.738 108.411  1.00  0.00           C
ATOM   3853  CD  ARG A 254      43.512  74.678 109.592  1.00  0.00           C
ATOM   3856  NE  ARG A 254      44.722  74.918 110.462  1.00  0.00           N
ATOM   3858  CZ  ARG A 254      45.012  74.357 111.630  1.00  0.00           C
ATOM   3859  NH1 ARG A 254      44.292  73.407 112.180  1.00  0.00           N
ATOM   3862  NH2 ARG A 254      46.022  74.818 112.341  1.00  0.00           N
ATOM   3865  C   ARG A 254      43.922  72.628 105.572  1.00  0.00           C
ATOM   3866  O   ARG A 254      43.452  71.598 106.051  1.00  0.00           O
ATOM   3867  N   SER A 255      43.342  73.238 104.510  1.00  0.00           N
ATOM   3869  CA  SER A 255      41.982  72.878 104.120  1.00  0.00           C
ATOM   3871  CB  SER A 255      41.092  74.128 103.840  1.00  0.00           C
ATOM   3874  OG  SER A 255      41.512  74.838 102.682  1.00  0.00           O
ATOM   3876  C   SER A 255      41.942  72.018 102.892  1.00  0.00           C
ATOM   3877  O   SER A 255      40.932  71.367 102.642  1.00  0.00           O
ATOM   3878  N   GLY A 256      43.032  71.977 102.102  1.00  0.00           N
ATOM   3880  CA  GLY A 256      43.122  71.187 100.872  1.00  0.00           C
ATOM   3883  C   GLY A 256      42.372  71.787  99.711  1.00  0.00           C
ATOM   3884  O   GLY A 256      42.142  71.137  98.701  1.00  0.00           O
ATOM   3885  N   GLN A 257      41.982  73.068  99.811  1.00  0.00           N
ATOM   3887  CA  GLN A 257      41.181  73.678  98.782  1.00  0.00           C
ATOM   3889  CB  GLN A 257      40.181  74.687  99.382  1.00  0.00           C
ATOM   3892  CG  GLN A 257      40.772  76.047  99.811  1.00  0.00           C
ATOM   3895  CD  GLN A 257      39.642  76.918 100.380  1.00  0.00           C
ATOM   3896  OE1 GLN A 257      38.702  76.448 101.031  1.00  0.00           O
ATOM   3897  NE2 GLN A 257      39.743  78.227 100.070  1.00  0.00           N
ATOM   3900  C   GLN A 257      42.072  74.318  97.721  1.00  0.00           C
ATOM   3901  O   GLN A 257      43.202  74.727  97.962  1.00  0.00           O
ATOM   3902  N   ILE A 258      41.552  74.378  96.481  1.00  0.00           N
ATOM   3904  CA  ILE A 258      42.262  74.887  95.331  1.00  0.00           C
ATOM   3906  CB  ILE A 258      41.602  74.418  94.021  1.00  0.00           C
ATOM   3908  CG2 ILE A 258      42.462  74.907  92.841  1.00  0.00           C
ATOM   3912  CG1 ILE A 258      41.342  72.888  93.971  1.00  0.00           C
ATOM   3915  CD  ILE A 258      42.512  71.998  94.371  1.00  0.00           C
ATOM   3919  C   ILE A 258      42.243  76.396  95.312  1.00  0.00           C
ATOM   3920  O   ILE A 258      41.212  77.018  95.072  1.00  0.00           O
ATOM   3921  N   MET A 259      43.382  77.077  95.541  1.00  0.00           N
ATOM   3923  CA  MET A 259      43.412  78.507  95.261  1.00  0.00           C
ATOM   3925  CB  MET A 259      44.552  79.217  96.021  1.00  0.00           C
ATOM   3928  CG  MET A 259      44.182  79.348  97.512  1.00  0.00           C
ATOM   3931  SD  MET A 259      45.382  80.247  98.540  1.00  0.00           S
ATOM   3932  CE  MET A 259      46.322  78.768  98.971  1.00  0.00           C
ATOM   3936  C   MET A 259      43.302  78.848  93.782  1.00  0.00           C
ATOM   3937  O   MET A 259      42.392  79.558  93.362  1.00  0.00           O
ATOM   3938  N   TRP A 260      44.152  78.217  92.941  1.00  0.00           N
ATOM   3940  CA  TRP A 260      44.172  78.497  91.511  1.00  0.00           C
ATOM   3942  CB  TRP A 260      44.972  79.788  91.161  1.00  0.00           C
ATOM   3945  CG  TRP A 260      46.402  79.848  91.602  1.00  0.00           C
ATOM   3946  CD1 TRP A 260      46.833  80.508  92.721  1.00  0.00           C
ATOM   3948  NE1 TRP A 260      48.202  80.436  92.812  1.00  0.00           N
ATOM   3950  CE2 TRP A 260      48.681  79.727  91.762  1.00  0.00           C
ATOM   3951  CD2 TRP A 260      47.592  79.318  90.972  1.00  0.00           C
ATOM   3952  CE3 TRP A 260      47.821  78.568  89.822  1.00  0.00           C
ATOM   3954  CZ3 TRP A 260      49.132  78.188  89.521  1.00  0.00           C
ATOM   3956  CZ2 TRP A 260      49.993  79.407  91.422  1.00  0.00           C
ATOM   3958  CH2 TRP A 260      50.202  78.607  90.301  1.00  0.00           C
ATOM   3960  C   TRP A 260      44.752  77.308  90.781  1.00  0.00           C
ATOM   3961  O   TRP A 260      45.342  76.407  91.392  1.00  0.00           O
ATOM   3962  N   LYS A 261      44.572  77.257  89.452  1.00  0.00           N
ATOM   3964  CA  LYS A 261      45.062  76.178  88.612  1.00  0.00           C
ATOM   3966  CB  LYS A 261      43.942  75.198  88.191  1.00  0.00           C
ATOM   3969  CG  LYS A 261      43.302  74.388  89.332  1.00  0.00           C
ATOM   3972  CD  LYS A 261      44.292  73.418  90.002  1.00  0.00           C
ATOM   3975  CE  LYS A 261      43.681  72.247  90.802  1.00  0.00           C
ATOM   3978  NZ  LYS A 261      42.692  71.458  90.051  1.00  0.00           N
ATOM   3982  C   LYS A 261      45.662  76.748  87.351  1.00  0.00           C
ATOM   3983  O   LYS A 261      45.402  77.888  86.972  1.00  0.00           O
ATOM   3984  N   ARG A 262      46.482  75.937  86.661  1.00  0.00           N
ATOM   3986  CA  ARG A 262      47.082  76.248  85.371  1.00  0.00           C
ATOM   3988  CB  ARG A 262      48.512  76.768  85.572  1.00  0.00           C
ATOM   3991  CG  ARG A 262      48.642  78.198  86.101  1.00  0.00           C
ATOM   3994  CD  ARG A 262      48.512  79.278  85.021  1.00  0.00           C
ATOM   3997  NE  ARG A 262      49.452  79.088  83.862  1.00  0.00           N
ATOM   3999  CZ  ARG A 262      50.732  78.748  83.882  1.00  0.00           C
ATOM   4000  NH1 ARG A 262      51.422  78.568  84.972  1.00  0.00           N
ATOM   4003  NH2 ARG A 262      51.362  78.547  82.752  1.00  0.00           N
ATOM   4006  C   ARG A 262      47.262  74.998  84.531  1.00  0.00           C
ATOM   4007  O   ARG A 262      47.602  73.958  85.072  1.00  0.00           O
ATOM   4008  N   GLU A 263      47.112  75.058  83.191  1.00  0.00           N
ATOM   4010  CA  GLU A 263      47.132  73.896  82.301  1.00  0.00           C
ATOM   4012  CB  GLU A 263      46.202  74.198  81.091  1.00  0.00           C
ATOM   4015  CG  GLU A 263      44.732  74.398  81.532  1.00  0.00           C
ATOM   4018  CD  GLU A 263      43.743  74.898  80.481  1.00  0.00           C
ATOM   4019  OE1 GLU A 263      43.982  74.867  79.262  1.00  0.00           O
ATOM   4020  OE2 GLU A 263      42.652  75.308  80.951  1.00  0.00           O
ATOM   4021  C   GLU A 263      48.522  73.407  81.840  1.00  0.00           C
ATOM   4022  O   GLU A 263      48.762  73.128  80.672  1.00  0.00           O
ATOM   4023  N   LEU A 264      49.512  73.297  82.752  1.00  0.00           N
ATOM   4025  CA  LEU A 264      50.853  72.808  82.462  1.00  0.00           C
ATOM   4027  CB  LEU A 264      51.922  73.958  82.372  1.00  0.00           C
ATOM   4030  CG  LEU A 264      52.392  74.628  83.691  1.00  0.00           C
ATOM   4032  CD1 LEU A 264      53.392  75.768  83.411  1.00  0.00           C
ATOM   4036  CD2 LEU A 264      51.252  75.228  84.511  1.00  0.00           C
ATOM   4040  C   LEU A 264      51.272  71.898  83.572  1.00  0.00           C
ATOM   4041  O   LEU A 264      50.832  72.038  84.711  1.00  0.00           O
ATOM   4042  N   GLY A 265      52.202  70.958  83.342  1.00  0.00           N
ATOM   4044  CA  GLY A 265      52.802  70.288  84.472  1.00  0.00           C
ATOM   4047  C   GLY A 265      54.001  69.498  84.062  1.00  0.00           C
ATOM   4048  O   GLY A 265      54.393  69.458  82.901  1.00  0.00           O
ATOM   4049  N   SER A 266      54.652  68.818  85.012  1.00  0.00           N
ATOM   4051  CA  SER A 266      55.742  67.928  84.682  1.00  0.00           C
ATOM   4053  CB  SER A 266      57.092  68.637  84.371  1.00  0.00           C
ATOM   4056  OG  SER A 266      58.062  67.717  83.841  1.00  0.00           O
ATOM   4058  C   SER A 266      55.952  67.008  85.842  1.00  0.00           C
ATOM   4059  O   SER A 266      55.391  67.168  86.910  1.00  0.00           O
ATOM   4060  N   VAL A 267      56.812  65.997  85.632  1.00  0.00           N
ATOM   4062  CA  VAL A 267      57.173  64.998  86.611  1.00  0.00           C
ATOM   4064  CB  VAL A 267      57.342  63.637  85.942  1.00  0.00           C
ATOM   4066  CG1 VAL A 267      55.952  63.227  85.422  1.00  0.00           C
ATOM   4070  CG2 VAL A 267      58.412  63.658  84.832  1.00  0.00           C
ATOM   4074  C   VAL A 267      58.462  65.348  87.311  1.00  0.00           C
ATOM   4075  O   VAL A 267      58.942  64.607  88.160  1.00  0.00           O
ATOM   4076  N   ASN A 268      59.042  66.518  87.001  1.00  0.00           N
ATOM   4078  CA  ASN A 268      60.262  66.977  87.642  1.00  0.00           C
ATOM   4080  CB  ASN A 268      61.372  67.257  86.591  1.00  0.00           C
ATOM   4083  CG  ASN A 268      61.192  68.578  85.862  1.00  0.00           C
ATOM   4084  OD1 ASN A 268      61.632  69.628  86.341  1.00  0.00           O
ATOM   4085  ND2 ASN A 268      60.552  68.568  84.682  1.00  0.00           N
ATOM   4088  C   ASN A 268      59.931  68.157  88.542  1.00  0.00           C
ATOM   4089  O   ASN A 268      58.902  68.818  88.382  1.00  0.00           O
ATOM   4090  N   ASP A 269      60.802  68.407  89.531  1.00  0.00           N
ATOM   4092  CA  ASP A 269      60.612  69.398  90.562  1.00  0.00           C
ATOM   4094  CB  ASP A 269      61.722  69.357  91.661  1.00  0.00           C
ATOM   4097  CG  ASP A 269      62.002  67.998  92.271  1.00  0.00           C
ATOM   4098  OD1 ASP A 269      61.641  66.948  91.712  1.00  0.00           O
ATOM   4099  OD2 ASP A 269      62.732  67.988  93.292  1.00  0.00           O
ATOM   4100  C   ASP A 269      60.542  70.827  90.042  1.00  0.00           C
ATOM   4101  O   ASP A 269      60.783  71.168  88.882  1.00  0.00           O
ATOM   4102  N   PHE A 270      60.242  71.757  90.942  1.00  0.00           N
ATOM   4104  CA  PHE A 270      60.162  73.157  90.611  1.00  0.00           C
ATOM   4106  CB  PHE A 270      58.712  73.578  90.261  1.00  0.00           C
ATOM   4109  CG  PHE A 270      57.782  73.308  91.411  1.00  0.00           C
ATOM   4110  CD1 PHE A 270      57.312  72.018  91.661  1.00  0.00           C
ATOM   4112  CE1 PHE A 270      56.431  71.768  92.712  1.00  0.00           C
ATOM   4114  CZ  PHE A 270      56.042  72.808  93.551  1.00  0.00           C
ATOM   4116  CD2 PHE A 270      57.402  74.348  92.271  1.00  0.00           C
ATOM   4118  CE2 PHE A 270      56.532  74.108  93.331  1.00  0.00           C
ATOM   4120  C   PHE A 270      60.692  73.896  91.812  1.00  0.00           C
ATOM   4121  O   PHE A 270      60.802  73.378  92.911  1.00  0.00           O
ATOM   4122  N   ILE A 271      61.052  75.168  91.602  1.00  0.00           N
ATOM   4124  CA  ILE A 271      61.592  75.977  92.661  1.00  0.00           C
ATOM   4126  CB  ILE A 271      62.962  76.568  92.362  1.00  0.00           C
ATOM   4128  CG2 ILE A 271      63.542  77.217  93.632  1.00  0.00           C
ATOM   4132  CG1 ILE A 271      63.922  75.507  91.801  1.00  0.00           C
ATOM   4135  CD  ILE A 271      65.062  76.238  91.101  1.00  0.00           C
ATOM   4139  C   ILE A 271      60.653  77.117  92.871  1.00  0.00           C
ATOM   4140  O   ILE A 271      60.251  77.808  91.931  1.00  0.00           O
ATOM   4141  N   VAL A 272      60.332  77.367  94.142  1.00  0.00           N
ATOM   4143  CA  VAL A 272      59.812  78.637  94.552  1.00  0.00           C
ATOM   4145  CB  VAL A 272      58.681  78.477  95.551  1.00  0.00           C
ATOM   4147  CG1 VAL A 272      58.143  79.878  95.862  1.00  0.00           C
ATOM   4151  CG2 VAL A 272      57.592  77.577  94.922  1.00  0.00           C
ATOM   4155  C   VAL A 272      60.972  79.438  95.121  1.00  0.00           C
ATOM   4156  O   VAL A 272      61.582  79.047  96.112  1.00  0.00           O
ATOM   4157  N   ASP A 273      61.342  80.547  94.472  1.00  0.00           N
ATOM   4159  CA  ASP A 273      62.272  81.497  95.012  1.00  0.00           C
ATOM   4161  CB  ASP A 273      63.712  81.338  94.452  1.00  0.00           C
ATOM   4164  CG  ASP A 273      64.692  82.117  95.312  1.00  0.00           C
ATOM   4165  OD1 ASP A 273      64.673  83.378  95.231  1.00  0.00           O
ATOM   4166  OD2 ASP A 273      65.402  81.467  96.122  1.00  0.00           O
ATOM   4167  C   ASP A 273      61.662  82.858  94.762  1.00  0.00           C
ATOM   4168  O   ASP A 273      61.052  83.117  93.712  1.00  0.00           O
ATOM   4169  N   GLY A 274      61.752  83.738  95.771  1.00  0.00           N
ATOM   4171  CA  GLY A 274      61.022  84.988  95.821  1.00  0.00           C
ATOM   4174  C   GLY A 274      59.533  84.798  95.732  1.00  0.00           C
ATOM   4175  O   GLY A 274      58.942  83.988  96.441  1.00  0.00           O
ATOM   4176  N   ASN A 275      58.882  85.557  94.832  1.00  0.00           N
ATOM   4178  CA  ASN A 275      57.482  85.387  94.511  1.00  0.00           C
ATOM   4180  CB  ASN A 275      56.662  86.686  94.792  1.00  0.00           C
ATOM   4183  CG  ASN A 275      55.232  86.368  95.252  1.00  0.00           C
ATOM   4184  OD1 ASN A 275      55.022  85.867  96.352  1.00  0.00           O
ATOM   4185  ND2 ASN A 275      54.222  86.697  94.410  1.00  0.00           N
ATOM   4188  C   ASN A 275      57.412  84.978  93.051  1.00  0.00           C
ATOM   4189  O   ASN A 275      56.612  85.508  92.271  1.00  0.00           O
ATOM   4190  N   ARG A 276      58.192  83.967  92.642  1.00  0.00           N
ATOM   4192  CA  ARG A 276      58.002  83.327  91.362  1.00  0.00           C
ATOM   4194  CB  ARG A 276      59.022  83.808  90.282  1.00  0.00           C
ATOM   4197  CG  ARG A 276      59.412  85.307  90.322  1.00  0.00           C
ATOM   4200  CD  ARG A 276      60.442  85.627  89.231  1.00  0.00           C
ATOM   4203  NE  ARG A 276      60.783  87.098  89.270  1.00  0.00           N
ATOM   4205  CZ  ARG A 276      61.272  87.796  88.251  1.00  0.00           C
ATOM   4206  NH1 ARG A 276      61.512  87.238  87.092  1.00  0.00           N
ATOM   4209  NH2 ARG A 276      61.562  89.078  88.391  1.00  0.00           N
ATOM   4212  C   ARG A 276      58.172  81.826  91.542  1.00  0.00           C
ATOM   4213  O   ARG A 276      58.772  81.338  92.492  1.00  0.00           O
ATOM   4214  N   ILE A 277      57.642  81.077  90.562  1.00  0.00           N
ATOM   4216  CA  ILE A 277      57.852  79.657  90.401  1.00  0.00           C
ATOM   4218  CB  ILE A 277      56.542  78.888  90.201  1.00  0.00           C
ATOM   4220  CG2 ILE A 277      56.833  77.378  90.062  1.00  0.00           C
ATOM   4224  CG1 ILE A 277      55.542  79.187  91.341  1.00  0.00           C
ATOM   4227  CD  ILE A 277      54.102  78.738  91.051  1.00  0.00           C
ATOM   4231  C   ILE A 277      58.732  79.498  89.182  1.00  0.00           C
ATOM   4232  O   ILE A 277      58.442  80.068  88.132  1.00  0.00           O
ATOM   4233  N   TYR A 278      59.832  78.738  89.301  1.00  0.00           N
ATOM   4235  CA  TYR A 278      60.662  78.327  88.181  1.00  0.00           C
ATOM   4237  CB  TYR A 278      62.182  78.538  88.411  1.00  0.00           C
ATOM   4240  CG  TYR A 278      62.462  79.968  88.752  1.00  0.00           C
ATOM   4241  CD1 TYR A 278      62.472  80.387  90.091  1.00  0.00           C
ATOM   4243  CE1 TYR A 278      62.792  81.707  90.411  1.00  0.00           C
ATOM   4245  CZ  TYR A 278      63.143  82.607  89.410  1.00  0.00           C
ATOM   4246  OH  TYR A 278      63.552  83.906  89.781  1.00  0.00           O
ATOM   4248  CD2 TYR A 278      62.792  80.888  87.742  1.00  0.00           C
ATOM   4250  CE2 TYR A 278      63.122  82.217  88.062  1.00  0.00           C
ATOM   4252  C   TYR A 278      60.452  76.848  88.012  1.00  0.00           C
ATOM   4253  O   TYR A 278      60.572  76.107  88.981  1.00  0.00           O
ATOM   4254  N   LEU A 279      60.122  76.388  86.801  1.00  0.00           N
ATOM   4256  CA  LEU A 279      59.802  74.998  86.562  1.00  0.00           C
ATOM   4258  CB  LEU A 279      58.262  74.727  86.632  1.00  0.00           C
ATOM   4261  CG  LEU A 279      57.342  75.657  85.802  1.00  0.00           C
ATOM   4263  CD1 LEU A 279      57.493  75.458  84.291  1.00  0.00           C
ATOM   4267  CD2 LEU A 279      55.882  75.428  86.212  1.00  0.00           C
ATOM   4271  C   LEU A 279      60.412  74.518  85.261  1.00  0.00           C
ATOM   4272  O   LEU A 279      60.842  75.297  84.410  1.00  0.00           O
ATOM   4273  N   VAL A 280      60.452  73.188  85.062  1.00  0.00           N
ATOM   4275  CA  VAL A 280      60.552  72.608  83.731  1.00  0.00           C
ATOM   4277  CB  VAL A 280      61.712  71.628  83.561  1.00  0.00           C
ATOM   4279  CG1 VAL A 280      61.702  70.967  82.171  1.00  0.00           C
ATOM   4283  CG2 VAL A 280      63.052  72.348  83.731  1.00  0.00           C
ATOM   4287  C   VAL A 280      59.212  71.927  83.461  1.00  0.00           C
ATOM   4288  O   VAL A 280      58.642  71.248  84.312  1.00  0.00           O
ATOM   4289  N   ASP A 281      58.642  72.168  82.281  1.00  0.00           N
ATOM   4291  CA  ASP A 281      57.412  71.618  81.751  1.00  0.00           C
ATOM   4293  CB  ASP A 281      57.012  72.628  80.641  1.00  0.00           C
ATOM   4296  CG  ASP A 281      55.692  72.428  79.922  1.00  0.00           C
ATOM   4297  OD1 ASP A 281      54.692  72.028  80.572  1.00  0.00           O
ATOM   4298  OD2 ASP A 281      55.622  72.788  78.712  1.00  0.00           O
ATOM   4299  C   ASP A 281      57.612  70.217  81.182  1.00  0.00           C
ATOM   4300  O   ASP A 281      58.732  69.717  81.112  1.00  0.00           O
ATOM   4301  N   GLN A 282      56.542  69.528  80.751  1.00  0.00           N
ATOM   4303  CA  GLN A 282      56.602  68.318  79.962  1.00  0.00           C
ATOM   4305  CB  GLN A 282      55.251  68.047  79.262  1.00  0.00           C
ATOM   4308  CG  GLN A 282      54.263  67.227  80.112  1.00  0.00           C
ATOM   4311  CD  GLN A 282      52.972  66.958  79.322  1.00  0.00           C
ATOM   4312  OE1 GLN A 282      52.282  65.967  79.521  1.00  0.00           O
ATOM   4313  NE2 GLN A 282      52.622  67.888  78.411  1.00  0.00           N
ATOM   4316  C   GLN A 282      57.692  68.208  78.902  1.00  0.00           C
ATOM   4317  O   GLN A 282      58.502  67.288  78.932  1.00  0.00           O
ATOM   4318  N   ASN A 283      57.712  69.118  77.922  1.00  0.00           N
ATOM   4320  CA  ASN A 283      58.562  68.967  76.762  1.00  0.00           C
ATOM   4322  CB  ASN A 283      57.832  69.418  75.481  1.00  0.00           C
ATOM   4325  CG  ASN A 283      56.612  68.547  75.182  1.00  0.00           C
ATOM   4326  OD1 ASN A 283      56.212  67.608  75.862  1.00  0.00           O
ATOM   4327  ND2 ASN A 283      55.942  68.928  74.072  1.00  0.00           N
ATOM   4330  C   ASN A 283      59.832  69.788  76.922  1.00  0.00           C
ATOM   4331  O   ASN A 283      60.382  70.278  75.941  1.00  0.00           O
ATOM   4332  N   ASP A 284      60.292  70.018  78.172  1.00  0.00           N
ATOM   4334  CA  ASP A 284      61.562  70.657  78.482  1.00  0.00           C
ATOM   4336  CB  ASP A 284      62.762  69.977  77.801  1.00  0.00           C
ATOM   4339  CG  ASP A 284      62.702  68.497  78.112  1.00  0.00           C
ATOM   4340  OD1 ASP A 284      62.632  68.118  79.301  1.00  0.00           O
ATOM   4341  OD2 ASP A 284      62.762  67.717  77.132  1.00  0.00           O
ATOM   4342  C   ASP A 284      61.532  72.168  78.261  1.00  0.00           C
ATOM   4343  O   ASP A 284      62.542  72.858  78.222  1.00  0.00           O
ATOM   4344  N   ARG A 285      60.302  72.708  78.172  1.00  0.00           N
ATOM   4346  CA  ARG A 285      59.972  74.108  78.352  1.00  0.00           C
ATOM   4348  CB  ARG A 285      58.452  74.338  78.082  1.00  0.00           C
ATOM   4351  CG  ARG A 285      58.122  74.747  76.642  1.00  0.00           C
ATOM   4354  CD  ARG A 285      56.752  75.388  76.392  1.00  0.00           C
ATOM   4357  NE  ARG A 285      55.732  74.287  76.372  1.00  0.00           N
ATOM   4359  CZ  ARG A 285      55.391  73.598  75.292  1.00  0.00           C
ATOM   4360  NH1 ARG A 285      55.942  73.757  74.111  1.00  0.00           N
ATOM   4363  NH2 ARG A 285      54.403  72.728  75.361  1.00  0.00           N
ATOM   4366  C   ARG A 285      60.382  74.668  79.712  1.00  0.00           C
ATOM   4367  O   ARG A 285      60.092  74.077  80.751  1.00  0.00           O
ATOM   4368  N   VAL A 286      61.052  75.838  79.742  1.00  0.00           N
ATOM   4370  CA  VAL A 286      61.382  76.528  80.982  1.00  0.00           C
ATOM   4372  CB  VAL A 286      62.862  76.878  81.091  1.00  0.00           C
ATOM   4374  CG1 VAL A 286      63.132  77.617  82.422  1.00  0.00           C
ATOM   4378  CG2 VAL A 286      63.692  75.577  80.992  1.00  0.00           C
ATOM   4382  C   VAL A 286      60.583  77.818  81.051  1.00  0.00           C
ATOM   4383  O   VAL A 286      60.562  78.598  80.102  1.00  0.00           O
ATOM   4384  N   MET A 287      59.912  78.077  82.192  1.00  0.00           N
ATOM   4386  CA  MET A 287      58.982  79.178  82.362  1.00  0.00           C
ATOM   4388  CB  MET A 287      57.512  78.657  82.341  1.00  0.00           C
ATOM   4391  CG  MET A 287      57.173  77.818  81.091  1.00  0.00           C
ATOM   4394  SD  MET A 287      55.562  76.988  81.061  1.00  0.00           S
ATOM   4395  CE  MET A 287      54.542  78.467  81.132  1.00  0.00           C
ATOM   4399  C   MET A 287      59.222  79.808  83.712  1.00  0.00           C
ATOM   4400  O   MET A 287      59.662  79.128  84.641  1.00  0.00           O
ATOM   4401  N   ALA A 288      58.902  81.107  83.882  1.00  0.00           N
ATOM   4403  CA  ALA A 288      58.812  81.697  85.201  1.00  0.00           C
ATOM   4405  CB  ALA A 288      59.853  82.817  85.441  1.00  0.00           C
ATOM   4409  C   ALA A 288      57.412  82.238  85.382  1.00  0.00           C
ATOM   4410  O   ALA A 288      56.872  82.898  84.501  1.00  0.00           O
ATOM   4411  N   LEU A 289      56.771  81.898  86.511  1.00  0.00           N
ATOM   4413  CA  LEU A 289      55.362  82.128  86.751  1.00  0.00           C
ATOM   4415  CB  LEU A 289      54.582  80.788  86.941  1.00  0.00           C
ATOM   4418  CG  LEU A 289      54.472  79.848  85.732  1.00  0.00           C
ATOM   4420  CD1 LEU A 289      53.912  80.608  84.531  1.00  0.00           C
ATOM   4424  CD2 LEU A 289      55.762  79.128  85.312  1.00  0.00           C
ATOM   4428  C   LEU A 289      55.232  82.898  88.051  1.00  0.00           C
ATOM   4429  O   LEU A 289      55.993  82.637  88.981  1.00  0.00           O
ATOM   4430  N   THR A 290      54.292  83.848  88.212  1.00  0.00           N
ATOM   4432  CA  THR A 290      53.982  84.398  89.542  1.00  0.00           C
ATOM   4434  CB  THR A 290      53.213  85.716  89.511  1.00  0.00           C
ATOM   4436  OG1 THR A 290      51.852  85.608  89.111  1.00  0.00           O
ATOM   4438  CG2 THR A 290      53.931  86.608  88.502  1.00  0.00           C
ATOM   4442  C   THR A 290      53.322  83.397  90.481  1.00  0.00           C
ATOM   4443  O   THR A 290      52.552  82.537  90.072  1.00  0.00           O
ATOM   4444  N   ILE A 291      53.632  83.497  91.801  1.00  0.00           N
ATOM   4446  CA  ILE A 291      53.021  82.698  92.861  1.00  0.00           C
ATOM   4448  CB  ILE A 291      53.512  83.138  94.251  1.00  0.00           C
ATOM   4450  CG2 ILE A 291      52.782  82.448  95.422  1.00  0.00           C
ATOM   4454  CG1 ILE A 291      55.022  82.936  94.422  1.00  0.00           C
ATOM   4457  CD  ILE A 291      55.502  81.488  94.312  1.00  0.00           C
ATOM   4461  C   ILE A 291      51.522  82.828  92.932  1.00  0.00           C
ATOM   4462  O   ILE A 291      50.792  81.847  93.082  1.00  0.00           O
ATOM   4463  N   ASP A 292      51.032  84.067  92.871  1.00  0.00           N
ATOM   4465  CA  ASP A 292      49.662  84.458  93.012  1.00  0.00           C
ATOM   4467  CB  ASP A 292      49.603  86.018  92.992  1.00  0.00           C
ATOM   4470  CG  ASP A 292      50.602  86.567  92.001  1.00  0.00           C
ATOM   4471  OD1 ASP A 292      51.802  86.637  92.372  1.00  0.00           O
ATOM   4472  OD2 ASP A 292      50.251  86.818  90.821  1.00  0.00           O
ATOM   4473  C   ASP A 292      48.722  83.868  91.972  1.00  0.00           C
ATOM   4474  O   ASP A 292      47.681  83.337  92.322  1.00  0.00           O
ATOM   4475  N   GLY A 293      49.071  83.917  90.681  1.00  0.00           N
ATOM   4477  CA  GLY A 293      48.122  83.588  89.641  1.00  0.00           C
ATOM   4480  C   GLY A 293      48.632  82.598  88.661  1.00  0.00           C
ATOM   4481  O   GLY A 293      47.891  82.157  87.792  1.00  0.00           O
ATOM   4482  N   GLY A 294      49.931  82.247  88.731  1.00  0.00           N
ATOM   4484  CA  GLY A 294      50.583  81.427  87.731  1.00  0.00           C
ATOM   4487  C   GLY A 294      50.722  82.138  86.411  1.00  0.00           C
ATOM   4488  O   GLY A 294      50.783  81.488  85.371  1.00  0.00           O
ATOM   4489  N   VAL A 295      50.772  83.488  86.402  1.00  0.00           N
ATOM   4491  CA  VAL A 295      50.842  84.248  85.161  1.00  0.00           C
ATOM   4493  CB  VAL A 295      50.362  85.687  85.312  1.00  0.00           C
ATOM   4495  CG1 VAL A 295      50.452  86.457  83.971  1.00  0.00           C
ATOM   4499  CG2 VAL A 295      48.892  85.667  85.792  1.00  0.00           C
ATOM   4503  C   VAL A 295      52.252  84.197  84.622  1.00  0.00           C
ATOM   4504  O   VAL A 295      53.222  84.528  85.312  1.00  0.00           O
ATOM   4505  N   THR A 296      52.412  83.728  83.362  1.00  0.00           N
ATOM   4507  CA  THR A 296      53.732  83.598  82.742  1.00  0.00           C
ATOM   4509  CB  THR A 296      53.743  82.917  81.371  1.00  0.00           C
ATOM   4511  OG1 THR A 296      53.112  81.657  81.411  1.00  0.00           O
ATOM   4513  CG2 THR A 296      55.172  82.607  80.932  1.00  0.00           C
ATOM   4517  C   THR A 296      54.492  84.897  82.612  1.00  0.00           C
ATOM   4518  O   THR A 296      54.022  85.848  81.992  1.00  0.00           O
ATOM   4519  N   LEU A 297      55.713  84.958  83.172  1.00  0.00           N
ATOM   4521  CA  LEU A 297      56.622  86.077  83.072  1.00  0.00           C
ATOM   4523  CB  LEU A 297      57.582  86.098  84.282  1.00  0.00           C
ATOM   4526  CG  LEU A 297      56.852  86.177  85.632  1.00  0.00           C
ATOM   4528  CD1 LEU A 297      57.872  86.308  86.770  1.00  0.00           C
ATOM   4532  CD2 LEU A 297      55.842  87.338  85.652  1.00  0.00           C
ATOM   4536  C   LEU A 297      57.423  85.977  81.791  1.00  0.00           C
ATOM   4537  O   LEU A 297      57.552  86.907  81.002  1.00  0.00           O
ATOM   4538  N   TRP A 298      57.932  84.768  81.521  1.00  0.00           N
ATOM   4540  CA  TRP A 298      58.622  84.477  80.301  1.00  0.00           C
ATOM   4542  CB  TRP A 298      60.092  84.988  80.282  1.00  0.00           C
ATOM   4545  CG  TRP A 298      60.912  84.617  81.471  1.00  0.00           C
ATOM   4546  CD1 TRP A 298      61.152  85.428  82.551  1.00  0.00           C
ATOM   4548  NE1 TRP A 298      61.903  84.738  83.472  1.00  0.00           N
ATOM   4550  CE2 TRP A 298      62.173  83.488  83.001  1.00  0.00           C
ATOM   4551  CD2 TRP A 298      61.562  83.367  81.731  1.00  0.00           C
ATOM   4552  CE3 TRP A 298      61.732  82.187  81.002  1.00  0.00           C
ATOM   4554  CZ3 TRP A 298      62.482  81.147  81.562  1.00  0.00           C
ATOM   4556  CZ2 TRP A 298      62.891  82.448  83.572  1.00  0.00           C
ATOM   4558  CH2 TRP A 298      63.042  81.277  82.831  1.00  0.00           C
ATOM   4560  C   TRP A 298      58.562  82.998  80.132  1.00  0.00           C
ATOM   4561  O   TRP A 298      58.232  82.257  81.061  1.00  0.00           O
ATOM   4562  N   THR A 299      58.862  82.527  78.922  1.00  0.00           N
ATOM   4564  CA  THR A 299      58.872  81.147  78.542  1.00  0.00           C
ATOM   4566  CB  THR A 299      57.612  80.757  77.762  1.00  0.00           C
ATOM   4568  OG1 THR A 299      57.243  79.418  78.032  1.00  0.00           O
ATOM   4570  CG2 THR A 299      57.732  80.856  76.251  1.00  0.00           C
ATOM   4574  C   THR A 299      60.122  81.098  77.712  1.00  0.00           C
ATOM   4575  O   THR A 299      60.482  82.087  77.072  1.00  0.00           O
ATOM   4576  N   GLN A 300      60.872  79.998  77.752  1.00  0.00           N
ATOM   4578  CA  GLN A 300      61.952  79.717  76.840  1.00  0.00           C
ATOM   4580  CB  GLN A 300      63.312  79.878  77.562  1.00  0.00           C
ATOM   4583  CG  GLN A 300      64.572  79.577  76.731  1.00  0.00           C
ATOM   4586  CD  GLN A 300      64.562  80.207  75.341  1.00  0.00           C
ATOM   4587  OE1 GLN A 300      64.173  79.528  74.391  1.00  0.00           O
ATOM   4588  NE2 GLN A 300      64.982  81.488  75.231  1.00  0.00           N
ATOM   4591  C   GLN A 300      61.792  78.297  76.331  1.00  0.00           C
ATOM   4592  O   GLN A 300      61.652  77.378  77.142  1.00  0.00           O
ATOM   4593  N   SER A 301      61.771  78.107  75.001  1.00  0.00           N
ATOM   4595  CA  SER A 301      61.422  76.868  74.322  1.00  0.00           C
ATOM   4597  CB  SER A 301      59.952  76.888  73.812  1.00  0.00           C
ATOM   4600  OG  SER A 301      59.722  78.007  72.972  1.00  0.00           O
ATOM   4602  C   SER A 301      62.372  76.528  73.182  1.00  0.00           C
ATOM   4603  O   SER A 301      62.052  75.768  72.282  1.00  0.00           O
ATOM   4604  N   ASP A 302      63.632  76.988  73.231  1.00  0.00           N
ATOM   4606  CA  ASP A 302      64.692  76.437  72.382  1.00  0.00           C
ATOM   4608  CB  ASP A 302      65.912  77.378  72.431  1.00  0.00           C
ATOM   4611  CG  ASP A 302      65.641  78.648  71.632  1.00  0.00           C
ATOM   4612  OD1 ASP A 302      64.923  78.568  70.621  1.00  0.00           O
ATOM   4613  OD2 ASP A 302      66.362  79.648  71.902  1.00  0.00           O
ATOM   4614  C   ASP A 302      65.132  75.047  72.822  1.00  0.00           C
ATOM   4615  O   ASP A 302      65.743  74.268  72.081  1.00  0.00           O
ATOM   4616  N   LEU A 303      64.802  74.668  74.062  1.00  0.00           N
ATOM   4618  CA  LEU A 303      65.251  73.437  74.672  1.00  0.00           C
ATOM   4620  CB  LEU A 303      65.522  73.607  76.191  1.00  0.00           C
ATOM   4623  CG  LEU A 303      66.472  74.757  76.582  1.00  0.00           C
ATOM   4625  CD1 LEU A 303      66.641  74.778  78.112  1.00  0.00           C
ATOM   4629  CD2 LEU A 303      67.852  74.698  75.922  1.00  0.00           C
ATOM   4633  C   LEU A 303      64.242  72.318  74.502  1.00  0.00           C
ATOM   4634  O   LEU A 303      64.393  71.278  75.122  1.00  0.00           O
ATOM   4635  N   LEU A 304      63.202  72.477  73.661  1.00  0.00           N
ATOM   4637  CA  LEU A 304      62.142  71.498  73.581  1.00  0.00           C
ATOM   4639  CB  LEU A 304      61.022  71.868  72.581  1.00  0.00           C
ATOM   4642  CG  LEU A 304      60.251  73.128  72.932  1.00  0.00           C
ATOM   4644  CD1 LEU A 304      59.071  73.407  72.011  1.00  0.00           C
ATOM   4648  CD2 LEU A 304      59.782  73.148  74.371  1.00  0.00           C
ATOM   4652  C   LEU A 304      62.552  70.098  73.201  1.00  0.00           C
ATOM   4653  O   LEU A 304      63.083  69.857  72.112  1.00  0.00           O
ATOM   4654  N   HIS A 305      62.262  69.168  74.121  1.00  0.00           N
ATOM   4656  CA  HIS A 305      62.462  67.748  73.962  1.00  0.00           C
ATOM   4658  CB  HIS A 305      61.912  67.178  72.642  1.00  0.00           C
ATOM   4661  ND1 HIS A 305      59.522  67.077  73.201  1.00  0.00           N
ATOM   4662  CG  HIS A 305      60.492  67.538  72.341  1.00  0.00           C
ATOM   4663  CE1 HIS A 305      58.382  67.208  72.562  1.00  0.00           C
ATOM   4665  NE2 HIS A 305      58.572  67.717  71.321  1.00  0.00           N
ATOM   4667  CD2 HIS A 305      59.923  67.948  71.181  1.00  0.00           C
ATOM   4669  C   HIS A 305      63.902  67.288  74.152  1.00  0.00           C
ATOM   4670  O   HIS A 305      64.271  66.257  73.602  1.00  0.00           O
ATOM   4671  N   ARG A 306      64.743  68.028  74.901  1.00  0.00           N
ATOM   4673  CA  ARG A 306      66.132  67.646  75.132  1.00  0.00           C
ATOM   4675  CB  ARG A 306      67.072  68.888  75.111  1.00  0.00           C
ATOM   4678  CG  ARG A 306      67.042  69.797  76.361  1.00  0.00           C
ATOM   4681  CD  ARG A 306      68.141  70.857  76.411  1.00  0.00           C
ATOM   4684  NE  ARG A 306      68.272  71.547  75.091  1.00  0.00           N
ATOM   4686  CZ  ARG A 306      69.412  71.657  74.422  1.00  0.00           C
ATOM   4687  NH1 ARG A 306      70.522  71.018  74.672  1.00  0.00           N
ATOM   4690  NH2 ARG A 306      69.432  72.458  73.371  1.00  0.00           N
ATOM   4693  C   ARG A 306      66.312  66.898  76.451  1.00  0.00           C
ATOM   4694  O   ARG A 306      67.442  66.558  76.832  1.00  0.00           O
ATOM   4695  N   LEU A 307      65.212  66.618  77.161  1.00  0.00           N
ATOM   4697  CA  LEU A 307      65.122  65.768  78.331  1.00  0.00           C
ATOM   4699  CB  LEU A 307      65.552  64.287  78.112  1.00  0.00           C
ATOM   4702  CG  LEU A 307      64.622  63.428  77.212  1.00  0.00           C
ATOM   4704  CD1 LEU A 307      64.552  63.918  75.771  1.00  0.00           C
ATOM   4708  CD2 LEU A 307      65.132  61.988  77.191  1.00  0.00           C
ATOM   4712  C   LEU A 307      65.862  66.388  79.492  1.00  0.00           C
ATOM   4713  O   LEU A 307      66.952  65.967  79.892  1.00  0.00           O
ATOM   4714  N   LEU A 308      65.272  67.477  80.021  1.00  0.00           N
ATOM   4716  CA  LEU A 308      65.872  68.288  81.042  1.00  0.00           C
ATOM   4718  CB  LEU A 308      65.391  69.768  81.002  1.00  0.00           C
ATOM   4721  CG  LEU A 308      66.012  70.607  79.872  1.00  0.00           C
ATOM   4723  CD1 LEU A 308      65.372  71.998  79.831  1.00  0.00           C
ATOM   4727  CD2 LEU A 308      67.532  70.748  80.032  1.00  0.00           C
ATOM   4731  C   LEU A 308      65.692  67.717  82.422  1.00  0.00           C
ATOM   4732  O   LEU A 308      64.723  67.018  82.752  1.00  0.00           O
ATOM   4733  N   THR A 309      66.673  68.018  83.271  1.00  0.00           N
ATOM   4735  CA  THR A 309      66.682  67.748  84.682  1.00  0.00           C
ATOM   4737  CB  THR A 309      68.103  67.768  85.212  1.00  0.00           C
ATOM   4739  OG1 THR A 309      68.732  69.038  85.032  1.00  0.00           O
ATOM   4741  CG2 THR A 309      68.962  66.757  84.452  1.00  0.00           C
ATOM   4745  C   THR A 309      65.852  68.768  85.441  1.00  0.00           C
ATOM   4746  O   THR A 309      65.391  69.768  84.882  1.00  0.00           O
ATOM   4747  N   SER A 310      65.612  68.538  86.751  1.00  0.00           N
ATOM   4749  CA  SER A 310      64.962  69.498  87.621  1.00  0.00           C
ATOM   4751  CB  SER A 310      64.882  69.018  89.111  1.00  0.00           C
ATOM   4754  OG  SER A 310      64.372  67.687  89.212  1.00  0.00           O
ATOM   4756  C   SER A 310      65.673  70.867  87.691  1.00  0.00           C
ATOM   4757  O   SER A 310      66.891  70.907  87.761  1.00  0.00           O
ATOM   4758  N   PRO A 311      65.003  72.008  87.712  1.00  0.00           N
ATOM   4759  CD  PRO A 311      63.552  72.077  87.581  1.00  0.00           C
ATOM   4762  CA  PRO A 311      65.622  73.308  87.962  1.00  0.00           C
ATOM   4764  CB  PRO A 311      64.452  74.297  87.761  1.00  0.00           C
ATOM   4767  CG  PRO A 311      63.162  73.507  87.952  1.00  0.00           C
ATOM   4770  C   PRO A 311      66.352  73.488  89.291  1.00  0.00           C
ATOM   4771  O   PRO A 311      65.812  73.118  90.331  1.00  0.00           O
ATOM   4772  N   VAL A 312      67.542  74.168  89.301  1.00  0.00           N
ATOM   4774  CA  VAL A 312      68.141  74.768  90.512  1.00  0.00           C
ATOM   4776  CB  VAL A 312      69.192  73.928  91.231  1.00  0.00           C
ATOM   4778  CG1 VAL A 312      68.532  72.646  91.762  1.00  0.00           C
ATOM   4782  CG2 VAL A 312      70.423  73.657  90.341  1.00  0.00           C
ATOM   4786  C   VAL A 312      68.753  76.137  90.231  1.00  0.00           C
ATOM   4787  O   VAL A 312      69.353  76.378  89.191  1.00  0.00           O
ATOM   4788  N   LEU A 313      68.632  77.098  91.172  1.00  0.00           N
ATOM   4790  CA  LEU A 313      69.292  78.398  91.061  1.00  0.00           C
ATOM   4792  CB  LEU A 313      68.532  79.588  91.702  1.00  0.00           C
ATOM   4795  CG  LEU A 313      67.322  80.177  90.951  1.00  0.00           C
ATOM   4797  CD1 LEU A 313      66.142  79.217  90.862  1.00  0.00           C
ATOM   4801  CD2 LEU A 313      66.842  81.457  91.661  1.00  0.00           C
ATOM   4805  C   LEU A 313      70.692  78.348  91.682  1.00  0.00           C
ATOM   4806  O   LEU A 313      70.923  77.937  92.822  1.00  0.00           O
ATOM   4807  N   TYR A 314      71.673  78.818  90.911  1.00  0.00           N
ATOM   4809  CA  TYR A 314      73.042  78.988  91.341  1.00  0.00           C
ATOM   4811  CB  TYR A 314      73.931  77.907  90.660  1.00  0.00           C
ATOM   4814  CG  TYR A 314      75.402  78.148  90.831  1.00  0.00           C
ATOM   4815  CD1 TYR A 314      76.132  77.558  91.882  1.00  0.00           C
ATOM   4817  CE1 TYR A 314      77.522  77.757  91.982  1.00  0.00           C
ATOM   4819  CZ  TYR A 314      78.182  78.538  91.021  1.00  0.00           C
ATOM   4820  OH  TYR A 314      79.562  78.738  91.122  1.00  0.00           O
ATOM   4822  CD2 TYR A 314      76.082  78.918  89.892  1.00  0.00           C
ATOM   4824  CE2 TYR A 314      77.472  79.108  89.962  1.00  0.00           C
ATOM   4826  C   TYR A 314      73.423  80.428  91.012  1.00  0.00           C
ATOM   4827  O   TYR A 314      73.312  80.856  89.872  1.00  0.00           O
ATOM   4828  N   ASN A 315      73.852  81.238  92.001  1.00  0.00           N
ATOM   4830  CA  ASN A 315      74.342  82.598  91.801  1.00  0.00           C
ATOM   4832  CB  ASN A 315      75.751  82.607  91.152  1.00  0.00           C
ATOM   4835  CG  ASN A 315      76.842  81.966  92.021  1.00  0.00           C
ATOM   4836  OD1 ASN A 315      76.602  81.137  92.882  1.00  0.00           O
ATOM   4837  ND2 ASN A 315      78.112  82.408  91.832  1.00  0.00           N
ATOM   4840  C   ASN A 315      73.382  83.568  91.101  1.00  0.00           C
ATOM   4841  O   ASN A 315      73.812  84.528  90.462  1.00  0.00           O
ATOM   4842  N   GLY A 316      72.052  83.367  91.222  1.00  0.00           N
ATOM   4844  CA  GLY A 316      71.002  84.248  90.681  1.00  0.00           C
ATOM   4847  C   GLY A 316      70.432  83.698  89.431  1.00  0.00           C
ATOM   4848  O   GLY A 316      69.452  84.207  88.882  1.00  0.00           O
ATOM   4849  N   ASN A 317      71.042  82.618  88.951  1.00  0.00           N
ATOM   4851  CA  ASN A 317      70.923  82.106  87.621  1.00  0.00           C
ATOM   4853  CB  ASN A 317      72.332  82.238  87.021  1.00  0.00           C
ATOM   4856  CG  ASN A 317      72.442  83.577  86.301  1.00  0.00           C
ATOM   4857  OD1 ASN A 317      71.592  84.466  86.362  1.00  0.00           O
ATOM   4858  ND2 ASN A 317      73.552  83.738  85.551  1.00  0.00           N
ATOM   4861  C   ASN A 317      70.463  80.678  87.672  1.00  0.00           C
ATOM   4862  O   ASN A 317      70.912  79.867  88.482  1.00  0.00           O
ATOM   4863  N   LEU A 318      69.522  80.317  86.782  1.00  0.00           N
ATOM   4865  CA  LEU A 318      68.893  79.028  86.782  1.00  0.00           C
ATOM   4867  CB  LEU A 318      67.472  79.198  86.191  1.00  0.00           C
ATOM   4870  CG  LEU A 318      66.662  77.897  86.051  1.00  0.00           C
ATOM   4872  CD1 LEU A 318      66.452  77.247  87.411  1.00  0.00           C
ATOM   4876  CD2 LEU A 318      65.312  78.168  85.371  1.00  0.00           C
ATOM   4880  C   LEU A 318      69.702  78.037  85.961  1.00  0.00           C
ATOM   4881  O   LEU A 318      69.962  78.278  84.792  1.00  0.00           O
ATOM   4882  N   VAL A 319      70.122  76.907  86.551  1.00  0.00           N
ATOM   4884  CA  VAL A 319      70.973  75.948  85.872  1.00  0.00           C
ATOM   4886  CB  VAL A 319      72.342  75.797  86.532  1.00  0.00           C
ATOM   4888  CG1 VAL A 319      73.243  74.907  85.652  1.00  0.00           C
ATOM   4892  CG2 VAL A 319      72.972  77.187  86.661  1.00  0.00           C
ATOM   4896  C   VAL A 319      70.251  74.617  85.821  1.00  0.00           C
ATOM   4897  O   VAL A 319      69.743  74.128  86.840  1.00  0.00           O
ATOM   4898  N   VAL A 320      70.192  74.028  84.622  1.00  0.00           N
ATOM   4900  CA  VAL A 320      69.642  72.698  84.352  1.00  0.00           C
ATOM   4902  CB  VAL A 320      68.262  72.708  83.691  1.00  0.00           C
ATOM   4904  CG1 VAL A 320      67.252  73.268  84.692  1.00  0.00           C
ATOM   4908  CG2 VAL A 320      68.262  73.497  82.372  1.00  0.00           C
ATOM   4912  C   VAL A 320      70.592  71.988  83.421  1.00  0.00           C
ATOM   4913  O   VAL A 320      71.452  72.617  82.801  1.00  0.00           O
ATOM   4914  N   GLY A 321      70.492  70.648  83.292  1.00  0.00           N
ATOM   4916  CA  GLY A 321      71.302  69.878  82.362  1.00  0.00           C
ATOM   4919  C   GLY A 321      70.442  68.988  81.532  1.00  0.00           C
ATOM   4920  O   GLY A 321      69.262  68.797  81.822  1.00  0.00           O
ATOM   4921  N   ASP A 322      71.022  68.428  80.481  1.00  0.00           N
ATOM   4923  CA  ASP A 322      70.312  67.638  79.511  1.00  0.00           C
ATOM   4925  CB  ASP A 322      70.012  68.437  78.212  1.00  0.00           C
ATOM   4928  CG  ASP A 322      71.232  69.077  77.562  1.00  0.00           C
ATOM   4929  OD1 ASP A 322      71.993  69.768  78.261  1.00  0.00           O
ATOM   4930  OD2 ASP A 322      71.322  69.007  76.321  1.00  0.00           O
ATOM   4931  C   ASP A 322      71.042  66.367  79.142  1.00  0.00           C
ATOM   4932  O   ASP A 322      72.192  66.098  79.481  1.00  0.00           O
ATOM   4933  N   SER A 323      70.321  65.537  78.382  1.00  0.00           N
ATOM   4935  CA  SER A 323      70.743  64.248  77.902  1.00  0.00           C
ATOM   4937  CB  SER A 323      69.562  63.488  77.271  1.00  0.00           C
ATOM   4940  OG  SER A 323      68.822  62.777  78.261  1.00  0.00           O
ATOM   4942  C   SER A 323      71.882  64.287  76.902  1.00  0.00           C
ATOM   4943  O   SER A 323      72.552  63.278  76.712  1.00  0.00           O
ATOM   4944  N   GLU A 324      72.132  65.437  76.251  1.00  0.00           N
ATOM   4946  CA  GLU A 324      73.222  65.598  75.301  1.00  0.00           C
ATOM   4948  CB  GLU A 324      72.942  66.797  74.362  1.00  0.00           C
ATOM   4951  CG  GLU A 324      71.571  66.838  73.651  1.00  0.00           C
ATOM   4954  CD  GLU A 324      71.332  68.168  72.941  1.00  0.00           C
ATOM   4955  OE1 GLU A 324      72.332  68.867  72.591  1.00  0.00           O
ATOM   4956  OE2 GLU A 324      70.143  68.538  72.731  1.00  0.00           O
ATOM   4957  C   GLU A 324      74.542  65.907  76.021  1.00  0.00           C
ATOM   4958  O   GLU A 324      75.612  65.907  75.402  1.00  0.00           O
ATOM   4959  N   GLY A 325      74.482  66.218  77.341  1.00  0.00           N
ATOM   4961  CA  GLY A 325      75.652  66.418  78.172  1.00  0.00           C
ATOM   4964  C   GLY A 325      76.002  67.838  78.472  1.00  0.00           C
ATOM   4965  O   GLY A 325      77.132  68.138  78.861  1.00  0.00           O
ATOM   4966  N   TYR A 326      75.042  68.748  78.271  1.00  0.00           N
ATOM   4968  CA  TYR A 326      75.272  70.157  78.502  1.00  0.00           C
ATOM   4970  CB  TYR A 326      74.782  71.038  77.331  1.00  0.00           C
ATOM   4973  CG  TYR A 326      75.501  70.698  76.051  1.00  0.00           C
ATOM   4974  CD1 TYR A 326      76.641  71.396  75.590  1.00  0.00           C
ATOM   4976  CE1 TYR A 326      77.192  71.128  74.332  1.00  0.00           C
ATOM   4978  CZ  TYR A 326      76.612  70.146  73.521  1.00  0.00           C
ATOM   4979  OH  TYR A 326      77.122  69.918  72.232  1.00  0.00           O
ATOM   4981  CD2 TYR A 326      74.962  69.708  75.231  1.00  0.00           C
ATOM   4983  CE2 TYR A 326      75.533  69.407  73.992  1.00  0.00           C
ATOM   4985  C   TYR A 326      74.662  70.588  79.822  1.00  0.00           C
ATOM   4986  O   TYR A 326      73.912  69.857  80.471  1.00  0.00           O
ATOM   4987  N   LEU A 327      75.003  71.808  80.282  1.00  0.00           N
ATOM   4989  CA  LEU A 327      74.213  72.507  81.271  1.00  0.00           C
ATOM   4991  CB  LEU A 327      74.892  72.708  82.652  1.00  0.00           C
ATOM   4994  CG  LEU A 327      75.152  71.418  83.442  1.00  0.00           C
ATOM   4996  CD1 LEU A 327      76.402  70.708  82.962  1.00  0.00           C
ATOM   5000  CD2 LEU A 327      75.342  71.708  84.932  1.00  0.00           C
ATOM   5004  C   LEU A 327      73.852  73.858  80.712  1.00  0.00           C
ATOM   5005  O   LEU A 327      74.712  74.577  80.221  1.00  0.00           O
ATOM   5006  N   HIS A 328      72.562  74.227  80.781  1.00  0.00           N
ATOM   5008  CA  HIS A 328      72.082  75.507  80.271  1.00  0.00           C
ATOM   5010  CB  HIS A 328      70.812  75.378  79.402  1.00  0.00           C
ATOM   5013  ND1 HIS A 328      71.862  74.528  77.292  1.00  0.00           N
ATOM   5014  CG  HIS A 328      71.002  74.327  78.362  1.00  0.00           C
ATOM   5015  CE1 HIS A 328      71.952  73.338  76.722  1.00  0.00           C
ATOM   5017  NE2 HIS A 328      71.202  72.407  77.372  1.00  0.00           N
ATOM   5019  CD2 HIS A 328      70.562  73.047  78.401  1.00  0.00           C
ATOM   5021  C   HIS A 328      71.762  76.396  81.441  1.00  0.00           C
ATOM   5022  O   HIS A 328      71.113  75.988  82.411  1.00  0.00           O
ATOM   5023  N   TRP A 329      72.223  77.657  81.352  1.00  0.00           N
ATOM   5025  CA  TRP A 329      72.142  78.628  82.402  1.00  0.00           C
ATOM   5027  CB  TRP A 329      73.542  79.227  82.721  1.00  0.00           C
ATOM   5030  CG  TRP A 329      74.592  78.248  83.132  1.00  0.00           C
ATOM   5031  CD1 TRP A 329      75.132  77.187  82.432  1.00  0.00           C
ATOM   5033  NE1 TRP A 329      76.062  76.547  83.202  1.00  0.00           N
ATOM   5035  CE2 TRP A 329      76.192  77.187  84.382  1.00  0.00           C
ATOM   5036  CD2 TRP A 329      75.312  78.288  84.382  1.00  0.00           C
ATOM   5037  CE3 TRP A 329      75.292  79.147  85.471  1.00  0.00           C
ATOM   5039  CZ3 TRP A 329      76.222  78.948  86.492  1.00  0.00           C
ATOM   5041  CZ2 TRP A 329      77.022  76.927  85.462  1.00  0.00           C
ATOM   5043  CH2 TRP A 329      77.062  77.838  86.502  1.00  0.00           C
ATOM   5045  C   TRP A 329      71.222  79.727  81.910  1.00  0.00           C
ATOM   5046  O   TRP A 329      71.522  80.477  80.992  1.00  0.00           O
ATOM   5047  N   ILE A 330      70.042  79.857  82.542  1.00  0.00           N
ATOM   5049  CA  ILE A 330      68.962  80.716  82.102  1.00  0.00           C
ATOM   5051  CB  ILE A 330      67.652  79.958  82.011  1.00  0.00           C
ATOM   5053  CG2 ILE A 330      66.522  80.907  81.532  1.00  0.00           C
ATOM   5057  CG1 ILE A 330      67.802  78.757  81.042  1.00  0.00           C
ATOM   5060  CD  ILE A 330      66.632  77.788  81.091  1.00  0.00           C
ATOM   5064  C   ILE A 330      68.852  81.877  83.072  1.00  0.00           C
ATOM   5065  O   ILE A 330      68.872  81.697  84.291  1.00  0.00           O
ATOM   5066  N   ASN A 331      68.772  83.127  82.572  1.00  0.00           N
ATOM   5068  CA  ASN A 331      68.532  84.258  83.442  1.00  0.00           C
ATOM   5070  CB  ASN A 331      69.033  85.568  82.801  1.00  0.00           C
ATOM   5073  CG  ASN A 331      68.832  86.797  83.691  1.00  0.00           C
ATOM   5074  OD1 ASN A 331      69.162  86.768  84.882  1.00  0.00           O
ATOM   5075  ND2 ASN A 331      68.272  87.878  83.102  1.00  0.00           N
ATOM   5078  C   ASN A 331      67.062  84.347  83.831  1.00  0.00           C
ATOM   5079  O   ASN A 331      66.152  84.167  83.032  1.00  0.00           O
ATOM   5080  N   VAL A 332      66.832  84.678  85.102  1.00  0.00           N
ATOM   5082  CA  VAL A 332      65.542  84.657  85.742  1.00  0.00           C
ATOM   5084  CB  VAL A 332      65.722  84.647  87.252  1.00  0.00           C
ATOM   5086  CG1 VAL A 332      66.422  83.337  87.661  1.00  0.00           C
ATOM   5090  CG2 VAL A 332      66.501  85.888  87.752  1.00  0.00           C
ATOM   5094  C   VAL A 332      64.632  85.818  85.361  1.00  0.00           C
ATOM   5095  O   VAL A 332      63.412  85.716  85.532  1.00  0.00           O
ATOM   5096  N   GLU A 333      65.192  86.928  84.851  1.00  0.00           N
ATOM   5098  CA  GLU A 333      64.412  88.076  84.441  1.00  0.00           C
ATOM   5100  CB  GLU A 333      65.302  89.347  84.511  1.00  0.00           C
ATOM   5103  CG  GLU A 333      64.512  90.687  84.511  1.00  0.00           C
ATOM   5106  CD  GLU A 333      63.772  91.007  85.831  1.00  0.00           C
ATOM   5107  OE1 GLU A 333      63.412  90.067  86.602  1.00  0.00           O
ATOM   5108  OE2 GLU A 333      63.532  92.208  86.132  1.00  0.00           O
ATOM   5109  C   GLU A 333      63.792  87.936  83.051  1.00  0.00           C
ATOM   5110  O   GLU A 333      62.681  88.407  82.841  1.00  0.00           O
ATOM   5111  N   ASP A 334      64.463  87.268  82.081  1.00  0.00           N
ATOM   5113  CA  ASP A 334      64.092  87.397  80.681  1.00  0.00           C
ATOM   5115  CB  ASP A 334      65.052  88.388  79.941  1.00  0.00           C
ATOM   5118  CG  ASP A 334      66.552  88.216  80.172  1.00  0.00           C
ATOM   5119  OD1 ASP A 334      67.082  87.077  80.282  1.00  0.00           O
ATOM   5120  OD2 ASP A 334      67.243  89.277  80.121  1.00  0.00           O
ATOM   5121  C   ASP A 334      63.972  86.068  79.951  1.00  0.00           C
ATOM   5122  O   ASP A 334      63.292  85.977  78.932  1.00  0.00           O
ATOM   5123  N   GLY A 335      64.572  84.978  80.481  1.00  0.00           N
ATOM   5125  CA  GLY A 335      64.472  83.647  79.901  1.00  0.00           C
ATOM   5128  C   GLY A 335      65.463  83.407  78.812  1.00  0.00           C
ATOM   5129  O   GLY A 335      65.332  82.467  78.032  1.00  0.00           O
ATOM   5130  N   ARG A 336      66.512  84.248  78.712  1.00  0.00           N
ATOM   5132  CA  ARG A 336      67.572  83.997  77.762  1.00  0.00           C
ATOM   5134  CB  ARG A 336      68.232  85.277  77.201  1.00  0.00           C
ATOM   5137  CG  ARG A 336      67.282  86.368  76.691  1.00  0.00           C
ATOM   5140  CD  ARG A 336      68.122  87.507  76.102  1.00  0.00           C
ATOM   5143  NE  ARG A 336      67.282  88.738  75.972  1.00  0.00           N
ATOM   5145  CZ  ARG A 336      67.353  89.738  76.832  1.00  0.00           C
ATOM   5146  NH1 ARG A 336      68.322  89.857  77.712  1.00  0.00           N
ATOM   5149  NH2 ARG A 336      66.332  90.568  76.941  1.00  0.00           N
ATOM   5152  C   ARG A 336      68.681  83.187  78.422  1.00  0.00           C
ATOM   5153  O   ARG A 336      68.832  83.167  79.642  1.00  0.00           O
ATOM   5154  N   PHE A 337      69.522  82.548  77.602  1.00  0.00           N
ATOM   5156  CA  PHE A 337      70.702  81.837  78.032  1.00  0.00           C
ATOM   5158  CB  PHE A 337      71.122  80.697  77.072  1.00  0.00           C
ATOM   5161  CG  PHE A 337      69.972  79.747  76.941  1.00  0.00           C
ATOM   5162  CD1 PHE A 337      69.792  78.768  77.932  1.00  0.00           C
ATOM   5164  CE1 PHE A 337      68.662  77.948  77.902  1.00  0.00           C
ATOM   5166  CZ  PHE A 337      67.702  78.118  76.902  1.00  0.00           C
ATOM   5168  CD2 PHE A 337      69.042  79.857  75.892  1.00  0.00           C
ATOM   5170  CE2 PHE A 337      67.902  79.047  75.882  1.00  0.00           C
ATOM   5172  C   PHE A 337      71.832  82.838  78.172  1.00  0.00           C
ATOM   5173  O   PHE A 337      72.152  83.577  77.242  1.00  0.00           O
ATOM   5174  N   VAL A 338      72.412  82.868  79.382  1.00  0.00           N
ATOM   5176  CA  VAL A 338      73.603  83.637  79.712  1.00  0.00           C
ATOM   5178  CB  VAL A 338      73.522  84.227  81.122  1.00  0.00           C
ATOM   5180  CG1 VAL A 338      72.322  85.177  81.191  1.00  0.00           C
ATOM   5184  CG2 VAL A 338      73.372  83.127  82.192  1.00  0.00           C
ATOM   5188  C   VAL A 338      74.812  82.758  79.752  1.00  0.00           C
ATOM   5189  O   VAL A 338      75.932  83.216  79.872  1.00  0.00           O
ATOM   5190  N   ALA A 339      74.582  81.438  79.712  1.00  0.00           N
ATOM   5192  CA  ALA A 339      75.632  80.477  79.661  1.00  0.00           C
ATOM   5194  CB  ALA A 339      76.542  80.398  80.901  1.00  0.00           C
ATOM   5198  C   ALA A 339      75.072  79.147  79.242  1.00  0.00           C
ATOM   5199  O   ALA A 339      73.902  78.808  79.451  1.00  0.00           O
ATOM   5200  N   GLN A 340      75.942  78.338  78.651  1.00  0.00           N
ATOM   5202  CA  GLN A 340      75.702  76.958  78.411  1.00  0.00           C
ATOM   5204  CB  GLN A 340      74.832  76.698  77.132  1.00  0.00           C
ATOM   5207  CG  GLN A 340      75.622  76.668  75.801  1.00  0.00           C
ATOM   5210  CD  GLN A 340      74.842  76.396  74.502  1.00  0.00           C
ATOM   5211  OE1 GLN A 340      75.442  76.418  73.422  1.00  0.00           O
ATOM   5212  NE2 GLN A 340      73.532  76.098  74.562  1.00  0.00           N
ATOM   5215  C   GLN A 340      77.122  76.418  78.331  1.00  0.00           C
ATOM   5216  O   GLN A 340      78.052  77.187  78.112  1.00  0.00           O
ATOM   5217  N   GLN A 341      77.312  75.117  78.591  1.00  0.00           N
ATOM   5219  CA  GLN A 341      78.622  74.518  78.712  1.00  0.00           C
ATOM   5221  CB  GLN A 341      79.173  74.628  80.161  1.00  0.00           C
ATOM   5224  CG  GLN A 341      78.281  73.928  81.212  1.00  0.00           C
ATOM   5227  CD  GLN A 341      78.753  74.088  82.642  1.00  0.00           C
ATOM   5228  OE1 GLN A 341      77.982  74.538  83.502  1.00  0.00           O
ATOM   5229  NE2 GLN A 341      80.012  73.708  82.941  1.00  0.00           N
ATOM   5232  C   GLN A 341      78.412  73.058  78.411  1.00  0.00           C
ATOM   5233  O   GLN A 341      77.312  72.547  78.602  1.00  0.00           O
ATOM   5234  N   LYS A 342      79.462  72.357  77.981  1.00  0.00           N
ATOM   5236  CA  LYS A 342      79.472  70.948  77.661  1.00  0.00           C
ATOM   5238  CB  LYS A 342      80.182  70.827  76.291  1.00  0.00           C
ATOM   5241  CG  LYS A 342      80.351  69.477  75.551  1.00  0.00           C
ATOM   5244  CD  LYS A 342      79.182  68.488  75.582  1.00  0.00           C
ATOM   5247  CE  LYS A 342      79.572  67.187  74.862  1.00  0.00           C
ATOM   5250  NZ  LYS A 342      78.423  66.547  74.212  1.00  0.00           N
ATOM   5254  C   LYS A 342      80.281  70.318  78.771  1.00  0.00           C
ATOM   5255  O   LYS A 342      81.403  70.758  79.032  1.00  0.00           O
ATOM   5256  N   VAL A 343      79.762  69.308  79.502  1.00  0.00           N
ATOM   5258  CA  VAL A 343      80.522  68.738  80.602  1.00  0.00           C
ATOM   5260  CB  VAL A 343      79.962  69.108  81.982  1.00  0.00           C
ATOM   5262  CG1 VAL A 343      79.892  70.638  82.122  1.00  0.00           C
ATOM   5266  CG2 VAL A 343      78.622  68.428  82.262  1.00  0.00           C
ATOM   5270  C   VAL A 343      80.751  67.247  80.341  1.00  0.00           C
ATOM   5271  O   VAL A 343      81.902  66.838  80.221  1.00  0.00           O
ATOM   5272  N   ASP A 344      79.723  66.407  80.091  1.00  0.00           N
ATOM   5274  CA  ASP A 344      79.982  65.007  79.801  1.00  0.00           C
ATOM   5276  CB  ASP A 344      79.982  64.178  81.112  1.00  0.00           C
ATOM   5279  CG  ASP A 344      80.641  62.828  80.932  1.00  0.00           C
ATOM   5280  OD1 ASP A 344      80.702  62.338  79.771  1.00  0.00           O
ATOM   5281  OD2 ASP A 344      81.082  62.248  81.952  1.00  0.00           O
ATOM   5282  C   ASP A 344      78.972  64.518  78.791  1.00  0.00           C
ATOM   5283  O   ASP A 344      77.772  64.717  78.962  1.00  0.00           O
ATOM   5284  N   SER A 345      79.382  63.848  77.692  1.00  0.00           N
ATOM   5286  CA  SER A 345      78.502  63.477  76.582  1.00  0.00           C
ATOM   5288  CB  SER A 345      79.272  62.938  75.361  1.00  0.00           C
ATOM   5291  OG  SER A 345      79.982  63.988  74.722  1.00  0.00           O
ATOM   5293  C   SER A 345      77.493  62.428  76.962  1.00  0.00           C
ATOM   5294  O   SER A 345      76.442  62.308  76.341  1.00  0.00           O
ATOM   5295  N   SER A 346      77.783  61.688  78.051  1.00  0.00           N
ATOM   5297  CA  SER A 346      76.993  60.598  78.602  1.00  0.00           C
ATOM   5299  CB  SER A 346      77.643  60.038  79.901  1.00  0.00           C
ATOM   5302  OG  SER A 346      77.732  61.007  80.951  1.00  0.00           O
ATOM   5304  C   SER A 346      75.562  60.998  78.892  1.00  0.00           C
ATOM   5305  O   SER A 346      74.632  60.228  78.661  1.00  0.00           O
ATOM   5306  N   GLY A 347      75.352  62.238  79.402  1.00  0.00           N
ATOM   5308  CA  GLY A 347      74.052  62.858  79.572  1.00  0.00           C
ATOM   5311  C   GLY A 347      73.572  62.888  80.992  1.00  0.00           C
ATOM   5312  O   GLY A 347      73.952  62.078  81.840  1.00  0.00           O
ATOM   5313  N   PHE A 348      72.672  63.827  81.282  1.00  0.00           N
ATOM   5315  CA  PHE A 348      72.062  64.018  82.572  1.00  0.00           C
ATOM   5317  CB  PHE A 348      72.142  65.498  83.032  1.00  0.00           C
ATOM   5320  CG  PHE A 348      73.562  65.898  83.242  1.00  0.00           C
ATOM   5321  CD1 PHE A 348      74.312  65.238  84.221  1.00  0.00           C
ATOM   5323  CE1 PHE A 348      75.641  65.598  84.462  1.00  0.00           C
ATOM   5325  CZ  PHE A 348      76.212  66.657  83.762  1.00  0.00           C
ATOM   5327  CD2 PHE A 348      74.152  66.938  82.512  1.00  0.00           C
ATOM   5329  CE2 PHE A 348      75.463  67.318  82.771  1.00  0.00           C
ATOM   5331  C   PHE A 348      70.592  63.668  82.512  1.00  0.00           C
ATOM   5332  O   PHE A 348      69.892  63.998  81.562  1.00  0.00           O
ATOM   5333  N   GLN A 349      70.082  62.977  83.542  1.00  0.00           N
ATOM   5335  CA  GLN A 349      68.652  62.858  83.752  1.00  0.00           C
ATOM   5337  CB  GLN A 349      68.232  61.418  83.372  1.00  0.00           C
ATOM   5340  CG  GLN A 349      66.832  60.958  83.812  1.00  0.00           C
ATOM   5343  CD  GLN A 349      66.872  60.188  85.132  1.00  0.00           C
ATOM   5344  OE1 GLN A 349      67.243  59.018  85.152  1.00  0.00           O
ATOM   5345  NE2 GLN A 349      66.501  60.867  86.231  1.00  0.00           N
ATOM   5348  C   GLN A 349      68.281  63.238  85.182  1.00  0.00           C
ATOM   5349  O   GLN A 349      67.142  63.558  85.492  1.00  0.00           O
ATOM   5350  N   THR A 350      69.272  63.258  86.091  1.00  0.00           N
ATOM   5352  CA  THR A 350      69.162  63.477  87.521  1.00  0.00           C
ATOM   5354  CB  THR A 350      70.382  62.868  88.212  1.00  0.00           C
ATOM   5356  OG1 THR A 350      70.362  61.457  88.102  1.00  0.00           O
ATOM   5358  CG2 THR A 350      70.472  63.138  89.701  1.00  0.00           C
ATOM   5362  C   THR A 350      69.122  64.948  87.882  1.00  0.00           C
ATOM   5363  O   THR A 350      69.732  65.768  87.201  1.00  0.00           O
ATOM   5364  N   GLU A 351      68.442  65.348  88.981  1.00  0.00           N
ATOM   5366  CA  GLU A 351      68.442  66.708  89.462  1.00  0.00           C
ATOM   5368  CB  GLU A 351      67.552  66.888  90.712  1.00  0.00           C
ATOM   5371  CG  GLU A 351      68.092  66.227  92.001  1.00  0.00           C
ATOM   5374  CD  GLU A 351      67.122  66.488  93.132  1.00  0.00           C
ATOM   5375  OE1 GLU A 351      66.181  65.688  93.331  1.00  0.00           O
ATOM   5376  OE2 GLU A 351      67.262  67.558  93.782  1.00  0.00           O
ATOM   5377  C   GLU A 351      69.842  67.297  89.762  1.00  0.00           C
ATOM   5378  O   GLU A 351      70.662  66.657  90.422  1.00  0.00           O
ATOM   5379  N   PRO A 352      70.192  68.488  89.282  1.00  0.00           N
ATOM   5380  CD  PRO A 352      69.423  69.238  88.292  1.00  0.00           C
ATOM   5383  CA  PRO A 352      71.272  69.287  89.811  1.00  0.00           C
ATOM   5385  CB  PRO A 352      71.372  70.488  88.852  1.00  0.00           C
ATOM   5388  CG  PRO A 352      69.952  70.668  88.331  1.00  0.00           C
ATOM   5391  C   PRO A 352      71.052  69.678  91.262  1.00  0.00           C
ATOM   5392  O   PRO A 352      69.922  69.818  91.742  1.00  0.00           O
ATOM   5393  N   VAL A 353      72.142  69.838  92.011  1.00  0.00           N
ATOM   5395  CA  VAL A 353      72.072  70.146  93.421  1.00  0.00           C
ATOM   5397  CB  VAL A 353      72.602  68.988  94.251  1.00  0.00           C
ATOM   5399  CG1 VAL A 353      72.602  69.318  95.751  1.00  0.00           C
ATOM   5403  CG2 VAL A 353      71.742  67.738  93.971  1.00  0.00           C
ATOM   5407  C   VAL A 353      72.862  71.407  93.661  1.00  0.00           C
ATOM   5408  O   VAL A 353      74.052  71.458  93.362  1.00  0.00           O
ATOM   5409  N   ALA A 354      72.232  72.488  94.172  1.00  0.00           N
ATOM   5411  CA  ALA A 354      72.932  73.708  94.501  1.00  0.00           C
ATOM   5413  CB  ALA A 354      72.292  74.907  93.782  1.00  0.00           C
ATOM   5417  C   ALA A 354      72.891  73.888  96.012  1.00  0.00           C
ATOM   5418  O   ALA A 354      71.822  73.978  96.621  1.00  0.00           O
ATOM   5419  N   ALA A 355      74.071  73.867  96.651  1.00  0.00           N
ATOM   5421  CA  ALA A 355      74.213  73.978  98.090  1.00  0.00           C
ATOM   5423  CB  ALA A 355      74.082  72.568  98.710  1.00  0.00           C
ATOM   5427  C   ALA A 355      75.572  74.568  98.400  1.00  0.00           C
ATOM   5428  O   ALA A 355      76.552  74.257  97.712  1.00  0.00           O
ATOM   5429  N   ASP A 356      75.712  75.428  99.440  1.00  0.00           N
ATOM   5431  CA  ASP A 356      76.993  75.727 100.070  1.00  0.00           C
ATOM   5433  CB  ASP A 356      77.662  74.467 100.672  1.00  0.00           C
ATOM   5436  CG  ASP A 356      76.882  73.937 101.861  1.00  0.00           C
ATOM   5437  OD1 ASP A 356      76.062  74.717 102.430  1.00  0.00           O
ATOM   5438  OD2 ASP A 356      77.132  72.788 102.271  1.00  0.00           O
ATOM   5439  C   ASP A 356      77.972  76.478  99.182  1.00  0.00           C
ATOM   5440  O   ASP A 356      79.192  76.348  99.282  1.00  0.00           O
ATOM   5441  N   GLY A 357      77.442  77.278  98.242  1.00  0.00           N
ATOM   5443  CA  GLY A 357      78.292  77.998  97.301  1.00  0.00           C
ATOM   5446  C   GLY A 357      78.753  77.157  96.161  1.00  0.00           C
ATOM   5447  O   GLY A 357      79.572  77.598  95.371  1.00  0.00           O
ATOM   5448  N   LYS A 358      78.243  75.918  96.031  1.00  0.00           N
ATOM   5450  CA  LYS A 358      78.622  74.977  94.992  1.00  0.00           C
ATOM   5452  CB  LYS A 358      79.531  73.827  95.520  1.00  0.00           C
ATOM   5455  CG  LYS A 358      80.982  74.327  95.602  1.00  0.00           C
ATOM   5458  CD  LYS A 358      82.042  73.348  96.122  1.00  0.00           C
ATOM   5461  CE  LYS A 358      83.423  74.018  95.961  1.00  0.00           C
ATOM   5464  NZ  LYS A 358      84.522  73.238  96.511  1.00  0.00           N
ATOM   5468  C   LYS A 358      77.442  74.458  94.202  1.00  0.00           C
ATOM   5469  O   LYS A 358      76.292  74.477  94.641  1.00  0.00           O
ATOM   5470  N   LEU A 359      77.712  74.007  92.962  1.00  0.00           N
ATOM   5472  CA  LEU A 359      76.732  73.348  92.141  1.00  0.00           C
ATOM   5474  CB  LEU A 359      76.492  74.168  90.852  1.00  0.00           C
ATOM   5477  CG  LEU A 359      75.482  73.588  89.851  1.00  0.00           C
ATOM   5479  CD1 LEU A 359      74.033  73.678  90.352  1.00  0.00           C
ATOM   5483  CD2 LEU A 359      75.603  74.297  88.492  1.00  0.00           C
ATOM   5487  C   LEU A 359      77.262  71.988  91.801  1.00  0.00           C
ATOM   5488  O   LEU A 359      78.402  71.838  91.352  1.00  0.00           O
ATOM   5489  N   LEU A 360      76.442  70.948  92.021  1.00  0.00           N
ATOM   5491  CA  LEU A 360      76.772  69.558  91.770  1.00  0.00           C
ATOM   5493  CB  LEU A 360      76.792  68.708  93.082  1.00  0.00           C
ATOM   5496  CG  LEU A 360      77.612  69.308  94.242  1.00  0.00           C
ATOM   5498  CD1 LEU A 360      77.312  68.547  95.532  1.00  0.00           C
ATOM   5502  CD2 LEU A 360      79.122  69.327  93.962  1.00  0.00           C
ATOM   5506  C   LEU A 360      75.762  68.937  90.812  1.00  0.00           C
ATOM   5507  O   LEU A 360      74.572  69.268  90.781  1.00  0.00           O
ATOM   5508  N   ILE A 361      76.243  68.007  89.981  1.00  0.00           N
ATOM   5510  CA  ILE A 361      75.423  67.227  89.081  1.00  0.00           C
ATOM   5512  CB  ILE A 361      75.242  67.897  87.721  1.00  0.00           C
ATOM   5514  CG2 ILE A 361      76.582  68.047  86.972  1.00  0.00           C
ATOM   5518  CG1 ILE A 361      74.202  67.198  86.812  1.00  0.00           C
ATOM   5521  CD  ILE A 361      72.742  67.268  87.262  1.00  0.00           C
ATOM   5525  C   ILE A 361      76.062  65.857  88.932  1.00  0.00           C
ATOM   5526  O   ILE A 361      77.282  65.708  88.951  1.00  0.00           O
ATOM   5527  N   GLN A 362      75.242  64.797  88.792  1.00  0.00           N
ATOM   5529  CA  GLN A 362      75.732  63.477  88.472  1.00  0.00           C
ATOM   5531  CB  GLN A 362      75.402  62.448  89.571  1.00  0.00           C
ATOM   5534  CG  GLN A 362      75.932  61.018  89.301  1.00  0.00           C
ATOM   5537  CD  GLN A 362      75.842  60.137  90.541  1.00  0.00           C
ATOM   5538  OE1 GLN A 362      76.812  59.498  90.942  1.00  0.00           O
ATOM   5539  NE2 GLN A 362      74.662  60.118  91.212  1.00  0.00           N
ATOM   5542  C   GLN A 362      75.122  63.018  87.171  1.00  0.00           C
ATOM   5543  O   GLN A 362      73.912  63.108  86.941  1.00  0.00           O
ATOM   5544  N   ALA A 363      75.993  62.528  86.271  1.00  0.00           N
ATOM   5546  CA  ALA A 363      75.622  62.058  84.962  1.00  0.00           C
ATOM   5548  CB  ALA A 363      76.802  62.278  84.011  1.00  0.00           C
ATOM   5552  C   ALA A 363      75.162  60.618  84.941  1.00  0.00           C
ATOM   5553  O   ALA A 363      75.202  59.867  85.921  1.00  0.00           O
ATOM   5554  N   LYS A 364      74.682  60.188  83.752  1.00  0.00           N
ATOM   5556  CA  LYS A 364      74.332  58.817  83.432  1.00  0.00           C
ATOM   5558  CB  LYS A 364      73.772  58.708  82.001  1.00  0.00           C
ATOM   5561  CG  LYS A 364      72.372  59.297  81.852  1.00  0.00           C
ATOM   5564  CD  LYS A 364      71.972  59.278  80.361  1.00  0.00           C
ATOM   5567  CE  LYS A 364      70.512  59.588  80.062  1.00  0.00           C
ATOM   5570  NZ  LYS A 364      69.662  58.488  80.541  1.00  0.00           N
ATOM   5574  C   LYS A 364      75.472  57.838  83.572  1.00  0.00           C
ATOM   5575  O   LYS A 364      75.262  56.678  83.902  1.00  0.00           O
ATOM   5576  N   ASP A 365      76.713  58.288  83.321  1.00  0.00           N
ATOM   5578  CA  ASP A 365      77.862  57.418  83.472  1.00  0.00           C
ATOM   5580  CB  ASP A 365      79.071  57.977  82.672  1.00  0.00           C
ATOM   5583  CG  ASP A 365      79.842  59.038  83.421  1.00  0.00           C
ATOM   5584  OD1 ASP A 365      79.192  59.988  83.911  1.00  0.00           O
ATOM   5585  OD2 ASP A 365      81.073  58.858  83.612  1.00  0.00           O
ATOM   5586  C   ASP A 365      78.243  57.178  84.922  1.00  0.00           C
ATOM   5587  O   ASP A 365      78.912  56.187  85.231  1.00  0.00           O
ATOM   5588  N   GLY A 366      77.852  58.098  85.812  1.00  0.00           N
ATOM   5590  CA  GLY A 366      78.173  58.078  87.232  1.00  0.00           C
ATOM   5593  C   GLY A 366      79.362  58.918  87.562  1.00  0.00           C
ATOM   5594  O   GLY A 366      79.811  58.988  88.701  1.00  0.00           O
ATOM   5595  N   THR A 367      79.951  59.638  86.602  1.00  0.00           N
ATOM   5597  CA  THR A 367      80.842  60.727  86.972  1.00  0.00           C
ATOM   5599  CB  THR A 367      81.742  61.288  85.872  1.00  0.00           C
ATOM   5601  OG1 THR A 367      82.482  60.248  85.252  1.00  0.00           O
ATOM   5603  CG2 THR A 367      82.781  62.218  86.511  1.00  0.00           C
ATOM   5607  C   THR A 367      80.052  61.838  87.632  1.00  0.00           C
ATOM   5608  O   THR A 367      78.952  62.218  87.211  1.00  0.00           O
ATOM   5609  N   VAL A 368      80.572  62.358  88.762  1.00  0.00           N
ATOM   5611  CA  VAL A 368      79.993  63.477  89.452  1.00  0.00           C
ATOM   5613  CB  VAL A 368      79.692  63.157  90.921  1.00  0.00           C
ATOM   5615  CG1 VAL A 368      80.921  63.288  91.832  1.00  0.00           C
ATOM   5619  CG2 VAL A 368      78.613  64.128  91.432  1.00  0.00           C
ATOM   5623  C   VAL A 368      80.921  64.657  89.291  1.00  0.00           C
ATOM   5624  O   VAL A 368      82.151  64.508  89.312  1.00  0.00           O
ATOM   5625  N   TYR A 369      80.312  65.838  89.091  1.00  0.00           N
ATOM   5627  CA  TYR A 369      80.992  67.058  88.731  1.00  0.00           C
ATOM   5629  CB  TYR A 369      80.542  67.538  87.322  1.00  0.00           C
ATOM   5632  CG  TYR A 369      80.933  66.488  86.341  1.00  0.00           C
ATOM   5633  CD1 TYR A 369      82.291  66.378  86.051  1.00  0.00           C
ATOM   5635  CE1 TYR A 369      82.752  65.378  85.212  1.00  0.00           C
ATOM   5637  CZ  TYR A 369      81.871  64.498  84.581  1.00  0.00           C
ATOM   5638  OH  TYR A 369      82.452  63.608  83.652  1.00  0.00           O
ATOM   5640  CD2 TYR A 369      80.021  65.588  85.732  1.00  0.00           C
ATOM   5642  CE2 TYR A 369      80.492  64.598  84.851  1.00  0.00           C
ATOM   5644  C   TYR A 369      80.672  68.138  89.732  1.00  0.00           C
ATOM   5645  O   TYR A 369      79.562  68.198  90.261  1.00  0.00           O
ATOM   5646  N   SER A 370      81.632  69.038  90.002  1.00  0.00           N
ATOM   5648  CA  SER A 370      81.311  70.327  90.611  1.00  0.00           C
ATOM   5650  CB  SER A 370      81.932  70.588  92.021  1.00  0.00           C
ATOM   5653  OG  SER A 370      83.342  70.778  92.042  1.00  0.00           O
ATOM   5655  C   SER A 370      81.663  71.467  89.692  1.00  0.00           C
ATOM   5656  O   SER A 370      82.772  71.598  89.172  1.00  0.00           O
ATOM   5657  N   ILE A 371      80.702  72.378  89.472  1.00  0.00           N
ATOM   5659  CA  ILE A 371      80.863  73.507  88.561  1.00  0.00           C
ATOM   5661  CB  ILE A 371      79.652  73.718  87.642  1.00  0.00           C
ATOM   5663  CG2 ILE A 371      79.912  74.867  86.642  1.00  0.00           C
ATOM   5667  CG1 ILE A 371      79.283  72.448  86.840  1.00  0.00           C
ATOM   5670  CD  ILE A 371      80.382  71.888  85.951  1.00  0.00           C
ATOM   5674  C   ILE A 371      81.143  74.747  89.391  1.00  0.00           C
ATOM   5675  O   ILE A 371      80.602  74.937  90.481  1.00  0.00           O
ATOM   5676  N   THR A 372      82.022  75.628  88.882  1.00  0.00           N
ATOM   5678  CA  THR A 372      82.331  76.907  89.492  1.00  0.00           C
ATOM   5680  CB  THR A 372      83.722  76.927  90.112  1.00  0.00           C
ATOM   5682  OG1 THR A 372      83.982  78.148  90.792  1.00  0.00           O
ATOM   5684  CG2 THR A 372      84.842  76.708  89.081  1.00  0.00           C
ATOM   5688  C   THR A 372      82.173  78.037  88.492  1.00  0.00           C
ATOM   5689  O   THR A 372      82.162  77.848  87.271  1.00  0.00           O
ATOM   5690  N   ARG A 373      82.033  79.268  89.002  1.00  0.00           N
ATOM   5692  CA  ARG A 373      82.312  80.468  88.261  1.00  0.00           C
ATOM   5694  CB  ARG A 373      81.052  81.088  87.642  1.00  0.00           C
ATOM   5697  CG  ARG A 373      81.382  82.367  86.832  1.00  0.00           C
ATOM   5700  CD  ARG A 373      80.751  83.677  87.332  1.00  0.00           C
ATOM   5703  NE  ARG A 373      81.712  84.466  88.172  1.00  0.00           N
ATOM   5705  CZ  ARG A 373      81.613  84.628  89.482  1.00  0.00           C
ATOM   5706  NH1 ARG A 373      80.933  83.838  90.271  1.00  0.00           N
ATOM   5709  NH2 ARG A 373      82.322  85.568  90.081  1.00  0.00           N
ATOM   5712  C   ARG A 373      82.933  81.488  89.231  1.00  0.00           C
ATOM   5713  OT1 ARG A 373      82.421  81.608  90.382  1.00  0.00           O
ATOM   5714  OT2 ARG A 373      83.891  82.198  88.841  1.00  0.00           O
ATOM   5715  NH3 POPEB 374       2.461  51.228  66.151  1.00  0.00           N
ATOM   5719  C12 POPEB 374       2.812  50.828  67.552  1.00  0.00           C
ATOM   5722  C11 POPEB 374       1.512  50.498  68.261  1.00  0.00           C
ATOM   5725  P   POPEB 374      -0.353  51.858  69.391  1.00  0.00           P
ATOM   5726  O13 POPEB 374       0.502  52.148  70.562  1.00  0.00           O
ATOM   5727  O14 POPEB 374      -1.213  50.657  69.481  1.00  0.00           O
ATOM   5728  O11 POPEB 374      -1.163  53.148  69.012  1.00  0.00           O
ATOM   5729  O12 POPEB 374       0.612  51.628  68.160  1.00  0.00           O
ATOM   5730  C1  POPEB 374      -0.513  54.248  68.362  1.00  0.00           C
ATOM   5733  C2  POPEB 374      -0.693  54.167  66.822  1.00  0.00           C
ATOM   5735  O21 POPEB 374      -0.614  55.477  66.251  1.00  0.00           O
ATOM   5736  C21 POPEB 374       0.621  55.958  66.212  1.00  0.00           C
ATOM   5737  O22 POPEB 374       1.612  55.398  66.642  1.00  0.00           O
ATOM   5738  C22 POPEB 374       0.612  57.238  65.382  1.00  0.00           C
ATOM   5741  C3  POPEB 374      -2.043  53.528  66.422  1.00  0.00           C
ATOM   5744  O31 POPEB 374      -2.113  53.378  64.981  1.00  0.00           O
ATOM   5745  C31 POPEB 374      -3.043  54.088  64.352  1.00  0.00           C
ATOM   5746  O32 POPEB 374      -3.943  54.727  64.872  1.00  0.00           O
ATOM   5747  C32 POPEB 374      -2.783  53.998  62.841  1.00  0.00           C
ATOM   5750  C23 POPEB 374       1.502  57.068  64.142  1.00  0.00           C
ATOM   5753  C24 POPEB 374       1.252  58.118  63.062  1.00  0.00           C
ATOM   5756  C25 POPEB 374       2.312  57.988  61.962  1.00  0.00           C
ATOM   5759  C26 POPEB 374       2.242  59.088  60.901  1.00  0.00           C
ATOM   5762  C27 POPEB 374       1.182  58.788  59.832  1.00  0.00           C
ATOM   5765  C28 POPEB 374       1.352  59.708  58.612  1.00  0.00           C
ATOM   5768  C29 POPEB 374       0.542  59.258  57.422  1.00  0.00           C
ATOM   5770 0C21 POPEB 374       0.682  59.768  56.192  1.00  0.00           C
ATOM   5772 1C21 POPEB 374       1.632  60.878  55.842  1.00  0.00           C
ATOM   5775 2C21 POPEB 374       3.032  60.347  55.472  1.00  0.00           C
ATOM   5778 3C21 POPEB 374       3.132  59.937  54.002  1.00  0.00           C
ATOM   5781 4C21 POPEB 374       4.401  59.138  53.661  1.00  0.00           C
ATOM   5784 5C21 POPEB 374       5.722  59.797  54.091  1.00  0.00           C
ATOM   5787 6C21 POPEB 374       5.852  61.278  53.672  1.00  0.00           C
ATOM   5790 7C21 POPEB 374       7.262  61.828  53.882  1.00  0.00           C
ATOM   5793 8C21 POPEB 374       7.352  63.358  53.792  1.00  0.00           C
ATOM   5797  C33 POPEB 374      -2.413  55.378  62.281  1.00  0.00           C
ATOM   5800  C34 POPEB 374      -2.144  55.378  60.771  1.00  0.00           C
ATOM   5803  C35 POPEB 374      -0.843  54.668  60.371  1.00  0.00           C
ATOM   5806  C36 POPEB 374      -0.393  55.088  58.972  1.00  0.00           C
ATOM   5809  C37 POPEB 374       0.912  54.407  58.521  1.00  0.00           C
ATOM   5812  C38 POPEB 374       0.992  54.268  57.001  1.00  0.00           C
ATOM   5815  C39 POPEB 374       0.922  55.598  56.231  1.00  0.00           C
ATOM   5818 0C31 POPEB 374       0.862  55.398  54.712  1.00  0.00           C
ATOM   5821 1C31 POPEB 374       0.812  56.738  53.982  1.00  0.00           C
ATOM   5824 2C31 POPEB 374       0.852  56.638  52.451  1.00  0.00           C
ATOM   5827 3C31 POPEB 374      -0.383  55.958  51.832  1.00  0.00           C
ATOM   5830 4C31 POPEB 374      -0.413  56.158  50.312  1.00  0.00           C
ATOM   5833 5C31 POPEB 374      -1.724  55.708  49.642  1.00  0.00           C
ATOM   5836 6C31 POPEB 374      -1.673  55.867  48.121  1.00  0.00           C
ATOM   5840  NH3 POPEC 375       8.812   9.968  20.942  1.00  0.00           N
ATOM   5844  C12 POPEC 375       8.362   9.498  19.592  1.00  0.00           C
ATOM   5847  C11 POPEC 375       6.842   9.478  19.542  1.00  0.00           C
ATOM   5850  P   POPEC 375       5.032   9.828  17.732  1.00  0.00           P
ATOM   5851  O13 POPEC 375       5.312  11.038  16.931  1.00  0.00           O
ATOM   5852  O14 POPEC 375       4.372   8.698  17.031  1.00  0.00           O
ATOM   5853  O11 POPEC 375       4.332  10.168  19.112  1.00  0.00           O
ATOM   5854  O12 POPEC 375       6.432   9.258  18.202  1.00  0.00           O
ATOM   5855  C1  POPEC 375       3.682  11.418  19.382  1.00  0.00           C
ATOM   5858  C2  POPEC 375       3.312  11.508  20.902  1.00  0.00           C
ATOM   5860  O21 POPEC 375       2.502  12.678  21.162  1.00  0.00           O
ATOM   5861  C21 POPEC 375       1.892  12.628  22.342  1.00  0.00           C
ATOM   5862  O22 POPEC 375       1.782  11.638  23.042  1.00  0.00           O
ATOM   5863  C22 POPEC 375       1.362  14.008  22.731  1.00  0.00           C
ATOM   5866  C3  POPEC 375       4.572  11.558  21.812  1.00  0.00           C
ATOM   5869  O31 POPEC 375       5.202  12.858  21.701  1.00  0.00           O
ATOM   5870  C31 POPEC 375       6.492  12.918  21.552  1.00  0.00           C
ATOM   5871  O32 POPEC 375       7.272  11.978  21.632  1.00  0.00           O
ATOM   5872  C32 POPEC 375       6.922  14.328  21.152  1.00  0.00           C
ATOM   5875  C23 POPEC 375       1.262  14.178  24.271  1.00  0.00           C
ATOM   5878  C24 POPEC 375       2.582  14.438  25.012  1.00  0.00           C
ATOM   5881  C25 POPEC 375       3.352  13.158  25.392  1.00  0.00           C
ATOM   5884  C26 POPEC 375       4.112  13.278  26.732  1.00  0.00           C
ATOM   5887  C27 POPEC 375       3.412  12.548  27.902  1.00  0.00           C
ATOM   5890  C28 POPEC 375       4.272  12.388  29.181  1.00  0.00           C
ATOM   5893  C29 POPEC 375       4.832  13.688  29.701  1.00  0.00           C
ATOM   5895 0C21 POPEC 375       4.532  14.338  30.852  1.00  0.00           C
ATOM   5897 1C21 POPEC 375       3.562  13.908  31.922  1.00  0.00           C
ATOM   5900 2C21 POPEC 375       4.042  14.278  33.341  1.00  0.00           C
ATOM   5903 3C21 POPEC 375       3.932  15.778  33.642  1.00  0.00           C
ATOM   5906 4C21 POPEC 375       4.352  16.148  35.072  1.00  0.00           C
ATOM   5909 5C21 POPEC 375       4.112  17.618  35.431  1.00  0.00           C
ATOM   5912 6C21 POPEC 375       2.622  17.988  35.522  1.00  0.00           C
ATOM   5915 7C21 POPEC 375       2.362  19.448  35.911  1.00  0.00           C
ATOM   5918 8C21 POPEC 375       0.862  19.748  36.042  1.00  0.00           C
ATOM   5922  C33 POPEC 375       5.852  15.268  20.552  1.00  0.00           C
ATOM   5925  C34 POPEC 375       4.872  15.858  21.582  1.00  0.00           C
ATOM   5928  C35 POPEC 375       4.722  17.388  21.452  1.00  0.00           C
ATOM   5931  C36 POPEC 375       3.572  17.928  22.322  1.00  0.00           C
ATOM   5934  C37 POPEC 375       3.272  19.418  22.112  1.00  0.00           C
ATOM   5937  C38 POPEC 375       4.362  20.348  22.652  1.00  0.00           C
ATOM   5940  C39 POPEC 375       3.872  21.568  23.442  1.00  0.00           C
ATOM   5943 0C31 POPEC 375       3.082  22.628  22.652  1.00  0.00           C
ATOM   5946 1C31 POPEC 375       2.572  23.768  23.552  1.00  0.00           C
ATOM   5949 2C31 POPEC 375       1.582  24.728  22.872  1.00  0.00           C
ATOM   5952 3C31 POPEC 375       0.592  25.378  23.862  1.00  0.00           C
ATOM   5955 4C31 POPEC 375       1.232  26.398  24.822  1.00  0.00           C
ATOM   5958 5C31 POPEC 375       0.172  27.028  25.742  1.00  0.00           C
ATOM   5961 6C31 POPEC 375       0.682  28.258  26.512  1.00  0.00           C
ATOM   5965  NH3 POPED 376      92.452  96.737  30.002  1.00  0.00           N
ATOM   5969  C12 POPED 376      93.842  97.238  29.722  1.00  0.00           C
ATOM   5972  C11 POPED 376      93.852  98.637  29.082  1.00  0.00           C
ATOM   5975  P   POPED 376      96.442  99.307  29.392  1.00  0.00           P
ATOM   5976  O13 POPED 376      97.162  98.047  29.672  1.00  0.00           O
ATOM   5977  O14 POPED 376      97.141 100.428  28.722  1.00  0.00           O
ATOM   5978  O11 POPED 376      95.833  99.887  30.761  1.00  0.00           O
ATOM   5979  O12 POPED 376      95.141  98.988  28.572  1.00  0.00           O
ATOM   5980  C1  POPED 376      96.342  99.437  32.021  1.00  0.00           C
ATOM   5983  C2  POPED 376      95.672 100.177  33.232  1.00  0.00           C
ATOM   5985  O21 POPED 376      96.613 101.117  33.792  1.00  0.00           O
ATOM   5986  C21 POPED 376      96.321 102.408  33.652  1.00  0.00           C
ATOM   5987  O22 POPED 376      95.272 102.847  33.212  1.00  0.00           O
ATOM   5988  C22 POPED 376      97.442 103.278  34.222  1.00  0.00           C
ATOM   5991  C3  POPED 376      95.153  99.207  34.312  1.00  0.00           C
ATOM   5994  O31 POPED 376      94.201  99.808  35.222  1.00  0.00           O
ATOM   5995  C31 POPED 376      94.662 100.137  36.422  1.00  0.00           C
ATOM   5996  O32 POPED 376      95.833 100.167  36.751  1.00  0.00           O
ATOM   5997  C32 POPED 376      93.493 100.498  37.332  1.00  0.00           C
ATOM   6000  C23 POPED 376      97.033 104.137  35.442  1.00  0.00           C
ATOM   6003  C24 POPED 376      98.121 105.177  35.761  1.00  0.00           C
ATOM   6006  C25 POPED 376      97.723 106.327  36.701  1.00  0.00           C
ATOM   6009  C26 POPED 376      97.042 105.918  38.012  1.00  0.00           C
ATOM   6012  C27 POPED 376      97.942 105.368  39.122  1.00  0.00           C
ATOM   6015  C28 POPED 376      97.132 104.768  40.302  1.00  0.00           C
ATOM   6018  C29 POPED 376      96.262 105.778  41.021  1.00  0.00           C
ATOM   6020 0C21 POPED 376      96.062 105.888  42.352  1.00  0.00           C
ATOM   6022 1C21 POPED 376      96.652 105.037  43.451  1.00  0.00           C
ATOM   6025 2C21 POPED 376      97.571 105.888  44.341  1.00  0.00           C
ATOM   6028 3C21 POPED 376      98.132 105.107  45.542  1.00  0.00           C
ATOM   6031 4C21 POPED 376      99.253 105.848  46.282  1.00  0.00           C
ATOM   6034 5C21 POPED 376      98.802 107.057  47.101  1.00  0.00           C
ATOM   6037 6C21 POPED 376     100.012 107.936  47.451  1.00  0.00           C
ATOM   6040 7C21 POPED 376      99.761 109.027  48.492  1.00  0.00           C
ATOM   6043 8C21 POPED 376     100.982 109.958  48.642  1.00  0.00           C
ATOM   6047  C33 POPED 376      93.882 101.457  38.481  1.00  0.00           C
ATOM   6050  C34 POPED 376      92.641 102.208  39.001  1.00  0.00           C
ATOM   6053  C35 POPED 376      92.933 103.138  40.182  1.00  0.00           C
ATOM   6056  C36 POPED 376      91.841 103.087  41.242  1.00  0.00           C
ATOM   6059  C37 POPED 376      92.272 103.708  42.562  1.00  0.00           C
ATOM   6062  C38 POPED 376      91.652 102.917  43.701  1.00  0.00           C
ATOM   6065  C39 POPED 376      92.022 103.418  45.091  1.00  0.00           C
ATOM   6068 0C31 POPED 376      91.562 102.367  46.102  1.00  0.00           C
ATOM   6071 1C31 POPED 376      91.841 102.728  47.562  1.00  0.00           C
ATOM   6074 2C31 POPED 376      91.242 101.648  48.462  1.00  0.00           C
ATOM   6077 3C31 POPED 376      91.352 101.958  49.942  1.00  0.00           C
ATOM   6080 4C31 POPED 376      90.462 101.028  50.772  1.00  0.00           C
ATOM   6083 5C31 POPED 376      90.211 101.557  52.182  1.00  0.00           C
ATOM   6086 6C31 POPED 376      89.303 100.638  52.992  1.00  0.00           C
ATOM   6090  NH3 POPEE 377      81.993  79.007  33.632  1.00  0.00           N
ATOM   6094  C12 POPEE 377      81.333  79.058  32.282  1.00  0.00           C
ATOM   6097  C11 POPEE 377      81.562  80.436  31.652  1.00  0.00           C
ATOM   6100  P   POPEE 377      79.332  81.427  30.722  1.00  0.00           P
ATOM   6101  O13 POPEE 377      79.732  82.677  31.421  1.00  0.00           O
ATOM   6102  O14 POPEE 377      78.662  81.578  29.422  1.00  0.00           O
ATOM   6103  O11 POPEE 377      78.603  80.417  31.692  1.00  0.00           O
ATOM   6104  O12 POPEE 377      80.712  80.657  30.512  1.00  0.00           O
ATOM   6105  C1  POPEE 377      77.891  80.878  32.852  1.00  0.00           C
ATOM   6108  C2  POPEE 377      78.622  80.487  34.161  1.00  0.00           C
ATOM   6110  O21 POPEE 377      78.072  79.318  34.782  1.00  0.00           O
ATOM   6111  C21 POPEE 377      76.932  79.477  35.422  1.00  0.00           C
ATOM   6112  O22 POPEE 377      76.062  80.296  35.181  1.00  0.00           O
ATOM   6113  C22 POPEE 377      76.882  78.488  36.591  1.00  0.00           C
ATOM   6116  C3  POPEE 377      78.772  81.678  35.161  1.00  0.00           C
ATOM   6119  O31 POPEE 377      79.213  81.247  36.481  1.00  0.00           O
ATOM   6120  C31 POPEE 377      80.482  80.856  36.572  1.00  0.00           C
ATOM   6121  O32 POPEE 377      81.292  80.848  35.662  1.00  0.00           O
ATOM   6122  C32 POPEE 377      80.742  80.487  38.051  1.00  0.00           C
ATOM   6125  C23 POPEE 377      76.352  79.178  37.872  1.00  0.00           C
ATOM   6128  C24 POPEE 377      76.022  78.217  39.021  1.00  0.00           C
ATOM   6131  C25 POPEE 377      77.152  77.257  39.412  1.00  0.00           C
ATOM   6134  C26 POPEE 377      76.853  76.448  40.691  1.00  0.00           C
ATOM   6137  C27 POPEE 377      76.783  77.278  41.992  1.00  0.00           C
ATOM   6140  C28 POPEE 377      78.162  77.778  42.472  1.00  0.00           C
ATOM   6143  C29 POPEE 377      78.012  78.848  43.532  1.00  0.00           C
ATOM   6145 0C21 POPEE 377      78.473  78.838  44.802  1.00  0.00           C
ATOM   6147 1C21 POPEE 377      79.222  77.717  45.481  1.00  0.00           C
ATOM   6150 2C21 POPEE 377      78.822  77.568  46.972  1.00  0.00           C
ATOM   6153 3C21 POPEE 377      79.342  78.687  47.892  1.00  0.00           C
ATOM   6156 4C21 POPEE 377      79.082  78.367  49.371  1.00  0.00           C
ATOM   6159 5C21 POPEE 377      79.493  79.477  50.361  1.00  0.00           C
ATOM   6162 6C21 POPEE 377      81.003  79.788  50.392  1.00  0.00           C
ATOM   6165 7C21 POPEE 377      81.391  80.678  51.582  1.00  0.00           C
ATOM   6168 8C21 POPEE 377      82.851  81.117  51.562  1.00  0.00           C
ATOM   6172  C33 POPEE 377      80.071  81.457  39.071  1.00  0.00           C
ATOM   6175  C34 POPEE 377      80.482  81.198  40.542  1.00  0.00           C
ATOM   6178  C35 POPEE 377      79.832  82.178  41.542  1.00  0.00           C
ATOM   6181  C36 POPEE 377      80.312  82.028  43.001  1.00  0.00           C
ATOM   6184  C37 POPEE 377      79.501  82.898  43.992  1.00  0.00           C
ATOM   6187  C38 POPEE 377      79.951  82.838  45.462  1.00  0.00           C
ATOM   6190  C39 POPEE 377      81.292  83.548  45.732  1.00  0.00           C
ATOM   6193 0C31 POPEE 377      81.442  84.067  47.172  1.00  0.00           C
ATOM   6196 1C31 POPEE 377      82.841  84.657  47.411  1.00  0.00           C
ATOM   6199 2C31 POPEE 377      83.003  85.487  48.692  1.00  0.00           C
ATOM   6202 3C31 POPEE 377      83.283  84.668  49.962  1.00  0.00           C
ATOM   6205 4C31 POPEE 377      83.602  85.587  51.152  1.00  0.00           C
ATOM   6208 5C31 POPEE 377      83.702  84.857  52.502  1.00  0.00           C
ATOM   6211 6C31 POPEE 377      83.702  85.818  53.701  1.00  0.00           C
ATOM   6215  NH3 POPEF 378     118.143  28.718  21.642  1.00  0.00           N
ATOM   6219  C12 POPEF 378     117.933  27.828  20.462  1.00  0.00           C
ATOM   6222  C11 POPEF 378     118.091  26.338  20.812  1.00  0.00           C
ATOM   6225  P   POPEF 378     115.743  25.168  20.691  1.00  0.00           P
ATOM   6226  O13 POPEF 378     114.691  25.708  19.802  1.00  0.00           O
ATOM   6227  O14 POPEF 378     115.731  23.718  20.962  1.00  0.00           O
ATOM   6228  O11 POPEF 378     115.693  25.948  22.082  1.00  0.00           O
ATOM   6229  O12 POPEF 378     117.141  25.578  20.072  1.00  0.00           O
ATOM   6230  C1  POPEF 378     114.682  25.568  23.021  1.00  0.00           C
ATOM   6233  C2  POPEF 378     114.463  26.698  24.062  1.00  0.00           C
ATOM   6235  O21 POPEF 378     113.882  26.148  25.252  1.00  0.00           O
ATOM   6236  C21 POPEF 378     114.572  25.848  26.351  1.00  0.00           C
ATOM   6237  O22 POPEF 378     114.052  25.558  27.412  1.00  0.00           O
ATOM   6238  C22 POPEF 378     116.113  25.848  26.212  1.00  0.00           C
ATOM   6241  C3  POPEF 378     113.531  27.808  23.512  1.00  0.00           C
ATOM   6244  O31 POPEF 378     112.972  28.618  24.562  1.00  0.00           O
ATOM   6245  C31 POPEF 378     113.702  29.528  25.161  1.00  0.00           C
ATOM   6246  O32 POPEF 378     114.892  29.748  25.021  1.00  0.00           O
ATOM   6247  C32 POPEF 378     112.723  30.368  25.982  1.00  0.00           C
ATOM   6250  C23 POPEF 378     116.803  27.148  26.692  1.00  0.00           C
ATOM   6253  C24 POPEF 378     118.222  26.907  27.242  1.00  0.00           C
ATOM   6256  C25 POPEF 378     118.251  26.898  28.781  1.00  0.00           C
ATOM   6259  C26 POPEF 378     119.651  26.728  29.402  1.00  0.00           C
ATOM   6262  C27 POPEF 378     120.022  25.288  29.792  1.00  0.00           C
ATOM   6265  C28 POPEF 378     121.242  25.238  30.742  1.00  0.00           C
ATOM   6268  C29 POPEF 378     121.492  23.868  31.332  1.00  0.00           C
ATOM   6270 0C21 POPEF 378     122.672  23.398  31.782  1.00  0.00           C
ATOM   6272 1C21 POPEF 378     123.973  24.168  31.812  1.00  0.00           C
ATOM   6275 2C21 POPEF 378     125.012  23.648  32.832  1.00  0.00           C
ATOM   6278 3C21 POPEF 378     124.592  23.728  34.312  1.00  0.00           C
ATOM   6281 4C21 POPEF 378     125.772  23.448  35.262  1.00  0.00           C
ATOM   6284 5C21 POPEF 378     125.363  23.448  36.742  1.00  0.00           C
ATOM   6287 6C21 POPEF 378     126.552  23.468  37.712  1.00  0.00           C
ATOM   6290 7C21 POPEF 378     126.113  23.348  39.172  1.00  0.00           C
ATOM   6293 8C21 POPEF 378     127.261  23.498  40.172  1.00  0.00           C
ATOM   6297  C33 POPEF 378     113.322  31.628  26.642  1.00  0.00           C
ATOM   6300  C34 POPEF 378     112.261  32.378  27.451  1.00  0.00           C
ATOM   6303  C35 POPEF 378     112.793  33.588  28.232  1.00  0.00           C
ATOM   6306  C36 POPEF 378     111.642  34.218  29.022  1.00  0.00           C
ATOM   6309  C37 POPEF 378     112.022  35.428  29.882  1.00  0.00           C
ATOM   6312  C38 POPEF 378     110.761  36.098  30.431  1.00  0.00           C
ATOM   6315  C39 POPEF 378     111.022  37.268  31.382  1.00  0.00           C
ATOM   6318 0C31 POPEF 378     111.132  36.808  32.841  1.00  0.00           C
ATOM   6321 1C31 POPEF 378     110.901  37.938  33.872  1.00  0.00           C
ATOM   6324 2C31 POPEF 378     110.211  37.428  35.142  1.00  0.00           C
ATOM   6327 3C31 POPEF 378     110.573  38.218  36.411  1.00  0.00           C
ATOM   6330 4C31 POPEF 378     110.421  39.738  36.282  1.00  0.00           C
ATOM   6333 5C31 POPEF 378     110.602  40.477  37.611  1.00  0.00           C
ATOM   6336 6C31 POPEF 378     110.462  41.998  37.482  1.00  0.00           C
ATOM   6340  NH3 POPEG 379      80.852  31.898  28.872  1.00  0.00           N
ATOM   6344  C12 POPEG 379      80.583  31.958  27.392  1.00  0.00           C
ATOM   6347  C11 POPEG 379      81.742  31.348  26.572  1.00  0.00           C
ATOM   6350  P   POPEG 379      82.191  28.898  25.662  1.00  0.00           P
ATOM   6351  O13 POPEG 379      80.892  28.388  25.172  1.00  0.00           O
ATOM   6352  O14 POPEG 379      83.112  29.438  24.652  1.00  0.00           O
ATOM   6353  O11 POPEG 379      82.951  27.688  26.341  1.00  0.00           O
ATOM   6354  O12 POPEG 379      81.943  29.948  26.832  1.00  0.00           O
ATOM   6355  C1  POPEG 379      83.102  27.688  27.762  1.00  0.00           C
ATOM   6358  C2  POPEG 379      83.292  26.248  28.281  1.00  0.00           C
ATOM   6360  O21 POPEG 379      82.202  25.978  29.181  1.00  0.00           O
ATOM   6361  C21 POPEG 379      81.753  24.738  29.212  1.00  0.00           C
ATOM   6362  O22 POPEG 379      82.182  23.788  28.572  1.00  0.00           O
ATOM   6363  C22 POPEG 379      80.542  24.668  30.122  1.00  0.00           C
ATOM   6366  C3  POPEG 379      84.673  26.028  28.962  1.00  0.00           C
ATOM   6369  O31 POPEG 379      84.662  26.028  30.402  1.00  0.00           O
ATOM   6370  C31 POPEG 379      84.522  27.218  30.972  1.00  0.00           C
ATOM   6371  O32 POPEG 379      84.262  28.258  30.402  1.00  0.00           O
ATOM   6372  C32 POPEG 379      84.761  27.078  32.462  1.00  0.00           C
ATOM   6375  C23 POPEG 379      80.281  23.278  30.742  1.00  0.00           C
ATOM   6378  C24 POPEG 379      81.352  22.838  31.742  1.00  0.00           C
ATOM   6381  C25 POPEG 379      81.671  23.918  32.782  1.00  0.00           C
ATOM   6384  C26 POPEG 379      82.372  23.378  34.032  1.00  0.00           C
ATOM   6387  C27 POPEG 379      82.913  24.538  34.892  1.00  0.00           C
ATOM   6390  C28 POPEG 379      83.581  24.098  36.201  1.00  0.00           C
ATOM   6393  C29 POPEG 379      82.552  23.698  37.231  1.00  0.00           C
ATOM   6395 0C21 POPEG 379      82.732  23.718  38.562  1.00  0.00           C
ATOM   6397 1C21 POPEG 379      83.992  24.118  39.301  1.00  0.00           C
ATOM   6400 2C21 POPEG 379      83.652  25.028  40.492  1.00  0.00           C
ATOM   6403 3C21 POPEG 379      84.902  25.618  41.161  1.00  0.00           C
ATOM   6406 4C21 POPEG 379      84.651  26.098  42.591  1.00  0.00           C
ATOM   6409 5C21 POPEG 379      83.602  27.218  42.742  1.00  0.00           C
ATOM   6412 6C21 POPEG 379      83.441  27.628  44.212  1.00  0.00           C
ATOM   6415 7C21 POPEG 379      82.191  28.478  44.482  1.00  0.00           C
ATOM   6418 8C21 POPEG 379      81.882  28.638  45.982  1.00  0.00           C
ATOM   6422  C33 POPEG 379      83.681  27.848  33.251  1.00  0.00           C
ATOM   6425  C34 POPEG 379      83.973  27.798  34.752  1.00  0.00           C
ATOM   6428  C35 POPEG 379      84.603  29.098  35.242  1.00  0.00           C
ATOM   6431  C36 POPEG 379      85.312  28.958  36.602  1.00  0.00           C
ATOM   6434  C37 POPEG 379      86.753  29.458  36.551  1.00  0.00           C
ATOM   6437  C38 POPEG 379      87.352  29.688  37.942  1.00  0.00           C
ATOM   6440  C39 POPEG 379      87.692  28.408  38.712  1.00  0.00           C
ATOM   6443 0C31 POPEG 379      88.021  28.738  40.172  1.00  0.00           C
ATOM   6446 1C31 POPEG 379      88.572  27.558  40.992  1.00  0.00           C
ATOM   6449 2C31 POPEG 379      89.052  27.988  42.382  1.00  0.00           C
ATOM   6452 3C31 POPEG 379      87.921  28.398  43.342  1.00  0.00           C
ATOM   6455 4C31 POPEG 379      88.423  29.148  44.581  1.00  0.00           C
ATOM   6458 5C31 POPEG 379      87.272  29.678  45.451  1.00  0.00           C
ATOM   6461 6C31 POPEG 379      87.742  30.358  46.742  1.00  0.00           C
ATOM   6465  NH3 POPEH 380      85.012  -1.347  27.762  1.00  0.00           N
ATOM   6469  C12 POPEH 380      85.573  -0.117  27.112  1.00  0.00           C
ATOM   6472  C11 POPEH 380      85.521   1.098  28.032  1.00  0.00           C
ATOM   6475  P   POPEH 380      84.621   3.278  26.882  1.00  0.00           P
ATOM   6476  O13 POPEH 380      85.022   4.008  25.652  1.00  0.00           O
ATOM   6477  O14 POPEH 380      83.322   2.588  26.802  1.00  0.00           O
ATOM   6478  O11 POPEH 380      84.603   4.268  28.111  1.00  0.00           O
ATOM   6479  O12 POPEH 380      85.772   2.258  27.242  1.00  0.00           O
ATOM   6480  C1  POPEH 380      84.132   3.838  29.402  1.00  0.00           C
ATOM   6483  C2  POPEH 380      84.253   5.008  30.422  1.00  0.00           C
ATOM   6485  O21 POPEH 380      83.342   4.858  31.532  1.00  0.00           O
ATOM   6486  C21 POPEH 380      82.103   5.268  31.411  1.00  0.00           C
ATOM   6487  O22 POPEH 380      81.582   5.718  30.412  1.00  0.00           O
ATOM   6488  C22 POPEH 380      81.352   5.078  32.722  1.00  0.00           C
ATOM   6491  C3  POPEH 380      84.183   6.378  29.672  1.00  0.00           C
ATOM   6494  O31 POPEH 380      84.012   7.528  30.532  1.00  0.00           O
ATOM   6495  C31 POPEH 380      85.112   7.868  31.172  1.00  0.00           C
ATOM   6496  O32 POPEH 380      86.181   7.288  31.102  1.00  0.00           O
ATOM   6497  C32 POPEH 380      84.852   9.178  31.902  1.00  0.00           C
ATOM   6500  C23 POPEH 380      81.993   5.818  33.911  1.00  0.00           C
ATOM   6503  C24 POPEH 380      81.222   5.548  35.212  1.00  0.00           C
ATOM   6506  C25 POPEH 380      82.022   5.858  36.481  1.00  0.00           C
ATOM   6509  C26 POPEH 380      82.261   7.358  36.731  1.00  0.00           C
ATOM   6512  C27 POPEH 380      83.143   7.648  37.962  1.00  0.00           C
ATOM   6515  C28 POPEH 380      82.632   7.058  39.301  1.00  0.00           C
ATOM   6518  C29 POPEH 380      81.292   7.628  39.692  1.00  0.00           C
ATOM   6520 0C21 POPEH 380      80.921   8.058  40.912  1.00  0.00           C
ATOM   6522 1C21 POPEH 380      81.762   8.058  42.172  1.00  0.00           C
ATOM   6525 2C21 POPEH 380      81.412   9.258  43.071  1.00  0.00           C
ATOM   6528 3C21 POPEH 380      81.952   9.098  44.501  1.00  0.00           C
ATOM   6531 4C21 POPEH 380      81.442  10.198  45.422  1.00  0.00           C
ATOM   6534 5C21 POPEH 380      81.832   9.988  46.891  1.00  0.00           C
ATOM   6537 6C21 POPEH 380      81.061  10.938  47.812  1.00  0.00           C
ATOM   6540 7C21 POPEH 380      81.543  10.878  49.262  1.00  0.00           C
ATOM   6543 8C21 POPEH 380      81.012  12.028  50.112  1.00  0.00           C
ATOM   6547  C33 POPEH 380      84.852   9.048  33.442  1.00  0.00           C
ATOM   6550  C34 POPEH 380      84.732  10.428  34.102  1.00  0.00           C
ATOM   6553  C35 POPEH 380      84.572  10.398  35.621  1.00  0.00           C
ATOM   6556  C36 POPEH 380      85.672   9.598  36.341  1.00  0.00           C
ATOM   6559  C37 POPEH 380      85.952  10.118  37.751  1.00  0.00           C
ATOM   6562  C38 POPEH 380      87.083   9.348  38.472  1.00  0.00           C
ATOM   6565  C39 POPEH 380      87.482   9.978  39.812  1.00  0.00           C
ATOM   6568 0C31 POPEH 380      86.403   9.918  40.901  1.00  0.00           C
ATOM   6571 1C31 POPEH 380      86.823  10.678  42.162  1.00  0.00           C
ATOM   6574 2C31 POPEH 380      85.761  10.628  43.272  1.00  0.00           C
ATOM   6577 3C31 POPEH 380      86.132  11.538  44.452  1.00  0.00           C
ATOM   6580 4C31 POPEH 380      84.982  11.738  45.442  1.00  0.00           C
ATOM   6583 5C31 POPEH 380      85.302  12.778  46.521  1.00  0.00           C
ATOM   6586 6C31 POPEH 380      84.132  13.028  47.492  1.00  0.00           C
ATOM   6590  NH3 POPEI 381      29.072  93.038  28.332  1.00  0.00           N
ATOM   6594  C12 POPEI 381      29.382  91.697  28.952  1.00  0.00           C
ATOM   6597  C11 POPEI 381      28.262  91.117  29.872  1.00  0.00           C
ATOM   6600  P   POPEI 381      25.962  91.837  28.862  1.00  0.00           P
ATOM   6601  O13 POPEI 381      26.552  92.458  27.652  1.00  0.00           O
ATOM   6602  O14 POPEI 381      25.472  90.457  28.792  1.00  0.00           O
ATOM   6603  O11 POPEI 381      24.852  92.807  29.462  1.00  0.00           O
ATOM   6604  O12 POPEI 381      27.082  91.917  29.962  1.00  0.00           O
ATOM   6605  C1  POPEI 381      25.112  94.218  29.382  1.00  0.00           C
ATOM   6608  C2  POPEI 381      25.012  94.978  30.751  1.00  0.00           C
ATOM   6610  O21 POPEI 381      25.472  94.197  31.872  1.00  0.00           O
ATOM   6611  C21 POPEI 381      26.792  94.088  31.922  1.00  0.00           C
ATOM   6612  O22 POPEI 381      27.582  94.568  31.132  1.00  0.00           O
ATOM   6613  C22 POPEI 381      27.152  93.337  33.212  1.00  0.00           C
ATOM   6616  C3  POPEI 381      23.542  95.387  31.002  1.00  0.00           C
ATOM   6619  O31 POPEI 381      23.342  96.287  32.112  1.00  0.00           O
ATOM   6620  C31 POPEI 381      23.712  97.527  31.812  1.00  0.00           C
ATOM   6621  O32 POPEI 381      24.262  97.858  30.781  1.00  0.00           O
ATOM   6622  C32 POPEI 381      23.182  98.467  32.902  1.00  0.00           C
ATOM   6625  C23 POPEI 381      28.672  93.127  33.402  1.00  0.00           C
ATOM   6628  C24 POPEI 381      29.082  92.298  34.632  1.00  0.00           C
ATOM   6631  C25 POPEI 381      28.292  92.577  35.922  1.00  0.00           C
ATOM   6634  C26 POPEI 381      29.092  92.257  37.192  1.00  0.00           C
ATOM   6637  C27 POPEI 381      28.242  92.247  38.481  1.00  0.00           C
ATOM   6640  C28 POPEI 381      29.132  92.427  39.731  1.00  0.00           C
ATOM   6643  C29 POPEI 381      28.802  91.518  40.901  1.00  0.00           C
ATOM   6645 0C21 POPEI 381      28.522  91.867  42.172  1.00  0.00           C
ATOM   6647 1C21 POPEI 381      28.402  93.267  42.732  1.00  0.00           C
ATOM   6650 2C21 POPEI 381      27.092  93.348  43.541  1.00  0.00           C
ATOM   6653 3C21 POPEI 381      26.802  94.747  44.091  1.00  0.00           C
ATOM   6656 4C21 POPEI 381      25.362  94.867  44.592  1.00  0.00           C
ATOM   6659 5C21 POPEI 381      25.112  96.158  45.392  1.00  0.00           C
ATOM   6662 6C21 POPEI 381      23.712  96.228  46.012  1.00  0.00           C
ATOM   6665 7C21 POPEI 381      22.642  96.758  45.042  1.00  0.00           C
ATOM   6668 8C21 POPEI 381      21.282  96.937  45.722  1.00  0.00           C
ATOM   6672  C33 POPEI 381      23.302  99.958  32.492  1.00  0.00           C
ATOM   6675  C34 POPEI 381      22.622 100.918  33.472  1.00  0.00           C
ATOM   6678  C35 POPEI 381      23.412 101.137  34.762  1.00  0.00           C
ATOM   6681  C36 POPEI 381      22.652 102.007  35.761  1.00  0.00           C
ATOM   6684  C37 POPEI 381      23.172 101.877  37.212  1.00  0.00           C
ATOM   6687  C38 POPEI 381      22.152 102.427  38.212  1.00  0.00           C
ATOM   6690  C39 POPEI 381      22.192 101.777  39.602  1.00  0.00           C
ATOM   6693 0C31 POPEI 381      23.202 102.427  40.562  1.00  0.00           C
ATOM   6696 1C31 POPEI 381      22.562 102.788  41.922  1.00  0.00           C
ATOM   6699 2C31 POPEI 381      23.472 103.658  42.802  1.00  0.00           C
ATOM   6702 3C31 POPEI 381      22.752 104.186  44.052  1.00  0.00           C
ATOM   6705 4C31 POPEI 381      22.662 103.167  45.191  1.00  0.00           C
ATOM   6708 5C31 POPEI 381      21.792 103.617  46.371  1.00  0.00           C
ATOM   6711 6C31 POPEI 381      22.422 104.678  47.271  1.00  0.00           C
ATOM   6715  NH3 POPEJ 382     110.211  38.118  71.262  1.00  0.00           N
ATOM   6719  C12 POPEJ 382     111.113  37.648  70.142  1.00  0.00           C
ATOM   6722  C11 POPEJ 382     110.433  37.758  68.762  1.00  0.00           C
ATOM   6725  P   POPEJ 382     109.533  35.378  68.212  1.00  0.00           P
ATOM   6726  O13 POPEJ 382     109.863  34.727  69.492  1.00  0.00           O
ATOM   6727  O14 POPEJ 382     108.172  35.977  68.121  1.00  0.00           O
ATOM   6728  O11 POPEJ 382     109.743  34.358  67.011  1.00  0.00           O
ATOM   6729  O12 POPEJ 382     110.573  36.547  68.012  1.00  0.00           O
ATOM   6730  C1  POPEJ 382     108.732  33.328  66.871  1.00  0.00           C
ATOM   6733  C2  POPEJ 382     108.712  32.738  65.432  1.00  0.00           C
ATOM   6735  O21 POPEJ 382     108.592  33.817  64.472  1.00  0.00           O
ATOM   6736  C21 POPEJ 382     109.712  34.148  63.852  1.00  0.00           C
ATOM   6737  O22 POPEJ 382     110.772  33.558  63.922  1.00  0.00           O
ATOM   6738  C22 POPEJ 382     109.443  35.358  62.962  1.00  0.00           C
ATOM   6741  C3  POPEJ 382     107.622  31.648  65.182  1.00  0.00           C
ATOM   6744  O31 POPEJ 382     106.292  32.188  64.992  1.00  0.00           O
ATOM   6745  C31 POPEJ 382     105.512  31.468  64.182  1.00  0.00           C
ATOM   6746  O32 POPEJ 382     105.812  30.418  63.652  1.00  0.00           O
ATOM   6747  C32 POPEJ 382     104.192  32.207  63.911  1.00  0.00           C
ATOM   6750  C23 POPEJ 382     108.541  35.028  61.762  1.00  0.00           C
ATOM   6753  C24 POPEJ 382     109.282  34.338  60.611  1.00  0.00           C
ATOM   6756  C25 POPEJ 382     108.312  33.907  59.511  1.00  0.00           C
ATOM   6759  C26 POPEJ 382     108.951  33.778  58.121  1.00  0.00           C
ATOM   6762  C27 POPEJ 382     109.022  35.108  57.362  1.00  0.00           C
ATOM   6765  C28 POPEJ 382     109.312  34.928  55.862  1.00  0.00           C
ATOM   6768  C29 POPEJ 382     108.172  34.278  55.112  1.00  0.00           C
ATOM   6770 0C21 POPEJ 382     108.152  34.058  53.782  1.00  0.00           C
ATOM   6772 1C21 POPEJ 382     109.242  34.418  52.812  1.00  0.00           C
ATOM   6775 2C21 POPEJ 382     108.903  35.688  52.011  1.00  0.00           C
ATOM   6778 3C21 POPEJ 382     107.851  35.438  50.922  1.00  0.00           C
ATOM   6781 4C21 POPEJ 382     107.522  36.708  50.132  1.00  0.00           C
ATOM   6784 5C21 POPEJ 382     106.162  36.617  49.431  1.00  0.00           C
ATOM   6787 6C21 POPEJ 382     105.923  37.808  48.492  1.00  0.00           C
ATOM   6790 7C21 POPEJ 382     104.511  37.818  47.872  1.00  0.00           C
ATOM   6793 8C21 POPEJ 382     104.253  39.058  47.022  1.00  0.00           C
ATOM   6797  C33 POPEJ 382     103.391  31.568  62.742  1.00  0.00           C
ATOM   6800  C34 POPEJ 382     102.662  32.588  61.852  1.00  0.00           C
ATOM   6803  C35 POPEJ 382     102.151  31.958  60.551  1.00  0.00           C
ATOM   6806  C36 POPEJ 382     101.352  32.938  59.672  1.00  0.00           C
ATOM   6809  C37 POPEJ 382     100.862  32.258  58.382  1.00  0.00           C
ATOM   6812  C38 POPEJ 382     100.083  33.168  57.422  1.00  0.00           C
ATOM   6815  C39 POPEJ 382      99.761  32.428  56.122  1.00  0.00           C
ATOM   6818 0C31 POPEJ 382      98.792  33.157  55.182  1.00  0.00           C
ATOM   6821 1C31 POPEJ 382      98.511  32.318  53.922  1.00  0.00           C
ATOM   6824 2C31 POPEJ 382      97.223  32.708  53.172  1.00  0.00           C
ATOM   6827 3C31 POPEJ 382      97.291  34.088  52.502  1.00  0.00           C
ATOM   6830 4C31 POPEJ 382      96.022  34.398  51.692  1.00  0.00           C
ATOM   6833 5C31 POPEJ 382      96.242  35.528  50.681  1.00  0.00           C
ATOM   6836 6C31 POPEJ 382      94.952  36.008  50.002  1.00  0.00           C
ATOM   6840  NH3 POPEK 383      20.132 124.326  25.492  1.00  0.00           N
ATOM   6844  C12 POPEK 383      19.792 122.858  25.462  1.00  0.00           C
ATOM   6847  C11 POPEK 383      20.902 121.977  26.062  1.00  0.00           C
ATOM   6850  P   POPEK 383      21.202 119.347  26.262  1.00  0.00           P
ATOM   6851  O13 POPEK 383      20.812 118.577  25.062  1.00  0.00           O
ATOM   6852  O14 POPEK 383      22.642 119.606  26.462  1.00  0.00           O
ATOM   6853  O11 POPEK 383      20.692 118.588  27.572  1.00  0.00           O
ATOM   6854  O12 POPEK 383      20.372 120.697  26.382  1.00  0.00           O
ATOM   6855  C1  POPEK 383      20.832 119.237  28.851  1.00  0.00           C
ATOM   6858  C2  POPEK 383      20.962 118.187  30.002  1.00  0.00           C
ATOM   6860  O21 POPEK 383      20.902 118.757  31.322  1.00  0.00           O
ATOM   6861  C21 POPEK 383      21.852 119.598  31.701  1.00  0.00           C
ATOM   6862  O22 POPEK 383      22.602 120.238  30.992  1.00  0.00           O
ATOM   6863  C22 POPEK 383      21.862 119.638  33.232  1.00  0.00           C
ATOM   6866  C3  POPEK 383      22.212 117.247  29.832  1.00  0.00           C
ATOM   6869  O31 POPEK 383      22.632 116.657  31.091  1.00  0.00           O
ATOM   6870  C31 POPEK 383      23.892 116.907  31.551  1.00  0.00           C
ATOM   6871  O32 POPEK 383      24.112 117.247  32.692  1.00  0.00           O
ATOM   6872  C32 POPEK 383      24.962 116.608  30.492  1.00  0.00           C
ATOM   6875  C23 POPEK 383      23.102 120.358  33.822  1.00  0.00           C
ATOM   6878  C24 POPEK 383      23.172 120.198  35.352  1.00  0.00           C
ATOM   6881  C25 POPEK 383      22.012 120.878  36.072  1.00  0.00           C
ATOM   6884  C26 POPEK 383      22.242 121.048  37.582  1.00  0.00           C
ATOM   6887  C27 POPEK 383      22.152 119.717  38.341  1.00  0.00           C
ATOM   6890  C28 POPEK 383      22.522 119.857  39.832  1.00  0.00           C
ATOM   6893  C29 POPEK 383      23.982 120.188  39.982  1.00  0.00           C
ATOM   6895 0C21 POPEK 383      24.532 120.897  40.982  1.00  0.00           C
ATOM   6897 1C21 POPEK 383      23.822 121.427  42.192  1.00  0.00           C
ATOM   6900 2C21 POPEK 383      24.412 120.867  43.502  1.00  0.00           C
ATOM   6903 3C21 POPEK 383      23.552 121.277  44.712  1.00  0.00           C
ATOM   6906 4C21 POPEK 383      24.362 121.497  46.002  1.00  0.00           C
ATOM   6909 5C21 POPEK 383      24.842 122.947  46.102  1.00  0.00           C
ATOM   6912 6C21 POPEK 383      25.802 123.216  47.271  1.00  0.00           C
ATOM   6915 7C21 POPEK 383      26.352 124.647  47.232  1.00  0.00           C
ATOM   6918 8C21 POPEK 383      27.482 124.908  48.232  1.00  0.00           C
ATOM   6922  C33 POPEK 383      26.412 116.637  31.032  1.00  0.00           C
ATOM   6925  C34 POPEK 383      27.162 117.968  30.842  1.00  0.00           C
ATOM   6928  C35 POPEK 383      26.852 119.067  31.872  1.00  0.00           C
ATOM   6931  C36 POPEK 383      27.292 118.708  33.302  1.00  0.00           C
ATOM   6934  C37 POPEK 383      27.372 119.897  34.272  1.00  0.00           C
ATOM   6937  C38 POPEK 383      27.972 119.458  35.611  1.00  0.00           C
ATOM   6940  C39 POPEK 383      27.902 120.477  36.762  1.00  0.00           C
ATOM   6943 0C31 POPEK 383      28.012 119.717  38.102  1.00  0.00           C
ATOM   6946 1C31 POPEK 383      28.522 120.538  39.292  1.00  0.00           C
ATOM   6949 2C31 POPEK 383      28.922 119.628  40.472  1.00  0.00           C
ATOM   6952 3C31 POPEK 383      27.812 119.458  41.521  1.00  0.00           C
ATOM   6955 4C31 POPEK 383      28.172 118.437  42.612  1.00  0.00           C
ATOM   6958 5C31 POPEK 383      27.082 118.356  43.692  1.00  0.00           C
ATOM   6961 6C31 POPEK 383      27.272 117.227  44.712  1.00  0.00           C
ATOM   6965  NH3 POPEL 384      10.912 123.938  24.172  1.00  0.00           N
ATOM   6969  C12 POPEL 384      11.952 122.907  23.832  1.00  0.00           C
ATOM   6972  C11 POPEL 384      11.872 122.427  22.372  1.00  0.00           C
ATOM   6975  P   POPEL 384      14.032 120.997  21.902  1.00  0.00           P
ATOM   6976  O13 POPEL 384      14.422 119.568  21.941  1.00  0.00           O
ATOM   6977  O14 POPEL 384      14.412 121.807  20.712  1.00  0.00           O
ATOM   6978  O11 POPEL 384      14.582 121.788  23.142  1.00  0.00           O
ATOM   6979  O12 POPEL 384      12.492 121.147  22.201  1.00  0.00           O
ATOM   6980  C1  POPEL 384      15.682 121.406  23.962  1.00  0.00           C
ATOM   6983  C2  POPEL 384      15.312 121.578  25.451  1.00  0.00           C
ATOM   6985  O21 POPEL 384      16.532 121.578  26.232  1.00  0.00           O
ATOM   6986  C21 POPEL 384      16.402 122.047  27.472  1.00  0.00           C
ATOM   6987  O22 POPEL 384      15.442 122.677  27.882  1.00  0.00           O
ATOM   6988  C22 POPEL 384      17.592 121.608  28.332  1.00  0.00           C
ATOM   6991  C3  POPEL 384      14.302 120.457  25.882  1.00  0.00           C
ATOM   6994  O31 POPEL 384      14.312 120.247  27.302  1.00  0.00           O
ATOM   6995  C31 POPEL 384      13.222 119.878  27.922  1.00  0.00           C
ATOM   6996  O32 POPEL 384      12.162 119.517  27.412  1.00  0.00           O
ATOM   6997  C32 POPEL 384      13.482 120.037  29.431  1.00  0.00           C
ATOM   7000  C23 POPEL 384      18.272 122.858  28.911  1.00  0.00           C
ATOM   7003  C24 POPEL 384      19.202 122.637  30.112  1.00  0.00           C
ATOM   7006  C25 POPEL 384      19.112 123.887  31.002  1.00  0.00           C
ATOM   7009  C26 POPEL 384      19.962 123.838  32.262  1.00  0.00           C
ATOM   7012  C27 POPEL 384      19.732 125.077  33.152  1.00  0.00           C
ATOM   7015  C28 POPEL 384      21.042 125.617  33.771  1.00  0.00           C
ATOM   7018  C29 POPEL 384      21.642 124.606  34.701  1.00  0.00           C
ATOM   7020 0C21 POPEL 384      22.232 124.838  35.891  1.00  0.00           C
ATOM   7022 1C21 POPEL 384      22.472 126.177  36.542  1.00  0.00           C
ATOM   7025 2C21 POPEL 384      21.762 126.247  37.902  1.00  0.00           C
ATOM   7028 3C21 POPEL 384      22.192 127.467  38.722  1.00  0.00           C
ATOM   7031 4C21 POPEL 384      21.202 127.777  39.842  1.00  0.00           C
ATOM   7034 5C21 POPEL 384      21.772 128.677  40.951  1.00  0.00           C
ATOM   7037 6C21 POPEL 384      22.522 129.913  40.431  1.00  0.00           C
ATOM   7040 7C21 POPEL 384      22.932 130.863  41.552  1.00  0.00           C
ATOM   7043 8C21 POPEL 384      23.732 132.073  41.062  1.00  0.00           C
ATOM   7047  C33 POPEL 384      12.292 119.708  30.372  1.00  0.00           C
ATOM   7050  C34 POPEL 384      12.242 120.587  31.642  1.00  0.00           C
ATOM   7053  C35 POPEL 384      13.102 120.077  32.822  1.00  0.00           C
ATOM   7056  C36 POPEL 384      12.932 120.937  34.102  1.00  0.00           C
ATOM   7059  C37 POPEL 384      13.362 120.228  35.392  1.00  0.00           C
ATOM   7062  C38 POPEL 384      14.002 121.158  36.451  1.00  0.00           C
ATOM   7065  C39 POPEL 384      13.192 122.387  36.912  1.00  0.00           C
ATOM   7068 0C31 POPEL 384      11.852 122.057  37.582  1.00  0.00           C
ATOM   7071 1C31 POPEL 384      11.362 123.216  38.451  1.00  0.00           C
ATOM   7074 2C31 POPEL 384       9.952 123.027  39.042  1.00  0.00           C
ATOM   7077 3C31 POPEL 384       9.962 122.467  40.462  1.00  0.00           C
ATOM   7080 4C31 POPEL 384       8.552 122.327  41.052  1.00  0.00           C
ATOM   7083 5C31 POPEL 384       8.552 121.597  42.402  1.00  0.00           C
ATOM   7086 6C31 POPEL 384       7.152 121.478  43.012  1.00  0.00           C
ATOM   7090  NH3 POPEM 385      65.152  40.788  29.732  1.00  0.00           N
ATOM   7094  C12 POPEM 385      64.242  39.618  29.562  1.00  0.00           C
ATOM   7097  C11 POPEM 385      63.712  39.567  28.132  1.00  0.00           C
ATOM   7100  P   POPEM 385      61.243  39.608  27.312  1.00  0.00           P
ATOM   7101  O13 POPEM 385      61.332  41.088  27.402  1.00  0.00           O
ATOM   7102  O14 POPEM 385      61.142  39.008  25.972  1.00  0.00           O
ATOM   7103  O11 POPEM 385      59.962  39.198  28.122  1.00  0.00           O
ATOM   7104  O12 POPEM 385      62.423  38.958  28.152  1.00  0.00           O
ATOM   7105  C1  POPEM 385      59.982  39.047  29.542  1.00  0.00           C
ATOM   7108  C2  POPEM 385      59.432  37.648  29.892  1.00  0.00           C
ATOM   7110  O21 POPEM 385      59.132  37.538  31.292  1.00  0.00           O
ATOM   7111  C21 POPEM 385      60.112  37.768  32.141  1.00  0.00           C
ATOM   7112  O22 POPEM 385      61.302  37.758  31.902  1.00  0.00           O
ATOM   7113  C22 POPEM 385      59.502  37.998  33.521  1.00  0.00           C
ATOM   7116  C3  POPEM 385      60.302  36.468  29.361  1.00  0.00           C
ATOM   7119  O31 POPEM 385      59.632  35.218  29.652  1.00  0.00           O
ATOM   7120  C31 POPEM 385      60.142  34.208  30.372  1.00  0.00           C
ATOM   7121  O32 POPEM 385      59.472  33.227  30.681  1.00  0.00           O
ATOM   7122  C32 POPEM 385      61.571  34.428  30.862  1.00  0.00           C
ATOM   7125  C23 POPEM 385      59.222  36.678  34.251  1.00  0.00           C
ATOM   7128  C24 POPEM 385      58.382  36.918  35.512  1.00  0.00           C
ATOM   7131  C25 POPEM 385      57.962  35.608  36.182  1.00  0.00           C
ATOM   7134  C26 POPEM 385      57.362  35.848  37.572  1.00  0.00           C
ATOM   7137  C27 POPEM 385      56.842  34.558  38.222  1.00  0.00           C
ATOM   7140  C28 POPEM 385      56.592  34.688  39.731  1.00  0.00           C
ATOM   7143  C29 POPEM 385      55.482  35.657  40.042  1.00  0.00           C
ATOM   7145 0C21 POPEM 385      54.533  35.508  40.982  1.00  0.00           C
ATOM   7147 1C21 POPEM 385      54.412  34.378  41.972  1.00  0.00           C
ATOM   7150 2C21 POPEM 385      53.942  34.918  43.331  1.00  0.00           C
ATOM   7153 3C21 POPEM 385      53.792  33.848  44.422  1.00  0.00           C
ATOM   7156 4C21 POPEM 385      53.052  34.418  45.641  1.00  0.00           C
ATOM   7159 5C21 POPEM 385      53.052  33.477  46.852  1.00  0.00           C
ATOM   7162 6C21 POPEM 385      51.872  33.778  47.792  1.00  0.00           C
ATOM   7165 7C21 POPEM 385      51.992  33.068  49.142  1.00  0.00           C
ATOM   7168 8C21 POPEM 385      50.802  33.328  50.051  1.00  0.00           C
ATOM   7172  C33 POPEM 385      62.103  33.317  31.792  1.00  0.00           C
ATOM   7175  C34 POPEM 385      63.423  33.758  32.442  1.00  0.00           C
ATOM   7178  C35 POPEM 385      63.622  33.248  33.872  1.00  0.00           C
ATOM   7181  C36 POPEM 385      64.033  31.768  33.942  1.00  0.00           C
ATOM   7184  C37 POPEM 385      64.372  31.368  35.382  1.00  0.00           C
ATOM   7187  C38 POPEM 385      65.092  30.018  35.462  1.00  0.00           C
ATOM   7190  C39 POPEM 385      65.652  29.728  36.861  1.00  0.00           C
ATOM   7193 0C31 POPEM 385      64.582  29.818  37.962  1.00  0.00           C
ATOM   7196 1C31 POPEM 385      65.032  29.188  39.292  1.00  0.00           C
ATOM   7199 2C31 POPEM 385      63.972  29.348  40.382  1.00  0.00           C
ATOM   7202 3C31 POPEM 385      64.322  28.678  41.722  1.00  0.00           C
ATOM   7205 4C31 POPEM 385      64.562  27.168  41.632  1.00  0.00           C
ATOM   7208 5C31 POPEM 385      64.603  26.498  43.021  1.00  0.00           C
ATOM   7211 6C31 POPEM 385      64.972  25.018  42.992  1.00  0.00           C
ATOM   7215  NH3 POPEN 386      25.282  92.467  69.182  1.00  0.00           N
ATOM   7219  C12 POPEN 386      26.532  93.127  69.691  1.00  0.00           C
ATOM   7222  C11 POPEN 386      27.382  93.688  68.542  1.00  0.00           C
ATOM   7225  P   POPEN 386      29.982  94.207  68.821  1.00  0.00           P
ATOM   7226  O13 POPEN 386      30.542  93.668  70.071  1.00  0.00           O
ATOM   7227  O14 POPEN 386      30.642  95.436  68.322  1.00  0.00           O
ATOM   7228  O11 POPEN 386      30.102  93.117  67.701  1.00  0.00           O
ATOM   7229  O12 POPEN 386      28.452  94.487  69.042  1.00  0.00           O
ATOM   7230  C1  POPEN 386      30.472  91.768  68.001  1.00  0.00           C
ATOM   7233  C2  POPEN 386      31.352  91.217  66.862  1.00  0.00           C
ATOM   7235  O21 POPEN 386      31.172  89.818  66.731  1.00  0.00           O
ATOM   7236  C21 POPEN 386      30.322  89.318  65.812  1.00  0.00           C
ATOM   7237  O22 POPEN 386      30.502  88.237  65.271  1.00  0.00           O
ATOM   7238  C22 POPEN 386      29.102  90.188  65.472  1.00  0.00           C
ATOM   7241  C3  POPEN 386      32.892  91.448  67.062  1.00  0.00           C
ATOM   7244  O31 POPEN 386      33.442  92.497  66.201  1.00  0.00           O
ATOM   7245  C31 POPEN 386      33.493  92.077  64.922  1.00  0.00           C
ATOM   7246  O32 POPEN 386      33.242  90.967  64.532  1.00  0.00           O
ATOM   7247  C32 POPEN 386      33.882  93.257  64.042  1.00  0.00           C
ATOM   7250  C23 POPEN 386      28.102  89.517  64.492  1.00  0.00           C
ATOM   7253  C24 POPEN 386      28.672  89.227  63.082  1.00  0.00           C
ATOM   7256  C25 POPEN 386      29.382  90.428  62.422  1.00  0.00           C
ATOM   7259  C26 POPEN 386      29.712  90.167  60.951  1.00  0.00           C
ATOM   7262  C27 POPEN 386      30.682  91.208  60.371  1.00  0.00           C
ATOM   7265  C28 POPEN 386      30.432  91.467  58.872  1.00  0.00           C
ATOM   7268  C29 POPEN 386      31.302  92.558  58.312  1.00  0.00           C
ATOM   7270 0C21 POPEN 386      32.502  92.408  57.712  1.00  0.00           C
ATOM   7272 1C21 POPEN 386      33.222  91.098  57.492  1.00  0.00           C
ATOM   7275 2C21 POPEN 386      33.402  90.778  55.992  1.00  0.00           C
ATOM   7278 3C21 POPEN 386      32.082  90.527  55.252  1.00  0.00           C
ATOM   7281 4C21 POPEN 386      32.312  90.098  53.792  1.00  0.00           C
ATOM   7284 5C21 POPEN 386      31.232  89.157  53.251  1.00  0.00           C
ATOM   7287 6C21 POPEN 386      31.582  88.558  51.882  1.00  0.00           C
ATOM   7290 7C21 POPEN 386      30.552  87.518  51.411  1.00  0.00           C
ATOM   7293 8C21 POPEN 386      31.002  86.737  50.172  1.00  0.00           C
ATOM   7297  C33 POPEN 386      33.462  93.018  62.582  1.00  0.00           C
ATOM   7300  C34 POPEN 386      34.012  94.078  61.621  1.00  0.00           C
ATOM   7303  C35 POPEN 386      33.502  95.498  61.931  1.00  0.00           C
ATOM   7306  C36 POPEN 386      33.542  96.417  60.701  1.00  0.00           C
ATOM   7309  C37 POPEN 386      32.382  96.128  59.742  1.00  0.00           C
ATOM   7312  C38 POPEN 386      32.582  96.667  58.321  1.00  0.00           C
ATOM   7315  C39 POPEN 386      32.932  98.157  58.261  1.00  0.00           C
ATOM   7318 0C31 POPEN 386      33.062  98.658  56.812  1.00  0.00           C
ATOM   7321 1C31 POPEN 386      34.042  99.827  56.681  1.00  0.00           C
ATOM   7324 2C31 POPEN 386      34.532 100.048  55.242  1.00  0.00           C
ATOM   7327 3C31 POPEN 386      33.592 100.878  54.371  1.00  0.00           C
ATOM   7330 4C31 POPEN 386      34.322 101.478  53.162  1.00  0.00           C
ATOM   7333 5C31 POPEN 386      33.472 102.497  52.402  1.00  0.00           C
ATOM   7336 6C31 POPEN 386      34.262 103.288  51.362  1.00  0.00           C
ATOM   7340  NH3 POPEO 387      25.172  40.918  65.032  1.00  0.00           N
ATOM   7344  C12 POPEO 387      24.222  41.797  65.812  1.00  0.00           C
ATOM   7347  C11 POPEO 387      22.962  42.157  65.012  1.00  0.00           C
ATOM   7350  P   POPEO 387      20.702  43.378  65.492  1.00  0.00           P
ATOM   7351  O13 POPEO 387      20.142  42.038  65.212  1.00  0.00           O
ATOM   7352  O14 POPEO 387      20.142  44.157  66.621  1.00  0.00           O
ATOM   7353  O11 POPEO 387      20.642  44.278  64.212  1.00  0.00           O
ATOM   7354  O12 POPEO 387      22.262  43.218  65.691  1.00  0.00           O
ATOM   7355  C1  POPEO 387      19.552  44.148  63.292  1.00  0.00           C
ATOM   7358  C2  POPEO 387      20.082  43.868  61.871  1.00  0.00           C
ATOM   7360  O21 POPEO 387      19.112  44.268  60.901  1.00  0.00           O
ATOM   7361  C21 POPEO 387      19.262  45.508  60.501  1.00  0.00           C
ATOM   7362  O22 POPEO 387      19.792  46.408  61.122  1.00  0.00           O
ATOM   7363  C22 POPEO 387      18.712  45.628  59.102  1.00  0.00           C
ATOM   7366  C3  POPEO 387      20.452  42.378  61.642  1.00  0.00           C
ATOM   7369  O31 POPEO 387      21.542  42.227  60.701  1.00  0.00           O
ATOM   7370  C31 POPEO 387      21.262  42.338  59.412  1.00  0.00           C
ATOM   7371  O32 POPEO 387      20.152  42.418  58.911  1.00  0.00           O
ATOM   7372  C32 POPEO 387      22.562  42.238  58.612  1.00  0.00           C
ATOM   7375  C23 POPEO 387      19.362  46.778  58.312  1.00  0.00           C
ATOM   7378  C24 POPEO 387      18.922  46.758  56.852  1.00  0.00           C
ATOM   7381  C25 POPEO 387      17.402  46.818  56.742  1.00  0.00           C
ATOM   7384  C26 POPEO 387      16.892  47.187  55.352  1.00  0.00           C
ATOM   7387  C27 POPEO 387      15.372  47.408  55.411  1.00  0.00           C
ATOM   7390  C28 POPEO 387      14.812  48.058  54.142  1.00  0.00           C
ATOM   7393  C29 POPEO 387      13.752  49.088  54.461  1.00  0.00           C
ATOM   7395 0C21 POPEO 387      13.492  50.188  53.742  1.00  0.00           C
ATOM   7397 1C21 POPEO 387      14.152  50.547  52.431  1.00  0.00           C
ATOM   7400 2C21 POPEO 387      13.242  50.137  51.262  1.00  0.00           C
ATOM   7403 3C21 POPEO 387      12.082  51.108  51.032  1.00  0.00           C
ATOM   7406 4C21 POPEO 387      10.992  50.488  50.152  1.00  0.00           C
ATOM   7409 5C21 POPEO 387       9.732  51.358  50.062  1.00  0.00           C
ATOM   7412 6C21 POPEO 387       8.672  50.758  49.142  1.00  0.00           C
ATOM   7415 7C21 POPEO 387       7.982  49.508  49.672  1.00  0.00           C
ATOM   7418 8C21 POPEO 387       7.142  48.848  48.582  1.00  0.00           C
ATOM   7422  C33 POPEO 387      23.072  40.788  58.661  1.00  0.00           C
ATOM   7425  C34 POPEO 387      24.212  40.398  57.701  1.00  0.00           C
ATOM   7428  C35 POPEO 387      23.842  40.207  56.212  1.00  0.00           C
ATOM   7431  C36 POPEO 387      22.562  39.398  55.942  1.00  0.00           C
ATOM   7434  C37 POPEO 387      22.272  39.268  54.431  1.00  0.00           C
ATOM   7437  C38 POPEO 387      20.922  38.598  54.132  1.00  0.00           C
ATOM   7440  C39 POPEO 387      20.482  38.758  52.661  1.00  0.00           C
ATOM   7443 0C31 POPEO 387      21.022  37.668  51.722  1.00  0.00           C
ATOM   7446 1C31 POPEO 387      20.592  37.858  50.261  1.00  0.00           C
ATOM   7449 2C31 POPEO 387      21.272  36.868  49.312  1.00  0.00           C
ATOM   7452 3C31 POPEO 387      20.632  36.808  47.911  1.00  0.00           C
ATOM   7455 4C31 POPEO 387      20.742  38.108  47.112  1.00  0.00           C
ATOM   7458 5C31 POPEO 387      19.812  38.128  45.892  1.00  0.00           C
ATOM   7461 6C31 POPEO 387      19.882  39.418  45.082  1.00  0.00           C
ATOM   7465  NH3 POPEP 388      77.792   9.398  26.512  1.00  0.00           N
ATOM   7469  C12 POPEP 388      76.402   9.778  26.082  1.00  0.00           C
ATOM   7472  C11 POPEP 388      75.702  10.568  27.192  1.00  0.00           C
ATOM   7475  P   POPEP 388      73.302  11.378  27.852  1.00  0.00           P
ATOM   7476  O13 POPEP 388      72.632  12.548  27.252  1.00  0.00           O
ATOM   7477  O14 POPEP 388      72.442  10.258  28.332  1.00  0.00           O
ATOM   7478  O11 POPEP 388      74.272  11.898  28.952  1.00  0.00           O
ATOM   7479  O12 POPEP 388      74.372  10.878  26.792  1.00  0.00           O
ATOM   7480  C1  POPEP 388      74.353  11.458  30.292  1.00  0.00           C
ATOM   7483  C2  POPEP 388      75.032  12.618  31.032  1.00  0.00           C
ATOM   7485  O21 POPEP 388      75.162  12.348  32.432  1.00  0.00           O
ATOM   7486  C21 POPEP 388      74.071  12.458  33.172  1.00  0.00           C
ATOM   7487  O22 POPEP 388      72.932  12.578  32.762  1.00  0.00           O
ATOM   7488  C22 POPEP 388      74.452  12.428  34.641  1.00  0.00           C
ATOM   7491  C3  POPEP 388      74.332  13.968  30.662  1.00  0.00           C
ATOM   7494  O31 POPEP 388      74.531  14.948  31.681  1.00  0.00           O
ATOM   7495  C31 POPEP 388      74.082  16.158  31.442  1.00  0.00           C
ATOM   7496  O32 POPEP 388      73.972  16.688  30.342  1.00  0.00           O
ATOM   7497  C32 POPEP 388      73.652  16.728  32.801  1.00  0.00           C
ATOM   7500  C23 POPEP 388      73.362  11.788  35.512  1.00  0.00           C
ATOM   7503  C24 POPEP 388      73.342  12.428  36.902  1.00  0.00           C
ATOM   7506  C25 POPEP 388      72.332  11.778  37.852  1.00  0.00           C
ATOM   7509  C26 POPEP 388      72.082  12.628  39.102  1.00  0.00           C
ATOM   7512  C27 POPEP 388      73.352  12.938  39.902  1.00  0.00           C
ATOM   7515  C28 POPEP 388      73.141  13.978  41.021  1.00  0.00           C
ATOM   7518  C29 POPEP 388      72.182  13.558  42.101  1.00  0.00           C
ATOM   7520 0C21 POPEP 388      71.972  14.238  43.232  1.00  0.00           C
ATOM   7522 1C21 POPEP 388      72.652  15.528  43.622  1.00  0.00           C
ATOM   7525 2C21 POPEP 388      72.223  16.778  42.822  1.00  0.00           C
ATOM   7528 3C21 POPEP 388      70.712  17.058  42.861  1.00  0.00           C
ATOM   7531 4C21 POPEP 388      70.342  18.428  42.282  1.00  0.00           C
ATOM   7534 5C21 POPEP 388      70.582  19.618  43.232  1.00  0.00           C
ATOM   7537 6C21 POPEP 388      69.592  19.678  44.402  1.00  0.00           C
ATOM   7540 7C21 POPEP 388      69.802  20.918  45.282  1.00  0.00           C
ATOM   7543 8C21 POPEP 388      68.882  20.968  46.502  1.00  0.00           C
ATOM   7547  C33 POPEP 388      74.112  18.168  33.092  1.00  0.00           C
ATOM   7550  C34 POPEP 388      73.902  18.578  34.562  1.00  0.00           C
ATOM   7553  C35 POPEP 388      74.832  17.808  35.512  1.00  0.00           C
ATOM   7556  C36 POPEP 388      74.582  18.138  36.992  1.00  0.00           C
ATOM   7559  C37 POPEP 388      75.412  17.238  37.911  1.00  0.00           C
ATOM   7562  C38 POPEP 388      74.902  17.248  39.352  1.00  0.00           C
ATOM   7565  C39 POPEP 388      75.632  16.258  40.261  1.00  0.00           C
ATOM   7568 0C31 POPEP 388      77.122  16.568  40.472  1.00  0.00           C
ATOM   7571 1C31 POPEP 388      77.762  15.628  41.502  1.00  0.00           C
ATOM   7574 2C31 POPEP 388      79.242  15.988  41.742  1.00  0.00           C
ATOM   7577 3C31 POPEP 388      79.923  15.178  42.852  1.00  0.00           C
ATOM   7580 4C31 POPEP 388      79.272  15.338  44.231  1.00  0.00           C
ATOM   7583 5C31 POPEP 388      80.232  15.028  45.382  1.00  0.00           C
ATOM   7586 6C31 POPEP 388      79.531  14.778  46.722  1.00  0.00           C
ATOM   7590  NH3 POPEQ 389      46.602  37.867  66.972  1.00  0.00           N
ATOM   7594  C12 POPEQ 389      46.222  37.067  65.742  1.00  0.00           C
ATOM   7597  C11 POPEQ 389      44.982  36.198  66.011  1.00  0.00           C
ATOM   7600  P   POPEQ 389      45.422  33.928  64.822  1.00  0.00           P
ATOM   7601  O13 POPEQ 389      44.472  32.908  65.332  1.00  0.00           O
ATOM   7602  O14 POPEQ 389      46.712  34.038  65.521  1.00  0.00           O
ATOM   7603  O11 POPEQ 389      45.682  33.687  63.261  1.00  0.00           O
ATOM   7604  O12 POPEQ 389      44.712  35.338  64.892  1.00  0.00           O
ATOM   7605  C1  POPEQ 389      45.993  34.778  62.362  1.00  0.00           C
ATOM   7608  C2  POPEQ 389      46.571  34.308  60.982  1.00  0.00           C
ATOM   7610  O21 POPEQ 389      45.583  33.538  60.301  1.00  0.00           O
ATOM   7611  C21 POPEQ 389      45.602  33.438  58.972  1.00  0.00           C
ATOM   7612  O22 POPEQ 389      46.501  33.798  58.251  1.00  0.00           O
ATOM   7613  C22 POPEQ 389      44.352  32.668  58.542  1.00  0.00           C
ATOM   7616  C3  POPEQ 389      47.832  33.428  61.172  1.00  0.00           C
ATOM   7619  O31 POPEQ 389      48.472  33.068  59.922  1.00  0.00           O
ATOM   7620  C31 POPEQ 389      49.333  33.998  59.511  1.00  0.00           C
ATOM   7621  O32 POPEQ 389      49.892  34.797  60.231  1.00  0.00           O
ATOM   7622  C32 POPEQ 389      49.572  33.938  58.001  1.00  0.00           C
ATOM   7625  C23 POPEQ 389      44.271  32.258  57.052  1.00  0.00           C
ATOM   7628  C24 POPEQ 389      43.772  33.387  56.152  1.00  0.00           C
ATOM   7631  C25 POPEQ 389      42.902  32.938  54.972  1.00  0.00           C
ATOM   7634  C26 POPEQ 389      42.222  34.098  54.251  1.00  0.00           C
ATOM   7637  C27 POPEQ 389      41.112  33.617  53.302  1.00  0.00           C
ATOM   7640  C28 POPEQ 389      41.582  32.678  52.172  1.00  0.00           C
ATOM   7643  C29 POPEQ 389      42.243  33.438  51.041  1.00  0.00           C
ATOM   7645 0C21 POPEQ 389      41.852  33.438  49.752  1.00  0.00           C
ATOM   7647 1C21 POPEQ 389      40.672  32.708  49.152  1.00  0.00           C
ATOM   7650 2C21 POPEQ 389      39.722  33.687  48.451  1.00  0.00           C
ATOM   7653 3C21 POPEQ 389      38.572  32.968  47.742  1.00  0.00           C
ATOM   7656 4C21 POPEQ 389      37.542  33.938  47.151  1.00  0.00           C
ATOM   7659 5C21 POPEQ 389      36.642  33.308  46.091  1.00  0.00           C
ATOM   7662 6C21 POPEQ 389      37.403  33.008  44.802  1.00  0.00           C
ATOM   7665 7C21 POPEQ 389      36.502  32.668  43.611  1.00  0.00           C
ATOM   7668 8C21 POPEQ 389      37.302  32.428  42.332  1.00  0.00           C
ATOM   7672  C33 POPEQ 389      49.762  35.388  57.472  1.00  0.00           C
ATOM   7675  C34 POPEQ 389      49.271  35.648  56.041  1.00  0.00           C
ATOM   7678  C35 POPEQ 389      49.192  37.148  55.722  1.00  0.00           C
ATOM   7681  C36 POPEQ 389      50.542  37.838  55.532  1.00  0.00           C
ATOM   7684  C37 POPEQ 389      50.432  39.338  55.842  1.00  0.00           C
ATOM   7687  C38 POPEQ 389      51.612  40.178  55.341  1.00  0.00           C
ATOM   7690  C39 POPEQ 389      53.002  39.707  55.792  1.00  0.00           C
ATOM   7693 0C31 POPEQ 389      53.112  39.498  57.302  1.00  0.00           C
ATOM   7696 1C31 POPEQ 389      54.562  39.378  57.812  1.00  0.00           C
ATOM   7699 2C31 POPEQ 389      55.072  40.638  58.542  1.00  0.00           C
ATOM   7702 3C31 POPEQ 389      55.142  41.907  57.682  1.00  0.00           C
ATOM   7705 4C31 POPEQ 389      56.103  41.778  56.492  1.00  0.00           C
ATOM   7708 5C31 POPEQ 389      55.982  42.928  55.492  1.00  0.00           C
ATOM   7711 6C31 POPEQ 389      56.782  42.658  54.222  1.00  0.00           C
ATOM   7715  NH3 POPER 390     120.012 117.747  67.992  1.00  0.00           N
ATOM   7719  C12 POPER 390     119.912 116.686  66.910  1.00  0.00           C
ATOM   7722  C11 POPER 390     118.662 115.797  67.032  1.00  0.00           C
ATOM   7725  P   POPER 390     117.892 114.097  65.052  1.00  0.00           P
ATOM   7726  O13 POPER 390     116.601 113.588  65.562  1.00  0.00           O
ATOM   7727  O14 POPER 390     118.681 113.148  64.262  1.00  0.00           O
ATOM   7728  O11 POPER 390     117.592 115.407  64.242  1.00  0.00           O
ATOM   7729  O12 POPER 390     118.782 114.606  66.251  1.00  0.00           O
ATOM   7730  C1  POPER 390     117.612 115.447  62.812  1.00  0.00           C
ATOM   7733  C2  POPER 390     116.742 116.628  62.302  1.00  0.00           C
ATOM   7735  O21 POPER 390     117.072 116.987  60.961  1.00  0.00           O
ATOM   7736  C21 POPER 390     116.382 116.378  60.012  1.00  0.00           C
ATOM   7737  O22 POPER 390     115.853 115.277  60.102  1.00  0.00           O
ATOM   7738  C22 POPER 390     116.292 117.348  58.832  1.00  0.00           C
ATOM   7741  C3  POPER 390     116.893 117.917  63.152  1.00  0.00           C
ATOM   7744  O31 POPER 390     115.772 118.777  62.981  1.00  0.00           O
ATOM   7745  C31 POPER 390     115.783 119.918  62.271  1.00  0.00           C
ATOM   7746  O32 POPER 390     114.842 120.697  62.271  1.00  0.00           O
ATOM   7747  C32 POPER 390     117.033 120.177  61.411  1.00  0.00           C
ATOM   7750  C23 POPER 390     115.982 116.697  57.462  1.00  0.00           C
ATOM   7753  C24 POPER 390     115.652 117.758  56.402  1.00  0.00           C
ATOM   7756  C25 POPER 390     115.661 117.227  54.962  1.00  0.00           C
ATOM   7759  C26 POPER 390     117.072 117.007  54.391  1.00  0.00           C
ATOM   7762  C27 POPER 390     117.051 116.637  52.902  1.00  0.00           C
ATOM   7765  C28 POPER 390     118.462 116.527  52.291  1.00  0.00           C
ATOM   7768  C29 POPER 390     118.432 116.378  50.792  1.00  0.00           C
ATOM   7770 0C21 POPER 390     118.182 117.367  49.922  1.00  0.00           C
ATOM   7772 1C21 POPER 390     117.913 118.808  50.302  1.00  0.00           C
ATOM   7775 2C21 POPER 390     118.312 119.838  49.231  1.00  0.00           C
ATOM   7778 3C21 POPER 390     117.302 119.918  48.062  1.00  0.00           C
ATOM   7781 4C21 POPER 390     117.482 121.168  47.192  1.00  0.00           C
ATOM   7784 5C21 POPER 390     116.321 121.357  46.201  1.00  0.00           C
ATOM   7787 6C21 POPER 390     116.512 122.598  45.312  1.00  0.00           C
ATOM   7790 7C21 POPER 390     115.312 122.858  44.391  1.00  0.00           C
ATOM   7793 8C21 POPER 390     115.532 124.057  43.451  1.00  0.00           C
ATOM   7797  C33 POPER 390     116.742 121.247  60.322  1.00  0.00           C
ATOM   7800  C34 POPER 390     117.872 121.417  59.301  1.00  0.00           C
ATOM   7803  C35 POPER 390     117.352 121.877  57.922  1.00  0.00           C
ATOM   7806  C36 POPER 390     118.362 121.858  56.771  1.00  0.00           C
ATOM   7809  C37 POPER 390     117.682 122.198  55.442  1.00  0.00           C
ATOM   7812  C38 POPER 390     118.261 121.397  54.262  1.00  0.00           C
ATOM   7815  C39 POPER 390     117.542 121.678  52.931  1.00  0.00           C
ATOM   7818 0C31 POPER 390     116.152 121.018  52.822  1.00  0.00           C
ATOM   7821 1C31 POPER 390     115.442 121.467  51.532  1.00  0.00           C
ATOM   7824 2C31 POPER 390     114.282 120.568  51.082  1.00  0.00           C
ATOM   7827 3C31 POPER 390     112.951 120.837  51.782  1.00  0.00           C
ATOM   7830 4C31 POPER 390     111.812 120.067  51.091  1.00  0.00           C
ATOM   7833 5C31 POPER 390     110.451 120.238  51.762  1.00  0.00           C
ATOM   7836 6C31 POPER 390     109.382 119.307  51.181  1.00  0.00           C
ATOM   7840  NH3 POPES 391     117.291  74.118  32.861  1.00  0.00           N
ATOM   7844  C12 POPES 391     116.492  73.037  32.172  1.00  0.00           C
ATOM   7847  C11 POPES 391     115.492  73.607  31.142  1.00  0.00           C
ATOM   7850  P   POPES 391     114.031  75.238  32.512  1.00  0.00           P
ATOM   7851  O13 POPES 391     112.981  74.208  32.432  1.00  0.00           O
ATOM   7852  O14 POPES 391     113.602  76.647  32.442  1.00  0.00           O
ATOM   7853  O11 POPES 391     114.912  75.018  33.832  1.00  0.00           O
ATOM   7854  O12 POPES 391     115.083  74.968  31.362  1.00  0.00           O
ATOM   7855  C1  POPES 391     114.282  75.248  35.102  1.00  0.00           C
ATOM   7858  C2  POPES 391     115.141  74.687  36.262  1.00  0.00           C
ATOM   7860  O21 POPES 391     114.481  75.058  37.492  1.00  0.00           O
ATOM   7861  C21 POPES 391     114.253  74.077  38.352  1.00  0.00           C
ATOM   7862  O22 POPES 391     114.371  72.888  38.121  1.00  0.00           O
ATOM   7863  C22 POPES 391     113.692  74.657  39.652  1.00  0.00           C
ATOM   7866  C3  POPES 391     116.582  75.288  36.282  1.00  0.00           C
ATOM   7869  O31 POPES 391     117.612  74.327  36.602  1.00  0.00           O
ATOM   7870  C31 POPES 391     117.942  74.278  37.911  1.00  0.00           C
ATOM   7871  O32 POPES 391     117.243  74.638  38.832  1.00  0.00           O
ATOM   7872  C32 POPES 391     119.382  73.757  38.051  1.00  0.00           C
ATOM   7875  C23 POPES 391     114.592  74.327  40.862  1.00  0.00           C
ATOM   7878  C24 POPES 391     114.551  75.448  41.902  1.00  0.00           C
ATOM   7881  C25 POPES 391     115.512  75.217  43.071  1.00  0.00           C
ATOM   7884  C26 POPES 391     116.302  76.467  43.482  1.00  0.00           C
ATOM   7887  C27 POPES 391     115.402  77.687  43.782  1.00  0.00           C
ATOM   7890  C28 POPES 391     116.192  78.838  44.431  1.00  0.00           C
ATOM   7893  C29 POPES 391     115.433  80.137  44.391  1.00  0.00           C
ATOM   7895 0C21 POPES 391     114.603  80.608  45.341  1.00  0.00           C
ATOM   7897 1C21 POPES 391     114.212  79.928  46.622  1.00  0.00           C
ATOM   7900 2C21 POPES 391     112.802  80.358  47.081  1.00  0.00           C
ATOM   7903 3C21 POPES 391     112.421  79.738  48.432  1.00  0.00           C
ATOM   7906 4C21 POPES 391     110.982  80.037  48.871  1.00  0.00           C
ATOM   7909 5C21 POPES 391     110.632  79.407  50.242  1.00  0.00           C
ATOM   7912 6C21 POPES 391     110.481  77.878  50.212  1.00  0.00           C
ATOM   7915 7C21 POPES 391     110.052  77.308  51.582  1.00  0.00           C
ATOM   7918 8C21 POPES 391     109.791  75.797  51.582  1.00  0.00           C
ATOM   7922  C33 POPES 391     119.743  73.077  39.402  1.00  0.00           C
ATOM   7925  C34 POPES 391     121.251  72.797  39.462  1.00  0.00           C
ATOM   7928  C35 POPES 391     121.841  72.768  40.882  1.00  0.00           C
ATOM   7931  C36 POPES 391     121.753  71.396  41.562  1.00  0.00           C
ATOM   7934  C37 POPES 391     122.723  71.308  42.752  1.00  0.00           C
ATOM   7937  C38 POPES 391     122.772  69.907  43.382  1.00  0.00           C
ATOM   7940  C39 POPES 391     121.552  69.598  44.262  1.00  0.00           C
ATOM   7943 0C31 POPES 391     121.613  68.168  44.822  1.00  0.00           C
ATOM   7946 1C31 POPES 391     120.521  67.868  45.851  1.00  0.00           C
ATOM   7949 2C31 POPES 391     120.682  66.458  46.441  1.00  0.00           C
ATOM   7952 3C31 POPES 391     119.632  66.078  47.502  1.00  0.00           C
ATOM   7955 4C31 POPES 391     118.202  66.058  46.972  1.00  0.00           C
ATOM   7958 5C31 POPES 391     117.191  65.498  47.992  1.00  0.00           C
ATOM   7961 6C31 POPES 391     115.751  65.558  47.492  1.00  0.00           C
ATOM   7965  NH3 POPET 392      13.112  37.028  61.312  1.00  0.00           N
ATOM   7969  C12 POPET 392      12.752  37.118  62.762  1.00  0.00           C
ATOM   7972  C11 POPET 392      12.972  35.748  63.451  1.00  0.00           C
ATOM   7975  P   POPET 392      12.212  33.248  63.292  1.00  0.00           P
ATOM   7976  O13 POPET 392      13.342  32.998  64.212  1.00  0.00           O
ATOM   7977  O14 POPET 392      10.852  32.998  63.802  1.00  0.00           O
ATOM   7978  O11 POPET 392      12.432  32.398  61.992  1.00  0.00           O
ATOM   7979  O12 POPET 392      12.292  34.718  62.731  1.00  0.00           O
ATOM   7980  C1  POPET 392      13.612  32.578  61.201  1.00  0.00           C
ATOM   7983  C2  POPET 392      13.262  32.628  59.692  1.00  0.00           C
ATOM   7985  O21 POPET 392      14.392  33.078  58.932  1.00  0.00           O
ATOM   7986  C21 POPET 392      14.732  34.368  59.051  1.00  0.00           C
ATOM   7987  O22 POPET 392      14.222  35.148  59.832  1.00  0.00           O
ATOM   7988  C22 POPET 392      15.912  34.688  58.172  1.00  0.00           C
ATOM   7991  C3  POPET 392      11.952  33.407  59.352  1.00  0.00           C
ATOM   7994  O31 POPET 392      11.282  32.908  58.181  1.00  0.00           O
ATOM   7995  C31 POPET 392      11.782  33.248  56.992  1.00  0.00           C
ATOM   7996  O32 POPET 392      12.822  33.838  56.771  1.00  0.00           O
ATOM   7997  C32 POPET 392      10.752  32.828  55.942  1.00  0.00           C
ATOM   8000  C23 POPET 392      15.682  35.817  57.141  1.00  0.00           C
ATOM   8003  C24 POPET 392      16.932  36.708  57.011  1.00  0.00           C
ATOM   8006  C25 POPET 392      16.852  37.738  55.872  1.00  0.00           C
ATOM   8009  C26 POPET 392      16.952  37.128  54.472  1.00  0.00           C
ATOM   8012  C27 POPET 392      16.542  38.128  53.372  1.00  0.00           C
ATOM   8015  C28 POPET 392      16.752  37.598  51.941  1.00  0.00           C
ATOM   8018  C29 POPET 392      15.842  36.428  51.642  1.00  0.00           C
ATOM   8020 0C21 POPET 392      14.982  36.317  50.611  1.00  0.00           C
ATOM   8022 1C21 POPET 392      14.742  37.338  49.531  1.00  0.00           C
ATOM   8025 2C21 POPET 392      15.782  37.207  48.401  1.00  0.00           C
ATOM   8028 3C21 POPET 392      15.782  35.838  47.712  1.00  0.00           C
ATOM   8031 4C21 POPET 392      16.812  35.768  46.582  1.00  0.00           C
ATOM   8034 5C21 POPET 392      17.122  34.338  46.142  1.00  0.00           C
ATOM   8037 6C21 POPET 392      18.192  34.298  45.032  1.00  0.00           C
ATOM   8040 7C21 POPET 392      18.512  32.867  44.581  1.00  0.00           C
ATOM   8043 8C21 POPET 392      19.252  32.818  43.242  1.00  0.00           C
ATOM   8047  C33 POPET 392      11.332  32.518  54.552  1.00  0.00           C
ATOM   8050  C34 POPET 392      11.332  33.698  53.572  1.00  0.00           C
ATOM   8053  C35 POPET 392      11.072  33.238  52.122  1.00  0.00           C
ATOM   8056  C36 POPET 392      12.182  33.598  51.122  1.00  0.00           C
ATOM   8059  C37 POPET 392      11.822  33.088  49.721  1.00  0.00           C
ATOM   8062  C38 POPET 392      12.402  33.948  48.591  1.00  0.00           C
ATOM   8065  C39 POPET 392      11.642  33.768  47.271  1.00  0.00           C
ATOM   8068 0C31 POPET 392      12.102  34.758  46.192  1.00  0.00           C
ATOM   8071 1C31 POPET 392      11.072  34.958  45.072  1.00  0.00           C
ATOM   8074 2C31 POPET 392      11.502  36.068  44.102  1.00  0.00           C
ATOM   8077 3C31 POPET 392      10.362  36.638  43.251  1.00  0.00           C
ATOM   8080 4C31 POPET 392      10.752  37.978  42.621  1.00  0.00           C
ATOM   8083 5C31 POPET 392       9.582  38.738  42.001  1.00  0.00           C
ATOM   8086 6C31 POPET 392       9.872  40.238  41.832  1.00  0.00           C
ATOM   8090  NH3 POPEU 393     103.903 120.547  25.262  1.00  0.00           N
ATOM   8094  C12 POPEU 393     104.522 120.328  23.911  1.00  0.00           C
ATOM   8097  C11 POPEU 393     104.691 121.637  23.122  1.00  0.00           C
ATOM   8100  P   POPEU 393     107.103 121.308  22.112  1.00  0.00           P
ATOM   8101  O13 POPEU 393     107.781 121.867  20.912  1.00  0.00           O
ATOM   8102  O14 POPEU 393     107.462 119.938  22.521  1.00  0.00           O
ATOM   8103  O11 POPEU 393     107.372 122.318  23.312  1.00  0.00           O
ATOM   8104  O12 POPEU 393     105.532 121.427  21.982  1.00  0.00           O
ATOM   8105  C1  POPEU 393     108.091 121.867  24.462  1.00  0.00           C
ATOM   8108  C2  POPEU 393     108.132 122.936  25.592  1.00  0.00           C
ATOM   8110  O21 POPEU 393     108.272 122.287  26.872  1.00  0.00           O
ATOM   8111  C21 POPEU 393     107.191 121.768  27.432  1.00  0.00           C
ATOM   8112  O22 POPEU 393     106.102 121.597  26.892  1.00  0.00           O
ATOM   8113  C22 POPEU 393     107.571 121.527  28.911  1.00  0.00           C
ATOM   8116  C3  POPEU 393     106.981 123.997  25.572  1.00  0.00           C
ATOM   8119  O31 POPEU 393     106.812 124.617  26.872  1.00  0.00           O
ATOM   8120  C31 POPEU 393     107.622 125.608  27.282  1.00  0.00           C
ATOM   8121  O32 POPEU 393     107.962 125.757  28.442  1.00  0.00           O
ATOM   8122  C32 POPEU 393     107.872 126.648  26.192  1.00  0.00           C
ATOM   8125  C23 POPEU 393     106.451 120.977  29.841  1.00  0.00           C
ATOM   8128  C24 POPEU 393     106.642 121.348  31.332  1.00  0.00           C
ATOM   8131  C25 POPEU 393     107.772 120.597  32.062  1.00  0.00           C
ATOM   8134  C26 POPEU 393     107.992 121.048  33.521  1.00  0.00           C
ATOM   8137  C27 POPEU 393     109.091 120.228  34.251  1.00  0.00           C
ATOM   8140  C28 POPEU 393     109.982 120.988  35.262  1.00  0.00           C
ATOM   8143  C29 POPEU 393     109.303 121.657  36.431  1.00  0.00           C
ATOM   8145 0C21 POPEU 393     109.931 122.147  37.512  1.00  0.00           C
ATOM   8147 1C21 POPEU 393     111.432 122.128  37.751  1.00  0.00           C
ATOM   8150 2C21 POPEU 393     111.852 121.538  39.111  1.00  0.00           C
ATOM   8153 3C21 POPEU 393     111.562 122.438  40.322  1.00  0.00           C
ATOM   8156 4C21 POPEU 393     110.293 122.047  41.111  1.00  0.00           C
ATOM   8159 5C21 POPEU 393     110.201 122.807  42.442  1.00  0.00           C
ATOM   8162 6C21 POPEU 393     108.951 122.467  43.272  1.00  0.00           C
ATOM   8165 7C21 POPEU 393     108.951 123.148  44.651  1.00  0.00           C
ATOM   8168 8C21 POPEU 393     107.882 122.618  45.611  1.00  0.00           C
ATOM   8172  C33 POPEU 393     108.541 127.907  26.792  1.00  0.00           C
ATOM   8175  C34 POPEU 393     108.401 129.167  25.912  1.00  0.00           C
ATOM   8178  C35 POPEU 393     108.833 130.443  26.652  1.00  0.00           C
ATOM   8181  C36 POPEU 393     110.281 130.413  27.172  1.00  0.00           C
ATOM   8184  C37 POPEU 393     110.792 131.762  27.692  1.00  0.00           C
ATOM   8187  C38 POPEU 393     112.322 131.742  27.902  1.00  0.00           C
ATOM   8190  C39 POPEU 393     112.913 133.113  28.261  1.00  0.00           C
ATOM   8193 0C31 POPEU 393     114.432 133.132  28.382  1.00  0.00           C
ATOM   8196 1C31 POPEU 393     114.972 134.493  28.862  1.00  0.00           C
ATOM   8199 2C31 POPEU 393     115.182 134.573  30.382  1.00  0.00           C
ATOM   8202 3C31 POPEU 393     115.643 135.962  30.842  1.00  0.00           C
ATOM   8205 4C31 POPEU 393     115.842 136.042  32.362  1.00  0.00           C
ATOM   8208 5C31 POPEU 393     116.403 137.393  32.841  1.00  0.00           C
ATOM   8211 6C31 POPEU 393     116.181 137.642  34.332  1.00  0.00           C
ATOM   8215  NH3 POPEV 394      18.132  84.958  69.391  1.00  0.00           N
ATOM   8219  C12 POPEV 394      18.312  83.698  70.192  1.00  0.00           C
ATOM   8222  C11 POPEV 394      19.122  82.628  69.441  1.00  0.00           C
ATOM   8225  P   POPEV 394      19.552  80.037  69.691  1.00  0.00           P
ATOM   8226  O13 POPEV 394      20.972  80.088  69.262  1.00  0.00           O
ATOM   8227  O14 POPEV 394      19.192  78.967  70.632  1.00  0.00           O
ATOM   8228  O11 POPEV 394      18.652  79.808  68.401  1.00  0.00           O
ATOM   8229  O12 POPEV 394      19.072  81.438  70.231  1.00  0.00           O
ATOM   8230  C1  POPEV 394      19.252  79.848  67.102  1.00  0.00           C
ATOM   8233  C2  POPEV 394      18.192  79.918  65.962  1.00  0.00           C
ATOM   8235  O21 POPEV 394      17.922  78.637  65.322  1.00  0.00           O
ATOM   8236  C21 POPEV 394      18.922  78.138  64.602  1.00  0.00           C
ATOM   8237  O22 POPEV 394      20.092  78.448  64.701  1.00  0.00           O
ATOM   8238  C22 POPEV 394      18.352  77.198  63.552  1.00  0.00           C
ATOM   8241  C3  POPEV 394      18.512  81.018  64.901  1.00  0.00           C
ATOM   8244  O31 POPEV 394      17.672  80.918  63.731  1.00  0.00           O
ATOM   8245  C31 POPEV 394      16.552  81.628  63.742  1.00  0.00           C
ATOM   8246  O32 POPEV 394      16.182  82.338  64.672  1.00  0.00           O
ATOM   8247  C32 POPEV 394      15.842  81.427  62.402  1.00  0.00           C
ATOM   8250  C23 POPEV 394      18.442  77.897  62.172  1.00  0.00           C
ATOM   8253  C24 POPEV 394      17.422  77.387  61.152  1.00  0.00           C
ATOM   8256  C25 POPEV 394      17.382  78.297  59.922  1.00  0.00           C
ATOM   8259  C26 POPEV 394      17.422  77.538  58.591  1.00  0.00           C
ATOM   8262  C27 POPEV 394      16.132  76.768  58.292  1.00  0.00           C
ATOM   8265  C28 POPEV 394      16.172  75.967  56.972  1.00  0.00           C
ATOM   8268  C29 POPEV 394      16.492  76.838  55.781  1.00  0.00           C
ATOM   8270 0C21 POPEV 394      15.902  76.787  54.571  1.00  0.00           C
ATOM   8272 1C21 POPEV 394      14.852  75.818  54.122  1.00  0.00           C
ATOM   8275 2C21 POPEV 394      13.442  76.418  54.161  1.00  0.00           C
ATOM   8278 3C21 POPEV 394      13.292  77.678  53.302  1.00  0.00           C
ATOM   8281 4C21 POPEV 394      11.822  78.007  53.012  1.00  0.00           C
ATOM   8284 5C21 POPEV 394      11.652  79.047  51.902  1.00  0.00           C
ATOM   8287 6C21 POPEV 394      10.212  79.098  51.371  1.00  0.00           C
ATOM   8290 7C21 POPEV 394      10.002  80.167  50.292  1.00  0.00           C
ATOM   8293 8C21 POPEV 394       8.642  80.068  49.612  1.00  0.00           C
ATOM   8297  C33 POPEV 394      15.212  82.728  61.852  1.00  0.00           C
ATOM   8300  C34 POPEV 394      16.232  83.708  61.242  1.00  0.00           C
ATOM   8303  C35 POPEV 394      16.432  83.528  59.732  1.00  0.00           C
ATOM   8306  C36 POPEV 394      17.292  84.647  59.142  1.00  0.00           C
ATOM   8309  C37 POPEV 394      17.362  84.647  57.611  1.00  0.00           C
ATOM   8312  C38 POPEV 394      18.162  85.837  57.081  1.00  0.00           C
ATOM   8315  C39 POPEV 394      18.462  85.807  55.571  1.00  0.00           C
ATOM   8318 0C31 POPEV 394      17.252  85.518  54.682  1.00  0.00           C
ATOM   8321 1C31 POPEV 394      17.632  85.508  53.191  1.00  0.00           C
ATOM   8324 2C31 POPEV 394      16.592  84.778  52.332  1.00  0.00           C
ATOM   8327 3C31 POPEV 394      17.142  84.227  51.012  1.00  0.00           C
ATOM   8330 4C31 POPEV 394      17.532  85.288  49.981  1.00  0.00           C
ATOM   8333 5C31 POPEV 394      18.072  84.647  48.692  1.00  0.00           C
ATOM   8336 6C31 POPEV 394      18.352  85.648  47.572  1.00  0.00           C
ATOM   8340  NH3 POPEW 395     107.863  90.897  73.632  1.00  0.00           N
ATOM   8344  C12 POPEW 395     107.121  90.907  74.941  1.00  0.00           C
ATOM   8347  C11 POPEW 395     107.921  91.348  76.191  1.00  0.00           C
ATOM   8350  P   POPEW 395     109.371  93.288  75.252  1.00  0.00           P
ATOM   8351  O13 POPEW 395     109.931  94.587  75.641  1.00  0.00           O
ATOM   8352  O14 POPEW 395     110.351  92.217  74.931  1.00  0.00           O
ATOM   8353  O11 POPEW 395     108.541  93.548  73.911  1.00  0.00           O
ATOM   8354  O12 POPEW 395     108.261  92.738  76.221  1.00  0.00           O
ATOM   8355  C1  POPEW 395     107.363  94.377  73.981  1.00  0.00           C
ATOM   8358  C2  POPEW 395     106.771  94.808  72.581  1.00  0.00           C
ATOM   8360  O21 POPEW 395     107.322  94.038  71.492  1.00  0.00           O
ATOM   8361  C21 POPEW 395     106.601  92.968  71.201  1.00  0.00           C
ATOM   8362  O22 POPEW 395     105.792  92.448  71.941  1.00  0.00           O
ATOM   8363  C22 POPEW 395     106.993  92.427  69.822  1.00  0.00           C
ATOM   8366  C3  POPEW 395     106.911  96.338  72.292  1.00  0.00           C
ATOM   8369  O31 POPEW 395     107.223  96.628  70.901  1.00  0.00           O
ATOM   8370  C31 POPEW 395     108.531  96.618  70.652  1.00  0.00           C
ATOM   8371  O32 POPEW 395     109.382  96.578  71.521  1.00  0.00           O
ATOM   8372  C32 POPEW 395     108.782  96.678  69.132  1.00  0.00           C
ATOM   8375  C23 POPEW 395     105.952  91.457  69.201  1.00  0.00           C
ATOM   8378  C24 POPEW 395     106.531  90.667  68.001  1.00  0.00           C
ATOM   8381  C25 POPEW 395     107.232  91.557  66.962  1.00  0.00           C
ATOM   8384  C26 POPEW 395     107.951  90.778  65.852  1.00  0.00           C
ATOM   8387  C27 POPEW 395     109.113  91.608  65.292  1.00  0.00           C
ATOM   8390  C28 POPEW 395     109.921  90.897  64.182  1.00  0.00           C
ATOM   8393  C29 POPEW 395     109.411  91.238  62.801  1.00  0.00           C
ATOM   8395 0C21 POPEW 395     110.172  91.667  61.772  1.00  0.00           C
ATOM   8397 1C21 POPEW 395     111.663  91.888  61.832  1.00  0.00           C
ATOM   8400 2C21 POPEW 395     112.191  92.788  60.701  1.00  0.00           C
ATOM   8403 3C21 POPEW 395     113.681  93.108  60.882  1.00  0.00           C
ATOM   8406 4C21 POPEW 395     114.303  93.817  59.672  1.00  0.00           C
ATOM   8409 5C21 POPEW 395     115.812  94.038  59.781  1.00  0.00           C
ATOM   8412 6C21 POPEW 395     116.613  92.728  59.862  1.00  0.00           C
ATOM   8415 7C21 POPEW 395     118.053  92.858  59.371  1.00  0.00           C
ATOM   8418 8C21 POPEW 395     118.722  91.497  59.142  1.00  0.00           C
ATOM   8422  C33 POPEW 395     107.512  96.557  68.231  1.00  0.00           C
ATOM   8425  C34 POPEW 395     107.812  96.637  66.722  1.00  0.00           C
ATOM   8428  C35 POPEW 395     106.552  96.438  65.852  1.00  0.00           C
ATOM   8431  C36 POPEW 395     106.803  96.697  64.341  1.00  0.00           C
ATOM   8434  C37 POPEW 395     107.822  95.737  63.701  1.00  0.00           C
ATOM   8437  C38 POPEW 395     108.333  96.198  62.322  1.00  0.00           C
ATOM   8440  C39 POPEW 395     107.252  96.357  61.242  1.00  0.00           C
ATOM   8443 0C31 POPEW 395     106.391  95.098  61.052  1.00  0.00           C
ATOM   8446 1C31 POPEW 395     105.492  95.217  59.822  1.00  0.00           C
ATOM   8449 2C31 POPEW 395     104.501  94.057  59.692  1.00  0.00           C
ATOM   8452 3C31 POPEW 395     103.702  94.108  58.382  1.00  0.00           C
ATOM   8455 4C31 POPEW 395     102.723  95.288  58.342  1.00  0.00           C
ATOM   8458 5C31 POPEW 395     101.932  95.368  57.042  1.00  0.00           C
ATOM   8461 6C31 POPEW 395     100.923  96.518  57.062  1.00  0.00           C
ATOM   8465  NH3 POPEX 396      23.952 105.128  68.201  1.00  0.00           N
ATOM   8469  C12 POPEX 396      25.202 105.748  68.751  1.00  0.00           C
ATOM   8472  C11 POPEX 396      24.942 107.217  69.111  1.00  0.00           C
ATOM   8475  P   POPEX 396      27.152 108.637  68.701  1.00  0.00           P
ATOM   8476  O13 POPEX 396      27.902 107.656  67.882  1.00  0.00           O
ATOM   8477  O14 POPEX 396      27.892 109.568  69.581  1.00  0.00           O
ATOM   8478  O11 POPEX 396      26.202 109.528  67.792  1.00  0.00           O
ATOM   8479  O12 POPEX 396      26.132 107.817  69.581  1.00  0.00           O
ATOM   8480  C1  POPEX 396      25.852 109.268  66.432  1.00  0.00           C
ATOM   8483  C2  POPEX 396      24.942 110.417  65.852  1.00  0.00           C
ATOM   8485  O21 POPEX 396      24.012 109.908  64.862  1.00  0.00           O
ATOM   8486  C21 POPEX 396      22.922 109.326  65.382  1.00  0.00           C
ATOM   8487  O22 POPEX 396      22.762 109.078  66.562  1.00  0.00           O
ATOM   8488  C22 POPEX 396      21.952 108.988  64.242  1.00  0.00           C
ATOM   8491  C3  POPEX 396      25.802 111.578  65.262  1.00  0.00           C
ATOM   8494  O31 POPEX 396      25.212 112.268  64.142  1.00  0.00           O
ATOM   8495  C31 POPEX 396      24.432 113.307  64.462  1.00  0.00           C
ATOM   8496  O32 POPEX 396      24.182 113.677  65.591  1.00  0.00           O
ATOM   8497  C32 POPEX 396      23.902 113.957  63.172  1.00  0.00           C
ATOM   8500  C23 POPEX 396      20.462 108.948  64.682  1.00  0.00           C
ATOM   8503  C24 POPEX 396      19.612 110.107  64.102  1.00  0.00           C
ATOM   8506  C25 POPEX 396      18.752 109.747  62.871  1.00  0.00           C
ATOM   8509  C26 POPEX 396      19.522 109.538  61.551  1.00  0.00           C
ATOM   8512  C27 POPEX 396      18.652 108.927  60.431  1.00  0.00           C
ATOM   8515  C28 POPEX 396      19.252 109.128  59.021  1.00  0.00           C
ATOM   8518  C29 POPEX 396      18.542 108.367  57.922  1.00  0.00           C
ATOM   8520 0C21 POPEX 396      18.912 108.367  56.622  1.00  0.00           C
ATOM   8522 1C21 POPEX 396      20.082 109.128  56.052  1.00  0.00           C
ATOM   8525 2C21 POPEX 396      20.772 108.497  54.812  1.00  0.00           C
ATOM   8528 3C21 POPEX 396      21.752 109.498  54.172  1.00  0.00           C
ATOM   8531 4C21 POPEX 396      22.852 108.887  53.292  1.00  0.00           C
ATOM   8534 5C21 POPEX 396      22.382 107.957  52.162  1.00  0.00           C
ATOM   8537 6C21 POPEX 396      23.572 107.418  51.332  1.00  0.00           C
ATOM   8540 7C21 POPEX 396      23.492 105.918  51.041  1.00  0.00           C
ATOM   8543 8C21 POPEX 396      24.812 105.328  50.532  1.00  0.00           C
ATOM   8547  C33 POPEX 396      24.962 114.808  62.432  1.00  0.00           C
ATOM   8550  C34 POPEX 396      24.382 115.818  61.422  1.00  0.00           C
ATOM   8553  C35 POPEX 396      24.042 115.238  60.042  1.00  0.00           C
ATOM   8556  C36 POPEX 396      25.212 115.198  59.042  1.00  0.00           C
ATOM   8559  C37 POPEX 396      25.012 116.147  57.852  1.00  0.00           C
ATOM   8562  C38 POPEX 396      26.102 115.988  56.771  1.00  0.00           C
ATOM   8565  C39 POPEX 396      25.892 116.898  55.551  1.00  0.00           C
ATOM   8568 0C31 POPEX 396      25.552 116.137  54.251  1.00  0.00           C
ATOM   8571 1C31 POPEX 396      25.442 117.068  53.032  1.00  0.00           C
ATOM   8574 2C31 POPEX 396      25.122 116.308  51.731  1.00  0.00           C
ATOM   8577 3C31 POPEX 396      24.872 117.227  50.521  1.00  0.00           C
ATOM   8580 4C31 POPEX 396      23.692 118.187  50.702  1.00  0.00           C
ATOM   8583 5C31 POPEX 396      23.022 118.588  49.371  1.00  0.00           C
ATOM   8586 6C31 POPEX 396      22.012 119.727  49.522  1.00  0.00           C
ATOM   8590  NH3 POPEY 397      86.742  74.508  32.532  1.00  0.00           N
ATOM   8594  C12 POPEY 397      86.803  74.438  31.032  1.00  0.00           C
ATOM   8597  C11 POPEY 397      88.062  75.128  30.482  1.00  0.00           C
ATOM   8600  P   POPEY 397      89.022  77.458  31.332  1.00  0.00           P
ATOM   8601  O13 POPEY 397      89.912  78.077  30.332  1.00  0.00           O
ATOM   8602  O14 POPEY 397      88.391  78.388  32.271  1.00  0.00           O
ATOM   8603  O11 POPEY 397      89.863  76.407  32.141  1.00  0.00           O
ATOM   8604  O12 POPEY 397      87.951  76.558  30.602  1.00  0.00           O
ATOM   8605  C1  POPEY 397      90.751  76.787  33.191  1.00  0.00           C
ATOM   8608  C2  POPEY 397      90.433  76.018  34.482  1.00  0.00           C
ATOM   8610  O21 POPEY 397      91.391  76.488  35.451  1.00  0.00           O
ATOM   8611  C21 POPEY 397      90.882  77.168  36.451  1.00  0.00           C
ATOM   8612  O22 POPEY 397      89.702  77.308  36.722  1.00  0.00           O
ATOM   8613  C22 POPEY 397      92.062  77.768  37.231  1.00  0.00           C
ATOM   8616  C3  POPEY 397      90.602  74.477  34.292  1.00  0.00           C
ATOM   8619  O31 POPEY 397      90.262  73.738  35.481  1.00  0.00           O
ATOM   8620  C31 POPEY 397      88.951  73.738  35.722  1.00  0.00           C
ATOM   8621  O32 POPEY 397      88.091  74.208  34.992  1.00  0.00           O
ATOM   8622  C32 POPEY 397      88.671  73.148  37.102  1.00  0.00           C
ATOM   8625  C23 POPEY 397      91.932  79.287  37.482  1.00  0.00           C
ATOM   8628  C24 POPEY 397      92.252  79.747  38.911  1.00  0.00           C
ATOM   8631  C25 POPEY 397      91.442  79.058  40.021  1.00  0.00           C
ATOM   8634  C26 POPEY 397      89.942  79.217  39.812  1.00  0.00           C
ATOM   8637  C27 POPEY 397      89.091  78.348  40.732  1.00  0.00           C
ATOM   8640  C28 POPEY 397      87.612  78.538  40.402  1.00  0.00           C
ATOM   8643  C29 POPEY 397      86.762  77.628  41.252  1.00  0.00           C
ATOM   8645 0C21 POPEY 397      86.302  77.958  42.472  1.00  0.00           C
ATOM   8647 1C21 POPEY 397      86.522  79.297  43.141  1.00  0.00           C
ATOM   8650 2C21 POPEY 397      85.232  79.797  43.812  1.00  0.00           C
ATOM   8653 3C21 POPEY 397      85.153  79.287  45.252  1.00  0.00           C
ATOM   8656 4C21 POPEY 397      83.842  79.628  45.971  1.00  0.00           C
ATOM   8659 5C21 POPEY 397      83.961  79.518  47.492  1.00  0.00           C
ATOM   8662 6C21 POPEY 397      84.382  78.128  48.012  1.00  0.00           C
ATOM   8665 7C21 POPEY 397      85.272  78.227  49.262  1.00  0.00           C
ATOM   8668 8C21 POPEY 397      85.693  76.857  49.812  1.00  0.00           C
ATOM   8672  C33 POPEY 397      88.401  74.287  38.111  1.00  0.00           C
ATOM   8675  C34 POPEY 397      88.152  73.818  39.552  1.00  0.00           C
ATOM   8678  C35 POPEY 397      89.382  73.188  40.232  1.00  0.00           C
ATOM   8681  C36 POPEY 397      89.572  73.678  41.681  1.00  0.00           C
ATOM   8684  C37 POPEY 397      88.342  73.448  42.572  1.00  0.00           C
ATOM   8687  C38 POPEY 397      88.502  74.047  43.972  1.00  0.00           C
ATOM   8690  C39 POPEY 397      87.232  73.896  44.812  1.00  0.00           C
ATOM   8693 0C31 POPEY 397      87.331  74.518  46.222  1.00  0.00           C
ATOM   8696 1C31 POPEY 397      88.362  73.827  47.132  1.00  0.00           C
ATOM   8699 2C31 POPEY 397      87.921  72.448  47.632  1.00  0.00           C
ATOM   8702 3C31 POPEY 397      89.072  71.727  48.351  1.00  0.00           C
ATOM   8705 4C31 POPEY 397      88.652  70.418  49.021  1.00  0.00           C
ATOM   8708 5C31 POPEY 397      89.842  69.768  49.752  1.00  0.00           C
ATOM   8711 6C31 POPEY 397      89.443  68.598  50.641  1.00  0.00           C
ATOM   8715  NH3 POPEZ 398      91.181  -3.817  24.632  1.00  0.00           N
ATOM   8719  C12 POPEZ 398      90.743  -2.657  23.762  1.00  0.00           C
ATOM   8722  C11 POPEZ 398      89.352  -2.137  24.201  1.00  0.00           C
ATOM   8725  P   POPEZ 398      87.672  -0.217  23.952  1.00  0.00           P
ATOM   8726  O13 POPEZ 398      87.291   0.868  23.012  1.00  0.00           O
ATOM   8727  O14 POPEZ 398      86.642  -1.207  24.342  1.00  0.00           O
ATOM   8728  O11 POPEZ 398      88.112   0.588  25.242  1.00  0.00           O
ATOM   8729  O12 POPEZ 398      89.022  -0.927  23.502  1.00  0.00           O
ATOM   8730  C1  POPEZ 398      89.142   1.568  25.182  1.00  0.00           C
ATOM   8733  C2  POPEZ 398      90.451   0.968  25.732  1.00  0.00           C
ATOM   8735  O21 POPEZ 398      90.503   1.208  27.152  1.00  0.00           O
ATOM   8736  C21 POPEZ 398      89.712   0.428  27.872  1.00  0.00           C
ATOM   8737  O22 POPEZ 398      89.231  -0.647  27.572  1.00  0.00           O
ATOM   8738  C22 POPEZ 398      89.583   1.088  29.242  1.00  0.00           C
ATOM   8741  C3  POPEZ 398      91.712   1.548  25.031  1.00  0.00           C
ATOM   8744  O31 POPEZ 398      92.682   0.518  24.782  1.00  0.00           O
ATOM   8745  C31 POPEZ 398      93.821   0.338  25.462  1.00  0.00           C
ATOM   8746  O32 POPEZ 398      94.641  -0.507  25.152  1.00  0.00           O
ATOM   8747  C32 POPEZ 398      93.973   1.278  26.672  1.00  0.00           C
ATOM   8750  C23 POPEZ 398      90.962   1.158  29.932  1.00  0.00           C
ATOM   8753  C24 POPEZ 398      90.882   1.538  31.411  1.00  0.00           C
ATOM   8756  C25 POPEZ 398      92.112   1.048  32.182  1.00  0.00           C
ATOM   8759  C26 POPEZ 398      92.033  -0.457  32.482  1.00  0.00           C
ATOM   8762  C27 POPEZ 398      93.371  -1.057  32.922  1.00  0.00           C
ATOM   8765  C28 POPEZ 398      93.243  -2.527  33.352  1.00  0.00           C
ATOM   8768  C29 POPEZ 398      92.592  -2.637  34.711  1.00  0.00           C
ATOM   8770 0C21 POPEZ 398      93.261  -2.737  35.872  1.00  0.00           C
ATOM   8772 1C21 POPEZ 398      94.761  -2.697  36.012  1.00  0.00           C
ATOM   8775 2C21 POPEZ 398      95.211  -2.017  37.312  1.00  0.00           C
ATOM   8778 3C21 POPEZ 398      95.032  -2.907  38.551  1.00  0.00           C
ATOM   8781 4C21 POPEZ 398      94.982  -2.107  39.861  1.00  0.00           C
ATOM   8784 5C21 POPEZ 398      96.262  -1.307  40.142  1.00  0.00           C
ATOM   8787 6C21 POPEZ 398      96.212  -0.577  41.482  1.00  0.00           C
ATOM   8790 7C21 POPEZ 398      97.512   0.163  41.782  1.00  0.00           C
ATOM   8793 8C21 POPEZ 398      97.583   0.718  43.202  1.00  0.00           C
ATOM   8797  C33 POPEZ 398      95.052   0.778  27.661  1.00  0.00           C
ATOM   8800  C34 POPEZ 398      95.071   1.528  29.012  1.00  0.00           C
ATOM   8803  C35 POPEZ 398      95.632   2.958  28.962  1.00  0.00           C
ATOM   8806  C36 POPEZ 398      96.993   3.038  28.251  1.00  0.00           C
ATOM   8809  C37 POPEZ 398      97.822   4.298  28.572  1.00  0.00           C
ATOM   8812  C38 POPEZ 398      99.242   3.948  29.032  1.00  0.00           C
ATOM   8815  C39 POPEZ 398     100.242   5.118  28.972  1.00  0.00           C
ATOM   8818 0C31 POPEZ 398     101.382   5.008  29.992  1.00  0.00           C
ATOM   8821 1C31 POPEZ 398     102.272   3.758  29.832  1.00  0.00           C
ATOM   8824 2C31 POPEZ 398     102.641   3.088  31.172  1.00  0.00           C
ATOM   8827 3C31 POPEZ 398     103.581   3.918  32.052  1.00  0.00           C
ATOM   8830 4C31 POPEZ 398     104.052   3.158  33.312  1.00  0.00           C
ATOM   8833 5C31 POPEZ 398     104.972   3.978  34.222  1.00  0.00           C
ATOM   8836 6C31 POPEZ 398     105.582   3.138  35.352  1.00  0.00           C
ATOM   8840  NH3 POPEa 399      95.632  51.067  67.301  1.00  0.00           N
ATOM   8844  C12 POPEa 399      95.643  49.698  67.902  1.00  0.00           C
ATOM   8847  C11 POPEa 399      94.231  49.148  68.172  1.00  0.00           C
ATOM   8850  P   POPEa 399      93.932  46.657  69.002  1.00  0.00           P
ATOM   8851  O13 POPEa 399      94.852  45.797  69.771  1.00  0.00           O
ATOM   8852  O14 POPEa 399      92.482  46.578  69.292  1.00  0.00           O
ATOM   8853  O11 POPEa 399      94.192  46.418  67.441  1.00  0.00           O
ATOM   8854  O12 POPEa 399      94.393  48.138  69.161  1.00  0.00           O
ATOM   8855  C1  POPEa 399      95.421  45.858  66.981  1.00  0.00           C
ATOM   8858  C2  POPEa 399      95.433  45.758  65.432  1.00  0.00           C
ATOM   8860  O21 POPEa 399      96.572  45.007  64.992  1.00  0.00           O
ATOM   8861  C21 POPEa 399      96.543  44.288  63.832  1.00  0.00           C
ATOM   8862  O22 POPEa 399      97.552  43.918  63.261  1.00  0.00           O
ATOM   8863  C22 POPEa 399      95.132  43.938  63.352  1.00  0.00           C
ATOM   8866  C3  POPEa 399      95.421  47.157  64.732  1.00  0.00           C
ATOM   8869  O31 POPEa 399      95.822  47.038  63.342  1.00  0.00           O
ATOM   8870  C31 POPEa 399      96.412  48.118  62.841  1.00  0.00           C
ATOM   8871  O32 POPEa 399      96.403  49.218  63.382  1.00  0.00           O
ATOM   8872  C32 POPEa 399      97.212  47.758  61.572  1.00  0.00           C
ATOM   8875  C23 POPEa 399      95.042  42.998  62.122  1.00  0.00           C
ATOM   8878  C24 POPEa 399      93.632  43.088  61.532  1.00  0.00           C
ATOM   8881  C25 POPEa 399      93.261  41.988  60.542  1.00  0.00           C
ATOM   8884  C26 POPEa 399      92.011  42.358  59.742  1.00  0.00           C
ATOM   8887  C27 POPEa 399      91.543  41.268  58.771  1.00  0.00           C
ATOM   8890  C28 POPEa 399      90.372  41.758  57.902  1.00  0.00           C
ATOM   8893  C29 POPEa 399      89.632  40.638  57.211  1.00  0.00           C
ATOM   8895 0C21 POPEa 399      89.402  40.477  55.901  1.00  0.00           C
ATOM   8897 1C21 POPEa 399      89.822  41.418  54.802  1.00  0.00           C
ATOM   8900 2C21 POPEa 399      91.181  41.058  54.192  1.00  0.00           C
ATOM   8903 3C21 POPEa 399      91.403  41.838  52.892  1.00  0.00           C
ATOM   8906 4C21 POPEa 399      92.793  41.667  52.271  1.00  0.00           C
ATOM   8909 5C21 POPEa 399      92.892  42.248  50.842  1.00  0.00           C
ATOM   8912 6C21 POPEa 399      92.182  43.598  50.672  1.00  0.00           C
ATOM   8915 7C21 POPEa 399      92.291  44.157  49.251  1.00  0.00           C
ATOM   8918 8C21 POPEa 399      91.251  45.248  48.972  1.00  0.00           C
ATOM   8922  C33 POPEa 399      96.622  48.297  60.242  1.00  0.00           C
ATOM   8925  C34 POPEa 399      97.583  48.258  59.032  1.00  0.00           C
ATOM   8928  C35 POPEa 399      96.862  48.668  57.731  1.00  0.00           C
ATOM   8931  C36 POPEa 399      97.752  48.718  56.472  1.00  0.00           C
ATOM   8934  C37 POPEa 399      96.922  48.967  55.201  1.00  0.00           C
ATOM   8937  C38 POPEa 399      97.752  48.938  53.911  1.00  0.00           C
ATOM   8940  C39 POPEa 399      96.952  49.338  52.661  1.00  0.00           C
ATOM   8943 0C31 POPEa 399      95.912  48.318  52.162  1.00  0.00           C
ATOM   8946 1C31 POPEa 399      95.232  48.778  50.872  1.00  0.00           C
ATOM   8949 2C31 POPEa 399      94.183  47.798  50.322  1.00  0.00           C
ATOM   8952 3C31 POPEa 399      93.502  48.278  49.032  1.00  0.00           C
ATOM   8955 4C31 POPEa 399      94.332  48.088  47.742  1.00  0.00           C
ATOM   8958 5C31 POPEa 399      95.141  49.328  47.332  1.00  0.00           C
ATOM   8961 6C31 POPEa 399      95.722  49.238  45.912  1.00  0.00           C
ATOM   8965  NH3 POPEb 400      76.972  21.088  68.392  1.00  0.00           N
ATOM   8969  C12 POPEb 400      76.533  22.288  69.182  1.00  0.00           C
ATOM   8972  C11 POPEb 400      77.322  22.338  70.492  1.00  0.00           C
ATOM   8975  P   POPEb 400      79.802  21.988  71.282  1.00  0.00           P
ATOM   8976  O13 POPEb 400      79.993  23.298  71.932  1.00  0.00           O
ATOM   8977  O14 POPEb 400      79.772  20.758  72.081  1.00  0.00           O
ATOM   8978  O11 POPEb 400      81.042  21.778  70.322  1.00  0.00           O
ATOM   8979  O12 POPEb 400      78.681  22.048  70.201  1.00  0.00           O
ATOM   8980  C1  POPEb 400      80.882  20.928  69.182  1.00  0.00           C
ATOM   8983  C2  POPEb 400      81.103  21.698  67.861  1.00  0.00           C
ATOM   8985  O21 POPEb 400      80.812  20.768  66.812  1.00  0.00           O
ATOM   8986  C21 POPEb 400      80.793  21.328  65.612  1.00  0.00           C
ATOM   8987  O22 POPEb 400      80.583  22.498  65.371  1.00  0.00           O
ATOM   8988  C22 POPEb 400      81.122  20.258  64.581  1.00  0.00           C
ATOM   8991  C3  POPEb 400      82.583  22.158  67.822  1.00  0.00           C
ATOM   8994  O31 POPEb 400      82.942  23.038  66.742  1.00  0.00           O
ATOM   8995  C31 POPEb 400      82.882  24.318  67.051  1.00  0.00           C
ATOM   8996  O32 POPEb 400      82.291  24.798  68.021  1.00  0.00           O
ATOM   8997  C32 POPEb 400      83.712  25.118  66.042  1.00  0.00           C
ATOM   9000  C23 POPEb 400      81.192  20.848  63.162  1.00  0.00           C
ATOM   9003  C24 POPEb 400      81.771  19.818  62.201  1.00  0.00           C
ATOM   9006  C25 POPEb 400      81.753  20.258  60.742  1.00  0.00           C
ATOM   9009  C26 POPEb 400      82.112  19.088  59.822  1.00  0.00           C
ATOM   9012  C27 POPEb 400      81.911  19.398  58.342  1.00  0.00           C
ATOM   9015  C28 POPEb 400      82.352  18.208  57.472  1.00  0.00           C
ATOM   9018  C29 POPEb 400      82.072  18.448  56.012  1.00  0.00           C
ATOM   9020 0C21 POPEb 400      81.692  17.528  55.112  1.00  0.00           C
ATOM   9022 1C21 POPEb 400      81.482  16.048  55.361  1.00  0.00           C
ATOM   9025 2C21 POPEb 400      80.133  15.538  54.832  1.00  0.00           C
ATOM   9028 3C21 POPEb 400      80.082  15.368  53.302  1.00  0.00           C
ATOM   9031 4C21 POPEb 400      78.762  14.748  52.852  1.00  0.00           C
ATOM   9034 5C21 POPEb 400      78.622  14.668  51.332  1.00  0.00           C
ATOM   9037 6C21 POPEb 400      77.243  14.158  50.901  1.00  0.00           C
ATOM   9040 7C21 POPEb 400      77.001  14.258  49.382  1.00  0.00           C
ATOM   9043 8C21 POPEb 400      75.632  13.718  48.962  1.00  0.00           C
ATOM   9047  C33 POPEb 400      83.312  24.818  64.572  1.00  0.00           C
ATOM   9050  C34 POPEb 400      84.501  24.358  63.722  1.00  0.00           C
ATOM   9053  C35 POPEb 400      84.101  23.778  62.351  1.00  0.00           C
ATOM   9056  C36 POPEb 400      83.371  24.788  61.462  1.00  0.00           C
ATOM   9059  C37 POPEb 400      82.672  24.138  60.271  1.00  0.00           C
ATOM   9062  C38 POPEb 400      81.871  25.158  59.441  1.00  0.00           C
ATOM   9065  C39 POPEb 400      80.562  24.578  58.892  1.00  0.00           C
ATOM   9068 0C31 POPEb 400      80.732  23.738  57.611  1.00  0.00           C
ATOM   9071 1C31 POPEb 400      79.531  22.808  57.402  1.00  0.00           C
ATOM   9074 2C31 POPEb 400      79.522  22.158  56.021  1.00  0.00           C
ATOM   9077 3C31 POPEb 400      78.502  21.008  55.962  1.00  0.00           C
ATOM   9080 4C31 POPEb 400      78.322  20.438  54.552  1.00  0.00           C
ATOM   9083 5C31 POPEb 400      77.312  19.278  54.522  1.00  0.00           C
ATOM   9086 6C31 POPEb 400      76.742  19.028  53.132  1.00  0.00           C
ATOM   9090  NH3 POPEc 401      53.322  19.928  27.122  1.00  0.00           N
ATOM   9094  C12 POPEc 401      53.182  18.668  26.322  1.00  0.00           C
ATOM   9097  C11 POPEc 401      52.103  18.768  25.212  1.00  0.00           C
ATOM   9100  P   POPEc 401      49.812  19.378  26.292  1.00  0.00           P
ATOM   9101  O13 POPEc 401      50.572  20.018  27.402  1.00  0.00           O
ATOM   9102  O14 POPEc 401      49.282  20.248  25.242  1.00  0.00           O
ATOM   9103  O11 POPEc 401      48.612  18.528  26.912  1.00  0.00           O
ATOM   9104  O12 POPEc 401      50.812  18.308  25.662  1.00  0.00           O
ATOM   9105  C1  POPEc 401      47.992  19.008  28.122  1.00  0.00           C
ATOM   9108  C2  POPEc 401      46.771  19.948  27.902  1.00  0.00           C
ATOM   9110  O21 POPEc 401      46.372  20.418  29.222  1.00  0.00           O
ATOM   9111  C21 POPEc 401      45.853  21.658  29.242  1.00  0.00           C
ATOM   9112  O22 POPEc 401      45.653  22.358  28.272  1.00  0.00           O
ATOM   9113  C22 POPEc 401      45.532  22.068  30.691  1.00  0.00           C
ATOM   9116  C3  POPEc 401      45.643  19.138  27.172  1.00  0.00           C
ATOM   9119  O31 POPEc 401      44.312  19.608  27.462  1.00  0.00           O
ATOM   9120  C31 POPEc 401      43.642  18.968  28.402  1.00  0.00           C
ATOM   9121  O32 POPEc 401      43.952  17.908  28.932  1.00  0.00           O
ATOM   9122  C32 POPEc 401      42.442  19.838  28.792  1.00  0.00           C
ATOM   9125  C23 POPEc 401      44.622  23.318  30.772  1.00  0.00           C
ATOM   9128  C24 POPEc 401      44.442  23.918  32.192  1.00  0.00           C
ATOM   9131  C25 POPEc 401      43.673  23.018  33.172  1.00  0.00           C
ATOM   9134  C26 POPEc 401      43.202  23.758  34.441  1.00  0.00           C
ATOM   9137  C27 POPEc 401      43.722  23.138  35.742  1.00  0.00           C
ATOM   9140  C28 POPEc 401      43.072  23.768  36.992  1.00  0.00           C
ATOM   9143  C29 POPEc 401      43.542  23.108  38.262  1.00  0.00           C
ATOM   9145 0C21 POPEc 401      42.802  22.348  39.102  1.00  0.00           C
ATOM   9147 1C21 POPEc 401      41.342  21.998  38.972  1.00  0.00           C
ATOM   9150 2C21 POPEc 401      40.503  22.818  39.962  1.00  0.00           C
ATOM   9153 3C21 POPEc 401      39.002  22.488  39.931  1.00  0.00           C
ATOM   9156 4C21 POPEc 401      38.242  23.378  40.922  1.00  0.00           C
ATOM   9159 5C21 POPEc 401      36.742  23.088  41.002  1.00  0.00           C
ATOM   9162 6C21 POPEc 401      36.092  23.817  42.182  1.00  0.00           C
ATOM   9165 7C21 POPEc 401      34.572  23.638  42.221  1.00  0.00           C
ATOM   9168 8C21 POPEc 401      33.892  24.288  43.432  1.00  0.00           C
ATOM   9172  C33 POPEc 401      41.982  19.688  30.262  1.00  0.00           C
ATOM   9175  C34 POPEc 401      41.082  20.868  30.632  1.00  0.00           C
ATOM   9178  C35 POPEc 401      40.282  20.727  31.931  1.00  0.00           C
ATOM   9181  C36 POPEc 401      39.422  21.968  32.222  1.00  0.00           C
ATOM   9184  C37 POPEc 401      38.342  21.708  33.282  1.00  0.00           C
ATOM   9187  C38 POPEc 401      37.482  22.918  33.652  1.00  0.00           C
ATOM   9190  C39 POPEc 401      38.052  23.778  34.792  1.00  0.00           C
ATOM   9193 0C31 POPEc 401      37.002  24.108  35.862  1.00  0.00           C
ATOM   9196 1C31 POPEc 401      37.422  25.198  36.852  1.00  0.00           C
ATOM   9199 2C31 POPEc 401      37.522  26.578  36.182  1.00  0.00           C
ATOM   9202 3C31 POPEc 401      37.802  27.748  37.132  1.00  0.00           C
ATOM   9205 4C31 POPEc 401      37.822  29.068  36.352  1.00  0.00           C
ATOM   9208 5C31 POPEc 401      38.122  30.308  37.201  1.00  0.00           C
ATOM   9211 6C31 POPEc 401      38.112  31.598  36.372  1.00  0.00           C
ATOM   9215  NH3 POPEd 402      46.882 117.497  25.502  1.00  0.00           N
ATOM   9219  C12 POPEd 402      45.482 117.518  26.072  1.00  0.00           C
ATOM   9222  C11 POPEd 402      44.702 116.177  26.042  1.00  0.00           C
ATOM   9225  P   POPEd 402      46.112 113.997  25.562  1.00  0.00           P
ATOM   9226  O13 POPEd 402      45.532 112.788  24.951  1.00  0.00           O
ATOM   9227  O14 POPEd 402      47.502 114.358  25.231  1.00  0.00           O
ATOM   9228  O11 POPEd 402      45.972 113.897  27.132  1.00  0.00           O
ATOM   9229  O12 POPEd 402      45.232 115.238  25.132  1.00  0.00           O
ATOM   9230  C1  POPEd 402      46.532 112.817  27.872  1.00  0.00           C
ATOM   9233  C2  POPEd 402      47.342 113.348  29.092  1.00  0.00           C
ATOM   9235  O21 POPEd 402      46.482 114.046  30.012  1.00  0.00           O
ATOM   9236  C21 POPEd 402      45.672 113.307  30.761  1.00  0.00           C
ATOM   9237  O22 POPEd 402      45.592 112.098  30.772  1.00  0.00           O
ATOM   9238  C22 POPEd 402      44.822 114.248  31.642  1.00  0.00           C
ATOM   9241  C3  POPEd 402      48.462 114.307  28.582  1.00  0.00           C
ATOM   9244  O31 POPEd 402      49.212 114.818  29.692  1.00  0.00           O
ATOM   9245  C31 POPEd 402      49.062 116.107  29.942  1.00  0.00           C
ATOM   9246  O32 POPEd 402      48.931 116.998  29.122  1.00  0.00           O
ATOM   9247  C32 POPEd 402      48.862 116.268  31.452  1.00  0.00           C
ATOM   9250  C23 POPEd 402      45.232 114.237  33.132  1.00  0.00           C
ATOM   9253  C24 POPEd 402      44.632 115.417  33.922  1.00  0.00           C
ATOM   9256  C25 POPEd 402      43.743 115.037  35.111  1.00  0.00           C
ATOM   9259  C26 POPEd 402      44.512 114.606  36.372  1.00  0.00           C
ATOM   9262  C27 POPEd 402      43.532 114.318  37.521  1.00  0.00           C
ATOM   9265  C28 POPEd 402      44.212 113.948  38.852  1.00  0.00           C
ATOM   9268  C29 POPEd 402      44.872 115.118  39.542  1.00  0.00           C
ATOM   9270 0C21 POPEd 402      44.682 115.538  40.812  1.00  0.00           C
ATOM   9272 1C21 POPEd 402      43.762 114.938  41.841  1.00  0.00           C
ATOM   9275 2C21 POPEd 402      44.492 114.157  42.962  1.00  0.00           C
ATOM   9278 3C21 POPEd 402      43.702 114.178  44.282  1.00  0.00           C
ATOM   9281 4C21 POPEd 402      44.263 113.257  45.382  1.00  0.00           C
ATOM   9284 5C21 POPEd 402      45.762 113.428  45.621  1.00  0.00           C
ATOM   9287 6C21 POPEd 402      46.292 112.667  46.852  1.00  0.00           C
ATOM   9290 7C21 POPEd 402      45.713 113.167  48.181  1.00  0.00           C
ATOM   9293 8C21 POPEd 402      46.652 112.917  49.361  1.00  0.00           C
ATOM   9297  C33 POPEd 402      50.132 116.298  32.332  1.00  0.00           C
ATOM   9300  C34 POPEd 402      49.822 115.918  33.792  1.00  0.00           C
ATOM   9303  C35 POPEd 402      48.772 116.797  34.482  1.00  0.00           C
ATOM   9306  C36 POPEd 402      48.252 116.247  35.821  1.00  0.00           C
ATOM   9309  C37 POPEd 402      49.271 116.327  36.972  1.00  0.00           C
ATOM   9312  C38 POPEd 402      48.582 116.618  38.312  1.00  0.00           C
ATOM   9315  C39 POPEd 402      49.522 116.597  39.521  1.00  0.00           C
ATOM   9318 0C31 POPEd 402      48.802 117.028  40.812  1.00  0.00           C
ATOM   9321 1C31 POPEd 402      49.502 116.597  42.101  1.00  0.00           C
ATOM   9324 2C31 POPEd 402      48.912 117.238  43.372  1.00  0.00           C
ATOM   9327 3C31 POPEd 402      47.372 117.257  43.392  1.00  0.00           C
ATOM   9330 4C31 POPEd 402      46.763 117.728  44.712  1.00  0.00           C
ATOM   9333 5C31 POPEd 402      45.312 118.178  44.531  1.00  0.00           C
ATOM   9336 6C31 POPEd 402      44.622 118.628  45.812  1.00  0.00           C
ATOM   9340  NH3 POPEe 403      93.143  65.878  32.632  1.00  0.00           N
ATOM   9344  C12 POPEe 403      92.462  64.648  33.191  1.00  0.00           C
ATOM   9347  C11 POPEe 403      91.943  63.698  32.091  1.00  0.00           C
ATOM   9350  P   POPEe 403      89.341  63.998  32.362  1.00  0.00           P
ATOM   9351  O13 POPEe 403      89.691  65.448  32.362  1.00  0.00           O
ATOM   9352  O14 POPEe 403      88.391  63.477  31.341  1.00  0.00           O
ATOM   9353  O11 POPEe 403      88.681  63.648  33.752  1.00  0.00           O
ATOM   9354  O12 POPEe 403      90.661  63.138  32.402  1.00  0.00           O
ATOM   9355  C1  POPEe 403      89.012  64.217  35.012  1.00  0.00           C
ATOM   9358  C2  POPEe 403      89.511  63.108  35.982  1.00  0.00           C
ATOM   9360  O21 POPEe 403      89.432  63.578  37.342  1.00  0.00           O
ATOM   9361  C21 POPEe 403      90.472  63.908  38.072  1.00  0.00           C
ATOM   9362  O22 POPEe 403      91.591  64.227  37.701  1.00  0.00           O
ATOM   9363  C22 POPEe 403      90.001  63.897  39.542  1.00  0.00           C
ATOM   9366  C3  POPEe 403      90.871  62.558  35.501  1.00  0.00           C
ATOM   9369  O31 POPEe 403      91.432  61.568  36.382  1.00  0.00           O
ATOM   9370  C31 POPEe 403      92.711  61.368  36.091  1.00  0.00           C
ATOM   9371  O32 POPEe 403      93.382  62.108  35.382  1.00  0.00           O
ATOM   9372  C32 POPEe 403      93.231  60.048  36.632  1.00  0.00           C
ATOM   9375  C23 POPEe 403      91.062  63.398  40.542  1.00  0.00           C
ATOM   9378  C24 POPEe 403      90.553  63.318  41.992  1.00  0.00           C
ATOM   9381  C25 POPEe 403      91.382  62.418  42.922  1.00  0.00           C
ATOM   9384  C26 POPEe 403      92.692  63.047  43.442  1.00  0.00           C
ATOM   9387  C27 POPEe 403      93.882  62.858  42.502  1.00  0.00           C
ATOM   9390  C28 POPEe 403      95.092  63.748  42.861  1.00  0.00           C
ATOM   9393  C29 POPEe 403      96.242  63.558  41.902  1.00  0.00           C
ATOM   9395 0C21 POPEe 403      97.132  64.488  41.532  1.00  0.00           C
ATOM   9397 1C21 POPEe 403      97.212  65.907  42.022  1.00  0.00           C
ATOM   9400 2C21 POPEe 403      97.331  66.078  43.552  1.00  0.00           C
ATOM   9403 3C21 POPEe 403      97.532  67.547  43.962  1.00  0.00           C
ATOM   9406 4C21 POPEe 403      97.281  67.838  45.451  1.00  0.00           C
ATOM   9409 5C21 POPEe 403      98.283  67.187  46.411  1.00  0.00           C
ATOM   9412 6C21 POPEe 403      97.851  65.797  46.912  1.00  0.00           C
ATOM   9415 7C21 POPEe 403      98.782  65.257  48.001  1.00  0.00           C
ATOM   9418 8C21 POPEe 403      98.441  63.838  48.451  1.00  0.00           C
ATOM   9422  C33 POPEe 403      92.173  58.957  36.882  1.00  0.00           C
ATOM   9425  C34 POPEe 403      91.652  58.887  38.321  1.00  0.00           C
ATOM   9428  C35 POPEe 403      92.752  58.528  39.341  1.00  0.00           C
ATOM   9431  C36 POPEe 403      92.173  58.198  40.722  1.00  0.00           C
ATOM   9434  C37 POPEe 403      93.243  57.818  41.742  1.00  0.00           C
ATOM   9437  C38 POPEe 403      92.672  57.618  43.162  1.00  0.00           C
ATOM   9440  C39 POPEe 403      91.792  56.368  43.312  1.00  0.00           C
ATOM   9443 0C31 POPEe 403      92.583  55.058  43.312  1.00  0.00           C
ATOM   9446 1C31 POPEe 403      91.712  53.838  43.661  1.00  0.00           C
ATOM   9449 2C31 POPEe 403      92.363  52.907  44.701  1.00  0.00           C
ATOM   9452 3C31 POPEe 403      92.312  53.507  46.111  1.00  0.00           C
ATOM   9455 4C31 POPEe 403      92.872  52.567  47.192  1.00  0.00           C
ATOM   9458 5C31 POPEe 403      92.793  53.178  48.602  1.00  0.00           C
ATOM   9461 6C31 POPEe 403      92.933  52.157  49.732  1.00  0.00           C
ATOM   9465  NH3 POPEf 404      65.003  18.578  25.691  1.00  0.00           N
ATOM   9469  C12 POPEf 404      64.033  19.338  24.822  1.00  0.00           C
ATOM   9472  C11 POPEf 404      64.472  20.808  24.632  1.00  0.00           C
ATOM   9475  P   POPEf 404      62.812  22.637  25.572  1.00  0.00           P
ATOM   9476  O13 POPEf 404      62.362  22.808  24.172  1.00  0.00           O
ATOM   9477  O14 POPEf 404      61.752  22.238  26.532  1.00  0.00           O
ATOM   9478  O11 POPEf 404      63.412  23.998  26.092  1.00  0.00           O
ATOM   9479  O12 POPEf 404      64.022  21.618  25.732  1.00  0.00           O
ATOM   9480  C1  POPEf 404      64.423  24.078  27.102  1.00  0.00           C
ATOM   9483  C2  POPEf 404      64.152  25.298  28.022  1.00  0.00           C
ATOM   9485  O21 POPEf 404      64.802  25.067  29.282  1.00  0.00           O
ATOM   9486  C21 POPEf 404      65.152  26.168  29.932  1.00  0.00           C
ATOM   9487  O22 POPEf 404      65.152  27.298  29.482  1.00  0.00           O
ATOM   9488  C22 POPEf 404      65.492  25.758  31.372  1.00  0.00           C
ATOM   9491  C3  POPEf 404      62.602  25.458  28.222  1.00  0.00           C
ATOM   9494  O31 POPEf 404      62.262  26.458  29.192  1.00  0.00           O
ATOM   9495  C31 POPEf 404      61.462  26.188  30.252  1.00  0.00           C
ATOM   9496  O32 POPEf 404      60.762  27.048  30.761  1.00  0.00           O
ATOM   9497  C32 POPEf 404      61.622  24.768  30.821  1.00  0.00           C
ATOM   9500  C23 POPEf 404      65.463  26.977  32.312  1.00  0.00           C
ATOM   9503  C24 POPEf 404      65.762  26.638  33.782  1.00  0.00           C
ATOM   9506  C25 POPEf 404      64.572  25.988  34.501  1.00  0.00           C
ATOM   9509  C26 POPEf 404      64.603  26.208  36.012  1.00  0.00           C
ATOM   9512  C27 POPEf 404      63.502  25.408  36.731  1.00  0.00           C
ATOM   9515  C28 POPEf 404      63.493  25.657  38.242  1.00  0.00           C
ATOM   9518  C29 POPEf 404      62.472  24.768  38.911  1.00  0.00           C
ATOM   9520 0C21 POPEf 404      61.342  25.148  39.532  1.00  0.00           C
ATOM   9522 1C21 POPEf 404      60.832  26.548  39.782  1.00  0.00           C
ATOM   9525 2C21 POPEf 404      60.592  26.738  41.292  1.00  0.00           C
ATOM   9528 3C21 POPEf 404      60.232  28.178  41.632  1.00  0.00           C
ATOM   9531 4C21 POPEf 404      60.132  28.418  43.141  1.00  0.00           C
ATOM   9534 5C21 POPEf 404      59.993  29.907  43.482  1.00  0.00           C
ATOM   9537 6C21 POPEf 404      61.312  30.688  43.351  1.00  0.00           C
ATOM   9540 7C21 POPEf 404      61.122  32.178  43.652  1.00  0.00           C
ATOM   9543 8C21 POPEf 404      62.392  33.008  43.422  1.00  0.00           C
ATOM   9547  C33 POPEf 404      61.243  24.728  32.332  1.00  0.00           C
ATOM   9550  C34 POPEf 404      61.482  23.388  33.042  1.00  0.00           C
ATOM   9553  C35 POPEf 404      60.902  23.428  34.472  1.00  0.00           C
ATOM   9556  C36 POPEf 404      61.162  22.188  35.352  1.00  0.00           C
ATOM   9559  C37 POPEf 404      60.442  22.328  36.701  1.00  0.00           C
ATOM   9562  C38 POPEf 404      60.662  21.178  37.712  1.00  0.00           C
ATOM   9565  C39 POPEf 404      60.012  21.508  39.071  1.00  0.00           C
ATOM   9568 0C31 POPEf 404      60.181  20.468  40.191  1.00  0.00           C
ATOM   9571 1C31 POPEf 404      59.403  20.918  41.441  1.00  0.00           C
ATOM   9574 2C31 POPEf 404      59.472  19.948  42.632  1.00  0.00           C
ATOM   9577 3C31 POPEf 404      58.782  20.528  43.871  1.00  0.00           C
ATOM   9580 4C31 POPEf 404      58.842  19.588  45.082  1.00  0.00           C
ATOM   9583 5C31 POPEf 404      58.172  20.158  46.341  1.00  0.00           C
ATOM   9586 6C31 POPEf 404      58.052  19.148  47.481  1.00  0.00           C
ATOM   9590  NH3 POPEg 405     107.132 110.597  69.121  1.00  0.00           N
ATOM   9594  C12 POPEg 405     108.522 111.168  69.182  1.00  0.00           C
ATOM   9597  C11 POPEg 405     108.473 112.707  69.242  1.00  0.00           C
ATOM   9600  P   POPEg 405     110.772 113.388  68.152  1.00  0.00           P
ATOM   9601  O13 POPEg 405     111.461 114.687  68.222  1.00  0.00           O
ATOM   9602  O14 POPEg 405     111.601 112.157  68.182  1.00  0.00           O
ATOM   9603  O11 POPEg 405     109.863 113.388  66.832  1.00  0.00           O
ATOM   9604  O12 POPEg 405     109.772 113.278  69.352  1.00  0.00           O
ATOM   9605  C1  POPEg 405     110.382 112.828  65.612  1.00  0.00           C
ATOM   9608  C2  POPEg 405     109.411 111.797  64.971  1.00  0.00           C
ATOM   9610  O21 POPEg 405     109.761 111.667  63.582  1.00  0.00           O
ATOM   9611  C21 POPEg 405     109.603 110.428  63.102  1.00  0.00           C
ATOM   9612  O22 POPEg 405     109.501 109.428  63.792  1.00  0.00           O
ATOM   9613  C22 POPEg 405     109.612 110.457  61.582  1.00  0.00           C
ATOM   9616  C3  POPEg 405     107.933 112.247  64.992  1.00  0.00           C
ATOM   9619  O31 POPEg 405     107.072 111.247  64.391  1.00  0.00           O
ATOM   9620  C31 POPEg 405     106.562 110.378  65.252  1.00  0.00           C
ATOM   9621  O32 POPEg 405     106.722 110.407  66.462  1.00  0.00           O
ATOM   9622  C32 POPEg 405     105.702 109.347  64.551  1.00  0.00           C
ATOM   9625  C23 POPEg 405     110.351 109.237  60.992  1.00  0.00           C
ATOM   9628  C24 POPEg 405     110.481 109.297  59.472  1.00  0.00           C
ATOM   9631  C25 POPEg 405     109.242 108.777  58.731  1.00  0.00           C
ATOM   9634  C26 POPEg 405     109.242 109.178  57.252  1.00  0.00           C
ATOM   9637  C27 POPEg 405     108.172 108.467  56.411  1.00  0.00           C
ATOM   9640  C28 POPEg 405     107.802 109.307  55.172  1.00  0.00           C
ATOM   9643  C29 POPEg 405     107.033 108.548  54.132  1.00  0.00           C
ATOM   9645 0C21 POPEg 405     107.302 108.518  52.812  1.00  0.00           C
ATOM   9647 1C21 POPEg 405     108.423 109.218  52.081  1.00  0.00           C
ATOM   9650 2C21 POPEg 405     108.032 110.627  51.582  1.00  0.00           C
ATOM   9653 3C21 POPEg 405     109.171 111.298  50.792  1.00  0.00           C
ATOM   9656 4C21 POPEg 405     109.031 112.828  50.711  1.00  0.00           C
ATOM   9659 5C21 POPEg 405     107.752 113.318  50.012  1.00  0.00           C
ATOM   9662 6C21 POPEg 405     107.742 113.148  48.492  1.00  0.00           C
ATOM   9665 7C21 POPEg 405     106.572 113.887  47.822  1.00  0.00           C
ATOM   9668 8C21 POPEg 405     106.582 113.787  46.292  1.00  0.00           C
ATOM   9672  C33 POPEg 405     104.212 109.778  64.511  1.00  0.00           C
ATOM   9675  C34 POPEg 405     103.932 110.797  63.401  1.00  0.00           C
ATOM   9678  C35 POPEg 405     102.431 111.077  63.242  1.00  0.00           C
ATOM   9681  C36 POPEg 405     102.112 112.077  62.112  1.00  0.00           C
ATOM   9684  C37 POPEg 405     100.602 112.338  62.011  1.00  0.00           C
ATOM   9687  C38 POPEg 405     100.153 113.216  60.852  1.00  0.00           C
ATOM   9690  C39 POPEg 405      98.622 113.288  60.812  1.00  0.00           C
ATOM   9693 0C31 POPEg 405      98.053 114.038  59.592  1.00  0.00           C
ATOM   9696 1C31 POPEg 405      98.251 115.547  59.682  1.00  0.00           C
ATOM   9699 2C31 POPEg 405      98.082 116.268  58.342  1.00  0.00           C
ATOM   9702 3C31 POPEg 405      98.462 117.747  58.412  1.00  0.00           C
ATOM   9705 4C31 POPEg 405      98.751 118.367  57.042  1.00  0.00           C
ATOM   9708 5C31 POPEg 405      99.603 119.628  57.141  1.00  0.00           C
ATOM   9711 6C31 POPEg 405     100.022 120.207  55.792  1.00  0.00           C
ATOM   9715  NH3 POPEh 406      61.912 114.318  72.161  1.00  0.00           N
ATOM   9719  C12 POPEh 406      61.362 115.037  73.352  1.00  0.00           C
ATOM   9722  C11 POPEh 406      59.822 114.948  73.312  1.00  0.00           C
ATOM   9725  P   POPEh 406      57.852 113.397  72.611  1.00  0.00           P
ATOM   9726  O13 POPEh 406      57.542 111.966  72.411  1.00  0.00           O
ATOM   9727  O14 POPEh 406      57.012 114.148  73.551  1.00  0.00           O
ATOM   9728  O11 POPEh 406      57.732 114.167  71.242  1.00  0.00           O
ATOM   9729  O12 POPEh 406      59.393 113.628  72.941  1.00  0.00           O
ATOM   9730  C1  POPEh 406      58.083 113.588  70.001  1.00  0.00           C
ATOM   9733  C2  POPEh 406      56.963 113.827  68.942  1.00  0.00           C
ATOM   9735  O21 POPEh 406      57.162 113.018  67.782  1.00  0.00           O
ATOM   9736  C21 POPEh 406      58.292 113.157  67.102  1.00  0.00           C
ATOM   9737  O22 POPEh 406      59.242 113.848  67.411  1.00  0.00           O
ATOM   9738  C22 POPEh 406      58.192 112.387  65.792  1.00  0.00           C
ATOM   9741  C3  POPEh 406      56.742 115.338  68.622  1.00  0.00           C
ATOM   9744  O31 POPEh 406      55.542 115.657  67.871  1.00  0.00           O
ATOM   9745  C31 POPEh 406      55.672 115.638  66.551  1.00  0.00           C
ATOM   9746  O32 POPEh 406      56.652 115.258  65.932  1.00  0.00           O
ATOM   9747  C32 POPEh 406      54.472 116.308  65.892  1.00  0.00           C
ATOM   9750  C23 POPEh 406      58.702 113.208  64.592  1.00  0.00           C
ATOM   9753  C24 POPEh 406      58.072 112.768  63.271  1.00  0.00           C
ATOM   9756  C25 POPEh 406      58.592 113.607  62.102  1.00  0.00           C
ATOM   9759  C26 POPEh 406      58.182 113.057  60.732  1.00  0.00           C
ATOM   9762  C27 POPEh 406      58.752 111.667  60.411  1.00  0.00           C
ATOM   9765  C28 POPEh 406      58.162 111.058  59.132  1.00  0.00           C
ATOM   9768  C29 POPEh 406      56.702 110.727  59.272  1.00  0.00           C
ATOM   9770 0C21 POPEh 406      55.902 110.338  58.261  1.00  0.00           C
ATOM   9772 1C21 POPEh 406      56.332 110.137  56.832  1.00  0.00           C
ATOM   9775 2C21 POPEh 406      56.243 108.668  56.402  1.00  0.00           C
ATOM   9778 3C21 POPEh 406      57.243 107.768  57.132  1.00  0.00           C
ATOM   9781 4C21 POPEh 406      57.052 106.257  56.891  1.00  0.00           C
ATOM   9784 5C21 POPEh 406      56.972 105.848  55.422  1.00  0.00           C
ATOM   9787 6C21 POPEh 406      57.062 104.337  55.242  1.00  0.00           C
ATOM   9790 7C21 POPEh 406      56.792 103.927  53.801  1.00  0.00           C
ATOM   9793 8C21 POPEh 406      56.942 102.438  53.512  1.00  0.00           C
ATOM   9797  C33 POPEh 406      54.952 116.987  64.592  1.00  0.00           C
ATOM   9800  C34 POPEh 406      53.892 117.878  63.922  1.00  0.00           C
ATOM   9803  C35 POPEh 406      54.393 118.397  62.572  1.00  0.00           C
ATOM   9806  C36 POPEh 406      53.262 118.548  61.542  1.00  0.00           C
ATOM   9809  C37 POPEh 406      53.772 119.057  60.192  1.00  0.00           C
ATOM   9812  C38 POPEh 406      52.612 119.297  59.212  1.00  0.00           C
ATOM   9815  C39 POPEh 406      53.052 119.808  57.832  1.00  0.00           C
ATOM   9818 0C31 POPEh 406      54.012 118.838  57.132  1.00  0.00           C
ATOM   9821 1C31 POPEh 406      54.062 119.008  55.611  1.00  0.00           C
ATOM   9824 2C31 POPEh 406      54.952 117.947  54.962  1.00  0.00           C
ATOM   9827 3C31 POPEh 406      54.993 118.027  53.432  1.00  0.00           C
ATOM   9830 4C31 POPEh 406      55.643 119.307  52.911  1.00  0.00           C
ATOM   9833 5C31 POPEh 406      56.002 119.237  51.422  1.00  0.00           C
ATOM   9836 6C31 POPEh 406      56.562 120.547  50.882  1.00  0.00           C
ATOM   9840  NH3 POPEi 407      70.262  37.778  27.102  1.00  0.00           N
ATOM   9844  C12 POPEi 407      70.622  38.798  26.042  1.00  0.00           C
ATOM   9847  C11 POPEi 407      70.702  40.258  26.582  1.00  0.00           C
ATOM   9850  P   POPEi 407      69.012  40.638  28.572  1.00  0.00           P
ATOM   9851  O13 POPEi 407      67.542  40.797  28.612  1.00  0.00           O
ATOM   9852  O14 POPEi 407      69.612  39.378  29.092  1.00  0.00           O
ATOM   9853  O11 POPEi 407      69.702  41.878  29.272  1.00  0.00           O
ATOM   9854  O12 POPEi 407      69.442  40.748  27.052  1.00  0.00           O
ATOM   9855  C1  POPEi 407      70.802  41.768  30.192  1.00  0.00           C
ATOM   9858  C2  POPEi 407      70.423  42.178  31.652  1.00  0.00           C
ATOM   9860  O21 POPEi 407      71.641  42.338  32.422  1.00  0.00           O
ATOM   9861  C21 POPEi 407      71.552  43.128  33.492  1.00  0.00           C
ATOM   9862  O22 POPEi 407      70.662  43.938  33.701  1.00  0.00           O
ATOM   9863  C22 POPEi 407      72.722  42.788  34.451  1.00  0.00           C
ATOM   9866  C3  POPEi 407      69.542  41.108  32.352  1.00  0.00           C
ATOM   9869  O31 POPEi 407      69.162  41.548  33.682  1.00  0.00           O
ATOM   9870  C31 POPEi 407      67.882  41.898  33.782  1.00  0.00           C
ATOM   9871  O32 POPEi 407      66.972  41.408  33.132  1.00  0.00           O
ATOM   9872  C32 POPEi 407      67.681  43.018  34.792  1.00  0.00           C
ATOM   9875  C23 POPEi 407      72.602  43.437  35.862  1.00  0.00           C
ATOM   9878  C24 POPEi 407      73.772  43.098  36.822  1.00  0.00           C
ATOM   9881  C25 POPEi 407      73.512  41.888  37.732  1.00  0.00           C
ATOM   9884  C26 POPEi 407      74.652  41.588  38.732  1.00  0.00           C
ATOM   9887  C27 POPEi 407      74.222  40.588  39.832  1.00  0.00           C
ATOM   9890  C28 POPEi 407      75.312  40.198  40.842  1.00  0.00           C
ATOM   9893  C29 POPEi 407      75.792  41.348  41.692  1.00  0.00           C
ATOM   9895 0C21 POPEi 407      77.062  41.638  42.031  1.00  0.00           C
ATOM   9897 1C21 POPEi 407      78.302  40.878  41.642  1.00  0.00           C
ATOM   9900 2C21 POPEi 407      79.372  41.768  40.982  1.00  0.00           C
ATOM   9903 3C21 POPEi 407      79.982  42.818  41.931  1.00  0.00           C
ATOM   9906 4C21 POPEi 407      79.902  44.248  41.362  1.00  0.00           C
ATOM   9909 5C21 POPEi 407      80.842  44.458  40.172  1.00  0.00           C
ATOM   9912 6C21 POPEi 407      80.793  45.867  39.571  1.00  0.00           C
ATOM   9915 7C21 POPEi 407      81.531  45.958  38.232  1.00  0.00           C
ATOM   9918 8C21 POPEi 407      81.531  47.348  37.602  1.00  0.00           C
ATOM   9922  C33 POPEi 407      66.181  43.388  34.932  1.00  0.00           C
ATOM   9925  C34 POPEi 407      65.923  44.558  35.882  1.00  0.00           C
ATOM   9928  C35 POPEi 407      66.192  44.227  37.352  1.00  0.00           C
ATOM   9931  C36 POPEi 407      64.912  44.278  38.201  1.00  0.00           C
ATOM   9934  C37 POPEi 407      65.192  44.108  39.701  1.00  0.00           C
ATOM   9937  C38 POPEi 407      63.922  44.048  40.571  1.00  0.00           C
ATOM   9940  C39 POPEi 407      64.262  44.288  42.042  1.00  0.00           C
ATOM   9943 0C31 POPEi 407      63.182  43.887  43.051  1.00  0.00           C
ATOM   9946 1C31 POPEi 407      63.632  44.227  44.482  1.00  0.00           C
ATOM   9949 2C31 POPEi 407      62.842  43.507  45.591  1.00  0.00           C
ATOM   9952 3C31 POPEi 407      63.182  43.998  47.011  1.00  0.00           C
ATOM   9955 4C31 POPEi 407      64.702  44.058  47.271  1.00  0.00           C
ATOM   9958 5C31 POPEi 407      65.112  44.268  48.731  1.00  0.00           C
ATOM   9961 6C31 POPEi 407      66.622  44.488  48.871  1.00  0.00           C
ATOM   9965  NH3 POPEj 408      85.761  62.637  32.582  1.00  0.00           N
ATOM   9969  C12 POPEj 408      85.363  63.367  33.832  1.00  0.00           C
ATOM   9972  C11 POPEj 408      84.682  64.708  33.502  1.00  0.00           C
ATOM   9975  P   POPEj 408      82.112  64.808  34.001  1.00  0.00           P
ATOM   9976  O13 POPEj 408      82.412  66.058  34.722  1.00  0.00           O
ATOM   9977  O14 POPEj 408      80.833  64.797  33.261  1.00  0.00           O
ATOM   9978  O11 POPEj 408      82.132  63.567  34.992  1.00  0.00           O
ATOM   9979  O12 POPEj 408      83.333  64.508  33.022  1.00  0.00           O
ATOM   9980  C1  POPEj 408      81.321  63.538  36.182  1.00  0.00           C
ATOM   9983  C2  POPEj 408      82.173  63.268  37.462  1.00  0.00           C
ATOM   9985  O21 POPEj 408      81.352  63.538  38.622  1.00  0.00           O
ATOM   9986  C21 POPEj 408      80.781  62.518  39.231  1.00  0.00           C
ATOM   9987  O22 POPEj 408      80.822  61.348  38.892  1.00  0.00           O
ATOM   9988  C22 POPEj 408      79.993  63.047  40.431  1.00  0.00           C
ATOM   9991  C3  POPEj 408      83.382  64.248  37.442  1.00  0.00           C
ATOM   9994  O31 POPEj 408      84.231  64.208  38.611  1.00  0.00           O
ATOM   9995  C31 POPEj 408      85.242  63.348  38.512  1.00  0.00           C
ATOM   9996  O32 POPEj 408      85.293  62.387  37.771  1.00  0.00           O
ATOM   9997  C32 POPEj 408      86.432  63.878  39.322  1.00  0.00           C
ATOM  10000  C23 POPEj 408      79.822  62.018  41.572  1.00  0.00           C
ATOM  10003  C24 POPEj 408      81.122  61.588  42.271  1.00  0.00           C
ATOM  10006  C25 POPEj 408      81.932  62.688  42.972  1.00  0.00           C
ATOM  10009  C26 POPEj 408      81.262  63.328  44.192  1.00  0.00           C
ATOM  10012  C27 POPEj 408      81.622  62.668  45.532  1.00  0.00           C
ATOM  10015  C28 POPEj 408      80.863  63.308  46.701  1.00  0.00           C
ATOM  10018  C29 POPEj 408      81.143  62.588  48.001  1.00  0.00           C
ATOM  10020 0C21 POPEj 408      80.281  61.808  48.692  1.00  0.00           C
ATOM  10022 1C21 POPEj 408      78.852  61.488  48.351  1.00  0.00           C
ATOM  10025 2C21 POPEj 408      78.681  60.118  47.652  1.00  0.00           C
ATOM  10028 3C21 POPEj 408      79.242  58.908  48.422  1.00  0.00           C
ATOM  10031 4C21 POPEj 408      78.432  58.528  49.682  1.00  0.00           C
ATOM  10034 5C21 POPEj 408      79.071  57.378  50.492  1.00  0.00           C
ATOM  10037 6C21 POPEj 408      79.442  56.148  49.651  1.00  0.00           C
ATOM  10040 7C21 POPEj 408      79.842  54.937  50.501  1.00  0.00           C
ATOM  10043 8C21 POPEj 408      80.281  53.728  49.682  1.00  0.00           C
ATOM  10047  C33 POPEj 408      86.613  63.198  40.691  1.00  0.00           C
ATOM  10050  C34 POPEj 408      85.433  63.458  41.622  1.00  0.00           C
ATOM  10053  C35 POPEj 408      85.582  62.888  43.042  1.00  0.00           C
ATOM  10056  C36 POPEj 408      86.812  63.338  43.841  1.00  0.00           C
ATOM  10059  C37 POPEj 408      86.683  62.907  45.312  1.00  0.00           C
ATOM  10062  C38 POPEj 408      87.992  62.808  46.091  1.00  0.00           C
ATOM  10065  C39 POPEj 408      88.642  64.138  46.472  1.00  0.00           C
ATOM  10068 0C31 POPEj 408      89.921  63.918  47.291  1.00  0.00           C
ATOM  10071 1C31 POPEj 408      90.612  65.217  47.712  1.00  0.00           C
ATOM  10074 2C31 POPEj 408      91.943  64.998  48.462  1.00  0.00           C
ATOM  10077 3C31 POPEj 408      91.762  64.538  49.911  1.00  0.00           C
ATOM  10080 4C31 POPEj 408      93.012  64.698  50.792  1.00  0.00           C
ATOM  10083 5C31 POPEj 408      93.511  66.148  50.892  1.00  0.00           C
ATOM  10086 6C31 POPEj 408      94.253  66.458  52.201  1.00  0.00           C
ATOM  10090  NH3 POPEk 409      65.512 109.377  69.642  1.00  0.00           N
ATOM  10094  C12 POPEk 409      66.393 109.207  70.862  1.00  0.00           C
ATOM  10097  C11 POPEk 409      65.902 109.997  72.092  1.00  0.00           C
ATOM  10100  P   POPEk 409      64.592 112.287  72.252  1.00  0.00           P
ATOM  10101  O13 POPEk 409      63.382 111.467  72.451  1.00  0.00           O
ATOM  10102  O14 POPEk 409      64.982 113.187  73.352  1.00  0.00           O
ATOM  10103  O11 POPEk 409      64.312 113.187  70.982  1.00  0.00           O
ATOM  10104  O12 POPEk 409      65.812 111.387  71.801  1.00  0.00           O
ATOM  10105  C1  POPEk 409      65.022 112.887  69.761  1.00  0.00           C
ATOM  10108  C2  POPEk 409      64.552 113.747  68.562  1.00  0.00           C
ATOM  10110  O21 POPEk 409      65.603 113.906  67.581  1.00  0.00           O
ATOM  10111  C21 POPEk 409      66.092 112.847  66.972  1.00  0.00           C
ATOM  10112  O22 POPEk 409      65.892 111.678  67.261  1.00  0.00           O
ATOM  10113  C22 POPEk 409      66.912 113.337  65.771  1.00  0.00           C
ATOM  10116  C3  POPEk 409      64.062 115.167  68.962  1.00  0.00           C
ATOM  10119  O31 POPEk 409      63.493 115.807  67.801  1.00  0.00           O
ATOM  10120  C31 POPEk 409      63.652 117.117  67.682  1.00  0.00           C
ATOM  10121  O32 POPEk 409      64.152 117.858  68.521  1.00  0.00           O
ATOM  10122  C32 POPEk 409      62.992 117.567  66.382  1.00  0.00           C
ATOM  10125  C23 POPEk 409      66.382 112.807  64.411  1.00  0.00           C
ATOM  10128  C24 POPEk 409      65.482 113.757  63.612  1.00  0.00           C
ATOM  10131  C25 POPEk 409      65.122 113.178  62.222  1.00  0.00           C
ATOM  10134  C26 POPEk 409      64.353 114.157  61.322  1.00  0.00           C
ATOM  10137  C27 POPEk 409      63.922 113.588  59.951  1.00  0.00           C
ATOM  10140  C28 POPEk 409      62.712 114.337  59.342  1.00  0.00           C
ATOM  10143  C29 POPEk 409      62.692 114.498  57.841  1.00  0.00           C
ATOM  10145 0C21 POPEk 409      61.763 114.027  56.982  1.00  0.00           C
ATOM  10147 1C21 POPEk 409      60.592 113.138  57.332  1.00  0.00           C
ATOM  10150 2C21 POPEk 409      59.902 112.467  56.122  1.00  0.00           C
ATOM  10153 3C21 POPEk 409      58.702 113.257  55.571  1.00  0.00           C
ATOM  10156 4C21 POPEk 409      58.002 112.537  54.402  1.00  0.00           C
ATOM  10159 5C21 POPEk 409      56.822 113.327  53.822  1.00  0.00           C
ATOM  10162 6C21 POPEk 409      55.952 112.537  52.832  1.00  0.00           C
ATOM  10165 7C21 POPEk 409      54.982 111.557  53.512  1.00  0.00           C
ATOM  10168 8C21 POPEk 409      53.662 111.387  52.761  1.00  0.00           C
ATOM  10172  C33 POPEk 409      63.872 117.448  65.132  1.00  0.00           C
ATOM  10175  C34 POPEk 409      62.992 117.537  63.872  1.00  0.00           C
ATOM  10178  C35 POPEk 409      63.842 117.607  62.602  1.00  0.00           C
ATOM  10181  C36 POPEk 409      62.992 117.817  61.341  1.00  0.00           C
ATOM  10184  C37 POPEk 409      63.872 117.917  60.091  1.00  0.00           C
ATOM  10187  C38 POPEk 409      63.102 118.327  58.841  1.00  0.00           C
ATOM  10190  C39 POPEk 409      64.001 118.297  57.602  1.00  0.00           C
ATOM  10193 0C31 POPEk 409      63.312 118.857  56.352  1.00  0.00           C
ATOM  10196 1C31 POPEk 409      64.283 119.038  55.182  1.00  0.00           C
ATOM  10199 2C31 POPEk 409      63.722 119.958  54.091  1.00  0.00           C
ATOM  10202 3C31 POPEk 409      64.732 120.228  52.972  1.00  0.00           C
ATOM  10205 4C31 POPEk 409      64.152 121.107  51.852  1.00  0.00           C
ATOM  10208 5C31 POPEk 409      65.082 121.198  50.641  1.00  0.00           C
ATOM  10211 6C31 POPEk 409      64.482 121.947  49.452  1.00  0.00           C
ATOM  10215  NH3 POPEl 410     117.951  49.668  24.032  1.00  0.00           N
ATOM  10219  C12 POPEl 410     117.442  48.428  24.692  1.00  0.00           C
ATOM  10222  C11 POPEl 410     118.272  47.208  24.262  1.00  0.00           C
ATOM  10225  P   POPEl 410     116.473  45.318  24.531  1.00  0.00           P
ATOM  10226  O13 POPEl 410     116.543  43.897  24.932  1.00  0.00           O
ATOM  10227  O14 POPEl 410     116.162  45.618  23.111  1.00  0.00           O
ATOM  10228  O11 POPEl 410     115.462  46.108  25.442  1.00  0.00           O
ATOM  10229  O12 POPEl 410     117.832  46.028  24.922  1.00  0.00           O
ATOM  10230  C1  POPEl 410     114.872  45.528  26.611  1.00  0.00           C
ATOM  10233  C2  POPEl 410     115.772  45.568  27.882  1.00  0.00           C
ATOM  10235  O21 POPEl 410     114.962  45.058  28.942  1.00  0.00           O
ATOM  10236  C21 POPEl 410     115.573  44.318  29.852  1.00  0.00           C
ATOM  10237  O22 POPEl 410     116.712  43.908  29.802  1.00  0.00           O
ATOM  10238  C22 POPEl 410     114.551  44.068  30.982  1.00  0.00           C
ATOM  10241  C3  POPEl 410     116.251  47.008  28.232  1.00  0.00           C
ATOM  10244  O31 POPEl 410     117.522  47.008  28.921  1.00  0.00           O
ATOM  10245  C31 POPEl 410     117.492  47.018  30.252  1.00  0.00           C
ATOM  10246  O32 POPEl 410     116.502  47.148  30.942  1.00  0.00           O
ATOM  10247  C32 POPEl 410     118.922  46.958  30.751  1.00  0.00           C
ATOM  10250  C23 POPEl 410     115.022  43.038  32.042  1.00  0.00           C
ATOM  10253  C24 POPEl 410     113.882  42.618  32.981  1.00  0.00           C
ATOM  10256  C25 POPEl 410     114.271  41.457  33.911  1.00  0.00           C
ATOM  10259  C26 POPEl 410     115.092  41.878  35.132  1.00  0.00           C
ATOM  10262  C27 POPEl 410     114.222  42.408  36.282  1.00  0.00           C
ATOM  10265  C28 POPEl 410     115.042  42.798  37.521  1.00  0.00           C
ATOM  10268  C29 POPEl 410     114.163  43.418  38.582  1.00  0.00           C
ATOM  10270 0C21 POPEl 410     113.762  42.847  39.731  1.00  0.00           C
ATOM  10272 1C21 POPEl 410     114.043  41.448  40.212  1.00  0.00           C
ATOM  10275 2C21 POPEl 410     115.112  41.368  41.322  1.00  0.00           C
ATOM  10278 3C21 POPEl 410     114.791  40.228  42.302  1.00  0.00           C
ATOM  10281 4C21 POPEl 410     115.891  39.918  43.321  1.00  0.00           C
ATOM  10284 5C21 POPEl 410     115.402  38.878  44.341  1.00  0.00           C
ATOM  10287 6C21 POPEl 410     116.522  38.248  45.191  1.00  0.00           C
ATOM  10290 7C21 POPEl 410     115.973  37.148  46.111  1.00  0.00           C
ATOM  10293 8C21 POPEl 410     117.042  36.398  46.902  1.00  0.00           C
ATOM  10297  C33 POPEl 410     119.052  46.558  32.232  1.00  0.00           C
ATOM  10300  C34 POPEl 410     120.462  46.878  32.722  1.00  0.00           C
ATOM  10303  C35 POPEl 410     120.772  46.438  34.152  1.00  0.00           C
ATOM  10306  C36 POPEl 410     120.092  47.248  35.251  1.00  0.00           C
ATOM  10309  C37 POPEl 410     120.272  46.597  36.622  1.00  0.00           C
ATOM  10312  C38 POPEl 410     119.831  47.498  37.782  1.00  0.00           C
ATOM  10315  C39 POPEl 410     119.603  46.698  39.071  1.00  0.00           C
ATOM  10318 0C31 POPEl 410     120.801  45.838  39.451  1.00  0.00           C
ATOM  10321 1C31 POPEl 410     120.713  45.277  40.882  1.00  0.00           C
ATOM  10324 2C31 POPEl 410     122.051  44.668  41.332  1.00  0.00           C
ATOM  10327 3C31 POPEl 410     122.112  44.438  42.841  1.00  0.00           C
ATOM  10330 4C31 POPEl 410     121.302  43.227  43.302  1.00  0.00           C
ATOM  10333 5C31 POPEl 410     121.442  43.028  44.812  1.00  0.00           C
ATOM  10336 6C31 POPEl 410     121.192  41.588  45.252  1.00  0.00           C
ATOM  10340  NH3 POPEm 411     110.192  68.838  72.201  1.00  0.00           N
ATOM  10344  C12 POPEm 411     111.052  69.698  73.102  1.00  0.00           C
ATOM  10347  C11 POPEm 411     112.322  68.967  73.612  1.00  0.00           C
ATOM  10350  P   POPEm 411     114.222  70.818  73.661  1.00  0.00           P
ATOM  10351  O13 POPEm 411     113.942  72.187  74.142  1.00  0.00           O
ATOM  10352  O14 POPEm 411     115.573  70.257  73.872  1.00  0.00           O
ATOM  10353  O11 POPEm 411     113.802  70.698  72.132  1.00  0.00           O
ATOM  10354  O12 POPEm 411     113.182  69.838  74.362  1.00  0.00           O
ATOM  10355  C1  POPEm 411     114.583  71.227  71.072  1.00  0.00           C
ATOM  10358  C2  POPEm 411     113.821  71.117  69.712  1.00  0.00           C
ATOM  10360  O21 POPEm 411     114.621  71.778  68.701  1.00  0.00           O
ATOM  10361  C21 POPEm 411     114.752  71.168  67.532  1.00  0.00           C
ATOM  10362  O22 POPEm 411     114.303  70.088  67.232  1.00  0.00           O
ATOM  10363  C22 POPEm 411     115.602  72.058  66.621  1.00  0.00           C
ATOM  10366  C3  POPEm 411     112.442  71.827  69.742  1.00  0.00           C
ATOM  10369  O31 POPEm 411     111.671  71.558  68.551  1.00  0.00           O
ATOM  10370  C31 POPEm 411     110.993  70.407  68.581  1.00  0.00           C
ATOM  10371  O32 POPEm 411     111.011  69.607  69.511  1.00  0.00           O
ATOM  10372  C32 POPEm 411     110.141  70.288  67.312  1.00  0.00           C
ATOM  10375  C23 POPEm 411     115.341  71.868  65.102  1.00  0.00           C
ATOM  10378  C24 POPEm 411     113.912  72.268  64.691  1.00  0.00           C
ATOM  10381  C25 POPEm 411     113.792  72.878  63.282  1.00  0.00           C
ATOM  10384  C26 POPEm 411     114.262  71.977  62.132  1.00  0.00           C
ATOM  10387  C27 POPEm 411     113.951  72.617  60.771  1.00  0.00           C
ATOM  10390  C28 POPEm 411     114.422  71.768  59.581  1.00  0.00           C
ATOM  10393  C29 POPEm 411     113.961  72.357  58.271  1.00  0.00           C
ATOM  10395 0C21 POPEm 411     113.161  71.797  57.341  1.00  0.00           C
ATOM  10397 1C21 POPEm 411     112.532  70.428  57.382  1.00  0.00           C
ATOM  10400 2C21 POPEm 411     110.993  70.448  57.192  1.00  0.00           C
ATOM  10403 3C21 POPEm 411     110.392  69.038  57.292  1.00  0.00           C
ATOM  10406 4C21 POPEm 411     108.903  68.928  56.951  1.00  0.00           C
ATOM  10409 5C21 POPEm 411     107.962  69.757  57.841  1.00  0.00           C
ATOM  10412 6C21 POPEm 411     106.492  69.368  57.611  1.00  0.00           C
ATOM  10415 7C21 POPEm 411     105.492  70.157  58.472  1.00  0.00           C
ATOM  10418 8C21 POPEm 411     104.031  69.918  58.102  1.00  0.00           C
ATOM  10422  C33 POPEm 411     110.822  69.458  66.191  1.00  0.00           C
ATOM  10425  C34 POPEm 411     110.621  67.937  66.331  1.00  0.00           C
ATOM  10428  C35 POPEm 411     109.183  67.468  66.042  1.00  0.00           C
ATOM  10431  C36 POPEm 411     108.842  67.437  64.551  1.00  0.00           C
ATOM  10434  C37 POPEm 411     107.331  67.348  64.262  1.00  0.00           C
ATOM  10437  C38 POPEm 411     107.083  66.857  62.832  1.00  0.00           C
ATOM  10440  C39 POPEm 411     105.621  66.967  62.351  1.00  0.00           C
ATOM  10443 0C31 POPEm 411     105.472  66.278  61.002  1.00  0.00           C
ATOM  10446 1C31 POPEm 411     104.091  66.407  60.341  1.00  0.00           C
ATOM  10449 2C31 POPEm 411     104.132  65.827  58.911  1.00  0.00           C
ATOM  10452 3C31 POPEm 411     102.762  65.558  58.282  1.00  0.00           C
ATOM  10455 4C31 POPEm 411     101.963  64.467  59.012  1.00  0.00           C
ATOM  10458 5C31 POPEm 411     100.853  63.817  58.162  1.00  0.00           C
ATOM  10461 6C31 POPEm 411     100.092  62.707  58.902  1.00  0.00           C
ATOM  10465  NH3 POPEn 412       5.402  27.188  18.322  1.00  0.00           N
ATOM  10469  C12 POPEn 412       5.502  26.728  16.902  1.00  0.00           C
ATOM  10472  C11 POPEn 412       6.942  26.288  16.602  1.00  0.00           C
ATOM  10475  P   POPEn 412       9.402  26.998  16.781  1.00  0.00           P
ATOM  10476  O13 POPEn 412       9.592  25.558  17.082  1.00  0.00           O
ATOM  10477  O14 POPEn 412       9.912  27.498  15.472  1.00  0.00           O
ATOM  10478  O11 POPEn 412      10.002  27.878  17.951  1.00  0.00           O
ATOM  10479  O12 POPEn 412       7.862  27.348  16.872  1.00  0.00           O
ATOM  10480  C1  POPEn 412      10.512  27.368  19.192  1.00  0.00           C
ATOM  10483  C2  POPEn 412       9.892  28.108  20.422  1.00  0.00           C
ATOM  10485  O21 POPEn 412      10.552  27.718  21.642  1.00  0.00           O
ATOM  10486  C21 POPEn 412      10.622  28.648  22.582  1.00  0.00           C
ATOM  10487  O22 POPEn 412      10.512  29.848  22.412  1.00  0.00           O
ATOM  10488  C22 POPEn 412      10.832  28.008  23.972  1.00  0.00           C
ATOM  10491  C3  POPEn 412       8.402  27.708  20.521  1.00  0.00           C
ATOM  10494  O31 POPEn 412       7.632  28.618  21.322  1.00  0.00           O
ATOM  10495  C31 POPEn 412       6.612  29.178  20.702  1.00  0.00           C
ATOM  10496  O32 POPEn 412       6.522  29.388  19.502  1.00  0.00           O
ATOM  10497  C32 POPEn 412       5.432  29.228  21.652  1.00  0.00           C
ATOM  10500  C23 POPEn 412       9.702  28.448  24.951  1.00  0.00           C
ATOM  10503  C24 POPEn 412      10.012  28.278  26.441  1.00  0.00           C
ATOM  10506  C25 POPEn 412       8.902  28.758  27.382  1.00  0.00           C
ATOM  10509  C26 POPEn 412       7.792  27.708  27.531  1.00  0.00           C
ATOM  10512  C27 POPEn 412       6.682  28.148  28.502  1.00  0.00           C
ATOM  10515  C28 POPEn 412       5.452  27.228  28.472  1.00  0.00           C
ATOM  10518  C29 POPEn 412       5.732  25.818  28.932  1.00  0.00           C
ATOM  10520 0C21 POPEn 412       4.782  24.898  29.172  1.00  0.00           C
ATOM  10522 1C21 POPEn 412       3.302  25.108  28.992  1.00  0.00           C
ATOM  10525 2C21 POPEn 412       2.542  23.798  28.712  1.00  0.00           C
ATOM  10528 3C21 POPEn 412       2.862  23.178  27.341  1.00  0.00           C
ATOM  10531 4C21 POPEn 412       1.912  22.028  26.962  1.00  0.00           C
ATOM  10534 5C21 POPEn 412       2.292  20.668  27.562  1.00  0.00           C
ATOM  10537 6C21 POPEn 412       1.392  19.548  27.011  1.00  0.00           C
ATOM  10540 7C21 POPEn 412       1.752  18.158  27.531  1.00  0.00           C
ATOM  10543 8C21 POPEn 412       0.802  17.068  27.031  1.00  0.00           C
ATOM  10547  C33 POPEn 412       5.722  29.628  23.111  1.00  0.00           C
ATOM  10550  C34 POPEn 412       4.482  29.338  23.972  1.00  0.00           C
ATOM  10553  C35 POPEn 412       4.662  28.218  24.992  1.00  0.00           C
ATOM  10556  C36 POPEn 412       4.782  26.788  24.412  1.00  0.00           C
ATOM  10559  C37 POPEn 412       6.152  26.428  23.822  1.00  0.00           C
ATOM  10562  C38 POPEn 412       6.562  24.958  23.981  1.00  0.00           C
ATOM  10565  C39 POPEn 412       6.892  24.618  25.431  1.00  0.00           C
ATOM  10568 0C31 POPEn 412       7.262  23.148  25.672  1.00  0.00           C
ATOM  10571 1C31 POPEn 412       7.432  22.878  27.172  1.00  0.00           C
ATOM  10574 2C31 POPEn 412       7.832  21.438  27.521  1.00  0.00           C
ATOM  10577 3C31 POPEn 412       6.772  20.418  27.132  1.00  0.00           C
ATOM  10580 4C31 POPEn 412       6.872  19.148  27.982  1.00  0.00           C
ATOM  10583 5C31 POPEn 412       5.942  18.078  27.432  1.00  0.00           C
ATOM  10586 6C31 POPEn 412       5.912  16.798  28.242  1.00  0.00           C
ATOM  10590  NH3 POPEo 413     128.371   4.288  21.181  1.00  0.00           N
ATOM  10594  C12 POPEo 413     127.421   4.928  20.222  1.00  0.00           C
ATOM  10597  C11 POPEo 413     126.171   5.378  20.962  1.00  0.00           C
ATOM  10600  P   POPEo 413     125.302   7.798  20.932  1.00  0.00           P
ATOM  10601  O13 POPEo 413     125.643   9.148  21.402  1.00  0.00           O
ATOM  10602  O14 POPEo 413     124.882   7.648  19.522  1.00  0.00           O
ATOM  10603  O11 POPEo 413     124.122   7.248  21.842  1.00  0.00           O
ATOM  10604  O12 POPEo 413     126.391   6.738  21.322  1.00  0.00           O
ATOM  10605  C1  POPEo 413     124.031   7.778  23.172  1.00  0.00           C
ATOM  10608  C2  POPEo 413     125.022   7.178  24.212  1.00  0.00           C
ATOM  10610  O21 POPEo 413     124.253   7.078  25.422  1.00  0.00           O
ATOM  10611  C21 POPEo 413     124.691   6.378  26.441  1.00  0.00           C
ATOM  10612  O22 POPEo 413     125.672   5.638  26.472  1.00  0.00           O
ATOM  10613  C22 POPEo 413     123.692   6.628  27.582  1.00  0.00           C
ATOM  10616  C3  POPEo 413     126.302   8.078  24.361  1.00  0.00           C
ATOM  10619  O31 POPEo 413     126.943   7.978  25.652  1.00  0.00           O
ATOM  10620  C31 POPEo 413     128.062   7.278  25.681  1.00  0.00           C
ATOM  10621  O32 POPEo 413     128.641   6.808  24.722  1.00  0.00           O
ATOM  10622  C32 POPEo 413     128.511   7.108  27.141  1.00  0.00           C
ATOM  10625  C23 POPEo 413     123.792   5.588  28.722  1.00  0.00           C
ATOM  10628  C24 POPEo 413     124.921   5.848  29.722  1.00  0.00           C
ATOM  10631  C25 POPEo 413     124.481   6.748  30.891  1.00  0.00           C
ATOM  10634  C26 POPEo 413     125.521   6.858  32.021  1.00  0.00           C
ATOM  10637  C27 POPEo 413     125.562   5.638  32.962  1.00  0.00           C
ATOM  10640  C28 POPEo 413     126.871   4.818  32.922  1.00  0.00           C
ATOM  10643  C29 POPEo 413     128.053   5.608  33.422  1.00  0.00           C
ATOM  10645 0C21 POPEo 413     128.641   5.538  34.632  1.00  0.00           C
ATOM  10647 1C21 POPEo 413     128.262   4.658  35.792  1.00  0.00           C
ATOM  10650 2C21 POPEo 413     127.742   5.448  37.012  1.00  0.00           C
ATOM  10653 3C21 POPEo 413     128.781   6.388  37.642  1.00  0.00           C
ATOM  10656 4C21 POPEo 413     128.322   6.988  38.982  1.00  0.00           C
ATOM  10659 5C21 POPEo 413     128.432   6.028  40.172  1.00  0.00           C
ATOM  10662 6C21 POPEo 413     127.832   6.608  41.451  1.00  0.00           C
ATOM  10665 7C21 POPEo 413     127.732   5.578  42.582  1.00  0.00           C
ATOM  10668 8C21 POPEo 413     127.103   6.138  43.852  1.00  0.00           C
ATOM  10672  C33 POPEo 413     129.656   8.078  27.492  1.00  0.00           C
ATOM  10675  C34 POPEo 413     129.947   8.178  28.992  1.00  0.00           C
ATOM  10678  C35 POPEo 413     128.792   8.838  29.782  1.00  0.00           C
ATOM  10681  C36 POPEo 413     129.257   9.618  31.021  1.00  0.00           C
ATOM  10684  C37 POPEo 413     129.757   8.738  32.182  1.00  0.00           C
ATOM  10687  C38 POPEo 413     130.848   9.408  33.022  1.00  0.00           C
ATOM  10690  C39 POPEo 413     130.348  10.398  34.102  1.00  0.00           C
ATOM  10693 0C31 POPEo 413     130.087   9.728  35.462  1.00  0.00           C
ATOM  10696 1C31 POPEo 413     130.266  10.678  36.661  1.00  0.00           C
ATOM  10699 2C31 POPEo 413     130.197   9.938  38.002  1.00  0.00           C
ATOM  10702 3C31 POPEo 413     130.737  10.738  39.201  1.00  0.00           C
ATOM  10705 4C31 POPEo 413     130.678   9.978  40.532  1.00  0.00           C
ATOM  10708 5C31 POPEo 413     131.337  10.768  41.672  1.00  0.00           C
ATOM  10711 6C31 POPEo 413     131.486   9.988  42.981  1.00  0.00           C
ATOM  10715  NH3 POPEp 414      52.082  37.768  24.562  1.00  0.00           N
ATOM  10719  C12 POPEp 414      50.993  37.108  25.352  1.00  0.00           C
ATOM  10722  C11 POPEp 414      49.592  37.508  24.882  1.00  0.00           C
ATOM  10725  P   POPEp 414      49.533  40.147  24.852  1.00  0.00           P
ATOM  10726  O13 POPEp 414      48.342  40.998  24.692  1.00  0.00           O
ATOM  10727  O14 POPEp 414      50.482  39.958  23.732  1.00  0.00           O
ATOM  10728  O11 POPEp 414      50.391  40.778  26.012  1.00  0.00           O
ATOM  10729  O12 POPEp 414      49.172  38.738  25.462  1.00  0.00           O
ATOM  10730  C1  POPEp 414      49.862  40.918  27.332  1.00  0.00           C
ATOM  10733  C2  POPEp 414      50.282  39.718  28.212  1.00  0.00           C
ATOM  10735  O21 POPEp 414      49.582  39.858  29.452  1.00  0.00           O
ATOM  10736  C21 POPEp 414      48.642  38.958  29.722  1.00  0.00           C
ATOM  10737  O22 POPEp 414      48.552  37.848  29.242  1.00  0.00           O
ATOM  10738  C22 POPEp 414      47.672  39.657  30.691  1.00  0.00           C
ATOM  10741  C3  POPEp 414      51.822  39.718  28.422  1.00  0.00           C
ATOM  10744  O31 POPEp 414      52.423  38.448  28.132  1.00  0.00           O
ATOM  10745  C31 POPEp 414      52.762  37.538  29.062  1.00  0.00           C
ATOM  10746  O32 POPEp 414      53.292  36.477  28.781  1.00  0.00           O
ATOM  10747  C32 POPEp 414      52.353  37.928  30.482  1.00  0.00           C
ATOM  10750  C23 POPEp 414      46.501  38.828  31.262  1.00  0.00           C
ATOM  10753  C24 POPEp 414      46.833  38.208  32.622  1.00  0.00           C
ATOM  10756  C25 POPEp 414      45.583  37.928  33.482  1.00  0.00           C
ATOM  10759  C26 POPEp 414      45.342  39.047  34.511  1.00  0.00           C
ATOM  10762  C27 POPEp 414      44.212  38.788  35.532  1.00  0.00           C
ATOM  10765  C28 POPEp 414      44.322  39.748  36.731  1.00  0.00           C
ATOM  10768  C29 POPEp 414      43.322  39.528  37.852  1.00  0.00           C
ATOM  10770 0C21 POPEp 414      42.751  40.477  38.611  1.00  0.00           C
ATOM  10772 1C21 POPEp 414      42.972  41.977  38.502  1.00  0.00           C
ATOM  10775 2C21 POPEp 414      43.931  42.548  39.562  1.00  0.00           C
ATOM  10778 3C21 POPEp 414      43.322  42.647  40.971  1.00  0.00           C
ATOM  10781 4C21 POPEp 414      44.222  43.418  41.941  1.00  0.00           C
ATOM  10784 5C21 POPEp 414      43.552  43.678  43.302  1.00  0.00           C
ATOM  10787 6C21 POPEp 414      44.463  44.448  44.271  1.00  0.00           C
ATOM  10790 7C21 POPEp 414      43.712  44.928  45.521  1.00  0.00           C
ATOM  10793 8C21 POPEp 414      44.582  45.738  46.492  1.00  0.00           C
ATOM  10797  C33 POPEp 414      52.353  36.688  31.402  1.00  0.00           C
ATOM  10800  C34 POPEp 414      52.562  36.998  32.872  1.00  0.00           C
ATOM  10803  C35 POPEp 414      52.243  35.778  33.742  1.00  0.00           C
ATOM  10806  C36 POPEp 414      52.431  36.108  35.222  1.00  0.00           C
ATOM  10809  C37 POPEp 414      51.582  35.248  36.152  1.00  0.00           C
ATOM  10812  C38 POPEp 414      51.692  35.727  37.602  1.00  0.00           C
ATOM  10815  C39 POPEp 414      50.632  35.118  38.532  1.00  0.00           C
ATOM  10818 0C31 POPEp 414      50.932  33.668  38.922  1.00  0.00           C
ATOM  10821 1C31 POPEp 414      50.152  33.258  40.172  1.00  0.00           C
ATOM  10824 2C31 POPEp 414      50.672  31.977  40.851  1.00  0.00           C
ATOM  10827 3C31 POPEp 414      50.232  30.678  40.172  1.00  0.00           C
ATOM  10830 4C31 POPEp 414      50.672  29.438  40.962  1.00  0.00           C
ATOM  10833 5C31 POPEp 414      50.152  28.128  40.372  1.00  0.00           C
ATOM  10836 6C31 POPEp 414      50.521  26.878  41.192  1.00  0.00           C
ATOM  10840  NH3 POPEq 415      22.142  20.008  19.382  1.00  0.00           N
ATOM  10844  C12 POPEq 415      21.672  18.598  19.172  1.00  0.00           C
ATOM  10847  C11 POPEq 415      20.202  18.468  19.622  1.00  0.00           C
ATOM  10850  P   POPEq 415      18.032  19.788  18.962  1.00  0.00           P
ATOM  10851  O13 POPEq 415      18.422  21.118  19.442  1.00  0.00           O
ATOM  10852  O14 POPEq 415      17.082  19.748  17.842  1.00  0.00           O
ATOM  10853  O11 POPEq 415      17.442  19.008  20.202  1.00  0.00           O
ATOM  10854  O12 POPEq 415      19.342  18.978  18.602  1.00  0.00           O
ATOM  10855  C1  POPEq 415      16.102  18.528  20.242  1.00  0.00           C
ATOM  10858  C2  POPEq 415      15.172  19.358  21.181  1.00  0.00           C
ATOM  10860  O21 POPEq 415      14.252  18.478  21.842  1.00  0.00           O
ATOM  10861  C21 POPEq 415      13.342  17.908  21.062  1.00  0.00           C
ATOM  10862  O22 POPEq 415      13.352  17.858  19.842  1.00  0.00           O
ATOM  10863  C22 POPEq 415      12.222  17.358  21.941  1.00  0.00           C
ATOM  10866  C3  POPEq 415      14.432  20.568  20.512  1.00  0.00           C
ATOM  10869  O31 POPEq 415      13.282  21.028  21.271  1.00  0.00           O
ATOM  10870  C31 POPEq 415      13.512  21.958  22.201  1.00  0.00           C
ATOM  10871  O32 POPEq 415      14.592  22.498  22.382  1.00  0.00           O
ATOM  10872  C32 POPEq 415      12.232  22.308  22.982  1.00  0.00           C
ATOM  10875  C23 POPEq 415      11.832  18.238  23.152  1.00  0.00           C
ATOM  10878  C24 POPEq 415      10.752  17.568  24.022  1.00  0.00           C
ATOM  10881  C25 POPEq 415      10.192  18.498  25.101  1.00  0.00           C
ATOM  10884  C26 POPEq 415      11.142  18.738  26.292  1.00  0.00           C
ATOM  10887  C27 POPEq 415      11.302  17.568  27.271  1.00  0.00           C
ATOM  10890  C28 POPEq 415      12.382  17.898  28.321  1.00  0.00           C
ATOM  10893  C29 POPEq 415      12.432  17.098  29.592  1.00  0.00           C
ATOM  10895 0C21 POPEq 415      12.572  17.608  30.832  1.00  0.00           C
ATOM  10897 1C21 POPEq 415      12.642  19.068  31.201  1.00  0.00           C
ATOM  10900 2C21 POPEq 415      11.842  19.438  32.472  1.00  0.00           C
ATOM  10903 3C21 POPEq 415      12.542  19.008  33.762  1.00  0.00           C
ATOM  10906 4C21 POPEq 415      11.932  19.628  35.021  1.00  0.00           C
ATOM  10909 5C21 POPEq 415      12.932  19.558  36.192  1.00  0.00           C
ATOM  10912 6C21 POPEq 415      12.352  19.958  37.552  1.00  0.00           C
ATOM  10915 7C21 POPEq 415      13.462  20.118  38.602  1.00  0.00           C
ATOM  10918 8C21 POPEq 415      12.942  20.458  39.992  1.00  0.00           C
ATOM  10922  C33 POPEq 415      12.342  22.118  24.522  1.00  0.00           C
ATOM  10925  C34 POPEq 415      11.132  22.708  25.272  1.00  0.00           C
ATOM  10928  C35 POPEq 415      11.242  22.708  26.812  1.00  0.00           C
ATOM  10931  C36 POPEq 415      11.832  23.988  27.412  1.00  0.00           C
ATOM  10934  C37 POPEq 415      11.322  24.308  28.832  1.00  0.00           C
ATOM  10937  C38 POPEq 415      11.912  25.618  29.392  1.00  0.00           C
ATOM  10940  C39 POPEq 415      11.112  26.248  30.542  1.00  0.00           C
ATOM  10943 0C31 POPEq 415      10.872  25.318  31.732  1.00  0.00           C
ATOM  10946 1C31 POPEq 415      10.362  26.068  32.962  1.00  0.00           C
ATOM  10949 2C31 POPEq 415       9.872  25.108  34.062  1.00  0.00           C
ATOM  10952 3C31 POPEq 415       9.462  25.828  35.352  1.00  0.00           C
ATOM  10955 4C31 POPEq 415       8.312  26.838  35.172  1.00  0.00           C
ATOM  10958 5C31 POPEq 415       7.762  27.338  36.512  1.00  0.00           C
ATOM  10961 6C31 POPEq 415       6.642  28.388  36.372  1.00  0.00           C
ATOM  10965  NH3 POPEr 416      14.222 110.258  28.682  1.00  0.00           N
ATOM  10969  C12 POPEr 416      12.842 110.137  28.092  1.00  0.00           C
ATOM  10972  C11 POPEr 416      12.522 111.238  27.042  1.00  0.00           C
ATOM  10975  P   POPEr 416      12.842 113.708  26.292  1.00  0.00           P
ATOM  10976  O13 POPEr 416      14.092 114.428  25.982  1.00  0.00           O
ATOM  10977  O14 POPEr 416      12.072 113.187  25.142  1.00  0.00           O
ATOM  10978  O11 POPEr 416      11.902 114.687  27.122  1.00  0.00           O
ATOM  10979  O12 POPEr 416      13.102 112.518  27.341  1.00  0.00           O
ATOM  10980  C1  POPEr 416      12.142 114.897  28.521  1.00  0.00           C
ATOM  10983  C2  POPEr 416      10.922 115.627  29.111  1.00  0.00           C
ATOM  10985  O21 POPEr 416      11.192 116.177  30.412  1.00  0.00           O
ATOM  10986  C21 POPEr 416      11.352 115.368  31.442  1.00  0.00           C
ATOM  10987  O22 POPEr 416      11.382 114.148  31.442  1.00  0.00           O
ATOM  10988  C22 POPEr 416      11.372 116.298  32.661  1.00  0.00           C
ATOM  10991  C3  POPEr 416       9.612 114.787  29.022  1.00  0.00           C
ATOM  10994  O31 POPEr 416       8.432 115.608  28.862  1.00  0.00           O
ATOM  10995  C31 POPEr 416       7.832 116.028  29.962  1.00  0.00           C
ATOM  10996  O32 POPEr 416       8.282 115.907  31.091  1.00  0.00           O
ATOM  10997  C32 POPEr 416       6.542 116.748  29.582  1.00  0.00           C
ATOM  11000  C23 POPEr 416      11.802 115.657  33.992  1.00  0.00           C
ATOM  11003  C24 POPEr 416      11.332 116.527  35.161  1.00  0.00           C
ATOM  11006  C25 POPEr 416      11.412 115.807  36.512  1.00  0.00           C
ATOM  11009  C26 POPEr 416      10.872 116.697  37.642  1.00  0.00           C
ATOM  11012  C27 POPEr 416      11.202 116.177  39.042  1.00  0.00           C
ATOM  11015  C28 POPEr 416      10.612 117.038  40.182  1.00  0.00           C
ATOM  11018  C29 POPEr 416      10.912 118.507  40.012  1.00  0.00           C
ATOM  11020 0C21 POPEr 416      12.062 119.128  40.332  1.00  0.00           C
ATOM  11022 1C21 POPEr 416      13.272 118.518  41.002  1.00  0.00           C
ATOM  11025 2C21 POPEr 416      13.842 119.447  42.092  1.00  0.00           C
ATOM  11028 3C21 POPEr 416      12.792 120.037  43.042  1.00  0.00           C
ATOM  11031 4C21 POPEr 416      13.382 120.538  44.382  1.00  0.00           C
ATOM  11034 5C21 POPEr 416      14.502 121.588  44.242  1.00  0.00           C
ATOM  11037 6C21 POPEr 416      14.032 122.987  43.832  1.00  0.00           C
ATOM  11040 7C21 POPEr 416      15.202 123.978  43.782  1.00  0.00           C
ATOM  11043 8C21 POPEr 416      14.782 125.447  43.871  1.00  0.00           C
ATOM  11047  C33 POPEr 416       5.242 116.158  30.182  1.00  0.00           C
ATOM  11050  C34 POPEr 416       4.642 116.987  31.332  1.00  0.00           C
ATOM  11053  C35 POPEr 416       5.532 117.117  32.582  1.00  0.00           C
ATOM  11056  C36 POPEr 416       5.352 118.458  33.312  1.00  0.00           C
ATOM  11059  C37 POPEr 416       3.932 118.688  33.832  1.00  0.00           C
ATOM  11062  C38 POPEr 416       3.762 120.007  34.602  1.00  0.00           C
ATOM  11065  C39 POPEr 416       4.712 120.177  35.802  1.00  0.00           C
ATOM  11068 0C31 POPEr 416       4.682 119.027  36.812  1.00  0.00           C
ATOM  11071 1C31 POPEr 416       5.602 119.288  38.012  1.00  0.00           C
ATOM  11074 2C31 POPEr 416       5.612 118.127  39.021  1.00  0.00           C
ATOM  11077 3C31 POPEr 416       6.172 118.548  40.392  1.00  0.00           C
ATOM  11080 4C31 POPEr 416       6.382 117.357  41.332  1.00  0.00           C
ATOM  11083 5C31 POPEr 416       6.872 117.777  42.722  1.00  0.00           C
ATOM  11086 6C31 POPEr 416       7.192 116.588  43.632  1.00  0.00           C
ATOM  11090  NH3 POPEs 417      22.052  28.958  63.412  1.00  0.00           N
ATOM  11094  C12 POPEs 417      21.512  27.548  63.372  1.00  0.00           C
ATOM  11097  C11 POPEs 417      22.192  26.638  64.422  1.00  0.00           C
ATOM  11100  P   POPEs 417      22.762  24.048  64.612  1.00  0.00           P
ATOM  11101  O13 POPEs 417      23.892  24.538  65.441  1.00  0.00           O
ATOM  11102  O14 POPEs 417      21.952  22.928  65.111  1.00  0.00           O
ATOM  11103  O11 POPEs 417      23.382  23.618  63.212  1.00  0.00           O
ATOM  11104  O12 POPEs 417      21.832  25.268  64.191  1.00  0.00           O
ATOM  11105  C1  POPEs 417      22.502  23.138  62.192  1.00  0.00           C
ATOM  11108  C2  POPEs 417      22.092  24.268  61.212  1.00  0.00           C
ATOM  11110  O21 POPEs 417      20.992  23.817  60.411  1.00  0.00           O
ATOM  11111  C21 POPEs 417      20.232  24.818  59.972  1.00  0.00           C
ATOM  11112  O22 POPEs 417      20.322  25.988  60.312  1.00  0.00           O
ATOM  11113  C22 POPEs 417      19.232  24.278  58.972  1.00  0.00           C
ATOM  11116  C3  POPEs 417      23.282  24.628  60.292  1.00  0.00           C
ATOM  11119  O31 POPEs 417      22.972  25.598  59.272  1.00  0.00           O
ATOM  11120  C31 POPEs 417      23.052  25.188  58.012  1.00  0.00           C
ATOM  11121  O32 POPEs 417      23.242  24.048  57.611  1.00  0.00           O
ATOM  11122  C32 POPEs 417      22.772  26.387  57.112  1.00  0.00           C
ATOM  11125  C23 POPEs 417      19.842  23.708  57.682  1.00  0.00           C
ATOM  11128  C24 POPEs 417      18.902  22.637  57.122  1.00  0.00           C
ATOM  11131  C25 POPEs 417      19.172  22.288  55.662  1.00  0.00           C
ATOM  11134  C26 POPEs 417      18.122  21.328  55.121  1.00  0.00           C
ATOM  11137  C27 POPEs 417      18.352  20.968  53.652  1.00  0.00           C
ATOM  11140  C28 POPEs 417      17.062  20.588  52.911  1.00  0.00           C
ATOM  11143  C29 POPEs 417      16.272  21.808  52.472  1.00  0.00           C
ATOM  11145 0C21 POPEs 417      15.412  21.977  51.441  1.00  0.00           C
ATOM  11147 1C21 POPEs 417      14.912  21.018  50.382  1.00  0.00           C
ATOM  11150 2C21 POPEs 417      15.782  19.778  50.102  1.00  0.00           C
ATOM  11153 3C21 POPEs 417      15.312  18.898  48.941  1.00  0.00           C
ATOM  11156 4C21 POPEs 417      16.322  17.758  48.712  1.00  0.00           C
ATOM  11159 5C21 POPEs 417      15.852  16.658  47.761  1.00  0.00           C
ATOM  11162 6C21 POPEs 417      16.872  15.518  47.712  1.00  0.00           C
ATOM  11165 7C21 POPEs 417      16.492  14.388  46.742  1.00  0.00           C
ATOM  11168 8C21 POPEs 417      17.382  13.158  46.902  1.00  0.00           C
ATOM  11172  C33 POPEs 417      22.862  26.038  55.611  1.00  0.00           C
ATOM  11175  C34 POPEs 417      22.642  27.258  54.701  1.00  0.00           C
ATOM  11178  C35 POPEs 417      22.222  26.888  53.261  1.00  0.00           C
ATOM  11181  C36 POPEs 417      23.162  25.908  52.542  1.00  0.00           C
ATOM  11184  C37 POPEs 417      22.392  24.968  51.611  1.00  0.00           C
ATOM  11187  C38 POPEs 417      23.282  23.898  50.971  1.00  0.00           C
ATOM  11190  C39 POPEs 417      24.022  24.398  49.721  1.00  0.00           C
ATOM  11193 0C31 POPEs 417      24.832  23.288  49.042  1.00  0.00           C
ATOM  11196 1C31 POPEs 417      25.222  23.648  47.602  1.00  0.00           C
ATOM  11199 2C31 POPEs 417      26.152  22.628  46.922  1.00  0.00           C
ATOM  11202 3C31 POPEs 417      25.692  21.168  47.062  1.00  0.00           C
ATOM  11205 4C31 POPEs 417      26.602  20.168  46.341  1.00  0.00           C
ATOM  11208 5C31 POPEs 417      28.052  20.158  46.852  1.00  0.00           C
ATOM  11211 6C31 POPEs 417      28.852  18.938  46.411  1.00  0.00           C
ATOM  11215  NH3 POPEt 418      81.022 132.322  25.502  1.00  0.00           N
ATOM  11219  C12 POPEt 418      80.243 131.053  25.572  1.00  0.00           C
ATOM  11222  C11 POPEt 418      81.181 129.883  25.821  1.00  0.00           C
ATOM  11225  P   POPEt 418      81.362 127.397  26.292  1.00  0.00           P
ATOM  11226  O13 POPEt 418      80.952 126.228  25.472  1.00  0.00           O
ATOM  11227  O14 POPEt 418      82.793 127.747  26.312  1.00  0.00           O
ATOM  11228  O11 POPEt 418      80.942 127.147  27.801  1.00  0.00           O
ATOM  11229  O12 POPEt 418      80.462 128.647  25.912  1.00  0.00           O
ATOM  11230  C1  POPEt 418      81.342 128.098  28.802  1.00  0.00           C
ATOM  11233  C2  POPEt 418      81.943 127.408  30.062  1.00  0.00           C
ATOM  11235  O21 POPEt 418      83.172 128.087  30.392  1.00  0.00           O
ATOM  11236  C21 POPEt 418      83.182 129.137  31.232  1.00  0.00           C
ATOM  11237  O22 POPEt 418      84.022 130.013  31.192  1.00  0.00           O
ATOM  11238  C22 POPEt 418      82.151 129.027  32.362  1.00  0.00           C
ATOM  11241  C3  POPEt 418      82.223 125.878  29.872  1.00  0.00           C
ATOM  11244  O31 POPEt 418      82.552 125.177  31.102  1.00  0.00           O
ATOM  11245  C31 POPEt 418      81.512 125.018  31.931  1.00  0.00           C
ATOM  11246  O32 POPEt 418      80.442 125.568  31.822  1.00  0.00           O
ATOM  11247  C32 POPEt 418      81.911 124.137  33.111  1.00  0.00           C
ATOM  11250  C23 POPEt 418      82.641 129.743  33.642  1.00  0.00           C
ATOM  11253  C24 POPEt 418      81.671 129.552  34.812  1.00  0.00           C
ATOM  11256  C25 POPEt 418      82.173 130.253  36.072  1.00  0.00           C
ATOM  11259  C26 POPEt 418      81.173 130.142  37.222  1.00  0.00           C
ATOM  11262  C27 POPEt 418      81.512 131.112  38.362  1.00  0.00           C
ATOM  11265  C28 POPEt 418      80.402 131.152  39.422  1.00  0.00           C
ATOM  11268  C29 POPEt 418      80.602 132.273  40.411  1.00  0.00           C
ATOM  11270 0C21 POPEt 418      81.302 132.191  41.562  1.00  0.00           C
ATOM  11272 1C21 POPEt 418      82.011 130.973  42.081  1.00  0.00           C
ATOM  11275 2C21 POPEt 418      82.291 131.061  43.591  1.00  0.00           C
ATOM  11278 3C21 POPEt 418      81.042 130.913  44.472  1.00  0.00           C
ATOM  11281 4C21 POPEt 418      80.532 129.463  44.581  1.00  0.00           C
ATOM  11284 5C21 POPEt 418      81.422 128.568  45.451  1.00  0.00           C
ATOM  11287 6C21 POPEt 418      80.802 127.187  45.711  1.00  0.00           C
ATOM  11290 7C21 POPEt 418      81.683 126.308  46.602  1.00  0.00           C
ATOM  11293 8C21 POPEt 418      81.122 124.897  46.821  1.00  0.00           C
ATOM  11297  C33 POPEt 418      81.911 124.958  34.422  1.00  0.00           C
ATOM  11300  C34 POPEt 418      83.152 124.698  35.292  1.00  0.00           C
ATOM  11303  C35 POPEt 418      83.182 125.627  36.521  1.00  0.00           C
ATOM  11306  C36 POPEt 418      84.511 125.547  37.282  1.00  0.00           C
[truncated: 1,860,304 more chars]
