# Supplementary material for: Characterizing Membrane Association and Periplasmic Transfer of Bacterial Lipoproteins through Molecular Dynamics Simulations
Source: Structure. 2020 Apr 7;28(4):475–487.e3. doi: 10.1016/j.str.2020.01.012 (PMC7139219; doi:10.1016/j.str.2020.01.012)
Supplement: Data S2. Final Coordinates from Simulations (A–L), Related to Figure 3 [file mmc4.zip › A-L/BAMC-1-atomistic.pdb]

TITLE     Protein
REMARK    THIS IS A SIMULATION BOX
CRYST1  136.356  136.356  266.502  90.00  90.00  90.00 P 1           1
MODEL        1
ATOM      1  N   CYSTA   1      47.718  82.163 141.906  1.00  0.00           N
ATOM      3  CA  CYSTA   1      47.828  83.603 142.126  1.00  0.00           C
ATOM      5  C   CYSTA   1      48.828  83.973 143.176  1.00  0.00           C
ATOM      6  O   CYSTA   1      49.098  85.143 143.396  1.00  0.00           O
ATOM      7  CB  CYSTA   1      46.438  84.193 142.486  1.00  0.00           C
ATOM     10  SG  CYSTA   1      45.348  84.043 141.036  1.00  0.00           S
ATOM     11  C1  CYSTA   1      43.708  83.783 141.796  1.00  0.00           C
ATOM     14  CA1 CYSTA   1      48.628  81.463 141.216  1.00  0.00           C
ATOM     15  OA1 CYSTA   1      49.718  81.163 141.706  1.00  0.00           O
ATOM     16  CA2 CYSTA   1      48.278  81.003 139.846  1.00  0.00           C
ATOM     19  C11 CYSTA   1      42.598  84.793 141.386  1.00  0.00           C
ATOM     21  O11 CYSTA   1      42.758  85.133 140.016  1.00  0.00           O
ATOM     22  CX1 CYSTA   1      41.998  84.693 139.006  1.00  0.00           C
ATOM     23  OX1 CYSTA   1      42.248  84.963 137.836  1.00  0.00           O
ATOM     24  CX2 CYSTA   1      40.758  83.903 139.416  1.00  0.00           C
ATOM     27  C12 CYSTA   1      42.618  86.113 142.206  1.00  0.00           C
ATOM     30  O12 CYSTA   1      41.758  87.093 141.596  1.00  0.00           O
ATOM     31  CD1 CYSTA   1      40.488  87.113 141.986  1.00  0.00           C
ATOM     32  OD1 CYSTA   1      40.018  86.493 142.916  1.00  0.00           O
ATOM     33  CD2 CYSTA   1      39.758  88.253 141.246  1.00  0.00           C
ATOM     36  CA3 CYSTA   1      49.218  81.573 138.776  1.00  0.00           C
ATOM     39  CA4 CYSTA   1      48.538  81.623 137.406  1.00  0.00           C
ATOM     42  CA5 CYSTA   1      48.848  82.873 136.556  1.00  0.00           C
ATOM     45  CA6 CYSTA   1      50.278  82.953 136.016  1.00  0.00           C
ATOM     48  CA7 CYSTA   1      50.558  81.963 134.886  1.00  0.00           C
ATOM     51  CA8 CYSTA   1      52.038  81.943 134.476  1.00  0.00           C
ATOM     54  CA9 CYSTA   1      52.278  81.353 133.086  1.00  0.00           C
ATOM     57 0CA1 CYSTA   1      51.648  79.983 132.816  1.00  0.00           C
ATOM     60 1CA1 CYSTA   1      52.288  79.413 131.546  1.00  0.00           C
ATOM     63 2CA1 CYSTA   1      51.628  78.143 131.006  1.00  0.00           C
ATOM     66 3CA1 CYSTA   1      52.298  77.723 129.686  1.00  0.00           C
ATOM     69 4CA1 CYSTA   1      51.688  76.473 129.046  1.00  0.00           C
ATOM     72 5CA1 CYSTA   1      50.278  76.693 128.506  1.00  0.00           C
ATOM     75 6CA1 CYSTA   1      49.788  75.513 127.676  1.00  0.00           C
ATOM     79  CD3 CYSTA   1      38.658  87.823 140.266  1.00  0.00           C
ATOM     82  CD4 CYSTA   1      39.218  87.563 138.876  1.00  0.00           C
ATOM     85  CD5 CYSTA   1      38.178  87.053 137.866  1.00  0.00           C
ATOM     88  CD6 CYSTA   1      36.948  87.953 137.676  1.00  0.00           C
ATOM     91  CD7 CYSTA   1      36.118  87.453 136.496  1.00  0.00           C
ATOM     94  CD8 CYSTA   1      34.948  88.353 136.086  1.00  0.00           C
ATOM     97  CD9 CYSTA   1      34.568  88.103 134.626  1.00  0.00           C
ATOM    100 0CD1 CYSTA   1      33.378  88.913 134.116  1.00  0.00           C
ATOM    103 1CD1 CYSTA   1      32.028  88.273 134.466  1.00  0.00           C
ATOM    106 2CD1 CYSTA   1      31.098  88.153 133.246  1.00  0.00           C
ATOM    109 3CD1 CYSTA   1      29.768  87.443 133.556  1.00  0.00           C
ATOM    112 4CD1 CYSTA   1      29.068  86.883 132.306  1.00  0.00           C
ATOM    115 5CD1 CYSTA   1      28.758  87.923 131.226  1.00  0.00           C
ATOM    118 6CD1 CYSTA   1      28.288  87.283 129.916  1.00  0.00           C
ATOM    122  CX3 CYSTA   1      39.788  83.693 138.236  1.00  0.00           C
ATOM    125  CX4 CYSTA   1      40.218  82.583 137.266  1.00  0.00           C
ATOM    128  CX5 CYSTA   1      39.978  81.173 137.816  1.00  0.00           C
ATOM    131  CX6 CYSTA   1      38.828  80.433 137.106  1.00  0.00           C
ATOM    134  CX7 CYSTA   1      38.738  78.973 137.546  1.00  0.00           C
ATOM    137  CX8 CYSTA   1      37.758  78.133 136.706  1.00  0.00           C
ATOM    140  CX9 CYSTA   1      36.328  78.503 136.976  1.00  0.00           C
ATOM    142 0CX1 CYSTA   1      35.348  78.613 136.056  1.00  0.00           C
ATOM    144 1CX1 CYSTA   1      35.498  78.363 134.576  1.00  0.00           C
ATOM    147 2CX1 CYSTA   1      34.188  78.503 133.796  1.00  0.00           C
ATOM    150 3CX1 CYSTA   1      33.548  79.893 133.946  1.00  0.00           C
ATOM    153 4CX1 CYSTA   1      32.288  80.113 133.096  1.00  0.00           C
ATOM    156 5CX1 CYSTA   1      31.548  81.373 133.526  1.00  0.00           C
ATOM    159 6CX1 CYSTA   1      30.288  81.663 132.706  1.00  0.00           C
ATOM    162 7CX1 CYSTA   1      29.568  82.933 133.186  1.00  0.00           C
ATOM    165 8CX1 CYSTA   1      28.268  83.213 132.426  1.00  0.00           C
ATOM    169  N   SER A   2      49.308  82.913 143.836  1.00  0.00           N
ATOM    171  CA  SER A   2      50.248  82.813 144.926  1.00  0.00           C
ATOM    173  CB  SER A   2      51.708  82.573 144.446  1.00  0.00           C
ATOM    176  OG  SER A   2      52.538  82.133 145.506  1.00  0.00           O
ATOM    178  C   SER A   2      50.108  83.943 145.916  1.00  0.00           C
ATOM    179  O   SER A   2      51.078  84.493 146.406  1.00  0.00           O
ATOM    180  N   SER A   3      48.828  84.313 146.206  1.00  0.00           N
ATOM    182  CA  SER A   3      48.508  85.653 146.646  1.00  0.00           C
ATOM    184  CB  SER A   3      46.988  85.933 146.776  1.00  0.00           C
ATOM    187  OG  SER A   3      46.258  85.493 145.626  1.00  0.00           O
ATOM    189  C   SER A   3      49.128  85.993 147.976  1.00  0.00           C
ATOM    190  O   SER A   3      48.678  85.543 149.026  1.00  0.00           O
ATOM    191  N   ASP A   4      50.188  86.813 147.926  1.00  0.00           N
ATOM    193  CA  ASP A   4      50.778  87.373 149.106  1.00  0.00           C
ATOM    195  CB  ASP A   4      52.328  87.413 148.956  1.00  0.00           C
ATOM    198  CG  ASP A   4      52.948  86.023 148.996  1.00  0.00           C
ATOM    199  OD1 ASP A   4      54.188  86.003 148.736  1.00  0.00           O
ATOM    200  OD2 ASP A   4      52.278  85.003 149.306  1.00  0.00           O
ATOM    201  C   ASP A   4      50.188  88.763 149.376  1.00  0.00           C
ATOM    202  O   ASP A   4      49.088  89.123 148.946  1.00  0.00           O
ATOM    203  N   SER A   5      50.948  89.573 150.116  1.00  0.00           N
ATOM    205  CA  SER A   5      50.448  90.613 150.996  1.00  0.00           C
ATOM    207  CB  SER A   5      51.568  90.843 152.046  1.00  0.00           C
ATOM    210  OG  SER A   5      51.358  90.113 153.256  1.00  0.00           O
ATOM    212  C   SER A   5      50.128  91.953 150.336  1.00  0.00           C
ATOM    213  O   SER A   5      49.868  92.953 151.016  1.00  0.00           O
ATOM    214  N   ARG A   6      50.108  91.993 148.996  1.00  0.00           N
ATOM    216  CA  ARG A   6      49.898  93.193 148.196  1.00  0.00           C
ATOM    218  CB  ARG A   6      51.098  93.473 147.256  1.00  0.00           C
ATOM    221  CG  ARG A   6      51.338  92.423 146.146  1.00  0.00           C
ATOM    224  CD  ARG A   6      52.748  92.473 145.536  1.00  0.00           C
ATOM    227  NE  ARG A   6      53.688  91.813 146.496  1.00  0.00           N
ATOM    229  CZ  ARG A   6      54.928  91.453 146.216  1.00  0.00           C
ATOM    230  NH1 ARG A   6      55.698  90.833 147.106  1.00  0.00           N
ATOM    233  NH2 ARG A   6      55.508  91.603 145.046  1.00  0.00           N
ATOM    236  C   ARG A   6      48.598  93.093 147.426  1.00  0.00           C
ATOM    237  O   ARG A   6      48.378  93.813 146.456  1.00  0.00           O
ATOM    238  N   TYR A   7      47.678  92.213 147.886  1.00  0.00           N
ATOM    240  CA  TYR A   7      46.258  92.573 147.926  1.00  0.00           C
ATOM    242  CB  TYR A   7      45.548  92.793 146.546  1.00  0.00           C
ATOM    245  CG  TYR A   7      45.588  91.743 145.446  1.00  0.00           C
ATOM    246  CD1 TYR A   7      44.378  91.403 144.816  1.00  0.00           C
ATOM    248  CE1 TYR A   7      44.358  90.683 143.616  1.00  0.00           C
ATOM    250  CZ  TYR A   7      45.538  90.253 143.026  1.00  0.00           C
ATOM    251  OH  TYR A   7      45.428  89.493 141.826  1.00  0.00           O
ATOM    253  CD2 TYR A   7      46.788  91.303 144.826  1.00  0.00           C
ATOM    255  CE2 TYR A   7      46.758  90.553 143.626  1.00  0.00           C
ATOM    257  C   TYR A   7      45.438  91.613 148.776  1.00  0.00           C
ATOM    258  O   TYR A   7      44.298  91.893 149.136  1.00  0.00           O
ATOM    259  N   LYS A   8      46.018  90.443 149.136  1.00  0.00           N
ATOM    261  CA  LYS A   8      45.288  89.363 149.766  1.00  0.00           C
ATOM    263  CB  LYS A   8      44.638  88.453 148.646  1.00  0.00           C
ATOM    266  CG  LYS A   8      43.408  89.153 147.996  1.00  0.00           C
ATOM    269  CD  LYS A   8      42.608  88.473 146.846  1.00  0.00           C
ATOM    272  CE  LYS A   8      41.298  89.253 146.556  1.00  0.00           C
ATOM    275  NZ  LYS A   8      40.408  88.603 145.566  1.00  0.00           N
ATOM    279  C   LYS A   8      46.138  88.783 150.946  1.00  0.00           C
ATOM    280  O   LYS A   8      46.998  89.463 151.506  1.00  0.00           O
ATOM    281  N   ARG A   9      45.888  87.593 151.526  1.00  0.00           N
ATOM    283  CA  ARG A   9      46.308  86.343 150.926  1.00  0.00           C
ATOM    285  CB  ARG A   9      47.228  85.513 151.876  1.00  0.00           C
ATOM    288  CG  ARG A   9      48.428  86.243 152.536  1.00  0.00           C
ATOM    291  CD  ARG A   9      49.318  85.243 153.306  1.00  0.00           C
ATOM    294  NE  ARG A   9      50.258  85.953 154.246  1.00  0.00           N
ATOM    296  CZ  ARG A   9      51.138  85.283 154.986  1.00  0.00           C
ATOM    297  NH1 ARG A   9      52.028  85.923 155.706  1.00  0.00           N
ATOM    300  NH2 ARG A   9      51.188  83.973 154.996  1.00  0.00           N
ATOM    303  C   ARG A   9      45.098  85.473 150.696  1.00  0.00           C
ATOM    304  O   ARG A   9      45.198  84.423 150.056  1.00  0.00           O
ATOM    305  N   GLN A  10      43.908  85.903 151.156  1.00  0.00           N
ATOM    307  CA  GLN A  10      42.688  85.203 150.816  1.00  0.00           C
ATOM    309  CB  GLN A  10      41.598  85.183 151.936  1.00  0.00           C
ATOM    312  CG  GLN A  10      40.498  86.263 152.066  1.00  0.00           C
ATOM    315  CD  GLN A  10      40.878  87.603 152.686  1.00  0.00           C
ATOM    316  OE1 GLN A  10      39.998  88.443 152.936  1.00  0.00           O
ATOM    317  NE2 GLN A  10      42.168  87.803 153.066  1.00  0.00           N
ATOM    320  C   GLN A  10      42.158  85.833 149.556  1.00  0.00           C
ATOM    321  O   GLN A  10      41.898  87.033 149.516  1.00  0.00           O
ATOM    322  N   VAL A  11      42.118  85.103 148.416  1.00  0.00           N
ATOM    324  CA  VAL A  11      41.878  83.673 148.336  1.00  0.00           C
ATOM    326  CB  VAL A  11      40.488  83.393 147.766  1.00  0.00           C
ATOM    328  CG1 VAL A  11      40.038  82.053 148.336  1.00  0.00           C
ATOM    332  CG2 VAL A  11      39.448  84.433 148.216  1.00  0.00           C
ATOM    336  C   VAL A  11      42.988  82.983 147.506  1.00  0.00           C
ATOM    337  O   VAL A  11      42.728  82.213 146.586  1.00  0.00           O
ATOM    338  N   SER A  12      44.268  83.233 147.826  1.00  0.00           N
ATOM    340  CA  SER A  12      45.448  82.383 147.576  1.00  0.00           C
ATOM    342  CB  SER A  12      45.778  82.163 146.076  1.00  0.00           C
ATOM    345  OG  SER A  12      47.148  81.813 145.886  1.00  0.00           O
ATOM    347  C   SER A  12      45.388  81.053 148.306  1.00  0.00           C
ATOM    348  O   SER A  12      45.678  79.993 147.766  1.00  0.00           O
ATOM    349  N   GLY A  13      44.988  81.083 149.596  1.00  0.00           N
ATOM    351  CA  GLY A  13      44.738  79.923 150.456  1.00  0.00           C
ATOM    354  C   GLY A  13      44.398  80.563 151.766  1.00  0.00           C
ATOM    355  O   GLY A  13      45.128  81.443 152.196  1.00  0.00           O
ATOM    356  N   ASP A  14      43.238  80.243 152.386  1.00  0.00           N
ATOM    358  CA  ASP A  14      42.648  81.213 153.296  1.00  0.00           C
ATOM    360  CB  ASP A  14      41.608  82.083 152.546  1.00  0.00           C
ATOM    363  CG  ASP A  14      40.318  81.523 151.926  1.00  0.00           C
ATOM    364  OD1 ASP A  14      39.298  82.263 152.006  1.00  0.00           O
ATOM    365  OD2 ASP A  14      40.388  80.503 151.186  1.00  0.00           O
ATOM    366  C   ASP A  14      42.118  80.763 154.656  1.00  0.00           C
ATOM    367  O   ASP A  14      40.918  80.623 154.896  1.00  0.00           O
ATOM    368  N   GLU A  15      42.968  80.743 155.696  1.00  0.00           N
ATOM    370  CA  GLU A  15      44.138  79.893 155.826  1.00  0.00           C
ATOM    372  CB  GLU A  15      45.068  80.483 156.936  1.00  0.00           C
ATOM    375  CG  GLU A  15      46.598  80.153 156.966  1.00  0.00           C
ATOM    378  CD  GLU A  15      47.428  80.843 155.896  1.00  0.00           C
ATOM    379  OE1 GLU A  15      48.688  80.793 155.946  1.00  0.00           O
ATOM    380  OE2 GLU A  15      46.848  81.473 154.986  1.00  0.00           O
ATOM    381  C   GLU A  15      43.548  78.533 156.216  1.00  0.00           C
ATOM    382  O   GLU A  15      42.458  78.443 156.776  1.00  0.00           O
ATOM    383  N   ALA A  16      44.168  77.393 155.896  1.00  0.00           N
ATOM    385  CA  ALA A  16      45.328  76.943 156.636  1.00  0.00           C
ATOM    387  CB  ALA A  16      45.138  77.183 158.166  1.00  0.00           C
ATOM    391  C   ALA A  16      45.548  75.493 156.216  1.00  0.00           C
ATOM    392  O   ALA A  16      44.898  75.053 155.286  1.00  0.00           O
ATOM    393  N   TYR A  17      46.508  74.703 156.766  1.00  0.00           N
ATOM    395  CA  TYR A  17      47.258  74.883 157.996  1.00  0.00           C
ATOM    397  CB  TYR A  17      47.488  73.513 158.696  1.00  0.00           C
ATOM    400  CG  TYR A  17      46.338  73.123 159.606  1.00  0.00           C
ATOM    401  CD1 TYR A  17      46.628  72.323 160.726  1.00  0.00           C
ATOM    403  CE1 TYR A  17      45.668  72.073 161.706  1.00  0.00           C
ATOM    405  CZ  TYR A  17      44.378  72.593 161.576  1.00  0.00           C
ATOM    406  OH  TYR A  17      43.458  72.403 162.636  1.00  0.00           O
ATOM    408  CD2 TYR A  17      45.008  73.583 159.456  1.00  0.00           C
ATOM    410  CE2 TYR A  17      44.038  73.323 160.446  1.00  0.00           C
ATOM    412  C   TYR A  17      48.548  75.663 157.816  1.00  0.00           C
ATOM    413  O   TYR A  17      48.738  76.753 158.356  1.00  0.00           O
ATOM    414  N   LEU A  18      49.468  75.153 157.006  1.00  0.00           N
ATOM    416  CA  LEU A  18      50.648  75.893 156.646  1.00  0.00           C
ATOM    418  CB  LEU A  18      51.948  75.573 157.466  1.00  0.00           C
ATOM    421  CG  LEU A  18      51.958  74.343 158.396  1.00  0.00           C
ATOM    423  CD1 LEU A  18      53.248  74.353 159.236  1.00  0.00           C
ATOM    427  CD2 LEU A  18      51.868  73.013 157.636  1.00  0.00           C
ATOM    431  C   LEU A  18      50.798  75.643 155.176  1.00  0.00           C
ATOM    432  O   LEU A  18      50.518  74.533 154.736  1.00  0.00           O
ATOM    433  N   GLU A  19      51.088  76.733 154.426  1.00  0.00           N
ATOM    435  CA  GLU A  19      50.768  76.943 153.026  1.00  0.00           C
ATOM    437  CB  GLU A  19      51.448  78.233 152.466  1.00  0.00           C
ATOM    440  CG  GLU A  19      51.868  78.223 150.966  1.00  0.00           C
ATOM    443  CD  GLU A  19      53.308  77.793 150.756  1.00  0.00           C
ATOM    444  OE1 GLU A  19      53.738  77.683 149.576  1.00  0.00           O
ATOM    445  OE2 GLU A  19      54.048  77.603 151.766  1.00  0.00           O
ATOM    446  C   GLU A  19      50.768  75.723 152.116  1.00  0.00           C
ATOM    447  O   GLU A  19      51.728  74.963 152.046  1.00  0.00           O
ATOM    448  N   ALA A  20      49.708  75.443 151.356  1.00  0.00           N
ATOM    450  CA  ALA A  20      48.318  75.723 151.616  1.00  0.00           C
ATOM    452  CB  ALA A  20      47.778  75.753 153.076  1.00  0.00           C
ATOM    456  C   ALA A  20      47.728  76.803 150.706  1.00  0.00           C
ATOM    457  O   ALA A  20      48.228  77.913 150.616  1.00  0.00           O
ATOM    458  N   ALA A  21      46.638  76.503 149.976  1.00  0.00           N
ATOM    460  CA  ALA A  21      45.858  75.293 150.126  1.00  0.00           C
ATOM    462  CB  ALA A  21      44.368  75.643 150.236  1.00  0.00           C
ATOM    466  C   ALA A  21      46.328  74.133 149.216  1.00  0.00           C
ATOM    467  O   ALA A  21      47.258  73.463 149.656  1.00  0.00           O
ATOM    468  N   PRO A  22      45.858  73.743 148.036  1.00  0.00           N
ATOM    469  CD  PRO A  22      46.718  72.923 147.176  1.00  0.00           C
ATOM    472  CA  PRO A  22      44.718  74.273 147.316  1.00  0.00           C
ATOM    474  CB  PRO A  22      45.028  73.893 145.856  1.00  0.00           C
ATOM    477  CG  PRO A  22      46.518  73.583 145.826  1.00  0.00           C
ATOM    480  C   PRO A  22      43.498  73.523 147.796  1.00  0.00           C
ATOM    481  O   PRO A  22      43.498  73.043 148.916  1.00  0.00           O
ATOM    482  N   LEU A  23      42.448  73.363 146.956  1.00  0.00           N
ATOM    484  CA  LEU A  23      41.418  72.353 147.116  1.00  0.00           C
ATOM    486  CB  LEU A  23      40.598  72.163 145.806  1.00  0.00           C
ATOM    489  CG  LEU A  23      41.358  72.083 144.446  1.00  0.00           C
ATOM    491  CD1 LEU A  23      40.348  71.883 143.316  1.00  0.00           C
ATOM    495  CD2 LEU A  23      42.408  70.963 144.346  1.00  0.00           C
ATOM    499  C   LEU A  23      41.878  71.003 147.656  1.00  0.00           C
ATOM    500  O   LEU A  23      42.868  70.433 147.216  1.00  0.00           O
ATOM    501  N   ALA A  24      41.158  70.443 148.636  1.00  0.00           N
ATOM    503  CA  ALA A  24      41.528  70.763 149.996  1.00  0.00           C
ATOM    505  CB  ALA A  24      40.268  70.943 150.836  1.00  0.00           C
ATOM    509  C   ALA A  24      42.498  69.673 150.466  1.00  0.00           C
ATOM    510  O   ALA A  24      43.698  69.903 150.596  1.00  0.00           O
ATOM    511  N   GLU A  25      42.098  68.393 150.566  1.00  0.00           N
ATOM    513  CA  GLU A  25      41.218  67.893 151.606  1.00  0.00           C
ATOM    515  CB  GLU A  25      39.848  67.423 150.986  1.00  0.00           C
ATOM    518  CG  GLU A  25      38.558  67.443 151.866  1.00  0.00           C
ATOM    521  CD  GLU A  25      38.078  68.823 152.356  1.00  0.00           C
ATOM    522  OE1 GLU A  25      36.908  69.203 152.066  1.00  0.00           O
ATOM    523  OE2 GLU A  25      38.858  69.513 153.046  1.00  0.00           O
ATOM    524  C   GLU A  25      42.038  66.723 152.196  1.00  0.00           C
ATOM    525  O   GLU A  25      41.728  65.553 152.006  1.00  0.00           O
ATOM    526  N   LEU A  26      43.178  66.953 152.886  1.00  0.00           N
ATOM    528  CA  LEU A  26      43.468  68.053 153.806  1.00  0.00           C
ATOM    530  CB  LEU A  26      42.808  67.843 155.206  1.00  0.00           C
ATOM    533  CG  LEU A  26      41.338  68.223 155.376  1.00  0.00           C
ATOM    535  CD1 LEU A  26      40.948  68.353 156.846  1.00  0.00           C
ATOM    539  CD2 LEU A  26      40.408  67.193 154.796  1.00  0.00           C
ATOM    543  C   LEU A  26      44.998  68.283 153.986  1.00  0.00           C
ATOM    544  O   LEU A  26      45.738  68.393 153.016  1.00  0.00           O
ATOM    545  N   HIS A  27      45.408  68.583 155.256  1.00  0.00           N
ATOM    547  CA  HIS A  27      46.348  69.593 155.726  1.00  0.00           C
ATOM    549  CB  HIS A  27      47.858  69.313 155.586  1.00  0.00           C
ATOM    552  ND1 HIS A  27      48.708  69.433 157.966  1.00  0.00           N
ATOM    553  CG  HIS A  27      48.428  68.673 156.826  1.00  0.00           C
ATOM    554  CE1 HIS A  27      49.138  68.553 158.846  1.00  0.00           C
ATOM    556  NE2 HIS A  27      49.168  67.293 158.346  1.00  0.00           N
ATOM    558  CD2 HIS A  27      48.718  67.373 157.046  1.00  0.00           C
ATOM    560  C   HIS A  27      45.978  71.013 155.356  1.00  0.00           C
ATOM    561  O   HIS A  27      46.458  71.973 155.946  1.00  0.00           O
ATOM    562  N   ALA A  28      45.078  71.173 154.386  1.00  0.00           N
ATOM    564  CA  ALA A  28      44.878  72.393 153.666  1.00  0.00           C
ATOM    566  CB  ALA A  28      45.568  72.183 152.326  1.00  0.00           C
ATOM    570  C   ALA A  28      43.408  72.743 153.476  1.00  0.00           C
ATOM    571  O   ALA A  28      42.978  72.783 152.326  1.00  0.00           O
ATOM    572  N   PRO A  29      42.558  73.043 154.466  1.00  0.00           N
ATOM    573  CD  PRO A  29      42.808  72.923 155.896  1.00  0.00           C
ATOM    576  CA  PRO A  29      41.118  73.133 154.236  1.00  0.00           C
ATOM    578  CB  PRO A  29      40.498  72.463 155.466  1.00  0.00           C
ATOM    581  CG  PRO A  29      41.698  71.963 156.286  1.00  0.00           C
ATOM    584  C   PRO A  29      40.768  74.603 154.046  1.00  0.00           C
ATOM    585  O   PRO A  29      39.778  75.103 154.586  1.00  0.00           O
ATOM    586  N   ALA A  30      41.598  75.283 153.226  1.00  0.00           N
ATOM    588  CA  ALA A  30      41.218  75.553 151.846  1.00  0.00           C
ATOM    590  CB  ALA A  30      40.368  74.383 151.276  1.00  0.00           C
ATOM    594  C   ALA A  30      40.958  77.063 151.496  1.00  0.00           C
ATOM    595  O   ALA A  30      41.048  77.913 152.376  1.00  0.00           O
ATOM    596  N   GLY A  31      40.758  77.463 150.206  1.00  0.00           N
ATOM    598  CA  GLY A  31      40.588  76.483 149.126  1.00  0.00           C
ATOM    601  C   GLY A  31      40.458  76.583 147.626  1.00  0.00           C
ATOM    602  O   GLY A  31      40.488  75.523 147.006  1.00  0.00           O
ATOM    603  N   MET A  32      40.258  77.683 146.896  1.00  0.00           N
ATOM    605  CA  MET A  32      40.778  79.013 147.016  1.00  0.00           C
ATOM    607  CB  MET A  32      42.298  78.963 147.386  1.00  0.00           C
ATOM    610  CG  MET A  32      43.308  78.593 146.266  1.00  0.00           C
ATOM    613  SD  MET A  32      43.028  77.073 145.296  1.00  0.00           S
ATOM    614  CE  MET A  32      44.498  77.343 144.276  1.00  0.00           C
ATOM    618  C   MET A  32      40.508  79.543 145.586  1.00  0.00           C
ATOM    619  O   MET A  32      40.338  78.713 144.696  1.00  0.00           O
ATOM    620  N   ILE A  33      40.408  80.893 145.376  1.00  0.00           N
ATOM    622  CA  ILE A  33      40.608  81.693 144.136  1.00  0.00           C
ATOM    624  CB  ILE A  33      41.238  81.033 142.866  1.00  0.00           C
ATOM    626  CG2 ILE A  33      42.578  80.353 143.196  1.00  0.00           C
ATOM    630  CG1 ILE A  33      40.268  80.183 142.006  1.00  0.00           C
ATOM    633  CD  ILE A  33      40.938  79.523 140.796  1.00  0.00           C
ATOM    637  C   ILE A  33      39.558  82.733 143.646  1.00  0.00           C
ATOM    638  O   ILE A  33      39.898  83.463 142.726  1.00  0.00           O
ATOM    639  N   LEU A  34      38.298  82.913 144.156  1.00  0.00           N
ATOM    641  CA  LEU A  34      37.368  83.783 143.396  1.00  0.00           C
ATOM    643  CB  LEU A  34      36.788  82.883 142.246  1.00  0.00           C
ATOM    646  CG  LEU A  34      36.108  83.493 140.996  1.00  0.00           C
ATOM    648  CD1 LEU A  34      36.228  82.543 139.786  1.00  0.00           C
ATOM    652  CD2 LEU A  34      36.688  84.823 140.526  1.00  0.00           C
ATOM    656  C   LEU A  34      36.248  84.443 144.246  1.00  0.00           C
ATOM    657  O   LEU A  34      35.368  83.693 144.676  1.00  0.00           O
ATOM    658  N   PRO A  35      36.148  85.763 144.576  1.00  0.00           N
ATOM    659  CD  PRO A  35      36.668  86.803 143.676  1.00  0.00           C
ATOM    662  CA  PRO A  35      34.878  86.273 145.106  1.00  0.00           C
ATOM    664  CB  PRO A  35      34.238  86.733 143.796  1.00  0.00           C
ATOM    667  CG  PRO A  35      35.398  87.423 143.066  1.00  0.00           C
ATOM    670  C   PRO A  35      35.098  87.453 146.066  1.00  0.00           C
ATOM    671  O   PRO A  35      36.118  87.483 146.766  1.00  0.00           O
ATOM    672  N   VAL A  36      34.188  88.463 146.116  1.00  0.00           N
ATOM    674  CA  VAL A  36      34.268  89.603 147.046  1.00  0.00           C
ATOM    676  CB  VAL A  36      34.348  90.963 146.366  1.00  0.00           C
ATOM    678  CG1 VAL A  36      34.618  92.043 147.436  1.00  0.00           C
ATOM    682  CG2 VAL A  36      35.458  90.933 145.316  1.00  0.00           C
ATOM    686  C   VAL A  36      33.078  89.583 147.996  1.00  0.00           C
ATOM    687  O   VAL A  36      33.238  89.263 149.176  1.00  0.00           O
ATOM    688  N   THR A  37      31.838  89.883 147.546  1.00  0.00           N
ATOM    690  CA  THR A  37      30.678  89.333 148.256  1.00  0.00           C
ATOM    692  CB  THR A  37      29.298  89.923 147.976  1.00  0.00           C
ATOM    694  OG1 THR A  37      28.968  89.993 146.606  1.00  0.00           O
ATOM    696  CG2 THR A  37      29.288  91.343 148.536  1.00  0.00           C
ATOM    700  C   THR A  37      30.598  87.833 148.106  1.00  0.00           C
ATOM    701  O   THR A  37      30.188  87.283 147.076  1.00  0.00           O
ATOM    702  N   SER A  38      31.058  87.133 149.146  1.00  0.00           N
ATOM    704  CA  SER A  38      31.548  85.763 149.026  1.00  0.00           C
ATOM    706  CB  SER A  38      32.968  85.703 149.676  1.00  0.00           C
ATOM    709  OG  SER A  38      33.708  84.553 149.296  1.00  0.00           O
ATOM    711  C   SER A  38      30.588  84.833 149.756  1.00  0.00           C
ATOM    712  O   SER A  38      30.628  83.613 149.616  1.00  0.00           O
ATOM    713  N   GLY A  39      29.668  85.443 150.536  1.00  0.00           N
ATOM    715  CA  GLY A  39      28.698  84.793 151.406  1.00  0.00           C
ATOM    718  C   GLY A  39      27.298  84.883 150.876  1.00  0.00           C
ATOM    719  O   GLY A  39      26.668  85.933 150.966  1.00  0.00           O
ATOM    720  N   ASP A  40      26.708  83.813 150.346  1.00  0.00           N
ATOM    722  CA  ASP A  40      27.388  82.683 149.726  1.00  0.00           C
ATOM    724  CB  ASP A  40      26.598  81.333 149.846  1.00  0.00           C
ATOM    727  CG  ASP A  40      26.438  80.793 151.266  1.00  0.00           C
ATOM    728  OD1 ASP A  40      26.058  79.593 151.396  1.00  0.00           O
ATOM    729  OD2 ASP A  40      26.628  81.563 152.246  1.00  0.00           O
ATOM    730  C   ASP A  40      27.618  83.033 148.246  1.00  0.00           C
ATOM    731  O   ASP A  40      27.068  84.003 147.736  1.00  0.00           O
ATOM    732  N   TYR A  41      28.428  82.213 147.546  1.00  0.00           N
ATOM    734  CA  TYR A  41      28.118  81.613 146.246  1.00  0.00           C
ATOM    736  CB  TYR A  41      27.198  82.413 145.276  1.00  0.00           C
ATOM    739  CG  TYR A  41      27.718  83.723 144.756  1.00  0.00           C
ATOM    740  CD1 TYR A  41      26.888  84.393 143.846  1.00  0.00           C
ATOM    742  CE1 TYR A  41      27.258  85.633 143.326  1.00  0.00           C
ATOM    744  CZ  TYR A  41      28.478  86.213 143.686  1.00  0.00           C
ATOM    745  OH  TYR A  41      28.808  87.483 143.176  1.00  0.00           O
ATOM    747  CD2 TYR A  41      28.938  84.323 145.126  1.00  0.00           C
ATOM    749  CE2 TYR A  41      29.318  85.563 144.586  1.00  0.00           C
ATOM    751  C   TYR A  41      29.258  80.953 145.426  1.00  0.00           C
ATOM    752  O   TYR A  41      29.048  80.483 144.306  1.00  0.00           O
ATOM    753  N   ALA A  42      30.458  80.673 145.976  1.00  0.00           N
ATOM    755  CA  ALA A  42      31.388  81.503 146.716  1.00  0.00           C
ATOM    757  CB  ALA A  42      32.368  80.523 147.376  1.00  0.00           C
ATOM    761  C   ALA A  42      32.168  82.613 145.986  1.00  0.00           C
ATOM    762  O   ALA A  42      32.138  83.763 146.426  1.00  0.00           O
ATOM    763  N   ILE A  43      32.878  82.413 144.856  1.00  0.00           N
ATOM    765  CA  ILE A  43      32.818  81.383 143.836  1.00  0.00           C
ATOM    767  CB  ILE A  43      32.428  81.963 142.476  1.00  0.00           C
ATOM    769  CG2 ILE A  43      31.538  80.913 141.786  1.00  0.00           C
ATOM    773  CG1 ILE A  43      31.688  83.323 142.516  1.00  0.00           C
ATOM    776  CD  ILE A  43      31.408  83.853 141.106  1.00  0.00           C
ATOM    780  C   ILE A  43      34.108  80.523 143.886  1.00  0.00           C
ATOM    781  O   ILE A  43      34.648  80.453 144.996  1.00  0.00           O
ATOM    782  N   PRO A  44      34.718  79.773 142.946  1.00  0.00           N
ATOM    783  CD  PRO A  44      34.688  79.823 141.486  1.00  0.00           C
ATOM    786  CA  PRO A  44      35.458  78.593 143.346  1.00  0.00           C
ATOM    788  CB  PRO A  44      35.358  77.653 142.106  1.00  0.00           C
ATOM    791  CG  PRO A  44      34.458  78.383 141.106  1.00  0.00           C
ATOM    794  C   PRO A  44      36.908  78.893 143.646  1.00  0.00           C
ATOM    795  O   PRO A  44      37.428  79.943 143.276  1.00  0.00           O
ATOM    796  N   VAL A  45      37.628  77.993 144.326  1.00  0.00           N
ATOM    798  CA  VAL A  45      37.128  76.813 145.026  1.00  0.00           C
ATOM    800  CB  VAL A  45      37.928  75.553 144.696  1.00  0.00           C
ATOM    802  CG1 VAL A  45      37.278  74.303 145.326  1.00  0.00           C
ATOM    806  CG2 VAL A  45      37.968  75.383 143.166  1.00  0.00           C
ATOM    810  C   VAL A  45      37.088  77.183 146.496  1.00  0.00           C
ATOM    811  O   VAL A  45      37.538  76.463 147.376  1.00  0.00           O
ATOM    812  N   THR A  46      36.578  78.393 146.826  1.00  0.00           N
ATOM    814  CA  THR A  46      36.518  78.913 148.176  1.00  0.00           C
ATOM    816  CB  THR A  46      35.918  80.323 148.226  1.00  0.00           C
ATOM    818  OG1 THR A  46      36.848  81.273 147.746  1.00  0.00           O
ATOM    820  CG2 THR A  46      35.528  80.803 149.636  1.00  0.00           C
ATOM    824  C   THR A  46      35.758  77.993 149.106  1.00  0.00           C
ATOM    825  O   THR A  46      34.538  77.923 149.076  1.00  0.00           O
ATOM    826  N   ASN A  47      36.508  77.273 149.946  1.00  0.00           N
ATOM    828  CA  ASN A  47      36.098  76.703 151.196  1.00  0.00           C
ATOM    830  CB  ASN A  47      35.768  75.163 151.186  1.00  0.00           C
ATOM    833  CG  ASN A  47      36.708  74.143 150.506  1.00  0.00           C
ATOM    834  OD1 ASN A  47      36.738  72.993 150.926  1.00  0.00           O
ATOM    835  ND2 ASN A  47      37.488  74.493 149.456  1.00  0.00           N
ATOM    838  C   ASN A  47      37.268  77.023 152.106  1.00  0.00           C
ATOM    839  O   ASN A  47      38.218  76.263 152.126  1.00  0.00           O
ATOM    840  N   GLY A  48      37.328  78.113 152.876  1.00  0.00           N
ATOM    842  CA  GLY A  48      36.298  79.113 153.096  1.00  0.00           C
ATOM    845  C   GLY A  48      36.158  79.533 154.516  1.00  0.00           C
ATOM    846  O   GLY A  48      36.238  80.703 154.856  1.00  0.00           O
ATOM    847  N   SER A  49      35.878  78.523 155.356  1.00  0.00           N
ATOM    849  CA  SER A  49      34.988  78.583 156.496  1.00  0.00           C
ATOM    851  CB  SER A  49      35.008  79.873 157.406  1.00  0.00           C
ATOM    854  OG  SER A  49      34.188  80.963 156.996  1.00  0.00           O
ATOM    856  C   SER A  49      33.558  78.313 156.036  1.00  0.00           C
ATOM    857  O   SER A  49      33.018  78.903 155.106  1.00  0.00           O
ATOM    858  N   GLY A  50      32.848  77.423 156.766  1.00  0.00           N
ATOM    860  CA  GLY A  50      31.438  77.683 157.026  1.00  0.00           C
ATOM    863  C   GLY A  50      31.338  78.873 157.966  1.00  0.00           C
ATOM    864  O   GLY A  50      31.998  78.913 158.996  1.00  0.00           O
ATOM    865  N   ALA A  51      30.568  79.933 157.656  1.00  0.00           N
ATOM    867  CA  ALA A  51      29.608  80.003 156.566  1.00  0.00           C
ATOM    869  CB  ALA A  51      28.328  80.663 157.086  1.00  0.00           C
ATOM    873  C   ALA A  51      30.048  80.763 155.316  1.00  0.00           C
ATOM    874  O   ALA A  51      29.348  80.743 154.316  1.00  0.00           O
ATOM    875  N   VAL A  52      31.228  81.403 155.286  1.00  0.00           N
ATOM    877  CA  VAL A  52      31.568  82.233 154.136  1.00  0.00           C
ATOM    879  CB  VAL A  52      31.448  83.723 154.406  1.00  0.00           C
ATOM    881  CG1 VAL A  52      31.868  84.513 153.146  1.00  0.00           C
ATOM    885  CG2 VAL A  52      29.988  84.063 154.746  1.00  0.00           C
ATOM    889  C   VAL A  52      32.958  81.883 153.646  1.00  0.00           C
ATOM    890  O   VAL A  52      33.948  82.243 154.286  1.00  0.00           O
ATOM    891  N   GLY A  53      33.128  81.213 152.486  1.00  0.00           N
ATOM    893  CA  GLY A  53      32.118  80.653 151.586  1.00  0.00           C
ATOM    896  C   GLY A  53      32.378  79.193 151.326  1.00  0.00           C
ATOM    897  O   GLY A  53      33.378  78.643 151.776  1.00  0.00           O
ATOM    898  N   LYS A  54      31.488  78.563 150.566  1.00  0.00           N
ATOM    900  CA  LYS A  54      31.648  77.213 150.066  1.00  0.00           C
ATOM    902  CB  LYS A  54      30.948  76.123 150.906  1.00  0.00           C
ATOM    905  CG  LYS A  54      29.488  76.383 151.296  1.00  0.00           C
ATOM    908  CD  LYS A  54      28.918  75.183 152.076  1.00  0.00           C
ATOM    911  CE  LYS A  54      27.658  75.503 152.876  1.00  0.00           C
ATOM    914  NZ  LYS A  54      27.148  74.243 153.456  1.00  0.00           N
ATOM    918  C   LYS A  54      31.158  77.143 148.636  1.00  0.00           C
ATOM    919  O   LYS A  54      30.198  77.833 148.276  1.00  0.00           O
ATOM    920  N   ALA A  55      31.898  76.383 147.796  1.00  0.00           N
ATOM    922  CA  ALA A  55      31.578  75.863 146.496  1.00  0.00           C
ATOM    924  CB  ALA A  55      30.728  76.793 145.586  1.00  0.00           C
ATOM    928  C   ALA A  55      32.908  75.593 145.806  1.00  0.00           C
ATOM    929  O   ALA A  55      33.598  76.523 145.396  1.00  0.00           O
ATOM    930  N   LEU A  56      33.388  74.353 145.636  1.00  0.00           N
ATOM    932  CA  LEU A  56      32.768  73.053 145.796  1.00  0.00           C
ATOM    934  CB  LEU A  56      33.358  72.083 144.726  1.00  0.00           C
ATOM    937  CG  LEU A  56      33.338  72.563 143.256  1.00  0.00           C
ATOM    939  CD1 LEU A  56      33.338  71.323 142.356  1.00  0.00           C
ATOM    943  CD2 LEU A  56      34.518  73.473 142.836  1.00  0.00           C
ATOM    947  C   LEU A  56      33.118  72.453 147.156  1.00  0.00           C
ATOM    948  O   LEU A  56      34.278  72.493 147.566  1.00  0.00           O
ATOM    949  N   ASP A  57      32.168  71.873 147.926  1.00  0.00           N
ATOM    951  CA  ASP A  57      32.408  71.643 149.346  1.00  0.00           C
ATOM    953  CB  ASP A  57      31.098  71.893 150.186  1.00  0.00           C
ATOM    956  CG  ASP A  57      31.408  72.483 151.546  1.00  0.00           C
ATOM    957  OD1 ASP A  57      30.748  72.203 152.586  1.00  0.00           O
ATOM    958  OD2 ASP A  57      32.358  73.313 151.616  1.00  0.00           O
ATOM    959  C   ASP A  57      33.048  70.273 149.676  1.00  0.00           C
ATOM    960  O   ASP A  57      33.108  69.863 150.836  1.00  0.00           O
ATOM    961  N   ILE A  58      33.648  69.573 148.686  1.00  0.00           N
ATOM    963  CA  ILE A  58      34.828  68.743 148.946  1.00  0.00           C
ATOM    965  CB  ILE A  58      36.068  69.533 148.506  1.00  0.00           C
ATOM    967  CG2 ILE A  58      37.358  68.893 149.036  1.00  0.00           C
ATOM    971  CG1 ILE A  58      36.158  69.913 147.006  1.00  0.00           C
ATOM    974  CD  ILE A  58      37.288  70.923 146.776  1.00  0.00           C
ATOM    978  C   ILE A  58      34.748  67.273 148.436  1.00  0.00           C
ATOM    979  O   ILE A  58      33.748  66.593 148.596  1.00  0.00           O
ATOM    980  N   ARG A  59      35.808  66.703 147.826  1.00  0.00           N
ATOM    982  CA  ARG A  59      36.178  65.283 147.956  1.00  0.00           C
ATOM    984  CB  ARG A  59      35.078  64.153 147.826  1.00  0.00           C
ATOM    987  CG  ARG A  59      34.158  64.063 146.576  1.00  0.00           C
ATOM    990  CD  ARG A  59      32.668  63.853 146.946  1.00  0.00           C
ATOM    993  NE  ARG A  59      32.098  62.573 146.356  1.00  0.00           N
ATOM    995  CZ  ARG A  59      30.928  62.053 146.736  1.00  0.00           C
ATOM    996  NH1 ARG A  59      30.368  61.103 146.016  1.00  0.00           N
ATOM    999  NH2 ARG A  59      30.348  62.373 147.866  1.00  0.00           N
ATOM   1002  C   ARG A  59      37.528  64.843 147.366  1.00  0.00           C
ATOM   1003  O   ARG A  59      37.808  63.643 147.476  1.00  0.00           O
ATOM   1004  N   PRO A  60      38.438  65.643 146.796  1.00  0.00           N
ATOM   1005  CD  PRO A  60      38.098  66.713 145.816  1.00  0.00           C
ATOM   1008  CA  PRO A  60      39.808  65.173 146.606  1.00  0.00           C
ATOM   1010  CB  PRO A  60      39.948  65.393 145.096  1.00  0.00           C
ATOM   1013  CG  PRO A  60      39.268  66.743 144.826  1.00  0.00           C
ATOM   1016  C   PRO A  60      40.708  66.143 147.346  1.00  0.00           C
ATOM   1017  O   PRO A  60      40.168  67.033 147.996  1.00  0.00           O
ATOM   1018  N   PRO A  61      42.028  66.153 147.216  1.00  0.00           N
ATOM   1019  CD  PRO A  61      42.638  67.453 147.036  1.00  0.00           C
ATOM   1022  CA  PRO A  61      42.988  65.073 147.056  1.00  0.00           C
ATOM   1024  CB  PRO A  61      44.358  65.793 146.966  1.00  0.00           C
ATOM   1027  CG  PRO A  61      44.098  67.243 147.366  1.00  0.00           C
ATOM   1030  C   PRO A  61      43.088  64.013 148.126  1.00  0.00           C
ATOM   1031  O   PRO A  61      42.558  64.133 149.226  1.00  0.00           O
ATOM   1032  N   ALA A  62      43.908  63.003 147.776  1.00  0.00           N
ATOM   1034  CA  ALA A  62      44.778  62.273 148.656  1.00  0.00           C
ATOM   1036  CB  ALA A  62      44.118  61.003 149.236  1.00  0.00           C
ATOM   1040  C   ALA A  62      45.978  61.873 147.816  1.00  0.00           C
ATOM   1041  O   ALA A  62      45.948  62.053 146.586  1.00  0.00           O
ATOM   1042  N   GLN A  63      47.028  61.343 148.476  1.00  0.00           N
ATOM   1044  CA  GLN A  63      48.128  60.583 147.906  1.00  0.00           C
ATOM   1046  CB  GLN A  63      48.778  61.173 146.616  1.00  0.00           C
ATOM   1049  CG  GLN A  63      48.358  60.443 145.326  1.00  0.00           C
ATOM   1052  CD  GLN A  63      48.788  58.983 145.316  1.00  0.00           C
ATOM   1053  OE1 GLN A  63      48.088  58.123 145.846  1.00  0.00           O
ATOM   1054  NE2 GLN A  63      49.948  58.673 144.696  1.00  0.00           N
ATOM   1057  C   GLN A  63      49.218  60.433 148.956  1.00  0.00           C
ATOM   1058  O   GLN A  63      49.528  61.423 149.606  1.00  0.00           O
ATOM   1059  N   PRO A  64      49.808  59.263 149.226  1.00  0.00           N
ATOM   1060  CD  PRO A  64      49.398  57.953 148.736  1.00  0.00           C
ATOM   1063  CA  PRO A  64      51.098  59.193 149.896  1.00  0.00           C
ATOM   1065  CB  PRO A  64      51.328  57.693 150.146  1.00  0.00           C
ATOM   1068  CG  PRO A  64      50.038  56.983 149.726  1.00  0.00           C
ATOM   1071  C   PRO A  64      52.218  59.853 149.116  1.00  0.00           C
ATOM   1072  O   PRO A  64      52.388  59.613 147.916  1.00  0.00           O
ATOM   1073  N   LEU A  65      52.988  60.703 149.796  1.00  0.00           N
ATOM   1075  CA  LEU A  65      53.968  61.593 149.226  1.00  0.00           C
ATOM   1077  CB  LEU A  65      53.628  63.083 149.526  1.00  0.00           C
ATOM   1080  CG  LEU A  65      52.218  63.543 149.086  1.00  0.00           C
ATOM   1082  CD1 LEU A  65      52.038  65.053 149.306  1.00  0.00           C
ATOM   1086  CD2 LEU A  65      51.898  63.173 147.636  1.00  0.00           C
ATOM   1090  C   LEU A  65      55.358  61.273 149.746  1.00  0.00           C
ATOM   1091  O   LEU A  65      55.558  60.923 150.916  1.00  0.00           O
ATOM   1092  N   ALA A  66      56.368  61.373 148.876  1.00  0.00           N
ATOM   1094  CA  ALA A  66      57.758  61.263 149.236  1.00  0.00           C
ATOM   1096  CB  ALA A  66      58.478  60.233 148.346  1.00  0.00           C
ATOM   1100  C   ALA A  66      58.388  62.623 149.016  1.00  0.00           C
ATOM   1101  O   ALA A  66      58.248  63.233 147.956  1.00  0.00           O
ATOM   1102  N   LEU A  67      59.078  63.163 150.046  1.00  0.00           N
ATOM   1104  CA  LEU A  67      59.758  64.443 149.946  1.00  0.00           C
ATOM   1106  CB  LEU A  67      59.648  65.233 151.276  1.00  0.00           C
ATOM   1109  CG  LEU A  67      58.268  65.853 151.596  1.00  0.00           C
ATOM   1111  CD1 LEU A  67      57.838  66.813 150.496  1.00  0.00           C
ATOM   1115  CD2 LEU A  67      57.138  64.843 151.866  1.00  0.00           C
ATOM   1119  C   LEU A  67      61.228  64.233 149.616  1.00  0.00           C
ATOM   1120  O   LEU A  67      61.838  64.983 148.856  1.00  0.00           O
ATOM   1121  N   VAL A  68      61.818  63.123 150.146  1.00  0.00           N
ATOM   1123  CA  VAL A  68      63.178  62.723 149.836  1.00  0.00           C
ATOM   1125  CB  VAL A  68      63.628  61.483 150.616  1.00  0.00           C
ATOM   1127  CG1 VAL A  68      65.088  61.133 150.266  1.00  0.00           C
ATOM   1131  CG2 VAL A  68      63.548  61.723 152.126  1.00  0.00           C
ATOM   1135  C   VAL A  68      63.378  62.503 148.336  1.00  0.00           C
ATOM   1136  O   VAL A  68      62.578  61.843 147.666  1.00  0.00           O
ATOM   1137  N   SER A  69      64.458  63.063 147.776  1.00  0.00           N
ATOM   1139  CA  SER A  69      64.878  62.833 146.396  1.00  0.00           C
ATOM   1141  CB  SER A  69      66.128  63.703 146.106  1.00  0.00           C
ATOM   1144  OG  SER A  69      66.628  63.583 144.786  1.00  0.00           O
ATOM   1146  C   SER A  69      65.148  61.363 146.106  1.00  0.00           C
ATOM   1147  O   SER A  69      65.848  60.693 146.856  1.00  0.00           O
ATOM   1148  N   GLY A  70      64.578  60.793 145.016  1.00  0.00           N
ATOM   1150  CA  GLY A  70      64.798  59.393 144.686  1.00  0.00           C
ATOM   1153  C   GLY A  70      64.138  58.433 145.626  1.00  0.00           C
ATOM   1154  O   GLY A  70      64.758  57.493 146.116  1.00  0.00           O
ATOM   1155  N   ALA A  71      62.848  58.663 145.916  1.00  0.00           N
ATOM   1157  CA  ALA A  71      62.098  57.853 146.836  1.00  0.00           C
ATOM   1159  CB  ALA A  71      61.858  58.633 148.136  1.00  0.00           C
ATOM   1163  C   ALA A  71      60.778  57.533 146.176  1.00  0.00           C
ATOM   1164  O   ALA A  71      60.308  58.273 145.326  1.00  0.00           O
ATOM   1165  N   ARG A  72      60.148  56.423 146.566  1.00  0.00           N
ATOM   1167  CA  ARG A  72      58.938  55.963 145.926  1.00  0.00           C
ATOM   1169  CB  ARG A  72      59.068  54.543 145.366  1.00  0.00           C
ATOM   1172  CG  ARG A  72      60.218  54.303 144.376  1.00  0.00           C
ATOM   1175  CD  ARG A  72      59.948  53.003 143.626  1.00  0.00           C
ATOM   1178  NE  ARG A  72      61.068  52.813 142.666  1.00  0.00           N
ATOM   1180  CZ  ARG A  72      61.568  51.633 142.326  1.00  0.00           C
ATOM   1181  NH1 ARG A  72      61.248  50.523 142.936  1.00  0.00           N
ATOM   1184  NH2 ARG A  72      62.498  51.623 141.406  1.00  0.00           N
ATOM   1187  C   ARG A  72      57.788  55.903 146.906  1.00  0.00           C
ATOM   1188  O   ARG A  72      57.938  55.413 148.026  1.00  0.00           O
ATOM   1189  N   THR A  73      56.578  56.293 146.466  1.00  0.00           N
ATOM   1191  CA  THR A  73      55.338  56.023 147.196  1.00  0.00           C
ATOM   1193  CB  THR A  73      54.548  57.253 147.576  1.00  0.00           C
ATOM   1195  OG1 THR A  73      54.418  58.183 146.506  1.00  0.00           O
ATOM   1197  CG2 THR A  73      55.338  57.943 148.686  1.00  0.00           C
ATOM   1201  C   THR A  73      54.428  55.123 146.406  1.00  0.00           C
ATOM   1202  O   THR A  73      54.098  55.373 145.256  1.00  0.00           O
ATOM   1203  N   GLN A  74      53.988  54.013 147.036  1.00  0.00           N
ATOM   1205  CA  GLN A  74      52.958  53.173 146.466  1.00  0.00           C
ATOM   1207  CB  GLN A  74      53.528  51.913 145.726  1.00  0.00           C
ATOM   1210  CG  GLN A  74      54.838  52.103 144.916  1.00  0.00           C
ATOM   1213  CD  GLN A  74      56.068  51.533 145.636  1.00  0.00           C
ATOM   1214  OE1 GLN A  74      56.228  50.313 145.736  1.00  0.00           O
ATOM   1215  NE2 GLN A  74      56.968  52.383 146.156  1.00  0.00           N
ATOM   1218  C   GLN A  74      52.158  52.693 147.656  1.00  0.00           C
ATOM   1219  O   GLN A  74      52.738  52.653 148.746  1.00  0.00           O
ATOM   1220  N   PHE A  75      50.898  52.243 147.436  1.00  0.00           N
ATOM   1222  CA  PHE A  75      50.248  51.153 148.146  1.00  0.00           C
ATOM   1224  CB  PHE A  75      50.468  51.043 149.686  1.00  0.00           C
ATOM   1227  CG  PHE A  75      51.088  49.733 150.136  1.00  0.00           C
ATOM   1228  CD1 PHE A  75      50.898  48.503 149.486  1.00  0.00           C
ATOM   1230  CE1 PHE A  75      51.528  47.343 149.946  1.00  0.00           C
ATOM   1232  CZ  PHE A  75      52.368  47.403 151.066  1.00  0.00           C
ATOM   1234  CD2 PHE A  75      51.828  49.743 151.326  1.00  0.00           C
ATOM   1236  CE2 PHE A  75      52.488  48.603 151.776  1.00  0.00           C
ATOM   1238  C   PHE A  75      48.758  51.083 147.906  1.00  0.00           C
ATOM   1239  O   PHE A  75      48.148  51.863 147.186  1.00  0.00           O
ATOM   1240  N   THR A  76      48.188  50.033 148.526  1.00  0.00           N
ATOM   1242  CA  THR A  76      46.908  49.423 148.296  1.00  0.00           C
ATOM   1244  CB  THR A  76      47.008  48.363 147.196  1.00  0.00           C
ATOM   1246  OG1 THR A  76      47.518  48.973 146.036  1.00  0.00           O
ATOM   1248  CG2 THR A  76      45.668  47.713 146.836  1.00  0.00           C
ATOM   1252  C   THR A  76      46.668  48.723 149.606  1.00  0.00           C
ATOM   1253  O   THR A  76      47.618  48.263 150.246  1.00  0.00           O
ATOM   1254  N   GLY A  77      45.408  48.613 150.086  1.00  0.00           N
ATOM   1256  CA  GLY A  77      45.138  47.953 151.356  1.00  0.00           C
ATOM   1259  C   GLY A  77      45.118  48.903 152.526  1.00  0.00           C
ATOM   1260  O   GLY A  77      44.678  50.043 152.426  1.00  0.00           O
ATOM   1261  N   ASP A  78      45.538  48.413 153.716  1.00  0.00           N
ATOM   1263  CA  ASP A  78      45.408  49.133 154.986  1.00  0.00           C
ATOM   1265  CB  ASP A  78      45.258  48.103 156.166  1.00  0.00           C
ATOM   1268  CG  ASP A  78      46.498  47.303 156.576  1.00  0.00           C
ATOM   1269  OD1 ASP A  78      47.558  47.373 155.906  1.00  0.00           O
ATOM   1270  OD2 ASP A  78      46.378  46.563 157.596  1.00  0.00           O
ATOM   1271  C   ASP A  78      46.598  50.053 155.206  1.00  0.00           C
ATOM   1272  O   ASP A  78      46.658  50.843 156.146  1.00  0.00           O
ATOM   1273  N   THR A  79      47.558  49.953 154.286  1.00  0.00           N
ATOM   1275  CA  THR A  79      48.908  50.433 154.446  1.00  0.00           C
ATOM   1277  CB  THR A  79      49.928  49.303 154.656  1.00  0.00           C
ATOM   1279  OG1 THR A  79      51.308  49.673 154.646  1.00  0.00           O
ATOM   1281  CG2 THR A  79      49.718  48.183 153.626  1.00  0.00           C
ATOM   1285  C   THR A  79      49.268  51.393 153.356  1.00  0.00           C
ATOM   1286  O   THR A  79      48.638  51.443 152.306  1.00  0.00           O
ATOM   1287  N   ALA A  80      50.258  52.233 153.656  1.00  0.00           N
ATOM   1289  CA  ALA A  80      50.878  53.203 152.786  1.00  0.00           C
ATOM   1291  CB  ALA A  80      50.328  54.603 153.096  1.00  0.00           C
ATOM   1295  C   ALA A  80      52.388  53.083 152.996  1.00  0.00           C
ATOM   1296  O   ALA A  80      52.868  53.003 154.126  1.00  0.00           O
ATOM   1297  N   SER A  81      53.188  52.953 151.906  1.00  0.00           N
ATOM   1299  CA  SER A  81      54.598  52.583 151.986  1.00  0.00           C
ATOM   1301  CB  SER A  81      54.928  51.293 151.196  1.00  0.00           C
ATOM   1304  OG  SER A  81      56.198  50.763 151.556  1.00  0.00           O
ATOM   1306  C   SER A  81      55.428  53.663 151.356  1.00  0.00           C
ATOM   1307  O   SER A  81      55.078  54.153 150.276  1.00  0.00           O
ATOM   1308  N   LEU A  82      56.538  54.053 151.976  1.00  0.00           N
ATOM   1310  CA  LEU A  82      57.498  54.953 151.386  1.00  0.00           C
ATOM   1312  CB  LEU A  82      57.628  56.213 152.256  1.00  0.00           C
ATOM   1315  CG  LEU A  82      58.178  57.493 151.576  1.00  0.00           C
ATOM   1317  CD1 LEU A  82      58.428  58.523 152.676  1.00  0.00           C
ATOM   1321  CD2 LEU A  82      59.468  57.283 150.786  1.00  0.00           C
ATOM   1325  C   LEU A  82      58.808  54.203 151.336  1.00  0.00           C
ATOM   1326  O   LEU A  82      59.298  53.703 152.356  1.00  0.00           O
ATOM   1327  N   LEU A  83      59.408  54.053 150.146  1.00  0.00           N
ATOM   1329  CA  LEU A  83      60.618  53.283 149.956  1.00  0.00           C
ATOM   1331  CB  LEU A  83      60.498  52.243 148.806  1.00  0.00           C
ATOM   1334  CG  LEU A  83      59.528  51.053 149.056  1.00  0.00           C
ATOM   1336  CD1 LEU A  83      58.068  51.483 149.216  1.00  0.00           C
ATOM   1340  CD2 LEU A  83      59.578  50.003 147.946  1.00  0.00           C
ATOM   1344  C   LEU A  83      61.718  54.283 149.646  1.00  0.00           C
ATOM   1345  O   LEU A  83      61.508  55.183 148.846  1.00  0.00           O
ATOM   1346  N   VAL A  84      62.878  54.153 150.316  1.00  0.00           N
ATOM   1348  CA  VAL A  84      64.008  55.053 150.116  1.00  0.00           C
ATOM   1350  CB  VAL A  84      64.218  56.083 151.246  1.00  0.00           C
ATOM   1352  CG1 VAL A  84      63.028  57.053 151.316  1.00  0.00           C
ATOM   1356  CG2 VAL A  84      64.398  55.423 152.626  1.00  0.00           C
ATOM   1360  C   VAL A  84      65.278  54.253 149.896  1.00  0.00           C
ATOM   1361  O   VAL A  84      65.628  53.353 150.656  1.00  0.00           O
ATOM   1362  N   GLU A  85      66.008  54.573 148.806  1.00  0.00           N
ATOM   1364  CA  GLU A  85      67.338  54.063 148.526  1.00  0.00           C
ATOM   1366  CB  GLU A  85      67.738  54.403 147.076  1.00  0.00           C
ATOM   1369  CG  GLU A  85      68.978  53.623 146.566  1.00  0.00           C
ATOM   1372  CD  GLU A  85      70.338  54.203 146.936  1.00  0.00           C
ATOM   1373  OE1 GLU A  85      70.588  55.423 146.726  1.00  0.00           O
ATOM   1374  OE2 GLU A  85      71.218  53.393 147.326  1.00  0.00           O
ATOM   1375  C   GLU A  85      68.368  54.603 149.506  1.00  0.00           C
ATOM   1376  O   GLU A  85      68.818  55.753 149.416  1.00  0.00           O
ATOM   1377  N   ASN A  86      68.758  53.773 150.506  1.00  0.00           N
ATOM   1379  CA  ASN A  86      69.618  54.193 151.586  1.00  0.00           C
ATOM   1381  CB  ASN A  86      68.888  54.623 152.906  1.00  0.00           C
ATOM   1384  CG  ASN A  86      68.018  55.863 152.746  1.00  0.00           C
ATOM   1385  OD1 ASN A  86      67.328  56.123 151.776  1.00  0.00           O
ATOM   1386  ND2 ASN A  86      68.028  56.743 153.776  1.00  0.00           N
ATOM   1389  C   ASN A  86      70.518  53.033 151.966  1.00  0.00           C
ATOM   1390  O   ASN A  86      70.148  51.863 151.856  1.00  0.00           O
ATOM   1391  N   GLY A  87      71.738  53.323 152.476  1.00  0.00           N
ATOM   1393  CA  GLY A  87      72.758  52.303 152.726  1.00  0.00           C
ATOM   1396  C   GLY A  87      72.538  51.403 153.926  1.00  0.00           C
ATOM   1397  O   GLY A  87      73.308  50.473 154.156  1.00  0.00           O
ATOM   1398  N   ARG A  88      71.488  51.633 154.726  1.00  0.00           N
ATOM   1400  CA  ARG A  88      71.308  50.963 155.996  1.00  0.00           C
ATOM   1402  CB  ARG A  88      72.448  51.333 156.976  1.00  0.00           C
ATOM   1405  CG  ARG A  88      72.348  50.773 158.406  1.00  0.00           C
ATOM   1408  CD  ARG A  88      73.538  51.163 159.286  1.00  0.00           C
ATOM   1411  NE  ARG A  88      73.648  52.653 159.226  1.00  0.00           N
ATOM   1413  CZ  ARG A  88      74.588  53.333 158.586  1.00  0.00           C
ATOM   1414  NH1 ARG A  88      75.578  52.783 157.926  1.00  0.00           N
ATOM   1417  NH2 ARG A  88      74.508  54.653 158.546  1.00  0.00           N
ATOM   1420  C   ARG A  88      70.018  51.423 156.666  1.00  0.00           C
ATOM   1421  O   ARG A  88      69.778  52.623 156.816  1.00  0.00           O
ATOM   1422  N   GLY A  89      69.168  50.473 157.106  1.00  0.00           N
ATOM   1424  CA  GLY A  89      67.858  50.763 157.666  1.00  0.00           C
ATOM   1427  C   GLY A  89      67.838  50.903 159.166  1.00  0.00           C
ATOM   1428  O   GLY A  89      66.928  51.513 159.726  1.00  0.00           O
ATOM   1429  N   ASN A  90      68.848  50.383 159.886  1.00  0.00           N
ATOM   1431  CA  ASN A  90      68.988  50.553 161.326  1.00  0.00           C
ATOM   1433  CB  ASN A  90      70.198  49.783 161.906  1.00  0.00           C
ATOM   1436  CG  ASN A  90      69.948  49.413 163.376  1.00  0.00           C
ATOM   1437  OD1 ASN A  90      68.818  49.333 163.856  1.00  0.00           O
ATOM   1438  ND2 ASN A  90      71.008  49.093 164.146  1.00  0.00           N
ATOM   1441  C   ASN A  90      69.108  52.013 161.736  1.00  0.00           C
ATOM   1442  O   ASN A  90      68.658  52.393 162.796  1.00  0.00           O
ATOM   1443  N   THR A  91      69.758  52.863 160.906  1.00  0.00           N
ATOM   1445  CA  THR A  91      69.868  54.283 161.206  1.00  0.00           C
ATOM   1447  CB  THR A  91      71.038  55.003 160.546  1.00  0.00           C
ATOM   1449  OG1 THR A  91      71.408  54.423 159.296  1.00  0.00           O
ATOM   1451  CG2 THR A  91      72.248  54.843 161.476  1.00  0.00           C
ATOM   1455  C   THR A  91      68.608  55.073 161.006  1.00  0.00           C
ATOM   1456  O   THR A  91      68.418  56.043 161.716  1.00  0.00           O
ATOM   1457  N   LEU A  92      67.698  54.713 160.076  1.00  0.00           N
ATOM   1459  CA  LEU A  92      66.548  55.563 159.806  1.00  0.00           C
ATOM   1461  CB  LEU A  92      66.038  55.433 158.356  1.00  0.00           C
ATOM   1464  CG  LEU A  92      66.848  56.143 157.236  1.00  0.00           C
ATOM   1466  CD1 LEU A  92      66.748  57.673 157.336  1.00  0.00           C
ATOM   1470  CD2 LEU A  92      68.298  55.683 157.146  1.00  0.00           C
ATOM   1474  C   LEU A  92      65.358  55.283 160.716  1.00  0.00           C
ATOM   1475  O   LEU A  92      64.508  56.153 160.896  1.00  0.00           O
ATOM   1476  N   TRP A  93      65.268  54.093 161.346  1.00  0.00           N
ATOM   1478  CA  TRP A  93      64.318  53.793 162.416  1.00  0.00           C
ATOM   1480  CB  TRP A  93      64.448  52.283 162.806  1.00  0.00           C
ATOM   1483  CG  TRP A  93      63.498  51.793 163.856  1.00  0.00           C
ATOM   1484  CD1 TRP A  93      62.218  51.393 163.596  1.00  0.00           C
ATOM   1486  NE1 TRP A  93      61.538  51.213 164.766  1.00  0.00           N
ATOM   1488  CE2 TRP A  93      62.368  51.423 165.806  1.00  0.00           C
ATOM   1489  CD2 TRP A  93      63.638  51.753 165.286  1.00  0.00           C
ATOM   1490  CE3 TRP A  93      64.708  51.953 166.166  1.00  0.00           C
ATOM   1492  CZ3 TRP A  93      64.458  51.903 167.536  1.00  0.00           C
ATOM   1494  CZ2 TRP A  93      62.128  51.373 167.166  1.00  0.00           C
ATOM   1496  CH2 TRP A  93      63.188  51.633 168.026  1.00  0.00           C
ATOM   1498  C   TRP A  93      64.428  54.763 163.606  1.00  0.00           C
ATOM   1499  O   TRP A  93      63.408  55.303 164.046  1.00  0.00           O
ATOM   1500  N   PRO A  94      65.628  55.123 164.076  1.00  0.00           N
ATOM   1501  CD  PRO A  94      66.818  54.283 164.046  1.00  0.00           C
ATOM   1504  CA  PRO A  94      65.748  56.153 165.076  1.00  0.00           C
ATOM   1506  CB  PRO A  94      67.168  56.053 165.646  1.00  0.00           C
ATOM   1509  CG  PRO A  94      67.908  55.003 164.816  1.00  0.00           C
ATOM   1512  C   PRO A  94      65.388  57.523 164.526  1.00  0.00           C
ATOM   1513  O   PRO A  94      64.928  58.353 165.316  1.00  0.00           O
ATOM   1514  N   GLN A  95      65.608  57.843 163.226  1.00  0.00           N
ATOM   1516  CA  GLN A  95      65.068  59.043 162.586  1.00  0.00           C
ATOM   1518  CB  GLN A  95      65.628  59.333 161.156  1.00  0.00           C
ATOM   1521  CG  GLN A  95      67.018  60.003 161.106  1.00  0.00           C
ATOM   1524  CD  GLN A  95      68.198  59.043 161.226  1.00  0.00           C
ATOM   1525  OE1 GLN A  95      68.788  58.633 160.236  1.00  0.00           O
ATOM   1526  NE2 GLN A  95      68.578  58.693 162.476  1.00  0.00           N
ATOM   1529  C   GLN A  95      63.548  59.113 162.536  1.00  0.00           C
ATOM   1530  O   GLN A  95      62.938  60.163 162.706  1.00  0.00           O
ATOM   1531  N   VAL A  96      62.878  57.983 162.256  1.00  0.00           N
ATOM   1533  CA  VAL A  96      61.438  57.883 162.366  1.00  0.00           C
ATOM   1535  CB  VAL A  96      60.898  56.633 161.706  1.00  0.00           C
ATOM   1537  CG1 VAL A  96      59.378  56.583 161.876  1.00  0.00           C
ATOM   1541  CG2 VAL A  96      61.238  56.673 160.196  1.00  0.00           C
ATOM   1545  C   VAL A  96      60.908  58.083 163.776  1.00  0.00           C
ATOM   1546  O   VAL A  96      60.088  58.963 164.016  1.00  0.00           O
ATOM   1547  N   VAL A  97      61.448  57.373 164.786  1.00  0.00           N
ATOM   1549  CA  VAL A  97      61.068  57.643 166.176  1.00  0.00           C
ATOM   1551  CB  VAL A  97      61.468  56.603 167.206  1.00  0.00           C
ATOM   1553  CG1 VAL A  97      60.968  55.213 166.766  1.00  0.00           C
ATOM   1557  CG2 VAL A  97      62.978  56.603 167.446  1.00  0.00           C
ATOM   1561  C   VAL A  97      61.388  59.053 166.686  1.00  0.00           C
ATOM   1562  O   VAL A  97      60.608  59.593 167.456  1.00  0.00           O
ATOM   1563  N   SER A  98      62.508  59.723 166.276  1.00  0.00           N
ATOM   1565  CA  SER A  98      62.708  61.133 166.636  1.00  0.00           C
ATOM   1567  CB  SER A  98      64.118  61.703 166.306  1.00  0.00           C
ATOM   1570  OG  SER A  98      64.368  61.863 164.906  1.00  0.00           O
ATOM   1572  C   SER A  98      61.628  62.073 166.096  1.00  0.00           C
ATOM   1573  O   SER A  98      61.148  62.963 166.796  1.00  0.00           O
ATOM   1574  N   VAL A  99      61.168  61.853 164.846  1.00  0.00           N
ATOM   1576  CA  VAL A  99      59.978  62.473 164.296  1.00  0.00           C
ATOM   1578  CB  VAL A  99      59.838  62.153 162.806  1.00  0.00           C
ATOM   1580  CG1 VAL A  99      58.458  62.543 162.226  1.00  0.00           C
ATOM   1584  CG2 VAL A  99      60.948  62.903 162.046  1.00  0.00           C
ATOM   1588  C   VAL A  99      58.688  62.153 165.046  1.00  0.00           C
ATOM   1589  O   VAL A  99      57.948  63.063 165.416  1.00  0.00           O
ATOM   1590  N   LEU A 100      58.418  60.863 165.366  1.00  0.00           N
ATOM   1592  CA  LEU A 100      57.278  60.463 166.196  1.00  0.00           C
ATOM   1594  CB  LEU A 100      57.098  58.933 166.246  1.00  0.00           C
ATOM   1597  CG  LEU A 100      56.318  58.293 165.066  1.00  0.00           C
ATOM   1599  CD1 LEU A 100      54.808  58.513 165.206  1.00  0.00           C
ATOM   1603  CD2 LEU A 100      56.798  58.693 163.666  1.00  0.00           C
ATOM   1607  C   LEU A 100      57.308  61.053 167.606  1.00  0.00           C
ATOM   1608  O   LEU A 100      56.318  61.593 168.086  1.00  0.00           O
ATOM   1609  N   GLN A 101      58.478  61.053 168.276  1.00  0.00           N
ATOM   1611  CA  GLN A 101      58.738  61.713 169.566  1.00  0.00           C
ATOM   1613  CB  GLN A 101      60.208  61.463 170.036  1.00  0.00           C
ATOM   1616  CG  GLN A 101      60.468  60.023 170.556  1.00  0.00           C
ATOM   1619  CD  GLN A 101      61.948  59.623 170.536  1.00  0.00           C
ATOM   1620  OE1 GLN A 101      62.878  60.433 170.446  1.00  0.00           O
ATOM   1621  NE2 GLN A 101      62.198  58.283 170.596  1.00  0.00           N
ATOM   1624  C   GLN A 101      58.388  63.203 169.586  1.00  0.00           C
ATOM   1625  O   GLN A 101      57.908  63.733 170.586  1.00  0.00           O
ATOM   1626  N   ALA A 102      58.538  63.893 168.436  1.00  0.00           N
ATOM   1628  CA  ALA A 102      58.108  65.263 168.246  1.00  0.00           C
ATOM   1630  CB  ALA A 102      58.898  65.853 167.056  1.00  0.00           C
ATOM   1634  C   ALA A 102      56.608  65.483 167.936  1.00  0.00           C
ATOM   1635  O   ALA A 102      56.188  66.623 167.786  1.00  0.00           O
ATOM   1636  N   LYS A 103      55.768  64.443 167.776  1.00  0.00           N
ATOM   1638  CA  LYS A 103      54.318  64.603 167.636  1.00  0.00           C
ATOM   1640  CB  LYS A 103      53.798  64.123 166.246  1.00  0.00           C
ATOM   1643  CG  LYS A 103      54.388  62.793 165.766  1.00  0.00           C
ATOM   1646  CD  LYS A 103      54.218  62.523 164.266  1.00  0.00           C
ATOM   1649  CE  LYS A 103      55.168  63.303 163.346  1.00  0.00           C
ATOM   1652  NZ  LYS A 103      54.708  64.673 163.066  1.00  0.00           N
ATOM   1656  C   LYS A 103      53.508  63.933 168.726  1.00  0.00           C
ATOM   1657  O   LYS A 103      52.278  63.903 168.676  1.00  0.00           O
ATOM   1658  N   ASN A 104      54.198  63.403 169.756  1.00  0.00           N
ATOM   1660  CA  ASN A 104      53.688  62.853 171.006  1.00  0.00           C
ATOM   1662  CB  ASN A 104      53.578  63.903 172.126  1.00  0.00           C
ATOM   1665  CG  ASN A 104      54.958  64.523 172.326  1.00  0.00           C
ATOM   1666  OD1 ASN A 104      55.168  65.673 171.966  1.00  0.00           O
ATOM   1667  ND2 ASN A 104      55.908  63.743 172.886  1.00  0.00           N
ATOM   1670  C   ASN A 104      52.468  61.943 170.956  1.00  0.00           C
ATOM   1671  O   ASN A 104      51.568  61.953 171.816  1.00  0.00           O
ATOM   1672  N   TYR A 105      52.458  61.043 169.966  1.00  0.00           N
ATOM   1674  CA  TYR A 105      51.508  59.963 169.896  1.00  0.00           C
ATOM   1676  CB  TYR A 105      51.408  59.313 168.496  1.00  0.00           C
ATOM   1679  CG  TYR A 105      51.178  60.273 167.376  1.00  0.00           C
ATOM   1680  CD1 TYR A 105      50.348  61.403 167.496  1.00  0.00           C
ATOM   1682  CE1 TYR A 105      50.108  62.223 166.386  1.00  0.00           C
ATOM   1684  CZ  TYR A 105      50.668  61.903 165.146  1.00  0.00           C
ATOM   1685  OH  TYR A 105      50.458  62.693 164.006  1.00  0.00           O
ATOM   1687  CD2 TYR A 105      51.728  59.963 166.116  1.00  0.00           C
ATOM   1689  CE2 TYR A 105      51.468  60.763 165.006  1.00  0.00           C
ATOM   1691  C   TYR A 105      51.858  58.893 170.906  1.00  0.00           C
ATOM   1692  O   TYR A 105      53.008  58.463 171.056  1.00  0.00           O
ATOM   1693  N   THR A 106      50.848  58.423 171.646  1.00  0.00           N
ATOM   1695  CA  THR A 106      51.008  57.393 172.646  1.00  0.00           C
ATOM   1697  CB  THR A 106      49.758  57.213 173.486  1.00  0.00           C
ATOM   1699  OG1 THR A 106      49.478  58.393 174.226  1.00  0.00           O
ATOM   1701  CG2 THR A 106      49.918  56.083 174.506  1.00  0.00           C
ATOM   1705  C   THR A 106      51.468  56.083 172.026  1.00  0.00           C
ATOM   1706  O   THR A 106      50.858  55.553 171.096  1.00  0.00           O
ATOM   1707  N   ILE A 107      52.598  55.543 172.496  1.00  0.00           N
ATOM   1709  CA  ILE A 107      53.118  54.273 172.066  1.00  0.00           C
ATOM   1711  CB  ILE A 107      54.648  54.203 172.096  1.00  0.00           C
ATOM   1713  CG2 ILE A 107      55.108  52.783 171.736  1.00  0.00           C
ATOM   1717  CG1 ILE A 107      55.278  55.223 171.136  1.00  0.00           C
ATOM   1720  CD  ILE A 107      56.788  55.383 171.336  1.00  0.00           C
ATOM   1724  C   ILE A 107      52.548  53.263 173.016  1.00  0.00           C
ATOM   1725  O   ILE A 107      52.518  53.513 174.216  1.00  0.00           O
ATOM   1726  N   THR A 108      52.048  52.133 172.516  1.00  0.00           N
ATOM   1728  CA  THR A 108      51.578  51.063 173.386  1.00  0.00           C
ATOM   1730  CB  THR A 108      50.278  50.453 172.876  1.00  0.00           C
ATOM   1732  OG1 THR A 108      50.358  50.123 171.496  1.00  0.00           O
ATOM   1734  CG2 THR A 108      49.138  51.463 173.006  1.00  0.00           C
ATOM   1738  C   THR A 108      52.618  49.973 173.476  1.00  0.00           C
ATOM   1739  O   THR A 108      52.798  49.343 174.516  1.00  0.00           O
ATOM   1740  N   GLN A 109      53.378  49.783 172.376  1.00  0.00           N
ATOM   1742  CA  GLN A 109      54.498  48.883 172.326  1.00  0.00           C
ATOM   1744  CB  GLN A 109      54.108  47.423 171.946  1.00  0.00           C
ATOM   1747  CG  GLN A 109      53.458  46.603 173.086  1.00  0.00           C
ATOM   1750  CD  GLN A 109      51.948  46.763 173.266  1.00  0.00           C
ATOM   1751  OE1 GLN A 109      51.168  47.173 172.406  1.00  0.00           O
ATOM   1752  NE2 GLN A 109      51.488  46.383 174.476  1.00  0.00           N
ATOM   1755  C   GLN A 109      55.578  49.353 171.366  1.00  0.00           C
ATOM   1756  O   GLN A 109      55.278  49.933 170.326  1.00  0.00           O
ATOM   1757  N   ARG A 110      56.858  49.083 171.666  1.00  0.00           N
ATOM   1759  CA  ARG A 110      57.978  49.423 170.806  1.00  0.00           C
ATOM   1761  CB  ARG A 110      58.628  50.713 171.376  1.00  0.00           C
ATOM   1764  CG  ARG A 110      59.858  51.283 170.646  1.00  0.00           C
ATOM   1767  CD  ARG A 110      60.368  52.583 171.306  1.00  0.00           C
ATOM   1770  NE  ARG A 110      61.688  52.933 170.696  1.00  0.00           N
ATOM   1772  CZ  ARG A 110      62.428  53.963 171.066  1.00  0.00           C
ATOM   1773  NH1 ARG A 110      61.958  54.933 171.826  1.00  0.00           N
ATOM   1776  NH2 ARG A 110      63.658  54.073 170.616  1.00  0.00           N
ATOM   1779  C   ARG A 110      58.958  48.253 170.766  1.00  0.00           C
ATOM   1780  O   ARG A 110      59.348  47.733 171.796  1.00  0.00           O
ATOM   1781  N   ASP A 111      59.368  47.813 169.556  1.00  0.00           N
ATOM   1783  CA  ASP A 111      60.378  46.793 169.346  1.00  0.00           C
ATOM   1785  CB  ASP A 111      59.658  45.523 168.786  1.00  0.00           C
ATOM   1788  CG  ASP A 111      60.458  44.223 168.766  1.00  0.00           C
ATOM   1789  OD1 ASP A 111      61.708  44.283 168.886  1.00  0.00           O
ATOM   1790  OD2 ASP A 111      59.828  43.143 168.596  1.00  0.00           O
ATOM   1791  C   ASP A 111      61.458  47.333 168.406  1.00  0.00           C
ATOM   1792  O   ASP A 111      61.248  47.463 167.206  1.00  0.00           O
ATOM   1793  N   ASP A 112      62.648  47.693 168.936  1.00  0.00           N
ATOM   1795  CA  ASP A 112      63.768  48.193 168.156  1.00  0.00           C
ATOM   1797  CB  ASP A 112      64.738  49.023 169.056  1.00  0.00           C
ATOM   1800  CG  ASP A 112      65.388  48.303 170.216  1.00  0.00           C
ATOM   1801  OD1 ASP A 112      64.828  47.343 170.786  1.00  0.00           O
ATOM   1802  OD2 ASP A 112      66.438  48.803 170.666  1.00  0.00           O
ATOM   1803  C   ASP A 112      64.518  47.103 167.396  1.00  0.00           C
ATOM   1804  O   ASP A 112      65.018  47.313 166.296  1.00  0.00           O
ATOM   1805  N   ALA A 113      64.588  45.863 167.926  1.00  0.00           N
ATOM   1807  CA  ALA A 113      65.208  44.773 167.186  1.00  0.00           C
ATOM   1809  CB  ALA A 113      65.508  43.603 168.116  1.00  0.00           C
ATOM   1813  C   ALA A 113      64.328  44.283 166.046  1.00  0.00           C
ATOM   1814  O   ALA A 113      64.808  43.853 164.986  1.00  0.00           O
ATOM   1815  N   GLY A 114      62.998  44.403 166.236  1.00  0.00           N
ATOM   1817  CA  GLY A 114      62.018  44.143 165.216  1.00  0.00           C
ATOM   1820  C   GLY A 114      61.888  45.273 164.246  1.00  0.00           C
ATOM   1821  O   GLY A 114      61.518  45.063 163.086  1.00  0.00           O
ATOM   1822  N   GLN A 115      62.128  46.503 164.716  1.00  0.00           N
ATOM   1824  CA  GLN A 115      62.028  47.763 164.006  1.00  0.00           C
ATOM   1826  CB  GLN A 115      62.878  47.833 162.716  1.00  0.00           C
ATOM   1829  CG  GLN A 115      64.378  47.533 162.946  1.00  0.00           C
ATOM   1832  CD  GLN A 115      65.268  48.773 162.976  1.00  0.00           C
ATOM   1833  OE1 GLN A 115      65.918  49.133 163.956  1.00  0.00           O
ATOM   1834  NE2 GLN A 115      65.448  49.353 161.766  1.00  0.00           N
ATOM   1837  C   GLN A 115      60.568  48.113 163.766  1.00  0.00           C
ATOM   1838  O   GLN A 115      60.188  48.623 162.696  1.00  0.00           O
ATOM   1839  N   THR A 116      59.718  47.773 164.756  1.00  0.00           N
ATOM   1841  CA  THR A 116      58.278  47.963 164.726  1.00  0.00           C
ATOM   1843  CB  THR A 116      57.408  46.723 164.436  1.00  0.00           C
ATOM   1845  OG1 THR A 116      57.328  45.773 165.486  1.00  0.00           O
ATOM   1847  CG2 THR A 116      57.988  45.963 163.236  1.00  0.00           C
ATOM   1851  C   THR A 116      57.778  48.683 165.966  1.00  0.00           C
ATOM   1852  O   THR A 116      58.318  48.593 167.066  1.00  0.00           O
ATOM   1853  N   LEU A 117      56.728  49.493 165.766  1.00  0.00           N
ATOM   1855  CA  LEU A 117      56.008  50.253 166.766  1.00  0.00           C
ATOM   1857  CB  LEU A 117      56.088  51.793 166.496  1.00  0.00           C
ATOM   1860  CG  LEU A 117      57.228  52.573 167.206  1.00  0.00           C
ATOM   1862  CD1 LEU A 117      57.008  52.623 168.726  1.00  0.00           C
ATOM   1866  CD2 LEU A 117      58.618  52.053 166.856  1.00  0.00           C
ATOM   1870  C   LEU A 117      54.548  49.853 166.696  1.00  0.00           C
ATOM   1871  O   LEU A 117      53.998  49.723 165.606  1.00  0.00           O
ATOM   1872  N   THR A 118      53.868  49.743 167.846  1.00  0.00           N
ATOM   1874  CA  THR A 118      52.408  49.763 167.906  1.00  0.00           C
ATOM   1876  CB  THR A 118      51.728  48.583 168.606  1.00  0.00           C
ATOM   1878  OG1 THR A 118      52.098  47.353 168.006  1.00  0.00           O
ATOM   1880  CG2 THR A 118      50.198  48.683 168.456  1.00  0.00           C
ATOM   1884  C   THR A 118      52.048  50.993 168.696  1.00  0.00           C
ATOM   1885  O   THR A 118      52.608  51.263 169.756  1.00  0.00           O
ATOM   1886  N   THR A 119      51.128  51.803 168.166  1.00  0.00           N
ATOM   1888  CA  THR A 119      50.768  53.073 168.776  1.00  0.00           C
ATOM   1890  CB  THR A 119      51.008  54.263 167.846  1.00  0.00           C
ATOM   1892  OG1 THR A 119      50.138  54.333 166.726  1.00  0.00           O
ATOM   1894  CG2 THR A 119      52.428  54.183 167.266  1.00  0.00           C
ATOM   1898  C   THR A 119      49.338  52.963 169.256  1.00  0.00           C
ATOM   1899  O   THR A 119      48.588  52.093 168.796  1.00  0.00           O
ATOM   1900  N   ASP A 120      48.928  53.793 170.236  1.00  0.00           N
ATOM   1902  CA  ASP A 120      47.568  53.843 170.736  1.00  0.00           C
ATOM   1904  CB  ASP A 120      47.598  54.583 172.116  1.00  0.00           C
ATOM   1907  CG  ASP A 120      46.428  54.273 173.046  1.00  0.00           C
ATOM   1908  OD1 ASP A 120      45.718  53.263 172.826  1.00  0.00           O
ATOM   1909  OD2 ASP A 120      46.248  55.043 174.016  1.00  0.00           O
ATOM   1910  C   ASP A 120      46.658  54.583 169.746  1.00  0.00           C
ATOM   1911  O   ASP A 120      46.908  54.673 168.546  1.00  0.00           O
ATOM   1912  N   TRP A 121      45.588  55.223 170.246  1.00  0.00           N
ATOM   1914  CA  TRP A 121      44.758  56.103 169.456  1.00  0.00           C
ATOM   1916  CB  TRP A 121      43.348  56.243 170.076  1.00  0.00           C
ATOM   1919  CG  TRP A 121      42.678  54.953 170.396  1.00  0.00           C
ATOM   1920  CD1 TRP A 121      42.558  54.413 171.646  1.00  0.00           C
ATOM   1922  NE1 TRP A 121      41.838  53.243 171.576  1.00  0.00           N
ATOM   1924  CE2 TRP A 121      41.488  53.003 170.276  1.00  0.00           C
ATOM   1925  CD2 TRP A 121      42.028  54.053 169.486  1.00  0.00           C
ATOM   1926  CE3 TRP A 121      41.848  54.033 168.106  1.00  0.00           C
ATOM   1928  CZ3 TRP A 121      41.098  52.993 167.546  1.00  0.00           C
ATOM   1930  CZ2 TRP A 121      40.748  51.973 169.726  1.00  0.00           C
ATOM   1932  CH2 TRP A 121      40.538  51.993 168.336  1.00  0.00           C
ATOM   1934  C   TRP A 121      45.328  57.503 169.326  1.00  0.00           C
ATOM   1935  O   TRP A 121      45.448  58.253 170.306  1.00  0.00           O
ATOM   1936  N   VAL A 122      45.638  57.913 168.086  1.00  0.00           N
ATOM   1938  CA  VAL A 122      45.818  59.313 167.746  1.00  0.00           C
ATOM   1940  CB  VAL A 122      46.798  59.503 166.586  1.00  0.00           C
ATOM   1942  CG1 VAL A 122      48.048  58.633 166.816  1.00  0.00           C
ATOM   1946  CG2 VAL A 122      46.208  59.153 165.216  1.00  0.00           C
ATOM   1950  C   VAL A 122      44.438  59.953 167.546  1.00  0.00           C
ATOM   1951  O   VAL A 122      43.398  59.293 167.596  1.00  0.00           O
ATOM   1952  N   GLN A 123      44.368  61.293 167.396  1.00  0.00           N
ATOM   1954  CA  GLN A 123      43.138  61.963 166.996  1.00  0.00           C
ATOM   1956  CB  GLN A 123      42.488  62.743 168.186  1.00  0.00           C
ATOM   1959  CG  GLN A 123      41.178  63.543 167.896  1.00  0.00           C
ATOM   1962  CD  GLN A 123      39.988  62.653 167.516  1.00  0.00           C
ATOM   1963  OE1 GLN A 123      40.068  61.733 166.716  1.00  0.00           O
ATOM   1964  NE2 GLN A 123      38.798  62.903 168.116  1.00  0.00           N
ATOM   1967  C   GLN A 123      43.508  62.923 165.886  1.00  0.00           C
ATOM   1968  O   GLN A 123      44.428  63.733 166.036  1.00  0.00           O
ATOM   1969  N   TRP A 124      42.848  62.853 164.716  1.00  0.00           N
ATOM   1971  CA  TRP A 124      43.098  63.823 163.666  1.00  0.00           C
ATOM   1973  CB  TRP A 124      42.778  63.263 162.246  1.00  0.00           C
ATOM   1976  CG  TRP A 124      43.658  62.093 161.916  1.00  0.00           C
ATOM   1977  CD1 TRP A 124      43.298  60.773 161.876  1.00  0.00           C
ATOM   1979  NE1 TRP A 124      44.428  59.993 161.776  1.00  0.00           N
ATOM   1981  CE2 TRP A 124      45.528  60.793 161.746  1.00  0.00           C
ATOM   1982  CD2 TRP A 124      45.088  62.133 161.796  1.00  0.00           C
ATOM   1983  CE3 TRP A 124      46.028  63.163 161.726  1.00  0.00           C
ATOM   1985  CZ3 TRP A 124      47.388  62.833 161.676  1.00  0.00           C
ATOM   1987  CZ2 TRP A 124      46.878  60.463 161.716  1.00  0.00           C
ATOM   1989  CH2 TRP A 124      47.808  61.503 161.676  1.00  0.00           C
ATOM   1991  C   TRP A 124      42.398  65.143 163.956  1.00  0.00           C
ATOM   1992  O   TRP A 124      41.508  65.223 164.796  1.00  0.00           O
ATOM   1993  N   ASN A 125      42.828  66.243 163.306  1.00  0.00           N
ATOM   1995  CA  ASN A 125      42.058  67.463 163.286  1.00  0.00           C
ATOM   1997  CB  ASN A 125      42.798  68.663 163.946  1.00  0.00           C
ATOM   2000  CG  ASN A 125      44.168  68.893 163.326  1.00  0.00           C
ATOM   2001  OD1 ASN A 125      44.328  69.503 162.266  1.00  0.00           O
ATOM   2002  ND2 ASN A 125      45.238  68.403 163.956  1.00  0.00           N
ATOM   2005  C   ASN A 125      41.708  67.713 161.826  1.00  0.00           C
ATOM   2006  O   ASN A 125      42.558  67.873 160.956  1.00  0.00           O
ATOM   2007  N   ARG A 126      40.408  67.703 161.506  1.00  0.00           N
ATOM   2009  CA  ARG A 126      39.958  67.883 160.146  1.00  0.00           C
ATOM   2011  CB  ARG A 126      39.458  66.553 159.546  1.00  0.00           C
ATOM   2014  CG  ARG A 126      40.578  65.513 159.456  1.00  0.00           C
ATOM   2017  CD  ARG A 126      40.278  64.353 158.496  1.00  0.00           C
ATOM   2020  NE  ARG A 126      40.648  64.663 157.076  1.00  0.00           N
ATOM   2022  CZ  ARG A 126      41.638  64.073 156.426  1.00  0.00           C
ATOM   2023  NH1 ARG A 126      42.638  63.403 156.956  1.00  0.00           N
ATOM   2026  NH2 ARG A 126      41.748  64.203 155.116  1.00  0.00           N
ATOM   2029  C   ARG A 126      38.848  68.883 160.106  1.00  0.00           C
ATOM   2030  O   ARG A 126      37.808  68.673 160.706  1.00  0.00           O
ATOM   2031  N   LEU A 127      39.028  70.003 159.386  1.00  0.00           N
ATOM   2033  CA  LEU A 127      37.958  70.973 159.176  1.00  0.00           C
ATOM   2035  CB  LEU A 127      38.488  72.383 158.756  1.00  0.00           C
ATOM   2038  CG  LEU A 127      39.778  72.913 159.426  1.00  0.00           C
ATOM   2040  CD1 LEU A 127      40.098  74.323 158.876  1.00  0.00           C
ATOM   2044  CD2 LEU A 127      39.778  72.933 160.956  1.00  0.00           C
ATOM   2048  C   LEU A 127      36.928  70.543 158.116  1.00  0.00           C
ATOM   2049  O   LEU A 127      35.908  71.203 157.966  1.00  0.00           O
ATOM   2050  N   ASP A 128      37.188  69.473 157.336  1.00  0.00           N
ATOM   2052  CA  ASP A 128      36.288  69.033 156.266  1.00  0.00           C
ATOM   2054  CB  ASP A 128      37.018  68.133 155.216  1.00  0.00           C
ATOM   2057  CG  ASP A 128      37.258  66.643 155.496  1.00  0.00           C
ATOM   2058  OD1 ASP A 128      37.768  66.323 156.606  1.00  0.00           O
ATOM   2059  OD2 ASP A 128      37.108  65.833 154.546  1.00  0.00           O
ATOM   2060  C   ASP A 128      35.078  68.283 156.756  1.00  0.00           C
ATOM   2061  O   ASP A 128      34.078  68.163 156.046  1.00  0.00           O
ATOM   2062  N   GLU A 129      35.188  67.743 157.986  1.00  0.00           N
ATOM   2064  CA  GLU A 129      34.398  66.643 158.446  1.00  0.00           C
ATOM   2066  CB  GLU A 129      35.168  65.303 158.266  1.00  0.00           C
ATOM   2069  CG  GLU A 129      34.258  64.113 158.616  1.00  0.00           C
ATOM   2072  CD  GLU A 129      34.668  62.733 158.126  1.00  0.00           C
ATOM   2073  OE1 GLU A 129      35.728  62.493 157.496  1.00  0.00           O
ATOM   2074  OE2 GLU A 129      33.778  61.873 158.376  1.00  0.00           O
ATOM   2075  C   GLU A 129      34.008  66.863 159.896  1.00  0.00           C
ATOM   2076  O   GLU A 129      34.798  67.263 160.736  1.00  0.00           O
ATOM   2077  N   ASP A 130      32.708  66.633 160.206  1.00  0.00           N
ATOM   2079  CA  ASP A 130      32.018  66.953 161.456  1.00  0.00           C
ATOM   2081  CB  ASP A 130      30.488  67.003 161.186  1.00  0.00           C
ATOM   2084  CG  ASP A 130      30.138  67.983 160.076  1.00  0.00           C
ATOM   2085  OD1 ASP A 130      30.588  69.163 160.096  1.00  0.00           O
ATOM   2086  OD2 ASP A 130      29.428  67.573 159.116  1.00  0.00           O
ATOM   2087  C   ASP A 130      32.298  65.933 162.566  1.00  0.00           C
ATOM   2088  O   ASP A 130      32.038  66.143 163.746  1.00  0.00           O
ATOM   2089  N   GLU A 131      32.858  64.773 162.196  1.00  0.00           N
ATOM   2091  CA  GLU A 131      33.278  63.743 163.116  1.00  0.00           C
ATOM   2093  CB  GLU A 131      32.518  62.403 162.896  1.00  0.00           C
ATOM   2096  CG  GLU A 131      30.968  62.523 162.986  1.00  0.00           C
ATOM   2099  CD  GLU A 131      30.358  62.273 161.616  1.00  0.00           C
ATOM   2100  OE1 GLU A 131      30.198  61.093 161.226  1.00  0.00           O
ATOM   2101  OE2 GLU A 131      30.218  63.243 160.836  1.00  0.00           O
ATOM   2102  C   GLU A 131      34.758  63.483 162.886  1.00  0.00           C
ATOM   2103  O   GLU A 131      35.188  63.193 161.776  1.00  0.00           O
ATOM   2104  N   GLN A 132      35.568  63.603 163.956  1.00  0.00           N
ATOM   2106  CA  GLN A 132      36.988  63.333 163.916  1.00  0.00           C
ATOM   2108  CB  GLN A 132      37.748  64.073 165.056  1.00  0.00           C
ATOM   2111  CG  GLN A 132      37.648  65.623 165.066  1.00  0.00           C
ATOM   2114  CD  GLN A 132      38.218  66.313 163.816  1.00  0.00           C
ATOM   2115  OE1 GLN A 132      38.888  65.703 162.976  1.00  0.00           O
ATOM   2116  NE2 GLN A 132      37.958  67.643 163.706  1.00  0.00           N
ATOM   2119  C   GLN A 132      37.278  61.843 164.046  1.00  0.00           C
ATOM   2120  O   GLN A 132      36.578  61.083 164.726  1.00  0.00           O
ATOM   2121  N   TYR A 133      38.358  61.403 163.386  1.00  0.00           N
ATOM   2123  CA  TYR A 133      38.788  60.033 163.386  1.00  0.00           C
ATOM   2125  CB  TYR A 133      39.288  59.633 161.986  1.00  0.00           C
ATOM   2128  CG  TYR A 133      38.098  59.293 161.166  1.00  0.00           C
ATOM   2129  CD1 TYR A 133      37.458  60.233 160.336  1.00  0.00           C
ATOM   2131  CE1 TYR A 133      36.458  59.813 159.446  1.00  0.00           C
ATOM   2133  CZ  TYR A 133      36.058  58.483 159.426  1.00  0.00           C
ATOM   2134  OH  TYR A 133      35.148  58.013 158.476  1.00  0.00           O
ATOM   2136  CD2 TYR A 133      37.638  57.973 161.186  1.00  0.00           C
ATOM   2138  CE2 TYR A 133      36.608  57.583 160.326  1.00  0.00           C
ATOM   2140  C   TYR A 133      39.878  59.713 164.386  1.00  0.00           C
ATOM   2141  O   TYR A 133      40.898  60.413 164.446  1.00  0.00           O
ATOM   2142  N   ARG A 134      39.708  58.583 165.106  1.00  0.00           N
ATOM   2144  CA  ARG A 134      40.748  57.973 165.896  1.00  0.00           C
ATOM   2146  CB  ARG A 134      40.298  57.533 167.296  1.00  0.00           C
ATOM   2149  CG  ARG A 134      39.668  58.683 168.086  1.00  0.00           C
ATOM   2152  CD  ARG A 134      39.478  58.323 169.556  1.00  0.00           C
ATOM   2155  NE  ARG A 134      40.708  58.743 170.296  1.00  0.00           N
ATOM   2157  CZ  ARG A 134      41.048  58.293 171.496  1.00  0.00           C
ATOM   2158  NH1 ARG A 134      40.428  57.293 172.086  1.00  0.00           N
ATOM   2161  NH2 ARG A 134      42.048  58.873 172.136  1.00  0.00           N
ATOM   2164  C   ARG A 134      41.258  56.753 165.176  1.00  0.00           C
ATOM   2165  O   ARG A 134      40.498  55.903 164.716  1.00  0.00           O
ATOM   2166  N   GLY A 135      42.578  56.663 165.046  1.00  0.00           N
ATOM   2168  CA  GLY A 135      43.278  55.653 164.296  1.00  0.00           C
ATOM   2171  C   GLY A 135      44.318  55.103 165.176  1.00  0.00           C
ATOM   2172  O   GLY A 135      45.008  55.823 165.906  1.00  0.00           O
ATOM   2173  N   ARG A 136      44.458  53.783 165.116  1.00  0.00           N
ATOM   2175  CA  ARG A 136      45.508  53.043 165.766  1.00  0.00           C
ATOM   2177  CB  ARG A 136      44.928  51.893 166.606  1.00  0.00           C
ATOM   2180  CG  ARG A 136      45.978  51.213 167.506  1.00  0.00           C
ATOM   2183  CD  ARG A 136      45.638  49.783 167.876  1.00  0.00           C
ATOM   2186  NE  ARG A 136      44.268  49.833 168.476  1.00  0.00           N
ATOM   2188  CZ  ARG A 136      43.638  48.793 168.976  1.00  0.00           C
ATOM   2189  NH1 ARG A 136      44.218  47.613 168.976  1.00  0.00           N
ATOM   2192  NH2 ARG A 136      42.448  48.933 169.536  1.00  0.00           N
ATOM   2195  C   ARG A 136      46.328  52.463 164.656  1.00  0.00           C
ATOM   2196  O   ARG A 136      45.788  52.053 163.616  1.00  0.00           O
ATOM   2197  N   TYR A 137      47.658  52.443 164.826  1.00  0.00           N
ATOM   2199  CA  TYR A 137      48.588  52.203 163.756  1.00  0.00           C
ATOM   2201  CB  TYR A 137      49.218  53.553 163.356  1.00  0.00           C
ATOM   2204  CG  TYR A 137      48.208  54.463 162.696  1.00  0.00           C
ATOM   2205  CD1 TYR A 137      47.548  55.453 163.446  1.00  0.00           C
ATOM   2207  CE1 TYR A 137      46.668  56.343 162.816  1.00  0.00           C
ATOM   2209  CZ  TYR A 137      46.458  56.283 161.446  1.00  0.00           C
ATOM   2210  OH  TYR A 137      45.588  57.203 160.836  1.00  0.00           O
ATOM   2212  CD2 TYR A 137      47.978  54.393 161.316  1.00  0.00           C
ATOM   2214  CE2 TYR A 137      47.138  55.323 160.676  1.00  0.00           C
ATOM   2216  C   TYR A 137      49.658  51.223 164.206  1.00  0.00           C
ATOM   2217  O   TYR A 137      49.938  51.103 165.406  1.00  0.00           O
ATOM   2218  N   GLN A 138      50.328  50.503 163.276  1.00  0.00           N
ATOM   2220  CA  GLN A 138      51.618  49.903 163.576  1.00  0.00           C
ATOM   2222  CB  GLN A 138      51.658  48.343 163.676  1.00  0.00           C
ATOM   2225  CG  GLN A 138      51.868  47.543 162.366  1.00  0.00           C
ATOM   2228  CD  GLN A 138      52.338  46.113 162.626  1.00  0.00           C
ATOM   2229  OE1 GLN A 138      53.438  45.883 163.126  1.00  0.00           O
ATOM   2230  NE2 GLN A 138      51.538  45.103 162.216  1.00  0.00           N
ATOM   2233  C   GLN A 138      52.588  50.413 162.536  1.00  0.00           C
ATOM   2234  O   GLN A 138      52.378  50.313 161.326  1.00  0.00           O
ATOM   2235  N   ILE A 139      53.688  51.003 162.996  1.00  0.00           N
ATOM   2237  CA  ILE A 139      54.648  51.693 162.166  1.00  0.00           C
ATOM   2239  CB  ILE A 139      54.918  53.093 162.716  1.00  0.00           C
ATOM   2241  CG2 ILE A 139      55.838  53.823 161.746  1.00  0.00           C
ATOM   2245  CG1 ILE A 139      53.618  53.923 162.956  1.00  0.00           C
ATOM   2248  CD  ILE A 139      53.888  55.213 163.736  1.00  0.00           C
ATOM   2252  C   ILE A 139      55.908  50.823 162.116  1.00  0.00           C
ATOM   2253  O   ILE A 139      56.268  50.183 163.096  1.00  0.00           O
ATOM   2254  N   SER A 140      56.528  50.653 160.926  1.00  0.00           N
ATOM   2256  CA  SER A 140      57.578  49.653 160.756  1.00  0.00           C
ATOM   2258  CB  SER A 140      56.958  48.263 160.436  1.00  0.00           C
ATOM   2261  OG  SER A 140      57.918  47.233 160.146  1.00  0.00           O
ATOM   2263  C   SER A 140      58.568  50.013 159.666  1.00  0.00           C
ATOM   2264  O   SER A 140      58.178  50.533 158.626  1.00  0.00           O
ATOM   2265  N   VAL A 141      59.878  49.663 159.826  1.00  0.00           N
ATOM   2267  CA  VAL A 141      60.808  49.683 158.696  1.00  0.00           C
ATOM   2269  CB  VAL A 141      61.958  50.703 158.746  1.00  0.00           C
ATOM   2271  CG1 VAL A 141      61.388  52.103 158.986  1.00  0.00           C
ATOM   2275  CG2 VAL A 141      62.988  50.413 159.846  1.00  0.00           C
ATOM   2279  C   VAL A 141      61.328  48.293 158.366  1.00  0.00           C
ATOM   2280  O   VAL A 141      62.048  47.623 159.106  1.00  0.00           O
ATOM   2281  N   LYS A 142      60.938  47.813 157.176  1.00  0.00           N
ATOM   2283  CA  LYS A 142      61.358  46.543 156.626  1.00  0.00           C
ATOM   2285  CB  LYS A 142      60.198  45.523 156.586  1.00  0.00           C
ATOM   2288  CG  LYS A 142      59.678  45.183 157.996  1.00  0.00           C
ATOM   2291  CD  LYS A 142      58.248  44.633 157.986  1.00  0.00           C
ATOM   2294  CE  LYS A 142      57.848  44.093 159.356  1.00  0.00           C
ATOM   2297  NZ  LYS A 142      56.388  44.053 159.516  1.00  0.00           N
ATOM   2301  C   LYS A 142      61.918  46.773 155.226  1.00  0.00           C
ATOM   2302  O   LYS A 142      61.168  46.993 154.266  1.00  0.00           O
ATOM   2303  N   PRO A 143      63.228  46.753 155.036  1.00  0.00           N
ATOM   2304  CD  PRO A 143      64.208  46.983 156.096  1.00  0.00           C
ATOM   2307  CA  PRO A 143      63.868  46.703 153.726  1.00  0.00           C
ATOM   2309  CB  PRO A 143      65.368  46.863 154.016  1.00  0.00           C
ATOM   2312  CG  PRO A 143      65.498  46.483 155.486  1.00  0.00           C
ATOM   2315  C   PRO A 143      63.548  45.473 152.916  1.00  0.00           C
ATOM   2316  O   PRO A 143      63.788  44.363 153.376  1.00  0.00           O
ATOM   2317  N   GLN A 144      63.058  45.673 151.686  1.00  0.00           N
ATOM   2319  CA  GLN A 144      62.778  44.603 150.746  1.00  0.00           C
ATOM   2321  CB  GLN A 144      61.358  44.793 150.156  1.00  0.00           C
ATOM   2324  CG  GLN A 144      60.868  43.623 149.266  1.00  0.00           C
ATOM   2327  CD  GLN A 144      60.558  42.353 150.066  1.00  0.00           C
ATOM   2328  OE1 GLN A 144      60.378  42.363 151.286  1.00  0.00           O
ATOM   2329  NE2 GLN A 144      60.498  41.193 149.366  1.00  0.00           N
ATOM   2332  C   GLN A 144      63.848  44.633 149.666  1.00  0.00           C
ATOM   2333  O   GLN A 144      64.658  43.713 149.496  1.00  0.00           O
ATOM   2334  N   GLY A 145      63.958  45.753 148.916  1.00  0.00           N
ATOM   2336  CA  GLY A 145      64.928  45.893 147.816  1.00  0.00           C
ATOM   2339  C   GLY A 145      66.338  46.223 148.246  1.00  0.00           C
ATOM   2340  O   GLY A 145      67.078  46.863 147.526  1.00  0.00           O
ATOM   2341  N   TYR A 146      66.728  45.883 149.496  1.00  0.00           N
ATOM   2343  CA  TYR A 146      67.938  46.403 150.166  1.00  0.00           C
ATOM   2345  CB  TYR A 146      69.278  46.033 149.486  1.00  0.00           C
ATOM   2348  CG  TYR A 146      69.348  44.533 149.336  1.00  0.00           C
ATOM   2349  CD1 TYR A 146      69.898  43.723 150.356  1.00  0.00           C
ATOM   2351  CE1 TYR A 146      69.808  42.323 150.266  1.00  0.00           C
ATOM   2353  CZ  TYR A 146      69.178  41.733 149.176  1.00  0.00           C
ATOM   2354  OH  TYR A 146      69.018  40.333 149.126  1.00  0.00           O
ATOM   2356  CD2 TYR A 146      68.798  43.913 148.206  1.00  0.00           C
ATOM   2358  CE2 TYR A 146      68.678  42.523 148.136  1.00  0.00           C
ATOM   2360  C   TYR A 146      67.848  47.883 150.506  1.00  0.00           C
ATOM   2361  O   TYR A 146      68.718  48.473 151.156  1.00  0.00           O
ATOM   2362  N   GLN A 147      66.708  48.473 150.136  1.00  0.00           N
ATOM   2364  CA  GLN A 147      66.328  49.823 150.336  1.00  0.00           C
ATOM   2366  CB  GLN A 147      65.728  50.423 149.026  1.00  0.00           C
ATOM   2369  CG  GLN A 147      66.338  50.003 147.656  1.00  0.00           C
ATOM   2372  CD  GLN A 147      67.868  49.963 147.556  1.00  0.00           C
ATOM   2373  OE1 GLN A 147      68.648  50.253 148.476  1.00  0.00           O
ATOM   2374  NE2 GLN A 147      68.338  49.623 146.326  1.00  0.00           N
ATOM   2377  C   GLN A 147      65.208  49.673 151.336  1.00  0.00           C
ATOM   2378  O   GLN A 147      64.348  48.793 151.186  1.00  0.00           O
ATOM   2379  N   GLN A 148      65.188  50.443 152.436  1.00  0.00           N
ATOM   2381  CA  GLN A 148      64.098  50.373 153.386  1.00  0.00           C
ATOM   2383  CB  GLN A 148      64.428  51.123 154.686  1.00  0.00           C
ATOM   2386  CG  GLN A 148      64.538  52.633 154.486  1.00  0.00           C
ATOM   2389  CD  GLN A 148      64.938  53.273 155.796  1.00  0.00           C
ATOM   2390  OE1 GLN A 148      66.108  53.213 156.176  1.00  0.00           O
ATOM   2391  NE2 GLN A 148      63.958  53.873 156.506  1.00  0.00           N
ATOM   2394  C   GLN A 148      62.748  50.813 152.846  1.00  0.00           C
ATOM   2395  O   GLN A 148      62.618  51.833 152.186  1.00  0.00           O
ATOM   2396  N   ALA A 149      61.688  50.053 153.206  1.00  0.00           N
ATOM   2398  CA  ALA A 149      60.338  50.503 153.076  1.00  0.00           C
ATOM   2400  CB  ALA A 149      59.448  49.373 152.526  1.00  0.00           C
ATOM   2404  C   ALA A 149      59.858  50.903 154.456  1.00  0.00           C
ATOM   2405  O   ALA A 149      59.798  50.093 155.376  1.00  0.00           O
ATOM   2406  N   VAL A 150      59.498  52.183 154.626  1.00  0.00           N
ATOM   2408  CA  VAL A 150      58.748  52.643 155.766  1.00  0.00           C
ATOM   2410  CB  VAL A 150      58.918  54.133 155.966  1.00  0.00           C
ATOM   2412  CG1 VAL A 150      58.138  54.573 157.206  1.00  0.00           C
ATOM   2416  CG2 VAL A 150      60.408  54.453 156.176  1.00  0.00           C
ATOM   2420  C   VAL A 150      57.278  52.343 155.526  1.00  0.00           C
ATOM   2421  O   VAL A 150      56.698  52.833 154.546  1.00  0.00           O
ATOM   2422  N   THR A 151      56.648  51.523 156.376  1.00  0.00           N
ATOM   2424  CA  THR A 151      55.268  51.123 156.186  1.00  0.00           C
ATOM   2426  CB  THR A 151      55.028  49.623 155.986  1.00  0.00           C
ATOM   2428  OG1 THR A 151      55.598  48.823 157.016  1.00  0.00           O
ATOM   2430  CG2 THR A 151      55.688  49.213 154.666  1.00  0.00           C
ATOM   2434  C   THR A 151      54.418  51.583 157.326  1.00  0.00           C
ATOM   2435  O   THR A 151      54.748  51.473 158.506  1.00  0.00           O
ATOM   2436  N   VAL A 152      53.238  52.133 156.996  1.00  0.00           N
ATOM   2438  CA  VAL A 152      52.238  52.483 157.976  1.00  0.00           C
ATOM   2440  CB  VAL A 152      51.918  53.973 157.876  1.00  0.00           C
ATOM   2442  CG1 VAL A 152      50.618  54.443 158.566  1.00  0.00           C
ATOM   2446  CG2 VAL A 152      53.128  54.763 158.426  1.00  0.00           C
ATOM   2450  C   VAL A 152      51.008  51.633 157.726  1.00  0.00           C
ATOM   2451  O   VAL A 152      50.368  51.783 156.706  1.00  0.00           O
ATOM   2452  N   LYS A 153      50.638  50.733 158.666  1.00  0.00           N
ATOM   2454  CA  LYS A 153      49.368  50.003 158.646  1.00  0.00           C
ATOM   2456  CB  LYS A 153      49.538  48.513 159.076  1.00  0.00           C
ATOM   2459  CG  LYS A 153      50.338  47.693 158.066  1.00  0.00           C
ATOM   2462  CD  LYS A 153      50.568  46.233 158.466  1.00  0.00           C
ATOM   2465  CE  LYS A 153      49.348  45.383 158.116  1.00  0.00           C
ATOM   2468  NZ  LYS A 153      49.688  43.963 158.266  1.00  0.00           N
ATOM   2472  C   LYS A 153      48.338  50.613 159.586  1.00  0.00           C
ATOM   2473  O   LYS A 153      48.578  50.763 160.776  1.00  0.00           O
ATOM   2474  N   LEU A 154      47.148  50.953 159.066  1.00  0.00           N
ATOM   2476  CA  LEU A 154      45.988  51.253 159.896  1.00  0.00           C
ATOM   2478  CB  LEU A 154      44.888  51.913 159.026  1.00  0.00           C
ATOM   2481  CG  LEU A 154      43.778  52.733 159.736  1.00  0.00           C
ATOM   2483  CD1 LEU A 154      43.138  52.023 160.926  1.00  0.00           C
ATOM   2487  CD2 LEU A 154      44.288  54.073 160.256  1.00  0.00           C
ATOM   2491  C   LEU A 154      45.518  49.943 160.576  1.00  0.00           C
ATOM   2492  O   LEU A 154      45.168  48.973 159.906  1.00  0.00           O
ATOM   2493  N   LEU A 155      45.488  49.863 161.916  1.00  0.00           N
ATOM   2495  CA  LEU A 155      45.028  48.673 162.646  1.00  0.00           C
ATOM   2497  CB  LEU A 155      45.818  48.473 163.966  1.00  0.00           C
ATOM   2500  CG  LEU A 155      47.338  48.313 163.826  1.00  0.00           C
ATOM   2502  CD1 LEU A 155      47.908  47.953 165.216  1.00  0.00           C
ATOM   2506  CD2 LEU A 155      47.738  47.293 162.736  1.00  0.00           C
ATOM   2510  C   LEU A 155      43.568  48.713 163.046  1.00  0.00           C
ATOM   2511  O   LEU A 155      42.828  47.743 162.876  1.00  0.00           O
ATOM   2512  N   ASN A 156      43.088  49.843 163.596  1.00  0.00           N
ATOM   2514  CA  ASN A 156      41.708  50.013 163.976  1.00  0.00           C
ATOM   2516  CB  ASN A 156      41.458  49.693 165.486  1.00  0.00           C
ATOM   2519  CG  ASN A 156      41.408  48.193 165.766  1.00  0.00           C
ATOM   2520  OD1 ASN A 156      42.198  47.613 166.516  1.00  0.00           O
ATOM   2521  ND2 ASN A 156      40.378  47.513 165.196  1.00  0.00           N
ATOM   2524  C   ASN A 156      41.388  51.473 163.726  1.00  0.00           C
ATOM   2525  O   ASN A 156      42.158  52.353 164.106  1.00  0.00           O
ATOM   2526  N   LEU A 157      40.268  51.773 163.036  1.00  0.00           N
ATOM   2528  CA  LEU A 157      39.888  53.133 162.706  1.00  0.00           C
ATOM   2530  CB  LEU A 157      39.798  53.363 161.176  1.00  0.00           C
ATOM   2533  CG  LEU A 157      39.578  54.823 160.706  1.00  0.00           C
ATOM   2535  CD1 LEU A 157      40.648  55.813 161.166  1.00  0.00           C
ATOM   2539  CD2 LEU A 157      39.498  54.863 159.176  1.00  0.00           C
ATOM   2543  C   LEU A 157      38.518  53.343 163.296  1.00  0.00           C
ATOM   2544  O   LEU A 157      37.618  52.563 162.996  1.00  0.00           O
ATOM   2545  N   GLU A 158      38.318  54.363 164.146  1.00  0.00           N
ATOM   2547  CA  GLU A 158      37.038  54.723 164.716  1.00  0.00           C
ATOM   2549  CB  GLU A 158      37.028  54.753 166.256  1.00  0.00           C
ATOM   2552  CG  GLU A 158      37.088  53.383 166.976  1.00  0.00           C
ATOM   2555  CD  GLU A 158      36.878  53.633 168.466  1.00  0.00           C
ATOM   2556  OE1 GLU A 158      37.608  54.493 169.006  1.00  0.00           O
ATOM   2557  OE2 GLU A 158      35.938  53.053 169.056  1.00  0.00           O
ATOM   2558  C   GLU A 158      36.638  56.113 164.276  1.00  0.00           C
ATOM   2559  O   GLU A 158      37.428  57.053 164.306  1.00  0.00           O
ATOM   2560  N   GLN A 159      35.348  56.263 163.946  1.00  0.00           N
ATOM   2562  CA  GLN A 159      34.728  57.553 163.756  1.00  0.00           C
ATOM   2564  CB  GLN A 159      33.828  57.543 162.506  1.00  0.00           C
ATOM   2567  CG  GLN A 159      33.348  58.963 162.116  1.00  0.00           C
ATOM   2570  CD  GLN A 159      32.628  59.063 160.766  1.00  0.00           C
ATOM   2571  OE1 GLN A 159      32.578  60.143 160.176  1.00  0.00           O
ATOM   2572  NE2 GLN A 159      31.988  57.983 160.296  1.00  0.00           N
ATOM   2575  C   GLN A 159      33.878  57.783 164.986  1.00  0.00           C
ATOM   2576  O   GLN A 159      32.888  57.083 165.196  1.00  0.00           O
ATOM   2577  N   ALA A 160      34.248  58.753 165.836  1.00  0.00           N
ATOM   2579  CA  ALA A 160      33.428  59.233 166.946  1.00  0.00           C
ATOM   2581  CB  ALA A 160      32.318  60.163 166.416  1.00  0.00           C
ATOM   2585  C   ALA A 160      32.878  58.183 167.936  1.00  0.00           C
ATOM   2586  O   ALA A 160      31.828  58.383 168.556  1.00  0.00           O
ATOM   2587  N   GLY A 161      33.568  57.043 168.136  1.00  0.00           N
ATOM   2589  CA  GLY A 161      33.148  55.953 169.016  1.00  0.00           C
ATOM   2592  C   GLY A 161      32.438  54.823 168.336  1.00  0.00           C
ATOM   2593  O   GLY A 161      31.798  54.013 169.006  1.00  0.00           O
ATOM   2594  N   LYS A 162      32.518  54.743 166.996  1.00  0.00           N
ATOM   2596  CA  LYS A 162      32.178  53.543 166.256  1.00  0.00           C
ATOM   2598  CB  LYS A 162      30.778  53.583 165.576  1.00  0.00           C
ATOM   2601  CG  LYS A 162      30.498  54.743 164.596  1.00  0.00           C
ATOM   2604  CD  LYS A 162      29.938  56.033 165.226  1.00  0.00           C
ATOM   2607  CE  LYS A 162      29.708  57.153 164.186  1.00  0.00           C
ATOM   2610  NZ  LYS A 162      29.138  58.353 164.816  1.00  0.00           N
ATOM   2614  C   LYS A 162      33.278  53.223 165.226  1.00  0.00           C
ATOM   2615  O   LYS A 162      33.658  54.133 164.486  1.00  0.00           O
ATOM   2616  N   PRO A 163      33.858  52.013 165.126  1.00  0.00           N
ATOM   2617  CD  PRO A 163      33.658  50.913 166.056  1.00  0.00           C
ATOM   2620  CA  PRO A 163      34.708  51.593 164.016  1.00  0.00           C
ATOM   2622  CB  PRO A 163      35.138  50.153 164.356  1.00  0.00           C
ATOM   2625  CG  PRO A 163      34.058  49.653 165.306  1.00  0.00           C
ATOM   2628  C   PRO A 163      34.088  51.733 162.626  1.00  0.00           C
ATOM   2629  O   PRO A 163      32.878  51.583 162.476  1.00  0.00           O
ATOM   2630  N   VAL A 164      34.908  52.043 161.616  1.00  0.00           N
ATOM   2632  CA  VAL A 164      34.468  52.363 160.276  1.00  0.00           C
ATOM   2634  CB  VAL A 164      34.808  53.823 159.986  1.00  0.00           C
ATOM   2636  CG1 VAL A 164      36.278  54.073 160.346  1.00  0.00           C
ATOM   2640  CG2 VAL A 164      34.518  54.193 158.526  1.00  0.00           C
ATOM   2644  C   VAL A 164      35.118  51.443 159.246  1.00  0.00           C
ATOM   2645  O   VAL A 164      36.318  51.223 159.236  1.00  0.00           O
ATOM   2646  N   ALA A 165      34.318  50.823 158.346  1.00  0.00           N
ATOM   2648  CA  ALA A 165      34.788  49.933 157.306  1.00  0.00           C
ATOM   2650  CB  ALA A 165      33.958  48.633 157.336  1.00  0.00           C
ATOM   2654  C   ALA A 165      34.698  50.563 155.916  1.00  0.00           C
ATOM   2655  O   ALA A 165      34.738  49.893 154.886  1.00  0.00           O
ATOM   2656  N   ASP A 166      34.588  51.903 155.846  1.00  0.00           N
ATOM   2658  CA  ASP A 166      34.748  52.663 154.626  1.00  0.00           C
ATOM   2660  CB  ASP A 166      34.228  54.103 154.946  1.00  0.00           C
ATOM   2663  CG  ASP A 166      34.318  55.133 153.816  1.00  0.00           C
ATOM   2664  OD1 ASP A 166      35.148  54.973 152.906  1.00  0.00           O
ATOM   2665  OD2 ASP A 166      33.638  56.183 153.966  1.00  0.00           O
ATOM   2666  C   ASP A 166      36.188  52.583 154.056  1.00  0.00           C
ATOM   2667  O   ASP A 166      37.158  52.993 154.696  1.00  0.00           O
ATOM   2668  N   ALA A 167      36.338  52.063 152.816  1.00  0.00           N
ATOM   2670  CA  ALA A 167      37.618  51.943 152.136  1.00  0.00           C
ATOM   2672  CB  ALA A 167      37.428  51.243 150.776  1.00  0.00           C
ATOM   2676  C   ALA A 167      38.328  53.273 151.886  1.00  0.00           C
ATOM   2677  O   ALA A 167      39.538  53.403 152.106  1.00  0.00           O
ATOM   2678  N   ALA A 168      37.568  54.293 151.446  1.00  0.00           N
ATOM   2680  CA  ALA A 168      38.008  55.633 151.146  1.00  0.00           C
ATOM   2682  CB  ALA A 168      36.798  56.453 150.646  1.00  0.00           C
ATOM   2686  C   ALA A 168      38.588  56.323 152.366  1.00  0.00           C
ATOM   2687  O   ALA A 168      39.668  56.903 152.356  1.00  0.00           O
ATOM   2688  N   SER A 169      37.878  56.163 153.496  1.00  0.00           N
ATOM   2690  CA  SER A 169      38.328  56.623 154.806  1.00  0.00           C
ATOM   2692  CB  SER A 169      37.278  56.203 155.866  1.00  0.00           C
ATOM   2695  OG  SER A 169      37.568  56.683 157.176  1.00  0.00           O
ATOM   2697  C   SER A 169      39.668  56.023 155.186  1.00  0.00           C
ATOM   2698  O   SER A 169      40.628  56.723 155.526  1.00  0.00           O
ATOM   2699  N   MET A 170      39.828  54.693 155.036  1.00  0.00           N
ATOM   2701  CA  MET A 170      41.018  54.013 155.476  1.00  0.00           C
ATOM   2703  CB  MET A 170      40.858  52.493 155.316  1.00  0.00           C
ATOM   2706  CG  MET A 170      42.088  51.683 155.736  1.00  0.00           C
ATOM   2709  SD  MET A 170      41.738  49.933 155.916  1.00  0.00           S
ATOM   2710  CE  MET A 170      40.998  50.093 157.566  1.00  0.00           C
ATOM   2714  C   MET A 170      42.328  54.453 154.846  1.00  0.00           C
ATOM   2715  O   MET A 170      43.328  54.643 155.526  1.00  0.00           O
ATOM   2716  N   GLN A 171      42.358  54.683 153.526  1.00  0.00           N
ATOM   2718  CA  GLN A 171      43.598  55.043 152.876  1.00  0.00           C
ATOM   2720  CB  GLN A 171      43.588  54.583 151.406  1.00  0.00           C
ATOM   2723  CG  GLN A 171      45.018  54.533 150.816  1.00  0.00           C
ATOM   2726  CD  GLN A 171      45.188  53.583 149.636  1.00  0.00           C
ATOM   2727  OE1 GLN A 171      46.308  53.263 149.246  1.00  0.00           O
ATOM   2728  NE2 GLN A 171      44.068  53.093 149.046  1.00  0.00           N
ATOM   2731  C   GLN A 171      43.908  56.533 153.006  1.00  0.00           C
ATOM   2732  O   GLN A 171      45.078  56.903 153.126  1.00  0.00           O
ATOM   2733  N   ARG A 172      42.878  57.383 153.156  1.00  0.00           N
ATOM   2735  CA  ARG A 172      43.008  58.733 153.676  1.00  0.00           C
ATOM   2737  CB  ARG A 172      41.628  59.453 153.636  1.00  0.00           C
ATOM   2740  CG  ARG A 172      41.468  60.693 154.526  1.00  0.00           C
ATOM   2743  CD  ARG A 172      40.078  61.353 154.456  1.00  0.00           C
ATOM   2746  NE  ARG A 172      40.038  62.283 153.286  1.00  0.00           N
ATOM   2748  CZ  ARG A 172      39.178  63.293 153.216  1.00  0.00           C
ATOM   2749  NH1 ARG A 172      38.228  63.453 154.116  1.00  0.00           N
ATOM   2752  NH2 ARG A 172      39.288  64.253 152.326  1.00  0.00           N
ATOM   2755  C   ARG A 172      43.678  58.803 155.056  1.00  0.00           C
ATOM   2756  O   ARG A 172      44.608  59.573 155.266  1.00  0.00           O
ATOM   2757  N   TYR A 173      43.258  57.943 156.016  1.00  0.00           N
ATOM   2759  CA  TYR A 173      43.888  57.923 157.326  1.00  0.00           C
ATOM   2761  CB  TYR A 173      42.918  57.403 158.426  1.00  0.00           C
ATOM   2764  CG  TYR A 173      41.868  58.453 158.546  1.00  0.00           C
ATOM   2765  CD1 TYR A 173      42.228  59.733 158.996  1.00  0.00           C
ATOM   2767  CE1 TYR A 173      41.328  60.793 158.916  1.00  0.00           C
ATOM   2769  CZ  TYR A 173      40.058  60.593 158.366  1.00  0.00           C
ATOM   2770  OH  TYR A 173      39.168  61.663 158.186  1.00  0.00           O
ATOM   2772  CD2 TYR A 173      40.558  58.243 158.096  1.00  0.00           C
ATOM   2774  CE2 TYR A 173      39.668  59.303 157.986  1.00  0.00           C
ATOM   2776  C   TYR A 173      45.208  57.173 157.416  1.00  0.00           C
ATOM   2777  O   TYR A 173      46.058  57.533 158.226  1.00  0.00           O
ATOM   2778  N   SER A 174      45.458  56.163 156.576  1.00  0.00           N
ATOM   2780  CA  SER A 174      46.808  55.643 156.406  1.00  0.00           C
ATOM   2782  CB  SER A 174      46.828  54.373 155.526  1.00  0.00           C
ATOM   2785  OG  SER A 174      48.128  53.793 155.536  1.00  0.00           O
ATOM   2787  C   SER A 174      47.768  56.703 155.856  1.00  0.00           C
ATOM   2788  O   SER A 174      48.868  56.913 156.366  1.00  0.00           O
ATOM   2789  N   THR A 175      47.338  57.473 154.836  1.00  0.00           N
ATOM   2791  CA  THR A 175      48.198  58.473 154.216  1.00  0.00           C
ATOM   2793  CB  THR A 175      47.848  58.823 152.766  1.00  0.00           C
ATOM   2795  OG1 THR A 175      48.968  59.433 152.146  1.00  0.00           O
ATOM   2797  CG2 THR A 175      46.688  59.813 152.616  1.00  0.00           C
ATOM   2801  C   THR A 175      48.368  59.723 155.056  1.00  0.00           C
ATOM   2802  O   THR A 175      49.388  60.403 154.936  1.00  0.00           O
ATOM   2803  N   GLU A 176      47.448  60.043 156.006  1.00  0.00           N
ATOM   2805  CA  GLU A 176      47.728  61.003 157.066  1.00  0.00           C
ATOM   2807  CB  GLU A 176      46.608  61.023 158.126  1.00  0.00           C
ATOM   2810  CG  GLU A 176      45.378  61.853 157.706  1.00  0.00           C
ATOM   2813  CD  GLU A 176      45.598  63.323 158.006  1.00  0.00           C
ATOM   2814  OE1 GLU A 176      46.508  63.933 157.386  1.00  0.00           O
ATOM   2815  OE2 GLU A 176      44.798  63.883 158.796  1.00  0.00           O
ATOM   2816  C   GLU A 176      49.018  60.753 157.816  1.00  0.00           C
ATOM   2817  O   GLU A 176      49.908  61.593 157.876  1.00  0.00           O
ATOM   2818  N   MET A 177      49.168  59.533 158.356  1.00  0.00           N
ATOM   2820  CA  MET A 177      50.398  59.103 158.986  1.00  0.00           C
ATOM   2822  CB  MET A 177      50.238  57.723 159.636  1.00  0.00           C
ATOM   2825  CG  MET A 177      49.408  57.743 160.926  1.00  0.00           C
ATOM   2828  SD  MET A 177      50.118  58.693 162.306  1.00  0.00           S
ATOM   2829  CE  MET A 177      51.228  57.363 162.816  1.00  0.00           C
ATOM   2833  C   MET A 177      51.598  59.103 158.086  1.00  0.00           C
ATOM   2834  O   MET A 177      52.648  59.613 158.476  1.00  0.00           O
ATOM   2835  N   MET A 178      51.488  58.593 156.846  1.00  0.00           N
ATOM   2837  CA  MET A 178      52.598  58.743 155.916  1.00  0.00           C
ATOM   2839  CB  MET A 178      52.478  57.913 154.616  1.00  0.00           C
ATOM   2842  CG  MET A 178      52.838  56.423 154.786  1.00  0.00           C
ATOM   2845  SD  MET A 178      54.598  55.943 154.666  1.00  0.00           S
ATOM   2846  CE  MET A 178      55.358  56.783 156.066  1.00  0.00           C
ATOM   2850  C   MET A 178      52.968  60.173 155.606  1.00  0.00           C
ATOM   2851  O   MET A 178      54.128  60.533 155.716  1.00  0.00           O
ATOM   2852  N   ASN A 179      52.008  61.073 155.326  1.00  0.00           N
ATOM   2854  CA  ASN A 179      52.298  62.463 155.046  1.00  0.00           C
ATOM   2856  CB  ASN A 179      50.948  63.173 154.696  1.00  0.00           C
ATOM   2859  CG  ASN A 179      51.168  64.543 154.076  1.00  0.00           C
ATOM   2860  OD1 ASN A 179      51.658  65.483 154.706  1.00  0.00           O
ATOM   2861  ND2 ASN A 179      50.778  64.693 152.796  1.00  0.00           N
ATOM   2864  C   ASN A 179      52.988  63.163 156.206  1.00  0.00           C
ATOM   2865  O   ASN A 179      54.048  63.783 156.086  1.00  0.00           O
ATOM   2866  N   VAL A 180      52.428  62.953 157.406  1.00  0.00           N
ATOM   2868  CA  VAL A 180      52.908  63.473 158.666  1.00  0.00           C
ATOM   2870  CB  VAL A 180      51.898  63.123 159.756  1.00  0.00           C
ATOM   2872  CG1 VAL A 180      52.458  63.293 161.166  1.00  0.00           C
ATOM   2876  CG2 VAL A 180      50.668  64.023 159.576  1.00  0.00           C
ATOM   2880  C   VAL A 180      54.318  63.013 159.016  1.00  0.00           C
ATOM   2881  O   VAL A 180      55.138  63.793 159.516  1.00  0.00           O
ATOM   2882  N   ILE A 181      54.618  61.723 158.776  1.00  0.00           N
ATOM   2884  CA  ILE A 181      55.958  61.143 158.846  1.00  0.00           C
ATOM   2886  CB  ILE A 181      55.888  59.613 158.916  1.00  0.00           C
ATOM   2888  CG2 ILE A 181      57.298  58.973 158.826  1.00  0.00           C
ATOM   2892  CG1 ILE A 181      55.168  59.213 160.236  1.00  0.00           C
ATOM   2895  CD  ILE A 181      54.778  57.733 160.306  1.00  0.00           C
ATOM   2899  C   ILE A 181      56.918  61.623 157.766  1.00  0.00           C
ATOM   2900  O   ILE A 181      58.008  62.093 158.096  1.00  0.00           O
ATOM   2901  N   SER A 182      56.538  61.603 156.466  1.00  0.00           N
ATOM   2903  CA  SER A 182      57.388  62.023 155.346  1.00  0.00           C
ATOM   2905  CB  SER A 182      56.658  61.853 153.976  1.00  0.00           C
ATOM   2908  OG  SER A 182      56.208  60.513 153.776  1.00  0.00           O
ATOM   2910  C   SER A 182      57.798  63.483 155.446  1.00  0.00           C
ATOM   2911  O   SER A 182      58.978  63.833 155.356  1.00  0.00           O
ATOM   2912  N   ALA A 183      56.818  64.363 155.726  1.00  0.00           N
ATOM   2914  CA  ALA A 183      56.988  65.783 155.986  1.00  0.00           C
ATOM   2916  CB  ALA A 183      55.598  66.393 156.256  1.00  0.00           C
ATOM   2920  C   ALA A 183      57.888  66.033 157.176  1.00  0.00           C
ATOM   2921  O   ALA A 183      58.718  66.953 157.226  1.00  0.00           O
ATOM   2922  N   GLY A 184      57.728  65.183 158.206  1.00  0.00           N
ATOM   2924  CA  GLY A 184      58.548  65.163 159.416  1.00  0.00           C
ATOM   2927  C   GLY A 184      59.978  64.753 159.176  1.00  0.00           C
ATOM   2928  O   GLY A 184      60.878  65.393 159.716  1.00  0.00           O
ATOM   2929  N   LEU A 185      60.228  63.713 158.346  1.00  0.00           N
ATOM   2931  CA  LEU A 185      61.558  63.313 157.896  1.00  0.00           C
ATOM   2933  CB  LEU A 185      61.448  62.063 156.976  1.00  0.00           C
ATOM   2936  CG  LEU A 185      62.738  61.233 156.656  1.00  0.00           C
ATOM   2938  CD1 LEU A 185      63.878  61.973 155.946  1.00  0.00           C
ATOM   2942  CD2 LEU A 185      63.278  60.473 157.876  1.00  0.00           C
ATOM   2946  C   LEU A 185      62.288  64.453 157.176  1.00  0.00           C
ATOM   2947  O   LEU A 185      63.408  64.773 157.546  1.00  0.00           O
ATOM   2948  N   ASP A 186      61.648  65.153 156.206  1.00  0.00           N
ATOM   2950  CA  ASP A 186      62.258  66.263 155.476  1.00  0.00           C
ATOM   2952  CB  ASP A 186      61.238  66.763 154.416  1.00  0.00           C
ATOM   2955  CG  ASP A 186      61.878  67.473 153.236  1.00  0.00           C
ATOM   2956  OD1 ASP A 186      63.058  67.233 152.876  1.00  0.00           O
ATOM   2957  OD2 ASP A 186      61.118  68.193 152.546  1.00  0.00           O
ATOM   2958  C   ASP A 186      62.688  67.413 156.376  1.00  0.00           C
ATOM   2959  O   ASP A 186      63.828  67.853 156.396  1.00  0.00           O
ATOM   2960  N   LYS A 187      61.778  67.853 157.276  1.00  0.00           N
ATOM   2962  CA  LYS A 187      62.038  68.873 158.276  1.00  0.00           C
ATOM   2964  CB  LYS A 187      60.718  69.213 159.006  1.00  0.00           C
ATOM   2967  CG  LYS A 187      60.538  70.703 159.356  1.00  0.00           C
ATOM   2970  CD  LYS A 187      61.528  71.263 160.376  1.00  0.00           C
ATOM   2973  CE  LYS A 187      61.508  72.793 160.476  1.00  0.00           C
ATOM   2976  NZ  LYS A 187      62.158  73.393 159.296  1.00  0.00           N
ATOM   2980  C   LYS A 187      63.128  68.433 159.266  1.00  0.00           C
ATOM   2981  O   LYS A 187      63.978  69.223 159.696  1.00  0.00           O
ATOM   2982  N   SER A 188      63.138  67.153 159.666  1.00  0.00           N
ATOM   2984  CA  SER A 188      64.188  66.563 160.486  1.00  0.00           C
ATOM   2986  CB  SER A 188      63.848  65.093 160.876  1.00  0.00           C
ATOM   2989  OG  SER A 188      64.838  64.443 161.676  1.00  0.00           O
ATOM   2991  C   SER A 188      65.528  66.613 159.786  1.00  0.00           C
ATOM   2992  O   SER A 188      66.508  67.133 160.326  1.00  0.00           O
ATOM   2993  N   ALA A 189      65.558  66.183 158.516  1.00  0.00           N
ATOM   2995  CA  ALA A 189      66.718  66.163 157.676  1.00  0.00           C
ATOM   2997  CB  ALA A 189      66.318  65.503 156.336  1.00  0.00           C
ATOM   3001  C   ALA A 189      67.358  67.523 157.446  1.00  0.00           C
ATOM   3002  O   ALA A 189      68.568  67.673 157.546  1.00  0.00           O
ATOM   3003  N   THR A 190      66.578  68.583 157.156  1.00  0.00           N
ATOM   3005  CA  THR A 190      67.158  69.913 156.906  1.00  0.00           C
ATOM   3007  CB  THR A 190      66.358  70.733 155.896  1.00  0.00           C
ATOM   3009  OG1 THR A 190      66.988  71.983 155.596  1.00  0.00           O
ATOM   3011  CG2 THR A 190      64.938  71.043 156.386  1.00  0.00           C
ATOM   3015  C   THR A 190      67.448  70.713 158.176  1.00  0.00           C
ATOM   3016  O   THR A 190      68.518  71.303 158.356  1.00  0.00           O
ATOM   3017  N   ASP A 191      66.488  70.763 159.136  1.00  0.00           N
ATOM   3019  CA  ASP A 191      66.548  71.723 160.226  1.00  0.00           C
ATOM   3021  CB  ASP A 191      65.108  72.173 160.616  1.00  0.00           C
ATOM   3024  CG  ASP A 191      65.068  73.423 161.506  1.00  0.00           C
ATOM   3025  OD1 ASP A 191      65.788  74.383 161.166  1.00  0.00           O
ATOM   3026  OD2 ASP A 191      64.208  73.473 162.426  1.00  0.00           O
ATOM   3027  C   ASP A 191      67.248  71.133 161.426  1.00  0.00           C
ATOM   3028  O   ASP A 191      67.988  71.803 162.146  1.00  0.00           O
ATOM   3029  N   ALA A 192      67.068  69.813 161.666  1.00  0.00           N
ATOM   3031  CA  ALA A 192      67.728  69.143 162.756  1.00  0.00           C
ATOM   3033  CB  ALA A 192      66.848  68.023 163.376  1.00  0.00           C
ATOM   3037  C   ALA A 192      69.038  68.553 162.306  1.00  0.00           C
ATOM   3038  O   ALA A 192      69.858  68.153 163.126  1.00  0.00           O
ATOM   3039  N   ALA A 193      69.378  68.553 161.006  1.00  0.00           N
ATOM   3041  CA  ALA A 193      70.788  68.523 160.616  1.00  0.00           C
ATOM   3043  CB  ALA A 193      70.988  68.053 159.176  1.00  0.00           C
ATOM   3047  C   ALA A 193      71.498  69.853 160.836  1.00  0.00           C
ATOM   3048  O   ALA A 193      72.468  69.913 161.596  1.00  0.00           O
ATOM   3049  N   ASN A 194      71.038  70.973 160.226  1.00  0.00           N
ATOM   3051  CA  ASN A 194      71.748  72.233 160.346  1.00  0.00           C
ATOM   3053  CB  ASN A 194      71.208  73.283 159.336  1.00  0.00           C
ATOM   3056  CG  ASN A 194      72.188  74.443 159.126  1.00  0.00           C
ATOM   3057  OD1 ASN A 194      73.388  74.353 159.436  1.00  0.00           O
ATOM   3058  ND2 ASN A 194      71.678  75.563 158.586  1.00  0.00           N
ATOM   3061  C   ASN A 194      71.798  72.773 161.776  1.00  0.00           C
ATOM   3062  O   ASN A 194      72.808  73.283 162.236  1.00  0.00           O
ATOM   3063  N   ALA A 195      70.708  72.613 162.556  1.00  0.00           N
ATOM   3065  CA  ALA A 195      70.738  73.043 163.946  1.00  0.00           C
ATOM   3067  CB  ALA A 195      69.318  73.303 164.456  1.00  0.00           C
ATOM   3071  C   ALA A 195      71.398  72.033 164.866  1.00  0.00           C
ATOM   3072  O   ALA A 195      71.758  72.373 165.996  1.00  0.00           O
ATOM   3073  N   ALA A 196      71.588  70.753 164.476  1.00  0.00           N
ATOM   3075  CA  ALA A 196      72.238  69.853 165.416  1.00  0.00           C
ATOM   3077  CB  ALA A 196      71.968  68.373 165.146  1.00  0.00           C
ATOM   3081  C   ALA A 196      73.728  70.103 165.476  1.00  0.00           C
ATOM   3082  O   ALA A 196      74.348  69.873 166.496  1.00  0.00           O
ATOM   3083  N   GLN A 197      74.318  70.653 164.396  1.00  0.00           N
ATOM   3085  CA  GLN A 197      75.748  70.893 164.276  1.00  0.00           C
ATOM   3087  CB  GLN A 197      76.118  70.893 162.756  1.00  0.00           C
ATOM   3090  CG  GLN A 197      75.828  69.633 161.886  1.00  0.00           C
ATOM   3093  CD  GLN A 197      76.088  68.243 162.466  1.00  0.00           C
ATOM   3094  OE1 GLN A 197      76.648  67.373 161.796  1.00  0.00           O
ATOM   3095  NE2 GLN A 197      75.638  67.963 163.716  1.00  0.00           N
ATOM   3098  C   GLN A 197      76.148  72.253 164.806  1.00  0.00           C
ATOM   3099  O   GLN A 197      77.228  72.753 164.516  1.00  0.00           O
ATOM   3100  N   ASN A 198      75.248  72.933 165.526  1.00  0.00           N
ATOM   3102  CA  ASN A 198      75.278  74.373 165.516  1.00  0.00           C
ATOM   3104  CB  ASN A 198      75.278  74.893 164.026  1.00  0.00           C
ATOM   3107  CG  ASN A 198      74.778  76.303 163.736  1.00  0.00           C
ATOM   3108  OD1 ASN A 198      75.458  77.303 163.986  1.00  0.00           O
ATOM   3109  ND2 ASN A 198      73.578  76.393 163.116  1.00  0.00           N
ATOM   3112  C   ASN A 198      74.158  74.863 166.406  1.00  0.00           C
ATOM   3113  O   ASN A 198      73.238  75.553 165.966  1.00  0.00           O
ATOM   3114  N   ARG A 199      74.278  74.513 167.696  1.00  0.00           N
ATOM   3116  CA  ARG A 199      73.538  74.973 168.856  1.00  0.00           C
ATOM   3118  CB  ARG A 199      72.348  75.933 168.576  1.00  0.00           C
ATOM   3121  CG  ARG A 199      71.568  76.423 169.806  1.00  0.00           C
ATOM   3124  CD  ARG A 199      70.458  77.423 169.466  1.00  0.00           C
ATOM   3127  NE  ARG A 199      70.468  78.513 170.486  1.00  0.00           N
ATOM   3129  CZ  ARG A 199      71.148  79.643 170.376  1.00  0.00           C
ATOM   3130  NH1 ARG A 199      71.818  79.953 169.286  1.00  0.00           N
ATOM   3133  NH2 ARG A 199      71.148  80.533 171.346  1.00  0.00           N
ATOM   3136  C   ARG A 199      73.038  73.823 169.706  1.00  0.00           C
ATOM   3137  O   ARG A 199      72.928  73.963 170.916  1.00  0.00           O
ATOM   3138  N   ALA A 200      72.738  72.643 169.126  1.00  0.00           N
ATOM   3140  CA  ALA A 200      72.228  71.513 169.886  1.00  0.00           C
ATOM   3142  CB  ALA A 200      71.588  70.473 168.956  1.00  0.00           C
ATOM   3146  C   ALA A 200      73.278  70.833 170.766  1.00  0.00           C
ATOM   3147  O   ALA A 200      74.468  71.123 170.736  1.00  0.00           O
ATOM   3148  N   SER A 201      72.828  69.883 171.606  1.00  0.00           N
ATOM   3150  CA  SER A 201      73.688  69.153 172.546  1.00  0.00           C
ATOM   3152  CB  SER A 201      72.808  68.283 173.496  1.00  0.00           C
ATOM   3155  OG  SER A 201      73.528  67.643 174.556  1.00  0.00           O
ATOM   3157  C   SER A 201      74.788  68.313 171.886  1.00  0.00           C
ATOM   3158  O   SER A 201      75.928  68.233 172.356  1.00  0.00           O
ATOM   3159  N   THR A 202      74.478  67.683 170.736  1.00  0.00           N
ATOM   3161  CA  THR A 202      75.388  66.803 170.006  1.00  0.00           C
ATOM   3163  CB  THR A 202      74.698  65.713 169.186  1.00  0.00           C
ATOM   3165  OG1 THR A 202      73.758  66.243 168.246  1.00  0.00           O
ATOM   3167  CG2 THR A 202      73.928  64.783 170.136  1.00  0.00           C
ATOM   3171  C   THR A 202      76.288  67.583 169.056  1.00  0.00           C
ATOM   3172  O   THR A 202      75.918  67.843 167.916  1.00  0.00           O
ATOM   3173  N   THR A 203      77.498  67.963 169.506  1.00  0.00           N
ATOM   3175  CA  THR A 203      78.428  68.713 168.656  1.00  0.00           C
ATOM   3177  CB  THR A 203      79.428  69.543 169.466  1.00  0.00           C
ATOM   3179  OG1 THR A 203      80.158  70.463 168.656  1.00  0.00           O
ATOM   3181  CG2 THR A 203      80.418  68.643 170.206  1.00  0.00           C
ATOM   3185  C   THR A 203      79.148  67.843 167.636  1.00  0.00           C
ATOM   3186  O   THR A 203      79.338  66.633 167.816  1.00  0.00           O
ATOM   3187  N   MET A 204      79.568  68.463 166.516  1.00  0.00           N
ATOM   3189  CA  MET A 204      80.468  67.863 165.556  1.00  0.00           C
ATOM   3191  CB  MET A 204      80.628  68.733 164.296  1.00  0.00           C
ATOM   3194  CG  MET A 204      79.338  69.003 163.526  1.00  0.00           C
ATOM   3197  SD  MET A 204      79.628  69.963 162.016  1.00  0.00           S
ATOM   3198  CE  MET A 204      80.018  71.533 162.836  1.00  0.00           C
ATOM   3202  C   MET A 204      81.868  67.633 166.106  1.00  0.00           C
ATOM   3203  O   MET A 204      82.468  68.523 166.696  1.00  0.00           O
ATOM   3204  N   ASP A 205      82.458  66.453 165.836  1.00  0.00           N
ATOM   3206  CA  ASP A 205      83.818  66.173 166.216  1.00  0.00           C
ATOM   3208  CB  ASP A 205      83.838  65.003 167.246  1.00  0.00           C
ATOM   3211  CG  ASP A 205      85.138  64.973 168.046  1.00  0.00           C
ATOM   3212  OD1 ASP A 205      85.848  65.993 168.016  1.00  0.00           O
ATOM   3213  OD2 ASP A 205      85.358  63.963 168.776  1.00  0.00           O
ATOM   3214  C   ASP A 205      84.658  65.873 164.966  1.00  0.00           C
ATOM   3215  O   ASP A 205      84.228  65.173 164.046  1.00  0.00           O
ATOM   3216  N   VAL A 206      85.878  66.433 164.916  1.00  0.00           N
ATOM   3218  CA  VAL A 206      86.858  66.153 163.866  1.00  0.00           C
ATOM   3220  CB  VAL A 206      87.798  67.323 163.586  1.00  0.00           C
ATOM   3222  CG1 VAL A 206      88.748  67.003 162.406  1.00  0.00           C
ATOM   3226  CG2 VAL A 206      86.928  68.553 163.316  1.00  0.00           C
ATOM   3230  C   VAL A 206      87.718  65.013 164.326  1.00  0.00           C
ATOM   3231  O   VAL A 206      88.088  64.953 165.496  1.00  0.00           O
ATOM   3232  N   GLN A 207      88.048  64.063 163.446  1.00  0.00           N
ATOM   3234  CA  GLN A 207      88.878  62.963 163.856  1.00  0.00           C
ATOM   3236  CB  GLN A 207      88.008  61.733 164.246  1.00  0.00           C
ATOM   3239  CG  GLN A 207      86.988  62.033 165.396  1.00  0.00           C
ATOM   3242  CD  GLN A 207      86.128  60.813 165.706  1.00  0.00           C
ATOM   3243  OE1 GLN A 207      85.698  60.103 164.796  1.00  0.00           O
ATOM   3244  NE2 GLN A 207      85.888  60.533 167.006  1.00  0.00           N
ATOM   3247  C   GLN A 207      89.778  62.633 162.686  1.00  0.00           C
ATOM   3248  O   GLN A 207      89.378  62.773 161.526  1.00  0.00           O
ATOM   3249  N   SER A 208      91.008  62.173 162.966  1.00  0.00           N
ATOM   3251  CA  SER A 208      91.828  61.483 161.976  1.00  0.00           C
ATOM   3253  CB  SER A 208      93.248  61.173 162.466  1.00  0.00           C
ATOM   3256  OG  SER A 208      93.218  60.423 163.686  1.00  0.00           O
ATOM   3258  C   SER A 208      91.198  60.213 161.456  1.00  0.00           C
ATOM   3259  O   SER A 208      90.468  59.503 162.136  1.00  0.00           O
ATOM   3260  N   ALA A 209      91.448  59.893 160.176  1.00  0.00           N
ATOM   3262  CA  ALA A 209      90.788  58.803 159.496  1.00  0.00           C
ATOM   3264  CB  ALA A 209      89.748  59.343 158.486  1.00  0.00           C
ATOM   3268  C   ALA A 209      91.848  57.983 158.806  1.00  0.00           C
ATOM   3269  O   ALA A 209      92.988  58.393 158.636  1.00  0.00           O
ATOM   3270  N   ALA A 210      91.468  56.743 158.436  1.00  0.00           N
ATOM   3272  CA  ALA A 210      92.088  56.073 157.336  1.00  0.00           C
ATOM   3274  CB  ALA A 210      92.738  54.743 157.766  1.00  0.00           C
ATOM   3278  C   ALA A 210      90.938  55.883 156.376  1.00  0.00           C
ATOM   3279  O   ALA A 210      90.008  55.103 156.596  1.00  0.00           O
ATOM   3280  N   ASP A 211      90.968  56.683 155.306  1.00  0.00           N
ATOM   3282  CA  ASP A 211      90.188  56.553 154.106  1.00  0.00           C
ATOM   3284  CB  ASP A 211      90.288  57.853 153.266  1.00  0.00           C
ATOM   3287  CG  ASP A 211      91.608  58.113 152.566  1.00  0.00           C
ATOM   3288  OD1 ASP A 211      92.528  57.263 152.666  1.00  0.00           O
ATOM   3289  OD2 ASP A 211      91.678  59.173 151.886  1.00  0.00           O
ATOM   3290  C   ASP A 211      90.458  55.243 153.366  1.00  0.00           C
ATOM   3291  O   ASP A 211      91.178  54.353 153.816  1.00  0.00           O
ATOM   3292  N   ASP A 212      89.808  55.083 152.216  1.00  0.00           N
ATOM   3294  CA  ASP A 212      89.818  53.863 151.436  1.00  0.00           C
ATOM   3296  CB  ASP A 212      88.718  53.993 150.346  1.00  0.00           C
ATOM   3299  CG  ASP A 212      87.328  54.133 150.966  1.00  0.00           C
ATOM   3300  OD1 ASP A 212      87.078  53.553 152.056  1.00  0.00           O
ATOM   3301  OD2 ASP A 212      86.428  54.693 150.266  1.00  0.00           O
ATOM   3302  C   ASP A 212      91.218  53.503 150.906  1.00  0.00           C
ATOM   3303  O   ASP A 212      91.638  52.343 150.946  1.00  0.00           O
ATOM   3304  N   THR A 213      91.988  54.503 150.436  1.00  0.00           N
ATOM   3306  CA  THR A 213      93.318  54.383 149.836  1.00  0.00           C
ATOM   3308  CB  THR A 213      93.568  55.573 148.886  1.00  0.00           C
ATOM   3310  OG1 THR A 213      94.858  55.633 148.296  1.00  0.00           O
ATOM   3312  CG2 THR A 213      93.318  56.893 149.606  1.00  0.00           C
ATOM   3316  C   THR A 213      94.428  54.263 150.866  1.00  0.00           C
ATOM   3317  O   THR A 213      95.548  53.833 150.596  1.00  0.00           O
ATOM   3318  N   GLY A 214      94.128  54.603 152.136  1.00  0.00           N
ATOM   3320  CA  GLY A 214      95.038  54.473 153.266  1.00  0.00           C
ATOM   3323  C   GLY A 214      95.928  55.673 153.366  1.00  0.00           C
ATOM   3324  O   GLY A 214      97.058  55.583 153.846  1.00  0.00           O
ATOM   3325  N   LEU A 215      95.388  56.813 152.916  1.00  0.00           N
ATOM   3327  CA  LEU A 215      96.108  58.033 152.696  1.00  0.00           C
ATOM   3329  CB  LEU A 215      95.708  58.593 151.306  1.00  0.00           C
ATOM   3332  CG  LEU A 215      96.438  59.853 150.816  1.00  0.00           C
ATOM   3334  CD1 LEU A 215      97.948  59.613 150.676  1.00  0.00           C
ATOM   3338  CD2 LEU A 215      95.848  60.323 149.476  1.00  0.00           C
ATOM   3342  C   LEU A 215      95.668  58.973 153.786  1.00  0.00           C
ATOM   3343  O   LEU A 215      94.478  59.013 154.066  1.00  0.00           O
ATOM   3344  N   PRO A 216      96.478  59.723 154.486  1.00  0.00           N
ATOM   3345  CD  PRO A 216      97.928  59.563 154.476  1.00  0.00           C
ATOM   3348  CA  PRO A 216      96.018  60.563 155.596  1.00  0.00           C
ATOM   3350  CB  PRO A 216      97.288  61.283 156.036  1.00  0.00           C
ATOM   3353  CG  PRO A 216      98.378  60.263 155.746  1.00  0.00           C
ATOM   3356  C   PRO A 216      94.898  61.543 155.286  1.00  0.00           C
ATOM   3357  O   PRO A 216      94.998  62.303 154.326  1.00  0.00           O
ATOM   3358  N   MET A 217      93.838  61.563 156.116  1.00  0.00           N
ATOM   3360  CA  MET A 217      92.708  62.413 155.866  1.00  0.00           C
ATOM   3362  CB  MET A 217      91.738  61.763 154.836  1.00  0.00           C
ATOM   3365  CG  MET A 217      90.658  62.703 154.286  1.00  0.00           C
ATOM   3368  SD  MET A 217      89.548  61.863 153.146  1.00  0.00           S
ATOM   3369  CE  MET A 217      88.628  60.963 154.426  1.00  0.00           C
ATOM   3373  C   MET A 217      91.978  62.603 157.176  1.00  0.00           C
ATOM   3374  O   MET A 217      92.008  61.753 158.056  1.00  0.00           O
ATOM   3375  N   LEU A 218      91.268  63.733 157.316  1.00  0.00           N
ATOM   3377  CA  LEU A 218      90.378  63.943 158.436  1.00  0.00           C
ATOM   3379  CB  LEU A 218      90.428  65.403 158.976  1.00  0.00           C
ATOM   3382  CG  LEU A 218      91.758  65.843 159.606  1.00  0.00           C
ATOM   3384  CD1 LEU A 218      92.428  64.713 160.386  1.00  0.00           C
ATOM   3388  CD2 LEU A 218      92.728  66.443 158.586  1.00  0.00           C
ATOM   3392  C   LEU A 218      88.948  63.623 158.046  1.00  0.00           C
ATOM   3393  O   LEU A 218      88.518  63.883 156.916  1.00  0.00           O
ATOM   3394  N   VAL A 219      88.158  63.073 158.986  1.00  0.00           N
ATOM   3396  CA  VAL A 219      86.718  63.003 158.856  1.00  0.00           C
ATOM   3398  CB  VAL A 219      86.158  61.583 158.996  1.00  0.00           C
ATOM   3400  CG1 VAL A 219      86.358  60.983 160.396  1.00  0.00           C
ATOM   3404  CG2 VAL A 219      84.668  61.583 158.596  1.00  0.00           C
ATOM   3408  C   VAL A 219      86.108  63.983 159.846  1.00  0.00           C
ATOM   3409  O   VAL A 219      86.308  63.913 161.056  1.00  0.00           O
ATOM   3410  N   VAL A 220      85.328  64.953 159.326  1.00  0.00           N
ATOM   3412  CA  VAL A 220      84.518  65.833 160.166  1.00  0.00           C
ATOM   3414  CB  VAL A 220      84.548  67.313 159.786  1.00  0.00           C
ATOM   3416  CG1 VAL A 220      86.018  67.773 159.736  1.00  0.00           C
ATOM   3420  CG2 VAL A 220      83.848  67.603 158.446  1.00  0.00           C
ATOM   3424  C   VAL A 220      83.098  65.303 160.156  1.00  0.00           C
ATOM   3425  O   VAL A 220      82.638  64.673 159.206  1.00  0.00           O
ATOM   3426  N   ARG A 221      82.338  65.523 161.246  1.00  0.00           N
ATOM   3428  CA  ARG A 221      80.898  65.313 161.206  1.00  0.00           C
ATOM   3430  CB  ARG A 221      80.238  65.333 162.606  1.00  0.00           C
ATOM   3433  CG  ARG A 221      80.758  64.293 163.596  1.00  0.00           C
ATOM   3436  CD  ARG A 221      80.408  62.843 163.256  1.00  0.00           C
ATOM   3439  NE  ARG A 221      81.218  61.923 164.116  1.00  0.00           N
ATOM   3441  CZ  ARG A 221      82.478  61.573 163.866  1.00  0.00           C
ATOM   3442  NH1 ARG A 221      83.218  62.083 162.896  1.00  0.00           N
ATOM   3445  NH2 ARG A 221      83.048  60.643 164.596  1.00  0.00           N
ATOM   3448  C   ARG A 221      80.148  66.303 160.326  1.00  0.00           C
ATOM   3449  O   ARG A 221      80.518  67.463 160.186  1.00  0.00           O
ATOM   3450  N   GLY A 222      79.018  65.843 159.766  1.00  0.00           N
ATOM   3452  CA  GLY A 222      78.018  66.663 159.116  1.00  0.00           C
ATOM   3455  C   GLY A 222      77.888  66.353 157.656  1.00  0.00           C
ATOM   3456  O   GLY A 222      78.908  66.133 157.006  1.00  0.00           O
ATOM   3457  N   PRO A 223      76.698  66.313 157.076  1.00  0.00           N
ATOM   3458  CD  PRO A 223      75.468  66.773 157.736  1.00  0.00           C
ATOM   3461  CA  PRO A 223      76.518  66.153 155.636  1.00  0.00           C
ATOM   3463  CB  PRO A 223      74.988  66.143 155.476  1.00  0.00           C
ATOM   3466  CG  PRO A 223      74.488  67.063 156.596  1.00  0.00           C
ATOM   3469  C   PRO A 223      77.198  67.233 154.816  1.00  0.00           C
ATOM   3470  O   PRO A 223      77.488  68.323 155.326  1.00  0.00           O
ATOM   3471  N   PHE A 224      77.458  66.973 153.516  1.00  0.00           N
ATOM   3473  CA  PHE A 224      78.228  67.843 152.646  1.00  0.00           C
ATOM   3475  CB  PHE A 224      78.358  67.123 151.286  1.00  0.00           C
ATOM   3478  CG  PHE A 224      79.238  67.733 150.226  1.00  0.00           C
ATOM   3479  CD1 PHE A 224      79.018  69.003 149.676  1.00  0.00           C
ATOM   3481  CE1 PHE A 224      79.808  69.463 148.616  1.00  0.00           C
ATOM   3483  CZ  PHE A 224      80.818  68.653 148.086  1.00  0.00           C
ATOM   3485  CD2 PHE A 224      80.268  66.953 149.696  1.00  0.00           C
ATOM   3487  CE2 PHE A 224      81.058  67.393 148.636  1.00  0.00           C
ATOM   3489  C   PHE A 224      77.678  69.263 152.566  1.00  0.00           C
ATOM   3490  O   PHE A 224      78.408  70.253 152.606  1.00  0.00           O
ATOM   3491  N   ASN A 225      76.348  69.423 152.486  1.00  0.00           N
ATOM   3493  CA  ASN A 225      75.728  70.743 152.456  1.00  0.00           C
ATOM   3495  CB  ASN A 225      74.188  70.643 152.396  1.00  0.00           C
ATOM   3498  CG  ASN A 225      73.838  69.853 151.166  1.00  0.00           C
ATOM   3499  OD1 ASN A 225      74.008  70.373 150.056  1.00  0.00           O
ATOM   3500  ND2 ASN A 225      73.378  68.593 151.336  1.00  0.00           N
ATOM   3503  C   ASN A 225      76.028  71.653 153.636  1.00  0.00           C
ATOM   3504  O   ASN A 225      76.298  72.843 153.456  1.00  0.00           O
ATOM   3505  N   VAL A 226      75.948  71.123 154.866  1.00  0.00           N
ATOM   3507  CA  VAL A 226      76.178  71.863 156.096  1.00  0.00           C
ATOM   3509  CB  VAL A 226      75.588  71.173 157.326  1.00  0.00           C
ATOM   3511  CG1 VAL A 226      75.758  72.053 158.576  1.00  0.00           C
ATOM   3515  CG2 VAL A 226      74.078  70.923 157.106  1.00  0.00           C
ATOM   3519  C   VAL A 226      77.648  72.173 156.286  1.00  0.00           C
ATOM   3520  O   VAL A 226      78.018  73.313 156.566  1.00  0.00           O
ATOM   3521  N   VAL A 227      78.548  71.183 156.066  1.00  0.00           N
ATOM   3523  CA  VAL A 227      79.988  71.383 156.226  1.00  0.00           C
ATOM   3525  CB  VAL A 227      80.838  70.123 156.136  1.00  0.00           C
ATOM   3527  CG1 VAL A 227      80.448  69.093 157.206  1.00  0.00           C
ATOM   3531  CG2 VAL A 227      80.708  69.473 154.756  1.00  0.00           C
ATOM   3535  C   VAL A 227      80.508  72.433 155.266  1.00  0.00           C
ATOM   3536  O   VAL A 227      81.258  73.323 155.666  1.00  0.00           O
ATOM   3537  N   TRP A 228      80.078  72.423 153.986  1.00  0.00           N
ATOM   3539  CA  TRP A 228      80.538  73.353 152.986  1.00  0.00           C
ATOM   3541  CB  TRP A 228      79.958  73.003 151.596  1.00  0.00           C
ATOM   3544  CG  TRP A 228      80.528  73.823 150.486  1.00  0.00           C
ATOM   3545  CD1 TRP A 228      79.918  74.853 149.856  1.00  0.00           C
ATOM   3547  NE1 TRP A 228      80.768  75.423 148.936  1.00  0.00           N
ATOM   3549  CE2 TRP A 228      81.948  74.743 148.966  1.00  0.00           C
ATOM   3550  CD2 TRP A 228      81.868  73.753 149.966  1.00  0.00           C
ATOM   3551  CE3 TRP A 228      82.988  72.973 150.276  1.00  0.00           C
ATOM   3553  CZ3 TRP A 228      84.128  73.133 149.486  1.00  0.00           C
ATOM   3555  CZ2 TRP A 228      83.098  74.913 148.206  1.00  0.00           C
ATOM   3557  CH2 TRP A 228      84.178  74.063 148.456  1.00  0.00           C
ATOM   3559  C   TRP A 228      80.248  74.803 153.336  1.00  0.00           C
ATOM   3560  O   TRP A 228      81.098  75.683 153.166  1.00  0.00           O
ATOM   3561  N   GLN A 229      79.068  75.093 153.886  1.00  0.00           N
ATOM   3563  CA  GLN A 229      78.718  76.393 154.446  1.00  0.00           C
ATOM   3565  CB  GLN A 229      77.258  76.353 154.916  1.00  0.00           C
ATOM   3568  CG  GLN A 229      76.258  76.113 153.756  1.00  0.00           C
ATOM   3571  CD  GLN A 229      74.858  75.983 154.336  1.00  0.00           C
ATOM   3572  OE1 GLN A 229      74.288  76.973 154.766  1.00  0.00           O
ATOM   3573  NE2 GLN A 229      74.298  74.763 154.386  1.00  0.00           N
ATOM   3576  C   GLN A 229      79.598  76.863 155.596  1.00  0.00           C
ATOM   3577  O   GLN A 229      79.998  78.023 155.666  1.00  0.00           O
ATOM   3578  N   ARG A 230      79.908  75.933 156.526  1.00  0.00           N
ATOM   3580  CA  ARG A 230      80.698  76.193 157.706  1.00  0.00           C
ATOM   3582  CB  ARG A 230      80.398  75.133 158.796  1.00  0.00           C
ATOM   3585  CG  ARG A 230      78.918  75.223 159.226  1.00  0.00           C
ATOM   3588  CD  ARG A 230      78.518  74.453 160.496  1.00  0.00           C
ATOM   3591  NE  ARG A 230      77.048  74.713 160.716  1.00  0.00           N
ATOM   3593  CZ  ARG A 230      76.578  75.943 160.896  1.00  0.00           C
ATOM   3594  NH1 ARG A 230      77.268  76.893 161.476  1.00  0.00           N
ATOM   3597  NH2 ARG A 230      75.368  76.233 160.476  1.00  0.00           N
ATOM   3600  C   ARG A 230      82.188  76.313 157.426  1.00  0.00           C
ATOM   3601  O   ARG A 230      82.888  77.033 158.146  1.00  0.00           O
ATOM   3602  N   LEU A 231      82.708  75.663 156.366  1.00  0.00           N
ATOM   3604  CA  LEU A 231      84.128  75.623 156.036  1.00  0.00           C
ATOM   3606  CB  LEU A 231      84.408  74.693 154.806  1.00  0.00           C
ATOM   3609  CG  LEU A 231      85.098  73.353 155.146  1.00  0.00           C
ATOM   3611  CD1 LEU A 231      84.288  72.463 156.096  1.00  0.00           C
ATOM   3615  CD2 LEU A 231      85.368  72.583 153.836  1.00  0.00           C
ATOM   3619  C   LEU A 231      84.778  77.003 155.856  1.00  0.00           C
ATOM   3620  O   LEU A 231      85.798  77.223 156.506  1.00  0.00           O
ATOM   3621  N   PRO A 232      84.298  78.013 155.146  1.00  0.00           N
ATOM   3622  CD  PRO A 232      83.398  77.793 154.006  1.00  0.00           C
ATOM   3625  CA  PRO A 232      85.068  79.243 154.976  1.00  0.00           C
ATOM   3627  CB  PRO A 232      84.308  79.973 153.866  1.00  0.00           C
ATOM   3630  CG  PRO A 232      83.878  78.813 152.976  1.00  0.00           C
ATOM   3633  C   PRO A 232      85.198  80.073 156.236  1.00  0.00           C
ATOM   3634  O   PRO A 232      86.278  80.613 156.486  1.00  0.00           O
ATOM   3635  N   ALA A 233      84.128  80.163 157.046  1.00  0.00           N
ATOM   3637  CA  ALA A 233      84.118  80.773 158.356  1.00  0.00           C
ATOM   3639  CB  ALA A 233      82.678  80.743 158.916  1.00  0.00           C
ATOM   3643  C   ALA A 233      85.038  80.053 159.336  1.00  0.00           C
ATOM   3644  O   ALA A 233      85.778  80.633 160.126  1.00  0.00           O
ATOM   3645  N   ALA A 234      85.038  78.713 159.276  1.00  0.00           N
ATOM   3647  CA  ALA A 234      85.958  77.853 159.966  1.00  0.00           C
ATOM   3649  CB  ALA A 234      85.508  76.413 159.696  1.00  0.00           C
ATOM   3653  C   ALA A 234      87.438  78.073 159.606  1.00  0.00           C
ATOM   3654  O   ALA A 234      88.318  78.053 160.456  1.00  0.00           O
ATOM   3655  N   LEU A 235      87.728  78.303 158.316  1.00  0.00           N
ATOM   3657  CA  LEU A 235      89.078  78.383 157.786  1.00  0.00           C
ATOM   3659  CB  LEU A 235      89.058  78.083 156.276  1.00  0.00           C
ATOM   3662  CG  LEU A 235      88.748  76.603 155.916  1.00  0.00           C
ATOM   3664  CD1 LEU A 235      88.398  76.503 154.436  1.00  0.00           C
ATOM   3668  CD2 LEU A 235      89.898  75.663 156.296  1.00  0.00           C
ATOM   3672  C   LEU A 235      89.808  79.693 158.076  1.00  0.00           C
ATOM   3673  O   LEU A 235      91.038  79.753 158.006  1.00  0.00           O
ATOM   3674  N   GLU A 236      89.108  80.783 158.466  1.00  0.00           N
ATOM   3676  CA  GLU A 236      89.748  82.023 158.916  1.00  0.00           C
ATOM   3678  CB  GLU A 236      88.618  83.053 159.236  1.00  0.00           C
ATOM   3681  CG  GLU A 236      89.058  84.523 159.496  1.00  0.00           C
ATOM   3684  CD  GLU A 236      89.388  84.873 160.966  1.00  0.00           C
ATOM   3685  OE1 GLU A 236      88.598  84.463 161.856  1.00  0.00           O
ATOM   3686  OE2 GLU A 236      90.368  85.633 161.166  1.00  0.00           O
ATOM   3687  C   GLU A 236      90.678  81.833 160.116  1.00  0.00           C
ATOM   3688  O   GLU A 236      91.818  82.273 160.136  1.00  0.00           O
ATOM   3689  N   LYS A 237      90.188  81.043 161.106  1.00  0.00           N
ATOM   3691  CA  LYS A 237      90.888  80.573 162.296  1.00  0.00           C
ATOM   3693  CB  LYS A 237      89.878  79.843 163.206  1.00  0.00           C
ATOM   3696  CG  LYS A 237      88.768  80.743 163.786  1.00  0.00           C
ATOM   3699  CD  LYS A 237      87.678  79.953 164.526  1.00  0.00           C
ATOM   3702  CE  LYS A 237      86.738  79.123 163.636  1.00  0.00           C
ATOM   3705  NZ  LYS A 237      85.848  80.003 162.846  1.00  0.00           N
ATOM   3709  C   LYS A 237      92.118  79.663 162.106  1.00  0.00           C
ATOM   3710  O   LYS A 237      93.068  79.723 162.886  1.00  0.00           O
ATOM   3711  N   VAL A 238      92.098  78.753 161.096  1.00  0.00           N
ATOM   3713  CA  VAL A 238      93.218  77.843 160.816  1.00  0.00           C
ATOM   3715  CB  VAL A 238      92.708  76.583 160.116  1.00  0.00           C
ATOM   3717  CG1 VAL A 238      92.388  76.813 158.626  1.00  0.00           C
ATOM   3721  CG2 VAL A 238      93.738  75.453 160.206  1.00  0.00           C
ATOM   3725  C   VAL A 238      94.278  78.563 159.996  1.00  0.00           C
ATOM   3726  O   VAL A 238      95.458  78.213 160.016  1.00  0.00           O
ATOM   3727  N   GLY A 239      93.838  79.623 159.296  1.00  0.00           N
ATOM   3729  CA  GLY A 239      94.628  80.573 158.536  1.00  0.00           C
ATOM   3732  C   GLY A 239      95.018  80.073 157.156  1.00  0.00           C
ATOM   3733  O   GLY A 239      95.348  78.923 156.956  1.00  0.00           O
ATOM   3734  N   MET A 240      95.028  80.893 156.086  1.00  0.00           N
ATOM   3736  CA  MET A 240      94.388  82.173 155.966  1.00  0.00           C
ATOM   3738  CB  MET A 240      95.368  83.143 155.256  1.00  0.00           C
ATOM   3741  CG  MET A 240      95.318  84.583 155.786  1.00  0.00           C
ATOM   3744  SD  MET A 240      93.778  85.503 155.526  1.00  0.00           S
ATOM   3745  CE  MET A 240      92.808  85.053 157.006  1.00  0.00           C
ATOM   3749  C   MET A 240      93.068  81.923 155.246  1.00  0.00           C
ATOM   3750  O   MET A 240      92.158  81.253 155.736  1.00  0.00           O
ATOM   3751  N   LYS A 241      92.898  82.493 154.046  1.00  0.00           N
ATOM   3753  CA  LYS A 241      91.608  82.673 153.416  1.00  0.00           C
ATOM   3755  CB  LYS A 241      91.338  84.133 152.966  1.00  0.00           C
ATOM   3758  CG  LYS A 241      92.048  84.673 151.696  1.00  0.00           C
ATOM   3761  CD  LYS A 241      93.578  84.873 151.836  1.00  0.00           C
ATOM   3764  CE  LYS A 241      94.218  85.503 150.586  1.00  0.00           C
ATOM   3767  NZ  LYS A 241      95.618  85.893 150.836  1.00  0.00           N
ATOM   3771  C   LYS A 241      91.478  81.773 152.216  1.00  0.00           C
ATOM   3772  O   LYS A 241      92.448  81.293 151.626  1.00  0.00           O
ATOM   3773  N   VAL A 242      90.208  81.543 151.826  1.00  0.00           N
ATOM   3775  CA  VAL A 242      89.848  80.763 150.666  1.00  0.00           C
ATOM   3777  CB  VAL A 242      88.508  80.043 150.826  1.00  0.00           C
ATOM   3779  CG1 VAL A 242      88.278  79.103 149.646  1.00  0.00           C
ATOM   3783  CG2 VAL A 242      88.498  79.173 152.106  1.00  0.00           C
ATOM   3787  C   VAL A 242      89.878  81.653 149.436  1.00  0.00           C
ATOM   3788  O   VAL A 242      89.418  82.793 149.416  1.00  0.00           O
ATOM   3789  N   THR A 243      90.518  81.123 148.386  1.00  0.00           N
ATOM   3791  CA  THR A 243      90.728  81.743 147.086  1.00  0.00           C
ATOM   3793  CB  THR A 243      92.068  81.323 146.476  1.00  0.00           C
ATOM   3795  OG1 THR A 243      93.148  81.623 147.366  1.00  0.00           O
ATOM   3797  CG2 THR A 243      92.308  82.083 145.166  1.00  0.00           C
ATOM   3801  C   THR A 243      89.638  81.293 146.146  1.00  0.00           C
ATOM   3802  O   THR A 243      88.858  82.103 145.656  1.00  0.00           O
ATOM   3803  N   ASP A 244      89.538  79.973 145.906  1.00  0.00           N
ATOM   3805  CA  ASP A 244      88.608  79.363 144.986  1.00  0.00           C
ATOM   3807  CB  ASP A 244      89.348  78.583 143.866  1.00  0.00           C
ATOM   3810  CG  ASP A 244      88.448  78.103 142.736  1.00  0.00           C
ATOM   3811  OD1 ASP A 244      87.258  78.503 142.696  1.00  0.00           O
ATOM   3812  OD2 ASP A 244      88.988  77.343 141.886  1.00  0.00           O
ATOM   3813  C   ASP A 244      87.738  78.393 145.766  1.00  0.00           C
ATOM   3814  O   ASP A 244      88.208  77.663 146.636  1.00  0.00           O
ATOM   3815  N   SER A 245      86.428  78.403 145.506  1.00  0.00           N
ATOM   3817  CA  SER A 245      85.478  77.543 146.166  1.00  0.00           C
ATOM   3819  CB  SER A 245      84.598  78.313 147.186  1.00  0.00           C
ATOM   3822  OG  SER A 245      85.318  78.763 148.326  1.00  0.00           O
ATOM   3824  C   SER A 245      84.518  77.063 145.126  1.00  0.00           C
ATOM   3825  O   SER A 245      83.698  77.843 144.656  1.00  0.00           O
ATOM   3826  N   THR A 246      84.468  75.773 144.766  1.00  0.00           N
ATOM   3828  CA  THR A 246      83.358  75.293 143.936  1.00  0.00           C
ATOM   3830  CB  THR A 246      83.728  74.773 142.556  1.00  0.00           C
ATOM   3832  OG1 THR A 246      84.328  75.803 141.776  1.00  0.00           O
ATOM   3834  CG2 THR A 246      82.488  74.353 141.766  1.00  0.00           C
ATOM   3838  C   THR A 246      82.628  74.203 144.656  1.00  0.00           C
ATOM   3839  O   THR A 246      83.178  73.133 144.896  1.00  0.00           O
ATOM   3840  N   ARG A 247      81.328  74.413 144.986  1.00  0.00           N
ATOM   3842  CA  ARG A 247      80.518  73.383 145.656  1.00  0.00           C
ATOM   3844  CB  ARG A 247      79.078  73.883 145.986  1.00  0.00           C
ATOM   3847  CG  ARG A 247      78.118  72.773 146.476  1.00  0.00           C
ATOM   3850  CD  ARG A 247      76.658  73.173 146.786  1.00  0.00           C
ATOM   3853  NE  ARG A 247      76.518  73.573 148.226  1.00  0.00           N
ATOM   3855  CZ  ARG A 247      76.718  74.813 148.686  1.00  0.00           C
ATOM   3856  NH1 ARG A 247      77.198  75.723 147.876  1.00  0.00           N
ATOM   3859  NH2 ARG A 247      76.428  75.123 149.936  1.00  0.00           N
ATOM   3862  C   ARG A 247      80.438  72.063 144.886  1.00  0.00           C
ATOM   3863  O   ARG A 247      80.558  70.953 145.416  1.00  0.00           O
ATOM   3864  N   SER A 248      80.248  72.193 143.566  1.00  0.00           N
ATOM   3866  CA  SER A 248      80.038  71.143 142.596  1.00  0.00           C
ATOM   3868  CB  SER A 248      79.898  71.793 141.206  1.00  0.00           C
ATOM   3871  OG  SER A 248      79.118  72.993 141.306  1.00  0.00           O
ATOM   3873  C   SER A 248      81.178  70.153 142.546  1.00  0.00           C
ATOM   3874  O   SER A 248      80.958  68.953 142.606  1.00  0.00           O
ATOM   3875  N   GLN A 249      82.428  70.673 142.506  1.00  0.00           N
ATOM   3877  CA  GLN A 249      83.648  69.893 142.446  1.00  0.00           C
ATOM   3879  CB  GLN A 249      84.838  70.783 142.006  1.00  0.00           C
ATOM   3882  CG  GLN A 249      84.778  71.293 140.546  1.00  0.00           C
ATOM   3885  CD  GLN A 249      86.038  72.083 140.226  1.00  0.00           C
ATOM   3886  OE1 GLN A 249      86.948  72.263 141.046  1.00  0.00           O
ATOM   3887  NE2 GLN A 249      86.128  72.563 138.966  1.00  0.00           N
ATOM   3890  C   GLN A 249      84.078  69.303 143.766  1.00  0.00           C
ATOM   3891  O   GLN A 249      84.898  68.383 143.796  1.00  0.00           O
ATOM   3892  N   GLY A 250      83.618  69.883 144.876  1.00  0.00           N
ATOM   3894  CA  GLY A 250      84.138  69.573 146.206  1.00  0.00           C
ATOM   3897  C   GLY A 250      85.518  70.133 146.456  1.00  0.00           C
ATOM   3898  O   GLY A 250      86.248  69.683 147.336  1.00  0.00           O
ATOM   3899  N   ASN A 251      85.898  71.173 145.696  1.00  0.00           N
ATOM   3901  CA  ASN A 251      87.268  71.603 145.606  1.00  0.00           C
ATOM   3903  CB  ASN A 251      87.748  71.483 144.126  1.00  0.00           C
ATOM   3906  CG  ASN A 251      89.168  71.983 143.836  1.00  0.00           C
ATOM   3907  OD1 ASN A 251      89.888  72.423 144.736  1.00  0.00           O
ATOM   3908  ND2 ASN A 251      89.588  71.913 142.556  1.00  0.00           N
ATOM   3911  C   ASN A 251      87.368  73.003 146.176  1.00  0.00           C
ATOM   3912  O   ASN A 251      86.598  73.913 145.826  1.00  0.00           O
ATOM   3913  N   MET A 252      88.328  73.203 147.086  1.00  0.00           N
ATOM   3915  CA  MET A 252      88.678  74.473 147.646  1.00  0.00           C
ATOM   3917  CB  MET A 252      88.308  74.523 149.156  1.00  0.00           C
ATOM   3920  CG  MET A 252      89.098  75.523 150.026  1.00  0.00           C
ATOM   3923  SD  MET A 252      90.768  74.983 150.486  1.00  0.00           S
ATOM   3924  CE  MET A 252      90.358  74.603 152.196  1.00  0.00           C
ATOM   3928  C   MET A 252      90.148  74.773 147.366  1.00  0.00           C
ATOM   3929  O   MET A 252      90.988  73.883 147.466  1.00  0.00           O
ATOM   3930  N   ALA A 253      90.498  76.033 147.046  1.00  0.00           N
ATOM   3932  CA  ALA A 253      91.878  76.463 147.016  1.00  0.00           C
ATOM   3934  CB  ALA A 253      92.308  76.843 145.596  1.00  0.00           C
ATOM   3938  C   ALA A 253      92.088  77.623 147.966  1.00  0.00           C
ATOM   3939  O   ALA A 253      91.278  78.543 148.036  1.00  0.00           O
ATOM   3940  N   VAL A 254      93.198  77.613 148.726  1.00  0.00           N
ATOM   3942  CA  VAL A 254      93.468  78.573 149.776  1.00  0.00           C
ATOM   3944  CB  VAL A 254      93.338  77.993 151.186  1.00  0.00           C
ATOM   3946  CG1 VAL A 254      91.858  77.963 151.586  1.00  0.00           C
ATOM   3950  CG2 VAL A 254      93.998  76.603 151.236  1.00  0.00           C
ATOM   3954  C   VAL A 254      94.868  79.113 149.656  1.00  0.00           C
ATOM   3955  O   VAL A 254      95.748  78.543 149.006  1.00  0.00           O
ATOM   3956  N   THR A 255      95.128  80.233 150.346  1.00  0.00           N
ATOM   3958  CA  THR A 255      96.498  80.613 150.646  1.00  0.00           C
ATOM   3960  CB  THR A 255      96.928  81.983 150.126  1.00  0.00           C
ATOM   3962  OG1 THR A 255      96.028  83.013 150.496  1.00  0.00           O
ATOM   3964  CG2 THR A 255      96.878  81.943 148.596  1.00  0.00           C
ATOM   3968  C   THR A 255      96.768  80.433 152.126  1.00  0.00           C
ATOM   3969  O   THR A 255      96.118  81.023 152.996  1.00  0.00           O
ATOM   3970  N   TYR A 256      97.738  79.543 152.446  1.00  0.00           N
ATOM   3972  CA  TYR A 256      98.128  79.213 153.796  1.00  0.00           C
ATOM   3974  CB  TYR A 256      98.598  77.733 153.936  1.00  0.00           C
ATOM   3977  CG  TYR A 256      99.018  77.383 155.356  1.00  0.00           C
ATOM   3978  CD1 TYR A 256      98.078  77.273 156.396  1.00  0.00           C
ATOM   3980  CE1 TYR A 256      98.498  77.043 157.726  1.00  0.00           C
ATOM   3982  CZ  TYR A 256      99.858  76.903 158.016  1.00  0.00           C
ATOM   3983  OH  TYR A 256     100.278  76.703 159.346  1.00  0.00           O
ATOM   3985  CD2 TYR A 256     100.368  77.183 155.666  1.00  0.00           C
ATOM   3987  CE2 TYR A 256     100.798  76.943 156.986  1.00  0.00           C
ATOM   3989  C   TYR A 256      99.268  80.123 154.216  1.00  0.00           C
ATOM   3990  O   TYR A 256     100.318  80.143 153.576  1.00  0.00           O
ATOM   3991  N   LYS A 257      99.108  80.823 155.356  1.00  0.00           N
ATOM   3993  CA  LYS A 257     100.228  81.443 156.016  1.00  0.00           C
ATOM   3995  CB  LYS A 257     100.168  82.983 155.896  1.00  0.00           C
ATOM   3998  CG  LYS A 257     101.498  83.723 156.156  1.00  0.00           C
ATOM   4001  CD  LYS A 257     102.548  83.493 155.046  1.00  0.00           C
ATOM   4004  CE  LYS A 257     103.948  84.003 155.426  1.00  0.00           C
ATOM   4007  NZ  LYS A 257     104.998  83.693 154.426  1.00  0.00           N
ATOM   4011  C   LYS A 257     100.098  81.023 157.466  1.00  0.00           C
ATOM   4012  O   LYS A 257      98.998  81.193 158.016  1.00  0.00           O
ATOM   4013  N   PRO A 258     101.118  80.463 158.136  1.00  0.00           N
ATOM   4014  CD  PRO A 258     102.468  80.243 157.596  1.00  0.00           C
ATOM   4017  CA  PRO A 258     101.098  80.293 159.586  1.00  0.00           C
ATOM   4019  CB  PRO A 258     102.488  79.723 159.946  1.00  0.00           C
ATOM   4022  CG  PRO A 258     103.398  80.183 158.806  1.00  0.00           C
ATOM   4025  C   PRO A 258     100.788  81.573 160.326  1.00  0.00           C
ATOM   4026  O   PRO A 258     101.178  82.663 159.896  1.00  0.00           O
ATOM   4027  N   LEU A 259     100.028  81.453 161.426  1.00  0.00           N
ATOM   4029  CA  LEU A 259      99.708  82.503 162.346  1.00  0.00           C
ATOM   4031  CB  LEU A 259      98.448  82.163 163.176  1.00  0.00           C
ATOM   4034  CG  LEU A 259      97.118  81.963 162.406  1.00  0.00           C
ATOM   4036  CD1 LEU A 259      97.058  80.703 161.526  1.00  0.00           C
ATOM   4040  CD2 LEU A 259      95.968  81.873 163.416  1.00  0.00           C
ATOM   4044  C   LEU A 259     100.888  82.793 163.276  1.00  0.00           C
ATOM   4045  O   LEU A 259     101.918  82.123 163.256  1.00  0.00           O
ATOM   4046  N   SER A 260     100.788  83.823 164.146  1.00  0.00           N
ATOM   4048  CA  SER A 260     101.718  84.013 165.256  1.00  0.00           C
ATOM   4050  CB  SER A 260     101.688  85.453 165.866  1.00  0.00           C
ATOM   4053  OG  SER A 260     102.598  85.663 166.946  1.00  0.00           O
ATOM   4055  C   SER A 260     101.598  82.923 166.336  1.00  0.00           C
ATOM   4056  O   SER A 260     100.568  82.283 166.526  1.00  0.00           O
ATOM   4057  N   ASP A 261     102.688  82.683 167.086  1.00  0.00           N
ATOM   4059  CA  ASP A 261     102.808  81.793 168.236  1.00  0.00           C
ATOM   4061  CB  ASP A 261     104.308  81.733 168.616  1.00  0.00           C
ATOM   4064  CG  ASP A 261     104.678  80.533 169.446  1.00  0.00           C
ATOM   4065  OD1 ASP A 261     103.838  79.873 170.076  1.00  0.00           O
ATOM   4066  OD2 ASP A 261     105.918  80.343 169.596  1.00  0.00           O
ATOM   4067  C   ASP A 261     101.898  82.203 169.396  1.00  0.00           C
ATOM   4068  O   ASP A 261     101.338  81.373 170.106  1.00  0.00           O
ATOM   4069  N   SER A 262     101.678  83.523 169.576  1.00  0.00           N
ATOM   4071  CA  SER A 262     100.548  84.023 170.366  1.00  0.00           C
ATOM   4073  CB  SER A 262     100.438  85.573 170.286  1.00  0.00           C
ATOM   4076  OG  SER A 262     101.688  86.213 170.586  1.00  0.00           O
ATOM   4078  C   SER A 262      99.208  83.443 169.936  1.00  0.00           C
ATOM   4079  O   SER A 262      98.548  82.723 170.686  1.00  0.00           O
ATOM   4080  N   ASP A 263      98.888  83.683 168.646  1.00  0.00           N
ATOM   4082  CA  ASP A 263      97.628  83.543 167.926  1.00  0.00           C
ATOM   4084  CB  ASP A 263      97.968  84.023 166.486  1.00  0.00           C
ATOM   4087  CG  ASP A 263      96.868  84.773 165.746  1.00  0.00           C
ATOM   4088  OD1 ASP A 263      95.808  85.073 166.336  1.00  0.00           O
ATOM   4089  OD2 ASP A 263      97.158  85.143 164.576  1.00  0.00           O
ATOM   4090  C   ASP A 263      97.098  82.103 167.946  1.00  0.00           C
ATOM   4091  O   ASP A 263      95.908  81.833 168.126  1.00  0.00           O
ATOM   4092  N   TRP A 264      98.038  81.133 167.826  1.00  0.00           N
ATOM   4094  CA  TRP A 264      97.778  79.713 168.006  1.00  0.00           C
ATOM   4096  CB  TRP A 264      99.088  78.893 167.856  1.00  0.00           C
ATOM   4099  CG  TRP A 264      99.648  78.783 166.476  1.00  0.00           C
ATOM   4100  CD1 TRP A 264     100.878  79.183 166.006  1.00  0.00           C
ATOM   4102  NE1 TRP A 264     100.978  78.913 164.666  1.00  0.00           N
ATOM   4104  CE2 TRP A 264      99.818  78.343 164.236  1.00  0.00           C
ATOM   4105  CD2 TRP A 264      98.958  78.203 165.356  1.00  0.00           C
ATOM   4106  CE3 TRP A 264      97.728  77.573 165.206  1.00  0.00           C
ATOM   4108  CZ3 TRP A 264      97.328  77.183 163.916  1.00  0.00           C
ATOM   4110  CZ2 TRP A 264      99.428  77.963 162.966  1.00  0.00           C
ATOM   4112  CH2 TRP A 264      98.168  77.393 162.826  1.00  0.00           C
ATOM   4114  C   TRP A 264      97.118  79.363 169.336  1.00  0.00           C
ATOM   4115  O   TRP A 264      96.268  78.463 169.436  1.00  0.00           O
ATOM   4116  N   GLN A 265      97.468  80.063 170.426  1.00  0.00           N
ATOM   4118  CA  GLN A 265      96.938  79.723 171.736  1.00  0.00           C
ATOM   4120  CB  GLN A 265      97.878  80.163 172.856  1.00  0.00           C
ATOM   4123  CG  GLN A 265      99.248  79.473 172.766  1.00  0.00           C
ATOM   4126  CD  GLN A 265      99.238  77.943 172.836  1.00  0.00           C
ATOM   4127  OE1 GLN A 265      98.238  77.233 172.776  1.00  0.00           O
ATOM   4128  NE2 GLN A 265     100.468  77.393 172.956  1.00  0.00           N
ATOM   4131  C   GLN A 265      95.558  80.243 172.036  1.00  0.00           C
ATOM   4132  O   GLN A 265      94.828  79.613 172.806  1.00  0.00           O
ATOM   4133  N   GLU A 266      95.128  81.333 171.396  1.00  0.00           N
ATOM   4135  CA  GLU A 266      93.758  81.773 171.406  1.00  0.00           C
ATOM   4137  CB  GLU A 266      93.598  83.083 170.576  1.00  0.00           C
ATOM   4140  CG  GLU A 266      94.138  84.373 171.276  1.00  0.00           C
ATOM   4143  CD  GLU A 266      95.658  84.463 171.426  1.00  0.00           C
ATOM   4144  OE1 GLU A 266      96.148  84.013 172.496  1.00  0.00           O
ATOM   4145  OE2 GLU A 266      96.338  85.043 170.536  1.00  0.00           O
ATOM   4146  C   GLU A 266      92.828  80.673 170.896  1.00  0.00           C
ATOM   4147  O   GLU A 266      91.828  80.343 171.536  1.00  0.00           O
ATOM   4148  N   LEU A 267      93.218  80.013 169.786  1.00  0.00           N
ATOM   4150  CA  LEU A 267      92.588  78.813 169.266  1.00  0.00           C
ATOM   4152  CB  LEU A 267      93.208  78.433 167.896  1.00  0.00           C
ATOM   4155  CG  LEU A 267      92.538  77.223 167.196  1.00  0.00           C
ATOM   4157  CD1 LEU A 267      91.068  77.523 166.876  1.00  0.00           C
ATOM   4161  CD2 LEU A 267      93.298  76.853 165.906  1.00  0.00           C
ATOM   4165  C   LEU A 267      92.638  77.643 170.246  1.00  0.00           C
ATOM   4166  O   LEU A 267      91.618  76.993 170.476  1.00  0.00           O
ATOM   4167  N   GLY A 268      93.798  77.383 170.886  1.00  0.00           N
ATOM   4169  CA  GLY A 268      93.968  76.323 171.886  1.00  0.00           C
ATOM   4172  C   GLY A 268      94.598  75.093 171.316  1.00  0.00           C
ATOM   4173  O   GLY A 268      94.298  73.963 171.726  1.00  0.00           O
ATOM   4174  N   ALA A 269      95.498  75.263 170.346  1.00  0.00           N
ATOM   4176  CA  ALA A 269      96.178  74.203 169.676  1.00  0.00           C
ATOM   4178  CB  ALA A 269      95.398  73.843 168.406  1.00  0.00           C
ATOM   4182  C   ALA A 269      97.568  74.703 169.366  1.00  0.00           C
ATOM   4183  O   ALA A 269      97.858  75.893 169.446  1.00  0.00           O
ATOM   4184  N   SER A 270      98.518  73.803 169.026  1.00  0.00           N
ATOM   4186  CA  SER A 270      99.858  74.213 168.646  1.00  0.00           C
ATOM   4188  CB  SER A 270     100.988  73.423 169.356  1.00  0.00           C
ATOM   4191  OG  SER A 270     100.868  72.023 169.156  1.00  0.00           O
ATOM   4193  C   SER A 270     100.048  74.243 167.146  1.00  0.00           C
ATOM   4194  O   SER A 270      99.218  73.773 166.376  1.00  0.00           O
ATOM   4195  N   ASP A 271     101.168  74.843 166.696  1.00  0.00           N
ATOM   4197  CA  ASP A 271     101.498  74.973 165.286  1.00  0.00           C
ATOM   4199  CB  ASP A 271     102.788  75.793 165.076  1.00  0.00           C
ATOM   4202  CG  ASP A 271     103.238  75.983 163.626  1.00  0.00           C
ATOM   4203  OD1 ASP A 271     102.408  75.883 162.696  1.00  0.00           O
ATOM   4204  OD2 ASP A 271     104.428  76.333 163.456  1.00  0.00           O
ATOM   4205  C   ASP A 271     101.598  73.623 164.576  1.00  0.00           C
ATOM   4206  O   ASP A 271     102.248  72.693 165.076  1.00  0.00           O
ATOM   4207  N   PRO A 272     100.978  73.473 163.426  1.00  0.00           N
ATOM   4208  CD  PRO A 272      99.738  74.173 163.066  1.00  0.00           C
ATOM   4211  CA  PRO A 272     101.198  72.323 162.586  1.00  0.00           C
ATOM   4213  CB  PRO A 272     100.058  72.383 161.576  1.00  0.00           C
ATOM   4216  CG  PRO A 272      98.958  73.093 162.346  1.00  0.00           C
ATOM   4219  C   PRO A 272     102.568  72.313 161.946  1.00  0.00           C
ATOM   4220  O   PRO A 272     103.048  71.223 161.666  1.00  0.00           O
ATOM   4221  N   GLY A 273     103.208  73.463 161.666  1.00  0.00           N
ATOM   4223  CA  GLY A 273     104.578  73.523 161.146  1.00  0.00           C
ATOM   4226  C   GLY A 273     104.708  73.263 159.666  1.00  0.00           C
ATOM   4227  O   GLY A 273     105.738  72.823 159.156  1.00  0.00           O
ATOM   4228  N   LEU A 274     103.638  73.533 158.896  1.00  0.00           N
ATOM   4230  CA  LEU A 274     103.678  73.433 157.436  1.00  0.00           C
ATOM   4232  CB  LEU A 274     102.308  73.093 156.796  1.00  0.00           C
ATOM   4235  CG  LEU A 274     101.728  71.693 157.126  1.00  0.00           C
ATOM   4237  CD1 LEU A 274     102.798  70.603 157.256  1.00  0.00           C
ATOM   4241  CD2 LEU A 274     100.858  71.703 158.386  1.00  0.00           C
ATOM   4245  C   LEU A 274     104.258  74.683 156.786  1.00  0.00           C
ATOM   4246  O   LEU A 274     104.238  75.783 157.326  1.00  0.00           O
ATOM   4247  N   ALA A 275     104.848  74.533 155.576  1.00  0.00           N
ATOM   4249  CA  ALA A 275     105.248  75.623 154.716  1.00  0.00           C
ATOM   4251  CB  ALA A 275     105.958  75.053 153.476  1.00  0.00           C
ATOM   4255  C   ALA A 275     104.088  76.503 154.266  1.00  0.00           C
ATOM   4256  O   ALA A 275     102.988  76.043 153.986  1.00  0.00           O
ATOM   4257  N   SER A 276     104.308  77.823 154.126  1.00  0.00           N
ATOM   4259  CA  SER A 276     103.368  78.673 153.416  1.00  0.00           C
ATOM   4261  CB  SER A 276     103.548  80.193 153.626  1.00  0.00           C
ATOM   4264  OG  SER A 276     104.818  80.693 153.206  1.00  0.00           O
ATOM   4266  C   SER A 276     103.298  78.333 151.946  1.00  0.00           C
ATOM   4267  O   SER A 276     104.258  77.843 151.356  1.00  0.00           O
ATOM   4268  N   GLY A 277     102.118  78.553 151.346  1.00  0.00           N
ATOM   4270  CA  GLY A 277     101.948  78.453 149.916  1.00  0.00           C
ATOM   4273  C   GLY A 277     100.508  78.243 149.636  1.00  0.00           C
ATOM   4274  O   GLY A 277      99.668  78.503 150.506  1.00  0.00           O
ATOM   4275  N   ASP A 278     100.188  77.783 148.426  1.00  0.00           N
ATOM   4277  CA  ASP A 278      98.848  77.763 147.916  1.00  0.00           C
ATOM   4279  CB  ASP A 278      98.778  78.403 146.496  1.00  0.00           C
ATOM   4282  CG  ASP A 278      99.178  79.873 146.476  1.00  0.00           C
ATOM   4283  OD1 ASP A 278      99.928  80.353 147.366  1.00  0.00           O
ATOM   4284  OD2 ASP A 278      98.738  80.583 145.536  1.00  0.00           O
ATOM   4285  C   ASP A 278      98.348  76.323 147.926  1.00  0.00           C
ATOM   4286  O   ASP A 278      98.798  75.443 147.186  1.00  0.00           O
ATOM   4287  N   TYR A 279      97.408  76.023 148.826  1.00  0.00           N
ATOM   4289  CA  TYR A 279      96.998  74.663 149.126  1.00  0.00           C
ATOM   4291  CB  TYR A 279      96.948  74.363 150.646  1.00  0.00           C
ATOM   4294  CG  TYR A 279      98.318  74.133 151.226  1.00  0.00           C
ATOM   4295  CD1 TYR A 279      99.208  75.173 151.516  1.00  0.00           C
ATOM   4297  CE1 TYR A 279     100.448  74.923 152.126  1.00  0.00           C
ATOM   4299  CZ  TYR A 279     100.798  73.603 152.456  1.00  0.00           C
ATOM   4300  OH  TYR A 279     102.098  73.303 152.896  1.00  0.00           O
ATOM   4302  CD2 TYR A 279      98.688  72.823 151.576  1.00  0.00           C
ATOM   4304  CE2 TYR A 279      99.918  72.553 152.196  1.00  0.00           C
ATOM   4306  C   TYR A 279      95.668  74.353 148.466  1.00  0.00           C
ATOM   4307  O   TYR A 279      94.888  75.243 148.126  1.00  0.00           O
ATOM   4308  N   LYS A 280      95.408  73.053 148.246  1.00  0.00           N
ATOM   4310  CA  LYS A 280      94.218  72.603 147.536  1.00  0.00           C
ATOM   4312  CB  LYS A 280      94.678  72.013 146.176  1.00  0.00           C
ATOM   4315  CG  LYS A 280      93.648  71.983 145.026  1.00  0.00           C
ATOM   4318  CD  LYS A 280      92.488  70.993 145.196  1.00  0.00           C
ATOM   4321  CE  LYS A 280      92.868  69.523 145.386  1.00  0.00           C
ATOM   4324  NZ  LYS A 280      93.348  68.893 144.126  1.00  0.00           N
ATOM   4328  C   LYS A 280      93.558  71.553 148.436  1.00  0.00           C
ATOM   4329  O   LYS A 280      94.198  70.593 148.856  1.00  0.00           O
ATOM   4330  N   LEU A 281      92.258  71.713 148.776  1.00  0.00           N
ATOM   4332  CA  LEU A 281      91.478  70.773 149.566  1.00  0.00           C
ATOM   4334  CB  LEU A 281      90.598  71.493 150.636  1.00  0.00           C
ATOM   4337  CG  LEU A 281      89.438  70.713 151.326  1.00  0.00           C
ATOM   4339  CD1 LEU A 281      89.928  69.543 152.176  1.00  0.00           C
ATOM   4343  CD2 LEU A 281      88.598  71.623 152.246  1.00  0.00           C
ATOM   4347  C   LEU A 281      90.588  69.943 148.656  1.00  0.00           C
ATOM   4348  O   LEU A 281      90.008  70.453 147.696  1.00  0.00           O
ATOM   4349  N   GLN A 282      90.408  68.653 148.976  1.00  0.00           N
ATOM   4351  CA  GLN A 282      89.278  67.873 148.506  1.00  0.00           C
ATOM   4353  CB  GLN A 282      89.758  66.563 147.806  1.00  0.00           C
ATOM   4356  CG  GLN A 282      90.248  66.733 146.346  1.00  0.00           C
ATOM   4359  CD  GLN A 282      89.268  67.513 145.456  1.00  0.00           C
ATOM   4360  OE1 GLN A 282      88.088  67.713 145.736  1.00  0.00           O
ATOM   4361  NE2 GLN A 282      89.748  67.943 144.256  1.00  0.00           N
ATOM   4364  C   GLN A 282      88.278  67.543 149.616  1.00  0.00           C
ATOM   4365  O   GLN A 282      88.648  66.963 150.636  1.00  0.00           O
ATOM   4366  N   VAL A 283      86.998  67.933 149.426  1.00  0.00           N
ATOM   4368  CA  VAL A 283      85.888  67.693 150.346  1.00  0.00           C
ATOM   4370  CB  VAL A 283      85.158  68.993 150.716  1.00  0.00           C
ATOM   4372  CG1 VAL A 283      83.928  69.273 149.836  1.00  0.00           C
ATOM   4376  CG2 VAL A 283      84.718  68.963 152.186  1.00  0.00           C
ATOM   4380  C   VAL A 283      84.948  66.653 149.716  1.00  0.00           C
ATOM   4381  O   VAL A 283      84.688  66.693 148.516  1.00  0.00           O
ATOM   4382  N   GLY A 284      84.438  65.653 150.476  1.00  0.00           N
ATOM   4384  CA  GLY A 284      83.518  64.653 149.926  1.00  0.00           C
ATOM   4387  C   GLY A 284      82.358  64.333 150.826  1.00  0.00           C
ATOM   4388  O   GLY A 284      82.338  64.683 152.006  1.00  0.00           O
ATOM   4389  N   ASP A 285      81.338  63.633 150.296  1.00  0.00           N
ATOM   4391  CA  ASP A 285      80.088  63.373 150.976  1.00  0.00           C
ATOM   4393  CB  ASP A 285      78.898  63.483 149.976  1.00  0.00           C
ATOM   4396  CG  ASP A 285      77.528  63.663 150.626  1.00  0.00           C
ATOM   4397  OD1 ASP A 285      77.398  64.263 151.726  1.00  0.00           O
ATOM   4398  OD2 ASP A 285      76.548  63.383 149.896  1.00  0.00           O
ATOM   4399  C   ASP A 285      80.148  61.993 151.606  1.00  0.00           C
ATOM   4400  O   ASP A 285      80.668  61.043 151.016  1.00  0.00           O
ATOM   4401  N   LEU A 286      79.628  61.873 152.836  1.00  0.00           N
ATOM   4403  CA  LEU A 286      79.358  60.623 153.506  1.00  0.00           C
ATOM   4405  CB  LEU A 286      80.348  60.283 154.656  1.00  0.00           C
ATOM   4408  CG  LEU A 286      81.838  60.263 154.266  1.00  0.00           C
ATOM   4410  CD1 LEU A 286      82.738  60.133 155.506  1.00  0.00           C
ATOM   4414  CD2 LEU A 286      82.128  59.123 153.296  1.00  0.00           C
ATOM   4418  C   LEU A 286      78.018  60.873 154.136  1.00  0.00           C
ATOM   4419  O   LEU A 286      77.578  62.013 154.206  1.00  0.00           O
ATOM   4420  N   ASP A 287      77.308  59.833 154.636  1.00  0.00           N
ATOM   4422  CA  ASP A 287      75.918  59.983 155.056  1.00  0.00           C
ATOM   4424  CB  ASP A 287      75.328  58.593 155.496  1.00  0.00           C
ATOM   4427  CG  ASP A 287      75.998  57.883 156.686  1.00  0.00           C
ATOM   4428  OD1 ASP A 287      77.048  58.323 157.206  1.00  0.00           O
ATOM   4429  OD2 ASP A 287      75.488  56.783 157.066  1.00  0.00           O
ATOM   4430  C   ASP A 287      75.668  61.063 156.106  1.00  0.00           C
ATOM   4431  O   ASP A 287      74.788  61.913 155.966  1.00  0.00           O
ATOM   4432  N   ASN A 288      76.498  61.073 157.146  1.00  0.00           N
ATOM   4434  CA  ASN A 288      76.408  61.983 158.266  1.00  0.00           C
ATOM   4436  CB  ASN A 288      76.098  61.143 159.536  1.00  0.00           C
ATOM   4439  CG  ASN A 288      74.598  60.953 159.616  1.00  0.00           C
ATOM   4440  OD1 ASN A 288      73.858  61.933 159.546  1.00  0.00           O
ATOM   4441  ND2 ASN A 288      74.138  59.703 159.816  1.00  0.00           N
ATOM   4444  C   ASN A 288      77.708  62.723 158.486  1.00  0.00           C
ATOM   4445  O   ASN A 288      77.918  63.293 159.556  1.00  0.00           O
ATOM   4446  N   ARG A 289      78.628  62.673 157.516  1.00  0.00           N
ATOM   4448  CA  ARG A 289      80.028  62.963 157.736  1.00  0.00           C
ATOM   4450  CB  ARG A 289      80.848  61.703 158.166  1.00  0.00           C
ATOM   4453  CG  ARG A 289      80.518  61.173 159.576  1.00  0.00           C
ATOM   4456  CD  ARG A 289      81.188  59.833 159.916  1.00  0.00           C
ATOM   4459  NE  ARG A 289      80.668  59.383 161.256  1.00  0.00           N
ATOM   4461  CZ  ARG A 289      79.498  58.773 161.436  1.00  0.00           C
ATOM   4462  NH1 ARG A 289      78.688  58.553 160.436  1.00  0.00           N
ATOM   4465  NH2 ARG A 289      79.168  58.323 162.636  1.00  0.00           N
ATOM   4468  C   ARG A 289      80.588  63.533 156.446  1.00  0.00           C
ATOM   4469  O   ARG A 289      79.948  63.473 155.406  1.00  0.00           O
ATOM   4470  N   SER A 290      81.798  64.083 156.516  1.00  0.00           N
ATOM   4472  CA  SER A 290      82.468  64.653 155.376  1.00  0.00           C
ATOM   4474  CB  SER A 290      82.198  66.173 155.266  1.00  0.00           C
ATOM   4477  OG  SER A 290      82.988  66.813 154.256  1.00  0.00           O
ATOM   4479  C   SER A 290      83.948  64.373 155.446  1.00  0.00           C
ATOM   4480  O   SER A 290      84.558  64.303 156.516  1.00  0.00           O
ATOM   4481  N   SER A 291      84.538  64.143 154.276  1.00  0.00           N
ATOM   4483  CA  SER A 291      85.918  63.753 154.086  1.00  0.00           C
ATOM   4485  CB  SER A 291      85.978  62.673 152.956  1.00  0.00           C
ATOM   4488  OG  SER A 291      85.738  63.183 151.656  1.00  0.00           O
ATOM   4490  C   SER A 291      86.718  65.003 153.746  1.00  0.00           C
ATOM   4491  O   SER A 291      86.328  65.753 152.856  1.00  0.00           O
ATOM   4492  N   LEU A 292      87.828  65.313 154.456  1.00  0.00           N
ATOM   4494  CA  LEU A 292      88.648  66.483 154.116  1.00  0.00           C
ATOM   4496  CB  LEU A 292      88.598  67.593 155.206  1.00  0.00           C
ATOM   4499  CG  LEU A 292      87.338  68.483 155.196  1.00  0.00           C
ATOM   4501  CD1 LEU A 292      86.128  67.853 155.896  1.00  0.00           C
ATOM   4505  CD2 LEU A 292      87.618  69.873 155.796  1.00  0.00           C
ATOM   4509  C   LEU A 292      90.108  66.083 153.906  1.00  0.00           C
ATOM   4510  O   LEU A 292      90.808  65.793 154.876  1.00  0.00           O
ATOM   4511  N   GLN A 293      90.608  66.123 152.656  1.00  0.00           N
ATOM   4513  CA  GLN A 293      91.978  65.783 152.326  1.00  0.00           C
ATOM   4515  CB  GLN A 293      92.048  64.663 151.246  1.00  0.00           C
ATOM   4518  CG  GLN A 293      93.478  64.203 150.886  1.00  0.00           C
ATOM   4521  CD  GLN A 293      93.478  63.253 149.686  1.00  0.00           C
ATOM   4522  OE1 GLN A 293      92.698  62.303 149.596  1.00  0.00           O
ATOM   4523  NE2 GLN A 293      94.358  63.493 148.686  1.00  0.00           N
ATOM   4526  C   GLN A 293      92.688  66.993 151.756  1.00  0.00           C
ATOM   4527  O   GLN A 293      92.208  67.623 150.816  1.00  0.00           O
ATOM   4528  N   PHE A 294      93.858  67.363 152.276  1.00  0.00           N
ATOM   4530  CA  PHE A 294      94.558  68.553 151.836  1.00  0.00           C
ATOM   4532  CB  PHE A 294      94.848  69.563 152.976  1.00  0.00           C
ATOM   4535  CG  PHE A 294      93.628  70.163 153.626  1.00  0.00           C
ATOM   4536  CD1 PHE A 294      92.768  69.403 154.446  1.00  0.00           C
ATOM   4538  CE1 PHE A 294      91.758  70.023 155.206  1.00  0.00           C
ATOM   4540  CZ  PHE A 294      91.588  71.403 155.146  1.00  0.00           C
ATOM   4542  CD2 PHE A 294      93.428  71.553 153.566  1.00  0.00           C
ATOM   4544  CE2 PHE A 294      92.428  72.163 154.326  1.00  0.00           C
ATOM   4546  C   PHE A 294      95.838  68.143 151.136  1.00  0.00           C
ATOM   4547  O   PHE A 294      96.458  67.123 151.466  1.00  0.00           O
ATOM   4548  N   ILE A 295      96.208  68.893 150.096  1.00  0.00           N
ATOM   4550  CA  ILE A 295      97.308  68.613 149.196  1.00  0.00           C
ATOM   4552  CB  ILE A 295      96.808  68.333 147.776  1.00  0.00           C
ATOM   4554  CG2 ILE A 295      97.998  68.123 146.826  1.00  0.00           C
ATOM   4558  CG1 ILE A 295      95.898  67.063 147.666  1.00  0.00           C
ATOM   4561  CD  ILE A 295      94.438  67.233 148.136  1.00  0.00           C
ATOM   4565  C   ILE A 295      98.238  69.833 149.226  1.00  0.00           C
ATOM   4566  O   ILE A 295      97.768  70.963 149.186  1.00  0.00           O
ATOM   4567  N   ASP A 296      99.568  69.613 149.356  1.00  0.00           N
ATOM   4569  CA  ASP A 296     100.658  70.573 149.266  1.00  0.00           C
ATOM   4571  CB  ASP A 296     101.988  69.753 149.336  1.00  0.00           C
ATOM   4574  CG  ASP A 296     103.198  70.593 149.696  1.00  0.00           C
ATOM   4575  OD1 ASP A 296     104.038  70.843 148.786  1.00  0.00           O
ATOM   4576  OD2 ASP A 296     103.298  71.043 150.866  1.00  0.00           O
ATOM   4577  C   ASP A 296     100.628  71.533 148.046  1.00  0.00           C
ATOM   4578  O   ASP A 296      99.948  71.223 147.056  1.00  0.00           O
ATOM   4579  N   PRO A 297     101.348  72.663 147.986  1.00  0.00           N
ATOM   4580  CD  PRO A 297     101.768  73.413 149.156  1.00  0.00           C
ATOM   4583  CA  PRO A 297     101.458  73.473 146.776  1.00  0.00           C
ATOM   4585  CB  PRO A 297     102.288  74.693 147.216  1.00  0.00           C
ATOM   4588  CG  PRO A 297     101.938  74.853 148.696  1.00  0.00           C
ATOM   4591  C   PRO A 297     102.138  72.733 145.646  1.00  0.00           C
ATOM   4592  O   PRO A 297     101.918  73.063 144.486  1.00  0.00           O
ATOM   4593  N   LYS A 298     102.998  71.743 145.966  1.00  0.00           N
ATOM   4595  CA  LYS A 298     103.638  70.983 144.926  1.00  0.00           C
ATOM   4597  CB  LYS A 298     104.978  70.433 145.456  1.00  0.00           C
ATOM   4600  CG  LYS A 298     105.858  69.793 144.356  1.00  0.00           C
ATOM   4603  CD  LYS A 298     107.318  69.443 144.726  1.00  0.00           C
ATOM   4606  CE  LYS A 298     108.318  70.613 144.686  1.00  0.00           C
ATOM   4609  NZ  LYS A 298     107.948  71.573 145.726  1.00  0.00           N
ATOM   4613  C   LYS A 298     102.778  69.853 144.356  1.00  0.00           C
ATOM   4614  O   LYS A 298     103.058  69.343 143.276  1.00  0.00           O
ATOM   4615  N   GLY A 299     101.678  69.463 145.026  1.00  0.00           N
ATOM   4617  CA  GLY A 299     100.828  68.343 144.596  1.00  0.00           C
ATOM   4620  C   GLY A 299     100.938  67.103 145.446  1.00  0.00           C
ATOM   4621  O   GLY A 299     100.488  66.023 145.096  1.00  0.00           O
ATOM   4622  N   HIS A 300     101.528  67.203 146.636  1.00  0.00           N
ATOM   4624  CA  HIS A 300     101.708  66.043 147.496  1.00  0.00           C
ATOM   4626  CB  HIS A 300     103.118  66.003 148.096  1.00  0.00           C
ATOM   4629  ND1 HIS A 300     104.768  67.063 146.536  1.00  0.00           N
ATOM   4630  CG  HIS A 300     104.118  65.933 146.996  1.00  0.00           C
ATOM   4631  CE1 HIS A 300     105.548  66.623 145.556  1.00  0.00           C
ATOM   4633  NE2 HIS A 300     105.438  65.283 145.386  1.00  0.00           N
ATOM   4635  CD2 HIS A 300     104.518  64.833 146.306  1.00  0.00           C
ATOM   4637  C   HIS A 300     100.678  65.983 148.596  1.00  0.00           C
ATOM   4638  O   HIS A 300     100.428  66.953 149.316  1.00  0.00           O
ATOM   4639  N   THR A 301     100.048  64.813 148.776  1.00  0.00           N
ATOM   4641  CA  THR A 301      99.148  64.593 149.896  1.00  0.00           C
ATOM   4643  CB  THR A 301      98.028  63.583 149.616  1.00  0.00           C
ATOM   4645  OG1 THR A 301      97.558  63.643 148.266  1.00  0.00           O
ATOM   4647  CG2 THR A 301      96.848  63.993 150.506  1.00  0.00           C
ATOM   4651  C   THR A 301      99.958  64.193 151.136  1.00  0.00           C
ATOM   4652  O   THR A 301     100.798  63.293 151.096  1.00  0.00           O
ATOM   4653  N   LEU A 302      99.778  64.913 152.256  1.00  0.00           N
ATOM   4655  CA  LEU A 302     100.628  64.943 153.436  1.00  0.00           C
ATOM   4657  CB  LEU A 302     100.158  66.073 154.386  1.00  0.00           C
ATOM   4660  CG  LEU A 302     100.288  67.563 153.946  1.00  0.00           C
ATOM   4662  CD1 LEU A 302     101.678  68.153 154.136  1.00  0.00           C
ATOM   4666  CD2 LEU A 302      99.808  67.893 152.536  1.00  0.00           C
ATOM   4670  C   LEU A 302     100.668  63.643 154.266  1.00  0.00           C
ATOM   4671  O   LEU A 302      99.678  62.933 154.406  1.00  0.00           O
ATOM   4672  N   THR A 303     101.818  63.303 154.886  1.00  0.00           N
ATOM   4674  CA  THR A 303     101.978  62.213 155.866  1.00  0.00           C
ATOM   4676  CB  THR A 303     103.428  62.023 156.356  1.00  0.00           C
ATOM   4678  OG1 THR A 303     104.328  62.503 155.386  1.00  0.00           O
ATOM   4680  CG2 THR A 303     103.738  60.533 156.546  1.00  0.00           C
ATOM   4684  C   THR A 303     101.118  62.313 157.126  1.00  0.00           C
ATOM   4685  O   THR A 303     100.808  63.403 157.606  1.00  0.00           O
ATOM   4686  N   GLN A 304     100.788  61.143 157.746  1.00  0.00           N
ATOM   4688  CA  GLN A 304      99.858  60.963 158.856  1.00  0.00           C
ATOM   4690  CB  GLN A 304      99.708  59.443 159.216  1.00  0.00           C
ATOM   4693  CG  GLN A 304      98.548  59.053 160.186  1.00  0.00           C
ATOM   4696  CD  GLN A 304      97.148  59.433 159.676  1.00  0.00           C
ATOM   4697  OE1 GLN A 304      96.918  60.563 159.256  1.00  0.00           O
ATOM   4698  NE2 GLN A 304      96.178  58.493 159.696  1.00  0.00           N
ATOM   4701  C   GLN A 304     100.278  61.743 160.086  1.00  0.00           C
ATOM   4702  O   GLN A 304      99.468  62.203 160.886  1.00  0.00           O
ATOM   4703  N   SER A 305     101.588  61.973 160.226  1.00  0.00           N
ATOM   4705  CA  SER A 305     102.148  62.813 161.266  1.00  0.00           C
ATOM   4707  CB  SER A 305     103.668  62.903 161.046  1.00  0.00           C
ATOM   4710  OG  SER A 305     104.318  63.553 162.136  1.00  0.00           O
ATOM   4712  C   SER A 305     101.598  64.243 161.376  1.00  0.00           C
ATOM   4713  O   SER A 305     101.278  64.683 162.486  1.00  0.00           O
ATOM   4714  N   GLN A 306     101.418  64.993 160.266  1.00  0.00           N
ATOM   4716  CA  GLN A 306     100.758  66.283 160.386  1.00  0.00           C
ATOM   4718  CB  GLN A 306     101.268  67.353 159.376  1.00  0.00           C
ATOM   4721  CG  GLN A 306     101.328  66.903 157.896  1.00  0.00           C
ATOM   4724  CD  GLN A 306     102.748  66.583 157.456  1.00  0.00           C
ATOM   4725  OE1 GLN A 306     103.658  67.413 157.556  1.00  0.00           O
ATOM   4726  NE2 GLN A 306     102.988  65.333 156.986  1.00  0.00           N
ATOM   4729  C   GLN A 306      99.248  66.183 160.346  1.00  0.00           C
ATOM   4730  O   GLN A 306      98.528  66.963 160.956  1.00  0.00           O
ATOM   4731  N   ASN A 307      98.698  65.173 159.656  1.00  0.00           N
ATOM   4733  CA  ASN A 307      97.268  64.963 159.556  1.00  0.00           C
ATOM   4735  CB  ASN A 307      97.028  63.803 158.576  1.00  0.00           C
ATOM   4738  CG  ASN A 307      95.558  63.553 158.286  1.00  0.00           C
ATOM   4739  OD1 ASN A 307      94.888  62.693 158.866  1.00  0.00           O
ATOM   4740  ND2 ASN A 307      95.008  64.273 157.296  1.00  0.00           N
ATOM   4743  C   ASN A 307      96.588  64.693 160.896  1.00  0.00           C
ATOM   4744  O   ASN A 307      95.638  65.383 161.266  1.00  0.00           O
ATOM   4745  N   ASP A 308      97.158  63.773 161.716  1.00  0.00           N
ATOM   4747  CA  ASP A 308      96.758  63.553 163.096  1.00  0.00           C
ATOM   4749  CB  ASP A 308      97.578  62.403 163.756  1.00  0.00           C
ATOM   4752  CG  ASP A 308      97.148  60.983 163.376  1.00  0.00           C
ATOM   4753  OD1 ASP A 308      96.148  60.743 162.676  1.00  0.00           O
ATOM   4754  OD2 ASP A 308      97.808  60.053 163.936  1.00  0.00           O
ATOM   4755  C   ASP A 308      96.928  64.813 163.956  1.00  0.00           C
ATOM   4756  O   ASP A 308      96.078  65.143 164.776  1.00  0.00           O
ATOM   4757  N   ALA A 309      98.018  65.563 163.746  1.00  0.00           N
ATOM   4759  CA  ALA A 309      98.268  66.843 164.366  1.00  0.00           C
ATOM   4761  CB  ALA A 309      99.688  67.303 163.986  1.00  0.00           C
ATOM   4765  C   ALA A 309      97.268  67.953 164.046  1.00  0.00           C
ATOM   4766  O   ALA A 309      96.998  68.823 164.876  1.00  0.00           O
ATOM   4767  N   LEU A 310      96.708  67.973 162.816  1.00  0.00           N
ATOM   4769  CA  LEU A 310      95.708  68.943 162.386  1.00  0.00           C
ATOM   4771  CB  LEU A 310      95.568  69.013 160.846  1.00  0.00           C
ATOM   4774  CG  LEU A 310      96.758  69.703 160.146  1.00  0.00           C
ATOM   4776  CD1 LEU A 310      96.658  69.593 158.626  1.00  0.00           C
ATOM   4780  CD2 LEU A 310      96.848  71.173 160.536  1.00  0.00           C
ATOM   4784  C   LEU A 310      94.338  68.703 162.976  1.00  0.00           C
ATOM   4785  O   LEU A 310      93.498  69.603 162.986  1.00  0.00           O
ATOM   4786  N   VAL A 311      94.068  67.513 163.556  1.00  0.00           N
ATOM   4788  CA  VAL A 311      92.798  67.213 164.196  1.00  0.00           C
ATOM   4790  CB  VAL A 311      92.818  65.823 164.836  1.00  0.00           C
ATOM   4792  CG1 VAL A 311      91.498  65.523 165.566  1.00  0.00           C
ATOM   4796  CG2 VAL A 311      93.038  64.773 163.746  1.00  0.00           C
ATOM   4800  C   VAL A 311      92.458  68.223 165.286  1.00  0.00           C
ATOM   4801  O   VAL A 311      91.368  68.793 165.336  1.00  0.00           O
ATOM   4802  N   ALA A 312      93.468  68.533 166.136  1.00  0.00           N
ATOM   4804  CA  ALA A 312      93.378  69.473 167.216  1.00  0.00           C
ATOM   4806  CB  ALA A 312      94.698  69.423 167.996  1.00  0.00           C
ATOM   4810  C   ALA A 312      93.058  70.913 166.796  1.00  0.00           C
ATOM   4811  O   ALA A 312      92.148  71.533 167.346  1.00  0.00           O
ATOM   4812  N   VAL A 313      93.758  71.453 165.766  1.00  0.00           N
ATOM   4814  CA  VAL A 313      93.448  72.773 165.226  1.00  0.00           C
ATOM   4816  CB  VAL A 313      94.498  73.363 164.266  1.00  0.00           C
ATOM   4818  CG1 VAL A 313      95.908  73.253 164.876  1.00  0.00           C
ATOM   4822  CG2 VAL A 313      94.488  72.743 162.856  1.00  0.00           C
ATOM   4826  C   VAL A 313      92.038  72.833 164.646  1.00  0.00           C
ATOM   4827  O   VAL A 313      91.298  73.783 164.916  1.00  0.00           O
ATOM   4828  N   PHE A 314      91.598  71.803 163.886  1.00  0.00           N
ATOM   4830  CA  PHE A 314      90.228  71.713 163.396  1.00  0.00           C
ATOM   4832  CB  PHE A 314      90.088  70.673 162.256  1.00  0.00           C
ATOM   4835  CG  PHE A 314      90.798  71.183 161.026  1.00  0.00           C
ATOM   4836  CD1 PHE A 314      90.358  72.363 160.406  1.00  0.00           C
ATOM   4838  CE1 PHE A 314      91.018  72.883 159.286  1.00  0.00           C
ATOM   4840  CZ  PHE A 314      92.148  72.233 158.776  1.00  0.00           C
ATOM   4842  CD2 PHE A 314      91.898  70.503 160.466  1.00  0.00           C
ATOM   4844  CE2 PHE A 314      92.578  71.043 159.376  1.00  0.00           C
ATOM   4846  C   PHE A 314      89.148  71.543 164.456  1.00  0.00           C
ATOM   4847  O   PHE A 314      88.158  72.273 164.426  1.00  0.00           O
ATOM   4848  N   GLN A 315      89.318  70.673 165.476  1.00  0.00           N
ATOM   4850  CA  GLN A 315      88.398  70.573 166.606  1.00  0.00           C
ATOM   4852  CB  GLN A 315      88.818  69.493 167.656  1.00  0.00           C
ATOM   4855  CG  GLN A 315      88.588  68.003 167.286  1.00  0.00           C
ATOM   4858  CD  GLN A 315      89.008  67.013 168.386  1.00  0.00           C
ATOM   4859  OE1 GLN A 315      89.608  65.963 168.146  1.00  0.00           O
ATOM   4860  NE2 GLN A 315      88.728  67.353 169.666  1.00  0.00           N
ATOM   4863  C   GLN A 315      88.198  71.913 167.316  1.00  0.00           C
ATOM   4864  O   GLN A 315      87.098  72.303 167.706  1.00  0.00           O
ATOM   4865  N   ALA A 316      89.288  72.693 167.476  1.00  0.00           N
ATOM   4867  CA  ALA A 316      89.288  73.923 168.246  1.00  0.00           C
ATOM   4869  CB  ALA A 316      90.748  74.323 168.486  1.00  0.00           C
ATOM   4873  C   ALA A 316      88.578  75.063 167.536  1.00  0.00           C
ATOM   4874  O   ALA A 316      88.138  76.043 168.146  1.00  0.00           O
ATOM   4875  N   ALA A 317      88.468  74.953 166.206  1.00  0.00           N
ATOM   4877  CA  ALA A 317      87.628  75.813 165.416  1.00  0.00           C
ATOM   4879  CB  ALA A 317      88.208  75.833 163.996  1.00  0.00           C
ATOM   4883  C   ALA A 317      86.158  75.383 165.396  1.00  0.00           C
ATOM   4884  O   ALA A 317      85.278  76.213 165.206  1.00  0.00           O
ATOM   4885  N   PHE A 318      85.838  74.093 165.616  1.00  0.00           N
ATOM   4887  CA  PHE A 318      84.468  73.583 165.466  1.00  0.00           C
ATOM   4889  CB  PHE A 318      84.448  72.133 164.876  1.00  0.00           C
ATOM   4892  CG  PHE A 318      84.548  72.113 163.366  1.00  0.00           C
ATOM   4893  CD1 PHE A 318      83.518  72.623 162.556  1.00  0.00           C
ATOM   4895  CE1 PHE A 318      83.588  72.523 161.156  1.00  0.00           C
ATOM   4897  CZ  PHE A 318      84.678  71.883 160.556  1.00  0.00           C
ATOM   4899  CD2 PHE A 318      85.618  71.463 162.746  1.00  0.00           C
ATOM   4901  CE2 PHE A 318      85.698  71.343 161.346  1.00  0.00           C
ATOM   4903  C   PHE A 318      83.698  73.623 166.776  1.00  0.00           C
ATOM   4904  O   PHE A 318      82.638  73.003 166.926  1.00  0.00           O
ATOM   4905  N   SER A 319      84.188  74.363 167.786  1.00  0.00           N
ATOM   4907  CA  SER A 319      84.078  73.963 169.176  1.00  0.00           C
ATOM   4909  CB  SER A 319      85.358  74.453 169.916  1.00  0.00           C
ATOM   4912  OG  SER A 319      85.528  75.863 169.776  1.00  0.00           O
ATOM   4914  C   SER A 319      82.828  74.443 169.926  1.00  0.00           C
ATOM   4915  O   SER A 319      82.838  74.493 171.166  1.00  0.00           O
ATOM   4916  N   LYS A 320      81.718  74.773 169.236  1.00  0.00           N
ATOM   4918  CA  LYS A 320      80.458  75.163 169.856  1.00  0.00           C
ATOM   4920  CB  LYS A 320      80.388  76.703 170.096  1.00  0.00           C
ATOM   4923  CG  LYS A 320      80.908  77.153 171.476  1.00  0.00           C
ATOM   4926  CD  LYS A 320      80.138  76.503 172.656  1.00  0.00           C
ATOM   4929  CE  LYS A 320      78.618  76.773 172.696  1.00  0.00           C
ATOM   4932  NZ  LYS A 320      77.848  75.583 173.106  1.00  0.00           N
ATOM   4936  C   LYS A 320      79.188  74.573 169.176  1.00  0.00           C
ATOM   4937  OT1 LYS A 320      79.118  73.313 169.146  1.00  0.00           O
ATOM   4938  OT2 LYS A 320      78.258  75.313 168.746  1.00  0.00           O
ATOM   4939  NH3 POPEB 321      53.938 130.293 137.756  1.00  0.00           N
ATOM   4943  C12 POPEB 321      52.808 129.383 138.116  1.00  0.00           C
ATOM   4946  C11 POPEB 321      53.288 127.943 138.306  1.00  0.00           C
ATOM   4949  P   POPEB 321      51.028 126.663 138.146  1.00  0.00           P
ATOM   4950  O13 POPEB 321      50.988 125.193 138.286  1.00  0.00           O
ATOM   4951  O14 POPEB 321      49.908 127.423 138.726  1.00  0.00           O
ATOM   4952  O11 POPEB 321      51.258 127.053 136.636  1.00  0.00           O
ATOM   4953  O12 POPEB 321      52.298 127.153 138.936  1.00  0.00           O
ATOM   4954  C1  POPEB 321      51.218 126.043 135.616  1.00  0.00           C
ATOM   4957  C2  POPEB 321      51.108 126.643 134.186  1.00  0.00           C
ATOM   4959  O21 POPEB 321      51.338 125.533 133.276  1.00  0.00           O
ATOM   4960  C21 POPEB 321      51.008 125.793 132.016  1.00  0.00           C
ATOM   4961  O22 POPEB 321      50.308 126.723 131.646  1.00  0.00           O
ATOM   4962  C22 POPEB 321      51.678 124.753 131.106  1.00  0.00           C
ATOM   4965  C3  POPEB 321      52.158 127.763 133.946  1.00  0.00           C
ATOM   4968  O31 POPEB 321      51.758 128.873 133.106  1.00  0.00           O
ATOM   4969  C31 POPEB 321      52.308 128.953 131.896  1.00  0.00           C
ATOM   4970  O32 POPEB 321      52.928 128.073 131.326  1.00  0.00           O
ATOM   4971  C32 POPEB 321      52.128 130.373 131.336  1.00  0.00           C
ATOM   4974  C23 POPEB 321      51.708 125.133 129.606  1.00  0.00           C
ATOM   4977  C24 POPEB 321      53.128 125.233 129.006  1.00  0.00           C
ATOM   4980  C25 POPEB 321      53.708 123.883 128.576  1.00  0.00           C
ATOM   4983  C26 POPEB 321      55.058 124.023 127.856  1.00  0.00           C
ATOM   4986  C27 POPEB 321      55.488 122.723 127.166  1.00  0.00           C
ATOM   4989  C28 POPEB 321      56.908 122.773 126.566  1.00  0.00           C
ATOM   4992  C29 POPEB 321      56.968 123.643 125.336  1.00  0.00           C
ATOM   4994 0C21 POPEB 321      57.748 124.723 125.136  1.00  0.00           C
ATOM   4996 1C21 POPEB 321      58.768 125.283 126.096  1.00  0.00           C
ATOM   4999 2C21 POPEB 321      60.018 125.883 125.416  1.00  0.00           C
ATOM   5002 3C21 POPEB 321      59.808 127.273 124.776  1.00  0.00           C
ATOM   5005 4C21 POPEB 321      59.608 127.213 123.246  1.00  0.00           C
ATOM   5008 5C21 POPEB 321      59.198 128.553 122.626  1.00  0.00           C
ATOM   5011 6C21 POPEB 321      60.288 129.633 122.686  1.00  0.00           C
ATOM   5014 7C21 POPEB 321      59.878 130.903 121.926  1.00  0.00           C
ATOM   5017 8C21 POPEB 321      60.878 132.053 122.056  1.00  0.00           C
ATOM   5021  C33 POPEB 321      51.558 130.363 129.906  1.00  0.00           C
ATOM   5024  C34 POPEB 321      51.898 131.623 129.096  1.00  0.00           C
ATOM   5027  C35 POPEB 321      51.008 131.763 127.856  1.00  0.00           C
ATOM   5030  C36 POPEB 321      51.308 133.063 127.106  1.00  0.00           C
ATOM   5033  C37 POPEB 321      50.238 133.443 126.086  1.00  0.00           C
ATOM   5036  C38 POPEB 321      50.538 134.793 125.406  1.00  0.00           C
ATOM   5039  C39 POPEB 321      49.278 135.499 124.866  1.00  0.00           C
ATOM   5042 0C31 POPEB 321      48.388 134.553 124.046  1.00  0.00           C
ATOM   5045 1C31 POPEB 321      47.898 135.149 122.716  1.00  0.00           C
ATOM   5048 2C31 POPEB 321      47.118 134.103 121.926  1.00  0.00           C
ATOM   5051 3C31 POPEB 321      46.858 134.473 120.456  1.00  0.00           C
ATOM   5054 4C31 POPEB 321      48.138 134.483 119.616  1.00  0.00           C
ATOM   5057 5C31 POPEB 321      47.848 134.393 118.106  1.00  0.00           C
ATOM   5060 6C31 POPEB 321      49.088 134.503 117.216  1.00  0.00           C
ATOM   5064  NH3 POPEC 322     104.038 105.463 140.376  1.00  0.00           N
ATOM   5068  C12 POPEC 322     103.468 106.643 139.616  1.00  0.00           C
ATOM   5071  C11 POPEC 322     103.118 107.823 140.556  1.00  0.00           C
ATOM   5074  P   POPEC 322     101.968 110.183 140.356  1.00  0.00           P
ATOM   5075  O13 POPEC 322     102.178 110.303 141.806  1.00  0.00           O
ATOM   5076  O14 POPEC 322     102.218 111.443 139.636  1.00  0.00           O
ATOM   5077  O11 POPEC 322     100.518 109.663 140.006  1.00  0.00           O
ATOM   5078  O12 POPEC 322     102.948 109.043 139.806  1.00  0.00           O
ATOM   5079  C1  POPEC 322     100.318 108.853 138.846  1.00  0.00           C
ATOM   5082  C2  POPEC 322      99.328 109.533 137.876  1.00  0.00           C
ATOM   5084  O21 POPEC 322      98.828 108.573 136.936  1.00  0.00           O
ATOM   5085  C21 POPEC 322      99.698 108.053 136.096  1.00  0.00           C
ATOM   5086  O22 POPEC 322     100.888 108.323 136.016  1.00  0.00           O
ATOM   5087  C22 POPEC 322      99.028 106.983 135.256  1.00  0.00           C
ATOM   5090  C3  POPEC 322      99.898 110.853 137.246  1.00  0.00           C
ATOM   5093  O31 POPEC 322      98.928 111.493 136.386  1.00  0.00           O
ATOM   5094  C31 POPEC 322      99.288 111.693 135.116  1.00  0.00           C
ATOM   5095  O32 POPEC 322     100.298 111.263 134.596  1.00  0.00           O
ATOM   5096  C32 POPEC 322      98.238 112.613 134.466  1.00  0.00           C
ATOM   5099  C23 POPEC 322      99.858 106.723 133.976  1.00  0.00           C
ATOM   5102  C24 POPEC 322      99.028 106.083 132.876  1.00  0.00           C
ATOM   5105  C25 POPEC 322      99.778 106.053 131.536  1.00  0.00           C
ATOM   5108  C26 POPEC 322      98.868 105.763 130.346  1.00  0.00           C
ATOM   5111  C27 POPEC 322      99.518 106.143 129.006  1.00  0.00           C
ATOM   5114  C28 POPEC 322      98.538 106.103 127.816  1.00  0.00           C
ATOM   5117  C29 POPEC 322      98.118 104.713 127.426  1.00  0.00           C
ATOM   5119 0C21 POPEC 322      97.878 104.253 126.176  1.00  0.00           C
ATOM   5121 1C21 POPEC 322      97.948 105.053 124.896  1.00  0.00           C
ATOM   5124 2C21 POPEC 322      98.928 104.453 123.866  1.00  0.00           C
ATOM   5127 3C21 POPEC 322      98.398 103.173 123.196  1.00  0.00           C
ATOM   5130 4C21 POPEC 322      99.398 102.573 122.196  1.00  0.00           C
ATOM   5133 5C21 POPEC 322      98.808 102.283 120.806  1.00  0.00           C
ATOM   5136 6C21 POPEC 322      98.518 103.553 119.996  1.00  0.00           C
ATOM   5139 7C21 POPEC 322      97.968 103.243 118.596  1.00  0.00           C
ATOM   5142 8C21 POPEC 322      97.428 104.473 117.876  1.00  0.00           C
ATOM   5146  C33 POPEC 322      98.178 112.533 132.926  1.00  0.00           C
ATOM   5149  C34 POPEC 322      99.378 113.203 132.236  1.00  0.00           C
ATOM   5152  C35 POPEC 322      99.258 113.283 130.706  1.00  0.00           C
ATOM   5155  C36 POPEC 322      99.238 111.913 130.006  1.00  0.00           C
ATOM   5158  C37 POPEC 322      98.018 111.723 129.086  1.00  0.00           C
ATOM   5161  C38 POPEC 322      98.228 112.203 127.646  1.00  0.00           C
ATOM   5164  C39 POPEC 322      99.048 111.213 126.786  1.00  0.00           C
ATOM   5167 0C31 POPEC 322      99.018 111.573 125.296  1.00  0.00           C
ATOM   5170 1C31 POPEC 322      99.898 110.653 124.436  1.00  0.00           C
ATOM   5173 2C31 POPEC 322      99.848 111.013 122.936  1.00  0.00           C
ATOM   5176 3C31 POPEC 322     100.928 110.323 122.076  1.00  0.00           C
ATOM   5179 4C31 POPEC 322     100.728 108.813 121.896  1.00  0.00           C
ATOM   5182 5C31 POPEC 322     101.798 108.213 120.976  1.00  0.00           C
ATOM   5185 6C31 POPEC 322     101.838 106.683 120.966  1.00  0.00           C
ATOM   5189  NH3 POPED 323      46.568  80.523 104.876  1.00  0.00           N
ATOM   5193  C12 POPED 323      45.378  79.573 104.856  1.00  0.00           C
ATOM   5196  C11 POPED 323      44.478  79.643 106.106  1.00  0.00           C
ATOM   5199  P   POPED 323      44.398  77.423 107.536  1.00  0.00           P
ATOM   5200  O13 POPED 323      43.038  77.263 106.966  1.00  0.00           O
ATOM   5201  O14 POPED 323      45.428  76.433 107.146  1.00  0.00           O
ATOM   5202  O11 POPED 323      44.308  77.473 109.106  1.00  0.00           O
ATOM   5203  O12 POPED 323      44.998  78.843 107.166  1.00  0.00           O
ATOM   5204  C1  POPED 323      44.758  76.403 109.936  1.00  0.00           C
ATOM   5207  C2  POPED 323      46.048  76.823 110.666  1.00  0.00           C
ATOM   5209  O21 POPED 323      46.578  75.763 111.496  1.00  0.00           O
ATOM   5210  C21 POPED 323      47.738  75.283 111.066  1.00  0.00           C
ATOM   5211  O22 POPED 323      48.118  75.283 109.906  1.00  0.00           O
ATOM   5212  C22 POPED 323      48.578  74.853 112.266  1.00  0.00           C
ATOM   5215  C3  POPED 323      45.778  78.033 111.586  1.00  0.00           C
ATOM   5218  O31 POPED 323      47.018  78.453 112.206  1.00  0.00           O
ATOM   5219  C31 POPED 323      46.888  79.113 113.336  1.00  0.00           C
ATOM   5220  O32 POPED 323      45.848  79.363 113.916  1.00  0.00           O
ATOM   5221  C32 POPED 323      48.288  79.333 113.906  1.00  0.00           C
ATOM   5224  C23 POPED 323      48.098  73.563 112.976  1.00  0.00           C
ATOM   5227  C24 POPED 323      48.738  73.413 114.356  1.00  0.00           C
ATOM   5230  C25 POPED 323      48.178  72.253 115.196  1.00  0.00           C
ATOM   5233  C26 POPED 323      46.698  72.363 115.586  1.00  0.00           C
ATOM   5236  C27 POPED 323      46.158  71.093 116.256  1.00  0.00           C
ATOM   5239  C28 POPED 323      44.688  71.263 116.666  1.00  0.00           C
ATOM   5242  C29 POPED 323      44.088  70.013 117.246  1.00  0.00           C
ATOM   5244 0C21 POPED 323      43.758  69.813 118.536  1.00  0.00           C
ATOM   5246 1C21 POPED 323      43.988  70.793 119.656  1.00  0.00           C
ATOM   5249 2C21 POPED 323      44.068  70.073 121.016  1.00  0.00           C
ATOM   5252 3C21 POPED 323      44.358  71.043 122.176  1.00  0.00           C
ATOM   5255 4C21 POPED 323      44.338  70.363 123.546  1.00  0.00           C
ATOM   5258 5C21 POPED 323      42.938  69.913 123.996  1.00  0.00           C
ATOM   5261 6C21 POPED 323      42.878  69.513 125.476  1.00  0.00           C
ATOM   5264 7C21 POPED 323      41.458  69.153 125.906  1.00  0.00           C
ATOM   5267 8C21 POPED 323      41.358  68.743 127.366  1.00  0.00           C
ATOM   5271  C33 POPED 323      48.278  80.153 115.216  1.00  0.00           C
ATOM   5274  C34 POPED 323      49.488  79.823 116.096  1.00  0.00           C
ATOM   5277  C35 POPED 323      49.578  80.683 117.356  1.00  0.00           C
ATOM   5280  C36 POPED 323      48.568  80.363 118.466  1.00  0.00           C
ATOM   5283  C37 POPED 323      49.108  80.863 119.806  1.00  0.00           C
ATOM   5286  C38 POPED 323      48.188  80.663 121.006  1.00  0.00           C
ATOM   5289  C39 POPED 323      49.008  80.603 122.306  1.00  0.00           C
ATOM   5292 0C31 POPED 323      48.278  81.103 123.556  1.00  0.00           C
ATOM   5295 1C31 POPED 323      49.178  80.973 124.786  1.00  0.00           C
ATOM   5298 2C31 POPED 323      48.678  81.773 126.006  1.00  0.00           C
ATOM   5301 3C31 POPED 323      49.498  81.513 127.276  1.00  0.00           C
ATOM   5304 4C31 POPED 323      51.008  81.743 127.116  1.00  0.00           C
ATOM   5307 5C31 POPED 323      51.768  81.393 128.406  1.00  0.00           C
ATOM   5310 6C31 POPED 323      53.288  81.273 128.216  1.00  0.00           C
ATOM   5314  NH3 POPEE 324     129.358 133.433 141.916  1.00  0.00           N
ATOM   5318  C12 POPEE 324     130.108 134.033 143.066  1.00  0.00           C
ATOM   5321  C11 POPEE 324     130.928 132.983 143.816  1.00  0.00           C
ATOM   5324  P   POPEE 324     133.028 134.253 144.726  1.00  0.00           P
ATOM   5325  O13 POPEE 324     133.148 135.609 145.286  1.00  0.00           O
ATOM   5326  O14 POPEE 324     134.028 133.243 145.156  1.00  0.00           O
ATOM   5327  O11 POPEE 324     133.178 134.283 143.166  1.00  0.00           O
ATOM   5328  O12 POPEE 324     131.588 133.633 144.906  1.00  0.00           O
ATOM   5329  C1  POPEE 324     134.268 134.879 142.476  1.00  0.00           C
ATOM   5332  C2  POPEE 324     134.288 134.283 141.046  1.00  0.00           C
ATOM   5334  O21 POPEE 324     135.004 135.079 140.076  1.00  0.00           O
ATOM   5335  C21 POPEE 324     134.418 136.209 139.686  1.00  0.00           C
ATOM   5336  O22 POPEE 324     133.478 136.749 140.226  1.00  0.00           O
ATOM   5337  C22 POPEE 324     135.064 136.729 138.406  1.00  0.00           C
ATOM   5340  C3  POPEE 324     132.838 133.973 140.576  1.00  0.00           C
ATOM   5343  O31 POPEE 324     132.768 133.773 139.146  1.00  0.00           O
ATOM   5344  C31 POPEE 324     131.508 133.823 138.736  1.00  0.00           C
ATOM   5345  O32 POPEE 324     130.548 133.883 139.496  1.00  0.00           O
ATOM   5346  C32 POPEE 324     131.468 133.743 137.226  1.00  0.00           C
ATOM   5349  C23 POPEE 324     135.314 135.619 137.356  1.00  0.00           C
ATOM   5352  C24 POPEE 324     135.334 136.169 135.926  1.00  0.00           C
ATOM   5355  C25 POPEE 324     135.764 135.119 134.896  1.00  0.00           C
ATOM   5358  C26 POPEE 324     135.644 135.639 133.456  1.00  0.00           C
ATOM   5361  C27 POPEE 324     136.484 134.793 132.486  1.00  0.00           C
ATOM   5364  C28 POPEE 324     136.514 135.359 131.056  1.00  0.00           C
ATOM   5367  C29 POPEE 324     137.604 134.693 130.266  1.00  0.00           C
ATOM   5369 0C21 POPEE 324     137.484 133.593 129.496  1.00  0.00           C
ATOM   5371 1C21 POPEE 324     136.204 132.843 129.236  1.00  0.00           C
ATOM   5374 2C21 POPEE 324     136.124 132.133 127.876  1.00  0.00           C
ATOM   5377 3C21 POPEE 324     136.344 133.053 126.676  1.00  0.00           C
ATOM   5380 4C21 POPEE 324     135.754 132.503 125.366  1.00  0.00           C
ATOM   5383 5C21 POPEE 324     136.264 133.263 124.136  1.00  0.00           C
ATOM   5386 6C21 POPEE 324     135.344 133.103 122.926  1.00  0.00           C
ATOM   5389 7C21 POPEE 324     135.854 133.853 121.686  1.00  0.00           C
ATOM   5392 8C21 POPEE 324     134.924 133.713 120.486  1.00  0.00           C
ATOM   5396  C33 POPEE 324     130.248 134.513 136.686  1.00  0.00           C
ATOM   5399  C34 POPEE 324     129.938 134.223 135.226  1.00  0.00           C
ATOM   5402  C35 POPEE 324     130.838 134.919 134.196  1.00  0.00           C
ATOM   5405  C36 POPEE 324     130.038 135.169 132.906  1.00  0.00           C
ATOM   5408  C37 POPEE 324     130.868 135.829 131.796  1.00  0.00           C
ATOM   5411  C38 POPEE 324     130.028 136.139 130.556  1.00  0.00           C
ATOM   5414  C39 POPEE 324     130.808 136.909 129.486  1.00  0.00           C
ATOM   5417 0C31 POPEE 324     131.948 136.079 128.886  1.00  0.00           C
ATOM   5420 1C31 POPEE 324     132.688 136.819 127.766  1.00  0.00           C
ATOM   5423 2C31 POPEE 324     133.748 135.939 127.086  1.00  0.00           C
ATOM   5426 3C31 POPEE 324     133.618 135.889 125.556  1.00  0.00           C
ATOM   5429 4C31 POPEE 324     132.438 135.059 125.046  1.00  0.00           C
ATOM   5432 5C31 POPEE 324     132.098 135.399 123.586  1.00  0.00           C
ATOM   5435 6C31 POPEE 324     131.088 134.443 122.956  1.00  0.00           C
ATOM   5439  NH3 POPEF 325      67.768  66.733 141.476  1.00  0.00           N
ATOM   5443  C12 POPEF 325      67.618  67.993 142.306  1.00  0.00           C
ATOM   5446  C11 POPEF 325      68.208  67.813 143.716  1.00  0.00           C
ATOM   5449  P   POPEF 325      69.328  70.013 144.656  1.00  0.00           P
ATOM   5450  O13 POPEF 325      68.888  71.423 144.546  1.00  0.00           O
ATOM   5451  O14 POPEF 325      70.048  69.623 145.886  1.00  0.00           O
ATOM   5452  O11 POPEF 325      70.228  69.603 143.456  1.00  0.00           O
ATOM   5453  O12 POPEF 325      68.108  69.033 144.466  1.00  0.00           O
ATOM   5454  C1  POPEF 325      70.918  70.483 142.576  1.00  0.00           C
ATOM   5457  C2  POPEF 325      71.938  69.633 141.776  1.00  0.00           C
ATOM   5459  O21 POPEF 325      72.378  70.373 140.626  1.00  0.00           O
ATOM   5460  C21 POPEF 325      71.698  70.273 139.506  1.00  0.00           C
ATOM   5461  O22 POPEF 325      70.558  69.863 139.366  1.00  0.00           O
ATOM   5462  C22 POPEF 325      72.588  70.843 138.396  1.00  0.00           C
ATOM   5465  C3  POPEF 325      71.358  68.193 141.496  1.00  0.00           C
ATOM   5468  O31 POPEF 325      72.008  67.463 140.426  1.00  0.00           O
ATOM   5469  C31 POPEF 325      71.248  66.473 139.926  1.00  0.00           C
ATOM   5470  O32 POPEF 325      70.198  66.093 140.436  1.00  0.00           O
ATOM   5471  C32 POPEF 325      71.858  65.973 138.616  1.00  0.00           C
ATOM   5474  C23 POPEF 325      72.188  70.393 136.966  1.00  0.00           C
ATOM   5477  C24 POPEF 325      73.338  70.653 135.986  1.00  0.00           C
ATOM   5480  C25 POPEF 325      73.048  70.133 134.566  1.00  0.00           C
ATOM   5483  C26 POPEF 325      74.208  70.393 133.596  1.00  0.00           C
ATOM   5486  C27 POPEF 325      74.658  69.143 132.826  1.00  0.00           C
ATOM   5489  C28 POPEF 325      75.998  69.303 132.076  1.00  0.00           C
ATOM   5492  C29 POPEF 325      76.018  70.423 131.066  1.00  0.00           C
ATOM   5494 0C21 POPEF 325      76.098  70.323 129.726  1.00  0.00           C
ATOM   5496 1C21 POPEF 325      76.138  69.053 128.906  1.00  0.00           C
ATOM   5499 2C21 POPEF 325      77.148  69.053 127.726  1.00  0.00           C
ATOM   5502 3C21 POPEF 325      78.618  69.033 128.166  1.00  0.00           C
ATOM   5505 4C21 POPEF 325      79.588  68.603 127.046  1.00  0.00           C
ATOM   5508 5C21 POPEF 325      79.718  67.073 126.916  1.00  0.00           C
ATOM   5511 6C21 POPEF 325      80.748  66.653 125.856  1.00  0.00           C
ATOM   5514 7C21 POPEF 325      80.888  65.123 125.736  1.00  0.00           C
ATOM   5517 8C21 POPEF 325      81.828  64.683 124.616  1.00  0.00           C
ATOM   5521  C33 POPEF 325      70.878  65.123 137.756  1.00  0.00           C
ATOM   5524  C34 POPEF 325      69.898  65.963 136.916  1.00  0.00           C
ATOM   5527  C35 POPEF 325      70.478  66.523 135.606  1.00  0.00           C
ATOM   5530  C36 POPEF 325      69.488  67.413 134.826  1.00  0.00           C
ATOM   5533  C37 POPEF 325      70.048  67.803 133.456  1.00  0.00           C
ATOM   5536  C38 POPEF 325      69.358  68.993 132.766  1.00  0.00           C
ATOM   5539  C39 POPEF 325      69.768  69.173 131.286  1.00  0.00           C
ATOM   5542 0C31 POPEF 325      71.288  69.343 131.086  1.00  0.00           C
ATOM   5545 1C31 POPEF 325      71.808  68.953 129.696  1.00  0.00           C
ATOM   5548 2C31 POPEF 325      71.628  69.973 128.576  1.00  0.00           C
ATOM   5551 3C31 POPEF 325      72.158  69.383 127.256  1.00  0.00           C
ATOM   5554 4C31 POPEF 325      72.558  70.403 126.196  1.00  0.00           C
ATOM   5557 5C31 POPEF 325      73.038  69.713 124.906  1.00  0.00           C
ATOM   5560 6C31 POPEF 325      73.678  70.653 123.896  1.00  0.00           C
ATOM   5564  NH3 POPEG 326      79.208 103.593 142.966  1.00  0.00           N
ATOM   5568  C12 POPEG 326      80.658 103.563 143.396  1.00  0.00           C
ATOM   5571  C11 POPEG 326      81.448 102.363 142.836  1.00  0.00           C
ATOM   5574  P   POPEG 326      80.148 101.013 141.026  1.00  0.00           P
ATOM   5575  O13 POPEG 326      80.858  99.763 140.646  1.00  0.00           O
ATOM   5576  O14 POPEG 326      79.108 100.913 142.066  1.00  0.00           O
ATOM   5577  O11 POPEG 326      79.478 101.653 139.756  1.00  0.00           O
ATOM   5578  O12 POPEG 326      81.178 102.123 141.446  1.00  0.00           O
ATOM   5579  C1  POPEG 326      78.678 100.893 138.836  1.00  0.00           C
ATOM   5582  C2  POPEG 326      79.338 100.913 137.426  1.00  0.00           C
ATOM   5584  O21 POPEG 326      78.638 100.133 136.446  1.00  0.00           O
ATOM   5585  C21 POPEG 326      78.688  98.823 136.586  1.00  0.00           C
ATOM   5586  O22 POPEG 326      78.998  98.223 137.606  1.00  0.00           O
ATOM   5587  C22 POPEG 326      78.348  98.123 135.256  1.00  0.00           C
ATOM   5590  C3  POPEG 326      80.878 100.643 137.416  1.00  0.00           C
ATOM   5593  O31 POPEG 326      81.578 101.733 136.776  1.00  0.00           O
ATOM   5594  C31 POPEG 326      81.668 101.613 135.456  1.00  0.00           C
ATOM   5595  O32 POPEG 326      81.238 100.673 134.806  1.00  0.00           O
ATOM   5596  C32 POPEG 326      82.428 102.793 134.886  1.00  0.00           C
ATOM   5599  C23 POPEG 326      79.128  98.703 134.046  1.00  0.00           C
ATOM   5602  C24 POPEG 326      78.818  98.033 132.696  1.00  0.00           C
ATOM   5605  C25 POPEG 326      79.558  98.733 131.546  1.00  0.00           C
ATOM   5608  C26 POPEG 326      79.468  97.993 130.206  1.00  0.00           C
ATOM   5611  C27 POPEG 326      80.098  98.793 129.046  1.00  0.00           C
ATOM   5614  C28 POPEG 326      80.328  97.973 127.756  1.00  0.00           C
ATOM   5617  C29 POPEG 326      79.028  97.523 127.146  1.00  0.00           C
ATOM   5619 0C21 POPEG 326      78.628  97.703 125.876  1.00  0.00           C
ATOM   5621 1C21 POPEG 326      79.398  98.363 124.756  1.00  0.00           C
ATOM   5624 2C21 POPEG 326      79.708  97.343 123.646  1.00  0.00           C
ATOM   5627 3C21 POPEG 326      80.148  98.003 122.326  1.00  0.00           C
ATOM   5630 4C21 POPEG 326      80.298  96.953 121.216  1.00  0.00           C
ATOM   5633 5C21 POPEG 326      80.308  97.553 119.806  1.00  0.00           C
ATOM   5636 6C21 POPEG 326      80.108  96.473 118.736  1.00  0.00           C
ATOM   5639 7C21 POPEG 326      79.838  97.023 117.336  1.00  0.00           C
ATOM   5642 8C21 POPEG 326      79.408  95.913 116.356  1.00  0.00           C
ATOM   5646  C33 POPEG 326      81.578 103.763 134.046  1.00  0.00           C
ATOM   5649  C34 POPEG 326      82.288 104.153 132.736  1.00  0.00           C
ATOM   5652  C35 POPEG 326      82.258 103.003 131.726  1.00  0.00           C
ATOM   5655  C36 POPEG 326      82.988 103.303 130.406  1.00  0.00           C
ATOM   5658  C37 POPEG 326      84.488 103.013 130.476  1.00  0.00           C
ATOM   5661  C38 POPEG 326      85.248 103.463 129.226  1.00  0.00           C
ATOM   5664  C39 POPEG 326      86.668 102.903 129.126  1.00  0.00           C
ATOM   5667 0C31 POPEG 326      87.678 103.483 130.126  1.00  0.00           C
ATOM   5670 1C31 POPEG 326      89.098 102.953 129.866  1.00  0.00           C
ATOM   5673 2C31 POPEG 326      90.168 104.053 129.956  1.00  0.00           C
ATOM   5676 3C31 POPEG 326      91.548 103.573 129.506  1.00  0.00           C
ATOM   5679 4C31 POPEG 326      92.578 104.713 129.536  1.00  0.00           C
ATOM   5682 5C31 POPEG 326      94.008 104.233 129.286  1.00  0.00           C
ATOM   5685 6C31 POPEG 326      95.048 105.333 129.516  1.00  0.00           C
ATOM   5689  NH3 POPEH 327     117.348  76.553 100.806  1.00  0.00           N
ATOM   5693  C12 POPEH 327     117.058  77.883 101.456  1.00  0.00           C
ATOM   5696  C11 POPEH 327     117.688  79.003 100.606  1.00  0.00           C
ATOM   5699  P   POPEH 327     120.008  79.843 101.426  1.00  0.00           P
ATOM   5700  O13 POPEH 327     121.428  79.383 101.466  1.00  0.00           O
ATOM   5701  O14 POPEH 327     119.778  81.233 100.996  1.00  0.00           O
ATOM   5702  O11 POPEH 327     119.368  79.663 102.866  1.00  0.00           O
ATOM   5703  O12 POPEH 327     119.108  78.843 100.576  1.00  0.00           O
ATOM   5704  C1  POPEH 327     119.198  80.823 103.706  1.00  0.00           C
ATOM   5707  C2  POPEH 327     118.438  80.443 104.996  1.00  0.00           C
ATOM   5709  O21 POPEH 327     118.088  81.623 105.756  1.00  0.00           O
ATOM   5710  C21 POPEH 327     118.938  82.083 106.666  1.00  0.00           C
ATOM   5711  O22 POPEH 327     120.138  81.873 106.686  1.00  0.00           O
ATOM   5712  C22 POPEH 327     118.178  82.903 107.726  1.00  0.00           C
ATOM   5715  C3  POPEH 327     119.138  79.323 105.826  1.00  0.00           C
ATOM   5718  O31 POPEH 327     118.298  78.933 106.926  1.00  0.00           O
ATOM   5719  C31 POPEH 327     118.718  78.693 108.166  1.00  0.00           C
ATOM   5720  O32 POPEH 327     117.968  78.553 109.126  1.00  0.00           O
ATOM   5721  C32 POPEH 327     120.248  78.633 108.306  1.00  0.00           C
ATOM   5724  C23 POPEH 327     118.898  83.013 109.106  1.00  0.00           C
ATOM   5727  C24 POPEH 327     118.198  84.003 110.066  1.00  0.00           C
ATOM   5730  C25 POPEH 327     118.848  84.153 111.456  1.00  0.00           C
ATOM   5733  C26 POPEH 327     118.558  83.003 112.446  1.00  0.00           C
ATOM   5736  C27 POPEH 327     119.428  83.093 113.726  1.00  0.00           C
ATOM   5739  C28 POPEH 327     119.458  81.813 114.586  1.00  0.00           C
ATOM   5742  C29 POPEH 327     118.418  81.743 115.676  1.00  0.00           C
ATOM   5744 0C21 POPEH 327     118.628  81.603 117.006  1.00  0.00           C
ATOM   5746 1C21 POPEH 327     119.958  81.493 117.736  1.00  0.00           C
ATOM   5749 2C21 POPEH 327     120.148  82.633 118.756  1.00  0.00           C
ATOM   5752 3C21 POPEH 327     121.458  82.513 119.546  1.00  0.00           C
ATOM   5755 4C21 POPEH 327     121.628  83.623 120.606  1.00  0.00           C
ATOM   5758 5C21 POPEH 327     121.938  85.003 120.006  1.00  0.00           C
ATOM   5761 6C21 POPEH 327     122.098  86.073 121.086  1.00  0.00           C
ATOM   5764 7C21 POPEH 327     122.338  87.483 120.556  1.00  0.00           C
ATOM   5767 8C21 POPEH 327     122.558  88.503 121.686  1.00  0.00           C
ATOM   5771  C33 POPEH 327     120.718  77.793 109.526  1.00  0.00           C
ATOM   5774  C34 POPEH 327     122.178  78.073 109.906  1.00  0.00           C
ATOM   5777  C35 POPEH 327     122.538  77.373 111.216  1.00  0.00           C
ATOM   5780  C36 POPEH 327     123.918  77.733 111.786  1.00  0.00           C
ATOM   5783  C37 POPEH 327     124.168  77.003 113.106  1.00  0.00           C
ATOM   5786  C38 POPEH 327     125.578  77.243 113.656  1.00  0.00           C
ATOM   5789  C39 POPEH 327     125.858  76.453 114.946  1.00  0.00           C
ATOM   5792 0C31 POPEH 327     125.298  77.103 116.226  1.00  0.00           C
ATOM   5795 1C31 POPEH 327     125.518  76.223 117.456  1.00  0.00           C
ATOM   5798 2C31 POPEH 327     125.078  76.903 118.756  1.00  0.00           C
ATOM   5801 3C31 POPEH 327     125.208  75.993 119.986  1.00  0.00           C
ATOM   5804 4C31 POPEH 327     124.498  76.583 121.216  1.00  0.00           C
ATOM   5807 5C31 POPEH 327     124.618  75.693 122.466  1.00  0.00           C
ATOM   5810 6C31 POPEH 327     124.148  76.383 123.746  1.00  0.00           C
ATOM   5814  NH3 POPEI 328     117.748 113.803 138.336  1.00  0.00           N
ATOM   5818  C12 POPEI 328     117.258 113.643 139.756  1.00  0.00           C
ATOM   5821  C11 POPEI 328     116.228 112.513 139.876  1.00  0.00           C
ATOM   5824  P   POPEI 328     113.688 113.173 140.356  1.00  0.00           P
ATOM   5825  O13 POPEI 328     112.898 111.953 140.566  1.00  0.00           O
ATOM   5826  O14 POPEI 328     113.238 114.453 140.936  1.00  0.00           O
ATOM   5827  O11 POPEI 328     113.838 113.343 138.786  1.00  0.00           O
ATOM   5828  O12 POPEI 328     115.178 112.893 140.776  1.00  0.00           O
ATOM   5829  C1  POPEI 328     112.638 113.263 138.006  1.00  0.00           C
ATOM   5832  C2  POPEI 328     112.758 114.163 136.756  1.00  0.00           C
ATOM   5834  O21 POPEI 328     112.408 113.473 135.556  1.00  0.00           O
ATOM   5835  C21 POPEI 328     113.208 112.573 135.046  1.00  0.00           C
ATOM   5836  O22 POPEI 328     114.038 111.913 135.646  1.00  0.00           O
ATOM   5837  C22 POPEI 328     113.058 112.603 133.536  1.00  0.00           C
ATOM   5840  C3  POPEI 328     114.158 114.833 136.626  1.00  0.00           C
ATOM   5843  O31 POPEI 328     114.358 115.403 135.316  1.00  0.00           O
ATOM   5844  C31 POPEI 328     113.698 116.513 135.056  1.00  0.00           C
ATOM   5845  O32 POPEI 328     112.908 117.083 135.786  1.00  0.00           O
ATOM   5846  C32 POPEI 328     114.158 117.023 133.706  1.00  0.00           C
ATOM   5849  C23 POPEI 328     112.268 111.413 132.946  1.00  0.00           C
ATOM   5852  C24 POPEI 328     111.928 111.753 131.486  1.00  0.00           C
ATOM   5855  C25 POPEI 328     110.958 110.803 130.796  1.00  0.00           C
ATOM   5858  C26 POPEI 328     110.348 111.493 129.576  1.00  0.00           C
ATOM   5861  C27 POPEI 328     109.638 110.533 128.616  1.00  0.00           C
ATOM   5864  C28 POPEI 328     109.148 111.213 127.316  1.00  0.00           C
ATOM   5867  C29 POPEI 328     110.278 111.843 126.546  1.00  0.00           C
ATOM   5869 0C21 POPEI 328     110.188 112.923 125.756  1.00  0.00           C
ATOM   5871 1C21 POPEI 328     108.898 113.633 125.406  1.00  0.00           C
ATOM   5874 2C21 POPEI 328     108.578 114.823 126.336  1.00  0.00           C
ATOM   5877 3C21 POPEI 328     109.498 116.043 126.166  1.00  0.00           C
ATOM   5880 4C21 POPEI 328     109.008 117.283 126.926  1.00  0.00           C
ATOM   5883 5C21 POPEI 328     107.778 117.933 126.266  1.00  0.00           C
ATOM   5886 6C21 POPEI 328     106.808 118.603 127.256  1.00  0.00           C
ATOM   5889 7C21 POPEI 328     105.408 118.793 126.636  1.00  0.00           C
ATOM   5892 8C21 POPEI 328     104.348 119.363 127.576  1.00  0.00           C
ATOM   5896  C33 POPEI 328     113.728 116.123 132.536  1.00  0.00           C
ATOM   5899  C34 POPEI 328     114.278 116.673 131.226  1.00  0.00           C
ATOM   5902  C35 POPEI 328     114.138 115.683 130.076  1.00  0.00           C
ATOM   5905  C36 POPEI 328     114.818 116.203 128.806  1.00  0.00           C
ATOM   5908  C37 POPEI 328     114.658 115.263 127.606  1.00  0.00           C
ATOM   5911  C38 POPEI 328     114.778 116.013 126.266  1.00  0.00           C
ATOM   5914  C39 POPEI 328     113.498 116.793 125.916  1.00  0.00           C
ATOM   5917 0C31 POPEI 328     113.688 117.673 124.676  1.00  0.00           C
ATOM   5920 1C31 POPEI 328     112.388 118.303 124.176  1.00  0.00           C
ATOM   5923 2C31 POPEI 328     112.628 119.273 122.996  1.00  0.00           C
ATOM   5926 3C31 POPEI 328     111.378 119.483 122.126  1.00  0.00           C
ATOM   5929 4C31 POPEI 328     110.178 120.113 122.836  1.00  0.00           C
ATOM   5932 5C31 POPEI 328     108.918 120.073 121.956  1.00  0.00           C
ATOM   5935 6C31 POPEI 328     107.658 120.583 122.646  1.00  0.00           C
ATOM   5939  NH3 POPEJ 329     103.308  37.193 142.976  1.00  0.00           N
ATOM   5943  C12 POPEJ 329     102.718  35.973 142.316  1.00  0.00           C
ATOM   5946  C11 POPEJ 329     103.778  35.153 141.556  1.00  0.00           C
ATOM   5949  P   POPEJ 329     106.228  35.033 140.776  1.00  0.00           P
ATOM   5950  O13 POPEJ 329     107.448  35.853 140.866  1.00  0.00           O
ATOM   5951  O14 POPEJ 329     106.278  33.653 141.316  1.00  0.00           O
ATOM   5952  O11 POPEJ 329     105.698  35.063 139.276  1.00  0.00           O
ATOM   5953  O12 POPEJ 329     105.068  35.783 141.546  1.00  0.00           O
ATOM   5954  C1  POPEJ 329     106.248  34.243 138.236  1.00  0.00           C
ATOM   5957  C2  POPEJ 329     106.968  35.113 137.176  1.00  0.00           C
ATOM   5959  O21 POPEJ 329     107.348  34.423 135.966  1.00  0.00           O
ATOM   5960  C21 POPEJ 329     108.208  33.423 136.006  1.00  0.00           C
ATOM   5961  O22 POPEJ 329     108.568  32.813 136.996  1.00  0.00           O
ATOM   5962  C22 POPEJ 329     108.688  33.133 134.576  1.00  0.00           C
ATOM   5965  C3  POPEJ 329     108.128  35.933 137.796  1.00  0.00           C
ATOM   5968  O31 POPEJ 329     108.898  36.673 136.826  1.00  0.00           O
ATOM   5969  C31 POPEJ 329     108.288  37.733 136.336  1.00  0.00           C
ATOM   5970  O32 POPEJ 329     107.138  38.073 136.566  1.00  0.00           O
ATOM   5971  C32 POPEJ 329     109.238  38.533 135.466  1.00  0.00           C
ATOM   5974  C23 POPEJ 329     109.398  34.343 133.916  1.00  0.00           C
ATOM   5977  C24 POPEJ 329     109.908  34.053 132.496  1.00  0.00           C
ATOM   5980  C25 POPEJ 329     108.948  34.503 131.396  1.00  0.00           C
ATOM   5983  C26 POPEJ 329     109.358  33.963 130.016  1.00  0.00           C
ATOM   5986  C27 POPEJ 329     108.328  34.283 128.916  1.00  0.00           C
ATOM   5989  C28 POPEJ 329     108.528  33.433 127.646  1.00  0.00           C
ATOM   5992  C29 POPEJ 329     108.178  31.983 127.876  1.00  0.00           C
ATOM   5994 0C21 POPEJ 329     108.168  31.003 126.956  1.00  0.00           C
ATOM   5996 1C21 POPEJ 329     108.518  31.103 125.496  1.00  0.00           C
ATOM   5999 2C21 POPEJ 329     107.328  30.853 124.536  1.00  0.00           C
ATOM   6002 3C21 POPEJ 329     106.438  29.673 124.956  1.00  0.00           C
ATOM   6005 4C21 POPEJ 329     105.408  29.263 123.886  1.00  0.00           C
ATOM   6008 5C21 POPEJ 329     104.478  28.153 124.406  1.00  0.00           C
ATOM   6011 6C21 POPEJ 329     103.558  27.573 123.326  1.00  0.00           C
ATOM   6014 7C21 POPEJ 329     102.548  26.573 123.916  1.00  0.00           C
ATOM   6017 8C21 POPEJ 329     101.608  25.953 122.886  1.00  0.00           C
ATOM   6021  C33 POPEJ 329     108.648  38.693 134.056  1.00  0.00           C
ATOM   6024  C34 POPEJ 329     109.528  39.583 133.186  1.00  0.00           C
ATOM   6027  C35 POPEJ 329     109.098  39.543 131.716  1.00  0.00           C
ATOM   6030  C36 POPEJ 329     110.068  40.343 130.836  1.00  0.00           C
ATOM   6033  C37 POPEJ 329     109.688  40.263 129.356  1.00  0.00           C
ATOM   6036  C38 POPEJ 329     110.738  40.953 128.476  1.00  0.00           C
ATOM   6039  C39 POPEJ 329     110.368  40.923 126.996  1.00  0.00           C
ATOM   6042 0C31 POPEJ 329     111.518  41.443 126.126  1.00  0.00           C
ATOM   6045 1C31 POPEJ 329     111.218  41.383 124.626  1.00  0.00           C
ATOM   6048 2C31 POPEJ 329     112.408  41.813 123.756  1.00  0.00           C
ATOM   6051 3C31 POPEJ 329     112.918  43.223 124.106  1.00  0.00           C
ATOM   6054 4C31 POPEJ 329     113.948  43.763 123.106  1.00  0.00           C
ATOM   6057 5C31 POPEJ 329     114.378  45.193 123.456  1.00  0.00           C
ATOM   6060 6C31 POPEJ 329     115.368  45.813 122.466  1.00  0.00           C
ATOM   6064  NH3 POPEK 330      44.738  31.373  97.616  1.00  0.00           N
ATOM   6068  C12 POPEK 330      44.668  30.363  96.496  1.00  0.00           C
ATOM   6071  C11 POPEK 330      45.898  30.433  95.586  1.00  0.00           C
ATOM   6074  P   POPEK 330      47.398  32.053  94.216  1.00  0.00           P
ATOM   6075  O13 POPEK 330      47.908  30.813  93.596  1.00  0.00           O
ATOM   6076  O14 POPEK 330      47.018  33.163  93.296  1.00  0.00           O
ATOM   6077  O11 POPEK 330      48.488  32.613  95.236  1.00  0.00           O
ATOM   6078  O12 POPEK 330      46.148  31.763  95.146  1.00  0.00           O
ATOM   6079  C1  POPEK 330      48.308  32.713  96.646  1.00  0.00           C
ATOM   6082  C2  POPEK 330      48.088  34.193  97.096  1.00  0.00           C
ATOM   6084  O21 POPEK 330      48.358  34.413  98.486  1.00  0.00           O
ATOM   6085  C21 POPEK 330      47.838  33.573  99.356  1.00  0.00           C
ATOM   6086  O22 POPEK 330      46.908  32.803  99.186  1.00  0.00           O
ATOM   6087  C22 POPEK 330      48.548  33.783 100.696  1.00  0.00           C
ATOM   6090  C3  POPEK 330      46.758  34.853  96.626  1.00  0.00           C
ATOM   6093  O31 POPEK 330      45.598  34.473  97.416  1.00  0.00           O
ATOM   6094  C31 POPEK 330      45.048  35.453  98.126  1.00  0.00           C
ATOM   6095  O32 POPEK 330      45.268  36.653  98.006  1.00  0.00           O
ATOM   6096  C32 POPEK 330      44.308  34.823  99.296  1.00  0.00           C
ATOM   6099  C23 POPEK 330      48.758  32.453 101.466  1.00  0.00           C
ATOM   6102  C24 POPEK 330      49.518  32.703 102.766  1.00  0.00           C
ATOM   6105  C25 POPEK 330      49.678  31.473 103.656  1.00  0.00           C
ATOM   6108  C26 POPEK 330      51.048  30.783 103.556  1.00  0.00           C
ATOM   6111  C27 POPEK 330      51.458  30.153 104.896  1.00  0.00           C
ATOM   6114  C28 POPEK 330      52.808  29.433 104.866  1.00  0.00           C
ATOM   6117  C29 POPEK 330      53.128  28.863 106.226  1.00  0.00           C
ATOM   6119 0C21 POPEK 330      53.748  27.693 106.496  1.00  0.00           C
ATOM   6121 1C21 POPEK 330      54.348  26.733 105.506  1.00  0.00           C
ATOM   6124 2C21 POPEK 330      55.738  26.223 105.936  1.00  0.00           C
ATOM   6127 3C21 POPEK 330      55.708  25.313 107.176  1.00  0.00           C
ATOM   6130 4C21 POPEK 330      57.088  24.753 107.546  1.00  0.00           C
ATOM   6133 5C21 POPEK 330      57.028  23.853 108.776  1.00  0.00           C
ATOM   6136 6C21 POPEK 330      58.418  23.453 109.296  1.00  0.00           C
ATOM   6139 7C21 POPEK 330      58.348  22.503 110.496  1.00  0.00           C
ATOM   6142 8C21 POPEK 330      59.718  22.253 111.136  1.00  0.00           C
ATOM   6146  C33 POPEK 330      43.888  35.843 100.376  1.00  0.00           C
ATOM   6149  C34 POPEK 330      43.578  35.223 101.746  1.00  0.00           C
ATOM   6152  C35 POPEK 330      44.758  34.423 102.296  1.00  0.00           C
ATOM   6155  C36 POPEK 330      44.588  33.973 103.746  1.00  0.00           C
ATOM   6158  C37 POPEK 330      45.678  32.973 104.156  1.00  0.00           C
ATOM   6161  C38 POPEK 330      45.318  32.183 105.426  1.00  0.00           C
ATOM   6164  C39 POPEK 330      46.538  31.503 106.066  1.00  0.00           C
ATOM   6167 0C31 POPEK 330      47.528  32.523 106.636  1.00  0.00           C
ATOM   6170 1C31 POPEK 330      48.578  31.903 107.556  1.00  0.00           C
ATOM   6173 2C31 POPEK 330      49.528  32.983 108.106  1.00  0.00           C
ATOM   6176 3C31 POPEK 330      50.328  32.533 109.336  1.00  0.00           C
ATOM   6179 4C31 POPEK 330      51.278  31.363 109.066  1.00  0.00           C
ATOM   6182 5C31 POPEK 330      52.038  30.973 110.336  1.00  0.00           C
ATOM   6185 6C31 POPEK 330      52.998  29.803 110.166  1.00  0.00           C
ATOM   6189  NH3 POPEL 331      31.998   8.053  97.236  1.00  0.00           N
ATOM   6193  C12 POPEL 331      33.308   7.893  96.526  1.00  0.00           C
ATOM   6196  C11 POPEL 331      34.258   6.943  97.246  1.00  0.00           C
ATOM   6199  P   POPEL 331      36.668   7.843  96.506  1.00  0.00           P
ATOM   6200  O13 POPEL 331      36.808   8.463  95.176  1.00  0.00           O
ATOM   6201  O14 POPEL 331      37.848   7.163  97.086  1.00  0.00           O
ATOM   6202  O11 POPEL 331      36.168   8.963  97.486  1.00  0.00           O
ATOM   6203  O12 POPEL 331      35.478   6.823  96.526  1.00  0.00           O
ATOM   6204  C1  POPEL 331      36.588   8.963  98.856  1.00  0.00           C
ATOM   6207  C2  POPEL 331      36.158  10.283  99.536  1.00  0.00           C
ATOM   6209  O21 POPEL 331      36.168  10.073 100.946  1.00  0.00           O
ATOM   6210  C21 POPEL 331      37.238  10.473 101.606  1.00  0.00           C
ATOM   6211  O22 POPEL 331      38.218  11.023 101.116  1.00  0.00           O
ATOM   6212  C22 POPEL 331      37.088   9.953 103.036  1.00  0.00           C
ATOM   6215  C3  POPEL 331      34.708  10.703  99.086  1.00  0.00           C
ATOM   6218  O31 POPEL 331      34.178  11.963  99.556  1.00  0.00           O
ATOM   6219  C31 POPEL 331      34.878  13.063  99.316  1.00  0.00           C
ATOM   6220  O32 POPEL 331      36.018  13.103  98.886  1.00  0.00           O
ATOM   6221  C32 POPEL 331      33.998  14.303  99.546  1.00  0.00           C
ATOM   6224  C23 POPEL 331      37.768  10.803 104.136  1.00  0.00           C
ATOM   6227  C24 POPEL 331      37.678  10.073 105.476  1.00  0.00           C
ATOM   6230  C25 POPEL 331      38.158  10.883 106.686  1.00  0.00           C
ATOM   6233  C26 POPEL 331      37.418  12.213 106.856  1.00  0.00           C
ATOM   6236  C27 POPEL 331      37.608  12.833 108.246  1.00  0.00           C
ATOM   6239  C28 POPEL 331      36.918  14.193 108.376  1.00  0.00           C
ATOM   6242  C29 POPEL 331      36.758  14.613 109.816  1.00  0.00           C
ATOM   6244 0C21 POPEL 331      37.748  14.953 110.656  1.00  0.00           C
ATOM   6246 1C21 POPEL 331      39.218  15.033 110.336  1.00  0.00           C
ATOM   6249 2C21 POPEL 331      39.948  16.173 111.096  1.00  0.00           C
ATOM   6252 3C21 POPEL 331      39.928  15.973 112.616  1.00  0.00           C
ATOM   6255 4C21 POPEL 331      40.968  16.823 113.366  1.00  0.00           C
ATOM   6258 5C21 POPEL 331      41.018  16.463 114.856  1.00  0.00           C
ATOM   6261 6C21 POPEL 331      42.068  17.263 115.636  1.00  0.00           C
ATOM   6264 7C21 POPEL 331      42.128  16.863 117.106  1.00  0.00           C
ATOM   6267 8C21 POPEL 331      43.178  17.633 117.906  1.00  0.00           C
ATOM   6271  C33 POPEL 331      34.608  15.643  99.016  1.00  0.00           C
ATOM   6274  C34 POPEL 331      33.588  16.763  98.716  1.00  0.00           C
ATOM   6277  C35 POPEL 331      32.708  17.163  99.906  1.00  0.00           C
ATOM   6280  C36 POPEL 331      31.698  18.313  99.626  1.00  0.00           C
ATOM   6283  C37 POPEL 331      30.868  18.603 100.886  1.00  0.00           C
ATOM   6286  C38 POPEL 331      30.108  19.943 100.946  1.00  0.00           C
ATOM   6289  C39 POPEL 331      29.358  20.063 102.286  1.00  0.00           C
ATOM   6292 0C31 POPEL 331      28.638  21.383 102.596  1.00  0.00           C
ATOM   6295 1C31 POPEL 331      27.718  21.203 103.816  1.00  0.00           C
ATOM   6298 2C31 POPEL 331      27.248  22.493 104.496  1.00  0.00           C
ATOM   6301 3C31 POPEL 331      28.298  23.073 105.456  1.00  0.00           C
ATOM   6304 4C31 POPEL 331      27.688  23.943 106.576  1.00  0.00           C
ATOM   6307 5C31 POPEL 331      27.088  25.273 106.076  1.00  0.00           C
ATOM   6310 6C31 POPEL 331      26.398  26.073 107.196  1.00  0.00           C
ATOM   6314  NH3 POPEM 332       9.868   8.253  96.156  1.00  0.00           N
ATOM   6318  C12 POPEM 332       8.678   8.443  95.246  1.00  0.00           C
ATOM   6321  C11 POPEM 332       7.428   8.913  96.016  1.00  0.00           C
ATOM   6324  P   POPEM 332       5.738   6.973  95.536  1.00  0.00           P
ATOM   6325  O13 POPEM 332       4.268   6.873  95.696  1.00  0.00           O
ATOM   6326  O14 POPEM 332       6.338   6.193  94.446  1.00  0.00           O
ATOM   6327  O11 POPEM 332       6.438   6.533  96.866  1.00  0.00           O
ATOM   6328  O12 POPEM 332       6.208   8.463  95.416  1.00  0.00           O
ATOM   6329  C1  POPEM 332       5.788   5.783  97.876  1.00  0.00           C
ATOM   6332  C2  POPEM 332       6.738   5.803  99.086  1.00  0.00           C
ATOM   6334  O21 POPEM 332       6.428   4.723  99.976  1.00  0.00           O
ATOM   6335  C21 POPEM 332       7.148   4.723 101.096  1.00  0.00           C
ATOM   6336  O22 POPEM 332       6.808   5.223 102.156  1.00  0.00           O
ATOM   6337  C22 POPEM 332       8.518   4.073 100.846  1.00  0.00           C
ATOM   6340  C3  POPEM 332       6.768   7.203  99.756  1.00  0.00           C
ATOM   6343  O31 POPEM 332       8.028   7.423 100.406  1.00  0.00           O
ATOM   6344  C31 POPEM 332       8.048   8.553 101.106  1.00  0.00           C
ATOM   6345  O32 POPEM 332       7.148   9.373 101.136  1.00  0.00           O
ATOM   6346  C32 POPEM 332       9.408   8.673 101.796  1.00  0.00           C
ATOM   6349  C23 POPEM 332       9.478   4.263 102.046  1.00  0.00           C
ATOM   6352  C24 POPEM 332      10.938   3.903 101.726  1.00  0.00           C
ATOM   6355  C25 POPEM 332      11.208   2.393 101.666  1.00  0.00           C
ATOM   6358  C26 POPEM 332      12.698   2.053 101.466  1.00  0.00           C
ATOM   6361  C27 POPEM 332      12.988   0.603 101.896  1.00  0.00           C
ATOM   6364  C28 POPEM 332      14.488   0.243 101.946  1.00  0.00           C
ATOM   6367  C29 POPEM 332      14.748  -1.197 102.336  1.00  0.00           C
ATOM   6369 0C21 POPEM 332      15.198  -1.633 103.536  1.00  0.00           C
ATOM   6371 1C21 POPEM 332      15.458  -0.777 104.756  1.00  0.00           C
ATOM   6374 2C21 POPEM 332      15.248  -1.543 106.076  1.00  0.00           C
ATOM   6377 3C21 POPEM 332      16.288  -2.643 106.326  1.00  0.00           C
ATOM   6380 4C21 POPEM 332      16.208  -3.253 107.736  1.00  0.00           C
ATOM   6383 5C21 POPEM 332      17.368  -4.213 108.036  1.00  0.00           C
ATOM   6386 6C21 POPEM 332      17.138  -5.023 109.316  1.00  0.00           C
ATOM   6389 7C21 POPEM 332      18.278  -6.013 109.616  1.00  0.00           C
ATOM   6392 8C21 POPEM 332      17.888  -7.113 110.606  1.00  0.00           C
ATOM   6396  C33 POPEM 332       9.328   9.043 103.296  1.00  0.00           C
ATOM   6399  C34 POPEM 332       9.248   7.823 104.236  1.00  0.00           C
ATOM   6402  C35 POPEM 332       9.378   8.283 105.706  1.00  0.00           C
ATOM   6405  C36 POPEM 332       9.578   7.153 106.736  1.00  0.00           C
ATOM   6408  C37 POPEM 332       9.918   7.733 108.126  1.00  0.00           C
ATOM   6411  C38 POPEM 332       9.918   6.693 109.266  1.00  0.00           C
ATOM   6414  C39 POPEM 332      11.158   5.803 109.246  1.00  0.00           C
ATOM   6417 0C31 POPEM 332      11.178   4.793 110.396  1.00  0.00           C
ATOM   6420 1C31 POPEM 332      12.218   3.693 110.176  1.00  0.00           C
ATOM   6423 2C31 POPEM 332      12.138   2.563 111.216  1.00  0.00           C
ATOM   6426 3C31 POPEM 332      12.578   3.003 112.626  1.00  0.00           C
ATOM   6429 4C31 POPEM 332      12.568   1.823 113.596  1.00  0.00           C
ATOM   6432 5C31 POPEM 332      13.138   2.183 114.966  1.00  0.00           C
ATOM   6435 6C31 POPEM 332      13.068   1.013 115.946  1.00  0.00           C
ATOM   6439  NH3 POPEN 333      47.898  86.423 102.296  1.00  0.00           N
ATOM   6443  C12 POPEN 333      46.958  87.243 101.466  1.00  0.00           C
ATOM   6446  C11 POPEN 333      45.548  87.123 102.046  1.00  0.00           C
ATOM   6449  P   POPEN 333      43.868  85.223 101.486  1.00  0.00           P
ATOM   6450  O13 POPEN 333      43.618  85.953 100.216  1.00  0.00           O
ATOM   6451  O14 POPEN 333      43.898  83.743 101.476  1.00  0.00           O
ATOM   6452  O11 POPEN 333      42.828  85.643 102.616  1.00  0.00           O
ATOM   6453  O12 POPEN 333      45.228  85.733 102.116  1.00  0.00           O
ATOM   6454  C1  POPEN 333      43.198  85.513 104.006  1.00  0.00           C
ATOM   6457  C2  POPEN 333      42.028  85.843 104.986  1.00  0.00           C
ATOM   6459  O21 POPEN 333      42.478  85.543 106.326  1.00  0.00           O
ATOM   6460  C21 POPEN 333      42.298  86.493 107.226  1.00  0.00           C
ATOM   6461  O22 POPEN 333      41.878  87.623 107.006  1.00  0.00           O
ATOM   6462  C22 POPEN 333      42.638  85.943 108.626  1.00  0.00           C
ATOM   6465  C3  POPEN 333      40.728  85.023 104.726  1.00  0.00           C
ATOM   6468  O31 POPEN 333      39.538  85.683 105.196  1.00  0.00           O
ATOM   6469  C31 POPEN 333      39.118  85.423 106.436  1.00  0.00           C
ATOM   6470  O32 POPEN 333      39.688  84.743 107.266  1.00  0.00           O
ATOM   6471  C32 POPEN 333      37.768  86.123 106.616  1.00  0.00           C
ATOM   6474  C23 POPEN 333      43.968  86.483 109.216  1.00  0.00           C
ATOM   6477  C24 POPEN 333      44.278  86.003 110.646  1.00  0.00           C
ATOM   6480  C25 POPEN 333      43.238  86.473 111.686  1.00  0.00           C
ATOM   6483  C26 POPEN 333      43.688  86.343 113.166  1.00  0.00           C
ATOM   6486  C27 POPEN 333      43.468  84.953 113.786  1.00  0.00           C
ATOM   6489  C28 POPEN 333      44.138  84.803 115.176  1.00  0.00           C
ATOM   6492  C29 POPEN 333      44.068  83.363 115.636  1.00  0.00           C
ATOM   6494 0C21 POPEN 333      44.928  82.703 116.436  1.00  0.00           C
ATOM   6496 1C21 POPEN 333      46.158  83.243 117.116  1.00  0.00           C
ATOM   6499 2C21 POPEN 333      46.088  83.163 118.656  1.00  0.00           C
ATOM   6502 3C21 POPEN 333      45.088  84.143 119.276  1.00  0.00           C
ATOM   6505 4C21 POPEN 333      45.278  84.353 120.796  1.00  0.00           C
ATOM   6508 5C21 POPEN 333      44.708  83.223 121.656  1.00  0.00           C
ATOM   6511 6C21 POPEN 333      44.938  83.463 123.166  1.00  0.00           C
ATOM   6514 7C21 POPEN 333      44.248  82.413 124.036  1.00  0.00           C
ATOM   6517 8C21 POPEN 333      44.568  82.543 125.536  1.00  0.00           C
ATOM   6521  C33 POPEN 333      37.198  86.043 108.046  1.00  0.00           C
ATOM   6524  C34 POPEN 333      35.808  86.693 108.116  1.00  0.00           C
ATOM   6527  C35 POPEN 333      35.178  86.703 109.516  1.00  0.00           C
ATOM   6530  C36 POPEN 333      35.948  87.563 110.526  1.00  0.00           C
ATOM   6533  C37 POPEN 333      35.308  87.533 111.926  1.00  0.00           C
ATOM   6536  C38 POPEN 333      36.208  88.193 112.976  1.00  0.00           C
ATOM   6539  C39 POPEN 333      35.798  87.923 114.426  1.00  0.00           C
ATOM   6542 0C31 POPEN 333      34.408  88.413 114.816  1.00  0.00           C
ATOM   6545 1C31 POPEN 333      34.168  88.173 116.306  1.00  0.00           C
ATOM   6548 2C31 POPEN 333      32.798  88.643 116.776  1.00  0.00           C
ATOM   6551 3C31 POPEN 333      32.538  88.423 118.266  1.00  0.00           C
ATOM   6554 4C31 POPEN 333      33.328  89.383 119.156  1.00  0.00           C
ATOM   6557 5C31 POPEN 333      33.038  89.163 120.646  1.00  0.00           C
ATOM   6560 6C31 POPEN 333      33.748  90.173 121.546  1.00  0.00           C
ATOM   6564  NH3 POPEO 334      83.708  85.533 143.736  1.00  0.00           N
ATOM   6568  C12 POPEO 334      84.098  86.393 142.576  1.00  0.00           C
ATOM   6571  C11 POPEO 334      82.968  86.513 141.546  1.00  0.00           C
ATOM   6574  P   POPEO 334      83.788  86.953 139.096  1.00  0.00           P
ATOM   6575  O13 POPEO 334      84.358  88.113 138.366  1.00  0.00           O
ATOM   6576  O14 POPEO 334      84.578  85.713 139.196  1.00  0.00           O
ATOM   6577  O11 POPEO 334      82.358  86.633 138.526  1.00  0.00           O
ATOM   6578  O12 POPEO 334      83.338  87.443 140.536  1.00  0.00           O
ATOM   6579  C1  POPEO 334      82.078  85.763 137.436  1.00  0.00           C
ATOM   6582  C2  POPEO 334      81.968  86.573 136.106  1.00  0.00           C
ATOM   6584  O21 POPEO 334      80.888  86.183 135.246  1.00  0.00           O
ATOM   6585  C21 POPEO 334      80.868  84.953 134.796  1.00  0.00           C
ATOM   6586  O22 POPEO 334      81.478  83.993 135.246  1.00  0.00           O
ATOM   6587  C22 POPEO 334      79.938  84.883 133.576  1.00  0.00           C
ATOM   6590  C3  POPEO 334      83.308  86.733 135.316  1.00  0.00           C
ATOM   6593  O31 POPEO 334      83.118  87.533 134.116  1.00  0.00           O
ATOM   6594  C31 POPEO 334      84.018  88.513 133.886  1.00  0.00           C
ATOM   6595  O32 POPEO 334      85.088  88.623 134.456  1.00  0.00           O
ATOM   6596  C32 POPEO 334      83.498  89.413 132.766  1.00  0.00           C
ATOM   6599  C23 POPEO 334      80.288  83.723 132.616  1.00  0.00           C
ATOM   6602  C24 POPEO 334      79.828  83.963 131.166  1.00  0.00           C
ATOM   6605  C25 POPEO 334      80.688  84.983 130.416  1.00  0.00           C
ATOM   6608  C26 POPEO 334      80.578  84.863 128.886  1.00  0.00           C
ATOM   6611  C27 POPEO 334      81.698  85.593 128.116  1.00  0.00           C
ATOM   6614  C28 POPEO 334      81.218  86.823 127.316  1.00  0.00           C
ATOM   6617  C29 POPEO 334      80.968  88.033 128.176  1.00  0.00           C
ATOM   6619 0C21 POPEO 334      80.918  89.303 127.716  1.00  0.00           C
ATOM   6621 1C21 POPEO 334      80.998  89.753 126.286  1.00  0.00           C
ATOM   6624 2C21 POPEO 334      79.948  90.833 125.956  1.00  0.00           C
ATOM   6627 3C21 POPEO 334      78.498  90.323 126.016  1.00  0.00           C
ATOM   6630 4C21 POPEO 334      77.448  91.393 125.666  1.00  0.00           C
ATOM   6633 5C21 POPEO 334      77.268  92.433 126.776  1.00  0.00           C
ATOM   6636 6C21 POPEO 334      76.188  93.473 126.446  1.00  0.00           C
ATOM   6639 7C21 POPEO 334      75.838  94.363 127.646  1.00  0.00           C
ATOM   6642 8C21 POPEO 334      74.718  95.353 127.366  1.00  0.00           C
ATOM   6646  C33 POPEO 334      84.398  90.623 132.396  1.00  0.00           C
ATOM   6649  C34 POPEO 334      85.278  90.393 131.156  1.00  0.00           C
ATOM   6652  C35 POPEO 334      84.468  90.153 129.866  1.00  0.00           C
ATOM   6655  C36 POPEO 334      85.248  90.413 128.576  1.00  0.00           C
ATOM   6658  C37 POPEO 334      85.668  89.143 127.826  1.00  0.00           C
ATOM   6661  C38 POPEO 334      86.298  89.423 126.456  1.00  0.00           C
ATOM   6664  C39 POPEO 334      85.268  89.723 125.366  1.00  0.00           C
ATOM   6667 0C31 POPEO 334      85.918  90.233 124.076  1.00  0.00           C
ATOM   6670 1C31 POPEO 334      84.878  90.473 122.966  1.00  0.00           C
ATOM   6673 2C31 POPEO 334      85.518  91.073 121.706  1.00  0.00           C
ATOM   6676 3C31 POPEO 334      84.518  91.303 120.566  1.00  0.00           C
ATOM   6679 4C31 POPEO 334      83.838  90.013 120.096  1.00  0.00           C
ATOM   6682 5C31 POPEO 334      83.238  90.133 118.686  1.00  0.00           C
ATOM   6685 6C31 POPEO 334      82.598  88.843 118.186  1.00  0.00           C
ATOM   6689  NH3 POPEP 335      59.508  32.193 139.356  1.00  0.00           N
ATOM   6693  C12 POPEP 335      60.088  33.043 140.456  1.00  0.00           C
ATOM   6696  C11 POPEP 335      58.998  33.963 141.036  1.00  0.00           C
ATOM   6699  P   POPEP 335      57.608  36.023 140.116  1.00  0.00           P
ATOM   6700  O13 POPEP 335      57.308  36.373 141.526  1.00  0.00           O
ATOM   6701  O14 POPEP 335      58.428  37.033 139.396  1.00  0.00           O
ATOM   6702  O11 POPEP 335      56.268  35.803 139.336  1.00  0.00           O
ATOM   6703  O12 POPEP 335      58.298  34.603 139.986  1.00  0.00           O
ATOM   6704  C1  POPEP 335      56.238  35.133 138.066  1.00  0.00           C
ATOM   6707  C2  POPEP 335      55.408  35.933 137.036  1.00  0.00           C
ATOM   6709  O21 POPEP 335      55.028  35.053 135.956  1.00  0.00           O
ATOM   6710  C21 POPEP 335      55.798  34.913 134.906  1.00  0.00           C
ATOM   6711  O22 POPEP 335      56.948  35.293 134.766  1.00  0.00           O
ATOM   6712  C22 POPEP 335      55.048  34.073 133.866  1.00  0.00           C
ATOM   6715  C3  POPEP 335      56.038  37.283 136.566  1.00  0.00           C
ATOM   6718  O31 POPEP 335      55.368  37.733 135.376  1.00  0.00           O
ATOM   6719  C31 POPEP 335      55.828  38.793 134.746  1.00  0.00           C
ATOM   6720  O32 POPEP 335      56.528  39.673 135.216  1.00  0.00           O
ATOM   6721  C32 POPEP 335      55.298  38.753 133.306  1.00  0.00           C
ATOM   6724  C23 POPEP 335      54.708  34.823 132.556  1.00  0.00           C
ATOM   6727  C24 POPEP 335      54.748  33.893 131.336  1.00  0.00           C
ATOM   6730  C25 POPEP 335      54.358  34.593 130.026  1.00  0.00           C
ATOM   6733  C26 POPEP 335      54.528  33.693 128.796  1.00  0.00           C
ATOM   6736  C27 POPEP 335      54.178  34.413 127.486  1.00  0.00           C
ATOM   6739  C28 POPEP 335      54.448  33.563 126.236  1.00  0.00           C
ATOM   6742  C29 POPEP 335      54.088  34.323 124.986  1.00  0.00           C
ATOM   6744 0C21 POPEP 335      54.408  33.983 123.716  1.00  0.00           C
ATOM   6746 1C21 POPEP 335      55.138  32.723 123.306  1.00  0.00           C
ATOM   6749 2C21 POPEP 335      54.508  32.043 122.076  1.00  0.00           C
ATOM   6752 3C21 POPEP 335      54.868  32.723 120.746  1.00  0.00           C
ATOM   6755 4C21 POPEP 335      54.438  31.913 119.506  1.00  0.00           C
ATOM   6758 5C21 POPEP 335      52.928  31.973 119.236  1.00  0.00           C
ATOM   6761 6C21 POPEP 335      52.498  31.023 118.106  1.00  0.00           C
ATOM   6764 7C21 POPEP 335      51.008  31.133 117.756  1.00  0.00           C
ATOM   6767 8C21 POPEP 335      50.538  30.123 116.706  1.00  0.00           C
ATOM   6771  C33 POPEP 335      53.858  38.183 133.166  1.00  0.00           C
ATOM   6774  C34 POPEP 335      53.468  37.923 131.706  1.00  0.00           C
ATOM   6777  C35 POPEP 335      53.048  39.203 130.976  1.00  0.00           C
ATOM   6780  C36 POPEP 335      52.708  39.013 129.496  1.00  0.00           C
ATOM   6783  C37 POPEP 335      53.888  38.503 128.646  1.00  0.00           C
ATOM   6786  C38 POPEP 335      53.648  38.623 127.136  1.00  0.00           C
ATOM   6789  C39 POPEP 335      52.318  37.993 126.686  1.00  0.00           C
ATOM   6792 0C31 POPEP 335      52.208  37.903 125.166  1.00  0.00           C
ATOM   6795 1C31 POPEP 335      50.938  37.173 124.716  1.00  0.00           C
ATOM   6798 2C31 POPEP 335      50.988  36.803 123.236  1.00  0.00           C
ATOM   6801 3C31 POPEP 335      49.808  35.913 122.796  1.00  0.00           C
ATOM   6804 4C31 POPEP 335      50.098  35.203 121.476  1.00  0.00           C
ATOM   6807 5C31 POPEP 335      49.018  34.203 121.076  1.00  0.00           C
ATOM   6810 6C31 POPEP 335      49.408  33.383 119.846  1.00  0.00           C
ATOM   6814  NH3 POPEQ 336      16.818  86.903 106.236  1.00  0.00           N
ATOM   6818  C12 POPEQ 336      17.528  88.133 106.726  1.00  0.00           C
ATOM   6821  C11 POPEQ 336      18.538  88.593 105.666  1.00  0.00           C
ATOM   6824  P   POPEQ 336      20.098  90.543 104.996  1.00  0.00           P
ATOM   6825  O13 POPEQ 336      20.648  89.423 104.206  1.00  0.00           O
ATOM   6826  O14 POPEQ 336      19.578  91.733 104.296  1.00  0.00           O
ATOM   6827  O11 POPEQ 336      21.198  91.053 106.026  1.00  0.00           O
ATOM   6828  O12 POPEQ 336      18.958  89.923 105.926  1.00  0.00           O
ATOM   6829  C1  POPEQ 336      21.638  90.303 107.156  1.00  0.00           C
ATOM   6832  C2  POPEQ 336      20.628  90.313 108.346  1.00  0.00           C
ATOM   6834  O21 POPEQ 336      20.648  91.493 109.166  1.00  0.00           O
ATOM   6835  C21 POPEQ 336      21.698  91.823 109.886  1.00  0.00           C
ATOM   6836  O22 POPEQ 336      22.748  91.193 109.956  1.00  0.00           O
ATOM   6837  C22 POPEQ 336      21.298  93.013 110.756  1.00  0.00           C
ATOM   6840  C3  POPEQ 336      20.698  88.973 109.136  1.00  0.00           C
ATOM   6843  O31 POPEQ 336      19.428  88.703 109.746  1.00  0.00           O
ATOM   6844  C31 POPEQ 336      19.228  88.613 111.056  1.00  0.00           C
ATOM   6845  O32 POPEQ 336      18.118  88.473 111.546  1.00  0.00           O
ATOM   6846  C32 POPEQ 336      20.478  88.843 111.906  1.00  0.00           C
ATOM   6849  C23 POPEQ 336      22.498  93.753 111.356  1.00  0.00           C
ATOM   6852  C24 POPEQ 336      22.108  94.793 112.416  1.00  0.00           C
ATOM   6855  C25 POPEQ 336      21.788  94.173 113.776  1.00  0.00           C
ATOM   6858  C26 POPEQ 336      21.598  95.233 114.866  1.00  0.00           C
ATOM   6861  C27 POPEQ 336      21.578  94.653 116.296  1.00  0.00           C
ATOM   6864  C28 POPEQ 336      20.258  93.993 116.726  1.00  0.00           C
ATOM   6867  C29 POPEQ 336      19.088  94.953 116.726  1.00  0.00           C
ATOM   6869 0C21 POPEQ 336      18.818  95.873 117.666  1.00  0.00           C
ATOM   6871 1C21 POPEQ 336      19.628  96.113 118.916  1.00  0.00           C
ATOM   6874 2C21 POPEQ 336      18.968  97.103 119.886  1.00  0.00           C
ATOM   6877 3C21 POPEQ 336      18.808  98.523 119.326  1.00  0.00           C
ATOM   6880 4C21 POPEQ 336      18.518  99.543 120.426  1.00  0.00           C
ATOM   6883 5C21 POPEQ 336      18.168 100.943 119.886  1.00  0.00           C
ATOM   6886 6C21 POPEQ 336      18.288 102.013 120.976  1.00  0.00           C
ATOM   6889 7C21 POPEQ 336      17.828 103.403 120.526  1.00  0.00           C
ATOM   6892 8C21 POPEQ 336      18.158 104.503 121.546  1.00  0.00           C
ATOM   6896  C33 POPEQ 336      20.168  88.833 113.416  1.00  0.00           C
ATOM   6899  C34 POPEQ 336      21.398  89.253 114.236  1.00  0.00           C
ATOM   6902  C35 POPEQ 336      21.028  89.993 115.536  1.00  0.00           C
ATOM   6905  C36 POPEQ 336      20.208  89.133 116.506  1.00  0.00           C
ATOM   6908  C37 POPEQ 336      19.628  89.933 117.676  1.00  0.00           C
ATOM   6911  C38 POPEQ 336      18.578  89.153 118.476  1.00  0.00           C
ATOM   6914  C39 POPEQ 336      17.688  90.063 119.346  1.00  0.00           C
ATOM   6917 0C31 POPEQ 336      18.448  90.813 120.446  1.00  0.00           C
ATOM   6920 1C31 POPEQ 336      17.538  91.823 121.166  1.00  0.00           C
ATOM   6923 2C31 POPEQ 336      18.268  92.603 122.266  1.00  0.00           C
ATOM   6926 3C31 POPEQ 336      17.448  93.763 122.856  1.00  0.00           C
ATOM   6929 4C31 POPEQ 336      16.088  93.343 123.436  1.00  0.00           C
ATOM   6932 5C31 POPEQ 336      15.348  94.513 124.096  1.00  0.00           C
ATOM   6935 6C31 POPEQ 336      13.908  94.163 124.526  1.00  0.00           C
ATOM   6939  NH3 POPER 337     114.848   3.363  98.326  1.00  0.00           N
ATOM   6943  C12 POPER 337     114.748   4.153  99.606  1.00  0.00           C
ATOM   6946  C11 POPER 337     114.638   5.663  99.326  1.00  0.00           C
ATOM   6949  P   POPER 337     117.018   6.713  99.766  1.00  0.00           P
ATOM   6950  O13 POPER 337     118.278   6.063  99.366  1.00  0.00           O
ATOM   6951  O14 POPER 337     117.028   8.193  99.896  1.00  0.00           O
ATOM   6952  O11 POPER 337     116.588   6.103 101.146  1.00  0.00           O
ATOM   6953  O12 POPER 337     115.858   6.213  98.816  1.00  0.00           O
ATOM   6954  C1  POPER 337     117.458   6.093 102.266  1.00  0.00           C
ATOM   6957  C2  POPER 337     116.608   5.763 103.516  1.00  0.00           C
ATOM   6959  O21 POPER 337     117.378   5.393 104.666  1.00  0.00           O
ATOM   6960  C21 POPER 337     117.948   4.213 104.716  1.00  0.00           C
ATOM   6961  O22 POPER 337     118.198   3.473 103.776  1.00  0.00           O
ATOM   6962  C22 POPER 337     118.168   3.833 106.186  1.00  0.00           C
ATOM   6965  C3  POPER 337     115.508   4.723 103.156  1.00  0.00           C
ATOM   6968  O31 POPER 337     114.768   4.373 104.326  1.00  0.00           O
ATOM   6969  C31 POPER 337     114.218   3.183 104.306  1.00  0.00           C
ATOM   6970  O32 POPER 337     114.238   2.393 103.376  1.00  0.00           O
ATOM   6971  C32 POPER 337     113.518   2.933 105.646  1.00  0.00           C
ATOM   6974  C23 POPER 337     119.418   4.483 106.836  1.00  0.00           C
ATOM   6977  C24 POPER 337     119.258   4.613 108.356  1.00  0.00           C
ATOM   6980  C25 POPER 337     120.528   5.023 109.126  1.00  0.00           C
ATOM   6983  C26 POPER 337     120.178   5.493 110.556  1.00  0.00           C
ATOM   6986  C27 POPER 337     121.298   5.383 111.606  1.00  0.00           C
ATOM   6989  C28 POPER 337     122.488   6.353 111.436  1.00  0.00           C
ATOM   6992  C29 POPER 337     122.128   7.813 111.616  1.00  0.00           C
ATOM   6994 0C21 POPER 337     123.008   8.803 111.816  1.00  0.00           C
ATOM   6996 1C21 POPER 337     124.508   8.663 111.896  1.00  0.00           C
ATOM   6999 2C21 POPER 337     124.968   8.573 113.356  1.00  0.00           C
ATOM   7002 3C21 POPER 337     126.498   8.523 113.516  1.00  0.00           C
ATOM   7005 4C21 POPER 337     126.948   8.553 114.986  1.00  0.00           C
ATOM   7008 5C21 POPER 337     126.598   7.273 115.776  1.00  0.00           C
ATOM   7011 6C21 POPER 337     126.908   7.433 117.266  1.00  0.00           C
ATOM   7014 7C21 POPER 337     126.828   6.113 118.036  1.00  0.00           C
ATOM   7017 8C21 POPER 337     126.958   6.253 119.556  1.00  0.00           C
ATOM   7021  C33 POPER 337     114.108   3.713 106.846  1.00  0.00           C
ATOM   7024  C34 POPER 337     113.198   3.623 108.086  1.00  0.00           C
ATOM   7027  C35 POPER 337     113.748   4.363 109.306  1.00  0.00           C
ATOM   7030  C36 POPER 337     114.998   3.713 109.906  1.00  0.00           C
ATOM   7033  C37 POPER 337     115.358   4.263 111.296  1.00  0.00           C
ATOM   7036  C38 POPER 337     116.578   3.553 111.906  1.00  0.00           C
ATOM   7039  C39 POPER 337     116.878   3.943 113.366  1.00  0.00           C
ATOM   7042 0C31 POPER 337     117.118   5.443 113.576  1.00  0.00           C
ATOM   7045 1C31 POPER 337     117.658   5.803 114.966  1.00  0.00           C
ATOM   7048 2C31 POPER 337     119.118   5.363 115.206  1.00  0.00           C
ATOM   7051 3C31 POPER 337     119.248   4.153 116.156  1.00  0.00           C
ATOM   7054 4C31 POPER 337     120.718   3.773 116.406  1.00  0.00           C
ATOM   7057 5C31 POPER 337     120.868   2.583 117.366  1.00  0.00           C
ATOM   7060 6C31 POPER 337     120.558   2.903 118.826  1.00  0.00           C
ATOM   7064  NH3 POPES 338      93.208  26.013  98.566  1.00  0.00           N
ATOM   7068  C12 POPES 338      91.798  26.063  98.086  1.00  0.00           C
ATOM   7071  C11 POPES 338      91.408  27.453  97.556  1.00  0.00           C
ATOM   7074  P   POPES 338      88.928  26.903  97.026  1.00  0.00           P
ATOM   7075  O13 POPES 338      89.208  26.963  95.576  1.00  0.00           O
ATOM   7076  O14 POPES 338      88.858  25.643  97.776  1.00  0.00           O
ATOM   7077  O11 POPES 338      87.668  27.793  97.366  1.00  0.00           O
ATOM   7078  O12 POPES 338      90.028  27.713  97.846  1.00  0.00           O
ATOM   7079  C1  POPES 338      86.868  27.493  98.506  1.00  0.00           C
ATOM   7082  C2  POPES 338      87.408  28.293  99.706  1.00  0.00           C
ATOM   7084  O21 POPES 338      87.218  27.623 100.966  1.00  0.00           O
ATOM   7085  C21 POPES 338      85.928  27.563 101.326  1.00  0.00           C
ATOM   7086  O22 POPES 338      84.988  27.873 100.636  1.00  0.00           O
ATOM   7087  C22 POPES 338      85.828  27.093 102.776  1.00  0.00           C
ATOM   7090  C3  POPES 338      87.108  29.823  99.706  1.00  0.00           C
ATOM   7093  O31 POPES 338      87.588  30.513 100.876  1.00  0.00           O
ATOM   7094  C31 POPES 338      88.898  30.623 101.006  1.00  0.00           C
ATOM   7095  O32 POPES 338      89.738  29.973 100.396  1.00  0.00           O
ATOM   7096  C32 POPES 338      89.208  31.563 102.156  1.00  0.00           C
ATOM   7099  C23 POPES 338      86.638  28.013 103.706  1.00  0.00           C
ATOM   7102  C24 POPES 338      86.638  27.563 105.166  1.00  0.00           C
ATOM   7105  C25 POPES 338      85.238  27.423 105.776  1.00  0.00           C
ATOM   7108  C26 POPES 338      85.318  27.243 107.286  1.00  0.00           C
ATOM   7111  C27 POPES 338      83.958  26.903 107.916  1.00  0.00           C
ATOM   7114  C28 POPES 338      83.968  26.913 109.456  1.00  0.00           C
ATOM   7117  C29 POPES 338      84.988  25.953 110.026  1.00  0.00           C
ATOM   7119 0C21 POPES 338      85.258  25.813 111.326  1.00  0.00           C
ATOM   7121 1C21 POPES 338      84.618  26.593 112.426  1.00  0.00           C
ATOM   7124 2C21 POPES 338      85.678  27.153 113.376  1.00  0.00           C
ATOM   7127 3C21 POPES 338      85.048  28.013 114.476  1.00  0.00           C
ATOM   7130 4C21 POPES 338      86.088  28.513 115.476  1.00  0.00           C
ATOM   7133 5C21 POPES 338      85.488  29.513 116.456  1.00  0.00           C
ATOM   7136 6C21 POPES 338      86.498  29.963 117.506  1.00  0.00           C
ATOM   7139 7C21 POPES 338      86.018  31.193 118.276  1.00  0.00           C
ATOM   7142 8C21 POPES 338      86.748  31.363 119.606  1.00  0.00           C
ATOM   7146  C33 POPES 338      89.508  30.723 103.406  1.00  0.00           C
ATOM   7149  C34 POPES 338      89.778  31.563 104.646  1.00  0.00           C
ATOM   7152  C35 POPES 338      91.118  32.303 104.616  1.00  0.00           C
ATOM   7155  C36 POPES 338      91.518  32.783 106.016  1.00  0.00           C
ATOM   7158  C37 POPES 338      92.938  33.363 106.096  1.00  0.00           C
ATOM   7161  C38 POPES 338      93.298  33.643 107.556  1.00  0.00           C
ATOM   7164  C39 POPES 338      94.678  34.293 107.766  1.00  0.00           C
ATOM   7167 0C31 POPES 338      94.788  35.693 107.146  1.00  0.00           C
ATOM   7170 1C31 POPES 338      95.888  36.533 107.806  1.00  0.00           C
ATOM   7173 2C31 POPES 338      95.958  37.963 107.256  1.00  0.00           C
ATOM   7176 3C31 POPES 338      96.808  38.893 108.136  1.00  0.00           C
ATOM   7179 4C31 POPES 338      96.458  40.373 107.906  1.00  0.00           C
ATOM   7182 5C31 POPES 338      96.738  41.273 109.116  1.00  0.00           C
ATOM   7185 6C31 POPES 338      95.928  42.563 109.076  1.00  0.00           C
ATOM   7189  NH3 POPET 339      65.678  83.063 146.216  1.00  0.00           N
ATOM   7193  C12 POPET 339      66.518  84.073 146.966  1.00  0.00           C
ATOM   7196  C11 POPET 339      67.968  83.613 147.216  1.00  0.00           C
ATOM   7199  P   POPET 339      70.048  85.153 146.696  1.00  0.00           P
ATOM   7200  O13 POPET 339      70.478  86.503 147.096  1.00  0.00           O
ATOM   7201  O14 POPET 339      71.078  84.103 146.666  1.00  0.00           O
ATOM   7202  O11 POPET 339      69.358  85.233 145.276  1.00  0.00           O
ATOM   7203  O12 POPET 339      68.808  84.723 147.596  1.00  0.00           O
ATOM   7204  C1  POPET 339      69.518  86.353 144.406  1.00  0.00           C
ATOM   7207  C2  POPET 339      70.718  86.183 143.416  1.00  0.00           C
ATOM   7209  O21 POPET 339      70.348  86.573 142.076  1.00  0.00           O
ATOM   7210  C21 POPET 339      70.218  87.883 141.916  1.00  0.00           C
ATOM   7211  O22 POPET 339      70.348  88.723 142.796  1.00  0.00           O
ATOM   7212  C22 POPET 339      69.898  88.213 140.446  1.00  0.00           C
ATOM   7215  C3  POPET 339      71.198  84.693 143.426  1.00  0.00           C
ATOM   7218  O31 POPET 339      71.938  84.323 142.246  1.00  0.00           O
ATOM   7219  C31 POPET 339      73.158  83.833 142.416  1.00  0.00           C
ATOM   7220  O32 POPET 339      73.688  83.653 143.496  1.00  0.00           O
ATOM   7221  C32 POPET 339      73.728  83.373 141.066  1.00  0.00           C
ATOM   7224  C23 POPET 339      70.758  87.513 139.356  1.00  0.00           C
ATOM   7227  C24 POPET 339      70.088  86.303 138.696  1.00  0.00           C
ATOM   7230  C25 POPET 339      70.428  86.063 137.216  1.00  0.00           C
ATOM   7233  C26 POPET 339      69.808  87.063 136.226  1.00  0.00           C
ATOM   7236  C27 POPET 339      69.878  86.603 134.756  1.00  0.00           C
ATOM   7239  C28 POPET 339      69.118  87.503 133.766  1.00  0.00           C
ATOM   7242  C29 POPET 339      69.838  88.783 133.426  1.00  0.00           C
ATOM   7244 0C21 POPET 339      69.458  89.723 132.536  1.00  0.00           C
ATOM   7246 1C21 POPET 339      68.228  89.683 131.656  1.00  0.00           C
ATOM   7249 2C21 POPET 339      68.578  89.763 130.166  1.00  0.00           C
ATOM   7252 3C21 POPET 339      67.338  89.713 129.266  1.00  0.00           C
ATOM   7255 4C21 POPET 339      67.648  89.873 127.766  1.00  0.00           C
ATOM   7258 5C21 POPET 339      67.658  91.343 127.296  1.00  0.00           C
ATOM   7261 6C21 POPET 339      67.988  91.483 125.796  1.00  0.00           C
ATOM   7264 7C21 POPET 339      67.418  92.763 125.176  1.00  0.00           C
ATOM   7267 8C21 POPET 339      67.668  92.873 123.666  1.00  0.00           C
ATOM   7271  C33 POPET 339      72.868  83.733 139.826  1.00  0.00           C
ATOM   7274  C34 POPET 339      73.118  82.783 138.656  1.00  0.00           C
ATOM   7277  C35 POPET 339      72.238  83.133 137.446  1.00  0.00           C
ATOM   7280  C36 POPET 339      72.438  82.193 136.256  1.00  0.00           C
ATOM   7283  C37 POPET 339      71.458  82.503 135.116  1.00  0.00           C
ATOM   7286  C38 POPET 339      71.738  81.673 133.856  1.00  0.00           C
ATOM   7289  C39 POPET 339      70.568  81.673 132.846  1.00  0.00           C
ATOM   7292 0C31 POPET 339      70.118  83.073 132.396  1.00  0.00           C
ATOM   7295 1C31 POPET 339      69.028  82.993 131.326  1.00  0.00           C
ATOM   7298 2C31 POPET 339      68.288  84.323 131.086  1.00  0.00           C
ATOM   7301 3C31 POPET 339      69.148  85.463 130.496  1.00  0.00           C
ATOM   7304 4C31 POPET 339      69.678  85.173 129.086  1.00  0.00           C
ATOM   7307 5C31 POPET 339      70.058  86.463 128.346  1.00  0.00           C
ATOM   7310 6C31 POPET 339      70.718  86.233 126.986  1.00  0.00           C
ATOM   7314  NH3 POPEU 340      28.448  64.263 145.996  1.00  0.00           N
ATOM   7318  C12 POPEU 340      27.938  64.413 147.396  1.00  0.00           C
ATOM   7321  C11 POPEU 340      28.798  65.423 148.196  1.00  0.00           C
ATOM   7324  P   POPEU 340      28.188  67.583 146.886  1.00  0.00           P
ATOM   7325  O13 POPEU 340      27.228  66.823 146.056  1.00  0.00           O
ATOM   7326  O14 POPEU 340      27.698  68.373 148.026  1.00  0.00           O
ATOM   7327  O11 POPEU 340      29.048  68.473 145.916  1.00  0.00           O
ATOM   7328  O12 POPEU 340      29.238  66.523 147.396  1.00  0.00           O
ATOM   7329  C1  POPEU 340      30.348  68.123 145.426  1.00  0.00           C
ATOM   7332  C2  POPEU 340      30.408  68.213 143.886  1.00  0.00           C
ATOM   7334  O21 POPEU 340      31.768  68.393 143.436  1.00  0.00           O
ATOM   7335  C21 POPEU 340      32.428  67.263 143.186  1.00  0.00           C
ATOM   7336  O22 POPEU 340      31.978  66.143 143.356  1.00  0.00           O
ATOM   7337  C22 POPEU 340      33.818  67.633 142.626  1.00  0.00           C
ATOM   7340  C3  POPEU 340      29.598  69.423 143.356  1.00  0.00           C
ATOM   7343  O31 POPEU 340      30.028  69.793 142.026  1.00  0.00           O
ATOM   7344  C31 POPEU 340      29.818  68.833 141.126  1.00  0.00           C
ATOM   7345  O32 POPEU 340      28.928  68.003 141.196  1.00  0.00           O
ATOM   7346  C32 POPEU 340      30.988  68.813 140.146  1.00  0.00           C
ATOM   7349  C23 POPEU 340      34.738  66.443 142.246  1.00  0.00           C
ATOM   7352  C24 POPEU 340      35.678  66.763 141.056  1.00  0.00           C
ATOM   7355  C25 POPEU 340      34.938  66.723 139.706  1.00  0.00           C
ATOM   7358  C26 POPEU 340      35.788  67.063 138.466  1.00  0.00           C
ATOM   7361  C27 POPEU 340      34.968  66.893 137.176  1.00  0.00           C
ATOM   7364  C28 POPEU 340      35.728  67.173 135.856  1.00  0.00           C
ATOM   7367  C29 POPEU 340      36.088  68.623 135.666  1.00  0.00           C
ATOM   7369 0C21 POPEU 340      35.888  69.403 134.576  1.00  0.00           C
ATOM   7371 1C21 POPEU 340      35.248  69.013 133.266  1.00  0.00           C
ATOM   7374 2C21 POPEU 340      34.158  70.023 132.826  1.00  0.00           C
ATOM   7377 3C21 POPEU 340      34.698  71.403 132.416  1.00  0.00           C
ATOM   7380 4C21 POPEU 340      33.588  72.373 131.976  1.00  0.00           C
ATOM   7383 5C21 POPEU 340      34.088  73.813 131.736  1.00  0.00           C
ATOM   7386 6C21 POPEU 340      35.008  73.963 130.516  1.00  0.00           C
ATOM   7389 7C21 POPEU 340      35.338  75.433 130.196  1.00  0.00           C
ATOM   7392 8C21 POPEU 340      35.978  75.623 128.816  1.00  0.00           C
ATOM   7396  C33 POPEU 340      30.558  68.853 138.656  1.00  0.00           C
ATOM   7399  C34 POPEU 340      30.078  70.233 138.176  1.00  0.00           C
ATOM   7402  C35 POPEU 340      30.988  71.433 138.486  1.00  0.00           C
ATOM   7405  C36 POPEU 340      32.408  71.313 137.926  1.00  0.00           C
ATOM   7408  C37 POPEU 340      33.328  72.453 138.386  1.00  0.00           C
ATOM   7411  C38 POPEU 340      34.808  72.073 138.306  1.00  0.00           C
ATOM   7414  C39 POPEU 340      35.388  72.103 136.886  1.00  0.00           C
ATOM   7417 0C31 POPEU 340      35.838  73.503 136.456  1.00  0.00           C
ATOM   7420 1C31 POPEU 340      36.958  73.453 135.406  1.00  0.00           C
ATOM   7423 2C31 POPEU 340      37.188  74.803 134.706  1.00  0.00           C
ATOM   7426 3C31 POPEU 340      38.528  74.823 133.976  1.00  0.00           C
ATOM   7429 4C31 POPEU 340      38.558  75.823 132.806  1.00  0.00           C
ATOM   7432 5C31 POPEU 340      39.908  75.873 132.096  1.00  0.00           C
ATOM   7435 6C31 POPEU 340      39.848  76.503 130.706  1.00  0.00           C
ATOM   7439  NH3 POPEV 341     100.048  32.503 141.706  1.00  0.00           N
ATOM   7443  C12 POPEV 341      99.038  31.973 142.686  1.00  0.00           C
ATOM   7446  C11 POPEV 341      99.438  30.553 143.156  1.00  0.00           C
ATOM   7449  P   POPEV 341     101.638  31.143 144.476  1.00  0.00           P
ATOM   7450  O13 POPEV 341     101.998  32.463 143.916  1.00  0.00           O
ATOM   7451  O14 POPEV 341     100.868  31.153 145.736  1.00  0.00           O
ATOM   7452  O11 POPEV 341     102.978  30.313 144.566  1.00  0.00           O
ATOM   7453  O12 POPEV 341     100.838  30.403 143.336  1.00  0.00           O
ATOM   7454  C1  POPEV 341     103.268  29.263 143.626  1.00  0.00           C
ATOM   7457  C2  POPEV 341     103.598  29.783 142.196  1.00  0.00           C
ATOM   7459  O21 POPEV 341     103.418  28.713 141.256  1.00  0.00           O
ATOM   7460  C21 POPEV 341     102.328  28.723 140.516  1.00  0.00           C
ATOM   7461  O22 POPEV 341     101.458  29.583 140.506  1.00  0.00           O
ATOM   7462  C22 POPEV 341     102.398  27.553 139.526  1.00  0.00           C
ATOM   7465  C3  POPEV 341     105.048  30.303 142.076  1.00  0.00           C
ATOM   7468  O31 POPEV 341     105.248  30.913 140.786  1.00  0.00           O
ATOM   7469  C31 POPEV 341     105.768  30.163 139.836  1.00  0.00           C
ATOM   7470  O32 POPEV 341     106.178  29.023 139.996  1.00  0.00           O
ATOM   7471  C32 POPEV 341     105.738  30.923 138.516  1.00  0.00           C
ATOM   7474  C23 POPEV 341     101.748  27.943 138.176  1.00  0.00           C
ATOM   7477  C24 POPEV 341     101.998  26.933 137.056  1.00  0.00           C
ATOM   7480  C25 POPEV 341     102.238  27.623 135.706  1.00  0.00           C
ATOM   7483  C26 POPEV 341     102.248  26.643 134.526  1.00  0.00           C
ATOM   7486  C27 POPEV 341     102.838  27.273 133.256  1.00  0.00           C
ATOM   7489  C28 POPEV 341     102.758  26.323 132.056  1.00  0.00           C
ATOM   7492  C29 POPEV 341     103.358  26.933 130.816  1.00  0.00           C
ATOM   7494 0C21 POPEV 341     104.348  26.413 130.076  1.00  0.00           C
ATOM   7496 1C21 POPEV 341     105.088  25.133 130.376  1.00  0.00           C
ATOM   7499 2C21 POPEV 341     106.418  25.003 129.596  1.00  0.00           C
ATOM   7502 3C21 POPEV 341     107.428  26.123 129.906  1.00  0.00           C
ATOM   7505 4C21 POPEV 341     107.718  27.003 128.686  1.00  0.00           C
ATOM   7508 5C21 POPEV 341     108.768  26.363 127.766  1.00  0.00           C
ATOM   7511 6C21 POPEV 341     108.718  26.863 126.316  1.00  0.00           C
ATOM   7514 7C21 POPEV 341     109.588  26.003 125.386  1.00  0.00           C
ATOM   7517 8C21 POPEV 341     109.538  26.443 123.926  1.00  0.00           C
ATOM   7521  C33 POPEV 341     105.268  30.083 137.306  1.00  0.00           C
ATOM   7524  C34 POPEV 341     104.928  30.963 136.086  1.00  0.00           C
ATOM   7527  C35 POPEV 341     103.458  31.393 135.996  1.00  0.00           C
ATOM   7530  C36 POPEV 341     103.188  32.243 134.746  1.00  0.00           C
ATOM   7533  C37 POPEV 341     101.708  32.403 134.336  1.00  0.00           C
ATOM   7536  C38 POPEV 341     101.008  31.093 133.916  1.00  0.00           C
ATOM   7539  C39 POPEV 341      99.668  31.333 133.206  1.00  0.00           C
ATOM   7542 0C31 POPEV 341      99.828  31.783 131.736  1.00  0.00           C
ATOM   7545 1C31 POPEV 341      98.528  32.213 131.056  1.00  0.00           C
ATOM   7548 2C31 POPEV 341      98.788  32.723 129.626  1.00  0.00           C
ATOM   7551 3C31 POPEV 341      97.538  32.903 128.756  1.00  0.00           C
ATOM   7554 4C31 POPEV 341      96.848  34.263 128.926  1.00  0.00           C
ATOM   7557 5C31 POPEV 341      95.828  34.573 127.816  1.00  0.00           C
ATOM   7560 6C31 POPEV 341      94.428  33.993 128.036  1.00  0.00           C
ATOM   7564  NH3 POPEW 342     134.248  41.743 142.226  1.00  0.00           N
ATOM   7568  C12 POPEW 342     134.038  40.253 142.306  1.00  0.00           C
ATOM   7571  C11 POPEW 342     132.818  39.973 143.206  1.00  0.00           C
ATOM   7574  P   POPEW 342     131.018  41.603 142.196  1.00  0.00           P
ATOM   7575  O13 POPEW 342     129.548  41.613 142.176  1.00  0.00           O
ATOM   7576  O14 POPEW 342     131.708  42.633 142.996  1.00  0.00           O
ATOM   7577  O11 POPEW 342     131.588  41.773 140.736  1.00  0.00           O
ATOM   7578  O12 POPEW 342     131.568  40.173 142.556  1.00  0.00           O
ATOM   7579  C1  POPEW 342     130.648  41.713 139.676  1.00  0.00           C
ATOM   7582  C2  POPEW 342     131.328  42.163 138.376  1.00  0.00           C
ATOM   7584  O21 POPEW 342     132.158  41.083 137.926  1.00  0.00           O
ATOM   7585  C21 POPEW 342     132.198  40.933 136.626  1.00  0.00           C
ATOM   7586  O22 POPEW 342     131.598  41.613 135.806  1.00  0.00           O
ATOM   7587  C22 POPEW 342     133.038  39.713 136.286  1.00  0.00           C
ATOM   7590  C3  POPEW 342     132.168  43.433 138.636  1.00  0.00           C
ATOM   7593  O31 POPEW 342     132.548  44.013 137.376  1.00  0.00           O
ATOM   7594  C31 POPEW 342     133.828  44.143 137.126  1.00  0.00           C
ATOM   7595  O32 POPEW 342     134.764  43.833 137.846  1.00  0.00           O
ATOM   7596  C32 POPEW 342     133.948  44.693 135.706  1.00  0.00           C
ATOM   7599  C23 POPEW 342     132.518  39.023 135.006  1.00  0.00           C
ATOM   7602  C24 POPEW 342     133.398  37.873 134.526  1.00  0.00           C
ATOM   7605  C25 POPEW 342     132.778  37.213 133.286  1.00  0.00           C
ATOM   7608  C26 POPEW 342     133.618  36.063 132.716  1.00  0.00           C
ATOM   7611  C27 POPEW 342     132.928  35.413 131.506  1.00  0.00           C
ATOM   7614  C28 POPEW 342     133.628  34.133 131.036  1.00  0.00           C
ATOM   7617  C29 POPEW 342     132.958  33.593 129.796  1.00  0.00           C
ATOM   7619 0C21 POPEW 342     133.548  33.193 128.666  1.00  0.00           C
ATOM   7621 1C21 POPEW 342     135.034  33.133 128.406  1.00  0.00           C
ATOM   7624 2C21 POPEW 342     135.424  31.973 127.456  1.00  0.00           C
ATOM   7627 3C21 POPEW 342     134.934  32.173 126.006  1.00  0.00           C
ATOM   7630 4C21 POPEW 342     135.204  30.943 125.126  1.00  0.00           C
ATOM   7633 5C21 POPEW 342     134.604  31.083 123.726  1.00  0.00           C
ATOM   7636 6C21 POPEW 342     134.484  29.733 122.996  1.00  0.00           C
ATOM   7639 7C21 POPEW 342     133.688  29.823 121.696  1.00  0.00           C
ATOM   7642 8C21 POPEW 342     133.248  28.463 121.156  1.00  0.00           C
ATOM   7646  C33 POPEW 342     135.254  44.253 135.026  1.00  0.00           C
ATOM   7649  C34 POPEW 342     135.484  44.933 133.666  1.00  0.00           C
ATOM   7652  C35 POPEW 342     135.024  44.113 132.456  1.00  0.00           C
ATOM   7655  C36 POPEW 342     135.414  44.833 131.156  1.00  0.00           C
ATOM   7658  C37 POPEW 342     134.974  44.093 129.876  1.00  0.00           C
ATOM   7661  C38 POPEW 342     135.364  44.823 128.586  1.00  0.00           C
ATOM   7664  C39 POPEW 342     134.684  46.193 128.416  1.00  0.00           C
ATOM   7667 0C31 POPEW 342     134.994  46.843 127.066  1.00  0.00           C
ATOM   7670 1C31 POPEW 342     134.368  48.243 126.926  1.00  0.00           C
ATOM   7673 2C31 POPEW 342     135.384  49.333 126.566  1.00  0.00           C
ATOM   7676 3C31 POPEW 342     136.004  49.183 125.176  1.00  0.00           C
ATOM   7679 4C31 POPEW 342     137.034  50.283 124.876  1.00  0.00           C
ATOM   7682 5C31 POPEW 342     137.604  50.183 123.456  1.00  0.00           C
ATOM   7685 6C31 POPEW 342     138.604  51.303 123.146  1.00  0.00           C
ATOM   7689  NH3 POPEX 343      56.528  10.293  94.256  1.00  0.00           N
ATOM   7693  C12 POPEX 343      57.938  10.093  93.816  1.00  0.00           C
ATOM   7696  C11 POPEX 343      58.788   9.673  95.006  1.00  0.00           C
ATOM   7699  P   POPEX 343      60.878   8.323  94.126  1.00  0.00           P
ATOM   7700  O13 POPEX 343      59.908   7.243  93.896  1.00  0.00           O
ATOM   7701  O14 POPEX 343      61.728   8.663  92.956  1.00  0.00           O
ATOM   7702  O11 POPEX 343      61.838   7.853  95.326  1.00  0.00           O
ATOM   7703  O12 POPEX 343      60.178   9.633  94.646  1.00  0.00           O
ATOM   7704  C1  POPEX 343      61.908   8.553  96.566  1.00  0.00           C
ATOM   7707  C2  POPEX 343      60.648   8.373  97.486  1.00  0.00           C
ATOM   7709  O21 POPEX 343      60.738   9.083  98.746  1.00  0.00           O
ATOM   7710  C21 POPEX 343      61.608   8.683  99.646  1.00  0.00           C
ATOM   7711  O22 POPEX 343      62.388   7.753  99.526  1.00  0.00           O
ATOM   7712  C22 POPEX 343      61.488   9.553 100.906  1.00  0.00           C
ATOM   7715  C3  POPEX 343      60.158   6.893  97.606  1.00  0.00           C
ATOM   7718  O31 POPEX 343      59.028   6.773  98.486  1.00  0.00           O
ATOM   7719  C31 POPEX 343      58.918   5.963  99.546  1.00  0.00           C
ATOM   7720  O32 POPEX 343      57.888   5.873 100.196  1.00  0.00           O
ATOM   7721  C32 POPEX 343      60.188   5.163  99.866  1.00  0.00           C
ATOM   7724  C23 POPEX 343      61.638   8.773 102.236  1.00  0.00           C
ATOM   7727  C24 POPEX 343      61.538   9.703 103.456  1.00  0.00           C
ATOM   7730  C25 POPEX 343      61.448   8.953 104.786  1.00  0.00           C
ATOM   7733  C26 POPEX 343      61.188   9.883 105.986  1.00  0.00           C
ATOM   7736  C27 POPEX 343      60.588   9.203 107.246  1.00  0.00           C
ATOM   7739  C28 POPEX 343      61.578   8.383 108.116  1.00  0.00           C
ATOM   7742  C29 POPEX 343      61.878   7.023 107.556  1.00  0.00           C
ATOM   7744 0C21 POPEX 343      61.798   5.823 108.166  1.00  0.00           C
ATOM   7746 1C21 POPEX 343      61.448   5.513 109.606  1.00  0.00           C
ATOM   7749 2C21 POPEX 343      62.568   4.693 110.286  1.00  0.00           C
ATOM   7752 3C21 POPEX 343      62.118   4.083 111.616  1.00  0.00           C
ATOM   7755 4C21 POPEX 343      63.188   3.173 112.266  1.00  0.00           C
ATOM   7758 5C21 POPEX 343      62.688   2.613 113.606  1.00  0.00           C
ATOM   7761 6C21 POPEX 343      63.648   1.663 114.326  1.00  0.00           C
ATOM   7764 7C21 POPEX 343      62.988   1.073 115.586  1.00  0.00           C
ATOM   7767 8C21 POPEX 343      63.848   0.073 116.346  1.00  0.00           C
ATOM   7771  C33 POPEX 343      60.338   4.713 101.336  1.00  0.00           C
ATOM   7774  C34 POPEX 343      61.838   4.523 101.646  1.00  0.00           C
ATOM   7777  C35 POPEX 343      62.138   4.313 103.126  1.00  0.00           C
ATOM   7780  C36 POPEX 343      63.528   4.823 103.496  1.00  0.00           C
ATOM   7783  C37 POPEX 343      63.848   4.553 104.966  1.00  0.00           C
ATOM   7786  C38 POPEX 343      65.208   5.103 105.416  1.00  0.00           C
ATOM   7789  C39 POPEX 343      65.328   5.103 106.936  1.00  0.00           C
ATOM   7792 0C31 POPEX 343      66.688   5.563 107.466  1.00  0.00           C
ATOM   7795 1C31 POPEX 343      66.748   5.423 108.996  1.00  0.00           C
ATOM   7798 2C31 POPEX 343      68.128   5.723 109.576  1.00  0.00           C
ATOM   7801 3C31 POPEX 343      68.128   5.743 111.106  1.00  0.00           C
ATOM   7804 4C31 POPEX 343      67.968   4.373 111.786  1.00  0.00           C
ATOM   7807 5C31 POPEX 343      68.058   4.503 113.316  1.00  0.00           C
ATOM   7810 6C31 POPEX 343      67.798   3.203 114.086  1.00  0.00           C
ATOM   7814  NH3 POPEY 344      28.838  37.513  97.976  1.00  0.00           N
ATOM   7818  C12 POPEY 344      29.798  36.373  97.916  1.00  0.00           C
ATOM   7821  C11 POPEY 344      31.068  36.793  98.676  1.00  0.00           C
ATOM   7824  P   POPEY 344      31.968  39.223  98.076  1.00  0.00           P
ATOM   7825  O13 POPEY 344      32.928  39.753  97.096  1.00  0.00           O
ATOM   7826  O14 POPEY 344      30.588  39.763  97.986  1.00  0.00           O
ATOM   7827  O11 POPEY 344      32.528  39.453  99.546  1.00  0.00           O
ATOM   7828  O12 POPEY 344      31.868  37.653  97.876  1.00  0.00           O
ATOM   7829  C1  POPEY 344      33.448  38.493 100.116  1.00  0.00           C
ATOM   7832  C2  POPEY 344      34.358  39.133 101.206  1.00  0.00           C
ATOM   7834  O21 POPEY 344      35.208  38.113 101.786  1.00  0.00           O
ATOM   7835  C21 POPEY 344      36.448  38.093 101.356  1.00  0.00           C
ATOM   7836  O22 POPEY 344      36.828  38.433 100.246  1.00  0.00           O
ATOM   7837  C22 POPEY 344      37.388  37.683 102.496  1.00  0.00           C
ATOM   7840  C3  POPEY 344      33.548  39.803 102.356  1.00  0.00           C
ATOM   7843  O31 POPEY 344      34.368  40.003 103.536  1.00  0.00           O
ATOM   7844  C31 POPEY 344      34.358  39.003 104.416  1.00  0.00           C
ATOM   7845  O32 POPEY 344      33.598  38.053 104.416  1.00  0.00           O
ATOM   7846  C32 POPEY 344      35.528  39.113 105.396  1.00  0.00           C
ATOM   7849  C23 POPEY 344      38.648  36.913 102.026  1.00  0.00           C
ATOM   7852  C24 POPEY 344      39.828  36.983 103.006  1.00  0.00           C
ATOM   7855  C25 POPEY 344      39.538  36.433 104.406  1.00  0.00           C
ATOM   7858  C26 POPEY 344      40.778  36.493 105.316  1.00  0.00           C
ATOM   7861  C27 POPEY 344      40.498  35.943 106.726  1.00  0.00           C
ATOM   7864  C28 POPEY 344      41.588  36.283 107.766  1.00  0.00           C
ATOM   7867  C29 POPEY 344      42.948  35.713 107.456  1.00  0.00           C
ATOM   7869 0C21 POPEY 344      43.678  34.913 108.266  1.00  0.00           C
ATOM   7871 1C21 POPEY 344      43.268  34.423 109.626  1.00  0.00           C
ATOM   7874 2C21 POPEY 344      43.478  35.443 110.766  1.00  0.00           C
ATOM   7877 3C21 POPEY 344      44.278  34.853 111.926  1.00  0.00           C
ATOM   7880 4C21 POPEY 344      44.508  35.823 113.096  1.00  0.00           C
ATOM   7883 5C21 POPEY 344      45.318  37.073 112.716  1.00  0.00           C
ATOM   7886 6C21 POPEY 344      45.888  37.813 113.936  1.00  0.00           C
ATOM   7889 7C21 POPEY 344      46.688  39.063 113.586  1.00  0.00           C
ATOM   7892 8C21 POPEY 344      47.238  39.793 114.816  1.00  0.00           C
ATOM   7896  C33 POPEY 344      36.268  40.473 105.426  1.00  0.00           C
ATOM   7899  C34 POPEY 344      37.378  40.533 106.486  1.00  0.00           C
ATOM   7902  C35 POPEY 344      36.948  39.963 107.836  1.00  0.00           C
ATOM   7905  C36 POPEY 344      37.778  40.483 109.016  1.00  0.00           C
ATOM   7908  C37 POPEY 344      37.308  39.893 110.346  1.00  0.00           C
ATOM   7911  C38 POPEY 344      38.108  40.363 111.566  1.00  0.00           C
ATOM   7914  C39 POPEY 344      39.568  39.883 111.556  1.00  0.00           C
ATOM   7917 0C31 POPEY 344      40.278  40.153 112.886  1.00  0.00           C
ATOM   7920 1C31 POPEY 344      41.718  39.643 112.886  1.00  0.00           C
ATOM   7923 2C31 POPEY 344      42.588  40.243 113.996  1.00  0.00           C
ATOM   7926 3C31 POPEY 344      42.918  41.723 113.746  1.00  0.00           C
ATOM   7929 4C31 POPEY 344      43.888  42.313 114.766  1.00  0.00           C
ATOM   7932 5C31 POPEY 344      44.218  43.783 114.476  1.00  0.00           C
ATOM   7935 6C31 POPEY 344      44.888  44.493 115.656  1.00  0.00           C
ATOM   7939  NH3 POPEZ 345     103.688 110.683 101.536  1.00  0.00           N
ATOM   7943  C12 POPEZ 345     103.278 111.533 100.366  1.00  0.00           C
ATOM   7946  C11 POPEZ 345     101.848 111.153  99.926  1.00  0.00           C
ATOM   7949  P   POPEZ 345     100.698 113.353  99.306  1.00  0.00           P
ATOM   7950  O13 POPEZ 345      99.368 113.243  98.706  1.00  0.00           O
ATOM   7951  O14 POPEZ 345     101.838 113.433  98.376  1.00  0.00           O
ATOM   7952  O11 POPEZ 345     100.618 114.593 100.296  1.00  0.00           O
ATOM   7953  O12 POPEZ 345     100.888 112.143 100.276  1.00  0.00           O
ATOM   7954  C1  POPEZ 345     100.028 114.423 101.596  1.00  0.00           C
ATOM   7957  C2  POPEZ 345     101.088 113.933 102.616  1.00  0.00           C
ATOM   7959  O21 POPEZ 345     100.428 113.273 103.726  1.00  0.00           O
ATOM   7960  C21 POPEZ 345     101.078 112.213 104.186  1.00  0.00           C
ATOM   7961  O22 POPEZ 345     102.008 111.633 103.636  1.00  0.00           O
ATOM   7962  C22 POPEZ 345     100.478 111.793 105.546  1.00  0.00           C
ATOM   7965  C3  POPEZ 345     101.968 115.103 103.116  1.00  0.00           C
ATOM   7968  O31 POPEZ 345     103.148 114.543 103.706  1.00  0.00           O
ATOM   7969  C31 POPEZ 345     103.568 115.163 104.776  1.00  0.00           C
ATOM   7970  O32 POPEZ 345     103.098 116.193 105.236  1.00  0.00           O
ATOM   7971  C32 POPEZ 345     104.658 114.313 105.416  1.00  0.00           C
ATOM   7974  C23 POPEZ 345     100.838 110.333 105.946  1.00  0.00           C
ATOM   7977  C24 POPEZ 345     101.058 110.153 107.456  1.00  0.00           C
ATOM   7980  C25 POPEZ 345      99.788 109.983 108.306  1.00  0.00           C
ATOM   7983  C26 POPEZ 345     100.148 109.943 109.806  1.00  0.00           C
ATOM   7986  C27 POPEZ 345      98.978 109.563 110.716  1.00  0.00           C
ATOM   7989  C28 POPEZ 345      99.308 109.703 112.226  1.00  0.00           C
ATOM   7992  C29 POPEZ 345     100.358 108.743 112.746  1.00  0.00           C
ATOM   7994 0C21 POPEZ 345     101.308 109.033 113.656  1.00  0.00           C
ATOM   7996 1C21 POPEZ 345     101.528 110.353 114.346  1.00  0.00           C
ATOM   7999 2C21 POPEZ 345     100.408 110.853 115.276  1.00  0.00           C
ATOM   8002 3C21 POPEZ 345     100.088 109.953 116.476  1.00  0.00           C
ATOM   8005 4C21 POPEZ 345      99.278 110.693 117.556  1.00  0.00           C
ATOM   8008 5C21 POPEZ 345      98.718 109.763 118.646  1.00  0.00           C
ATOM   8011 6C21 POPEZ 345      97.268 109.343 118.376  1.00  0.00           C
ATOM   8014 7C21 POPEZ 345      96.688 108.423 119.456  1.00  0.00           C
ATOM   8017 8C21 POPEZ 345      95.238 108.013 119.186  1.00  0.00           C
ATOM   8021  C33 POPEZ 345     104.688 114.443 106.946  1.00  0.00           C
ATOM   8024  C34 POPEZ 345     105.548 115.643 107.366  1.00  0.00           C
ATOM   8027  C35 POPEZ 345     105.398 115.963 108.846  1.00  0.00           C
ATOM   8030  C36 POPEZ 345     106.428 116.993 109.316  1.00  0.00           C
ATOM   8033  C37 POPEZ 345     106.048 117.563 110.676  1.00  0.00           C
ATOM   8036  C38 POPEZ 345     107.168 118.403 111.316  1.00  0.00           C
ATOM   8039  C39 POPEZ 345     106.658 119.273 112.476  1.00  0.00           C
ATOM   8042 0C31 POPEZ 345     106.058 118.463 113.626  1.00  0.00           C
ATOM   8045 1C31 POPEZ 345     105.128 119.283 114.526  1.00  0.00           C
ATOM   8048 2C31 POPEZ 345     104.438 118.403 115.576  1.00  0.00           C
ATOM   8051 3C31 POPEZ 345     103.428 119.153 116.446  1.00  0.00           C
ATOM   8054 4C31 POPEZ 345     102.228 119.703 115.666  1.00  0.00           C
ATOM   8057 5C31 POPEZ 345     101.078 120.103 116.596  1.00  0.00           C
ATOM   8060 6C31 POPEZ 345      99.858 120.673 115.856  1.00  0.00           C
ATOM   8064  NH3 POPEa 346     138.284 135.699  97.736  1.00  0.00           N
ATOM   8068  C12 POPEa 346     137.614 134.573  97.016  1.00  0.00           C
ATOM   8071  C11 POPEa 346     136.434 135.089  96.206  1.00  0.00           C
ATOM   8074  P   POPEa 346     134.138 134.033  95.536  1.00  0.00           P
ATOM   8075  O13 POPEa 346     133.908 134.663  94.216  1.00  0.00           O
ATOM   8076  O14 POPEa 346     133.568 132.703  95.796  1.00  0.00           O
ATOM   8077  O11 POPEa 346     133.578 135.039  96.626  1.00  0.00           O
ATOM   8078  O12 POPEa 346     135.674 133.963  95.826  1.00  0.00           O
ATOM   8079  C1  POPEa 346     132.558 134.653  97.556  1.00  0.00           C
ATOM   8082  C2  POPEa 346     132.918 135.069  98.986  1.00  0.00           C
ATOM   8084  O21 POPEa 346     131.768 134.813  99.816  1.00  0.00           O
ATOM   8085  C21 POPEa 346     132.018 134.053 100.876  1.00  0.00           C
ATOM   8086  O22 POPEa 346     133.108 133.623 101.216  1.00  0.00           O
ATOM   8087  C22 POPEa 346     130.698 133.843 101.606  1.00  0.00           C
ATOM   8090  C3  POPEa 346     133.308 136.579  99.016  1.00  0.00           C
ATOM   8093  O31 POPEa 346     132.978 137.259 100.236  1.00  0.00           O
ATOM   8094  C31 POPEa 346     133.898 137.599 101.156  1.00  0.00           C
ATOM   8095  O32 POPEa 346     133.778 138.589 101.856  1.00  0.00           O
ATOM   8096  C32 POPEa 346     135.054 136.599 101.306  1.00  0.00           C
ATOM   8099  C23 POPEa 346     130.868 133.103 102.946  1.00  0.00           C
ATOM   8102  C24 POPEa 346     131.408 133.993 104.076  1.00  0.00           C
ATOM   8105  C25 POPEa 346     131.758 133.203 105.346  1.00  0.00           C
ATOM   8108  C26 POPEa 346     130.548 132.673 106.136  1.00  0.00           C
ATOM   8111  C27 POPEa 346     130.958 131.583 107.146  1.00  0.00           C
ATOM   8114  C28 POPEa 346     129.838 131.163 108.116  1.00  0.00           C
ATOM   8117  C29 POPEa 346     129.578 132.193 109.196  1.00  0.00           C
ATOM   8119 0C21 POPEa 346     129.688 132.003 110.526  1.00  0.00           C
ATOM   8121 1C21 POPEa 346     130.058 130.693 111.176  1.00  0.00           C
ATOM   8124 2C21 POPEa 346     130.378 130.763 112.686  1.00  0.00           C
ATOM   8127 3C21 POPEa 346     131.608 131.623 113.036  1.00  0.00           C
ATOM   8130 4C21 POPEa 346     132.258 131.193 114.356  1.00  0.00           C
ATOM   8133 5C21 POPEa 346     133.418 132.103 114.766  1.00  0.00           C
ATOM   8136 6C21 POPEa 346     134.238 131.533 115.936  1.00  0.00           C
ATOM   8139 7C21 POPEa 346     135.354 132.473 116.396  1.00  0.00           C
ATOM   8142 8C21 POPEa 346     136.234 131.883 117.496  1.00  0.00           C
ATOM   8146  C33 POPEa 346     135.404 136.229 102.776  1.00  0.00           C
ATOM   8149  C34 POPEa 346     136.554 135.209 102.766  1.00  0.00           C
ATOM   8152  C35 POPEa 346     136.964 134.603 104.106  1.00  0.00           C
ATOM   8155  C36 POPEa 346     137.824 135.559 104.936  1.00  0.00           C
ATOM   8158  C37 POPEa 346     138.584 134.869 106.076  1.00  0.00           C
ATOM   8161  C38 POPEa 346     139.374 135.909 106.886  1.00  0.00           C
ATOM   8164  C39 POPEa 346     140.114 135.389 108.116  1.00  0.00           C
ATOM   8167 0C31 POPEa 346     139.194 135.339 109.346  1.00  0.00           C
ATOM   8170 1C31 POPEa 346     139.144 136.669 110.116  1.00  0.00           C
ATOM   8173 2C31 POPEa 346     137.854 136.859 110.916  1.00  0.00           C
ATOM   8176 3C31 POPEa 346     137.524 135.719 111.896  1.00  0.00           C
ATOM   8179 4C31 POPEa 346     138.444 135.679 113.126  1.00  0.00           C
ATOM   8182 5C31 POPEa 346     137.974 134.663 114.166  1.00  0.00           C
ATOM   8185 6C31 POPEa 346     138.894 134.543 115.386  1.00  0.00           C
ATOM   8189  NH3 POPEb 347     126.328  35.863 144.826  1.00  0.00           N
ATOM   8193  C12 POPEb 347     125.868  35.003 145.946  1.00  0.00           C
ATOM   8196  C11 POPEb 347     127.048  34.243 146.606  1.00  0.00           C
ATOM   8199  P   POPEb 347     128.478  36.303 147.506  1.00  0.00           P
ATOM   8200  O13 POPEb 347     127.368  36.433 148.476  1.00  0.00           O
ATOM   8201  O14 POPEb 347     129.828  36.413 148.116  1.00  0.00           O
ATOM   8202  O11 POPEb 347     128.388  37.303 146.266  1.00  0.00           O
ATOM   8203  O12 POPEb 347     128.278  34.963 146.696  1.00  0.00           O
ATOM   8204  C1  POPEb 347     129.598  37.553 145.486  1.00  0.00           C
ATOM   8207  C2  POPEb 347     129.408  37.273 143.966  1.00  0.00           C
ATOM   8209  O21 POPEb 347     130.658  37.273 143.236  1.00  0.00           O
ATOM   8210  C21 POPEb 347     130.878  36.193 142.506  1.00  0.00           C
ATOM   8211  O22 POPEb 347     130.628  35.043 142.846  1.00  0.00           O
ATOM   8212  C22 POPEb 347     131.228  36.543 141.056  1.00  0.00           C
ATOM   8215  C3  POPEb 347     128.488  38.323 143.286  1.00  0.00           C
ATOM   8218  O31 POPEb 347     128.398  38.083 141.866  1.00  0.00           O
ATOM   8219  C31 POPEb 347     127.528  38.923 141.266  1.00  0.00           C
ATOM   8220  O32 POPEb 347     126.708  39.603 141.846  1.00  0.00           O
ATOM   8221  C32 POPEb 347     127.728  38.913 139.756  1.00  0.00           C
ATOM   8224  C23 POPEb 347     130.358  35.703 140.076  1.00  0.00           C
ATOM   8227  C24 POPEb 347     130.848  35.693 138.626  1.00  0.00           C
ATOM   8230  C25 POPEb 347     129.988  34.933 137.596  1.00  0.00           C
ATOM   8233  C26 POPEb 347     130.558  33.543 137.256  1.00  0.00           C
ATOM   8236  C27 POPEb 347     129.898  32.863 136.046  1.00  0.00           C
ATOM   8239  C28 POPEb 347     130.578  31.553 135.606  1.00  0.00           C
ATOM   8242  C29 POPEb 347     131.928  31.763 134.956  1.00  0.00           C
ATOM   8244 0C21 POPEb 347     132.398  31.213 133.816  1.00  0.00           C
ATOM   8246 1C21 POPEb 347     131.698  30.243 132.896  1.00  0.00           C
ATOM   8249 2C21 POPEb 347     131.738  30.693 131.426  1.00  0.00           C
ATOM   8252 3C21 POPEb 347     131.158  29.643 130.456  1.00  0.00           C
ATOM   8255 4C21 POPEb 347     129.668  29.813 130.146  1.00  0.00           C
ATOM   8258 5C21 POPEb 347     129.388  30.943 129.146  1.00  0.00           C
ATOM   8261 6C21 POPEb 347     129.308  30.453 127.706  1.00  0.00           C
ATOM   8264 7C21 POPEb 347     129.118  31.613 126.726  1.00  0.00           C
ATOM   8267 8C21 POPEb 347     128.448  31.153 125.436  1.00  0.00           C
ATOM   8271  C33 POPEb 347     126.428  39.203 138.976  1.00  0.00           C
ATOM   8274  C34 POPEb 347     126.648  39.523 137.496  1.00  0.00           C
ATOM   8277  C35 POPEb 347     127.198  38.343 136.666  1.00  0.00           C
ATOM   8280  C36 POPEb 347     127.448  38.723 135.196  1.00  0.00           C
ATOM   8283  C37 POPEb 347     128.068  37.573 134.386  1.00  0.00           C
ATOM   8286  C38 POPEb 347     128.258  37.863 132.886  1.00  0.00           C
ATOM   8289  C39 POPEb 347     129.338  38.903 132.536  1.00  0.00           C
ATOM   8292 0C31 POPEb 347     128.818  40.333 132.416  1.00  0.00           C
ATOM   8295 1C31 POPEb 347     129.918  41.413 132.416  1.00  0.00           C
ATOM   8298 2C31 POPEb 347     130.418  41.813 131.016  1.00  0.00           C
ATOM   8301 3C31 POPEb 347     131.488  40.903 130.386  1.00  0.00           C
ATOM   8304 4C31 POPEb 347     132.828  40.923 131.136  1.00  0.00           C
ATOM   8307 5C31 POPEb 347     133.938  40.143 130.416  1.00  0.00           C
ATOM   8310 6C31 POPEb 347     135.274  40.183 131.166  1.00  0.00           C
ATOM   8314  NH3 POPEc 348      13.808  72.283 102.516  1.00  0.00           N
ATOM   8318  C12 POPEc 348      12.748  72.563 101.496  1.00  0.00           C
ATOM   8321  C11 POPEc 348      11.598  73.423 102.056  1.00  0.00           C
ATOM   8324  P   POPEc 348      11.728  75.983 102.726  1.00  0.00           P
ATOM   8325  O13 POPEc 348      13.068  76.253 103.266  1.00  0.00           O
ATOM   8326  O14 POPEc 348      11.188  77.093 101.916  1.00  0.00           O
ATOM   8327  O11 POPEc 348      10.718  75.603 103.876  1.00  0.00           O
ATOM   8328  O12 POPEc 348      11.858  74.773 101.766  1.00  0.00           O
ATOM   8329  C1  POPEc 348      10.358  76.583 104.856  1.00  0.00           C
ATOM   8332  C2  POPEc 348      10.418  75.993 106.276  1.00  0.00           C
ATOM   8334  O21 POPEc 348      10.528  77.113 107.176  1.00  0.00           O
ATOM   8335  C21 POPEc 348       9.928  76.953 108.346  1.00  0.00           C
ATOM   8336  O22 POPEc 348       9.238  76.003 108.676  1.00  0.00           O
ATOM   8337  C22 POPEc 348      10.258  78.163 109.236  1.00  0.00           C
ATOM   8340  C3  POPEc 348      11.638  75.043 106.436  1.00  0.00           C
ATOM   8343  O31 POPEc 348      11.808  74.583 107.786  1.00  0.00           O
ATOM   8344  C31 POPEc 348      12.758  75.123 108.536  1.00  0.00           C
ATOM   8345  O32 POPEc 348      13.568  75.963 108.176  1.00  0.00           O
ATOM   8346  C32 POPEc 348      12.668  74.463 109.906  1.00  0.00           C
ATOM   8349  C23 POPEc 348       9.678  78.003 110.656  1.00  0.00           C
ATOM   8352  C24 POPEc 348       9.978  79.213 111.546  1.00  0.00           C
ATOM   8355  C25 POPEc 348       9.498  79.033 112.996  1.00  0.00           C
ATOM   8358  C26 POPEc 348      10.358  78.053 113.806  1.00  0.00           C
ATOM   8361  C27 POPEc 348       9.738  77.693 115.166  1.00  0.00           C
ATOM   8364  C28 POPEc 348      10.418  76.473 115.816  1.00  0.00           C
ATOM   8367  C29 POPEc 348       9.448  75.403 116.266  1.00  0.00           C
ATOM   8369 0C21 POPEc 348       9.058  75.143 117.526  1.00  0.00           C
ATOM   8371 1C21 POPEc 348       9.458  75.893 118.776  1.00  0.00           C
ATOM   8374 2C21 POPEc 348       8.228  76.393 119.566  1.00  0.00           C
ATOM   8377 3C21 POPEc 348       7.398  75.253 120.186  1.00  0.00           C
ATOM   8380 4C21 POPEc 348       6.278  75.743 121.116  1.00  0.00           C
ATOM   8383 5C21 POPEc 348       5.528  74.563 121.746  1.00  0.00           C
ATOM   8386 6C21 POPEc 348       4.418  74.963 122.716  1.00  0.00           C
ATOM   8389 7C21 POPEc 348       3.718  73.723 123.306  1.00  0.00           C
ATOM   8392 8C21 POPEc 348       2.888  74.013 124.566  1.00  0.00           C
ATOM   8396  C33 POPEc 348      13.038  75.393 111.096  1.00  0.00           C
ATOM   8399  C34 POPEc 348      12.728  74.693 112.426  1.00  0.00           C
ATOM   8402  C35 POPEc 348      13.308  75.393 113.666  1.00  0.00           C
ATOM   8405  C36 POPEc 348      14.828  75.523 113.636  1.00  0.00           C
ATOM   8408  C37 POPEc 348      15.478  75.623 115.026  1.00  0.00           C
ATOM   8411  C38 POPEc 348      16.918  76.143 114.926  1.00  0.00           C
ATOM   8414  C39 POPEc 348      17.678  76.163 116.256  1.00  0.00           C
ATOM   8417 0C31 POPEc 348      17.038  77.123 117.256  1.00  0.00           C
ATOM   8420 1C31 POPEc 348      17.918  77.313 118.496  1.00  0.00           C
ATOM   8423 2C31 POPEc 348      17.278  78.293 119.476  1.00  0.00           C
ATOM   8426 3C31 POPEc 348      18.108  78.463 120.746  1.00  0.00           C
ATOM   8429 4C31 POPEc 348      17.528  79.543 121.666  1.00  0.00           C
ATOM   8432 5C31 POPEc 348      18.408  79.793 122.896  1.00  0.00           C
ATOM   8435 6C31 POPEc 348      17.838  80.853 123.826  1.00  0.00           C
ATOM   8439  NH3 POPEd 349      97.238 114.093  99.936  1.00  0.00           N
ATOM   8443  C12 POPEd 349      95.968 114.513  99.246  1.00  0.00           C
ATOM   8446  C11 POPEd 349      95.288 115.623 100.066  1.00  0.00           C
ATOM   8449  P   POPEd 349      93.188 117.153  99.746  1.00  0.00           P
ATOM   8450  O13 POPEd 349      92.678 118.093  98.726  1.00  0.00           O
ATOM   8451  O14 POPEd 349      92.278 116.113 100.246  1.00  0.00           O
ATOM   8452  O11 POPEd 349      93.718 118.053 100.946  1.00  0.00           O
ATOM   8453  O12 POPEd 349      94.518 116.483  99.226  1.00  0.00           O
ATOM   8454  C1  POPEd 349      92.998 118.063 102.186  1.00  0.00           C
ATOM   8457  C2  POPEd 349      93.758 117.203 103.216  1.00  0.00           C
ATOM   8459  O21 POPEd 349      92.958 116.743 104.316  1.00  0.00           O
ATOM   8460  C21 POPEd 349      92.618 117.553 105.306  1.00  0.00           C
ATOM   8461  O22 POPEd 349      92.788 118.763 105.336  1.00  0.00           O
ATOM   8462  C22 POPEd 349      92.178 116.683 106.486  1.00  0.00           C
ATOM   8465  C3  POPEd 349      95.098 117.873 103.636  1.00  0.00           C
ATOM   8468  O31 POPEd 349      95.838 117.083 104.576  1.00  0.00           O
ATOM   8469  C31 POPEd 349      96.418 115.983 104.106  1.00  0.00           C
ATOM   8470  O32 POPEd 349      96.398 115.583 102.956  1.00  0.00           O
ATOM   8471  C32 POPEd 349      97.128 115.283 105.246  1.00  0.00           C
ATOM   8474  C23 POPEd 349      91.318 117.373 107.566  1.00  0.00           C
ATOM   8477  C24 POPEd 349      91.288 116.573 108.886  1.00  0.00           C
ATOM   8480  C25 POPEd 349      92.588 116.623 109.706  1.00  0.00           C
ATOM   8483  C26 POPEd 349      92.818 117.983 110.376  1.00  0.00           C
ATOM   8486  C27 POPEd 349      94.148 118.083 111.146  1.00  0.00           C
ATOM   8489  C28 POPEd 349      94.458 119.523 111.616  1.00  0.00           C
ATOM   8492  C29 POPEd 349      93.458 120.043 112.616  1.00  0.00           C
ATOM   8494 0C21 POPEd 349      93.568 120.023 113.956  1.00  0.00           C
ATOM   8496 1C21 POPEd 349      94.718 119.443 114.746  1.00  0.00           C
ATOM   8499 2C21 POPEd 349      94.258 118.383 115.766  1.00  0.00           C
ATOM   8502 3C21 POPEd 349      93.398 118.963 116.906  1.00  0.00           C
ATOM   8505 4C21 POPEd 349      93.288 118.003 118.096  1.00  0.00           C
ATOM   8508 5C21 POPEd 349      92.458 118.593 119.246  1.00  0.00           C
ATOM   8511 6C21 POPEd 349      92.488 117.743 120.526  1.00  0.00           C
ATOM   8514 7C21 POPEd 349      91.758 118.413 121.696  1.00  0.00           C
ATOM   8517 8C21 POPEd 349      91.978 117.713 123.036  1.00  0.00           C
ATOM   8521  C33 POPEd 349      96.138 114.763 106.306  1.00  0.00           C
ATOM   8524  C34 POPEd 349      96.898 113.983 107.386  1.00  0.00           C
ATOM   8527  C35 POPEd 349      96.288 114.083 108.776  1.00  0.00           C
ATOM   8530  C36 POPEd 349      97.288 113.653 109.846  1.00  0.00           C
ATOM   8533  C37 POPEd 349      96.678 113.603 111.246  1.00  0.00           C
ATOM   8536  C38 POPEd 349      97.718 113.183 112.296  1.00  0.00           C
ATOM   8539  C39 POPEd 349      97.128 112.903 113.686  1.00  0.00           C
ATOM   8542 0C31 POPEd 349      96.088 111.773 113.686  1.00  0.00           C
ATOM   8545 1C31 POPEd 349      95.618 111.423 115.096  1.00  0.00           C
ATOM   8548 2C31 POPEd 349      94.348 110.563 115.086  1.00  0.00           C
ATOM   8551 3C31 POPEd 349      93.808 110.233 116.486  1.00  0.00           C
ATOM   8554 4C31 POPEd 349      93.288 111.463 117.256  1.00  0.00           C
ATOM   8557 5C31 POPEd 349      94.298 112.073 118.236  1.00  0.00           C
ATOM   8560 6C31 POPEd 349      93.898 113.473 118.706  1.00  0.00           C
ATOM   8564  NH3 POPEe 350     117.208 126.973  99.746  1.00  0.00           N
ATOM   8568  C12 POPEe 350     118.178 126.263  98.836  1.00  0.00           C
ATOM   8571  C11 POPEe 350     117.468 125.343  97.826  1.00  0.00           C
ATOM   8574  P   POPEe 350     118.778 123.393  96.636  1.00  0.00           P
ATOM   8575  O13 POPEe 350     117.578 122.633  96.206  1.00  0.00           O
ATOM   8576  O14 POPEe 350     120.038 123.223  95.876  1.00  0.00           O
ATOM   8577  O11 POPEe 350     118.998 122.983  98.136  1.00  0.00           O
ATOM   8578  O12 POPEe 350     118.388 124.913  96.816  1.00  0.00           O
ATOM   8579  C1  POPEe 350     120.148 123.263  98.936  1.00  0.00           C
ATOM   8582  C2  POPEe 350     119.758 122.973 100.406  1.00  0.00           C
ATOM   8584  O21 POPEe 350     120.588 123.683 101.356  1.00  0.00           O
ATOM   8585  C21 POPEe 350     119.928 124.093 102.446  1.00  0.00           C
ATOM   8586  O22 POPEe 350     118.708 124.193 102.536  1.00  0.00           O
ATOM   8587  C22 POPEe 350     120.878 124.233 103.636  1.00  0.00           C
ATOM   8590  C3  POPEe 350     119.818 121.453 100.696  1.00  0.00           C
ATOM   8593  O31 POPEe 350     119.138 121.133 101.926  1.00  0.00           O
ATOM   8594  C31 POPEe 350     119.888 120.763 102.966  1.00  0.00           C
ATOM   8595  O32 POPEe 350     121.108 120.863 103.016  1.00  0.00           O
ATOM   8596  C32 POPEe 350     118.928 120.303 104.076  1.00  0.00           C
ATOM   8599  C23 POPEe 350     120.418 125.283 104.696  1.00  0.00           C
ATOM   8602  C24 POPEe 350     120.618 124.803 106.146  1.00  0.00           C
ATOM   8605  C25 POPEe 350     120.548 125.983 107.146  1.00  0.00           C
ATOM   8608  C26 POPEe 350     120.788 125.623 108.616  1.00  0.00           C
ATOM   8611  C27 POPEe 350     122.268 125.613 109.046  1.00  0.00           C
ATOM   8614  C28 POPEe 350     122.428 125.553 110.586  1.00  0.00           C
ATOM   8617  C29 POPEe 350     123.878 125.413 110.976  1.00  0.00           C
ATOM   8619 0C21 POPEe 350     124.518 126.063 111.966  1.00  0.00           C
ATOM   8621 1C21 POPEe 350     123.888 127.023 112.946  1.00  0.00           C
ATOM   8624 2C21 POPEe 350     124.558 127.023 114.336  1.00  0.00           C
ATOM   8627 3C21 POPEe 350     125.828 127.883 114.406  1.00  0.00           C
ATOM   8630 4C21 POPEe 350     125.508 129.383 114.456  1.00  0.00           C
ATOM   8633 5C21 POPEe 350     126.748 130.293 114.556  1.00  0.00           C
ATOM   8636 6C21 POPEe 350     126.378 131.783 114.466  1.00  0.00           C
ATOM   8639 7C21 POPEe 350     125.638 132.313 115.706  1.00  0.00           C
ATOM   8642 8C21 POPEe 350     124.978 133.673 115.466  1.00  0.00           C
ATOM   8646  C33 POPEe 350     119.418 120.393 105.536  1.00  0.00           C
ATOM   8649  C34 POPEe 350     118.218 120.283 106.506  1.00  0.00           C
ATOM   8652  C35 POPEe 350     118.608 119.943 107.956  1.00  0.00           C
ATOM   8655  C36 POPEe 350     119.438 121.013 108.666  1.00  0.00           C
ATOM   8658  C37 POPEe 350     120.098 120.483 109.946  1.00  0.00           C
ATOM   8661  C38 POPEe 350     120.998 121.503 110.666  1.00  0.00           C
ATOM   8664  C39 POPEe 350     122.088 122.123 109.776  1.00  0.00           C
ATOM   8667 0C31 POPEe 350     123.088 121.143 109.146  1.00  0.00           C
ATOM   8670 1C31 POPEe 350     123.948 121.823 108.086  1.00  0.00           C
ATOM   8673 2C31 POPEe 350     125.088 120.933 107.566  1.00  0.00           C
ATOM   8676 3C31 POPEe 350     125.878 121.593 106.426  1.00  0.00           C
ATOM   8679 4C31 POPEe 350     126.678 122.833 106.856  1.00  0.00           C
ATOM   8682 5C31 POPEe 350     127.628 123.313 105.746  1.00  0.00           C
ATOM   8685 6C31 POPEe 350     128.268 124.673 106.016  1.00  0.00           C
ATOM   8689  NH3 POPEf 351     126.828  29.193  98.086  1.00  0.00           N
ATOM   8693  C12 POPEf 351     125.448  29.753  98.296  1.00  0.00           C
ATOM   8696  C11 POPEf 351     125.368  31.273  98.106  1.00  0.00           C
ATOM   8699  P   POPEf 351     123.118  32.393  99.076  1.00  0.00           P
ATOM   8700  O13 POPEf 351     122.898  33.763  98.566  1.00  0.00           O
ATOM   8701  O14 POPEf 351     121.928  31.573  99.356  1.00  0.00           O
ATOM   8702  O11 POPEf 351     124.058  32.493 100.356  1.00  0.00           O
ATOM   8703  O12 POPEf 351     123.998  31.623  98.026  1.00  0.00           O
ATOM   8704  C1  POPEf 351     123.998  33.703 101.116  1.00  0.00           C
ATOM   8707  C2  POPEf 351     125.168  33.733 102.126  1.00  0.00           C
ATOM   8709  O21 POPEf 351     124.958  34.823 103.066  1.00  0.00           O
ATOM   8710  C21 POPEf 351     124.668  34.433 104.296  1.00  0.00           C
ATOM   8711  O22 POPEf 351     124.518  33.273 104.666  1.00  0.00           O
ATOM   8712  C22 POPEf 351     124.648  35.623 105.246  1.00  0.00           C
ATOM   8715  C3  POPEf 351     126.558  33.843 101.406  1.00  0.00           C
ATOM   8718  O31 POPEf 351     127.338  34.993 101.766  1.00  0.00           O
ATOM   8719  C31 POPEf 351     127.928  35.113 102.976  1.00  0.00           C
ATOM   8720  O32 POPEf 351     128.348  36.193 103.386  1.00  0.00           O
ATOM   8721  C32 POPEf 351     128.078  33.783 103.746  1.00  0.00           C
ATOM   8724  C23 POPEf 351     124.068  35.283 106.636  1.00  0.00           C
ATOM   8727  C24 POPEf 351     124.278  36.423 107.646  1.00  0.00           C
ATOM   8730  C25 POPEf 351     123.558  36.233 108.986  1.00  0.00           C
ATOM   8733  C26 POPEf 351     123.998  35.003 109.786  1.00  0.00           C
ATOM   8736  C27 POPEf 351     123.368  34.953 111.186  1.00  0.00           C
ATOM   8739  C28 POPEf 351     123.748  33.673 111.956  1.00  0.00           C
ATOM   8742  C29 POPEf 351     122.978  33.543 113.246  1.00  0.00           C
ATOM   8744 0C21 POPEf 351     123.468  33.503 114.496  1.00  0.00           C
ATOM   8746 1C21 POPEf 351     124.918  33.563 114.926  1.00  0.00           C
ATOM   8749 2C21 POPEf 351     125.328  34.923 115.536  1.00  0.00           C
ATOM   8752 3C21 POPEf 351     126.478  34.793 116.536  1.00  0.00           C
ATOM   8755 4C21 POPEf 351     127.758  34.173 115.966  1.00  0.00           C
ATOM   8758 5C21 POPEf 351     128.778  33.793 117.056  1.00  0.00           C
ATOM   8761 6C21 POPEf 351     128.368  32.563 117.866  1.00  0.00           C
ATOM   8764 7C21 POPEf 351     129.418  32.183 118.916  1.00  0.00           C
ATOM   8767 8C21 POPEf 351     129.048  30.913 119.686  1.00  0.00           C
ATOM   8771  C33 POPEf 351     128.748  33.933 105.136  1.00  0.00           C
ATOM   8774  C34 POPEf 351     127.998  33.263 106.296  1.00  0.00           C
ATOM   8777  C35 POPEf 351     128.718  33.443 107.646  1.00  0.00           C
ATOM   8780  C36 POPEf 351     128.638  34.883 108.196  1.00  0.00           C
ATOM   8783  C37 POPEf 351     129.808  35.263 109.126  1.00  0.00           C
ATOM   8786  C38 POPEf 351     129.608  34.883 110.596  1.00  0.00           C
ATOM   8789  C39 POPEf 351     130.818  35.303 111.456  1.00  0.00           C
ATOM   8792 0C31 POPEf 351     130.668  34.893 112.926  1.00  0.00           C
ATOM   8795 1C31 POPEf 351     131.998  34.923 113.696  1.00  0.00           C
ATOM   8798 2C31 POPEf 351     131.828  34.403 115.126  1.00  0.00           C
ATOM   8801 3C31 POPEf 351     133.148  34.073 115.846  1.00  0.00           C
ATOM   8804 4C31 POPEf 351     134.018  35.293 116.186  1.00  0.00           C
ATOM   8807 5C31 POPEf 351     135.324  34.883 116.876  1.00  0.00           C
ATOM   8810 6C31 POPEf 351     136.184  36.043 117.356  1.00  0.00           C
ATOM   8814  NH3 POPEg 352       9.178 108.203  99.586  1.00  0.00           N
ATOM   8818  C12 POPEg 352       8.568 107.703 100.856  1.00  0.00           C
ATOM   8821  C11 POPEg 352       7.948 106.323 100.606  1.00  0.00           C
ATOM   8824  P   POPEg 352       5.508 106.813  99.796  1.00  0.00           P
ATOM   8825  O13 POPEg 352       5.418 108.273  99.616  1.00  0.00           O
ATOM   8826  O14 POPEg 352       4.638 105.923  99.006  1.00  0.00           O
ATOM   8827  O11 POPEg 352       5.308 106.543 101.336  1.00  0.00           O
ATOM   8828  O12 POPEg 352       6.998 106.363  99.556  1.00  0.00           O
ATOM   8829  C1  POPEg 352       4.218 105.723 101.776  1.00  0.00           C
ATOM   8832  C2  POPEg 352       3.718 106.233 103.136  1.00  0.00           C
ATOM   8834  O21 POPEg 352       2.668 105.363 103.626  1.00  0.00           O
ATOM   8835  C21 POPEg 352       2.618 105.293 104.936  1.00  0.00           C
ATOM   8836  O22 POPEg 352       3.488 105.673 105.716  1.00  0.00           O
ATOM   8837  C22 POPEg 352       1.298 104.693 105.396  1.00  0.00           C
ATOM   8840  C3  POPEg 352       3.208 107.693 102.986  1.00  0.00           C
ATOM   8843  O31 POPEg 352       3.128 108.373 104.246  1.00  0.00           O
ATOM   8844  C31 POPEg 352       2.928 109.683 104.116  1.00  0.00           C
ATOM   8845  O32 POPEg 352       2.708 110.253 103.056  1.00  0.00           O
ATOM   8846  C32 POPEg 352       3.108 110.373 105.456  1.00  0.00           C
ATOM   8849  C23 POPEg 352       1.168 104.823 106.926  1.00  0.00           C
ATOM   8852  C24 POPEg 352      -0.262 104.713 107.456  1.00  0.00           C
ATOM   8855  C25 POPEg 352      -0.352 105.343 108.856  1.00  0.00           C
ATOM   8858  C26 POPEg 352      -0.992 104.443 109.926  1.00  0.00           C
ATOM   8861  C27 POPEg 352      -1.032 105.163 111.276  1.00  0.00           C
ATOM   8864  C28 POPEg 352      -1.672 104.323 112.396  1.00  0.00           C
ATOM   8867  C29 POPEg 352      -2.298 105.223 113.436  1.00  0.00           C
ATOM   8869 0C21 POPEg 352      -2.038 105.283 114.746  1.00  0.00           C
ATOM   8871 1C21 POPEg 352      -1.062 104.433 115.526  1.00  0.00           C
ATOM   8874 2C21 POPEg 352      -1.852 103.523 116.486  1.00  0.00           C
ATOM   8877 3C21 POPEg 352      -0.922 102.603 117.276  1.00  0.00           C
ATOM   8880 4C21 POPEg 352      -1.682 101.693 118.246  1.00  0.00           C
ATOM   8883 5C21 POPEg 352      -0.742 100.793 119.036  1.00  0.00           C
ATOM   8886 6C21 POPEg 352      -1.432 100.083 120.206  1.00  0.00           C
ATOM   8889 7C21 POPEg 352      -0.452  99.193 120.986  1.00  0.00           C
ATOM   8892 8C21 POPEg 352      -1.052  98.573 122.246  1.00  0.00           C
ATOM   8896  C33 POPEg 352       2.188 109.903 106.616  1.00  0.00           C
ATOM   8899  C34 POPEg 352       2.538 110.653 107.916  1.00  0.00           C
ATOM   8902  C35 POPEg 352       1.338 110.973 108.816  1.00  0.00           C
ATOM   8905  C36 POPEg 352       0.788 109.783 109.626  1.00  0.00           C
ATOM   8908  C37 POPEg 352      -0.402 110.243 110.466  1.00  0.00           C
ATOM   8911  C38 POPEg 352      -1.042 109.173 111.356  1.00  0.00           C
ATOM   8914  C39 POPEg 352      -0.472 109.113 112.786  1.00  0.00           C
ATOM   8917 0C31 POPEg 352      -1.582 108.933 113.826  1.00  0.00           C
ATOM   8920 1C31 POPEg 352      -1.072 108.923 115.276  1.00  0.00           C
ATOM   8923 2C31 POPEg 352      -2.228 108.943 116.286  1.00  0.00           C
ATOM   8926 3C31 POPEg 352      -1.802 108.803 117.756  1.00  0.00           C
ATOM   8929 4C31 POPEg 352      -0.872 109.923 118.246  1.00  0.00           C
ATOM   8932 5C31 POPEg 352      -0.662 109.873 119.766  1.00  0.00           C
ATOM   8935 6C31 POPEg 352       0.358 110.903 120.276  1.00  0.00           C
ATOM   8939  NH3 POPEh 353     122.908  79.713 144.056  1.00  0.00           N
ATOM   8943  C12 POPEh 353     123.888  80.063 142.976  1.00  0.00           C
ATOM   8946  C11 POPEh 353     123.928  78.983 141.866  1.00  0.00           C
ATOM   8949  P   POPEh 353     123.878  76.633 143.076  1.00  0.00           P
ATOM   8950  O13 POPEh 353     124.788  76.153 144.136  1.00  0.00           O
ATOM   8951  O14 POPEh 353     122.548  77.123 143.516  1.00  0.00           O
ATOM   8952  O11 POPEh 353     123.718  75.493 141.996  1.00  0.00           O
ATOM   8953  O12 POPEh 353     124.588  77.813 142.326  1.00  0.00           O
ATOM   8954  C1  POPEh 353     123.198  75.743 140.686  1.00  0.00           C
ATOM   8957  C2  POPEh 353     124.328  75.953 139.636  1.00  0.00           C
ATOM   8959  O21 POPEh 353     123.708  76.453 138.446  1.00  0.00           O
ATOM   8960  C21 POPEh 353     124.438  77.213 137.676  1.00  0.00           C
ATOM   8961  O22 POPEh 353     125.608  77.523 137.836  1.00  0.00           O
ATOM   8962  C22 POPEh 353     123.538  77.743 136.546  1.00  0.00           C
ATOM   8965  C3  POPEh 353     125.118  74.643 139.326  1.00  0.00           C
ATOM   8968  O31 POPEh 353     124.278  73.573 138.826  1.00  0.00           O
ATOM   8969  C31 POPEh 353     124.098  73.533 137.506  1.00  0.00           C
ATOM   8970  O32 POPEh 353     124.688  74.223 136.686  1.00  0.00           O
ATOM   8971  C32 POPEh 353     123.058  72.463 137.176  1.00  0.00           C
ATOM   8974  C23 POPEh 353     123.098  76.623 135.576  1.00  0.00           C
ATOM   8977  C24 POPEh 353     121.978  77.033 134.606  1.00  0.00           C
ATOM   8980  C25 POPEh 353     122.318  78.193 133.656  1.00  0.00           C
ATOM   8983  C26 POPEh 353     123.198  77.773 132.466  1.00  0.00           C
ATOM   8986  C27 POPEh 353     123.658  79.003 131.686  1.00  0.00           C
ATOM   8989  C28 POPEh 353     124.568  78.643 130.506  1.00  0.00           C
ATOM   8992  C29 POPEh 353     125.318  79.853 130.026  1.00  0.00           C
ATOM   8994 0C21 POPEh 353     125.178  80.453 128.836  1.00  0.00           C
ATOM   8996 1C21 POPEh 353     124.268  80.003 127.726  1.00  0.00           C
ATOM   8999 2C21 POPEh 353     124.748  80.483 126.346  1.00  0.00           C
ATOM   9002 3C21 POPEh 353     124.668  82.003 126.156  1.00  0.00           C
ATOM   9005 4C21 POPEh 353     124.888  82.403 124.696  1.00  0.00           C
ATOM   9008 5C21 POPEh 353     125.108  83.913 124.516  1.00  0.00           C
ATOM   9011 6C21 POPEh 353     125.398  84.253 123.046  1.00  0.00           C
ATOM   9014 7C21 POPEh 353     126.128  85.583 122.866  1.00  0.00           C
ATOM   9017 8C21 POPEh 353     126.538  85.823 121.416  1.00  0.00           C
ATOM   9021  C33 POPEh 353     122.548  72.483 135.706  1.00  0.00           C
ATOM   9024  C34 POPEh 353     121.028  72.693 135.606  1.00  0.00           C
ATOM   9027  C35 POPEh 353     120.508  72.523 134.176  1.00  0.00           C
ATOM   9030  C36 POPEh 353     120.728  73.763 133.296  1.00  0.00           C
ATOM   9033  C37 POPEh 353     120.228  73.553 131.856  1.00  0.00           C
ATOM   9036  C38 POPEh 353     121.288  72.933 130.946  1.00  0.00           C
ATOM   9039  C39 POPEh 353     122.328  73.943 130.426  1.00  0.00           C
ATOM   9042 0C31 POPEh 353     123.348  73.283 129.496  1.00  0.00           C
ATOM   9045 1C31 POPEh 353     124.138  74.253 128.596  1.00  0.00           C
ATOM   9048 2C31 POPEh 353     125.418  74.813 129.236  1.00  0.00           C
ATOM   9051 3C31 POPEh 353     126.228  75.713 128.286  1.00  0.00           C
ATOM   9054 4C31 POPEh 353     126.858  74.963 127.106  1.00  0.00           C
ATOM   9057 5C31 POPEh 353     127.628  75.883 126.146  1.00  0.00           C
ATOM   9060 6C31 POPEh 353     128.268  75.133 124.976  1.00  0.00           C
ATOM   9064  NH3 POPEi 354      19.358 113.523 140.896  1.00  0.00           N
ATOM   9068  C12 POPEi 354      17.958 113.613 141.466  1.00  0.00           C
ATOM   9071  C11 POPEi 354      17.088 114.513 140.586  1.00  0.00           C
ATOM   9074  P   POPEi 354      14.748 115.483 140.296  1.00  0.00           P
ATOM   9075  O13 POPEi 354      13.368 115.033 140.506  1.00  0.00           O
ATOM   9076  O14 POPEi 354      15.138 116.833 140.766  1.00  0.00           O
ATOM   9077  O11 POPEi 354      15.168 115.283 138.776  1.00  0.00           O
ATOM   9078  O12 POPEi 354      15.718 114.423 140.986  1.00  0.00           O
ATOM   9079  C1  POPEi 354      14.448 115.943 137.746  1.00  0.00           C
ATOM   9082  C2  POPEi 354      14.088 114.983 136.596  1.00  0.00           C
ATOM   9084  O21 POPEi 354      13.168 115.723 135.756  1.00  0.00           O
ATOM   9085  C21 POPEi 354      13.128 115.383 134.486  1.00  0.00           C
ATOM   9086  O22 POPEi 354      13.818 114.553 133.936  1.00  0.00           O
ATOM   9087  C22 POPEi 354      12.008 116.163 133.826  1.00  0.00           C
ATOM   9090  C3  POPEi 354      13.478 113.643 137.116  1.00  0.00           C
ATOM   9093  O31 POPEi 354      12.738 112.953 136.086  1.00  0.00           O
ATOM   9094  C31 POPEi 354      13.348 111.963 135.446  1.00  0.00           C
ATOM   9095  O32 POPEi 354      14.408 111.463 135.726  1.00  0.00           O
ATOM   9096  C32 POPEi 354      12.468 111.583 134.256  1.00  0.00           C
ATOM   9099  C23 POPEi 354      12.468 117.553 133.346  1.00  0.00           C
ATOM   9102  C24 POPEi 354      11.308 118.413 132.826  1.00  0.00           C
ATOM   9105  C25 POPEi 354      10.488 117.793 131.686  1.00  0.00           C
ATOM   9108  C26 POPEi 354      11.318 117.513 130.416  1.00  0.00           C
ATOM   9111  C27 POPEi 354      10.538 116.893 129.246  1.00  0.00           C
ATOM   9114  C28 POPEi 354       9.278 117.683 128.846  1.00  0.00           C
ATOM   9117  C29 POPEi 354       8.498 117.363 127.586  1.00  0.00           C
ATOM   9119 0C21 POPEi 354       8.598 116.363 126.676  1.00  0.00           C
ATOM   9121 1C21 POPEi 354       9.538 115.193 126.586  1.00  0.00           C
ATOM   9124 2C21 POPEi 354       8.798 113.843 126.766  1.00  0.00           C
ATOM   9127 3C21 POPEi 354       8.458 113.543 128.226  1.00  0.00           C
ATOM   9130 4C21 POPEi 354       7.618 112.273 128.376  1.00  0.00           C
ATOM   9133 5C21 POPEi 354       7.018 112.133 129.786  1.00  0.00           C
ATOM   9136 6C21 POPEi 354       5.948 111.043 129.876  1.00  0.00           C
ATOM   9139 7C21 POPEi 354       5.018 111.233 131.086  1.00  0.00           C
ATOM   9142 8C21 POPEi 354       3.838 110.253 131.096  1.00  0.00           C
ATOM   9146  C33 POPEi 354      13.228 110.743 133.226  1.00  0.00           C
ATOM   9149  C34 POPEi 354      12.528 110.713 131.866  1.00  0.00           C
ATOM   9152  C35 POPEi 354      12.828 111.973 131.036  1.00  0.00           C
ATOM   9155  C36 POPEi 354      12.368 111.833 129.576  1.00  0.00           C
ATOM   9158  C37 POPEi 354      12.908 112.973 128.706  1.00  0.00           C
ATOM   9161  C38 POPEi 354      12.368 112.953 127.276  1.00  0.00           C
ATOM   9164  C39 POPEi 354      13.098 111.993 126.316  1.00  0.00           C
ATOM   9167 0C31 POPEi 354      12.508 112.133 124.906  1.00  0.00           C
ATOM   9170 1C31 POPEi 354      13.188 111.283 123.816  1.00  0.00           C
ATOM   9173 2C31 POPEi 354      12.598 111.613 122.436  1.00  0.00           C
ATOM   9176 3C31 POPEi 354      12.788 110.533 121.356  1.00  0.00           C
ATOM   9179 4C31 POPEi 354      14.238 110.203 120.986  1.00  0.00           C
ATOM   9182 5C31 POPEi 354      14.298 109.093 119.936  1.00  0.00           C
ATOM   9185 6C31 POPEi 354      15.718 108.693 119.536  1.00  0.00           C
ATOM   9189  NH3 POPEj 355      67.668 108.003 141.176  1.00  0.00           N
ATOM   9193  C12 POPEj 355      67.088 109.203 141.856  1.00  0.00           C
ATOM   9196  C11 POPEj 355      65.698 108.933 142.426  1.00  0.00           C
ATOM   9199  P   POPEj 355      64.018 110.943 142.066  1.00  0.00           P
ATOM   9200  O13 POPEj 355      62.778 110.853 142.866  1.00  0.00           O
ATOM   9201  O14 POPEj 355      64.448 112.323 141.736  1.00  0.00           O
ATOM   9202  O11 POPEj 355      63.858 110.143 140.726  1.00  0.00           O
ATOM   9203  O12 POPEj 355      65.168 110.183 142.846  1.00  0.00           O
ATOM   9204  C1  POPEj 355      63.328 110.703 139.526  1.00  0.00           C
ATOM   9207  C2  POPEj 355      63.808 109.803 138.366  1.00  0.00           C
ATOM   9209  O21 POPEj 355      63.528 110.333 137.056  1.00  0.00           O
ATOM   9210  C21 POPEj 355      62.278 110.533 136.666  1.00  0.00           C
ATOM   9211  O22 POPEj 355      61.278 110.233 137.286  1.00  0.00           O
ATOM   9212  C22 POPEj 355      62.308 111.423 135.416  1.00  0.00           C
ATOM   9215  C3  POPEj 355      63.348 108.323 138.566  1.00  0.00           C
ATOM   9218  O31 POPEj 355      64.148 107.403 137.796  1.00  0.00           O
ATOM   9219  C31 POPEj 355      65.408 107.263 138.246  1.00  0.00           C
ATOM   9220  O32 POPEj 355      65.828 107.683 139.306  1.00  0.00           O
ATOM   9221  C32 POPEj 355      66.268 106.613 137.186  1.00  0.00           C
ATOM   9224  C23 POPEj 355      61.258 111.043 134.346  1.00  0.00           C
ATOM   9227  C24 POPEj 355      61.138 112.123 133.256  1.00  0.00           C
ATOM   9230  C25 POPEj 355      60.178 113.263 133.646  1.00  0.00           C
ATOM   9233  C26 POPEj 355      59.838 114.203 132.476  1.00  0.00           C
ATOM   9236  C27 POPEj 355      58.748 115.223 132.836  1.00  0.00           C
ATOM   9239  C28 POPEj 355      58.288 116.033 131.606  1.00  0.00           C
ATOM   9242  C29 POPEj 355      57.098 116.933 131.846  1.00  0.00           C
ATOM   9244 0C21 POPEj 355      55.948 116.973 131.166  1.00  0.00           C
ATOM   9246 1C21 POPEj 355      55.558 116.143 129.966  1.00  0.00           C
ATOM   9249 2C21 POPEj 355      55.038 117.013 128.806  1.00  0.00           C
ATOM   9252 3C21 POPEj 355      53.618 117.593 129.016  1.00  0.00           C
ATOM   9255 4C21 POPEj 355      53.428 118.883 128.216  1.00  0.00           C
ATOM   9258 5C21 POPEj 355      51.978 119.213 127.856  1.00  0.00           C
ATOM   9261 6C21 POPEj 355      51.828 120.663 127.366  1.00  0.00           C
ATOM   9264 7C21 POPEj 355      50.728 120.853 126.316  1.00  0.00           C
ATOM   9267 8C21 POPEj 355      50.578 122.303 125.856  1.00  0.00           C
ATOM   9271  C33 POPEj 355      66.088 107.333 135.836  1.00  0.00           C
ATOM   9274  C34 POPEj 355      66.648 108.753 135.776  1.00  0.00           C
ATOM   9277  C35 POPEj 355      66.328 109.493 134.456  1.00  0.00           C
ATOM   9280  C36 POPEj 355      66.558 108.603 133.226  1.00  0.00           C
ATOM   9283  C37 POPEj 355      66.428 109.293 131.866  1.00  0.00           C
ATOM   9286  C38 POPEj 355      66.508 108.233 130.766  1.00  0.00           C
ATOM   9289  C39 POPEj 355      66.868 108.753 129.376  1.00  0.00           C
ATOM   9292 0C31 POPEj 355      65.978 109.893 128.896  1.00  0.00           C
ATOM   9295 1C31 POPEj 355      66.158 110.173 127.406  1.00  0.00           C
ATOM   9298 2C31 POPEj 355      65.168 111.243 126.896  1.00  0.00           C
ATOM   9301 3C31 POPEj 355      64.978 111.243 125.376  1.00  0.00           C
ATOM   9304 4C31 POPEj 355      64.468 109.903 124.846  1.00  0.00           C
ATOM   9307 5C31 POPEj 355      63.808 109.983 123.476  1.00  0.00           C
ATOM   9310 6C31 POPEj 355      63.258 108.643 122.996  1.00  0.00           C
ATOM   9314  NH3 POPEk 356      53.218 127.273 100.426  1.00  0.00           N
ATOM   9318  C12 POPEk 356      53.448 126.993  98.966  1.00  0.00           C
ATOM   9321  C11 POPEk 356      52.138 126.963  98.186  1.00  0.00           C
ATOM   9324  P   POPEk 356      50.808 129.083  98.956  1.00  0.00           P
ATOM   9325  O13 POPEk 356      49.998 130.103  98.256  1.00  0.00           O
ATOM   9326  O14 POPEk 356      51.768 129.573  99.976  1.00  0.00           O
ATOM   9327  O11 POPEk 356      49.888 128.003  99.646  1.00  0.00           O
ATOM   9328  O12 POPEk 356      51.658 128.263  97.926  1.00  0.00           O
ATOM   9329  C1  POPEk 356      48.658 128.373 100.276  1.00  0.00           C
ATOM   9332  C2  POPEk 356      48.808 128.593 101.806  1.00  0.00           C
ATOM   9334  O21 POPEk 356      47.528 128.353 102.416  1.00  0.00           O
ATOM   9335  C21 POPEk 356      47.568 127.903 103.656  1.00  0.00           C
ATOM   9336  O22 POPEk 356      48.568 127.483 104.226  1.00  0.00           O
ATOM   9337  C22 POPEk 356      46.168 127.963 104.256  1.00  0.00           C
ATOM   9340  C3  POPEk 356      49.268 130.043 102.176  1.00  0.00           C
ATOM   9343  O31 POPEk 356      49.588 130.193 103.586  1.00  0.00           O
ATOM   9344  C31 POPEk 356      50.828 129.853 103.916  1.00  0.00           C
ATOM   9345  O32 POPEk 356      51.638 129.333 103.166  1.00  0.00           O
ATOM   9346  C32 POPEk 356      51.078 130.143 105.376  1.00  0.00           C
ATOM   9349  C23 POPEk 356      46.128 127.683 105.786  1.00  0.00           C
ATOM   9352  C24 POPEk 356      46.758 128.813 106.616  1.00  0.00           C
ATOM   9355  C25 POPEk 356      46.618 128.633 108.146  1.00  0.00           C
ATOM   9358  C26 POPEk 356      45.218 128.943 108.696  1.00  0.00           C
ATOM   9361  C27 POPEk 356      45.088 128.623 110.196  1.00  0.00           C
ATOM   9364  C28 POPEk 356      43.618 128.623 110.686  1.00  0.00           C
ATOM   9367  C29 POPEk 356      43.468 128.253 112.146  1.00  0.00           C
ATOM   9369 0C21 POPEk 356      42.458 128.643 112.946  1.00  0.00           C
ATOM   9371 1C21 POPEk 356      41.298 129.513 112.526  1.00  0.00           C
ATOM   9374 2C21 POPEk 356      40.598 130.263 113.676  1.00  0.00           C
ATOM   9377 3C21 POPEk 356      39.728 129.373 114.586  1.00  0.00           C
ATOM   9380 4C21 POPEk 356      38.818 130.223 115.476  1.00  0.00           C
ATOM   9383 5C21 POPEk 356      37.998 129.393 116.476  1.00  0.00           C
ATOM   9386 6C21 POPEk 356      37.168 130.213 117.466  1.00  0.00           C
ATOM   9389 7C21 POPEk 356      37.978 131.263 118.246  1.00  0.00           C
ATOM   9392 8C21 POPEk 356      37.348 131.653 119.586  1.00  0.00           C
ATOM   9396  C33 POPEk 356      52.518 129.753 105.746  1.00  0.00           C
ATOM   9399  C34 POPEk 356      52.828 130.023 107.216  1.00  0.00           C
ATOM   9402  C35 POPEk 356      54.188 129.443 107.606  1.00  0.00           C
ATOM   9405  C36 POPEk 356      54.468 129.583 109.096  1.00  0.00           C
ATOM   9408  C37 POPEk 356      55.458 128.543 109.646  1.00  0.00           C
ATOM   9411  C38 POPEk 356      55.948 128.863 111.076  1.00  0.00           C
ATOM   9414  C39 POPEk 356      56.738 130.183 111.156  1.00  0.00           C
ATOM   9417 0C31 POPEk 356      55.888 131.403 111.536  1.00  0.00           C
ATOM   9420 1C31 POPEk 356      55.818 131.663 113.046  1.00  0.00           C
ATOM   9423 2C31 POPEk 356      55.078 132.963 113.346  1.00  0.00           C
ATOM   9426 3C31 POPEk 356      55.108 133.313 114.836  1.00  0.00           C
ATOM   9429 4C31 POPEk 356      54.498 134.683 115.116  1.00  0.00           C
ATOM   9432 5C31 POPEk 356      54.808 135.149 116.536  1.00  0.00           C
ATOM   9435 6C31 POPEk 356      54.308 136.569 116.816  1.00  0.00           C
ATOM   9439  NH3 POPEl 357      17.958  11.983 139.106  1.00  0.00           N
ATOM   9443  C12 POPEl 357      17.538  10.723 139.786  1.00  0.00           C
ATOM   9446  C11 POPEl 357      16.168  10.873 140.456  1.00  0.00           C
ATOM   9449  P   POPEl 357      14.438  10.023 138.676  1.00  0.00           P
ATOM   9450  O13 POPEl 357      15.248   8.783 138.636  1.00  0.00           O
ATOM   9451  O14 POPEl 357      12.998   9.953 139.046  1.00  0.00           O
ATOM   9452  O11 POPEl 357      14.518  10.693 137.256  1.00  0.00           O
ATOM   9453  O12 POPEl 357      15.148  11.163 139.496  1.00  0.00           O
ATOM   9454  C1  POPEl 357      14.718   9.953 136.056  1.00  0.00           C
ATOM   9457  C2  POPEl 357      13.358   9.503 135.436  1.00  0.00           C
ATOM   9459  O21 POPEl 357      13.488   9.213 134.026  1.00  0.00           O
ATOM   9460  C21 POPEl 357      13.758  10.223 133.216  1.00  0.00           C
ATOM   9461  O22 POPEl 357      13.918  11.393 133.536  1.00  0.00           O
ATOM   9462  C22 POPEl 357      13.898   9.663 131.796  1.00  0.00           C
ATOM   9465  C3  POPEl 357      12.138  10.423 135.756  1.00  0.00           C
ATOM   9468  O31 POPEl 357      11.058  10.313 134.806  1.00  0.00           O
ATOM   9469  C31 POPEl 357      10.358   9.173 134.776  1.00  0.00           C
ATOM   9470  O32 POPEl 357      10.518   8.223 135.526  1.00  0.00           O
ATOM   9471  C32 POPEl 357       9.348   9.273 133.636  1.00  0.00           C
ATOM   9474  C23 POPEl 357      13.118  10.463 130.736  1.00  0.00           C
ATOM   9477  C24 POPEl 357      13.188   9.863 129.316  1.00  0.00           C
ATOM   9480  C25 POPEl 357      14.618   9.583 128.826  1.00  0.00           C
ATOM   9483  C26 POPEl 357      14.758   9.523 127.296  1.00  0.00           C
ATOM   9486  C27 POPEl 357      16.208   9.233 126.876  1.00  0.00           C
ATOM   9489  C28 POPEl 357      16.678   9.983 125.606  1.00  0.00           C
ATOM   9492  C29 POPEl 357      16.178   9.403 124.306  1.00  0.00           C
ATOM   9494 0C21 POPEl 357      16.948   9.073 123.246  1.00  0.00           C
ATOM   9496 1C21 POPEl 357      18.448   9.223 123.176  1.00  0.00           C
ATOM   9499 2C21 POPEl 357      19.108   8.843 121.826  1.00  0.00           C
ATOM   9502 3C21 POPEl 357      18.718   7.453 121.326  1.00  0.00           C
ATOM   9505 4C21 POPEl 357      19.608   6.933 120.186  1.00  0.00           C
ATOM   9508 5C21 POPEl 357      19.018   5.693 119.476  1.00  0.00           C
ATOM   9511 6C21 POPEl 357      18.698   4.543 120.446  1.00  0.00           C
ATOM   9514 7C21 POPEl 357      18.218   3.273 119.736  1.00  0.00           C
ATOM   9517 8C21 POPEl 357      17.788   2.153 120.696  1.00  0.00           C
ATOM   9521  C33 POPEl 357       9.348   8.173 132.546  1.00  0.00           C
ATOM   9524  C34 POPEl 357       8.758   8.733 131.236  1.00  0.00           C
ATOM   9527  C35 POPEl 357       7.438   9.493 131.456  1.00  0.00           C
ATOM   9530  C36 POPEl 357       6.818  10.143 130.216  1.00  0.00           C
ATOM   9533  C37 POPEl 357       5.488  10.843 130.566  1.00  0.00           C
ATOM   9536  C38 POPEl 357       5.378  12.273 130.016  1.00  0.00           C
ATOM   9539  C39 POPEl 357       5.278  12.323 128.496  1.00  0.00           C
ATOM   9542 0C31 POPEl 357       6.068  13.473 127.856  1.00  0.00           C
ATOM   9545 1C31 POPEl 357       6.268  13.223 126.356  1.00  0.00           C
ATOM   9548 2C31 POPEl 357       7.328  14.093 125.676  1.00  0.00           C
ATOM   9551 3C31 POPEl 357       6.758  15.273 124.876  1.00  0.00           C
ATOM   9554 4C31 POPEl 357       6.458  16.513 125.716  1.00  0.00           C
ATOM   9557 5C31 POPEl 357       6.298  17.753 124.846  1.00  0.00           C
ATOM   9560 6C31 POPEl 357       6.068  19.033 125.656  1.00  0.00           C
ATOM   9564  NH3 POPEm 358      57.328  60.643 100.306  1.00  0.00           N
ATOM   9568  C12 POPEm 358      57.328  59.613  99.216  1.00  0.00           C
ATOM   9571  C11 POPEm 358      56.518  58.363  99.646  1.00  0.00           C
ATOM   9574  P   POPEm 358      56.428  58.323 102.276  1.00  0.00           P
ATOM   9575  O13 POPEm 358      57.448  59.233 102.846  1.00  0.00           O
ATOM   9576  O14 POPEm 358      55.158  59.023 102.066  1.00  0.00           O
ATOM   9577  O11 POPEm 358      56.268  57.003 103.116  1.00  0.00           O
ATOM   9578  O12 POPEm 358      56.988  57.823 100.886  1.00  0.00           O
ATOM   9579  C1  POPEm 358      55.168  56.803 104.006  1.00  0.00           C
ATOM   9582  C2  POPEm 358      55.638  56.813 105.486  1.00  0.00           C
ATOM   9584  O21 POPEm 358      54.458  57.003 106.286  1.00  0.00           O
ATOM   9585  C21 POPEm 358      54.488  56.733 107.596  1.00  0.00           C
ATOM   9586  O22 POPEm 358      53.818  57.333 108.426  1.00  0.00           O
ATOM   9587  C22 POPEm 358      55.298  55.483 107.916  1.00  0.00           C
ATOM   9590  C3  POPEm 358      56.698  57.923 105.806  1.00  0.00           C
ATOM   9593  O31 POPEm 358      56.718  58.223 107.216  1.00  0.00           O
ATOM   9594  C31 POPEm 358      57.878  58.433 107.806  1.00  0.00           C
ATOM   9595  O32 POPEm 358      58.958  58.503 107.256  1.00  0.00           O
ATOM   9596  C32 POPEm 358      57.628  58.653 109.296  1.00  0.00           C
ATOM   9599  C23 POPEm 358      55.358  55.103 109.416  1.00  0.00           C
ATOM   9602  C24 POPEm 358      56.708  54.463 109.726  1.00  0.00           C
ATOM   9605  C25 POPEm 358      56.968  54.253 111.216  1.00  0.00           C
ATOM   9608  C26 POPEm 358      56.168  53.093 111.776  1.00  0.00           C
ATOM   9611  C27 POPEm 358      56.148  53.143 113.306  1.00  0.00           C
ATOM   9614  C28 POPEm 358      55.658  51.833 113.936  1.00  0.00           C
ATOM   9617  C29 POPEm 358      56.678  50.753 113.676  1.00  0.00           C
ATOM   9619 0C21 POPEm 358      57.698  50.423 114.496  1.00  0.00           C
ATOM   9621 1C21 POPEm 358      57.948  50.983 115.866  1.00  0.00           C
ATOM   9624 2C21 POPEm 358      58.448  49.903 116.846  1.00  0.00           C
ATOM   9627 3C21 POPEm 358      57.448  48.753 117.036  1.00  0.00           C
ATOM   9630 4C21 POPEm 358      58.118  47.493 117.586  1.00  0.00           C
ATOM   9633 5C21 POPEm 358      57.348  46.203 117.236  1.00  0.00           C
ATOM   9636 6C21 POPEm 358      57.358  45.853 115.736  1.00  0.00           C
ATOM   9639 7C21 POPEm 358      56.778  44.473 115.436  1.00  0.00           C
ATOM   9642 8C21 POPEm 358      56.698  44.133 113.956  1.00  0.00           C
ATOM   9646  C33 POPEm 358      58.758  58.053 110.146  1.00  0.00           C
ATOM   9649  C34 POPEm 358      58.558  58.253 111.656  1.00  0.00           C
ATOM   9652  C35 POPEm 358      58.908  59.673 112.136  1.00  0.00           C
ATOM   9655  C36 POPEm 358      59.488  59.673 113.566  1.00  0.00           C
ATOM   9658  C37 POPEm 358      59.978  61.053 114.026  1.00  0.00           C
ATOM   9661  C38 POPEm 358      61.028  61.013 115.136  1.00  0.00           C
ATOM   9664  C39 POPEm 358      60.658  60.253 116.416  1.00  0.00           C
ATOM   9667 0C31 POPEm 358      61.838  60.293 117.396  1.00  0.00           C
ATOM   9670 1C31 POPEm 358      61.668  59.413 118.636  1.00  0.00           C
ATOM   9673 2C31 POPEm 358      62.808  59.573 119.656  1.00  0.00           C
ATOM   9676 3C31 POPEm 358      64.218  59.393 119.056  1.00  0.00           C
ATOM   9679 4C31 POPEm 358      65.318  59.403 120.126  1.00  0.00           C
ATOM   9682 5C31 POPEm 358      66.698  59.093 119.526  1.00  0.00           C
ATOM   9685 6C31 POPEm 358      67.838  59.143 120.546  1.00  0.00           C
ATOM   9689  NH3 POPEn 359       9.778  40.583  99.786  1.00  0.00           N
ATOM   9693  C12 POPEn 359       8.858  41.633  99.206  1.00  0.00           C
ATOM   9696  C11 POPEn 359       7.408  41.423  99.656  1.00  0.00           C
ATOM   9699  P   POPEn 359       5.988  39.463 100.656  1.00  0.00           P
ATOM   9700  O13 POPEn 359       4.718  40.203 100.436  1.00  0.00           O
ATOM   9701  O14 POPEn 359       5.948  37.993 100.506  1.00  0.00           O
ATOM   9702  O11 POPEn 359       6.568  39.863 102.076  1.00  0.00           O
ATOM   9703  O12 POPEn 359       7.118  40.023  99.706  1.00  0.00           O
ATOM   9704  C1  POPEn 359       7.728  39.193 102.576  1.00  0.00           C
ATOM   9707  C2  POPEn 359       8.528  39.983 103.646  1.00  0.00           C
ATOM   9709  O21 POPEn 359       7.728  40.333 104.796  1.00  0.00           O
ATOM   9710  C21 POPEn 359       7.988  39.493 105.796  1.00  0.00           C
ATOM   9711  O22 POPEn 359       7.848  38.283 105.746  1.00  0.00           O
ATOM   9712  C22 POPEn 359       8.828  40.223 106.826  1.00  0.00           C
ATOM   9715  C3  POPEn 359       9.158  41.273 103.086  1.00  0.00           C
ATOM   9718  O31 POPEn 359      10.438  40.943 102.466  1.00  0.00           O
ATOM   9719  C31 POPEn 359      11.408  40.853 103.406  1.00  0.00           C
ATOM   9720  O32 POPEn 359      11.298  41.273 104.546  1.00  0.00           O
ATOM   9721  C32 POPEn 359      12.588  40.033 102.946  1.00  0.00           C
ATOM   9724  C23 POPEn 359       8.878  39.453 108.156  1.00  0.00           C
ATOM   9727  C24 POPEn 359       7.548  39.553 108.906  1.00  0.00           C
ATOM   9730  C25 POPEn 359       7.658  39.153 110.376  1.00  0.00           C
ATOM   9733  C26 POPEn 359       6.328  39.343 111.096  1.00  0.00           C
ATOM   9736  C27 POPEn 359       6.358  38.913 112.566  1.00  0.00           C
ATOM   9739  C28 POPEn 359       4.968  39.093 113.196  1.00  0.00           C
ATOM   9742  C29 POPEn 359       4.858  38.503 114.576  1.00  0.00           C
ATOM   9744 0C21 POPEn 359       4.058  38.963 115.556  1.00  0.00           C
ATOM   9746 1C21 POPEn 359       3.148  40.173 115.466  1.00  0.00           C
ATOM   9749 2C21 POPEn 359       1.678  39.823 115.196  1.00  0.00           C
ATOM   9752 3C21 POPEn 359       1.428  39.113 113.856  1.00  0.00           C
ATOM   9755 4C21 POPEn 359      -0.012  39.313 113.336  1.00  0.00           C
ATOM   9758 5C21 POPEn 359      -1.102  38.773 114.266  1.00  0.00           C
ATOM   9761 6C21 POPEn 359      -2.508  39.003 113.686  1.00  0.00           C
ATOM   9764 7C21 POPEn 359      -3.608  39.023 114.756  1.00  0.00           C
ATOM   9767 8C21 POPEn 359      -4.988  39.353 114.196  1.00  0.00           C
ATOM   9771  C33 POPEn 359      13.058  39.173 104.156  1.00  0.00           C
ATOM   9774  C34 POPEn 359      14.298  38.323 103.886  1.00  0.00           C
ATOM   9777  C35 POPEn 359      14.898  37.613 105.126  1.00  0.00           C
ATOM   9780  C36 POPEn 359      15.198  38.573 106.276  1.00  0.00           C
ATOM   9783  C37 POPEn 359      16.098  37.993 107.376  1.00  0.00           C
ATOM   9786  C38 POPEn 359      16.388  39.043 108.456  1.00  0.00           C
ATOM   9789  C39 POPEn 359      17.358  38.583 109.536  1.00  0.00           C
ATOM   9792 0C31 POPEn 359      16.708  37.823 110.696  1.00  0.00           C
ATOM   9795 1C31 POPEn 359      17.688  37.573 111.846  1.00  0.00           C
ATOM   9798 2C31 POPEn 359      17.008  37.233 113.176  1.00  0.00           C
ATOM   9801 3C31 POPEn 359      16.168  35.953 113.146  1.00  0.00           C
ATOM   9804 4C31 POPEn 359      15.408  35.743 114.456  1.00  0.00           C
ATOM   9807 5C31 POPEn 359      14.588  34.453 114.446  1.00  0.00           C
ATOM   9810 6C31 POPEn 359      13.898  34.163 115.776  1.00  0.00           C
ATOM   9814  NH3 POPEo 360      24.958  82.393 103.186  1.00  0.00           N
ATOM   9818  C12 POPEo 360      24.378  81.073 103.576  1.00  0.00           C
ATOM   9821  C11 POPEo 360      23.268  80.623 102.616  1.00  0.00           C
ATOM   9824  P   POPEo 360      22.428  78.163 103.236  1.00  0.00           P
ATOM   9825  O13 POPEo 360      21.018  78.583 103.076  1.00  0.00           O
ATOM   9826  O14 POPEo 360      22.808  76.823 102.726  1.00  0.00           O
ATOM   9827  O11 POPEo 360      22.858  78.273 104.766  1.00  0.00           O
ATOM   9828  O12 POPEo 360      23.328  79.213 102.486  1.00  0.00           O
ATOM   9829  C1  POPEo 360      24.118  77.713 105.176  1.00  0.00           C
ATOM   9832  C2  POPEo 360      24.408  77.973 106.686  1.00  0.00           C
ATOM   9834  O21 POPEo 360      23.738  76.973 107.476  1.00  0.00           O
ATOM   9835  C21 POPEo 360      24.288  76.603 108.616  1.00  0.00           C
ATOM   9836  O22 POPEo 360      25.358  77.003 109.076  1.00  0.00           O
ATOM   9837  C22 POPEo 360      23.308  75.633 109.266  1.00  0.00           C
ATOM   9840  C3  POPEo 360      23.908  79.383 107.086  1.00  0.00           C
ATOM   9843  O31 POPEo 360      24.358  79.773 108.396  1.00  0.00           O
ATOM   9844  C31 POPEo 360      24.888  80.983 108.506  1.00  0.00           C
ATOM   9845  O32 POPEo 360      25.078  81.763 107.586  1.00  0.00           O
ATOM   9846  C32 POPEo 360      25.108  81.313 109.976  1.00  0.00           C
ATOM   9849  C23 POPEo 360      23.838  74.993 110.556  1.00  0.00           C
ATOM   9852  C24 POPEo 360      22.968  73.833 111.056  1.00  0.00           C
ATOM   9855  C25 POPEo 360      23.788  72.803 111.856  1.00  0.00           C
ATOM   9858  C26 POPEo 360      24.358  73.323 113.186  1.00  0.00           C
ATOM   9861  C27 POPEo 360      24.648  72.163 114.146  1.00  0.00           C
ATOM   9864  C28 POPEo 360      25.088  72.583 115.566  1.00  0.00           C
ATOM   9867  C29 POPEo 360      25.168  71.403 116.516  1.00  0.00           C
ATOM   9869 0C21 POPEo 360      26.258  70.903 117.126  1.00  0.00           C
ATOM   9871 1C21 POPEo 360      27.678  71.403 116.956  1.00  0.00           C
ATOM   9874 2C21 POPEo 360      27.898  72.733 117.676  1.00  0.00           C
ATOM   9877 3C21 POPEo 360      28.078  72.683 119.206  1.00  0.00           C
ATOM   9880 4C21 POPEo 360      28.188  74.123 119.726  1.00  0.00           C
ATOM   9883 5C21 POPEo 360      28.338  74.323 121.236  1.00  0.00           C
ATOM   9886 6C21 POPEo 360      28.038  75.783 121.626  1.00  0.00           C
ATOM   9889 7C21 POPEo 360      28.038  76.053 123.136  1.00  0.00           C
ATOM   9892 8C21 POPEo 360      27.338  77.363 123.496  1.00  0.00           C
ATOM   9896  C33 POPEo 360      25.858  80.203 110.766  1.00  0.00           C
ATOM   9899  C34 POPEo 360      25.618  80.293 112.276  1.00  0.00           C
ATOM   9902  C35 POPEo 360      25.998  81.643 112.906  1.00  0.00           C
ATOM   9905  C36 POPEo 360      25.468  81.783 114.336  1.00  0.00           C
ATOM   9908  C37 POPEo 360      25.768  83.143 114.976  1.00  0.00           C
ATOM   9911  C38 POPEo 360      25.518  83.113 116.486  1.00  0.00           C
ATOM   9914  C39 POPEo 360      25.558  84.493 117.156  1.00  0.00           C
ATOM   9917 0C31 POPEo 360      24.178  85.143 117.276  1.00  0.00           C
ATOM   9920 1C31 POPEo 360      24.028  86.023 118.526  1.00  0.00           C
ATOM   9923 2C31 POPEo 360      22.658  86.723 118.566  1.00  0.00           C
ATOM   9926 3C31 POPEo 360      21.688  86.153 119.606  1.00  0.00           C
ATOM   9929 4C31 POPEo 360      21.848  86.793 120.996  1.00  0.00           C
ATOM   9932 5C31 POPEo 360      20.788  86.303 121.986  1.00  0.00           C
ATOM   9935 6C31 POPEo 360      20.848  87.013 123.346  1.00  0.00           C
ATOM   9939  NH3 POPEp 361     103.288  93.433  98.436  1.00  0.00           N
ATOM   9943  C12 POPEp 361     101.898  93.693  97.926  1.00  0.00           C
ATOM   9946  C11 POPEp 361     100.868  92.883  98.726  1.00  0.00           C
ATOM   9949  P   POPEp 361      98.588  94.113  98.076  1.00  0.00           P
ATOM   9950  O13 POPEp 361      99.028  95.153  97.116  1.00  0.00           O
ATOM   9951  O14 POPEp 361      97.288  93.473  97.836  1.00  0.00           O
ATOM   9952  O11 POPEp 361      98.628  94.733  99.536  1.00  0.00           O
ATOM   9953  O12 POPEp 361      99.618  92.933  98.096  1.00  0.00           O
ATOM   9954  C1  POPEp 361      97.948  94.113 100.636  1.00  0.00           C
ATOM   9957  C2  POPEp 361      97.168  95.163 101.466  1.00  0.00           C
ATOM   9959  O21 POPEp 361      97.698  95.153 102.796  1.00  0.00           O
ATOM   9960  C21 POPEp 361      97.968  96.293 103.416  1.00  0.00           C
ATOM   9961  O22 POPEp 361      97.928  97.403 102.906  1.00  0.00           O
ATOM   9962  C22 POPEp 361      98.398  95.933 104.846  1.00  0.00           C
ATOM   9965  C3  POPEp 361      95.648  94.873 101.526  1.00  0.00           C
ATOM   9968  O31 POPEp 361      94.968  95.923 102.246  1.00  0.00           O
ATOM   9969  C31 POPEp 361      94.758  95.883 103.576  1.00  0.00           C
ATOM   9970  O32 POPEp 361      94.588  96.893 104.246  1.00  0.00           O
ATOM   9971  C32 POPEp 361      94.738  94.463 104.166  1.00  0.00           C
ATOM   9974  C23 POPEp 361      97.898  96.903 105.936  1.00  0.00           C
ATOM   9977  C24 POPEp 361      98.148  96.383 107.356  1.00  0.00           C
ATOM   9980  C25 POPEp 361      99.608  96.543 107.796  1.00  0.00           C
ATOM   9983  C26 POPEp 361      99.898  96.043 109.216  1.00  0.00           C
ATOM   9986  C27 POPEp 361     101.398  96.133 109.556  1.00  0.00           C
ATOM   9989  C28 POPEp 361     101.718  95.743 111.006  1.00  0.00           C
ATOM   9992  C29 POPEp 361     103.208  95.803 111.256  1.00  0.00           C
ATOM   9994 0C21 POPEp 361     103.858  96.743 111.966  1.00  0.00           C
ATOM   9996 1C21 POPEp 361     103.228  97.933 112.646  1.00  0.00           C
ATOM   9999 2C21 POPEp 361     104.218  99.073 112.976  1.00  0.00           C
ATOM  10002 3C21 POPEp 361     105.368  98.633 113.896  1.00  0.00           C
ATOM  10005 4C21 POPEp 361     105.878  99.723 114.846  1.00  0.00           C
ATOM  10008 5C21 POPEp 361     106.418 100.983 114.156  1.00  0.00           C
ATOM  10011 6C21 POPEp 361     106.888 102.033 115.186  1.00  0.00           C
ATOM  10014 7C21 POPEp 361     107.158 103.403 114.556  1.00  0.00           C
ATOM  10017 8C21 POPEp 361     107.438 104.503 115.586  1.00  0.00           C
ATOM  10021  C33 POPEp 361      94.388  94.443 105.676  1.00  0.00           C
ATOM  10024  C34 POPEp 361      92.938  94.893 105.966  1.00  0.00           C
ATOM  10027  C35 POPEp 361      92.598  94.993 107.456  1.00  0.00           C
ATOM  10030  C36 POPEp 361      93.378  96.093 108.206  1.00  0.00           C
ATOM  10033  C37 POPEp 361      93.788  95.693 109.626  1.00  0.00           C
ATOM  10036  C38 POPEp 361      94.468  96.853 110.366  1.00  0.00           C
ATOM  10039  C39 POPEp 361      94.988  96.483 111.766  1.00  0.00           C
ATOM  10042 0C31 POPEp 361      93.898  95.963 112.716  1.00  0.00           C
ATOM  10045 1C31 POPEp 361      94.278  96.113 114.196  1.00  0.00           C
ATOM  10048 2C31 POPEp 361      93.218  95.533 115.146  1.00  0.00           C
ATOM  10051 3C31 POPEp 361      93.598  95.613 116.626  1.00  0.00           C
ATOM  10054 4C31 POPEp 361      93.818  97.033 117.156  1.00  0.00           C
ATOM  10057 5C31 POPEp 361      94.148  97.023 118.656  1.00  0.00           C
ATOM  10060 6C31 POPEp 361      94.508  98.373 119.266  1.00  0.00           C
ATOM  10064  NH3 POPEq 362      16.098 105.733 142.176  1.00  0.00           N
ATOM  10068  C12 POPEq 362      16.218 106.853 143.156  1.00  0.00           C
ATOM  10071  C11 POPEq 362      16.118 108.193 142.426  1.00  0.00           C
ATOM  10074  P   POPEq 362      16.378 109.213 140.096  1.00  0.00           P
ATOM  10075  O13 POPEq 362      15.138 108.823 139.396  1.00  0.00           O
ATOM  10076  O14 POPEq 362      16.428 110.513 140.796  1.00  0.00           O
ATOM  10077  O11 POPEq 362      17.588 109.153 139.076  1.00  0.00           O
ATOM  10078  O12 POPEq 362      16.758 108.103 141.146  1.00  0.00           O
ATOM  10079  C1  POPEq 362      17.338 109.043 137.676  1.00  0.00           C
ATOM  10082  C2  POPEq 362      17.358 110.403 136.926  1.00  0.00           C
ATOM  10084  O21 POPEq 362      18.538 110.553 136.146  1.00  0.00           O
ATOM  10085  C21 POPEq 362      19.758 110.513 136.646  1.00  0.00           C
ATOM  10086  O22 POPEq 362      20.108 110.403 137.806  1.00  0.00           O
ATOM  10087  C22 POPEq 362      20.678 110.533 135.416  1.00  0.00           C
ATOM  10090  C3  POPEq 362      17.028 111.663 137.786  1.00  0.00           C
ATOM  10093  O31 POPEq 362      16.918 112.823 136.936  1.00  0.00           O
ATOM  10094  C31 POPEq 362      18.028 113.523 136.766  1.00  0.00           C
ATOM  10095  O32 POPEq 362      19.008 113.483 137.496  1.00  0.00           O
ATOM  10096  C32 POPEq 362      17.898 114.353 135.476  1.00  0.00           C
ATOM  10099  C23 POPEq 362      22.198 110.743 135.606  1.00  0.00           C
ATOM  10102  C24 POPEq 362      22.868 110.933 134.236  1.00  0.00           C
ATOM  10105  C25 POPEq 362      24.398 110.973 134.266  1.00  0.00           C
ATOM  10108  C26 POPEq 362      24.978 112.113 135.116  1.00  0.00           C
ATOM  10111  C27 POPEq 362      26.498 112.253 134.936  1.00  0.00           C
ATOM  10114  C28 POPEq 362      27.198 112.953 136.116  1.00  0.00           C
ATOM  10117  C29 POPEq 362      26.588 114.293 136.446  1.00  0.00           C
ATOM  10119 0C21 POPEq 362      26.998 115.503 136.026  1.00  0.00           C
ATOM  10121 1C21 POPEq 362      28.158 115.783 135.106  1.00  0.00           C
ATOM  10124 2C21 POPEq 362      27.728 116.243 133.696  1.00  0.00           C
ATOM  10127 3C21 POPEq 362      27.128 117.653 133.676  1.00  0.00           C
ATOM  10130 4C21 POPEq 362      26.798 118.193 132.276  1.00  0.00           C
ATOM  10133 5C21 POPEq 362      28.028 118.363 131.376  1.00  0.00           C
ATOM  10136 6C21 POPEq 362      27.708 119.213 130.136  1.00  0.00           C
ATOM  10139 7C21 POPEq 362      28.898 119.303 129.176  1.00  0.00           C
ATOM  10142 8C21 POPEq 362      28.668 120.253 127.996  1.00  0.00           C
ATOM  10146  C33 POPEq 362      16.968 113.773 134.366  1.00  0.00           C
ATOM  10149  C34 POPEq 362      17.408 112.443 133.736  1.00  0.00           C
ATOM  10152  C35 POPEq 362      17.708 112.513 132.226  1.00  0.00           C
ATOM  10155  C36 POPEq 362      19.118 113.023 131.916  1.00  0.00           C
ATOM  10158  C37 POPEq 362      19.668 112.483 130.586  1.00  0.00           C
ATOM  10161  C38 POPEq 362      21.138 112.873 130.386  1.00  0.00           C
ATOM  10164  C39 POPEq 362      21.848 112.093 129.276  1.00  0.00           C
ATOM  10167 0C31 POPEq 362      21.218 112.253 127.886  1.00  0.00           C
ATOM  10170 1C31 POPEq 362      22.118 111.653 126.786  1.00  0.00           C
ATOM  10173 2C31 POPEq 362      21.558 111.853 125.376  1.00  0.00           C
ATOM  10176 3C31 POPEq 362      22.648 111.743 124.296  1.00  0.00           C
ATOM  10179 4C31 POPEq 362      23.118 110.303 124.026  1.00  0.00           C
ATOM  10182 5C31 POPEq 362      24.458 110.283 123.276  1.00  0.00           C
ATOM  10185 6C31 POPEq 362      24.788 108.923 122.656  1.00  0.00           C
ATOM  10189  NH3 POPEr 363      23.768  91.643 104.946  1.00  0.00           N
ATOM  10193  C12 POPEr 363      23.558  92.743 103.936  1.00  0.00           C
ATOM  10196  C11 POPEr 363      24.198  94.073 104.366  1.00  0.00           C
ATOM  10199  P   POPEr 363      24.408  96.493 103.326  1.00  0.00           P
ATOM  10200  O13 POPEr 363      24.888  96.853 101.976  1.00  0.00           O
ATOM  10201  O14 POPEr 363      23.298  97.273 103.886  1.00  0.00           O
ATOM  10202  O11 POPEr 363      25.658  96.513 104.296  1.00  0.00           O
ATOM  10203  O12 POPEr 363      24.038  94.963 103.266  1.00  0.00           O
ATOM  10204  C1  POPEr 363      26.398  97.703 104.556  1.00  0.00           C
ATOM  10207  C2  POPEr 363      26.078  98.343 105.936  1.00  0.00           C
ATOM  10209  O21 POPEr 363      27.128  99.243 106.356  1.00  0.00           O
ATOM  10210  C21 POPEr 363      28.288  98.723 106.716  1.00  0.00           C
ATOM  10211  O22 POPEr 363      28.628  97.563 106.566  1.00  0.00           O
ATOM  10212  C22 POPEr 363      29.168  99.783 107.396  1.00  0.00           C
ATOM  10215  C3  POPEr 363      25.658  97.313 107.036  1.00  0.00           C
ATOM  10218  O31 POPEr 363      24.998  98.013 108.116  1.00  0.00           O
ATOM  10219  C31 POPEr 363      23.878  97.473 108.586  1.00  0.00           C
ATOM  10220  O32 POPEr 363      23.448  96.363 108.336  1.00  0.00           O
ATOM  10221  C32 POPEr 363      23.168  98.513 109.466  1.00  0.00           C
ATOM  10224  C23 POPEr 363      30.538  99.203 107.866  1.00  0.00           C
ATOM  10227  C24 POPEr 363      31.288 100.043 108.916  1.00  0.00           C
ATOM  10230  C25 POPEr 363      30.658 100.043 110.326  1.00  0.00           C
ATOM  10233  C26 POPEr 363      31.558 100.723 111.366  1.00  0.00           C
ATOM  10236  C27 POPEr 363      30.948 100.833 112.776  1.00  0.00           C
ATOM  10239  C28 POPEr 363      31.868 101.603 113.756  1.00  0.00           C
ATOM  10242  C29 POPEr 363      31.218 101.813 115.096  1.00  0.00           C
ATOM  10244 0C21 POPEr 363      31.818 102.273 116.216  1.00  0.00           C
ATOM  10246 1C21 POPEr 363      33.258 102.683 116.376  1.00  0.00           C
ATOM  10249 2C21 POPEr 363      33.448 104.093 116.986  1.00  0.00           C
ATOM  10252 3C21 POPEr 363      32.838 104.233 118.396  1.00  0.00           C
ATOM  10255 4C21 POPEr 363      33.468 105.333 119.266  1.00  0.00           C
ATOM  10258 5C21 POPEr 363      34.828 104.933 119.866  1.00  0.00           C
ATOM  10261 6C21 POPEr 363      35.428 106.003 120.796  1.00  0.00           C
ATOM  10264 7C21 POPEr 363      36.718 105.523 121.486  1.00  0.00           C
ATOM  10267 8C21 POPEr 363      37.428 106.613 122.296  1.00  0.00           C
ATOM  10271  C33 POPEr 363      22.708  97.913 110.816  1.00  0.00           C
ATOM  10274  C34 POPEr 363      21.878  98.893 111.666  1.00  0.00           C
ATOM  10277  C35 POPEr 363      20.468  99.093 111.096  1.00  0.00           C
ATOM  10280  C36 POPEr 363      19.608 100.053 111.936  1.00  0.00           C
ATOM  10283  C37 POPEr 363      18.178 100.093 111.376  1.00  0.00           C
ATOM  10286  C38 POPEr 363      17.198 100.953 112.186  1.00  0.00           C
ATOM  10289  C39 POPEr 363      17.338 102.443 111.856  1.00  0.00           C
ATOM  10292 0C31 POPEr 363      16.198 103.293 112.426  1.00  0.00           C
ATOM  10295 1C31 POPEr 363      16.238 104.743 111.946  1.00  0.00           C
ATOM  10298 2C31 POPEr 363      17.558 105.443 112.306  1.00  0.00           C
ATOM  10301 3C31 POPEr 363      17.568 106.943 112.026  1.00  0.00           C
ATOM  10304 4C31 POPEr 363      17.338 107.303 110.556  1.00  0.00           C
ATOM  10307 5C31 POPEr 363      17.508 108.803 110.336  1.00  0.00           C
ATOM  10310 6C31 POPEr 363      17.038 109.273 108.966  1.00  0.00           C
ATOM  10314  NH3 POPEs 364      79.698  78.203  98.036  1.00  0.00           N
ATOM  10318  C12 POPEs 364      79.088  77.393  96.936  1.00  0.00           C
ATOM  10321  C11 POPEs 364      80.048  76.303  96.406  1.00  0.00           C
ATOM  10324  P   POPEs 364      82.358  76.103  97.636  1.00  0.00           P
ATOM  10325  O13 POPEs 364      82.438  74.633  97.506  1.00  0.00           O
ATOM  10326  O14 POPEs 364      83.598  76.893  97.636  1.00  0.00           O
ATOM  10327  O11 POPEs 364      81.498  76.503  98.926  1.00  0.00           O
ATOM  10328  O12 POPEs 364      81.418  76.673  96.516  1.00  0.00           O
ATOM  10329  C1  POPEs 364      81.678  75.793 100.156  1.00  0.00           C
ATOM  10332  C2  POPEs 364      82.618  76.563 101.136  1.00  0.00           C
ATOM  10334  O21 POPEs 364      83.768  75.783 101.446  1.00  0.00           O
ATOM  10335  C21 POPEs 364      83.878  74.593 102.066  1.00  0.00           C
ATOM  10336  O22 POPEs 364      84.988  74.103 102.276  1.00  0.00           O
ATOM  10337  C22 POPEs 364      82.548  73.853 102.396  1.00  0.00           C
ATOM  10340  C3  POPEs 364      81.898  77.163 102.396  1.00  0.00           C
ATOM  10343  O31 POPEs 364      82.478  78.343 102.986  1.00  0.00           O
ATOM  10344  C31 POPEs 364      83.618  78.233 103.656  1.00  0.00           C
ATOM  10345  O32 POPEs 364      84.478  77.393 103.456  1.00  0.00           O
ATOM  10346  C32 POPEs 364      83.688  79.283 104.766  1.00  0.00           C
ATOM  10349  C23 POPEs 364      82.568  72.813 103.566  1.00  0.00           C
ATOM  10352  C24 POPEs 364      81.928  73.253 104.906  1.00  0.00           C
ATOM  10355  C25 POPEs 364      82.818  74.143 105.796  1.00  0.00           C
ATOM  10358  C26 POPEs 364      82.308  74.303 107.256  1.00  0.00           C
ATOM  10361  C27 POPEs 364      83.268  75.183 108.096  1.00  0.00           C
ATOM  10364  C28 POPEs 364      83.158  75.143 109.636  1.00  0.00           C
ATOM  10367  C29 POPEs 364      81.828  75.593 110.156  1.00  0.00           C
ATOM  10369 0C21 POPEs 364      81.608  76.583 111.046  1.00  0.00           C
ATOM  10371 1C21 POPEs 364      82.618  77.443 111.756  1.00  0.00           C
ATOM  10374 2C21 POPEs 364      82.598  77.173 113.276  1.00  0.00           C
ATOM  10377 3C21 POPEs 364      83.138  78.343 114.116  1.00  0.00           C
ATOM  10380 4C21 POPEs 364      82.968  78.073 115.616  1.00  0.00           C
ATOM  10383 5C21 POPEs 364      83.198  79.303 116.496  1.00  0.00           C
ATOM  10386 6C21 POPEs 364      83.038  78.933 117.976  1.00  0.00           C
ATOM  10389 7C21 POPEs 364      83.208  80.103 118.946  1.00  0.00           C
ATOM  10392 8C21 POPEs 364      83.138  79.643 120.406  1.00  0.00           C
ATOM  10396  C33 POPEs 364      82.498  79.203 105.766  1.00  0.00           C
ATOM  10399  C34 POPEs 364      82.688  80.133 106.976  1.00  0.00           C
ATOM  10402  C35 POPEs 364      81.368  80.603 107.626  1.00  0.00           C
ATOM  10405  C36 POPEs 364      81.558  81.763 108.626  1.00  0.00           C
ATOM  10408  C37 POPEs 364      81.378  81.343 110.096  1.00  0.00           C
ATOM  10411  C38 POPEs 364      81.848  82.443 111.066  1.00  0.00           C
ATOM  10414  C39 POPEs 364      81.838  82.033 112.536  1.00  0.00           C
ATOM  10417 0C31 POPEs 364      80.478  82.113 113.246  1.00  0.00           C
ATOM  10420 1C31 POPEs 364      80.538  81.383 114.596  1.00  0.00           C
ATOM  10423 2C31 POPEs 364      79.238  81.333 115.406  1.00  0.00           C
ATOM  10426 3C31 POPEs 364      79.438  80.523 116.696  1.00  0.00           C
ATOM  10429 4C31 POPEs 364      78.148  80.253 117.476  1.00  0.00           C
ATOM  10432 5C31 POPEs 364      78.408  79.363 118.696  1.00  0.00           C
ATOM  10435 6C31 POPEs 364      77.148  78.993 119.476  1.00  0.00           C
ATOM  10439  NH3 POPEt 365      90.288  14.393 144.076  1.00  0.00           N
ATOM  10443  C12 POPEt 365      88.808  14.103 144.146  1.00  0.00           C
ATOM  10446  C11 POPEt 365      88.318  13.363 142.896  1.00  0.00           C
ATOM  10449  P   POPEt 365      87.908  10.883 143.686  1.00  0.00           P
ATOM  10450  O13 POPEt 365      88.778   9.713 143.946  1.00  0.00           O
ATOM  10451  O14 POPEt 365      87.268  11.483 144.876  1.00  0.00           O
ATOM  10452  O11 POPEt 365      86.838  10.413 142.626  1.00  0.00           O
ATOM  10453  O12 POPEt 365      88.738  11.993 142.906  1.00  0.00           O
ATOM  10454  C1  POPEt 365      86.848  10.803 141.256  1.00  0.00           C
ATOM  10457  C2  POPEt 365      86.278   9.673 140.346  1.00  0.00           C
ATOM  10459  O21 POPEt 365      85.908  10.243 139.076  1.00  0.00           O
ATOM  10460  C21 POPEt 365      86.908  10.433 138.216  1.00  0.00           C
ATOM  10461  O22 POPEt 365      88.078  10.183 138.416  1.00  0.00           O
ATOM  10462  C22 POPEt 365      86.278  10.763 136.846  1.00  0.00           C
ATOM  10465  C3  POPEt 365      85.058   8.933 140.996  1.00  0.00           C
ATOM  10468  O31 POPEt 365      84.158   8.303 140.046  1.00  0.00           O
ATOM  10469  C31 POPEt 365      84.418   7.073 139.626  1.00  0.00           C
ATOM  10470  O32 POPEt 365      85.448   6.443 139.826  1.00  0.00           O
ATOM  10471  C32 POPEt 365      83.318   6.613 138.696  1.00  0.00           C
ATOM  10474  C23 POPEt 365      87.178  10.323 135.656  1.00  0.00           C
ATOM  10477  C24 POPEt 365      86.368   9.843 134.436  1.00  0.00           C
ATOM  10480  C25 POPEt 365      87.238   9.103 133.406  1.00  0.00           C
ATOM  10483  C26 POPEt 365      88.238  10.023 132.676  1.00  0.00           C
ATOM  10486  C27 POPEt 365      89.038   9.293 131.576  1.00  0.00           C
ATOM  10489  C28 POPEt 365      90.038  10.183 130.816  1.00  0.00           C
ATOM  10492  C29 POPEt 365      89.388  11.393 130.206  1.00  0.00           C
ATOM  10494 0C21 POPEt 365      89.388  11.763 128.916  1.00  0.00           C
ATOM  10496 1C21 POPEt 365      90.058  11.053 127.766  1.00  0.00           C
ATOM  10499 2C21 POPEt 365      89.458  11.463 126.406  1.00  0.00           C
ATOM  10502 3C21 POPEt 365      88.078  10.843 126.106  1.00  0.00           C
ATOM  10505 4C21 POPEt 365      87.498  11.383 124.796  1.00  0.00           C
ATOM  10508 5C21 POPEt 365      86.248  10.643 124.306  1.00  0.00           C
ATOM  10511 6C21 POPEt 365      85.928  10.993 122.846  1.00  0.00           C
ATOM  10514 7C21 POPEt 365      85.128   9.903 122.116  1.00  0.00           C
ATOM  10517 8C21 POPEt 365      85.118  10.123 120.596  1.00  0.00           C
ATOM  10521  C33 POPEt 365      83.578   7.103 137.256  1.00  0.00           C
ATOM  10524  C34 POPEt 365      82.498   6.713 136.256  1.00  0.00           C
ATOM  10527  C35 POPEt 365      82.708   7.443 134.916  1.00  0.00           C
ATOM  10530  C36 POPEt 365      81.688   7.053 133.856  1.00  0.00           C
ATOM  10533  C37 POPEt 365      82.328   6.603 132.536  1.00  0.00           C
ATOM  10536  C38 POPEt 365      81.328   5.893 131.606  1.00  0.00           C
ATOM  10539  C39 POPEt 365      80.288   6.823 130.966  1.00  0.00           C
ATOM  10542 0C31 POPEt 365      79.038   6.063 130.496  1.00  0.00           C
ATOM  10545 1C31 POPEt 365      78.178   6.873 129.516  1.00  0.00           C
ATOM  10548 2C31 POPEt 365      76.738   6.363 129.316  1.00  0.00           C
ATOM  10551 3C31 POPEt 365      76.608   4.843 129.136  1.00  0.00           C
ATOM  10554 4C31 POPEt 365      75.178   4.403 128.766  1.00  0.00           C
ATOM  10557 5C31 POPEt 365      74.968   2.893 128.916  1.00  0.00           C
ATOM  10560 6C31 POPEt 365      73.608   2.383 128.456  1.00  0.00           C
ATOM  10564  NH3 POPEu 366      11.108  54.173 143.286  1.00  0.00           N
ATOM  10568  C12 POPEu 366      11.938  54.963 142.326  1.00  0.00           C
ATOM  10571  C11 POPEu 366      12.978  55.843 143.036  1.00  0.00           C
ATOM  10574  P   POPEu 366      12.798  58.053 141.666  1.00  0.00           P
ATOM  10575  O13 POPEu 366      13.638  59.273 141.716  1.00  0.00           O
ATOM  10576  O14 POPEu 366      11.468  58.103 142.286  1.00  0.00           O
ATOM  10577  O11 POPEu 366      12.488  57.763 140.156  1.00  0.00           O
ATOM  10578  O12 POPEu 366      13.588  56.743 142.106  1.00  0.00           O
ATOM  10579  C1  POPEu 366      13.498  57.803 139.156  1.00  0.00           C
ATOM  10582  C2  POPEu 366      14.138  56.413 138.896  1.00  0.00           C
ATOM  10584  O21 POPEu 366      14.838  56.493 137.636  1.00  0.00           O
ATOM  10585  C21 POPEu 366      15.878  57.313 137.706  1.00  0.00           C
ATOM  10586  O22 POPEu 366      16.428  57.653 138.736  1.00  0.00           O
ATOM  10587  C22 POPEu 366      16.248  57.833 136.326  1.00  0.00           C
ATOM  10590  C3  POPEu 366      13.068  55.293 138.816  1.00  0.00           C
ATOM  10593  O31 POPEu 366      13.568  54.013 139.206  1.00  0.00           O
ATOM  10594  C31 POPEu 366      14.048  53.083 138.376  1.00  0.00           C
ATOM  10595  O32 POPEu 366      14.318  51.953 138.746  1.00  0.00           O
ATOM  10596  C32 POPEu 366      14.218  53.553 136.916  1.00  0.00           C
ATOM  10599  C23 POPEu 366      16.168  56.793 135.186  1.00  0.00           C
ATOM  10602  C24 POPEu 366      14.928  56.913 134.206  1.00  0.00           C
ATOM  10605  C25 POPEu 366      13.648  57.853 134.166  1.00  0.00           C
ATOM  10608  C26 POPEu 366      13.588  58.733 132.896  1.00  0.00           C
ATOM  10611  C27 POPEu 366      12.168  59.213 132.526  1.00  0.00           C
ATOM  10614  C28 POPEu 366      12.188  60.603 131.866  1.00  0.00           C
ATOM  10617  C29 POPEu 366      10.978  60.873 130.996  1.00  0.00           C
ATOM  10619 0C21 POPEu 366      10.148  61.943 130.996  1.00  0.00           C
ATOM  10621 1C21 POPEu 366      10.158  63.193 131.846  1.00  0.00           C
ATOM  10624 2C21 POPEu 366      11.488  63.953 132.106  1.00  0.00           C
ATOM  10627 3C21 POPEu 366      12.208  64.423 130.826  1.00  0.00           C
ATOM  10630 4C21 POPEu 366      13.398  65.333 131.146  1.00  0.00           C
ATOM  10633 5C21 POPEu 366      14.048  65.943 129.896  1.00  0.00           C
ATOM  10636 6C21 POPEu 366      15.288  66.793 130.226  1.00  0.00           C
ATOM  10639 7C21 POPEu 366      15.908  67.443 128.976  1.00  0.00           C
ATOM  10642 8C21 POPEu 366      17.118  68.333 129.286  1.00  0.00           C
ATOM  10646  C33 POPEu 366      14.688  52.473 135.906  1.00  0.00           C
ATOM  10649  C34 POPEu 366      14.768  53.003 134.456  1.00  0.00           C
ATOM  10652  C35 POPEu 366      13.428  53.073 133.706  1.00  0.00           C
ATOM  10655  C36 POPEu 366      13.448  53.963 132.446  1.00  0.00           C
ATOM  10658  C37 POPEu 366      14.388  53.493 131.316  1.00  0.00           C
ATOM  10661  C38 POPEu 366      14.608  54.603 130.256  1.00  0.00           C
ATOM  10664  C39 POPEu 366      15.938  54.493 129.476  1.00  0.00           C
ATOM  10667 0C31 POPEu 366      16.138  55.673 128.516  1.00  0.00           C
ATOM  10670 1C31 POPEu 366      17.588  55.813 128.016  1.00  0.00           C
ATOM  10673 2C31 POPEu 366      17.758  57.033 127.086  1.00  0.00           C
ATOM  10676 3C31 POPEu 366      18.998  57.893 127.406  1.00  0.00           C
ATOM  10679 4C31 POPEu 366      18.868  59.323 126.876  1.00  0.00           C
ATOM  10682 5C31 POPEu 366      19.818  60.303 127.566  1.00  0.00           C
ATOM  10685 6C31 POPEu 366      19.598  61.763 127.156  1.00  0.00           C
ATOM  10689  NH3 POPEv 367      59.408  52.243  98.256  1.00  0.00           N
ATOM  10693  C12 POPEv 367      60.088  51.033  97.676  1.00  0.00           C
ATOM  10696  C11 POPEv 367      59.258  50.453  96.526  1.00  0.00           C
ATOM  10699  P   POPEv 367      57.008  49.333  95.946  1.00  0.00           P
ATOM  10700  O13 POPEv 367      56.528  50.553  95.266  1.00  0.00           O
ATOM  10701  O14 POPEv 367      57.608  48.273  95.116  1.00  0.00           O
ATOM  10702  O11 POPEv 367      55.808  48.733  96.816  1.00  0.00           O
ATOM  10703  O12 POPEv 367      58.068  49.833  97.026  1.00  0.00           O
ATOM  10704  C1  POPEv 367      55.308  49.443  97.936  1.00  0.00           C
ATOM  10707  C2  POPEv 367      55.528  48.693  99.286  1.00  0.00           C
ATOM  10709  O21 POPEv 367      55.798  49.603 100.356  1.00  0.00           O
ATOM  10710  C21 POPEv 367      54.848  50.473 100.646  1.00  0.00           C
ATOM  10711  O22 POPEv 367      53.808  50.623 100.026  1.00  0.00           O
ATOM  10712  C22 POPEv 367      55.198  51.193 101.936  1.00  0.00           C
ATOM  10715  C3  POPEv 367      56.698  47.653  99.196  1.00  0.00           C
ATOM  10718  O31 POPEv 367      56.968  47.033 100.476  1.00  0.00           O
ATOM  10719  C31 POPEv 367      57.598  47.703 101.456  1.00  0.00           C
ATOM  10720  O32 POPEv 367      57.498  47.393 102.636  1.00  0.00           O
ATOM  10721  C32 POPEv 367      58.568  48.803 100.966  1.00  0.00           C
ATOM  10724  C23 POPEv 367      54.518  50.443 103.096  1.00  0.00           C
ATOM  10727  C24 POPEv 367      54.928  50.923 104.486  1.00  0.00           C
ATOM  10730  C25 POPEv 367      56.148  50.203 105.056  1.00  0.00           C
ATOM  10733  C26 POPEv 367      56.268  50.433 106.566  1.00  0.00           C
ATOM  10736  C27 POPEv 367      57.418  49.653 107.226  1.00  0.00           C
ATOM  10739  C28 POPEv 367      57.388  49.733 108.766  1.00  0.00           C
ATOM  10742  C29 POPEv 367      56.268  48.913 109.356  1.00  0.00           C
ATOM  10744 0C21 POPEv 367      56.368  47.653 109.816  1.00  0.00           C
ATOM  10746 1C21 POPEv 367      57.608  46.793 109.806  1.00  0.00           C
ATOM  10749 2C21 POPEv 367      58.248  46.703 111.196  1.00  0.00           C
ATOM  10752 3C21 POPEv 367      59.548  45.893 111.186  1.00  0.00           C
ATOM  10755 4C21 POPEv 367      60.188  45.693 112.576  1.00  0.00           C
ATOM  10758 5C21 POPEv 367      60.498  47.003 113.316  1.00  0.00           C
ATOM  10761 6C21 POPEv 367      61.148  46.783 114.696  1.00  0.00           C
ATOM  10764 7C21 POPEv 367      62.538  46.133 114.616  1.00  0.00           C
ATOM  10767 8C21 POPEv 367      63.188  45.963 115.986  1.00  0.00           C
ATOM  10771  C33 POPEv 367      59.218  49.613 102.106  1.00  0.00           C
ATOM  10774  C34 POPEv 367      60.358  50.513 101.616  1.00  0.00           C
ATOM  10777  C35 POPEv 367      61.458  50.733 102.666  1.00  0.00           C
ATOM  10780  C36 POPEv 367      60.978  51.523 103.896  1.00  0.00           C
ATOM  10783  C37 POPEv 367      61.308  50.813 105.216  1.00  0.00           C
ATOM  10786  C38 POPEv 367      60.848  51.593 106.446  1.00  0.00           C
ATOM  10789  C39 POPEv 367      61.118  50.853 107.756  1.00  0.00           C
ATOM  10792 0C31 POPEv 367      60.618  51.603 108.986  1.00  0.00           C
ATOM  10795 1C31 POPEv 367      60.928  50.833 110.276  1.00  0.00           C
ATOM  10798 2C31 POPEv 367      60.678  51.643 111.546  1.00  0.00           C
ATOM  10801 3C31 POPEv 367      61.268  50.953 112.776  1.00  0.00           C
ATOM  10804 4C31 POPEv 367      61.348  51.853 114.016  1.00  0.00           C
ATOM  10807 5C31 POPEv 367      61.998  51.123 115.186  1.00  0.00           C
ATOM  10810 6C31 POPEv 367      62.358  52.033 116.366  1.00  0.00           C
ATOM  10814  NH3 POPEw 368      63.978 132.233  95.446  1.00  0.00           N
ATOM  10818  C12 POPEw 368      65.248 131.483  95.756  1.00  0.00           C
ATOM  10821  C11 POPEw 368      65.938 132.053  96.986  1.00  0.00           C
ATOM  10824  P   POPEw 368      67.828 133.853  96.526  1.00  0.00           P
ATOM  10825  O13 POPEw 368      68.528 133.133  95.436  1.00  0.00           O
ATOM  10826  O14 POPEw 368      67.788 135.309  96.356  1.00  0.00           O
ATOM  10827  O11 POPEw 368      68.528 133.473  97.876  1.00  0.00           O
ATOM  10828  O12 POPEw 368      66.328 133.383  96.676  1.00  0.00           O
ATOM  10829  C1  POPEw 368      67.888 133.633  99.156  1.00  0.00           C
ATOM  10832  C2  POPEw 368      68.598 134.763  99.956  1.00  0.00           C
ATOM  10834  O21 POPEw 368      68.518 134.543 101.376  1.00  0.00           O
ATOM  10835  C21 POPEw 368      69.438 133.733 101.876  1.00  0.00           C
ATOM  10836  O22 POPEw 368      70.288 133.143 101.236  1.00  0.00           O
ATOM  10837  C22 POPEw 368      69.268 133.683 103.396  1.00  0.00           C
ATOM  10840  C3  POPEw 368      68.018 136.169  99.616  1.00  0.00           C
ATOM  10843  O31 POPEw 368      68.638 137.309 100.206  1.00  0.00           O
ATOM  10844  C31 POPEw 368      69.938 137.539 100.166  1.00  0.00           C
ATOM  10845  O32 POPEw 368      70.798 136.799  99.706  1.00  0.00           O
ATOM  10846  C32 POPEw 368      70.138 138.849 100.906  1.00  0.00           C
ATOM  10849  C23 POPEw 368      70.258 134.643 104.106  1.00  0.00           C
ATOM  10852  C24 POPEw 368      69.858 134.929 105.556  1.00  0.00           C
ATOM  10855  C25 POPEw 368      70.028 133.753 106.516  1.00  0.00           C
ATOM  10858  C26 POPEw 368      69.178 133.913 107.786  1.00  0.00           C
ATOM  10861  C27 POPEw 368      69.448 132.803 108.826  1.00  0.00           C
ATOM  10864  C28 POPEw 368      68.438 132.853 109.986  1.00  0.00           C
ATOM  10867  C29 POPEw 368      68.628 131.773 111.036  1.00  0.00           C
ATOM  10869 0C21 POPEw 368      67.678 130.983 111.566  1.00  0.00           C
ATOM  10871 1C21 POPEw 368      66.198 130.983 111.246  1.00  0.00           C
ATOM  10874 2C21 POPEw 368      65.268 131.343 112.426  1.00  0.00           C
ATOM  10877 3C21 POPEw 368      65.098 130.223 113.456  1.00  0.00           C
ATOM  10880 4C21 POPEw 368      64.048 130.513 114.536  1.00  0.00           C
ATOM  10883 5C21 POPEw 368      62.608 130.533 114.006  1.00  0.00           C
ATOM  10886 6C21 POPEw 368      61.538 130.493 115.116  1.00  0.00           C
ATOM  10889 7C21 POPEw 368      60.108 130.443 114.546  1.00  0.00           C
ATOM  10892 8C21 POPEw 368      59.048 130.113 115.596  1.00  0.00           C
ATOM  10896  C33 POPEw 368      69.748 138.689 102.396  1.00  0.00           C
ATOM  10899  C34 POPEw 368      69.498 140.029 103.106  1.00  0.00           C
ATOM  10902  C35 POPEw 368      69.598 139.929 104.636  1.00  0.00           C
ATOM  10905  C36 POPEw 368      71.038 139.669 105.096  1.00  0.00           C
ATOM  10908  C37 POPEw 368      71.278 139.789 106.596  1.00  0.00           C
ATOM  10911  C38 POPEw 368      70.398 138.869 107.456  1.00  0.00           C
ATOM  10914  C39 POPEw 368      71.068 138.449 108.766  1.00  0.00           C
ATOM  10917 0C31 POPEw 368      71.538 139.619 109.646  1.00  0.00           C
ATOM  10920 1C31 POPEw 368      72.138 139.129 110.976  1.00  0.00           C
ATOM  10923 2C31 POPEw 368      72.648 140.269 111.876  1.00  0.00           C
ATOM  10926 3C31 POPEw 368      72.758 139.869 113.356  1.00  0.00           C
ATOM  10929 4C31 POPEw 368      73.708 138.699 113.646  1.00  0.00           C
ATOM  10932 5C31 POPEw 368      73.728 138.339 115.136  1.00  0.00           C
ATOM  10935 6C31 POPEw 368      74.608 137.139 115.476  1.00  0.00           C
ATOM  10939  NH3 POPEx 369      99.518  42.183 144.406  1.00  0.00           N
ATOM  10943  C12 POPEx 369      99.568  40.793 144.956  1.00  0.00           C
ATOM  10946  C11 POPEx 369      98.588  39.863 144.226  1.00  0.00           C
ATOM  10949  P   POPEx 369      99.898  37.693 143.616  1.00  0.00           P
ATOM  10950  O13 POPEx 369     100.978  38.593 143.176  1.00  0.00           O
ATOM  10951  O14 POPEx 369     100.398  36.473 144.296  1.00  0.00           O
ATOM  10952  O11 POPEx 369      99.028  37.263 142.366  1.00  0.00           O
ATOM  10953  O12 POPEx 369      98.888  38.493 144.526  1.00  0.00           O
ATOM  10954  C1  POPEx 369      98.878  38.203 141.296  1.00  0.00           C
ATOM  10957  C2  POPEx 369      98.878  37.463 139.936  1.00  0.00           C
ATOM  10959  O21 POPEx 369      99.388  38.293 138.886  1.00  0.00           O
ATOM  10960  C21 POPEx 369      98.748  39.433 138.656  1.00  0.00           C
ATOM  10961  O22 POPEx 369      97.788  39.873 139.266  1.00  0.00           O
ATOM  10962  C22 POPEx 369      99.448  40.193 137.526  1.00  0.00           C
ATOM  10965  C3  POPEx 369      97.498  36.833 139.576  1.00  0.00           C
ATOM  10968  O31 POPEx 369      97.448  36.483 138.186  1.00  0.00           O
ATOM  10969  C31 POPEx 369      97.638  35.223 137.846  1.00  0.00           C
ATOM  10970  O32 POPEx 369      97.778  34.273 138.616  1.00  0.00           O
ATOM  10971  C32 POPEx 369      97.608  35.123 136.316  1.00  0.00           C
ATOM  10974  C23 POPEx 369      99.408  39.503 136.146  1.00  0.00           C
ATOM  10977  C24 POPEx 369      99.488  40.543 135.016  1.00  0.00           C
ATOM  10980  C25 POPEx 369      99.568  39.963 133.596  1.00  0.00           C
ATOM  10983  C26 POPEx 369      99.718  41.053 132.506  1.00  0.00           C
ATOM  10986  C27 POPEx 369      99.478  40.503 131.096  1.00  0.00           C
ATOM  10989  C28 POPEx 369      99.798  41.493 129.956  1.00  0.00           C
ATOM  10992  C29 POPEx 369      99.488  40.853 128.616  1.00  0.00           C
ATOM  10994 0C21 POPEx 369     100.218  40.863 127.486  1.00  0.00           C
ATOM  10996 1C21 POPEx 369     101.528  41.583 127.256  1.00  0.00           C
ATOM  10999 2C21 POPEx 369     101.358  42.763 126.276  1.00  0.00           C
ATOM  11002 3C21 POPEx 369     101.088  42.343 124.816  1.00  0.00           C
ATOM  11005 4C21 POPEx 369     101.098  43.563 123.876  1.00  0.00           C
ATOM  11008 5C21 POPEx 369     101.188  43.193 122.386  1.00  0.00           C
ATOM  11011 6C21 POPEx 369      99.838  42.913 121.706  1.00  0.00           C
ATOM  11014 7C21 POPEx 369     100.018  42.513 120.236  1.00  0.00           C
ATOM  11017 8C21 POPEx 369      98.728  42.533 119.406  1.00  0.00           C
ATOM  11021  C33 POPEx 369      98.958  35.323 135.596  1.00  0.00           C
ATOM  11024  C34 POPEx 369      98.728  35.673 134.126  1.00  0.00           C
ATOM  11027  C35 POPEx 369      99.978  35.533 133.246  1.00  0.00           C
ATOM  11030  C36 POPEx 369      99.948  36.493 132.056  1.00  0.00           C
ATOM  11033  C37 POPEx 369     101.018  36.213 130.996  1.00  0.00           C
ATOM  11036  C38 POPEx 369     101.088  37.353 129.976  1.00  0.00           C
ATOM  11039  C39 POPEx 369     101.408  36.923 128.536  1.00  0.00           C
ATOM  11042 0C31 POPEx 369     100.168  36.313 127.876  1.00  0.00           C
ATOM  11045 1C31 POPEx 369     100.248  36.243 126.346  1.00  0.00           C
ATOM  11048 2C31 POPEx 369      98.958  35.653 125.776  1.00  0.00           C
ATOM  11051 3C31 POPEx 369      98.838  35.773 124.256  1.00  0.00           C
ATOM  11054 4C31 POPEx 369      97.468  35.273 123.786  1.00  0.00           C
ATOM  11057 5C31 POPEx 369      97.338  35.083 122.266  1.00  0.00           C
ATOM  11060 6C31 POPEx 369      96.018  34.433 121.876  1.00  0.00           C
ATOM  11064  NH3 POPEy 370      53.618  62.813 143.786  1.00  0.00           N
ATOM  11068  C12 POPEy 370      54.298  62.323 145.046  1.00  0.00           C
ATOM  11071  C11 POPEy 370      55.158  63.453 145.626  1.00  0.00           C
ATOM  11074  P   POPEy 370      54.878  65.963 146.246  1.00  0.00           P
ATOM  11075  O13 POPEy 370      54.868  65.613 147.676  1.00  0.00           O
ATOM  11076  O14 POPEy 370      56.148  66.473 145.686  1.00  0.00           O
ATOM  11077  O11 POPEy 370      53.668  66.903 145.886  1.00  0.00           O
ATOM  11078  O12 POPEy 370      54.478  64.683 145.416  1.00  0.00           O
ATOM  11079  C1  POPEy 370      52.388  66.313 145.586  1.00  0.00           C
ATOM  11082  C2  POPEy 370      51.258  67.333 145.846  1.00  0.00           C
ATOM  11084  O21 POPEy 370      49.908  66.913 145.586  1.00  0.00           O
ATOM  11085  C21 POPEy 370      49.518  65.663 145.396  1.00  0.00           C
ATOM  11086  O22 POPEy 370      50.198  64.693 145.136  1.00  0.00           O
ATOM  11087  C22 POPEy 370      47.988  65.633 145.536  1.00  0.00           C
ATOM  11090  C3  POPEy 370      51.568  68.663 145.096  1.00  0.00           C
ATOM  11093  O31 POPEy 370      50.878  69.773 145.696  1.00  0.00           O
ATOM  11094  C31 POPEy 370      49.698  70.203 145.266  1.00  0.00           C
ATOM  11095  O32 POPEy 370      49.008  71.023 145.856  1.00  0.00           O
ATOM  11096  C32 POPEy 370      49.278  69.683 143.886  1.00  0.00           C
ATOM  11099  C23 POPEy 370      47.268  65.973 144.226  1.00  0.00           C
ATOM  11102  C24 POPEy 370      46.838  64.733 143.426  1.00  0.00           C
ATOM  11105  C25 POPEy 370      46.588  65.063 141.946  1.00  0.00           C
ATOM  11108  C26 POPEy 370      45.368  64.343 141.356  1.00  0.00           C
ATOM  11111  C27 POPEy 370      44.038  64.973 141.806  1.00  0.00           C
ATOM  11114  C28 POPEy 370      42.838  64.403 141.016  1.00  0.00           C
ATOM  11117  C29 POPEy 370      41.558  65.143 141.286  1.00  0.00           C
ATOM  11119 0C21 POPEy 370      40.418  65.003 140.576  1.00  0.00           C
ATOM  11121 1C21 POPEy 370      40.208  64.073 139.406  1.00  0.00           C
ATOM  11124 2C21 POPEy 370      39.828  64.833 138.126  1.00  0.00           C
ATOM  11127 3C21 POPEy 370      39.568  63.893 136.936  1.00  0.00           C
ATOM  11130 4C21 POPEy 370      39.348  64.663 135.626  1.00  0.00           C
ATOM  11133 5C21 POPEy 370      39.058  63.753 134.426  1.00  0.00           C
ATOM  11136 6C21 POPEy 370      39.018  64.513 133.086  1.00  0.00           C
ATOM  11139 7C21 POPEy 370      40.418  64.893 132.566  1.00  0.00           C
ATOM  11142 8C21 POPEy 370      40.398  65.613 131.216  1.00  0.00           C
ATOM  11146  C33 POPEy 370      47.958  70.333 143.386  1.00  0.00           C
ATOM  11149  C34 POPEy 370      47.528  69.683 142.076  1.00  0.00           C
ATOM  11152  C35 POPEy 370      46.308  70.313 141.376  1.00  0.00           C
ATOM  11155  C36 POPEy 370      46.088  69.623 140.036  1.00  0.00           C
ATOM  11158  C37 POPEy 370      44.968  70.183 139.156  1.00  0.00           C
ATOM  11161  C38 POPEy 370      45.048  69.543 137.756  1.00  0.00           C
ATOM  11164  C39 POPEy 370      43.908  69.853 136.796  1.00  0.00           C
ATOM  11167 0C31 POPEy 370      43.638  71.353 136.586  1.00  0.00           C
ATOM  11170 1C31 POPEy 370      42.998  71.603 135.216  1.00  0.00           C
ATOM  11173 2C31 POPEy 370      42.258  72.943 135.106  1.00  0.00           C
ATOM  11176 3C31 POPEy 370      43.158  74.163 135.356  1.00  0.00           C
ATOM  11179 4C31 POPEy 370      42.468  75.443 134.876  1.00  0.00           C
ATOM  11182 5C31 POPEy 370      43.308  76.693 135.136  1.00  0.00           C
ATOM  11185 6C31 POPEy 370      42.598  77.973 134.666  1.00  0.00           C
ATOM  11189  NH3 POPEz 371      56.828  50.593 141.056  1.00  0.00           N
ATOM  11193  C12 POPEz 371      57.258  50.063 142.396  1.00  0.00           C
ATOM  11196  C11 POPEz 371      58.398  49.073 142.156  1.00  0.00           C
ATOM  11199  P   POPEz 371      59.858  47.263 143.316  1.00  0.00           P
ATOM  11200  O13 POPEz 371      61.238  47.433 143.806  1.00  0.00           O
ATOM  11201  O14 POPEz 371      59.048  46.213 143.956  1.00  0.00           O
ATOM  11202  O11 POPEz 371      59.948  46.883 141.776  1.00  0.00           O
ATOM  11203  O12 POPEz 371      59.028  48.623 143.346  1.00  0.00           O
ATOM  11204  C1  POPEz 371      61.008  47.433 140.976  1.00  0.00           C
ATOM  11207  C2  POPEz 371      60.628  47.343 139.486  1.00  0.00           C
ATOM  11209  O21 POPEz 371      61.488  48.153 138.676  1.00  0.00           O
ATOM  11210  C21 POPEz 371      62.638  47.553 138.386  1.00  0.00           C
ATOM  11211  O22 POPEz 371      63.038  46.513 138.886  1.00  0.00           O
ATOM  11212  C22 POPEz 371      63.318  48.323 137.266  1.00  0.00           C
ATOM  11215  C3  POPEz 371      59.198  47.873 139.266  1.00  0.00           C
ATOM  11218  O31 POPEz 371      58.828  47.953 137.876  1.00  0.00           O
ATOM  11219  C31 POPEz 371      57.858  48.843 137.686  1.00  0.00           C
ATOM  11220  O32 POPEz 371      57.098  49.233 138.556  1.00  0.00           O
ATOM  11221  C32 POPEz 371      57.968  49.373 136.256  1.00  0.00           C
ATOM  11224  C23 POPEz 371      62.648  48.043 135.906  1.00  0.00           C
ATOM  11227  C24 POPEz 371      63.258  48.883 134.786  1.00  0.00           C
ATOM  11230  C25 POPEz 371      62.688  48.553 133.406  1.00  0.00           C
ATOM  11233  C26 POPEz 371      63.078  47.163 132.886  1.00  0.00           C
ATOM  11236  C27 POPEz 371      62.798  47.023 131.386  1.00  0.00           C
ATOM  11239  C28 POPEz 371      63.168  45.653 130.786  1.00  0.00           C
ATOM  11242  C29 POPEz 371      62.358  44.513 131.356  1.00  0.00           C
ATOM  11244 0C21 POPEz 371      61.408  43.813 130.726  1.00  0.00           C
ATOM  11246 1C21 POPEz 371      60.898  44.043 129.326  1.00  0.00           C
ATOM  11249 2C21 POPEz 371      59.878  45.203 129.266  1.00  0.00           C
ATOM  11252 3C21 POPEz 371      59.268  45.423 127.866  1.00  0.00           C
ATOM  11255 4C21 POPEz 371      58.218  44.373 127.446  1.00  0.00           C
ATOM  11258 5C21 POPEz 371      56.758  44.803 127.666  1.00  0.00           C
ATOM  11261 6C21 POPEz 371      56.338  44.953 129.136  1.00  0.00           C
ATOM  11264 7C21 POPEz 371      54.838  45.223 129.316  1.00  0.00           C
ATOM  11267 8C21 POPEz 371      54.418  45.353 130.786  1.00  0.00           C
ATOM  11271  C33 POPEz 371      58.508  50.823 136.186  1.00  0.00           C
ATOM  11274  C34 POPEz 371      58.798  51.243 134.736  1.00  0.00           C
ATOM  11277  C35 POPEz 371      59.278  52.703 134.616  1.00  0.00           C
ATOM  11280  C36 POPEz 371      59.678  53.083 133.176  1.00  0.00           C
ATOM  11283  C37 POPEz 371      60.158  54.533 133.046  1.00  0.00           C
ATOM  11286  C38 POPEz 371      60.728  54.853 131.646  1.00  0.00           C
ATOM  11289  C39 POPEz 371      61.418  56.223 131.546  1.00  0.00           C
ATOM  11292 0C31 POPEz 371      60.458  57.433 131.546  1.00  0.00           C
ATOM  11295 1C31 POPEz 371      59.598  57.573 130.276  1.00  0.00           C
ATOM  11298 2C31 POPEz 371      60.388  58.133 129.076  1.00  0.00           C
ATOM  11301 3C31 POPEz 371      59.608  58.123 127.746  1.00  0.00           C
ATOM  11304 4C31 POPEz 371      58.188  58.713 127.836  1.00  0.00           C
ATOM  11307 5C31 POPEz 371      57.508  58.803 126.456  1.00  0.00           C
ATOM  11310 6C31 POPEz 371      55.998  59.043 126.526  1.00  0.00           C
ATOM  11314  NH3 POPE0 372      31.148  42.373  99.786  1.00  0.00           N
ATOM  11318  C12 POPE0 372      30.348  42.593 101.046  1.00  0.00           C
ATOM  11321  C11 POPE0 372      28.998  41.853 101.086  1.00  0.00           C
ATOM  11324  P   POPE0 372      28.068  39.483 100.536  1.00  0.00           P
ATOM  11325  O13 POPE0 372      27.588  39.893  99.206  1.00  0.00           O
ATOM  11326  O14 POPE0 372      28.538  38.073 100.606  1.00  0.00           O
ATOM  11327  O11 POPE0 372      26.888  39.753 101.536  1.00  0.00           O
ATOM  11328  O12 POPE0 372      29.208  40.453 100.996  1.00  0.00           O
ATOM  11329  C1  POPE0 372      26.898  39.203 102.846  1.00  0.00           C
ATOM  11332  C2  POPE0 372      26.778  40.323 103.886  1.00  0.00           C
ATOM  11334  O21 POPE0 372      26.368  39.743 105.136  1.00  0.00           O
ATOM  11335  C21 POPE0 372      27.388  39.223 105.796  1.00  0.00           C
ATOM  11336  O22 POPE0 372      28.558  39.283 105.466  1.00  0.00           O
ATOM  11337  C22 POPE0 372      26.848  38.523 107.036  1.00  0.00           C
ATOM  11340  C3  POPE0 372      25.728  41.393 103.436  1.00  0.00           C
ATOM  11343  O31 POPE0 372      25.148  42.093 104.546  1.00  0.00           O
ATOM  11344  C31 POPE0 372      26.048  42.773 105.256  1.00  0.00           C
ATOM  11345  O32 POPE0 372      27.088  43.223 104.826  1.00  0.00           O
ATOM  11346  C32 POPE0 372      25.688  42.583 106.746  1.00  0.00           C
ATOM  11349  C23 POPE0 372      27.998  37.973 107.906  1.00  0.00           C
ATOM  11352  C24 POPE0 372      27.598  36.703 108.656  1.00  0.00           C
ATOM  11355  C25 POPE0 372      28.768  36.203 109.486  1.00  0.00           C
ATOM  11358  C26 POPE0 372      28.498  34.883 110.216  1.00  0.00           C
ATOM  11361  C27 POPE0 372      29.698  34.523 111.096  1.00  0.00           C
ATOM  11364  C28 POPE0 372      29.518  33.223 111.876  1.00  0.00           C
ATOM  11367  C29 POPE0 372      30.788  32.933 112.646  1.00  0.00           C
ATOM  11369 0C21 POPE0 372      30.908  32.923 113.976  1.00  0.00           C
ATOM  11371 1C21 POPE0 372      29.788  33.133 114.976  1.00  0.00           C
ATOM  11374 2C21 POPE0 372      30.308  32.993 116.416  1.00  0.00           C
ATOM  11377 3C21 POPE0 372      31.118  34.203 116.916  1.00  0.00           C
ATOM  11380 4C21 POPE0 372      32.398  33.833 117.686  1.00  0.00           C
ATOM  11383 5C21 POPE0 372      32.218  32.823 118.826  1.00  0.00           C
ATOM  11386 6C21 POPE0 372      31.348  33.313 119.996  1.00  0.00           C
ATOM  11389 7C21 POPE0 372      31.138  32.223 121.056  1.00  0.00           C
ATOM  11392 8C21 POPE0 372      30.418  32.733 122.306  1.00  0.00           C
ATOM  11396  C33 POPE0 372      25.108  43.793 107.506  1.00  0.00           C
ATOM  11399  C34 POPE0 372      24.498  43.323 108.836  1.00  0.00           C
ATOM  11402  C35 POPE0 372      24.118  44.463 109.806  1.00  0.00           C
ATOM  11405  C36 POPE0 372      23.468  43.923 111.086  1.00  0.00           C
ATOM  11408  C37 POPE0 372      23.108  45.003 112.116  1.00  0.00           C
ATOM  11411  C38 POPE0 372      22.448  44.443 113.396  1.00  0.00           C
ATOM  11414  C39 POPE0 372      23.418  44.333 114.586  1.00  0.00           C
ATOM  11417 0C31 POPE0 372      24.538  43.303 114.426  1.00  0.00           C
ATOM  11420 1C31 POPE0 372      25.438  43.223 115.666  1.00  0.00           C
ATOM  11423 2C31 POPE0 372      26.598  42.223 115.496  1.00  0.00           C
ATOM  11426 3C31 POPE0 372      27.758  42.463 116.476  1.00  0.00           C
ATOM  11429 4C31 POPE0 372      27.438  42.083 117.926  1.00  0.00           C
ATOM  11432 5C31 POPE0 372      28.488  42.623 118.906  1.00  0.00           C
ATOM  11435 6C31 POPE0 372      28.318  42.103 120.336  1.00  0.00           C
ATOM  11439  NH3 POPE1 373     134.894  60.023 143.016  1.00  0.00           N
ATOM  11443  C12 POPE1 373     134.664  60.823 144.266  1.00  0.00           C
ATOM  11446  C11 POPE1 373     133.168  61.053 144.536  1.00  0.00           C
ATOM  11449  P   POPE1 373     132.038  61.353 142.206  1.00  0.00           P
ATOM  11450  O13 POPE1 373     133.198  61.273 141.286  1.00  0.00           O
ATOM  11451  O14 POPE1 373     131.348  60.073 142.476  1.00  0.00           O
ATOM  11452  O11 POPE1 373     131.008  62.463 141.776  1.00  0.00           O
ATOM  11453  O12 POPE1 373     132.588  61.933 143.566  1.00  0.00           O
ATOM  11454  C1  POPE1 373     130.048  62.153 140.766  1.00  0.00           C
ATOM  11457  C2  POPE1 373     130.388  62.953 139.496  1.00  0.00           C
ATOM  11459  O21 POPE1 373     129.198  63.643 139.076  1.00  0.00           O
ATOM  11460  C21 POPE1 373     129.328  64.913 138.776  1.00  0.00           C
ATOM  11461  O22 POPE1 373     130.368  65.563 138.796  1.00  0.00           O
ATOM  11462  C22 POPE1 373     127.998  65.493 138.336  1.00  0.00           C
ATOM  11465  C3  POPE1 373     130.938  62.033 138.366  1.00  0.00           C
ATOM  11468  O31 POPE1 373     131.088  62.743 137.116  1.00  0.00           O
ATOM  11469  C31 POPE1 373     132.118  63.583 137.056  1.00  0.00           C
ATOM  11470  O32 POPE1 373     133.028  63.633 137.856  1.00  0.00           O
ATOM  11471  C32 POPE1 373     131.928  64.493 135.846  1.00  0.00           C
ATOM  11474  C23 POPE1 373     127.778  65.383 136.806  1.00  0.00           C
ATOM  11477  C24 POPE1 373     126.998  66.573 136.226  1.00  0.00           C
ATOM  11480  C25 POPE1 373     127.828  67.863 136.196  1.00  0.00           C
ATOM  11483  C26 POPE1 373     127.068  69.063 135.626  1.00  0.00           C
ATOM  11486  C27 POPE1 373     127.858  70.373 135.816  1.00  0.00           C
ATOM  11489  C28 POPE1 373     127.038  71.643 135.526  1.00  0.00           C
ATOM  11492  C29 POPE1 373     126.728  71.813 134.056  1.00  0.00           C
ATOM  11494 0C21 POPE1 373     126.958  72.923 133.326  1.00  0.00           C
ATOM  11496 1C21 POPE1 373     127.548  74.203 133.856  1.00  0.00           C
ATOM  11499 2C21 POPE1 373     128.048  75.153 132.756  1.00  0.00           C
ATOM  11502 3C21 POPE1 373     129.318  74.653 132.036  1.00  0.00           C
ATOM  11505 4C21 POPE1 373     129.748  75.593 130.906  1.00  0.00           C
ATOM  11508 5C21 POPE1 373     131.048  75.193 130.196  1.00  0.00           C
ATOM  11511 6C21 POPE1 373     131.018  73.763 129.616  1.00  0.00           C
ATOM  11514 7C21 POPE1 373     132.048  73.553 128.496  1.00  0.00           C
ATOM  11517 8C21 POPE1 373     131.998  72.143 127.906  1.00  0.00           C
ATOM  11521  C33 POPE1 373     133.228  65.153 135.346  1.00  0.00           C
ATOM  11524  C34 POPE1 373     133.078  65.943 134.026  1.00  0.00           C
ATOM  11527  C35 POPE1 373     133.988  65.433 132.896  1.00  0.00           C
ATOM  11530  C36 POPE1 373     133.708  66.023 131.516  1.00  0.00           C
ATOM  11533  C37 POPE1 373     134.118  65.043 130.396  1.00  0.00           C
[truncated: 2,072,103 more chars]
